# Supplementary material for: Multiple Alignment of Promoter Sequences from the Arabidopsis thaliana L. Genome
Source: Genes (Basel). 2021 Jan 21;12(2):135. doi: 10.3390/genes12020135 (PMC7909805; doi:10.3390/genes12020135)
Supplement: Supplementary file 1 [file genes-12-00135-s001.zip]

Archive with 30 entries (30 files):
- araTha1_xMjYn.fa
- Multi1.txt
- Multi11.txt
- Multi12.txt
- Multi13.txt
- Multi14.txt
- Multi15.txt
- Multi16.txt
- Multi17.txt
- Multi18.txt
- Multi19.txt
- Multi2.txt
- Multi20.txt
- Multi21.txt
- Multi22.txt
- Multi23.txt
- Multi24.txt
- Multi25.txt
- Multi3.txt
- Multi4.txt
- Multi5.txt
- Multi6.txt
- Multi7.txt
- Multi8.txt
- Multi9.txt
- multi_alignment.fasta
- output.txt
- read1.me
- seq.fasta
- stat1.f
