# Supplementary material for: Multiple Alignment of Promoter Sequences from the Arabidopsis thaliana L. Genome
Source: Genes (Basel). 2021 Jan 21;12(2):135. doi: 10.3390/genes12020135 (PMC7909805; doi:10.3390/genes12020135)
Supplement: Supplementary file 1 [file genes-12-00135-s001.zip › araTha1_xMjYn.fa]

>FP016618 AT4G31910_1         :+U  EU:NC; range  -499 to   100.
TCACAAAATTCTAGCATTAGTACATTTGAGGTGAAAAAACACAAAATTCATCCTAATGAA
CACATAAAGAAAATAAAATTTTAAAACTCTTCTTCGTCACCGAATATTTACAAATAAAAT
GATATGTGTGTGTGTGAACCTAATTTAAAGCCTATGCCAATGAGCACATATAGGCTTTTG
CTCTCTTTTTTTTTTTTTTTTTTTTTAATTATCACAATAGCATAAAATATGCAAAACGGA
AGTACCTTTACAATCATTTGTATTCGAATTTAAATAAAAATGATAAAACACCACCAATAG
TAAGCAAAAGATAATTAGTGTTGAAACTAATCATCCGTAAGCATATAGAGCACTTCGATG
AAAATTAGAGTATTAAATAAAATTAAAATAAACCCTCAAAACTATCTGAAGAGACACATA
GAGTGGCTCCTTGGCATATGATTAAGCTCCCTTAATTTATCTTCTCGTATATATATAGGC
ATTACACATCTTACTTATTACATTCACACACACCCACATTTTACATTCAACTCTTATACA
ATATGCCCATGTTAATGGCGACACGTATCGATATAATCCAAAAGCTTAATGTATATCCAA
>FP013508 AT3G58100_1         :+U  EU:NC; range  -499 to   100.
TTCTCCACGGAAAGACTTCCTTGCTCTACTACGCTCGGCTTCTCGATTAAACTAGGGTTC
TGCGAAAGAGTTTCTGCATCTCGATCGGTGGGATCTGACGGCGGAGAAGAAGCCATGGCT
GATCTTCTCCTCGGAAAAGCTAAACTGAAGAAAATTAGACGGTCGCGAGACAAAAAGCCT
TTCTGAAAGGAAATTAACCAATCACGAAGAGCCACGTCAATAATCCGAGCACTTATTTTT
CATTGGCCAGTGCCCCAAGGCCCAAACACTCATTTACCATTATTTCATGGGCCAACATAG
AGGCCCAATTTAGCGCTAAAATCCAAGAATTACATGATACACCCGAATCTTTCTCTTTTT
CACGAAACATTCCAAAATATTCTCGAGTCTATTCAGATTCACTCTCTTGTCACTGTTAGA
TCTTCCAGTTTCTCCGATACCTTTAACGGTAACTTTCTGGTGCTCCACTGCAAAATCAGC
GGTTATAAAAAAAAAACTCAAAACCTTCTTCTCAACACTCCTTTGCTTGATCTTCTCCCT
CTCTCGTTACTCTCTTCGGAAATGATAATGTCTCTCCCTCAGTGTTCTCATCTGCGTCTC
>FP001440 AT1G16000_1         :+U  EU:NC; range  -499 to   100.
GGATCGGCAACAAATACTTAAAGTGATTTGTAATAAATGTGGGAAAGTGTATGAATGATT
AAGGAAAATCTAGGGCTTGAAGAAACTTGAGAATGAAGAAATTGAGGGTTCCTACTTAGT
ACCATAGATGACGGATGAATGATTGAATACTCCTTTAGATTGGACCGTTGTGAAAGTTGG
TTACCATAATCATACACTAACTAACTTTTGATGCGGAGCGTATTTACCGCGTATTTTGAC
GAGGCGCGAAGAGTTATTATAGCTCTCTTCTCTTCTATCTAATTCACTCTCTTTATTGGC
TTTCGATGAGTAGCGAATTTACCGCGTATTTTTTGGTGAAACTGTAATGTCAGAAAGTTA
TCACGCTTCTACACTAATATGTAACAAAATATGGGGTTTAAAATGTTATTCAATAAAAAG
GAAATCTTATGTTGATGGGCCATAATAAGGCCCACTTATACATGGTACTAAAACCTCTGA
TGGATAAACCTTGTGTGCTGTTGATCGGAAAGGAAAAGTAAAAAAGAGAGATCTGAGAAA
TGGGAAATGAGACGAAGACCAACGGTGGTCCTGCAAGTATGGCCGGAGGCGGAGGATTCA
>FP009099 AT2G43760_1         :+U  EU:NC; range  -499 to   100.
AGTATTTGAAAGGACGGTGGCGAGAAGTCAACGGATTAAGGAGAAAAGCAGAGGAAGATG
TCGCCGCCATGACTTGCTCTTTTGCTTCAGTGTATCTTCCTCACTTTCCGAATATTGTAC
ACAGAGAGAAGTAGAGAGAGACTAGAGATGCGGTTTAAACTTGAAGACACTGACTGATTA
GATGATCGCACTGTAGCTGCAAAACGACGTCGCTGTTTAATTTCTAAATAAAAAAATCAT
TTTGGCATCTTCTTTCTACAAGATTTATCCTTTTTCCTTGAATGGTAAAACAGAGTATCT
GGAGAAAAGAAGAGACTTTGAAATTGAATTAGTAAAGTTTTGTTTTTTACAATCTCACCA
ACCTACTAGTCTGATCCAACAAGAAGGTGAATATAGAGCACATGTTCTTCTTCATCATGC
AGCCCTACCAAACTCTCAAAGGTCAGATAAAATCTTTCTGGATCTCTTTTTGTTCTTTGC
CTTCTTTTAATTTCTGGGTAGCTGTTAAAGTTATTACAAACTTTTAGTGTAGTAAGGTAC
TGAAAGAGACGATTCTTCTTTGTCGTTATCTCTGTCTTTCTATGATTCTATCCATTCGAT
>FP017404 AT4G40070_1         :+U  EU:NC; range  -499 to   100.
TTGTTGTTGTGCCATAAATATCAATCTTTATTTTCTTATGTTGCCAAGGCGATCACACAC
CACTTATCCACTTTGTGTTGTTTTTCTGTGTTTGTTTGTTATTTCTTGTCTGAAACCAAG
GAAAAGGTAATTGTACGATGAAACATTCTGACCTATAAGTATTGATTAAATTGACCCTAT
CGAAGAGACAAAGAGTTTGTGTATTTGCAGCGAACATGAATTAAAAATTGACATATAATT
AATCCTAGCACACAGTTTAGTGGATTAGACTATTTCAGTAACAAGTGGAGAAACATGACT
AAATTAAAAATGAAATTGTAACGAACTTATCTCCCCCCAATTTGACATAATTTTTGCCCT
ATTGTCTTCATCAAAAAAACTTTCTTTAAGTTCATCTAAAAGTCAAAACAATATAATTAT
TAACCTTTTGAAGTTTATTCGGGACAGCTATATGCTTCTCCTCTCTAAGTATATAAATCA
TATCCTTCGTATCTGACATATTTTGCGTCTAACAAGTAACACCCTAATAAACATTTGCAT
TTGCAAGCAGAAATCTAATTCATCGTGGATAAATCTCAGCCGTTAATATCTTTCCGGCGT
>FP011998 AT3G27310_1         :+U  EU:NC; range  -499 to   100.
TTTACCATTTCACTTGTTTAACTTGCTCACTTATCTTTTTATTATTTTGGCATTTCAGAT
ATTTATCTACTACATCTTGCACTTACAAAATGAAGAACACAAAATTTCTCTATATTTTTT
TGAGACTCCAAATCTCTGAGATTTTTTAATATTGGTTTAGATTATGAGAGATGCCAATGT
TTTTTATTTTAATTTTTTTTTTGATTTTTTTGTTATATGGATTAAGTTGTATATAAATTA
TTTTGTTGATTTATAAATTTGACATTTCAACAAAAAAAAATAGTTTATTTCATACATTTC
ATTTTGTTTAATAGTTTAAGTCTTTAAGACTTGTGGTTTACTTGGGGAAAAATTAGATAG
AAGAAAGAGGGGTCAAAAAAATGAAAATAAGAAAGAGGGCTTATCTGTAAAAAAAACAAA
ACATACTGTGCTTAAATTGAAAATCACCTAAAACAAAAGCGCCTCCGGTATATAGACGGT
GGATTTGCAGCGAGCAAGTAAAGAATAACTTGAACCGGGTCTGATGTTTGTTGATGACCC
TTCTCTACACACCTTGAAACGCAGACGACTCGAGATCACCGATTCCATGGAAGCTTCTTC
>FP021717 AT5G57450_1         :+U  EU:NC; range  -499 to   100.
CTTGACGCATTTGACGAAAATACGAGAGAGCGATTAAGGCTCTTGCTGGTGGAAACCATT
CTCTAGTTTGGAGCAAAATGTCGGATCCATTTGCTGGTTGCAGAGCTAGGGCTAAACACG
ACATGATCCCGATTCGAAATTGATCTCGAAGCTTCTACTAATGGTGACTATTCAATCTCA
ATGGTTAGATTGAAACATCTGATGAAGAAATCGATCAGATCTGAGAACTGAGAAGAATCG
TCGGAGAAGAAAAGGAGAAAGAGAAATGAGATCTTCGTTGTTTCTTTCGAAAACGACGTC
GTTTGTTTCATTACTCGTATCCTACCTGCATGGACCTAATGCGATGGTTTGAAAATAAGC
CCAATAGTAGACGTTTATTCTTAACTTATTGGGCCTAATGTCAAGGTAAGAAGCCCAATA
ATATGATAAAACGATGTCGTTTAACGCGATTAGGTCTTTTTAAATTTTGTAGCGCTTATA
ACTTTTGCGATTTTTTTTTAATTGGTAGCTTTTGGCGGTGAAATGCAAAATGGGAAAATT
AAGCCGGAGAATCTCCTCCGACGATCGCCGACGAATCGTAAACTAACCACAGGCTGTGAA
>FP016954 AT4G35310_1         :+U  EU:NC; range  -499 to   100.
AGAATAAAACCATCGTGCTTAATACTTAAATTTTTTTACAATTAACGGTAACTAGTAAAA
CCAGAAATGCATTTTGATTTTGTACAAACCAACATTCTAATTTTAGTTTTTTTTTTCAAT
TACAATTTAAACGATAAACAAAAGAGAAACTGGTTTAAATTTAATAATGCAAAAGCAGAA
GAAAGAAGGTGAGAGGAAACAGCGGAGAGAGACAGAGTCAGAGAGGTGTAGAAGTAGTAG
CTGGTGAGCACTAATAAAAGACCTTTCTTCGCTCAATCGCCGCCGTAAAATAAAACACCA
TCACATTCTCATCCAACGAATCTAATCTATCCGACCAAACCAAAGCTCTTAAAAAATCTA
TTTTTATTCTTACTTCAATCTCTGAAATAAATAAACATAAAATATTGTAGCTTTCCTTTG
TTGTTCGACTTTTCTCTTTTGTCTCCCCTAAATTTAGTTTCTCCTTTTAAGTCAGATTCC
TTCCTAATCCCATTCTTTCAGTCTTCTCTTTCGCCCTTCTGAGTTCAACAACTGGTAACT
AGATCCTCTTTTTGCTTTACTTCATTCTCTGTTTTGTTATTCCTTTAAAAGATCCATCGA
>FP006858 AT2G19280_1         :+U  EU:NC; range  -499 to   100.
AGAGAGAGAGAGAGGAAGACTTAGCCGTCGCCGAGATATGTCGGAGTATTTGTCTTATTT
ATATGGGCTTTTTCAGGAGAGATTTAAGACCCATTTAAAAGCCCATTTGGAAGTGATGTG
AAAAAAAGGTTTTGCCAAATGGCCCAAATCCCATACTGTAATACATTATGGGTAAAAAAT
TTCGTTAAGGTATATAACGTATATAGCCTATAAGCATAATAACCCCATAAATACATTATG
GGTAAAATCATATTTCTCTCTCTTTCCAATAAGAAATCTTATTGCAATTGGTTTCTAAAA
AACCGGTTCGAATCCAGGGAGAAAGAAAACCGGAATCAAAATGATATTTCTCTCTCTTTT
TATTGTGGTCAAACCGGAATCACAAATCATAAATAATAATCATAAGAAACGTGAATGGGC
CTTAGATTCCGATTCAAGCCCATAAAAGAAGGCCCAGTTTTTGTTATTAGATTAGGACAC
CGGTTTGATTTCTGGAAGAGAAAAAACCGGAATTTCACATCGTCTCTACCAATCTCTCCA
TCTCTCTCTCTGCTCGCCGTCGCCGTTATTATTCCGGGCGATCAAAATTAAGACAAGCCA
>FP008452 AT2G37035_1         :+U  EU:NC; range  -499 to   100.
TACTCTAATGGAGTTATTTTTCAAAATACTAGTAAGTCACACACTTTAGCCATCTAGGGT
TATAGAATTCTTTACTAAATTATGAAATTAAAAGTTTAAAACTATTGTTATGATAGAAAA
ACATAAATACAAGTTACAACCGAAATCATACATTTTGTTGTTATTGTTTGGTAGCACTTT
TAGGAGTTTACATAAAAATCACCTAAAATCACTCAAGGTTAGTAAATGAACTGAAACAAC
TCGAAATATATTTGAACTCGAATCTAAACTCTATTTTCATCTAATATGAAATTGAAAAGT
GAAAGATCACACAACTATAGTTCTGTAGTACCAGAGTAGTGAGTGCAACCAGCCAACCAG
AAAAAAAAGAAAAAGAAAAGAGAATGAGAGAGTACACAATAAAGGCCCAAATTAAAGCCC
ATAAAGCCCATAAGAGTAAATACAAACAATACAGGTTCTTCAATACGTTAAGACAAAATA
GAATTGATCTCTCTTCTTCATTCTCTCTCTTCTCGATCTACCCAAAGTAGCGGGAGCGAA
TAGTAAAACAATGACCGATCACCACCACCACCACCATAACCACCACGCGCGGCTGAGCCG
>FP017217 AT4G38160_1         :+U  EU:NC; range  -499 to   100.
GGCGGCGGTAAGGGCTCCTGCGGGTATTGTTCCGGTTTGGGGGTTTCCCGTGAATCCTGA
TTGACTCCAAGCTTGAACTGTTCGAGGAAGCCATCGTCAGACAGAGTAGTATCACTCTTT
CCAAGGTTGTGGGCTTGTCTAGCGGGTGGTTCTCTGTGAGAGTTGGAAGATCTCTCCCCT
CGCAAGGGTCTGTTGGGTAAGGGCTCTGGAGGGTTCTGCTGCTCGTCTACTTGACCATTG
TCGCCCGTTGAGAGAAAGCGTGTTGCGGACATCGACGGCGTCGTAACACGAATCTGCTTC
GCCATCTGCCTTGCAAAAACGACGGCTTTGGAGGAAGGCACCATCGTTATCTGCCGCTGA
TTCGAAAAGTTAGGGTTTTGCAGATTTTGACGGAGAGAGAAGAAGGGGAGGGTTTAGTCA
CGCGAGAAGGATTGAGGGATATAACAGTCATTTACTCTACAGGGGGTATAAGAAAGAAAG
AAGGTCCTCACTCCTCCGTGTGGATAAGCTTCTCACTTTCAGTTCAATTGGATAGCCGGA
AAGGCTCTCCTCCAAGGTAAATTCCTCTCTACTTCCTTGTTAAAGCTCGAATCATCTCTA
>FP014684 AT4G11450_1         :+U  EU:NC; range  -499 to   100.
TCAATCCCAAATCCCTATAAACTAATTTTTGTCTTTTACCAATTTGGACCAAAATGTTTT
AAAGTTGAAAGTTTGGTCAAAAGTGGGTCTTCCCAATTACGATGCGGCCCATTATGGATA
GAAAACTAGCTATCAGAGTATATTGTTTAATAGTAATCTTAAAAAAATTAAGTATACCAC
TTCCAATAAATCACACAAGTATTAATTTCATAAACTCTTTTCGAAATAAAATTAAAATTA
ACATAGAGTCGAAAGATTTTAATTGGGGATAGGAATCCCACATGAACTTCCCGAGAAACA
AGTAAATAATATTTTTTGTGGTTCACGAACCGATCCAAAATTTTAATTAATCTCTCTCAG
TGTCTCACCAGATTTGTTTACTTAAATGACGAAACTACCCTTCTATATATTTTAGCGACA
ATTTCTGACAAAGGGTAAGATTGTCTTAGGTCACACACAACACTTCATTGAAGTGAAAAA
AACCTTTGTTTGATAGAACAAGTGAAAAAGAAACAGACAACAAAAAAGCTAAAGCAAAAG
TACAGTGTGTGAGAGATAGTGACTGCGAGAGAGAGAGAGAGAGAGAGATAGATTTTTGCA
>FP013671 AT3G60210_1         :+U  EU:NC; range  -499 to   100.
AGCTGTATAGGATTACATGTCCAATTCCAAAGCTGGATCCTTTGACCTCTTGCAAGGAGA
AAGATTATCAAAGGAAGAGAGATTGGACCAGATGGAAGTAAGGAAGTACCTTTTTTTATG
GTTTACACATAATTTTAATTTTTAACATTTGTTTTTAAACTTTTTTTTTTTTATCACTAT
TAAAGTTTAAAGGTTTTTTTGAAGTGTTAAATTCTAAATTTTTGTCTAAACTAATTGTAC
ACAACATCCAAATTGTTTTTATTTAAAAATGTTTTAAAACTTCTATTTTATTTTTTTCAA
CAATTTTGTTTTTTTCTAAGTGTTAAAATTTTAAAATATTTTCTTCAAAACCGTATTAAG
AGAACTAGCTTTCAAAGATGAGAAGCAAAAGTATTCGGGCCAACATAGTTAGGCCCAAAC
TAAATCAAACAAAGCACACAAGGAAGGAAGCATCAAGAGAAGTCTGTAGAAGAAAGGTTT
GTCCAACAACACAGCAAGCACGAGCGAATCTCCTCAACTTCCCCAACCTAATAGCTCGCC
GTGTCGTGACTACTCACCGAGTAGGAACCTAACCTTATCCAATGGCTTCGAGTTTCATTA
>FP000643 AT1G07790_1         :+U  EU:NC; range  -499 to   100.
TGTGAAGCAAGAGAAAAAAACAAAGTAAAGACCAATTAGCAGCTATCTCACACTTCTGAA
TATTTCTATAAGCAGATCAGATTCTGAACGACTATAGTGAAGATCAATTGTACCTTAAGA
TTGGGAGCTCGAGAGGCAAGGTACTCAGTGACGGAGAAAAGCAATTAGAGGAAGAAGAGA
AGGTGAGCTAGAGTTTTCTTATCGCTTTTTATACTAGGGAAAATCAAAGAAACCAATTGA
CATGTGTTATGCGCTGCGTCTCAAGCTTCATTTCAGGCCCAATGGGCTTCTTTGTCACGA
CCATTGAAGCCTATCAAAGCTATAACTTGAACCTGTAAAAATGAATGATGTTTCTCTCAG
CCGTCAGATCTAATTTGAGCATTGATAAATTTAACGAATGAGAAATATACACGTCAATGA
TCCTCGTGAAGATTTCTATCCAATAGAATACGTTTGTTCCTTCTCTATAAAATCTAAACT
ATTATCACCATTCACCACTAAACTACTTCAATCAACTTCCTTTTCCCGAGAAAATCAGAA
AGAAAATTCACGATGGCACCAAGAGCCGAGAAGAAGCCCGCCGAGAAAAAAACCGCCGCT
>FP010998 AT3G16270_1         :+U  EU:NC; range  -499 to   100.
ACTAAAGAAGCAATCAAAGTTGGATCTTCAGCAGGTGTATACCGAACCGTACTGACACAT
TTTAGCCAGAGATACCCAAAGATCCCGGTGATTGACGAATCACATATGCACAATACATGC
ATTGCCTTTGATATGATGAGTATAAACATGGCGGATTTACATGTGCTTCCAAAGATTTTA
CCTTACTTCAAAACTCTATTCAGAAACCAAGTGGTTGAAGAAGAAGAAGAAGAAGAAGAG
ACTGATGATGATAGCTTAATACGTGACAAAGTCCCAAGCTTTTTCATCAATTAGTATATA
GATTAGAATGTTCTGTTTTGTCCCCTGTTTTTGACTGTGTTGTATTGTCTTTAGAAATAA
TATCAATTTAATTGATTTTTCCTGTGAGTGTGACAGAGGAAATAAATCAGTTTCATGTGC
ATAATGTGAATTGTGAAAAAGAAATTAAAAAAAATCGGAACTTTGGGAAATAAGGAAAGA
CACCGAAGAACACACAACCATTCCTCTTTATTGACCGCTTCCTTCTTTCTCTGTCACATA
CGAATCGGTGAGTTTTTTTCTTCTCAATTTCTCCGTTCTCTGCTGATTTCTCCGAGGTTA
>FP001339 AT1G14900_1         :+U  EU:NC; range  -499 to   100.
TCTATTGTTTGTGAGTAGTAATAAAATCACATCATCTTCTAGTCTTGCAAATCTTGTTCT
GCTAATAGAGAAAGACTCCTCGGGATTGATTATATAAATGAATTTTCATTGGTGGAAAAA
AAATGAAAGATATATATAACTCATTGTGTTACATTAACAAAATAATTTGAAATATGATTA
GCAAAAACGCTACGTAGTATGTCGTTTTCTGTTCTAGTAATCCAGCTAGGCTGAACCAAT
GGCCATTCGTTGAATAAAAAAGGAAGATTGGAGGAGAATTAGGTAATTTAAGGGTAATAG
TCAGCAGAAGTCATTCCCATATGTCCACGTCAGTAATCCTGCTCGAGAAAGCTGCTATAA
ACTCAGAGCCGTTGGATCAACCCGTAAGTTTGAAAACCCCAACCGTCAGATCAACACTAC
AAGTTAATATGAGAATAATGAGAAAACCACTTTCCCAAATTGCTTTTTAAAATCCCTCCT
CACACAGATTCCTTCCTTCATCACCTCACACACTCTCTACGCTTGACATGGCCTTCGATC
TCCACCATGGCTCAGCTTCAGATACGCATTCATCAGAACTTCCGTCGTTTTCTCTCCCAC
>FP020396 AT5G42910_1         :+U  EU:NC; range  -499 to   100.
AATTTTATAAATATTATCTTTGGATAGTTACCGACGTTCAAATCTACATAATGCAATAAT
GCATGTTGTTTACAACAGCATTGTGTAATTTTTATTAATAATCTAATCATTTTAAAATTT
TATTATTTAATTAAATTAATTTAAATATAAATAAATACTTATGAAAAATATCTATACAAA
AATGTAAAAAAATATATTTAAAATTATCAACTCATCTAGATCTTTCTTATATTTAAAAAG
TTAACTTTCAATTACTAGATAGATACACTAAGTGAGAAAGGTAAAATAAATTATTTGCTC
CTTATATAGTGTTTTTTATTTATACAAATTGTTGTTTTATTAGATCCCTTTTATTCTAGA
TTTTTCTTACTTCATTTGGATAATGTGCTTAACTCAGCTTAGATTTATTATTTTATTTTA
TTTTGGGTTAATTGCCATACATTAGTTTTCTTATATATTCAATTACTCTTTTGGTTCACT
GAAACTTATGAGAAACTTTTAATCCAAAAAAAAAAAAAACTTATGAGAAACAAAATGAAT
ATTTTTCTTGATCATTTCTCTCTCCCTCTGTTTTAAAATTTCTCCTTTCCTCTGTTTTGC
>FP010021 AT3G05935_1         :+U  EU:NC; range  -499 to   100.
ATGTTCTTCGTCACTAATACTCTTTTTCTCCTTTTTGCTTAAGTTTAAACGCAATTCAAA
ACATTTTTATTTGATTTAAACGCCAATTTACACGTTGAAGCGTGAAACAAAAACAACATT
TTTAAAATTTTCTCTGGAGTATATAAAATATTTGCGTAATAAAACCGTCAAACATATTTT
GATATATATATTTAGTTTTTTTTCCACAATAGTTTGATATTTTATGCATTTAGAAAATAA
ACATGTTTACATGCTAAATGTTATAGGTTGATCGCGAAAAAAATAATACGGAAGAAAGGA
AAAACATTTGCAAACCGGAGGACCAAAACAGCAATAAAATTGAAAATTTGGTTTGCCGAA
TTAAATTATTTTTCTATTTCATTATTAGTAAAACTAATTAATAATTTATTTAACACGAAA
ACTCGATTGCGATTTTTTGAGAGTGAGAAAGAGCCAGCGAGGCCTGGAAACAAAAAGCGT
GAAGGAGACCGTAGCAAGTAGGAAGAAGAAACCAGACCTGGCTTCGTCTCTGATAGATCG
TCCAATTTTCTATCCGAATTTTGGCCAACTGATTCTGGTTTCGGTGGATGAACAATGAAC
>FP001764 AT1G19650_1         :+U  EU:NC; range  -499 to   100.
AGTGTTTTTAATACATAATTTATGTAAATAATAAAGAAGCCATTGCCATTTGCCAGAAGT
TGTGATCATGAAGAAAAATATCTCTCTCGTATGAGATATACTTTTCTCTATCGACACTTG
TGCACGTAGTTGATTCTCAAGGAACGGACAAAATAAAAATGTTATTTTATAATTGTAGCG
TGATGGTGATGTGATGTGTACATATACATTAATCTTCTGTAATAATATATGGTAAGCCTA
CGCTTTCTCAATTACATTTGTCTATAGTTACTGTCACTTGTCCTTACCACATTATATAAA
CAAACTACATAATTCATTAGAAAGTCATAGAAGAAAATAAAATAAAAACTCCTCTAATTG
TCTCTGAACTAGAAAAACCGAATTAACGTGTGACGTAATAACTGGAAGCGAGTTCCCGCC
AAGAGCGTTCACATGATAACTAACCGCCACGTGTCTTGATGGCAATAATAAGTAACCAAA
AAAAACGAAGAGGCAGACGAAAAAAAAAAAGTCGAATCTTCAACATTTATGGCTCTGATT
TTCCGGCCGCCGTGAAAATTAGTAGCCAACATTTATTTCACATTCGCATAACGAAACGAA
>FP013719 AT3G60770_1         :+U  EU:NC; range  -499 to   100.
CATTGTGAATAGATCGGTATTGCATAAACCAATTTAGCTAGGTTCCGTTTTTGTTTAAAA
TGAGTTTTGCTATTAATGCGTCTTTGTTGTTCACTTATCCTTAGGTTGATGACTACTTGA
TTAGACTTCTAATCAGAACGATTGGATACTTTCTTATGCATCCTATTGTAATAATATAGT
TTCAATTTAAAAGTTCATTACACAATAAACAACTAACAAAATTGTATACTTAAACCTGCT
AATACTGATTATGAAAAAGAACTAAATGCTAACTAATTTAAAACTAACGAAAGTTTTTAT
CTATTTTCGAAACGGTAACGTTTACATATGTGTTGTTTTATACATGAGTTTCAAGGCCTC
CTTTTGTAGACTTTTAATTTTAATTGGGCCTATGTATGAAAACTAAAGCCCATATAGATT
AGGGAACAAAAAGACCTGTGGCACGACCATAAGATACGAGGTATATATAAAGAAGCAATT
TAGGGTTTGTGGATTCTCTGAAGCGCAGCAGCAGCCGTAAGAAAGAAACCGAGGAAGAAC
GATCTCAGTGAGAGGACGATCACTTCGCCGTCGCAGTCATGGGTCGAATGCATAGTAGAG
>FP012918 AT3G51770_1         :+U  EU:NC; range  -499 to   100.
TTTCAAGGCACCCAAAAGTAAAAGTTAAAATTCAGCCAGAGAAAATGGTTAAAAGAAAAG
TAAGCATACACATATTAGACTTAAACAAATAGAAAAAAGGGAAACAAATGTAACATAGAA
GCATGCTAAAGTAAAAAGTGGGGGGGGGGGGATCAATAAACTGTCAAAGTAAAATTAAAG
GCCATTACTTTCACATAAATGTTTAATTAATTTTTTTCAACCTTTTTGGAGATTGTAAAA
AGTGCCGCGAAAATCTAAGAAATAAAAAAAATGGCAGTTGATAACGTTAGAAGAGGATTA
ATTTAAGCCTTTAAAGGGAAATAAATAAACTAAGCAAATTACTACTTTCCACAAAAACTA
ACAAGAGGACAAAAATAAAAAAGGCAAAGATAAATAAAAAAAACCTGAATTAAAAAAAAG
ATACCACAAACAAACACATATAGTAATAAAATTTTAATTTTGCATTATTAGAAGTACGCA
TGACTTCTCTCTGAAAAACAGATTGGTAATAAAAAAGAAAAAGAAAAACAATAAACGAAA
ACTGAGAGAGAGATTGAAAGAGAGATCGAGCGGAGGAAGATTCTTCCTCCAATTACCATC
>FP011360 AT3G20220_1         :+U  EU:NC; range  -499 to   100.
TTCTACGCAACAACCATTGCATTATTACTAAACCAGTGTATATCGAATGAAAATCGCAGG
TTAATAGCTTCAAGAATCACTGCGGTGCAACGGTGCATTACGGATTGAAGTATACAGGAG
CGCTTGCCAATATCTGCAATATGGGAGTGGATGTGAAGCAAACTGTTTCAGCCATTGAAC
AAGCTTGTTCGATGTAATGATTTGCAAAACAATGTGATATTCGACTTTAAAAATATCAAA
GTTAATTTCAATAAAACTCGATGTAGAGATGGTTGGTTCATGATACTACTTTTACATGAA
AAGCTTTTTAATCGATGATAACGCGAAAGTCTTGGTCTAAATTTGTGAATTGGATTCATG
GAACAATAACCTCGTACCAACTGTACGGTACGGACGGCTGTACTTTGGTTGAGTTACCCA
ATAATAGTCTTCTTCCAATAACTTGTTGACCACGAAAACAATAGACATATAAAAGGCAGA
CAGATCATTTAAATCAAACAAGGAAAAATAAGAAACAAGAACAACTAGGGTTTGATTAAC
CTAGCTTGTTTTTTATTTAAAGTTCTATGAAGATAACAACTTTCATCATAAGATCTTTAT
>FP003397 AT1G50190_1         :+U  EU:NC; range  -499 to   100.
GTATCACACTCTTTTAGTCAAAGTTACCAATGGCTGTTATAATCCCTTGTGAAATGATCC
TTTCCCGTTTGCGTTGAAATGGTTATTTAAAAAAAAAAAATAGGATTTGGTATGGACTGG
TCGGCTTTAGTTACCAAAAGCATAAAACTGAATTGATTTACCTAAGTTCCTTTAAATTTG
TTTTGGATTGACTGAAAATGAATTGCACATTTCTGAAAACAGTGATATATATGTTACTAG
TAGATAAAAAACTAAATCCTAAAATCCTAGACTAAAATATAGAGAAATAATTTCAAAAGA
CAAAAACGTTTCAATTCAATAACTCATAAGAAAATAACGAAAAAGTGTAATTGGGACAGC
AATAGTAACTCAAGTTGGCAGATACGAGTTAGCTCCTGCCTTTATTATATAGCTGGCTGA
AAAATAATCATTACAAAGTGGGTAAGGAAGTCTATCTCTATCTCTAAAGCAAGAGAATTC
ATAGTTGAGAGATTCTACAGCCATGGACGGAAGCAAAAGTAAGCCCTTGTGTCGTATGTC
TGATCTAGCAAAGCCTCACAAACTTGGCCGACGATTTGATCCACCGCTCACCGTTTGCAT
>FP017300 AT4G39070_1         :+U  EU:NC; range  -499 to   100.
TTAAACTAAAGAAACAAATGAGCTTAACTACCAATTAATAGTTCTCAGTGTTATTAAATG
AAACAAAAATTAACTAACTTAATCATACTAGTACTACCGTCAAGTTCCTATCAATTATAA
TATCTGCCTCCTTCTATGAAACCGAAATTTAATGTAATTTGTGATTAAAACGTATACTAA
TTGACTTACATACCCGGTATGCTTTTGTTTAAGTTCCCTGAATTCTAAACCAGATCAAAC
CGGGTGTGAAACCAAAACCAAAACAAGTCAATTTGGGGGCATTGAAAGCAAAGGAGAGAG
TAGCTATCAAATCAAGAAAATGAGAGGAAGGAGTTAAAAAAGACAAAGGAAACCTAAGCT
GCTTATCTATAAAGCCAACACATTATTCTTACCCTTTTGCCCACACTTATACCCCATCAA
CCTCTACATACACTCACCCACATGAGTGTCTCTACATAAACACTACTATATAGTACTGGT
CCAAAGGTACAAGTTGAGGGAGAGAGTGAGAAGAAGCAATTTTGTTATATTCAAGAAACA
ATAAAAAATAAAGTTATTTTTGTAATACAGAGAGGAAAGAAAATAGAAAGATGAAGATTT
>FP008180 AT2G34190_1         :+U  EU:NC; range  -499 to   100.
GAATAAGAATTGGGAACACTAAATACAAATCAAAGACTTGGCTGCTATACGATTCCTTCC
TCTATTTTTCTGTGCCCTTTAATTAAAGACTAACTAAATTCAAGAAGCTTGAAAGAAGAG
AAGACATGCACTGCAGAAAACGTAACTAATGCATTAAAGAATCTGTGACTCTCTGATGTG
TAAAGTTGAGAAAAGCATTATTTACCAACAAAACAGTGTAACGGTAGTATTCGGTTTTTT
GGCAGTTCTTTAAGGGGCATTTCTGGTACCTAACTAAAACTTCTAACGGTCCTTTTTCCT
AACCTTTCACTATCCCATTCATATATAAATCAATAAAAATTCCTTAGCCATCACCATCTC
CACCACTACCAAAAAGCTTTCTTCTAACTCAGCTGCAACTTCGAAAAAGAGAAGCTTTTT
CGCTTTGCCTTGTCCTCATTTCTCTTTCACACAACTTTTCTATCTTATTTAAAACCACTC
TGTTCTTGTTTTCTCAGTCATTCCTCTGATTCAATCAGATTCTTTTAGTTTTCCTGATTC
TTTAGCAGATTCATGAGCTCATAAGAAGAAGATTTGTTGTTGAGTGTTAACCCAGAAAGA
>FP000953 AT1G10880_1         :+U  EU:NC; range  -499 to   100.
AAGGTTAAAGAAAAAACAGTTAACATTTTAACCTTTTTAGCATACCCATAATTTTACATA
GCCGCAAATTCCATGCTCTTCTTCTCTTCTTTTTCACTTGACTAAATCACGTTTCACTAA
ACCCACAATTCCCATGCACATTTCTTCTCACACCATGCACGTCCATCATGTATACACATC
ACAATTCACACATCATGCCTAGGTTTACTAATCCTGAGTATATGGATCAATTACATGATC
CTATTTTTCTATTAATTATTATAAGTATATATTAAAGAATCAACATAATTGATTGTGAAC
TTTCGATTCCTTTATAGGCTTATTTTGTGGCCAAAACGGTAATCTCATTCTACAATATAC
TTTAGCACCACTTTGGAGACGCGTTCTTAATATGCACTATAAATGCATACACTTATTCAC
ACACAAAATAGGACTTCAACGACGCAAGCCAAAGAACCTAGACTAAAATCAATAGACACA
AGAAAGGAAAATGAAGAAGCAAAAGATTACAACCTTTGTTAAAGAACTCAACTTACGGAT
GAATTCGAAGAAAGAACCGATAAGTCTCCGATACATTCACATCCTTGGCACCGTTGTCTT
>FP001411 AT1G15730_1         :+U  EU:NC; range  -499 to   100.
GTTTATAACCGAAAAAAAATTGTGAGATGATGAAGAGTAACCTTGGATATGCATAAACAA
GAAAATCAATAAATATAATTACTCGAAATTTGACAGTTCTTGTTTTAGAAACAATTTTAA
TCACATTATCTTCTGTTGACATCAATACAGTTGCAAAACAAACTAATTCTCGAAACTGAT
ATCAGAAATTGTCGCCATATATTTGTTATAACTAGATTTAGGATTATGCTCTTCTTCAAG
TTTTGCATCTAATTTTGATGCACGCATTCTGAATTTCTGATTAATATATTTTGTAACAAA
AATGACTACAATATCTCATGTGCTATAATTTTAATCCTTTTTCATACATTTATGTTTTAC
CATTTTGTTTTTCTTTCGAAATAATACAAGTCAAATCTCGACCGTTGGATGGAACCGGAA
AAAAAAAACAATGTAAAAAAACCGCGTAAATTCTGAAGCTAGCAAGTGTCTAACTGTCTA
TCTCTATGTCCGAACCTTCACAGAATACCTTGAACCCTAATAACAATGGCGACGCTGTTG
AAACTCGACATAGCCACGACTTTCCTTGCTTTCATCGTTCCCCGAGCTAATACCTCCTTG
>FP013813 AT3G61730_1         :+U  EU:NC; range  -499 to   100.
CCGATTTGTTTCCTCGGCGGCTAGCTTACGGGAAATCCCTTGACATGATGCTGGCTTCTT
TCCGATTGATTCATTAAATGTACATTCAGCTAGATACTTTTCCGGCGTAGCAATTTTGTA
AATGTCTAGAATTCACCGACTCTAAGAAAATAACTTCACAGCCAACAACCTAAAGTTCCA
AAATGTTGAAGTGTTAATATAGCTTTTAACATTTTCCATAATACAGTTTCTGAATTTTCT
ATTAAAAAAAATCCATACTATCTTGATTTTTCATAATCATGGAAACCACACTCACTGGGA
CCCTCTCGGTTAATGCTACGTCTGTTGGTGCTAAACCGGGTTCTAACTAAAATTGAAAAG
TATTTTAAAAATTTTAAAATCTACAGAGGTAGAAAGTTTGTTACAGGGGTATATACGTCA
TTTGACATTCGAAATTTTCAAATTCGCTGTGTCTCCCTCGCGGCTATATATCACAGCTAC
ACGGTTCAGAGCAAAAACCAAATTCTGAAACAATTTTCCGCTTAACAAATTAGCGACTAG
TGAGATACTGAGTGAGAAGAGAGATAGAGAGAGAGAGAATGAAGACGAGATCTAGTGATG
>FP018697 AT5G15460_1         :+U  EU:NC; range  -499 to   100.
TTCTTTCTGTAAAATAGAAGGTTACCCTTTTTTTGAAATTCTTTTGGAGAATCCAATTCT
TGAATCTTTTTATAAGAATGGGGAAAGAAAGATTGGGTTTATAATTCTTTTTTGGTTATT
AAGAGAGAGAGGGAGAGGTTATGACCAGAAAAGCCAGTTGTTGATAAATTGAGGAACACA
CTTATACACTTGTTTTGTTGCTATTTGCTCCACATTTCTTATTAATATCATCATTTCAGT
TCCTAATCTTTTCGAGCTGTGATTTTGAATGTAATCTCTACAAAGATCGTTGATGATTAA
CCAAACAAACAAAAATCTCCAATAGCTTTTGAATGTACAAATAAAAATGAGATCATATCA
ATGTACAGAGAGCATTTGGTAATATAATTATTATTTTTAAAAGGAATTTAAAAGGTAGAG
CATTTTAATTGGCGTAGAGATGGGAAGAAGAAGAAGAAGAACAAGGACATAAAAAGGATT
TGGGGAACATTTTGGCTGCAATTTATTCTCAAACCTTATGAGTGAGATCTCTCTTAATCA
TTCTCTCTTTCTTCTCTCCTCTGTGATGTGAGGTTTCGAAGATCCTTCTCTGATTCCTCA
>FP008226 AT2G34670_1         :+U  EU:NC; range  -499 to   100.
CCAGGTTCCATGTCAGTATCACCTGTGCAAAATAAATAAATAAAAACATGCAATTTTGCT
TTTCTAAACTCAATTTTGGTCTCAGTAGTATCATTCCAAATTTGTGTGTTTCTAATTGCA
TCGTTTTTCTTACTGTTTTTTGAGCTTTGGACCAATCTTTGACCTTTTTTCGAACTTGCT
GTTTCCGCGAATCAAAGTCTCGTCCTTTTACCTTCTTCCTCCTAAAGATTTTCTCCAGAA
ATATAAAAAAAGGCGATTCCTTTATGGTGATTTAACTCATTCGCGAGCTTCCTTGGTATG
TTCTCGAAAGCACATTTAGAGATTTGTTATCTGTAAACTCATGCTCCTTGAACACTTTTT
ATCTGCAAGTGACGAGCCACAAAACAAAAGCAGAAAAGAGAGCACTTTTGTTACTACTAT
CTCTCCAAGCCTTTTTGCCTAATTTTGTTTCTGATGAATCTCTAACTTCATAAAGCTTAG
GCCTTTGGTTGAATCGTTTGTACATTTCTAAGAAAAAAGAGCTGATTTTAGCGATTTCGA
TTTGAGTTTGTTAAGTGATAAGAGTCTGAAGAAATGGGTTGTGCTGCTTCAAGAATTGAT
>FP015414 AT4G18880_1         :+U  EU:NC; range  -499 to   100.
ATTTTTATATAATTGAAAGAAATAAACTTTATGCCAAAAACAGCTCTATCATTATCTCAT
GGGGTGATTTTGATAATAATAAAATAATAAAACATTCCACCAAACCCAATCTTTGTAAAA
CTATGAAACAGCTGTTCTGTTCTGATTCGTACTTGCTTCATCAACCTTTTTGTAATCAAA
AGCTAAATCGTATAATCACAAATCCCTCAGAAACTGTTCGTTTTTTGTTATCGTTTACGC
GTTTTTAATCGCTAATCAGTTATATAAAAAATCGACGAAAGGTTTGACGAATCGTCGTCG
TCGTAAATCCCCACCGGGTCAATCGACTCGTTTACTTTTCTACGGTCTTCTCTCCTCAAA
GAGTCTCTCTCTCTCTCTCTGATATTTCCGCAGCAATAATGGTATAGATAGAGATACAGA
AGCAGACAAATTATTGCTGCTTGAAATTCTCTTGTCTGATTAAAATATATATACCCAAGT
CCAGAAGCTGTTTAGGTTCGAGAAGCAGAGAGGGTTCGAGAAGCTAATAAGGGTTTCTTC
TTTTTGATTTTAATGCTAAAAGGGTTCTAGATTCGTTGAATTTTACAAGGGTTTTAGGGG
>FP020255 AT5G41360_1         :+U  EU:NC; range  -499 to   100.
ATAGAGAGAATTTTACTTTTTGTTCTTGGGGGAAGCTTTTTTTGTTTTGTCTTCGTCTTT
CTCTGCTTCTGTGCTTTTTGCGGTGCTGTGTTTATCGTGCGCTCTATCAAAATGACTTTC
CTAAGAAATTACAAAGACTCTTTTTGGGCTCAATATTATATTTACTTACCTGATTTATTA
AATTCATTAATACAATTATTAATTAGCTGATTAATTATTTTATTTTTTCCGTTACAATGT
ATTTTTCAAAATTTCAATAATGAAATTACATAACTGAAAATCGGCTGAAAAGTGTCGACC
AAAAAATTATAAATTGGGAAGTACCATTTTCAGTAAAATTATTACTATTTTTTTTCCGGC
AAATAATTTATCGATGTTTAAAAAAGAAACATGGGCTCAAACTTAAGAATAAAGCCCATT
TAAAGAATCCTATTAAAAGCCCATATTTGATCTGTTACTGCAGCCTTTATATATGAATCG
TGTTCTTACGTTTCTGCTTAACAATTTCCTTCCTCCGCTTCAAACGAGTCACCGACTCGA
CACAGGAATCCGAATTCGCCGGAGACGCAGCTTGCTTCGTTGAATAGCTTACAACGGGAA
>FP008254 AT2G35000_1         :+U  EU:NC; range  -499 to   100.
GATCAGTTATTAGTTTAGTTTACTAAGAATAGAGATTTATCTCAGAAACTTTAATGTATA
AGATGTTAGGAGTCAAAACATTAGCTTATATTAACTCATTTAGAAAAGATTTTGAAGTTT
TAGATAAGATATATCACCATATAATTCTCAAAAACAATTGTTAGGATTTTTAATTAAAAT
CTCTATATACTAATCATTTCTAAGAGATTGTCACCACTAATTGTATAGTAGTGAAAGTTT
TCATCTTTAGAAGTGGTGTTATTTCCTAGTTGTAAAAGTACAAAAAGACACACTAGACTT
CTTCAAAGTCAAAAGGTGTGAACAGATCAAATCAAATAAAATTCCCTTTTAACTAAAAAA
AATATTATCAATAAACAATAAGCAAGTGCTATGATCCACAGTTACGCAATGACTCTTACA
CCTCCGTGGATTTCACAAACCAGACGTTGACTCTCTCTATCGACCTTATATTTTTCACAC
CAAAACCCTTTTCTTCTCCACTTTCCATACGATGATCTTCAAATGGCGATCCTCGACACA
AAGTCCAGCCGTTGGATCCCACACAACCTTCTCTTTCTTCTCCTCTTGCTCTTGCTCCAG
>FP016625 AT4G31980_1         :+U  EU:NC; range  -499 to   100.
TTCCTTCAATCATTTGACGTGAAAACTGTTATGGATATGCCTGTTGATATGACTGAGAGC
CCTGGCTTAACCATTCCTAAAGCCACGCCTCTTGAGATTCTGATCAGTCCACGTCTTAAG
GAAGGGCTTTATGTGTGATCTCTGTTCCAGAAACATATACTATATGACTTCAATATGGTA
ATTGAAGGTGCATTTTAATTTGTTTTTTTAATTTTATTTTGAATAAAACGTACGTTTGTT
ACGTTGTGTACTTTTTTAAAATAAATAAATGTGGAACCAAATGTATTCTTTAAAATATAT
GTATTATTTGATTTCATCTATTGTGTAAAACTTTGTATAATATAATATATTTGATTTGAC
GGCAAAAAAAACACAAACAAACTGCATTTTCAATTTTGAACTTTGTAAATTAACAGAAGC
GGAAATATTTTGGGGAAAAAAAAAAAGAAAAAACAGAAACGGAAGTAAATAAGCTTTTTA
GGCATCGATCGAATTTTCCAGGAAACCCCGAGAGAGGGGAAGAAGAAACTGACGAAGACG
AAGTCGAACCCTTAAAAATCCGGTAGAGCATCCGATTCTCCGTTGCTCGAAACCTCTCAA
>FP018116 AT5G08480_1         :+U  EU:NC; range  -499 to   100.
TGTTATGGCCATAACTTGAAATGAGTCAACAAAATTATCCACAGAGGACGAATAGAGTCA
GTTAAGAAACTGTCATGAGTACAGTTAATAATATCTCATCACATTCAACAGAGACAGCCA
AAAAAAAAAAAACGATTGGTTTATAAATTGGGCGGGGGAGAGAGGTTGCTGTGACGTCTC
TCTCTACCCATCTCCTTAACCGAAACGGCATGCATTTCTTCCTTCTTTAACTTCCTTTCT
CCATTCCTTCACGACAACAATGAAATAAACTCATCACAAATTATGTCATTTTGATGTTTG
ACCAAACAAACTTAGTTCTATAAACAAAATAATTTATTATCTTTTTTGTGTGACAAAAAC
CCAAACCCAAAAACGGTTAAGAACAAAGGGATAAAAGAGTCCTTTTCCTCTTTCCTCTCC
ATATTCTTCTCCTGATTTTCCTCTTTTCATTTTCTTCTCTTTTCTGGTAATATGAACAAG
TTCTGAGCTGTGACCATTAGACCAACAACAGTCTTTATATCTTCTTTTAGTTCTTTCTCT
CTCTTTTTATTTCCTTCTTCTGTTTTAAGTTCTATTTCTTCAGAAAAAAATCCGGCATTC
>FP016056 AT4G25940_1         :+U  EU:NC; range  -499 to   100.
TTGCGCTCAATTTTGTAAACGTATAAATAATAATAAATTCCTTTATTTAAAATGACACTA
CATATGTAAAATTCAAAATATGTTTAATCAGGTAAAATAGTTTTTTTTTTTTTTTAAATC
AGATTGAGTAATGGAAAATTTGAGATTGCATTACCTTTCTTTTTTTTTTTTTTTTTTGGA
CAAAGATTGCATTGCATATCTTACAAAAATTACTGGATTTCATTTTGACATTAGCTATGT
ATAAATCGATAATTGAGGCAAATGATGATTCTATACCAAAATAAAAGAAAAGTTTAATAA
CTGGCATCCGATTATAGGAGGAATAATACGAAATTAGTAAATGAGATGTACAAATTTCGA
TATAAATTTACTCTGATAAATTACAAAAATCTATTTAAAAATAATAATCAAGATTCCGTT
ACGCACGTAATGGTGAGGCAAGAGAGAGATAGAGAGTAGCATTGTTGAAAAGTCTGTTAT
TGGTGTTCTGTTTGTTGTTAAGGCGACTAACAACAGAGCATATCAAAAACTTGGTCTTCG
TCTTCTTCATCCTTATCTTCTCTTTTCTCCATCTCTCCGTCCTAACCAAATCATTTCACA
>FP001076 AT1G12180_1         :+U  EU:NC; range  -499 to   100.
ATCTTTATACAATAGTTGTAGCAGTTAATGTAAAATTGAAATAATCTACTTTAATGTTTT
CACATATATATAATATATCTAACTATATATATAAGGCTAAGTTTTAACGAAATTAAGAAA
TAAAAAATCTAGCTTAATTTTTGCATATATTTTAGTTTATATTATTTAGCTCCATGTCAT
AGATTTCATAATATATAGCTTTCATAAAGTTAAATACTTTTAATTTACTTAATACATCCA
AAACTCATATAAAGGATGATACAAAAGAAAAAAAAAATCATATGTAAGAATTTGACTGGC
CGCGTGTCAAATTTGGGGAGTATAATAGTCATTGGATTTGGGAAAATTACAAAAGAATTA
GGATAAGTGAGACGTTCGTCATTGGGCCTATCGAGCTGGCCCACTTTAGCCCATATTGTT
TTGAGCCTAACTAGTCACGATTAAGTCACAAAAATATCTTCTTCCGGCTATAAATAGCAA
CTAGATCATCGCCATTAGCATCAATCAATCAACTCAGTCTTAAACTCAAAACATTCCAAA
GACATCTGAATTCGACAATGAGTGGATCCTCCTCGAGGGAAGCCACCTCCGCCGCCGGTG
>FP014158 AT4G01883_1         :+U  EU:NC; range  -499 to   100.
GCAGAAAAATTGCAAACTATAACCTTTGAAAAAAAAAACAAAGTATTTGACTCACTGAGA
AGGATCAATAGGGCATGGAATCCATTGACCTTCCAATCTCTGGCTATGGTTTCCACAAAA
CCTGTTTGATAACTTTGAAAAATTAGCTCCTCACTAATTTGAACAGAAGAAAAAAACGAA
ACTTTACTCTTTCACTTACATAGAACTCTCGATTCGAGTATTCGCGCATGATCTTTTCTT
CTTCGGAAGCCAGAAACTGCATCGATTGCTACTTTTCGCCTCCATTCTCTCAGCCAGAGT
TTTGCTCTTGAGACAAAGGAGACGGAGGTCTTCAACGGGTCCTAAAAAGGGCTTTTTTTG
GCCCATTAAGAGCCCATTTAAGTTTAAAATCGAATCAATCTAAGCAACCATTTGAAAAAT
GACACGTGGCATTTCCAAAAAAACAAAGAAGCATGTTTCTTCTCCTCCTTACATACTCTT
TAACGCCATAAGTCTTTACATTTTCTTCCGCCGGAAAAACAGATATCACACAGAAAACAC
AAACGACGACGAAGAAAGAAGAAGATGTCTGCAACGGCAATTCTCTCTGTAAATAACCCT
>FP019585 AT5G25757_1         :+U  EU:NC; range  -499 to   100.
AATTAAGCAATTTACCTGCATCTCTAATTTCCCAAAGAGAACGAATTGTCAACTGCAAAA
AGATCAATCTAAAATCAAGAAGAAATAAACCCTAATTTCTTGTAATTCACAGACGCAATT
ATCAGATCCCGTAACAATCTCAATGATTAGGTGAAAAGTGTTTTATACAAGAACAGTGAT
AATTAGGGTTAAGCAATGACTCTGCTTTAAGATCTAGAAAGAAAGACATAGGAGGGATGC
GAAACTATAATTGAACATAAAGAGGACGAATCAACGAAGCTTTACCTGCAAATATGAGAG
CGAGAGAGAGAGAGAGAGAGAGAGAGAGAGAGAATAGCGATGATTATGTGAAGTTTTTTT
TTTCCGAACCATAGAAAGTTTTATTAAAATGACTTTATAAAAAAACATAACCGGATGATA
GAACCGGTGGTAATAAGGAAACGAAACCGGATGATAGAACCGGTGGTAATAAGGAAACCC
TAGGCGGTGGTAGTGAGTTAAGAGCTAACATTGTTGCGGCCGCTAAGAATTGATCCGGCG
AGAATGGCGAGCAGCAATGAGTATGAGGAAGGTCCGGGGGAGAGGGAGAGTGGGTACGAC
>FP016752 AT4G33270_1         :+U  EU:NC; range  -499 to   100.
TTGTATATAAAGGTAAACGTAAGAATGTGTGTAATCTATCTCTCACTCACGATGCCTCTT
TTTTTTGGGTGCATATAACGGAACTCTTCTGGTTCTGGTAATGCCTATTTTCTTGTGTTG
GGGCTTGCCACAATATTTAAACCAACTCTTTTTTTGTCTTTTGGTTTAGTCTTGTTAAAT
CATATAAGTAATACCAAGTGTTTTTTTGCTTTGGTTTGTAAGATTTGAGAGGAGTATAAC
CAGTAATTTTATTAGTATTTACTAGTCTGTGTGTAAAATTGGTCTGATCTGTTGCTATAC
TTAGCCTAAGAATTGCAGATTTATTCCGCAAATAAACGAAGAGTGTACATTAGCGCCAGG
GGCATTACCGTAAAACCAAATTTTACAACGTCTCTCTCCGAAATATAGCCGTTACAGTTT
CCAATTGTAAGATTTAGAGCAAACCCTAAAAATTGACTCCACTGCTTTATAAGATCCCTA
ATTTCGTACATTCTCGATCACCCAATCTACTCTCGATTCTCATCATCTGCGACGAAATTC
ATCACTCGCTCTCTCTCTGCTCGGAACGATTCCCTCTTCGCTAGCTTTATTTGATTCGTA
>FP013417 AT3G57150_1         :+U  EU:NC; range  -499 to   100.
ACGTTCGACTCTTAATATAATAATTATCACGAGGCGTTATTCATGCTTCATTAGGTTTAT
ATGACCAATCAATACTTCTAATTATATAAGCAGTTTTATTAACATAACATTCAATTGTCT
CGTATCAAAAGAGCTTTTTTCTACATTTTGGGCACAACAAAAGAGAACCTTAATTATCTA
CACAAAAAGGGTTATATTTACTTTGAAGTTTGAACTATGAAAGGTCTTTAAACTGGTATT
CACTTCACGAATGATAATATTCAAACGAATTGAACTTGTATGAAAGTCCAATTAAAGGTT
TTATCGGGTATATGGACCTCGTTTATTTGGGCACTAAACGAATTGAACTTGTATAAAAGC
CCAATTAAAATCAAAGAAACCCAACTCAAGCCCAATAAGGGATTACCTTCAAGCTTCCAG
TGTCATCACTGTCGCCTAAAACCCTAAAAAACCCTAGTCCTTTATAAATTACCAATCAGT
CGTCTCCTCTTTTTCCGCTACAACTTTTAACGCCTCCTCCTCCATTTTTCAAAACCCTAA
TCCGACCGGAGCCATGGCGGAGGTCGACATCTCACACTCGAAGAAGAAGAAGCAAGACAA
>FP020103 AT5G39580_1         :+U  EU:NC; range  -499 to   100.
ACACTTTTGTGAGACGGTCAGTGAACTTTTGTTGAATAGTGGATGTTCATGTTTTGGATA
TTTTAACACTTTTTCTTTTCCTAAAGTATTTTAACACTTATTCGATTAACCAGTCCAAAG
TCGGTGCATTGTAGATGAAAATATCATGCACTAATACGAGTTTCCTTAATAAAGAATTAG
AGTTGAATCAAAGTTTAACGCCTGCTAAAACAATATTCTATAATCACATTCATTATAAAT
GATTACACACTATTAATTAGGAATTAGTTTGATAGAAACGAACAAAAGAGAAAAAACAAA
CCCAACATGATCTGCAATCGTCAACGCGCGAAGCCAGCTCATGACCAATCACATAACGCG
GTTTTCAGTTTTGAATTGGATTACAACGTCGTCGTTTTGTCAAATTACCTCAACACTCTA
GCCCCTTTCGCTGACTTCAACATCACCATTTGACTTCTCAATCCCTCTATAAGTTACTCA
CGTTCTCGTATCACTTTCCATGCATCTAAAACAAACTCTATCTACTAACTCGAAACACAC
TTGCGGTCTTATCTAAAACACAAACCAACAAAAAGAAAAAATGGGCTTGGTCCGATCATT
>FP013797 AT3G61570_1         :+U  EU:NC; range  -499 to   100.
GTTCAAGTCGATATTGACATCGCGTGACGATCCACTGGCTTCGTTTTGTGCGGTGGTCGT
TTGTCTTGTCGTTTGCTTGGTTCCATTACAGATTTGGTTTTAAGTTTTGAATGCCCAGTT
GGCCTATTTCCCAGTTTCTTCGCAGTGACATACCAAGTCGAATCTACAACTTCTTCAAAA
GTTTGCCGCTGACCAAGGCAGAGCTAGACTTTCCAAGTGAAATCAACAACTTCTTCACAA
TGCCTCCGACCATCGAAGAGCACATGTCCTGACAGATTTTGCAACGACGGCTGTTGTGTT
TGTGTTTTTTTGTCTAAAGATTTATTTTGACGTCTCATATTTATCTATTGGGCCTTTGTT
TTTAAAAGCCCATTAATAATAATAACTTGCTACGAGTAGCGATTTGTTTTAAAACGTAAC
GATAAGAGTTAATTAATTAATGAATACGCTAATTCAATATGATCTAAACATTTATTTCAA
TTCCAAATCTCTTCTCTCTGACCGGGAAAAGAACACGAAATTCATTTCTGCTTATTGTTT
ATCTGCGCTCAATTCCGACGAAGATTCATTGTCTCTTTGATAGACAAGTGATCTGTGTTT
>FP011854 AT3G25860_1         :+U  EU:NC; range  -499 to   100.
TTTTATATAACCAATATAAACCAACCTTTCATATTGATGATAATCCTCCTAGCTTTTCTA
CAACAAGCATTGCAATCCAAGTTAATCCTCATCACAACACAACATTGCTTCTGCATTTCA
CCACCCCAAAAAAAAAAAAAATTATCACAAATCCAAGAAAATTATTGTTCAAACAAATAA
AAGAAAACACAAAACCTTTTCCGACATGAGACGAAAGAGCAATATTGTATGATATGTTTT
TGGTTAAGAAAACAAAAGTATACTTATAAATTAAGATTTTGGAATCTGATTCTCTAACTT
AGGTAGAGCAGAGAAGATATATAAGAAAACTGGTTTTGTTATGTTACCTAATATCCATTG
AGAAGCATCTAAATTTTCTTTGTTTCTAGATGGTTTAACCTAAACCGAAGTTTCAGATAA
ATTAATCCGGTTTAATTATATATCCGGTTATTAAACTGGTAACTGATACAAATGTAGGCG
AAGACGCTCAACGAACTTCAACCTCGTCTTCTCCGTCCACTTCACTCTCTCTAAACTCTC
TCTCAGATCTCTCTCTCTCTGTGATTCAACAATGGCGGTTTCTTCTTCTTCGTTTCTATC
>FP021537 AT5G55390_1         :+U  EU:NC; range  -499 to   100.
CAAATGATTTATATTTATCGACTTATTGTTTTTGTTGTTTGGTGTTGCTTGCTCTTCTCT
CTCTCTCTCTGCTGATGCCTGGCTCGAGCGTCGAACCAGTCACACGTTGCACTTTGCAGT
GCCATCGCAGACCAAACGTGCTACAAGAGCCAGGCGCATGCTTTCTTGCATGACTTGTTA
TTTAAACGTACCTGCTTCGAATAATAGTTATCCAATAAAAACCCTAAATAGAGAAATCTA
TACGAAATATTAATTAAGGAGAGGGATATAATATTCTCGGTCTTATTCGTATTTTATGCT
GAAGATTTGTAGAACGAAATTTAAGGGAACTAAAAAAAACGAATTATGTTAAGAATTTGT
CATATTTAAAAAAAAAACAAAAACACAATCTCAGCGGCGTTGCTTGCACACGTGCGCGAG
TATATAAACTTGGAAAAAAATAATGACGACGACGATTCTTACTCTTTTTTTTTCCTCAAT
TCTTACTCTCTTTTGATTCAATTGCGTCATAGTATAATCTCCATCAACACACAGAGACGA
TAATTCTCATAGGTTTTTATCACTTCTCTTCTTCTACTTCGTAATCAATTCATTCGCTTA
>FP013185 AT3G54650_1         :+U  EU:NC; range  -499 to   100.
AAATAGATAGAAGAAAGAATTTTTTTAAAAAAGATATATCCAAGAGATTTCCAACTATGA
TAAAGCAAATATGTCATAATTATATTTATTGGCTTATCGCGACACGATTTCCAGATTCTT
ATTATTATTTTGTAGTGTAATTTGCTTTAATAACTCTTTAACTAGTAACTAATTTACTAC
TAATTGTTTTTAGGAAGAATCTTTTCCTTACAAAATAGTACTAATATTAGTCAACTATTT
TCAGCACAGGTTAAGTACAGTGGATCCCAACGTCTACAAAAAAAAGACCACGTGACGTGA
TCTATTCCAAAACCAAGGACAAAACTGTCATTCACCAAGCTAGACCTCACGCTCTTTCAA
TTAGCTGAGCGGCTACAATTTTCATTTTTAACATTTTAGCTTCGGTGTCTTTCGAAATCA
ATCGCGCGAAAACACCATTTTATCTCCCGCCGTTCCTTCCCTCCTTTATTATTTTTTTCC
ATCTCTCCCTCCCAATCTCACAAATCTCAATCTAATCTCATTCCCAAGCTCCAATCTCTC
TCTCTCTCCCTCTCCCAAAATCTCACGATGCAACCTCAGCCGCATATTTCTCCGAACACC
>FP009030 AT2G43030_1         :+U  EU:NC; range  -499 to   100.
GTAGGATGCGAGTTCTGGAGCGGTATGGTGAGTTGGATCTGTTCCAGCCTGTGATGGGCG
AGGAAGGACCTGCCTCTGTACCTCTTCTTATATCTCGTCTCTAAACTCCATCAGTTATCG
TTTACTAGAAGGAACCTCAAGTGATGATTGTCTTAATATGAAACTAAAATTATTCTCGTG
TCGGATCGTTTAAAACATTCCCAGTCTTATTTTCTCAGTGTTTTTAATTCAATAAATTGG
AACATTATATCCTTGTGATATTATTTATATATGATAATCATCTTTAAGAATTCAAGTACT
ATTTTCTTTTCTCACTTGTGCTAACTAATATAAACACCAATCTTGAAAGAGGTTAAATTG
AATACAATAAGAAGAAAAAATACAAAATGAATAAAATCAGATTTAAAGGACCGATGTTGC
AAAAGGTAAACCACCGTGTTTTGTAAATATGAGTATCTTCAGCGGTATAATAATAAATTT
CATAACTGGAGAAGAAGATAAGAGTGTGGCACAGAGCTTTATCCTCTCTCAGAGTTTCTT
CTCCTCTGTGAATCTCCGACAATGGCGATAGCTATGGCGGTTGTTTCTTTCCCATCTCTG
>FP006644 AT2G16850_1         :+U  EU:NC; range  -499 to   100.
ACCGTTGGTGATTAGTCATTTAGTTGGATGACAAATCTCTCTCACCTTCACATGGACCAA
CGGCTTCTATGTCCCACCAATTTGTACTCTCAATCTCCTTTACCTTATTTATTCATTACA
CCAAAGCTACGACACGACATGGCTTTTGTTTTATTTTCATTATATTTATGTTATTTAATG
TTACAGTACATACAATATTTAGCTTTTATGTCATGCATTGGTTATTAGTATTTTGTATTA
CTAGTAAGATTGAAAACGGTTTTAAGAATGTAGGAGTGTGTTTCACAAAATTGAGAGTAT
TGCAATTACATGAGAGTGTTCAGACTTCAGAGTATTACAAACCTAACAAACCTGGATATT
GTGATATGACTGGCTTTTAGGTTTTGTAGGTCTCCCATTTGATTATAAACAAAATGTATT
TATTACCTATATTCCAAAAGTACCCTTATGTTCCATGTTCTCTTCTTATAAAGCAACACA
CAAGATGCAAGAAATCTCCATAACTAGAGAGAGAAACTAATCTTTTTAGTGAGAGAGAAA
TCTTAGAGCTGAGCTAAGAAAAATGTCAAAAGAAGTGAGTGAAGAAGGAAGACATGGCAA
>FP005180 AT1G72220_1         :+U  EU:NC; range  -499 to   100.
TAAAACCTTATTATTAATAAGTCTTTATTCTCAATATATGAACACTATTATAGCCATGTA
AGACTTAAAAATAATCTCAATATTGTTTGTAAGAACAAATATAACTCAACGGTTCAAAGG
GAAATTTTTTTAATCATATTCTAGTTTCGTGTCTGTTACATGCTATGTACTATATACAGC
ATGTTTGTGTCACCACTAATGTGTGATCTTAAGAAAACATTTTTTTTTCAGATCTAAGAA
ATCTAGTTAAAGTCTTATTTTTTTCTTTTGCAGTCTCAATATAAATTTTATATTATAAGT
CTACCGAAGCTCGATGGCCAAGGCCAACAGAAACATAAACTTTACTTAAATCTTCGAAAG
CCAAAGAGTCAAAAGCTCAAAGGTAAAATATGGCTTTCATGACTACGACTCTTCACCAAT
TAAACAATTAGAAGACGCTTCAACTTCTCTCACAGAACAAGTCAACAACTAAGATGAGAA
GAAATTTTCATCTTTCTCTATGTTTAATATGAAAGAGAAACCCAAAGATAATATCAAATC
TTCTTCTTCATGATCAAAACCTAAACAAAAATAACACCAAAAAAACTCAAATGAAATTTC
>FP020312 AT5G42100_1         :+U  EU:NC; range  -499 to   100.
TAATTGGTGTTTTGAATCATTGGGTTGTATCTGGTTAAACTTTAAAGAGCCGTTCAAGGT
CATCAACCTAGTTGGATTTAGTCAAATTCTGGTGTATTGGAAAAAAGACTAGTTGAAGCA
AACAGGCTGTTGAAAGACATGAGTGGTAGATGTTCTAGTTGGTGTTCTGTCTCCATGTAG
CTGTCTCAAATACCTAGCAAGTGTTGTAATGAGAGCACCGAGAGAGAAGAGGACAAGAAT
GATCTGTCATAAGAGAAGTGAGAATCCGAGAGGAAGCAAAACAAGAAAGATGCTCTCTCC
TCTACTGCTTGCTCCAGAGACACTGACTTCCAGCTCATCCAAACCAACATTACTCTTTCT
CTTTCTTCTTTTCAATTATTTCTTTATTACTATTTCACTTTGAAATTTAGTGAATCCTAA
CGCTCTGGTCCCATCACTGCCTCCTCTATCATCTTGCTCACAACCACTCACTACGCTCTC
TCTCTCTCTCTCTCACTTCATCTATGGCTTCTTCTTCTCTGCAGTCTCTCTTCTCTCTGT
TTTGCCTTGCTCTGTTCTCTCTTCCTCTCATCGTCTCCTCCATCGGCATCAACTATGGCC
>FP001277 AT1G14320_1         :+U  EU:NC; range  -499 to   100.
ATGGGGCAACACCAACGTACTGGGTACTTCAGACACCAATACAAGATTTAGATCTTTCCC
GCCAGCTGAGCAGATCAACTGTTTCGCCTGGAAATATTGAGATTCGATTGTCAACTTCCA
TTGTTTGCAAGCAGACTTGAATCTGAGCAGAGATTTCACCGGAACTCTCTCAAGAATATC
CTCAACGGTGTCGTGGGGAAGCAATTGCATTATTTCTCTGTCTATTGAGAGGATTTTGTT
CTGAGTGATGGATAACATGAAAGATATGCTTATTTGTATCAATTCAATCCAATGTTGATT
TTTTCCTTGAGGAGGAAGATAAAAAAAAAAAAACGTATATACAATCGATGGGCCCTAACC
CTATCCCTAACAAATCTCTTTAATATGTAATGCGCTTTAATAGTTAAAGCCCATTAGTTA
AAAACCCAGAGCTATATTGTTGACCTAGCAAATTTCGGATCTATAAATTGAAGCCATTTT
CTAGGTCATTAGTTTTTTCGTCGAGCAGCCGCGCTTTTTGGCCGAGGAAGGATAAAGAGA
GACGCCATGGGAAGAAGTAAGTTTCTCTCGATCTCTTGTGACTTCTCTGTCAGGATTTCT
>FP002133 AT1G23790_1         :+U  EU:NC; range  -499 to   100.
ACAGGTGGTAACTAGTTTGAAAAATGGAACATAAATACTCACAACAACCTACCATTTTCA
AAAATGAGGTGGCGAATCCACATAAAACAAACACAATTTCACATCCAAACATTATTTTGC
AGATTTTGACTGATTACTAATAACAAAATTAAATGTTTTAAATATAGTTGACTAATAGAC
TAGAAAACATATGGGATTAGCGTGGGATGCGTACAATAAAAACAAGAAGATCCATCCAGA
TTAGATGTAATTATACAAATCAATAAAATAAATCACGCATACGAATACAAAATACAGTAC
AAAGACCCACCACCAAATTCGACCGTTGCTCACAACGTTCCAAGAAAAAAATCCCCAAGT
ATTTTCTTCTTTATTCAAAAAAGTTTCGATTTTTATTTTCAATTATCCCAATCCTCTTTC
TTCTTCAACTACACTTACTTACCGTTGGATCTCTCCGACTTAAGTAACAAATAAAACCCT
AAATTCTTCTTCCCGATCTAAACCCATTTCTTGAATTTCTCATCTGAATCACAAAGTCTC
GATCTTGAAACTCAACAACAATGGCGGCTTTAGCCCCCGGAATCCTTCAAAAGCTAATCG
>FP016197 AT4G27520_1         :+U  EU:NC; range  -499 to   100.
CCTGTACCGCTCTTCCGAGTTCGCAAGTTTCTTTCGTCGAAAATACGTAGGAGAGACCAT
CAGACCAATATGTACTAATGTCGATATGGTTGAAGCTTTTTGGTATTCTCATATCAAATG
GAAAATGAATTTGCAATTAAGACCTGATGCAAGATTTCAGACTTTTCGGTATTCTCATAT
ATAATGGAAGCATATGATTCGTTGAATCCGATTCTTTCCACAAAACCAACTGTTCTCTAA
TGCGTTTTTCCCGGGGATAAATTCATATAACTTCAAATCCCAAAAAGAATTAAATTAAAC
ACGTCGGCAGATACGAAGAAGCAATATCTTCTTTTAATGTGAGGAAAACGAGTAGATACA
GAGATTCAATTTCGAACACGTATTACCCATAAAAACGACCTCTCTCTATCATTAAGACAA
AAAAGCTTCACACTTTCCTTAGCCCATTATAAACGCTTCATTTCTATATAAACATCTCTT
ATCTTGTTGAAAATCTCTCGCAGCTTTTGAAAAACATGACCTTTCTAAAAATGAAAAGCC
TTTCTTTCTTCTTCACCATCCTCCTCTCTCTCTCGACCCTCTTCACCATCTCCAACGCAC
>FP012511 AT3G47290_1         :+U  EU:NC; range  -499 to   100.
CGGGAAAAAAATAATTTTGTTGTCTGTCATTTTAAGGAAGGATACTGTTCTCTGTCTTTT
ACTTTGGGGTTCAACTTAAAAAACTATTTTTCATTCGTCTGATGCAAGCCCATATCGAGA
TTGTTTCAAAACATAGAGATTCTTTTTTGGGCCATACTTCTTTAGGTTCAGCCGTTTTCA
GGGTAACAACTTCTGATGAAACTGAAACCAAGTAAATTACCCATTCTTCATTTTGTGGGC
TTAATAGACATATATTTGTAAAGTGAGGATCCAATTTCGAAAATTTTAGGTATCCTATTT
TCCACAGCGTGATAGCGACAATGCTAGGCCACATGTCATTATTTCCTTGGTCCATCTTCT
GACCATTAATACAAATTAACAAAATTACAAAACATTAAATTCAAAAATCTCAGCAAATAT
AGAGGATTTACGTTTTAGTGTATCCGATTATGGTTCGACAGAGAGCATAGAAACAAAAGT
TTCCTCCACTTGTTGTTTCAACAAAACAAAATCCTCCCCTTTCATATGTTAGTTACGAGG
CGATGGGAATCGCATCCGGCGAACTCGCCGGACCTCATCTTACAGTTTTTTGGGAATGAA
>FP021352 AT5G53280_1         :+U  EU:NC; range  -499 to   100.
GGCTAAAGTGCTCCTCTACAGAGATATTGTGAAACTAGCACCATCTTTTGATGAACCCAT
CGTTTTAGAGTTCTTTGATCTTCTTTCTCTGCTTTGCATTATCTAATACACTTTCTGTTT
TGTGTAAATTGATAAATAAGTAAACGGAAGTGCCGACAAAAAAAAAGAAAAAAAAAAAAA
AAAACGGAAGATGACAATAGTAACGGTTCCGTAACAATTTACATTTGACACGTCGGCTTT
CAACAGTCCACGTGTACAATACTTGTCTACGTATGCCGTTATGCGACCGTGACTCTTCGA
TGCATAAGAGAGACCAATTACTTTTTGGGCCTCAGAAGCTTCGTAGAGCCCAAACATTCT
ACCAAGCTTTGAGACACGTGCATAGTCCGTGCCAGCTGTTTCTTGTTTTAGTATTTCCGG
GTCGGGTTTCACCCGTATCCGGAAATCAAATTCATCGGAGCGCTTAATTTGAGTCCACAA
TTAAAGTGAGAATTTTCCTGAAGAAGAAGAACTTTTGCTTTTTTTCTGGGTTTGCTTTTT
TGTTGTGTCAATGAAATGGGAGAAATGGAGATCGAAGAAATCGAAGCTGTTCTTGAGAAA
>FP014808 AT4G12900_1         :+U  EU:NC; range  -499 to   100.
TGTTGTATAGATATTTTTTTTGAAGGAGTCCTCATTATAAATTGAGCATTGTCACTAGCT
AACTCTTTTTTTAATTCAAATTTTCAAAAAGCCATAAGAAAAAAAAATATGTTTAAGTAG
GTGAAATGTGCACGAGATTTTTCGATATTTTATATATCTATATTTTCTTTTCAATCCGCT
ATTTTTTGAATAAAATGATATTAAATTTATACATTATTCTCGTTATTTATAGAAATCGAT
ACTTAAACCGTTTCCCATATAAATATTTTACCACTCATTTTTACCATTTTTGAGCCAAAA
TTTGACTATCTACATATATAATTAACTCTTACAAAAATCAAATTACAATTGCTTTGATTT
AAATGAAAAATATTATTACCCATAAAATTTAGACTTGGATCCCCCACCGGTAGACTGGTA
GAGGTTACTAGGGGAGTAGGGACAAAAAAAATCAAAAATATCTTATCTATAAATGGATAC
ACACACACACAAAGCAACTAGCACTCAACTCAAATTCTATTAAGAACAATGGCTTCTTCT
TCTTCGTTGGCTTCTTCAACCAAGCTTGTATTCTTTGCTTGCCTCCTCCTATTCACATTC
>FP015740 AT4G22640_1         :+U  EU:NC; range  -499 to   100.
TCTCGAGCACTCAAAAGTTTAGGCAAAACCATGATTTCCACCTCTCTTGCTTATAAATCT
TCCAAAATTTAAAACCCACTAGCATTGCGCCTCTCATAATTAAACAACGTCTGAATCACT
ATGCACGTCATTGTTATCAATGTGGATGCTAACGAACTAACGAACATATGTTAAATTCGA
ATGGACTAAAATATAGGCAAAAAAGAATTCAGAATTTCTATTGTTACAATAAAATAAAAT
GGCCATTTGATGCTTGTTTTGCATCGGTGTTACAAAAAGAGGTCCTCACGTCATATACAC
AAATGCCTCCCCCGAAATTAAGTTTGTTTTCTTGTAGATATATATTCTCAGAACAAATCA
AATGCCATATAGAAAGTCGTACACATTTGGTCAACATTGTGAAGCAAAGTCAATGCGACT
AGGTTATTATTTTGATTAGTTATACCAACACGGTACATACCAAGACTCTATATAAATGAT
AATGTATTTTGGAGAAGTCACATACAAAATTAAATAAGAGCGAACCACTGGTCGTTCAAA
AATATATAAGAAAATATTAAACCTCTGTTTTTGCTGGCGATCATGGCTTACACAAACAAA
>FP014119 AT4G01460_1         :+U  EU:NC; range  -499 to   100.
TTTAAGTAGAATTATTTTTATAGATAAAGTATTTTATATGTTTTTTGGTCGAGCCAAATA
TCGAATTCCTTCATCAAAGTCTATCGAATTCCTTATATTTACCAAAGTAAAATTCGTTAA
GAACAAAAATCAAAGAGTATTGTCCCGAAAGAAAATTATTTTGAAGGCCCAAAGAGGACA
AGGTCATAAATATTTGATCTGGAGGACAGGACACCCACGTATATTTTTGTCCAAAATTTA
GGTTAAAAAAAGAAGAAGAAAGGTTATCTGTTTCACGGATTAAATATTTAATTAATAATA
CATACATATATTACTGTATGTGTGCGTGTAAAATACTAAATATCGACGACTATATATATA
ACTAGATAATTTAGCTATAGTATAGTATTTTTATTTTTCACCCTTGGTTTTTTTATACAT
ATATGCACCGAACCTCTTCTTCTTCTCTTCCTCGTCTTCTCTCCTTTTATATATGTGGAA
AACTGCATTTATTAAGAACAGTTTAGAAAGTGTCAACCCCTAAAGGAATGTTTTTAGTTT
AGAGGAAAGAGAGAGAAGAAGAAGCAGCAGCAGAAGTTGTTAATTTGAAGACTATTTGAG
>FP010786 AT3G14067_1         :+U  EU:NC; range  -499 to   100.
TTGGTTTGGGCTATGGTGATACTCCCGCGCAACGACATGCAACCTAGCAGAACCTTAGGT
GTTGGACTCATTGCAATATATCTGATATTCGTCACTTTCAGGCTGAGCTGCGCCATGGGA
TTCATACCATGGGCTGCTTAAAGAGCTATGTATAACCTTGTTTAGTCTCTAACCAACAAA
CTAATCAGAGGCTTATTGTATACCAAAGAATTGATCATGACATGAGAGTCGTAGTTTTGA
ATCTTAGTGTGTTTGTTTGTTATTGGTTTGTCCTTTTGTCATACCTGCCCATTTTCATAA
CCGCAAACATTTCTTATTATCCTCGTGTCAACATTAAAGCAGTCATGTGACCCACGTCTC
CTCCTTGATTATTCCATTATTCACTGTTATCTTTTCGAAGAATCATTTGGGACCAATTAT
TGATAAATTGCAGACGTGGCATATAGACGAAATACAAGATTCAGAGATAATAAATACGTC
ACCAAAAGTTATCACCCACAACGAATCTTCTTCTTCCATCGCCATTGCCATGGCTAAGCT
CTCTCTTTCCTCCATCTTCTTCGTCTTCCCTCTCCTCCTCTGTTTCTTTTCCCCTTCTTC
>FP003346 AT1G49570_1         :+U  EU:NC; range  -499 to   100.
CATTTTTGCTGTACATAGGCTGCGCTAAACACCCCAAATGCGCACAACGTTATCAATAAA
AATGAAAAAGTAAGGGCATGAGATGATTAGTTTAGATTATTTACATGCACTAATTCTCCC
ACTATTCAAAACTTATGAGTATACATTTAACATTTACTAGGTTTTGGTTTTTATTTGAAT
GTTTGTATGACGTTTACAAGGAAAAGTTCGTATGACTTGGTATAATATATGGCATTTTAA
TTCTAGATAAAATCACATGCTCACATGGGTAATAACAAATCATTTATTTTGCCAAGTGAC
TGAACTATCTGACAAAAACCTAATATTACAAAAACCTCAAAATTTATCCCACTATATTAT
CTTATTTATAGTGGCATTCCCACTTTCTTAATTATGCATGCATCTCCGAGGCGCACCCTT
GTTAAGGCAAATATCTATTTTTTAAAAATACACCTTGTTTTTGGTGTATAAATACAAGCT
AAAATCATCATAGCAATACACTATCAATCTACGATCATATATCTTTCATTTCATCATCAT
GGACCACAAAATGTCAATGTATTTGTTTGTGTCTTACCTAGCAATCTTTACTCTTTTCTT
>FP017528 AT5G02230_1         :+U  EU:NC; range  -499 to   100.
CTAAATAAAAACTAAAAGCAAATTATATTTGAATATGATAGACGAAACTAGCTGGCTAAT
CGATTCTAAAAAAGAGAGGAAATGTTATTATCAGTCCCATAGATTCGCGGTATATCATGG
ATACACACAAGCTTGGGTTTGAGAAATAACTAGTGTTTCTCCAAAATTATATTTCCTATT
CGAGAAAAATAAAATCATGTATCAAATCATGAAACAAATCATTTGATAATCCTGTAAAAC
TGATCATGTATTAGCACGAAAATAAAGAATTAGAAAGCATAGCGTAGTCACCTTCTTAAT
TTGACTTGTACGTTAGAACTTAGAAACACGCGGATTTTAATTAAAAAAGTAGTTAGGAGA
AGAAACACAATTAATTAATTTTAAAAGCAAATATATATAATTAAAACAAATGAAATATAT
TGCAAAATAGCTTTTAATGATCGAAAAGAGCCAGAGAGACTTTGCTATAAAAACCCCTCC
TCTGCCTCTCTCAATCCCTCCCCCACACCTTCTCTTTCTCTTAGCATACTCTGCTCTTCC
TCTCTCTGTTGTTCTCTGTTCCAAAGGCTTTGAGGTAAATAAAGAAAACTACTAGTCTTC
>FP017440 AT5G01350_1         :+U  EU:NC; range  -499 to   100.
CATTGGTGTTTACCTGGACTACCCGATACATGGAATCGGATCCTATTGGCTCATTTGTAA
ATCAAGCTAGGAGGAAGCTGAGGGTTAAACGGGAAAAACCCAAATCCTCTGTTTTTCTCC
TCTTGTGTTGTCGGAGATTTGTTTGTTTCAGTGTATTGTGATTGTCGTCAATTTTCATAA
GATCAAACAGACTCGGCCCGTTTATTATATGACCTTGAAGTGACTAAAACAAAAGTAATA
ATATTACAAGGCCTAGATGGGCCTGGCCCGTCTCTGGCCTATTTGTAAATAGAGGGAGAA
ACAAGGGTAAAATAGGAATTCCAGAACTAAGAGTTTTTAGGTTAATGTTGACTAGTGGGT
AATATGAACCGTTCGATTTTGTTACAGAACATCGTGACCGTCCGATGAGAGACCTAAGAC
AAATTACGCAAAAACTCATTCGCCGTCACGAGGAAGATGCGAGGTCTATATAATGGACAA
ATCTGGTATAATGTAAAATAGGGACTTGACGCAGATCTTGTTGGGTCTCGAACCTTCCTC
TTCGTTTGCATCAGGTAAGGCCGATTCTCTTGCTTATACGATCTCTTGATTCATCTGAGG
>FP019632 AT5G26340_1         :+U  EU:NC; range  -499 to   100.
AAGGACAGAATTAGTAAGATAAAATTCACAAGTAACATGACGTTGGCTATTTTGTATGAA
CACACGGCCCAAATCGTTCATATTCTAAAAGGTATAATACATTTCGAGATATTTTGCTTC
GGTTGCAAGATTTTCACAACACATTGAGTCATTGACAGCGATATGAGAAAATGTAACAAT
CTCTCTAATAAGAAAGGAGAATCTTATAATTTAACATAAAAATAAATATAATATTCGAGG
ATAATACTATAACAAGAAAGAGAAGACTTATATGATGATGGGCAAATTGTATATTCAACT
ATAAGGACTTAAGGAGACGCCACATAAAGCAGAAAGAGTTTAGAAGAAAACGTTTGTTGA
CCAATGACTTGATGACTCAGTAGCATGTGAACATAAAAAGAGACGTGCAAGAATCTCATT
GGCTGCAGATAACATCTATTTTTGCTTCACTACCTCAACTTCTCTATATAATGAAGTAAA
CACCCCCAATGGTCTCTTTAACTTAAGTGTTTCTGTTTAACTCCTTGAGAGAAAATAACT
TTTAAACTTTAGCTTCTAAGAGATATTCAGGATGACCGGAGGAGGATTTGCGACTTCGGC
>FP017912 AT5G06340_1         :+U  EU:NC; range  -499 to   100.
AACTAATATCATAAGATCAAAAATGATATAATTTGTGATAATGGTTGTATTTGATTTGTT
TCTGTATTAAGTATTAACTCGTTGTGATATTATATATATTGATTTGCCGTTAAATTTTAT
GTTGCATTATCATGAAAAAGTGACTTTTTAAGTATTGCGAAGATCAGAACATTTATAAAT
TTAAGCATTTTTTAGTAATGTATGAGTTCATTTTATTTCCTTAAGTTACTTTTGGAATAT
ATTATTTGCAAGTGTCAATCATTTAAATTCTACGTTTTCTTGTTATAATTAATTGGGCTT
TTATTTGGGACAATAGCTCAATGGCCTTTTGGGTTACGAGTTAAGGGAGAAATGGGCCCA
ATACAAGCATTCACGTTGACTTCTCTTTTTTTTATCGTAGTTTTGACCCTAGGGATCTGA
AACGATATCGTTTAATGTCTAAGCGGGTAAGGGTAGTGTCGTAATAATATATTTTATCAC
TAGTGAGAAAATTGAAACCAATCACCGATTGTTCTGAGCCGGACGAAGGAGAGGCAGCCG
CCTAAGAAGTTGCCGTCGTGCGCCATGGCCGTGAAGGCTTCTGGATTCATTGGGAAATCA
>FP015712 AT4G22310_1         :+U  EU:NC; range  -499 to   100.
ATCAATGAATGCAAATCGAAAATAGAAAAGGAAGAACGTACTGTTGCAGGTAACCGGATT
GAATGGAGCAGAAGGGAAGAGCCAACTAGCGTTACTTAACTCCGAGGATTTGAATTGAGT
TTGGATGGGTTCATTAGCAGGTCCAGAATCTCCCAACCCGTGAAGCCACAAGATGAAAGT
TCGAGCCATCGTGCTTGAGTTCCGTGAAGAAGAAGAAAGAAAGATAAAGAAGATGAAAAG
TGCTCACTATCGATAGGCTTCGTCTGTGTATTCCTTCGCATGTTAAAATCGCCTGAAACT
TTGCCATTTCAATGGCGATTTTGTCTCTCAAAGTCTTCGCGACGACTTTCAAAGTAGAAA
CTACAAAGTCCACTAGGACAAGAGTGAAAAGTACCAAAATACCCTCGGTTGTCGTTTTAT
GTCCGAAACGACATCGTACATAGCTGCAGCCCTTTTTTGTTAGTGTTTTAAGCCAGACAG
GGAGAGAGAAGGGAGAAGAATCTCGCGAGAGACAGAAAGGGACGATTATTGGTTGGTGAA
ATTTAGAGCATTTTTGGGAATTGGGTAAACTTTTCGATGGCGACTTCGAAGCTTCAAGCT
>FP013051 AT3G53200_1         :+U  EU:NC; range  -499 to   100.
TGCGTCGATTTTAAACTCTCTTTGTTGCAAAAATGAGATTAGGCTTAACACTGGGATTTA
CTTAACTAATCATACTTAAGAGTGCTTCGTTGGCTTAAACTTTTAAGTGAGTGGAAAAAA
GATCTGGTTTCATCTCTTTCTATCTTCTTTTTTAAGTCCCTAAGATATTGAAATTCCAAA
ATCCAAACCCGATTGGATACTTAGATTAGTTAATTAAATTTTAAGATGATGAAAGCCATA
ATCCCTGAAGACAATGATAATAAAAAATCACAAGTTGATGATGATTCAAAAGGAAAGATA
CTTGGAACCTAATCCAAATCTATAATCTATAACTTAAAAGATGACCTAGATCAAGGAAAA
ACAAGAACCTAACTAACTGATGCATGATGTTATTATCCACTAAACTATTTGTGTTCGTCA
GCTTTTTGGACATTTTTCCCAATTTGGGTAAACTCATGACTTTACTATTTAAGCAAAGCC
AAAGCATGCTTACAAGTTCAAAGCACAATTTTAGAAAGGATTTAATTAAGTATAATAACA
CAAAGAAACAGAGTAAAAGAAAGAAAAATGGATTTTAAGAAGGAAGAAACACTTCGTAGA
>FP019140 AT5G20110_1         :+U  EU:NC; range  -499 to   100.
ATAGCCCTTAAGTCGGCGCGGCATTGCCACTTTAACTAGCTCCAATTGGGAGGTACTGTC
TCATTGGGAGGTACTGCCTCATTGATTCTGATTAAGGATTATTGCTGTTTTTATGTTTGA
AGTTTGTGTTTTATCAAAACAATTATTGTCCAAAACTAAAACTAATATATAATAACCTTT
TCTTAGATGTTGCTAGGCAAATTATGCACATGTGACGGTAGATTAGTTAATATTTTGTAC
AATCCTAGCTAGTTCCGATTTCAATTATTATCCTTCTGCAAACCAACAAATAAAAAATCA
TAAGAAAATGTTAGAAATGGTACGCATAGGATGCAATCCATTGGATTATAAAATAATTAT
GTTATATTGATGAATAAAATTACATTGTGCTATATATTCAATTGCAAACTCGACAGAATT
AATAATAATAGAGAGCGGACTCATTTCTGTCTCTGACTCTTCCGTATAAATAACGCATAT
GAGCCACTAAAGAGTTTCCACAAATATTATTACGAAAAAATAACAAAAACAATGAATGAA
GAGAGACCCAAAAAGTCGAAGAAGAAAAGTCTCATGAACTTCTACAAATTCTCAATCACT
>FP010995 AT3G16240_1         :+U  EU:NC; range  -499 to   100.
TCAAAGAAAAAGTTTCTAACCAATAACCACTATAGACTAAAAGATTTCAAATAATTTGAT
TGATACTGCATTGAACATTCTACAATTCTACTTATATTGTGTAGTTCAAATAATGAGAAC
ATATCGGAAAGACTAGCCGCTATTAGATTATGAATGCGTATGAATACATTATACATTATA
GTATATATATATATATATACACATATATTAAAATGTATTACTATATAATAATTTGTCTTA
GTATAGTACTCAAAGAAATAGAGTTTTCTTACGTAGATGTCATATATTTTAGTCATTTTA
GGCACCTTCCTAACTCAAATCACGAATAGAACTTATGTAGCAAAATGTAAACACATGAAA
TCATTTATTAATTCGGGTCCAACGTAACCCACCACACCACAGAAACTCATTAAATAGTAT
TTTTTTATAAAACTTAAGTTATATGCATGGATACATGAACGATACTCCTATATAAAGAGA
ACAGCATTCAAAAGGTCTTATCATCTTCTTCACTAAACAAAAAAAAACCCTTCAAAACAT
TTCCTTATTCTTTCTTCTTCATCTACAACAATGGCTGGAGTTGCCTTTGGTTCCTTTGAT
>FP011597 AT3G22880_1         :+U  EU:NC; range  -499 to   100.
ATCAAATCAAACCGCCATTGTTGAAGAAGAAGAAGTTTCTTCTCATTTTTTACAAAGATG
AAGAGAGAGAGAGGTGAAGAGAGAGAGAGAGATGAAGAGAGAGAGAGAGAGAAAGAGAGA
GATGAAGAGAGAGAGAGAAAGAGAGAAAACGTGGGTTAAGATAATATTTTAGTTAAGAGG
GTATTTTAGTAAAAAAACATAAAAAAGTGCCTAATCTTTTGAAAGTGCCTAAACACAGAA
ATAGTTTTAAAAAAGTGTTTAAGAGTGTAATATTCTCTTTTTTTCACCTAGATTCCTTCT
ATTGACCGTCGATAGACGGATGATAACTATGACGTGGCATTATCGCAGCCATCAAACAAA
GTCATGTATAACAAAGAAGAGCACACAAACGAAAACAAATTCAGTTGCGGAACCCAAATT
CAAATCAACGGAATTAGAATCACGCTTTCAATTCCGTAACCCGCCATTAAAAACCTTGAA
CCCTCGAAGCAAATCGAGCAAAGATTTTCAAATTTCGAATTTCAAAATTCTATCTCTCTC
ACTCTTCCAAGCTTAGAGACTCTTAGAGCGAGAAAATGATGGCTTCTCTTAAGTAAGTGA
>FP003787 AT1G54610_1         :+U  EU:NC; range  -499 to   100.
TATCTGTTTTGAACGATTAATGAAATTGAGAATACGCACATAACATTAAATTTTCATCCG
AAAATAAGCTTTCAATTCCTTAGTTATGGATGACTATTGAGATGTTAATACATTCTTCAT
TTTTATGTCCAATTAGTCCCACTTGTATATAGCTGAAGATATATGACCTTGAACATAAAA
CCTCTTAGTAATTCAAAATAAAAAATCAACTCATAAAAACTTTTACTGTTACTAATTTAG
TTGTTAAAAAAAAAAACAATTCTACATCATTTCTATTTTATTTATATTTAATTAATTATC
TGAGTTTGACCCTGAACTGAAGAGAGATCTGCGTTCTTCTTCTTCTTTCTTTGTCATCTT
CATTAATAAGAAAAATAAAAAAGAATTAAAAACAGAAGGAAATTAAATTGACTGTCTCAA
CCAAATCAGTAAGACCCAACCAAAAAAAAAAAAAAAACGCTCGCCTACTTCTCTTCTCTC
TCACCATAGAGATAGTTTCAAGCTCCAAAAGTTCTTCAATCAGATTCTGGAAACTAGGTT
TTTATTCGTATTTCAACTTCTACCTACTTTTTTTCTTTCTTTCAATGGAGTTCAAGATCA
>FP006375 AT2G07140_1         :+U  EU:NC; range  -499 to   100.
AACCAAGCTTTTCTACTGGTATTTTCTCTGAGTTATCTTTTCCCCCAAGTTACAAGTTGT
ACAACTAGAAATCATCACTCATTCACTTTTAAAGTTCTTCGGTTCTACCACTAAAGCTAA
TCATGTTATCTTACAAATACACCACTTAAAGTTAAGGAACTAAATCTATTGATAAGAGAT
CCATTAATTAATGGAAGATTAATTCTTGATGATATCTTAATTTTAGGACAAGGAGGATTC
TAAGGCCAAAACTTATCGGTTTTGTTGTGTTGCTGGCAGATAAAGTGAGTGACTCAAAAA
AACTTATCCAAATCCTTTGGTATTGATTATCGGTTTATCCGGTTTTTAAACTAAATGCAC
ATAACCAGTTATCTTGAAATGAAAGATGGAAAGCCCTAGACTATATTGAGAGCCACTTGC
CGATTTTCTTCAGTGATCAAAAATGACGTTACCGGAGCTTCCAAAGGATTTAGTAGAAGA
GATACTCAGTTTTGTTCCGGCCACATCTCTGAAGCGATTACGATCCACTTGCAAAGGATG
GAATCGTTTATTCAAAGATGACAAGAGATTCACAAGAATACACACTGAAAAAGCCGCAAA
>FP019942 AT5G37470_1         :+U  EU:NC; range  -499 to   100.
ACCAGGCTCGGTCAAAATTTATTGGACCATATGATCTGTGCTATTTTGAAATTGTTTTGA
AATTACAGCCTAAATATTTAATATTTTAAAAATTATATACACTTCTTTAAATTTTTAGGG
TCTTAAAATACAAAAGAAAAAAATGTCTAAAAAAATGGGACTCGTGCTTGCACACCCCGG
CAATGATAATTAATAATGGTTAATTAGGTTTTTCATGTTTATGTTCTTAAACGTTTAGAG
ATTATTTATGCTACAACATCGATCATTGAATTGATTATATTGTTTTACTAAACAGCTCAA
AATAAATATAAAATTGATTAGGCCCACCGGTTTGAAACCCAACATCACTAAAGGACCCAC
TGGCCAATGTTAAACGGGTCGGATTTTTTAAACCCCCCGTTATATCAAACCGGGCGATTT
CACTTAAATGTCGGTTTATATACCCTTTCGTTACAAATCTTTAACCCTTAAACCCAAATT
CCCAGAATTTCTGGAGACGAAGAACAAAAATTTTCTCGAGAAAATGATAATGGAGGAATC
TTCGAATCTCATGTTGAAAGCGAGAGAGGTTCTTGCGACTCCAAGCCACAAAGGACTCGA
>FP002378 AT1G27300_1         :+U  EU:NC; range  -499 to   100.
TTTAACTACTGTTAGAAATAGAGAAGCCTTGTTATTTGTGCTTTCATGTATGTCGTTTTT
ATGTAACATGATCATTTCTTAAAGCATACAAAAAGATTTTAGGATTTCTGTTGCACTTCT
TTCGATTTCCTTGCATTTTCGAAACACTCTGTGTTGATATCTCTTCCTTTAAATCTTCTT
ACAATATTTGCTCATTCTTGATCTCTTTTATGGTTTTAAATAATTGTCTCTTCAAGTTCA
CACGGAATCTAGTGTGAATCGAGGTTTAGTCGTGCAGAGTTGTGTGTGTTATTACATGTT
TTATTATTGTTTAAGTATATTTATTTAGTGGAGGACTATACGCTATTTGCACATCTCAAT
GTCAAATTGCTCAAAAATGGTAGAGGTGCCGTGCCGTCAATAGATGTCACGTGTCCTGAC
TTGCCTTCTCAATACAAACAAAAATACTCTCTACCTAAAAAAACACAATAAACAACAAAC
GCATCTTTGGAGCGGCGGTGAGATTAGAGAAGAAGGGTTTGTGAAATGGAGTCCAGTGAG
GATGTGGAGAATCTGAGTAGAGCTATTGAGAAGCTTCTTCATGAGAAGAGGAAGAGAGAA
>FP021648 AT5G56720_1         :+U  EU:NC; range  -499 to   100.
AGCTAGATTGAGAAAGAGAGAGAGAGAGTAGTACCTTTCGATTGAAGAACGCCGAGAGAC
AGAAAGGGGACGAAGGAAGAGAACTAAGCATATATATGCGGCACTTTGAGTTAACCCTAA
AATAAATAAATGATTGGGCTTTAATGGGCCTATTTTTTGTGCTATTATGCTTGGCATTTC
CCTCTTACGCTTTCTTATTTTAGTAGCCCATTTACGGCCCAAATACATATGAAGTAAATG
TTTTACTCGAATTTAAACTGATTGGTTCGATTAATTAATCACCCATGTTAACCAACAAAA
ATAAAAGTTTGAGGATCTTTATTTGGCTACATTTCTTTTTATAGATTCCTTGTTTTTGTT
GCATGACTTAGATTTTTTGTAAGACGAAGTTTTGTTAAGTATCAGGTTATGTCCTCTTAG
AAGCTTTTCATAGATTCCTTATGTCTTCTTGATTATTTTTTTTGGTTTTATAAATTGAAC
TTTGGAATGCATGACATTCATTCGTTGCTTTATTATCTTTTTTACTTGGAAAACAATGGA
GTTCGTTGGAGAAGAAATTAATTATACTTTTGTGATTCAGAAAGTTTTGGTTCTACTGTT
>FP020387 AT5G42825_1         :+U  EU:NC; range  -499 to   100.
CGAATCAGAATCATGAATCGTTGTCAAATCTAAAACAGATCGAGACGTTTCTAGTCATCG
AGTGGAGATGAGAATCCGAAACGGAGAGAGAGATTGATTAGAGGAAGAAGAATACCGAAG
AGGATTTTCTTTTAGTGGAAGAGAAGCTATCGCCGACGAGGAGGTGCCGTTGCCGATCAC
GATCTAGGGTTTAGGTTTATTTGATTAGCGACTCGTGTGAGCCGGAGAGAGAGAGAGAGT
GTGGTGAAAAAAAGAGAAAGAGATATTAATATGGGTTTATTTTGCAAATAAACTATTCTA
CAAGGAGGAATAATAAAATAAACTATAGAAAGTTACAATATTGGTCCTCGTCAAAATCGT
CATAACATAACGAGGATTTTAAGATTGATCCTTTTGTTGCTCCGGCTCAGAACCGAATAA
ACCAAACTAAACTGAACTGGATTGGAAGGAAACGAACAGAACTAGATAATTAATATCTGA
ATGATTTTTTTAAAAAAATATGGGAATAAAAAGAGCTAAAGCTTCTCTCTCTCTTCTCTC
TCACAAAACCTTCAGAGAGGGAAAGCTTTTTGTCTCCACCTACAAGAATTTTCCGATGAT
>FP004369 AT1G63120_1         :+U  EU:NC; range  -499 to   100.
ATCTTTTAAAAACACTTTTTTGTATAAAAAAAAATAAAAAAATAAAACCCTTTTTGTAAA
AAATTCAATTAAGAAAAAATAAAAGGAGTATATGTTTTATCTTCTCTTTTTACTTTAACA
AAATACCTTGTTTTTTTGTTGTTTTCAAGTTATATATTTTGTAATCTTGTCGCAGGTCTG
AGTTGTTTTTTGCACTCAGAAAAGAAACTTGTACTAAAACCTAGGAGAGGAGGAGCTGGC
ACCACCGCCTAACTCGCCATTGACACAACACCAAAAACTCTTCTTTACTTTTTGTTATTC
TACACACATCGATAAAGATTAAGAACATAATTAATAGAATTCCATAAATAATTAGATGCA
CTAACTTTTCAACATCAATTCAACGGTTTAAATTCGTGAAAAAGCGTTTTTATTTTATTT
TAATGGTTACAACTTTGTAGTTTTTACCCTAAATCTCTCTCTGATTACTGATACTCTGTC
TCAATCTCTTCTTTCTTCTAATCCTTTATTTCTTGTAAGCTACTTCTCCTGAATTTCGTA
TTTGATCCGTTTAATCCAAGTTTCGATTTTATATAACAACCACATAGACAGAGAGAGAGA
>FP017153 AT4G37445_1         :+U  EU:NC; range  -499 to   100.
TGGATCTTAGTCTTTTATAATGTGAAGTTGGTAAATATTTATTGAATTCATATCTGATAC
CCAACTCAAGTGGCCAAGTTGCTATAAATGAATTGTCTAAAATTTATTACTAAACATGTA
TAGATCCAACCAATCATATAATACAATGCTTTTTATTGTACCTTTCAAATAGCTAGATTC
ATATTTTTGTCTTGTTCCTTAGAGAACTAGATTTGAAAAAGAAAAAAATTAATGGATATC
TAATATGGTAGGCAAAAAGAAAGTGAGAATAGAGGACAAGTCATATTCCCCATGCTTTTA
TTAAAAGTACATTACTCAACTGTGAAGAAATGGCTAAGATTTTGTAAGTAAAGCACAAGT
TATACTTGAACCAAGGTCTTGTGTAGAGATTCAAGATTCTTGGCTTTGCAAAGACACAAA
CCCACCAAGCCAAGTCTCTGATTCCACACACCAATACAAATTTGTATATAAACATAACAT
TTTCTTCTTCCTAAAGACTAACTTCTAGACAATATGGGTAGTTCAATGGGCTTTCTCGGA
AAAGGTTTTGCAATTTTTTAACCTAACAATTATCGACTCAAATCGTTATATAACCGTTTT
>FP015200 AT4G16610_1         :+U  EU:NC; range  -499 to   100.
CTCGACACTTCAACCGATTCTGCCATTACAATTCCTCCAACTAACCCAACCAACATAATT
CACACACACATACTTTGTTATGCTTAGAAACTCTTTTTATGCTTTAAGAAGTCAATAATC
AACTAAAGAAGCAAAACAACAGCTTTTTGTTTTGTGCTTTGTTAGTCTATCTTTTAAACC
TTTGTAATTAACTAATAATTCAAATTTTAATCTTTCTGCATTAATTCGAGATTCTTCACT
CGGTGGTTATCGTTGTCAGCCAGAATTAAAAATAGTATAGTTTTCTCTTAATTTTTCTTA
CTAAAACTAAACAAAAAAACTTATCTTTACGTATCATTAGTGGTAGTTATCGTATGGACC
AAAAAGTCATAATTGTTAATTTTGGGGGTTTGTGAAAAAGAGAGGAATGCTTGTTACCTA
CTCTTATTAACTTCTCTCATTCTCTCTCTCTCTCATAGCTTCTCTACTACAACAGTCTCT
CTAATCAAATTGAGACATCGAGAGAGAGATTTGACAAAAGAAACTTATTAAAGTCTTCTT
AGGTTTCTTTTTCTTGCTTTTTGTTCTGTTCTTGTTTCTTTTGGCAAAATGCAGAACAAA
>FP004658 AT1G66410_1         :+U  EU:NC; range  -499 to   100.
TAGAAACTACTAGTTCAATCCTTTTTTTATTATACAGTAAGTAATGTCAACTTTTACTAT
AAGATTAGGTCTTTACTCTTTAGGATAAAACTGTTTTTAAGTAAACACAATTTTATTTTA
AACTCAAAAGTAAATATTTGCTTTTCAGGGATGTCAAATAAAATGATGATCTGAATAATA
AAACAATGGTAATTTTGGAAAACTTACAGCTTAAAACTTAAGTACTATTGTATTATTGAG
GATTGTCTTATTTATCATTCAAAATTGAAAAATCATTACTTTTTAAATATGTAAATTGTT
TTATTAAAACATTTTTAAGCCTTAATGTGTATCCAAGGGCCCTTTGGGCTTCCTCTCAAG
TCCCACATCCACTAATCACATGATTAGCTAAAAACCCAACTAGTAAATTATTATTATTAT
CTTCCGTAAACATTTAATTTCGTTTTAACTTTTTCCTCATTGTCGTATAATTGTTTTTGT
CGGTCGCTAAGATATTTTCACAGCTTCGGAGACTTCAGGAAAAAAAAAAATCATTTCTTC
TCTGAAACGAAAAACCAAAGAAACGAGAAGAAGAAGCTATGGCGGATCAGCTAACTGATG
>FP015590 AT4G21110_1         :+U  EU:NC; range  -499 to   100.
GGAATCGGCAAAAAGGAATAAGCAGCTTCTTGATTTTTCCTTCTTTTTTATATGCTTTTG
GTTTCTCAATGTATCAGTCACTGCCCATATGCAGTAGCAGACTAAGGTTGCACTGGTCTT
TTTCTTGAAGCTGTTTATTCCGTCTTGCCAAATAATTGCTTAGTTGCAGACAATGTCGAA
AGCTAAAGATGTTTGATGTTATAAAGTTCCAATATTTTGGGGATTTTCTATTTGCATTTA
TGCCAAGTTGAATCCTATAGGTTTTGTTACTTCCACGTTCTACTAAACTTTGTAGTTTGT
AAGCATCCGTCTTCTATTCAAAATGGAAATACAAAATCACTACAGGATTCCTGAAAATTG
TGCTAAACTTCGTCATCAGAAAAACTTTTATGTAATTTTTTTAAAATGTCTTATCCAATT
TAAAGATAACAGTAAAAGAATATTTTTATTCGTAAGAGCGGCCCAAGATAAACCACTCGT
TATACCGATTTCCGAACACAACCCTAAAGAGGCTTCTTCGACGACGTTGGTTCTTCTTCC
TTTGTCCTGCGCCGCGATCTCTCCTTCTCCAACTTCCCTCGTCCTGTCCAAAGGTAAGCT
>FP022058 AT5G61040_1         :+U  EU:NC; range  -499 to   100.
TCAATTAGGATTAAAAAGAAAAATAAATCACAGGTTAAGAAATATTGTGAGACTTTTGAT
TGTGTCTTTTGAAAGAGAGGATGTGTTGTGTGCTTTGAGGTTGCTCTACTCTCTCTGTAT
GTAATTTAGTTATATTTTAAGATATTATAATGAACATTATTACAGTTCACAAAATTTGGC
ATAAGAACGAAAATAGAAATGGAAGAAAAATTATGCAAACATTTAAACATATTTGAGAAT
ATTTTTCTTGTTCTTATAACTATTTTGTAACTAACTTTTAAGTTCTGTTATTGTGTAGTA
CTCTTGTAAAATATGTAAAACTTAAGAGAGGGAAATTAATTTCTTAGTAAAATTGGGCAA
ACTGATATTAATTGTTTGTCAATTTCATTATACAATTTTTTTTTATTTTTTTTCAGCAAC
CGTTTGATTAATTATTTAATGATCAGATATTTTGGGAATTTAATAATATAAGCTTACAGT
ATTCTCACTAAGTTGCCGTATCGTCGTCTTTTTTGTCAGCTAAGAAGATAATAAAAATTA
AAACACAGAGCCGTTCGTTTGGCTGATTCGATTGTACCAACTTCCGACAAAGATTCCACC
>FP016654 AT4G32280_1         :+U  EU:NC; range  -499 to   100.
CTGTTTAGTATCACCTGTTTTTGGTATAGACTATTGGTTTTGTGTTACTTCCTAAACTAT
ATGATTTCGTACTTCATTGGATCTTATAGAGATGAATATTCGTAAAAAGATAAGTTATCT
GGTGAAACGTTACTTCAGTCATGTTGGGTCTAGATTTACATACTACTATGAAACATTTTA
AGATAATAATTATCCTAGCCAACTATATGTTCTATATTATGGGCCAAGAAGATATAGAAC
TAAAAGTTCAGAATTTAACGATATAAATTACTAGTATATTCTAATACTTGAATGATTACT
GTTTTAGTTGTTTAGAATAAATAGTAGCGTGTTGGTTAAGATACCATCTATCCACATCTA
TATTTGTGTGGGTTACATAAAATGTACATAATATTATATACATATATATGTATATTTTTG
ATAAAGCCATATATTACTCCTTGACCTCTGCCCCCATTTCCTTTTACTATAAATAGGAAT
ACTCATGATCCTCTAATTCAGCAATCAACACCAACGAACACAACCTTTTCCAAAGCCAAT
AATAAAAGAACAAAAGCTTTTAGTTTCATCAAAGACGAAGCTGCCTTAGAAATGGAGTTG
>FP007931 AT2G31410_1         :+U  EU:NC; range  -499 to   100.
GCTTGAGACCCAAGTAACTTTAGGAATTTGTTTTTCATTATTTTTTATGGTTTATTGATT
TTTTTTTGTAGAGAGATTGGATATTTTCTCCCTTGAGTCAACTAGAGAGGTTGGATGTTT
GTCCAATGACCTTATTTTTCTGAATTTATTTATTTATTTTAAATTGACTTGGTAATAATG
TAGATTTATTAACAATTTTTTTCTAAAAGATTACTTTGGATTTATTGTTGCGGTACTAAC
TTGTGTTAATAGCTTGAATCAATATTTTATCACGAACATGGATTTATTCCCAATTCTATC
CAAATTCACAACCTAAAAGATTTGATTTGGTTTTCTACAATTTAAAAGAGAAGGTGTTTG
CACTAAAACAGAGTAATTGATGAATCACATAATTTCCGGTTCGGTTCGGTTATAATTATG
TGGTCGGCTAAAAAACCGGAATTTTAACCCTGTCTCCATCCTCACTCATATAAATAGTCG
AGAAACCCTAAATTTCTGCCAAAACCTCACAGCCACACAAAGAAGAGAAGAAATGGCTTG
CACCGTAGATTTCCGGTGCCTTGACGAAGGATTCGGCGGCAAAACCTACAAACGCAAACG
>FP008202 AT2G34440_1         :+U  EU:NC; range  -499 to   100.
AAGAAAGACCAATTATGAATACCATTTTTAATTCTTTACAAGGTAATGAATCCCATCTTT
TGTCTATGTTCTTAAGAAATAAAGGGAAAAAATATGAATTGTTAAAGATTCATGTATGTT
TTGAATACACAATTAGAAACTATTCAATAGAAAAAAGAAAAATGAAAATTTAAATATTCA
TGGATGTTTGAATACACACAATTAGAAACTATTCAACGCCCATATAAGGCAATTCAAGAT
TTTCAATTAAAAACTTGCTAAATCTGCACCCTTGTGATTCTCCACCTCCATTACTATATA
TGACCCTCGTTAGGTTCAATGAAAATTCTCTACCTCCATCTCCATTACTAAAAACAGAGA
CATACAACACCAAAATCTTCTTCTTCACCAACATATTCACTTTCACAGCAAAAAAAAACG
AGAGGTTCTCTCTTATTCGTACCGTTTTAGCAAACAAATGGGTCGGAGAAAGATCAAGAT
GGAGATGGTTCAGGACATGAACACACGACAGGTTACCTTTTCAAAACGGAGGACTGGTTT
GTTCAAGAAGGCGAGCGAGTTAGCCACGCTCTGCAACGCTGAGTTGGGCATCGTTGTCTT
>FP017628 AT5G03310_1         :+U  EU:NC; range  -499 to   100.
TATCTCTATGCCAAATAGTTGAGTGCCAATGTGCATGCCATGCCGATAAAGATTTGTTTT
GTATTCATGAAAATTTAAAGAAACCAAATAATCAAAACGAAGCAATGATTAAAGCGAAAG
CCCATTGGCCATTGTTTGAGGGAAGATGCATGTTCGTACGATTTCGTATGTCGTAAGTAC
AGCTTGGCCGTAGTTGACCCCAAAAAACAAATAAAATAAGATGATGAACAAAGACATCTT
ATTTTCAAAACTAAATTGATAATGACGTTCCAAATATTTATACATATTTCTTGGTAATAT
ATATGTATTGAATGGAATGTATTGTTTTTCATGATAACTAATGTAGATCATGTATTATTT
GTAAAGACGACATGGTCCAAAAATAATCATTACCCATACCTATTCATCCATATAATACAT
ACATTGAATATATATATAGTAGACCTATGTTAGTGACTTTGTGTATAAATACCCATGTAC
GGCACTAGTACTAAACCCCAAAAACGTCTCTCTCTTTCTCTTTCTCATCTCTCTCATAAA
CATGATGAAGAAGAGCAAGCTGATCGCAAAGGCATGGAAGCAAATGTCAAGCAGAGTTGC
>FP012870 AT3G51300_1         :+U  EU:NC; range  -499 to   100.
CATCGGTGAGGATCAAGAGGAGGTTAAGAGGTTGCTTCCTTAAAGAGAGAAAGACAAATT
GTTTTACCATTTGCTCTCTGTTTTTGCTTGATCCAAGCTAATCTTTTGGTTGAATGTTAG
GTTGAGTTTATGCTGTTTTCGAAATGAAATTGGTTAAATGACTTTTCATTGAATCACTGC
TTGAAACTTCATCAATTCAACTACTTCTTAGCCAAGTCAAATCATTGGAAGGTGACCTAC
CAAGGTATTATTAACATTGGAGAAGTGTTAGTTAGTTAGTTAGTGAGGTAGTTAAGGGGA
TTGCTTAAAGAAGTAAGCAAGTTTAATGATAATCAAACACTCGTGATGTGTACGTAACAG
AAGAAAAGAGAGATGATTCGTTTGAGCGGCAGAAAAAGACAAGTGCCTAATTTGATTTCC
CATAAATAAACACACAATCGATTGGTAATTTTGATTAGTTGGGAGCTATTAAAAGAGGAA
ATCCACAATAATCGGAAATAGAAAGACAAGTTTGGTTAGCGGAACGTTTCAACGCCATTT
TTCCCGGCCAAAGCTAACTCTAACTAACTCTTTGTTTTTTTTCGGTTTTTGTGCCATCTT
>FP010544 AT3G11745_1         :+U  EU:NC; range  -499 to   100.
ACTTTGTGTCGGGACTTATATCCATGAACTTCTCTTACACATCTTCATATCCAAAAGCTT
TGAACTATGTTAAGAGCTAATTTAGATGTTCAATATTTTCTTTTCTTTCCTTTATGTTCT
TTCGAAATTGTCGTTATTTTCTTAATAAATTACAAAGAGTTATCTTCTTAAAAAGTCTGT
TTATGTTTATTGTGTCTGTTTTTGTAATTCTAAAGCATCATTGCCCATTTAGGTGACCAG
TGATCACACAAAGAGTCAATGAGCATTTTCTTTTTGGCCGTTCATGTGTTTGGTGTGGTG
AAAAAATGAACGTGTAGAAACGGAAGGAAAAATTCCCTAACATAGTCAAAGACTTTGATC
AGATGGGTTTGATTGGGCTAACAAGTAAAAATAAAAAGTGGCGGGTAAAGGAAAAAATCG
GGCTATGGCCCAATAAAATAGGCGGATAAGGGAATAGGCAGGCCCATTTAAACCCTTTGG
TTGGAAGAGAAAGAAAATCACAAAATCAGAGGAGGAGACGAAGAAGACCGAACCCTATTT
CCGACCATGTCGCAGCCGAATCTTCTAAGATCCGTCATAGCGCAGGCAATTCACGGAGAG
>FP007468 AT2G26210_1         :+U  EU:NC; range  -499 to   100.
AATGTTCACATTTCCTTCTACATGAGCACCGCCATGGATAGGTGAATTATACATTTACAT
CTCCTCTTGTGGGTTTAGCTTGAATCATAATGTTTTGGAGAGTTCTTGTGATAGATTCAC
TTCCACAAAAAACCTTTGCTTCTTCAAAATTACTACATAACTCCATGACATAAAAAAATT
ACTAAAAACATTATTAATTTTATTTTTATATTTTTTACACATTGACCAAAAAATAACATG
TTATGAAAACTGAAATGATAAAAATATGAAGAATAGTATAGGTTTTTTATGGTAAGAGAA
GTTTAGTTAGTGAATTTTTTTTTTTTTTTTTTTTGTATTCTCAAAATATAAATAGATTCT
TATTTTATTTCTTTTTTCGTGTCCTTAAATATTTATCTGAATTTTTAATTAATAAACGAC
GATCAAAATAGTTCTCAATCAGTTGGATCATCTTTTTATTCCTAAATAAATAAACTCCAA
AAGCATCTCTCTGTTTCTTCTCCTCTCTTCAAGCTTTTTGTTTCGTCTCAGTCGTCGTCA
TCATCTCTGACAGGTGAATTGAATAATATTCCACTTTCATTATTCCTTCTTCTTCTTTAT
>FP006990 AT2G20700_1         :+U  EU:NC; range  -499 to   100.
TTGATGATGCTATGGAGCTCCGAAGTCTTAACCAGATTCCCTTGATCAAGCCATCCATCC
AACACTTTGATAATCGAAGCAGAGGGATCTCCGGATCTCGCGACCCGACGCTGCAGAGTG
TCGTAAGGGTCCAACGGCGATGGTGTGGTCTTGCCGGAGTGGAAAAGGAAGCTCCTTCTG
AGAATGTAATTTGGCTTTGGAAGAACAAGACGAAGAAGAAGAAGATGCTTCATACTTGGG
CCGTGATACAGATTTCAAAACAGAGAAGCTAAGGTTTAAGGTTTAAGGTTTAACATTTTG
CAAGTTGGAGGAAAAAAATCAAACCTTTGGGATAGATTTTGTAACGAATTCAACTTCTGT
TTACTCGTCAAGCTTACTCAAGTATAGGGTTTAGAGCAGAGTACTGACACGGCGTCGTTT
AGGCTATAATATGGGTTAGGTTCAATGTCAATTTCTCAAAACCCCATATTAATGATACTT
TTGTAATGATTCCGAAATTGTCTCTCGTCCTATAACTTTCATCTTACTAAAAAAGAAACA
GAAATACCCCCACAAAAAATGGAAGTAATGGAAAAAGAAAAGAGAAGAGAAGAGAAGAGA
>FP010164 AT3G07340_1         :+U  EU:NC; range  -499 to   100.
TGCCTACTTGAAACATGTTATAAAATCAAGATTTTTCCTTGTCTTTTTCTTGATTCGAAC
AAAGAAAGAGTTAAACATGTTGACATACAAATCAACAAAAGAACCGGCGATGGTTAAGGA
ACTTCGACAAGGGAACCCATTCGTCAAAAGTAGTTTGTTATTCGTTTACCGGTTTTTGAT
ATTAGTACCAGATTTGTTTTTGACATCTTAAAGAACGTTAAGATTGTTTCGTACTATTTA
ATAGTTTCACACTTATTTTATACTGTATTTAGAAGCTTGTTTCTCCAATTATCTCATTTG
GTAAAGACGTTTCATTAGCGATATCGTGTTAACGTCGAAAGTCCTCCTCTCGTTACGGTC
CGGTCCGACACAGAAATTTTTATTTAATATTTACTTTATTTTTTGTCCATTTATTAGAAA
GAAAGTCATTGATTGGTGCAATTTATTAATATAAATTTATTAAACAACTATATAAACTCC
TCATTACTGCCCATTAACGAGCTTCCCTTTTCCTCTGTTCTTCACTTTAAGAAAATTACA
AACTTTTATCTTCTATTGGACGAATCTTTGATCTGGTTTTAATTAATCACACGCTTACTT
>FP008725 AT2G39890_1         :+U  EU:NC; range  -499 to   100.
GTATCCAAAATTGGTAGCTTGAGAATAACATATAACTAAATTAATATCGTAAAGATTGAG
AAGATCATCACTTACAAACATTCAACAAGGTAGCTTCGACAACAACACAAATCTAATGTG
TTTAGATGGTTCCATATTTTTAAATAAAAAATCAGTTTGCAAAACAAACAATTAGTACTA
AAATAGTTTGTTTTTTTCTCACTTAAAATCCATATTTCCCTAGTTCACGTACATTTTCAT
TTATTATTCGTCAGCAAAATTATTATATCTTCTTGAAATGATGAATTCAAATAAAATAAG
CAAAACTTGGCAAAGACTCAAAATAGCACAACTAGACAAAAATACCAGCTAACAGAAAGT
AATAAGAAAAAACTCAAATAAATGGAAAGACATTAATAAGGCAGATATATGTTTTTTTAT
ATTATAAATTGTTTTTTTTTATAGTATAAAAATAAAAATATCGGCATTCTTATAGGATCG
ATCTCTCATGCAAAACAACAAATTCAGACAAGAAACCTCAACGGCTCAGACCCACCAATA
CCAATTTTTTAAAGAGATTTCTGTCACAAGTAAGAAAGAAGCACTAATTACAAAAAAAAA
>FP021748 AT5G57785_1         :+U  EU:NC; range  -499 to   100.
ACATCATTTCACATGCATACTTGGTTTTTTAAGAATTTAAAATAGTGTTGTATATATTAC
AGTTGATCTAACATTTGTGTTCCTTTTAAAATTTAAATAGTTCCAGCAGATATAATGGAC
TTATTCGCATGCGAACAAAATCGACTTTGTTAACCATTTATACGTTTTGGCCAGTATGTG
GTGCAAACGGAAGAAACAATAGTTGTCCTTTACTTACCATTTTACAAAGAAAAAAAAAAC
ATTCTGGTTCACAAGAAATTGATATCTACCTCTAAAATAGAGCGGTGATCAAATTCATAG
ACAAATTACTCTATCATTTCCGCTGCAATCAGTCAAAAGTTTTTTTTGTATCAATGGTTT
ATACTTACTACCGTATAAATACATAGCTAATATCTTTCACACGTGTGCATACGTGGATTG
ATACTATATCAAGCGTGGGAGAATTATTCATATTTCATCCGACTTATCTATAAAGACACA
TAGTCTCTCTTGTTCTTCTAATCCACATATCATCACAAACTTTCTCTCTCATTCTCTTTT
TAGCTTTTCTTAGTATATAGTACACGTTCGAAGAAGACCGTTCGTGTGCAAAAACATGAG
>FP004121 AT1G60260_1         :+U  EU:NC; range  -499 to   100.
GGGGGGATACGATGTTGGTTATGGATTGTACTCTGTCAATTTCAGTGATCCTCATCGCAA
AAGATCTCCCAAACTCTCTGCTCATTGGTATTCTGATTTTCTCAAGGGCAAAACCGCTTT
TCTTGGTTCTCAAGGCATCACGGAATTGCAGAGCAACCTCTCTCCTTACTCCTAGTAATG
AATTGCAATAATATATTCTGATGAATCCGTTGTCATAATGAGAAGCGTAATAAATTCATT
CGAATATTATTTGTTTTCATTTATTTTACAATCAAATATTGATAACCGAATTGCTTCTTA
TTTCAAAATGGACTGAAAACAGTGCAAAAAAATCCCAATAATGTATGAAAAACTCAAAAC
TAAAGGCTTTTTTTTTGTAAAAACGCTAGAGTTATTTATTTCAACACGTGTTACACACTT
TAAATAAATACAGTGGACCATATACTTTGTTTCTTCGTCACACAAATATTATCTCTAGTA
GCAGTACAAGAGAAAGAGCATTAGAAATGGAACAGTTTTTTGCTCTGTTTACCATTTTTC
TATCTTTTGCTTTCCCCGGGAGATGCAGCGACGTTTTCAGCAGATCTGATTTCCCCGAGG
>FP019145 AT5G20160_1         :+U  EU:NC; range  -499 to   100.
ATTATGGATATGGTCTTGTATTTGGAACAAATTGTGTCTGTTATTTTAATGTGGAGACAA
GTCCATAAAGCTCAACCATAGAAATTAGTAGAGCATAAGACACCAGAACCAGCTAATAAA
ACGCATCTTTGTCGTAAAGGAAGAGAGTAATCACATACGTAACTTCAAGTTTACTAATTT
CATTGAACTAATGAGAGCATCAGTTAATAAAAGTTTGTTGTGTGTGTGGTAGCTGTAAAA
TTATCAGTCAATTTGGATAATCGATCAGTTTTATGCGAGCAAAAAGAACAAAGGTGAAGT
CATGGTTACCCTTTTGGGCTTTAATCAAAATTTCGCCGACAAAAGAAGAAACTAAAAAAC
CAAACTCCCAAAGTCAAAACTAGTTCTGTCGGTTAAGGTTAGTTCACATGGGCCGAAGTA
TATCATCACCCAGGCCCATTAAAAAGATGTATAAAATCGACAAGCATATAAGTAACAGCG
TAAGCCTAAGTTATCATTCAGAATATTCAAGCTGAGAAAGTCGTAGCCTCTAAAACCCTA
ATCCTCTCTGAAACCCTAGACATCGCAGCTGAAAATGGTACTTCTCTCTTCCTCTTTCTT
>FP006526 AT2G14800_1         :+U  EU:NC; range  -499 to   100.
AACTGAAGTGAGAGATTGGAGTCACGTGTGAAGAAGCTTATAAATAGTAAGAGAGAGTAG
AGAGAAAAGCATCCTGCGTGATCATTGATGTGTAAAGAGGATTAGAGCTTTATGTGCTCT
GTTCTTGGGAGATAAGATTGGAGAACTGTAACTCCAAGCTTATCGATTTAGGGTTTGTAT
CATTGTAATTGGATTCAAAGATAAGAAATACCAAGGATTACACTTTCATTCTTATCAAAT
GGTGCGTTAGTGTGCTCGGATCGAATCGAACGCAAGAAGATTAGGGTTTCAAAAGTTGGG
GATTTTTGTCAATCGCAATGTGTCTTGAGGGATTTCCCACCTTCATTGGTGTGACTCATG
AATTGCGATCATGGATTTCATGGCTGGAGGATTTCTTTGTTTGGGAGAATTTCACGGACG
ACGAAGATGATTCTTTTTTGATCTTGGGAACATTTGAGGGATTGTTTGATGCTGAGATTT
GGCGATAGAAAAGATCCGGAACTAATCAGATTGCTTGCCGAACAAGATCAATTTTTAAGG
GAAAGGAGAGACGAGGCAAAGATCCGGAGGATGAAGACAACAACGATTAACCCACAAGAA
>FP018491 AT5G13140_1         :+U  EU:NC; range  -499 to   100.
GATGGCCGATAGTTTGGCGTTATTGAAGGCTCTGAAGCCACACACACAACCCCACGAGCT
TCATACATTTGTAGACGCAAAGTATGGTCATTATCTGACTTTGTCAGAATTTCAAGTCTT
CCCAAGAGTGGAGTTAGCTAAAAGACTTGCCTCACAAGAAAGTACTAAAACCCATAAATC
AACCAAGACAAGTATGTAGATAACTGTCATTATTTCAAAAACGTAGGGACACAATTTAAA
AATAATTGAGGTTTGGCTCATAAGATGTTGGGTTACAGATCTGTATAAGTAAGAAAAGAG
AAACTCTTTTGAGTAAAGGATCCAAAATAAATTTCTTCTACATGATCATTTCTCACTATG
TAACACCAGAATGAGCCAAAAAACGCTCTTCACATGTCTTTGTTTGGTAGTGGAAAAAGA
ATTTTGGTTAAACAGTGTGGTTGGGGTCAAAAATCAATCACGGGCTGAATATATTGCAAT
CACACATACATACACATACATTATCATCAAAAAGAACAATAGAGAGAGCGAGTGAGGATT
AGCCACAATGTATCTTCCTCTCCTCTATCTTCTGTTTCTGGCTTCTTGCTTGACACATCA
>FP013186 AT3G54660_1         :+U  EU:NC; range  -499 to   100.
TAGTCAACATTTAATTCATGTTTTAAACAGCCGCATACGAAATTGATGTATAAAATGACC
ATTTTTTGAAAGTTAGGAGATTAATTGATATTTTTCCCTTTATAGTTTACAGGTACATAC
GTTGATAACACAAATCGTATAACTTTCTAACGGTACAGAAAATAGTAAACCGTACAAAAA
TAATAAAAAAGGGTAAGATGTAGAAGTATAAAACTAATAGTACAAATTAAAAGATTTTGG
TTCCACTTGTATGTATAAGTGATTACATCAAAATGGTATTACTAAGTCATCATTTAGATT
TGATGAAGTTTGTATTCGTGTCATAAACCGGGCGTAGGTGGAGTTATTGTCAGTTTGGTA
GCGTTTTACGACCACACATAAAAACATGTTTATAAATTGTTAAAAAACAATAAGACATGT
CATAAATCTAAATGCCACAAGTAGAATTATCGAAATAAAGCTTTTACATAAATACACACA
CCCAAACTAAAAAAGAAAAAAAAAAGAAAGAGAGAGAGAGAAGAAGAATCGTGGAGATGG
CTTCGACCCCGAAGCTTACCAGTACAATTTCATCATCTTCTCCATCTCTTCAATTCCTCT
>FP007590 AT2G27540_1         :+U  EU:NC; range  -499 to   100.
TCCCAGTCGCAGTTCAAGCTGTCATTTTATCTAATAGTCACTAGACCACAAGCTACCACT
TGGTTAAACAACTAAGAGCATCATTATTAGTTGTCTCCTAGATTAGTTCTTATGATAAGA
ACATCTCATTTTAACTCTTATATAAGAGACAAAATGACAAAATGTCTCTTATATAAGAGT
TGAAATGAGATGTTCTTAGTAATCAATAACAAGAAAAAACCTAAGAACTAATCTAAGAAA
CAACCAATAATGATGCTCTAATGTTTCAATCCAAGTTGGCTAAGTTGGAGTTTCCTCGGT
TCTCCAGCGGAGATCCAGCGGCTTGGTTAAGTAAAGTCCTACAATTTTTCTCTTACCAAG
ACTCCAAGAGTCGCCTGAGGATCACCGGATACAGATCGCATACTATTAGACTGTGGGCTT
CCAACCTAAAACCAATTGGCAATAGGTGGAGAGGCCTATATCTTATATATATCACTTAAG
ATCGTACTCAACTTCCGATGTGGGACATTGTCCCTAATACGCCCCCTCGAGATGATGGCT
CTTCTAGCCATTGATCTCGATATGTTTGGGCATGGATTGGCGGGCCAAGTATTGGGCCGG
>FP015667 AT4G21890_1         :+U  EU:NC; range  -499 to   100.
ATGTAACAAACCCCATTATATTTTGTGTTGTCTCTCTTTCAGTGCTTATTATACAGACCT
CAATGTTGTCTTTTATGATACCCTTTGTTCTTCTGGTTTGCAAACATTTGTTTTTAATCT
CTTCTTCTAAACTGACTCCATCAAATAAACCTAGAGCTGGCAACTATTAAGGCTATAATA
ATCGAGTTGATTGATTGAAGAGTTTAATTTAGCCACATTAACTGTTACTACTCAATATTA
ATTTGCACCGTGGAAGCCAAACATTTTCAAGACTATTGATAGAAAATACGAAACACTCAC
AAATACGAAAAAATGTGGTAATAAACTATTATCGAATCCATAGTAGCCAATATTTGTTTT
TCTTGCCTACGGCTACAAATTAATCCCTTGAACTAAAATAACAAACGAAAATTTTTTTAA
CAAAAAAACAAACGAAATATTTATGACCGTCCAATCTTTCGTTTATAAAAAGTTGTTCTA
CTCTCTACTCTTGACTTTTGTCGGTCACGACCGTTTAACTGCGAAACCATTGCATATCTT
CTTCTGAAATTCAAATCACAGTACCCAAATGCAAAAACTCTTCTGGGTTTTACAAAAAGT
>FP005890 AT1G79770_1         :+U  EU:NC; range  -499 to   100.
TAGCACATTTTTGTATATTTGCACACTTGCTTATCTGATTTCCTTCTATAATTCAGATTT
CATGCTACAAAATGTATCTAATTTTTGCAATCTCTAAGGAAACTACATTAATGAGAACGA
AATGAACACCAAGTTTACAGTTCATTAAAAAAATGACAAAAGTTTAGTTGAGATCGATTA
GTGACGGCAGACAAAAAATAAATAATGTTTTTGTTTGTATATATCCCCATATATGCATGA
ACTCAATACAGAGAGAGATATACCAATTTAGAAGAGTTGTATTAAAGGCTAGGATCCAGT
TGCAATGTAGCACGTGAATTAGTGGCTTCATTAATTAGTATTGTTGTGAAAAGTAAAACA
AAGAGTAAGTAAAGAGCTAGGTCGCTATAGCGTGAGCACGTACGTGAGATGGCAATGCTG
AACCACACAATACACATGAATATGTCAACACAGACAGCACCGCTTATAAATACCAAAGCT
TAGCGCAGACGCTCTAGGTGAAAAAAAGAAGATTGGATATGGCAGCAAACGGGAGAAGGA
AGAGCGTGAGCGGAAGCTTGGTGAAGCCGCCCCCGCCAAAGGTAGGGAAAAAGTCACTGC
>FP005364 AT1G74090_1         :+U  EU:NC; range  -499 to   100.
ACAGAGCCGTCTCTTCAGGAGCTAGTGGATGAGAACATAAACTCAACTAGACCCGTTGAC
AACAACCTCGGGAAGTAAAAACCTTACTGGGACAGGTACACTCGAGCCATTCTTATTTGC
AAGATTGTATCACAGCTTAAAGCACTTGAAGAGTTTGTTTTCTTCATCAAGTCATTACGA
AAATAGATATCTAGATACTTACTTAATCAGGTTGAATCTTGTACATTAAATTGTAGACCT
TATAACAGCAGCAGATTCAGATTTCTGCAAGTGAAGAGTGTAGTTTATAGTTGAATAGAT
TACAGATAAGAGCCTACCTTTTGGCCAATTTTTTATAGATTAACAAATCATATAGTATTT
AAGTTATAAACTCTCTGTCTCTGAGTGCGTTTTCTACTTTAAGCATGTGCACACCAAACC
AACAACCTGCGAATCACATATTAACACGTGGGTAAAAATAGCTGCATTACTAAAGCCAAT
CTGATCTTTGTCCAAACACAGACCATCATCACTCATTTCCTACAGAACTCAGCACAATTC
TTTCAAATTCTCTTTCTAATCTTCAATGGAATCAGAAACCCTAACCGCCAAGGCTACGAT
>FP000234 AT1G03457_1         :+U  EU:NC; range  -499 to   100.
ACTTTAACGTCAGATGATCATATCCATTATAAGGAGGAATTGATAAAAAAAAATATTAGA
ATAAAGGTAGACTAACTTTAACAAACGATATCCAACATAAACAAAATACTCACTTTTCTT
TAAACCAAACGACAATAAAAATCCAAAAAAAAACTAAACATAAACTAACATTTTGAGTTT
TAATGCAGAAGACTGAAGAAATGACAGCTATTTAATTTAAACATAACAAAAAAAATAGTC
AGCTTATTCACACACTCCATATTAAAACAAAAACGCGGATAAAATGGTAAATTCGGCATG
ACAACACATCCATAATCAGACAAAACAATCCGAAAGTGTTCCCCTGGCATCCCACAGGCT
CGCCTTCTTGTTTAATTGAACAGCTGTTTTAATGGCAATATCGTAAATTTAGTAATAACG
ACGAGCCCAGATTTAGTCCGTATTTTAATTTAACCACTTTGTCACCCATTAGTTAGTAGT
TCTCTCATTTTTTTTTCTTATTATTATTATTTTTTCCAAAAAAAAGAAAGTAAATAAATA
AATATTCAGGAAGAAAAAGCCTGTAGAGAGAGAAGAAGAAGAAGAAGAAGAAGAAGACGA
>FP018804 AT5G16550_1         :+U  EU:NC; range  -499 to   100.
AAACCCACATCACTCCCTGAAACAACCTCTGCTAAAGACACCATTGTTGATGCACAGCAC
TGAAAACCCTGTGTTTTGTCTATCTTGAAACAATATGTAACATTTGTTTTGCTTTATCTT
GTAAGCATTTATGTACAGAGATGATATCTGATCTAATCTGATTCGCCTTTTGTTGTAATT
TTCTATTGGCAACAGTTTGTGCATTAAAAAAAAAAACAGTTTGGTCTTAAACGGGCCTTC
AAAAAACGTCTAACAAGCCCAATAATAAAACCATAATGAAAAGAAGAAGAAAAAAGAATT
AACCACTCGCATGTGTAACGCGTTGAATACACACGCTCGTTGTATCTATCTATCTACTCC
TCCGGTTAACGGGGGTTTAAAGCCACGTCGGTGCTACACATGTCCCTGATTTCTCCTTTA
ACATAAAACTAAACAGCTGTTTTGTCCGCAATCATTATCTATTACTAATAAAAAATCTCA
ACTTTTGTTCCTTACTCTTATTACTTCCTAAATCCGATCGAAACAACTGTTGGGTTAGTT
TCTAATTTCCAAGAATGGCGCAAGATCACGACGAGACGGAGAATAAAACCTTTGCCGACG
>FP022486 AT5G65480_1         :+U  EU:NC; range  -499 to   100.
CCTTGACCCTTGTGATATACGAGTAGTATAAATTTCATTGATTTTAATAGAGATTTTAAT
TAAGCATCTCTATAATTACACAAAAATCCATAGAGAAACCAGATGATTGAATCGGGGGAA
ATGCATGAACTTTAATTATTTCCGATTGATAATTCCAAGATTTTGTATCATCATTATACC
AAAAATTAAAATTAACAAGAAAATCGATTTGTTTTATTAAATATAAAATGTTGATTTATT
ACGTATAAATCCCTGATATTTGTTTTTTGTTTTACTTTTCTGAATGGGATATAATCAAGT
GTTATGAAGTGTATAGTAGAACGGTGGACCGACAGTTGCCACGAAAGCAAGTAAACCGCT
ACCAACCGTCGGATCAATCTTTATTGGCTTTGCAGAAGCGAGGCCCAATTAAAACGGCCT
AAAATAAATAAACAAAAGAAATAAAAAAAGGAGAAAAGAGAGTAATATAAATGAAGCAGA
GCAGAAGATGAGCTTCTCTGTACAAAGTCAGAGAAAAGTCAGAATAAGAAGAAGAAGAAG
AAGAAGAAGAGAAAGAGAGTCAGAGACGACGACGGACGAAACGACGCTATTCTTACGCTT
>FP004690 AT1G66820_1         :+U  EU:NC; range  -499 to   100.
TTTGATATATGCATGTATGTTTAGTTTCATGTTGTTAACGACCGTAGTAAGGTAAGGAAT
ATATGTGAGTTTTGTTTGCTTAAAGAGCACAACTTTAACTAACTATGGTCCCTCTTTCTT
TCCTATGTGTAATATACTTCAATCAAAATCTTTCGTTGTAGCTAACTAACTAGAAAATGT
TTCCTTCCTTCTAACCCAACAACCCTGCCCAAATTACCTTCTTACCCTTTCTACGACATT
TTAAAAACAAAATATCATATAACTTAATCCAAATCTGTATTTAACATTTTCTTGAAGAAT
TTGTATCTCATGTGTATCTTTTATCATTAAAAAAAACTGATAAATAGGAGAGAATCTGTA
GAGACTTAAATGGGTTAAAGCCCAATATATGCGACAATAAGCCCAATAAATACCTCAACG
CATATTCATCTTTTTTCTCAAATCTTATCTGATTTTCTCATCACTCATAAATTCACAATT
CAGTGATCGTCATTTGCCCAATCACAAAACCAATGGGATCAACTAATAAACTCTGGAGCC
GTAAACCAGACGTCAAAACCGGGAAATCAGAATTTCCGGTTACCAGATTCCTCCGTACAC
>FP009664 AT3G02400_1         :+U  EU:NC; range  -499 to   100.
ATATCAACATCACTTCCAGTTACCAAGAAATAAATCTTTTTTTTTTTGTGAATTGTGGAG
TAATGTTGATAAGTTGAGTTTTTCAGTTGTTCACTGAAACAATATTGCCAAAATTGTAAT
TTAATTTTTTGGGAAATTATTAGATCATGAAATGAATATTTACTCCCTTTGTTTTGGTTT
TTTACTTATATCAACAAATATTATATATATAATATATCTAAATCAACTATAACTCATTTC
TTGTTTCAATTTGATAGTCAATCATGCATAAATCATCATTTTACAACAACAACAACAACA
ACAAAAAAAAAACTTGGATGGGCTGTACTCTGTAGTAACAAGAAGATATTTTGGTAACTT
ATGGACTGGACTGTATATTCATAGTTTGTACAATGCAAAAGCCCATTGGGCTTGAAAGGG
TTTCTTTGTTTCAGGACTGTTCCGTTCGATTTTGAGTTTGACATAAATCCGAAATTTCAA
AATTCCATTATTTTGAATCAAAGCAAAGCTTCCCCGAGACGCACGATGGTTCCGCCATTG
CTGAAGCTCGACTTCACCCAGGGTCCAAGAGCTGGCGATTCTCTAGGGTTTAAACCCGGA
>FP011266 AT3G19260_1         :+U  EU:NC; range  -499 to   100.
TTGACGTAGAAAAGTATCCTCGAATGGGACAAACCCTCATTGTCAATGACTTTGAATGAG
GAAGACATATTGAAACAACGGAAAAAGCCATACCACTTGCGTTGTTAACATAAAGATTAA
CATACAAAATAAATATAAACTTAGAATGTTAACAAAAGGCTGGAAGTTAATTAAGGGGAA
CATGATCATCATTGCTTATACTTGGGCATCATGCTCCTCCTCCTGCTTTGGTTTAAAGTT
AAGGAATCCTTATCTTACAGCCAAAGTGTTATAATTACTCTCATTTACCTCCACTGTTAT
CCTATTATCTTCGCTTTTTTTTTAATAAACTGTATTTTAAACAATAAAAATAATTAATAC
TAGTGTGAATGAGAGTAATTAAAAAGCAAAAAAAAAAAAAAAAGAAGAAAGAGAGAGACT
TCTTCATATACACTGTATTTTTAAAAAATAATAAATAATTAATACTAGTAATTATGAGGA
GTTGTTCTTTGTTGTCGATACGAAACTAAAATACATAATAAACAATCAAAAAGAGAAAAA
AAGAAAGAAGGTCTGTGAGATCCCAATTACAATTTCGCAAGGCTTTTTGCAATTTCCATC
>FP010695 AT3G13300_1         :+U  EU:NC; range  -499 to   100.
CAAGTTACCTGCAGAATAGACAGATGAGTTTGAAGACATTATGGGAATCTGGTGTGGCAG
TAAGCAGAGAATTTGTCAAAATTGAGCAATTGCAATAAAAAATCTTTTTCTTTACTTTTG
AGTTCAGTTGATCAGTTTTTGGATTGAAGGGTATTTGCTGTTGGGTTCGGTTGCCTTTAC
TTGCATGTGAGCTCAGCTGACCATGAATTCAGAATCCTTGTCATCTTCTTCTCTTTTGTT
GGAGGTTCCGATGAAGAGCAAGAAGTTGGAAACAAATGATGGGTGAATCTCTGGAAATGT
AAATAGGGCCCAATAATTGAAATTAAAGGCCCAAACGAGTAAAATCTGAAAATTGTTTTA
CAGAAGCGGTCTCATATTTTAGATATAAACACGATCATCACCCCAAAACTTTTCGTGATC
TGGGACATGCCCAATTTAATATTTTCATTAAAGAAGAAGAAAAAATAGCTAAGTCTCCAA
AAGTTCTCTACCTGTTCTCACTTTCAAGTCATCATCGTCTCTCTCTCTCTATTGTTGCTC
TCTCTCTCGCTTTTTATGTGACTTTCAGATCCGCCGAGTCTTCTTTTTGTGGAATCTTTT
>FP000976 AT1G11120_1         :+U  EU:NC; range  -499 to   100.
ATTAATCAAACAATCAGAGAAAACATACATTAACCTAATTAATACCAACATTAGAGACCA
CTTAGCTCGTATATCTATCATCAAATACGAGGAGAGATTAAACCAAATTGAGAGGAATAT
TGTTTCCTGTCTTATTCTGGTTTTAATTTTGGCTTTGATTGGTGGAAAAAAAGAACTCAA
CGTAATCACTTTTTTATGCTTAGACATGCAGTGTTAGTGTATACTTTAGGATTAACTAAT
TACTGTACTAATTAAAAATAATGATCGAATCACGCCTGTCTTTAATAGGTAACAAAGTGT
TGATCGTGGCTCAAAGATTCTGCATATATTTTCTTAATTACTTTAGTAAACAAAAATTCA
CTATTCTCCTCTCTTTGTAAGTTTTTCGAGAAAAGCTGAGCAATAAAGGACAACATGTGT
GTCCCCGAAAAGTTACAATTTTTTTCCTTTCTTTTTTAATTTCTCTTTAAATCCCAAAAC
TTTCACTTTCTCACATATTAACCCCACTTGCTTCCTCTCTTCCTTCTCCTTCTTCATCTT
CTTCCCTCATCTCTCTCTCTTCTCTGTATCAACCCAAAAACGAAGAACATTGAAGCTTCT
>FP008969 AT2G42370_1         :+U  EU:NC; range  -499 to   100.
GCTCCTCTGGGACCACAAGCCCAGTCAATGGCCGTTTAAAGTGTTGAATCCTCAACGTTG
TTCTTCGCCACGCACCAAAGCTCCGTCTCTAATACCTCCCCACCAAACTCCGCAGTAGCA
GCAACCGTAATGAGGAGAAATAGAGAGATTCATTAGGAAGCAGTGAGGCTGAGAGAGAGA
ATACACGATCATTTTCCGAGAGATTGATCGATTTTGTACTCGGAGATTTCGAAGAGGAGG
AAGAGTGTGAATTTGAAAGAGTCGAATAGATGTTGGAGTTTGTTGTGATTAATGTAAAGA
TTTGGGTGAATAATGTAAAATATTTTAATTCTTACCGGTTATTGAACTCGGTTATACTGA
TTTGGGCCGTATTAAACTCCGGCCCATATACATATGGGCCTCTAATGAAGTGTTTTTAGC
TGCTCTGTTTTTGATGACGGAGCATATTAATTATGGTTAATTAGTAAACAAAAAGACTCT
TTAGCTCCTTAACCTTTTCAATTTCTGAAAGAGGAGGAGATCGGAAAACAAAACCCAGTC
ATGGATCCTCCGGCGAATCCTTTTGCATCTCGAGAGCAAGATACAGTAACTATTTTAAGA
>FP006084 AT2G01920_1         :+U  EU:NC; range  -499 to   100.
CAAAACGTCTCTTCGTCTTCTAGATGTATCAATAGAAAGTGCTAAGTTTGAATCCGATGT
ATCAATTGAAGAATCTTGATTGTGAAAGAAAGTGAAATGTAGTGGTGGTGGCTTTGAAAT
CGCCATGTATTCACGTTTCAATGAAACAAAGTAGCTGCACCATTGAACAAACCAACCTCA
TCACAAGGATAAGAACCAGAGATTAATCCAACGGCCACTAGTGATAACACGTGTCAACTA
GTGCAGATAACACTTACAACTACCCGCCAAATTTTCATTTTTTTTGTTTGTTATATGAAT
TATCTCAAAGGTGCTAATTGTAATTTACAGATACATAACGTAACACGTAAGATACTAAAA
ACTCTCAATTTGCGTTTTGACAAAAAATGTTTCAAAGTAAGAAACTAATTTTGTTACAAC
AACTAAAAGTCTAAATTGAAATCATAACCAAATCATCTTCGTAGAATAATTACAAAACAT
CAACAACTAAAACATCGTCATGAGACGAAAAATGAAGTTGTGGAGACGCGTCTCCGGAGC
TATAAAGGACAAACTCAGTCTCATCACCGCGACGGATGAAAAATTCACGGCGGCGGTTAT
>FP016002 AT4G25420_1         :+U  EU:NC; range  -499 to   100.
AAATTCAAATAAAATCAACCACCTATGACTAGTAAGCTATACATTATTAGTGGAATAGTG
GTAATTGTCCATGTTGCCACACAACAAACATGTAGGGAATCGATAAAAGACAGTTTTCAA
CATTTTCACCATTTCAGTTAAAAAAAAAAATAGCTTTGCGTACAAAAAAAAAAGAAAGAC
AAAAGACAAAAAAAAAAAAACTAATCAATATGTTAATTAGATTTATAATATAAAATTTAG
GAATGATTCCACCACTGTTTTTGTCAACATCATTCCACCACTTGTTTTAGCGAATTTAAC
TCCATTACAGTGAATAATCTAAAAATCCTTTACTCTTTTGGATTATATATCACTCGTGGC
AAAAGTATTGATAACTCCATTACAGACTATAGTATTGTACTACTAGAAAACAAAAACAAC
AAAAAAAGAAGTGGACAACACTATACGATCGACTTAAATGCTTGCTTATATAAAGACTAA
AAGGACCATTGGTTCCCGTATCTCCTCGCAATACTACTACTCACTTTACTATAATCTCTC
AAAATGGCCGTAAGTTTCGTAACAACATCTCCTGAGGAAGAAGACAAACCGAAGCTAGGC
>FP008462 AT2G37130_1         :+U  EU:NC; range  -499 to   100.
ATCATTGCAAGCAATTTTATTTATTTTCTATACTAAGAACTATTTCAAATTGTATACATA
TTACTTTTTGGTGGAACATGAAAATGTTTATAGATTGCTGATTAATATTTGAAGGAAAAA
ATAACAGAAAAATGGATATATACTTGAATCGGTTTGATAATATATTGGAACAAAAGTGAA
AAGCTAAATTAATTAATGCTACTGTGCTAGTATATTACTATTTTTATCGAATTAAATTGG
ACATCGAGTCTCACTGAATTCACAATTTCACATGTTCAACAACTATTGAGTTCAGATAGC
TAGATAGCTAGTGGTTTTAAATTTGAGTATTAATATGAGTTTAGAACGATTAAGAAACCC
CCGATTATTGAAAAATAATAATTAATTAATAGTGACAGCAACCACTATGACTAAGAAATA
AAGATGCTTAATTTTATCATACACGATTAGAGAGGTTCTCAAACTCTATATAACCCTACA
TTGGAACACATATAGAGCCACACACCAATAATTAATTAGACAAAAGATAAGAGAGAATAG
AGAGAGAGAGAGCAATGGCCAATGCGAAGCCCTTTTGTCTCCTCGGCTTCTTTTGTCTGT
>FP004748 AT1G67470_1         :+U  EU:NC; range  -499 to   100.
GAGAGAGAGGGAGAGAGATCTTCGCATTAAATTTGTAATTGCTGAATATATGATGTTTAC
TCTTGCGCTGGGCAAAATATTCGTTAGATCCGATTTGATCCGTTATTCGGTTGAATTCGA
TTCGAAAAATCTGGATGTCCGTCGTTTTACAAGGCAAATCAAACACTGAAAAATAATATC
TTCTTGCTTTGTTTTAAATGTTGATTTAAGGGAATGTTTTGTGTTTATCAAAAAAAAAAA
GGGGAATGTTTTGATTGGTGGAGTGTTGCTTTGAGAAAGAATGAAAGAATAATAAGCAGA
GGGAGTCAAAGCCTCAAAGGATTCGGAATAGTTTGACTTAAGTTTTTACACAGTAACAGA
CCAGAACAAACCGGTTGACACTCTTAAAAAATAAAATAAGAAAAGTAGTAGTAGTACACT
TGTATTGCTATCTTTACGCGGTATTGAATATTCAACAAAGAATTTAGCTAAATACATTTC
GTTATCATCAACTCAGTGTGAGGTCTTTCTTCATTTGGTTTCAAGAGAAAGTTTTTTTCC
TTTTTCTAATTTACGTTTTGAGATGGGTTGGTGGAGGAAGAAGAAGAAGCCTAAATCCGA
>FP010448 AT3G10710_1         :+U  EU:NC; range  -499 to   100.
TCCAAAGTTGACATTATAATCCCTATGAATATTGTAATGTCTGATTAGGATTTCAAGAGA
TTCTATTAAATAAACATATAAATAGAAAGATCTTCTTCTTCTTTTTTTCAAAATATAATC
ATATTAAAAGAAGAAACCGAGAATGAATTGAACCACAAATCATAAACATAACATCAAGTT
GAATATATACTTCCAAACTTTGTAAACTAGAGATAGAACTCCTTGAAAAAATAAATTCGT
TAAACCAAGAAACATGCCGAAGCTGAAATCCAACAGAAAACATAGTGCCCAATCTTAAAC
AAATATGTTTCACCGACAAGCTTATATTAACATAAAAGACTAAAACATGAGGAGCACTTG
TAGTTAAATACATCCTTGGTATTTTAATGTGAAGATTTATAATCCCCCTTTGTGCCTCGC
ACGTAAGTTGTTAGAGGTCTATTCAAATGATTATATTTTTCCTTCGTCTTTATATGGACC
CTCCAACTCCAACATCTACAAACCAAACATAACTAACGAGAAACTTCAAAAGAATACAAA
GAAAAATTAGAAAAGAGGGACGGAGGATACAAATATGTCCTCTCCTTACGGCAAAGTCGA
>FP020928 AT5G48590_1         :+U  EU:NC; range  -499 to   100.
TACAAATATCTAGTAACAAAAATATTTATGGTTTTTTAACCATTGTGATTTTATTTAGAA
TATCTTATAATATTATGGGACAAATGAAGAATCTTTTAATTTTTAACTAACTAAGCTAAA
ATTTTAATTTATATCTCAGAAAATGATTCTTCATATTTTTGAATTCGAAAATTCTAGCTT
GATGAAAAACCAAAAGCCATTTCGACTAAATTCAAAGAAAATTACAACCAATAAGACTTT
CATAGTTTAATGTTACAATTAATATCCAAAGAAATTTATTAAAATGAAAAAGTTTTTAAG
GTGATCCTTGAAGAGTTTTTATATTACCCAAATAAACGTCGCTTTACTTTACTAGTCAAC
TTACAAAATCAGCATTAACCACACAAAGCAATAAACAAAAAAGATTTTTTACCATTTGCT
TACCTTATCCAAATCTGCTCCCACTGACTCTTCCTTCAATCTTCTCCTCTGTAATCTCTT
CACAATCCCAAAAAATCTCACAATCGTTTTTTGCTTATCTCTTTCAATGGACACCTCTCT
CTCCCACCACGGATCTCTCCCGTTTCCCCCATCGCGCCGCAATTTCGTTAAACAAAACCG
>FP004786 AT1G67856_1         :+U  EU:NC; range  -499 to   100.
ACAACCATTTAATAGGAGAGTTCTTAAAGTAGCTAGACGCTGACAGATTCAGTTTTACTA
GTGCGTTCTTGCATTTACATATAGAGTCTGTATATGTTAATGTAGTAGATATTACCCATC
ACTACAAAATCATCACCAACCTTCCATCGAATAAACAAAAAAAGATGAATGTTTTGAACC
GCACTTGTGTATATCAAACCTGTGCATCTAGTGGTATGTGAAGTATCAATGTTAAAGATT
GTTGTCGGTCTACTTAATCTACAAGTAAATTCTGAAATGGTGTGGCGTGTTGTGTTTTAT
GGATCAGTGGAGTCACACGTGTCAGTTTCTTGGCGAACAGGAACTTGAGAAGCTTTCCAC
AAAGCACTTGCTTAGAACCACGTGTCAGAGACTTTCGTGACACAGTCACAATCATGTGTT
GGTCTAGTACCTTACGCGTGATACCACGCGTTTTGACCTATAGTTAAAAGACAGAGGATT
AGACATTAGTGGCTGGATCAACAACGTTAAGAAACTTCCTCTGTTTTATTAAAGCTTCCT
CCTGAAGAGGGCGAAAGACTCTAGAAACAGAAACAGTATCTATAGGAAGAAGAATGGGTA
>FP002441 AT1G27980_1         :+U  EU:NC; range  -499 to   100.
GAGATTGCTTCAAGTTTTCAATAATTTATTTACTTGATAAGCATTGCAAGTGTCAAGCAC
AAAAGTTGCAGATTCCCACAAACCAAATAAGAAAGATCAATTTTGATGTAGAATTTTGCT
TCTTTTTCAGAAGAAAAGTCTCAGCTTCACTGATTCGACCGTTGATTCAATTTCTATGGC
AGTTCATAATTTTCAGAACGTTATTACAATCTTAAGCTTTTAGTTAATACTTAACACTAC
GTTGATCTGCTTTGATTTTGATATAAGTTTTGGTTCCAATTAGATTTCGTGTAGTTTTCT
TCACCCACCCACTACTATCAGACTATCAGAATCTGAAAGTAACCCACTTTAAAAATTGAC
AACACACGCAACGAAACACAAAGCGCCAAAAATTAAGGAAAAAAAGGTTTGTCGTAATCT
GATACTATTCACGCGATGACCTCGTTTTTGATCATCTTTTCCTTTTCTATATTCTTTTCT
CCTCTGTCCCAAACGATTCACTTTTCTCACCATCTCAATCTCCAGACCAAAAGAAACAAA
AAATGGATTCTTTTTCATATTCTTCGATGAAATCCATGTTGATTCAAGCTCGTGGCTCGT
>FP012523 AT3G47440_1         :+U  EU:NC; range  -499 to   100.
TAGCGAGATTCGGGGAGATATAGTAATGAGGTTGATGGGAATTTCAGCCAACGTTGCGGA
TTTACTTATAGCATTGGCAGAAATTCACCCAAACCCCTTTTGTAACCACACCATTACACT
CGGTATAAGCGGTTTAGTTTCAGCTTGGGCCGGTTGGTATAGGAACTGGCCATCGTGAGA
TGTAATAAAATCAAATGTTTGTTGTTTTGAATGAACGTATCAAACGTGTAATGTAACTCA
CTTGAATATATGAAACATTTCTATTTTACATTATCTATAGTCAAATCGAAATCAAACAAA
ACTAAGGGTATACAAAAGTATAATCCACATACGTGGGGGACATTTATGAAATTCATAAAA
CTTGGTAACTGTAAAATAGTAACTTCCCACTCTCTCACCCTCTTCACTGGGACGGTTATT
TTTTTTTTTAAATTCATTTGCATCAAAAGTCGTTACCTTCCAGTAATATTTATAGATTTA
TAACGATGCAATACTCACTAAAGAAACAGAAACAGAGATAATTTTTTCGAAAGAAATTGA
TGAGAAGAATGATTCCAACATCGTTTTCAAGTAAGTTTCAAGGAGTACTAAGTATGAATG
>FP012503 AT3G47120_1         :+U  EU:NC; range  -499 to   100.
TTTGGGATAAAAGTAACCAATGTTATAGTTTTTTTTAGATAATTTAAGTATTTTTGTTAC
ATTTGGTTATATTTGGATAAAAAGTAACCAATATATTTACGGGTAATCGGGTATTTCGGA
TAGATTTGGGTATATATGAGAAAAAACCCGAACCTAACCCGAACCTGAAAATATTTTGGA
TATTTTTGGTCATTTTTACATTTTTACTAAAATAACCGAACCGACCCGAATCGAAACCGA
ACCGAAATTTAAGAATACCCGAATGGTTCTCAATCTCCTACCCAAATAGATCCGATACCC
GAAAAAAGAACCGAATCTGAACGGGTATCCGAAAAAAAGAACTGAACCCGAACGGATACC
CGAATTCACGTAGAAGATGTAAAAATAATATTAGACATTTATTCTAGAAAGGGAATAGAA
TAAATGGGCCTCAATCCGGGTCGGTTAATCTAATTAGGAAACGGGTCATTAAAACCCGAC
CCGCTCAGGCTAATCTCTCATTTCCTAGTTTTAGGGTTCCTCCCGGCAACGAACGCAGAG
AAATTTGAAAAGATGAATCCATTGACGCAGGTGAAGAATCTACAGAAGATAAACGCTAGG
>FP016658 AT4G32300_1         :+U  EU:NC; range  -499 to   100.
TATATTTTCAGGTGGAAAATAAATCCACTATCTCTCTACCCTATTTTAGATTCAACTAAT
GGCTTTTACTAGTAATGATAACTCAATCGGTCATTTTGGTTGCACAATATCTAACACCAA
CCAACCCATATTCTGATTTCATTAGACACTAGATAACAATTTTTGTTTAGTTTTCAACCA
TTACCCATATTTAAGAATACAAGAAAAATATTAACTAATCTTAAATTAATTTGTTTGCCT
TAATAAATTATTATGCACATATTTGTATGATCTCAACATTTTATGCAATCTGCAATATTG
ATCAATTTAGTAGATCGGTCGTCTTCGTCTTTTTTTCTTTGAAAAGTCAAAAGTCAAAAG
GGTTTGGAAAATTTAAGAACATGTTTGGTTGAAAAGAGAAAAGACTCAAGTGGTCGGATC
TGTCCAAAAGTTTTGTGACGGTCACAAGAGGGAAAGATAAAAAGGAAACGGATTTGAAGG
AAACGGCTCAGAGAGATTTAAGACACTCGCAGCATCTCTCTACTTCTCTCTCTCTCTGTT
TCAACCCCTCTTGTCGTCTATCTCCATCAAAAAGACCAAAATCAAACATCATTGAATGTT
>FP019121 AT5G19930_1         :+U  EU:NC; range  -499 to   100.
CTGACGACGAGTCCTAATCTTCTACTCCTACTCCGTAACACCTTGTACGGGATTGAATAT
TGAAGAGGGAGATTCAAACGTCTCGAGGAATGGATCTGAGTCCGTGGTTCGGAGAATGAC
GACGCGATTGTAAGAGAAGAAGCAGTCGCAGCCATTGTTGCTCTGGAGAGAGTAAGAGAG
AGAAGCTCAGATAGAAAGGGAGAGAGAGAGGGAATACGGATATTGTGATTTAAGTGGTGC
CACGTCATAGTAGAAATCGATACTGGGGCCCATAGCTCAATCGGTGATTGGATTCTCTCC
CGCGTTATCTCGTCTGTCCCATTCCGCAAATCTAATAAATGGCCCACGACTACATGGTCT
AGATTAGATTAATATTTGTTTTAGCAAATCTATTGGGTCAGCCCATTTGAGGCCCATGTT
TTGAGACCAGGTCCGAGCCTGCGTAACTAACATGTAACCAACACTTGAAATACATCAAAT
CAGTGAAGACGTTGGGGTCAACTACCCTCTCCCCGACGCTGAACTGAATCTTCGTCGTCA
ACAGATTCTCCGCCACTGGAAGAAATGGAAACGTCGCCGCAATTCAGACTTATCTTCGCC
>FP007785 AT2G29750_1         :+U  EU:NC; range  -499 to   100.
ATCCTTATAATAAAAACATAGAAACGATTTACAAAGTCAAGTGTTGTTTTTATACACTTC
TCTGTTGTTTCACCCAATGTGTTTTAAATCCACTCGAATGGCCTACAAAAGTCGCTAGGT
CTTGTAGTTTAGCCAATAGAACAAATGACACATGTTGTAGTGATCTGTTTAACGAAGTCA
CATATGCATTGATATCGATGTACACTAATTTTATTTTATTTTTAAGTTGTCTGCATGTAC
AGTAATAATAATGCATGTTGTATTTAAACTTAACTATTTTCCCTGTCTCTTACTAATATT
TGAATAAAGTAGTCAATAATGATCAATACATACAAAACAAACCTTTCGATCAACAACTGC
GTTGCACAATCTCTGTTTCATTTTTATTTATTTTTGTCTGCATGTACGACTATAATAATA
CAAGTTGTGTTTAAATTTAACTAATTCGCTGCCTCTTACTAATAGTTGTATAAATTATCC
AACAATCATCAACACATACAAAACAAAACTTTCTCAACAACTCTTGCACAATCTCTGTTT
CATTTTTATTTTTGTCTTCTCCTATTGACTTTTTGAGTTTCTCAGAAAATCCCTAGTATG
>FP022244 AT5G63050_1         :+U  EU:NC; range  -499 to   100.
ACAACCCCTTTTAAGTCCAATGAAATCAAGTTGTTAGTTAATTCATTGTGAAACTAGAGA
TTCAAGTTTTGGTTCCTTCAAAGATATTCGATATAAAAGAGAGGACTTCAAGTTTTGAGA
ACGTAATTACATGTTTCACGTCGTGGTTTTCAAAAAAATGATTATAAGAAATGTTATTTT
CGTGTTGATTGTATGATTTGAAGAAACAAAACATCATGTAAATCTAAATGTAAAGAGCTT
TTTTATCTTGAAAAAAGTTGATAAAAAAGTTGTGAAAGTTCTATTCAAATGATTTTTTTT
TTTGTTAAGACTATGTTCTTCAACTCGTTATTTGACTATTTAAAATAGAAAATCAATTGT
GATTTAATAAAAAAAAAAACTTAATAGTAATTTCTCCGAAACGACGACGTTTAGAGGTGT
TGGTATTAAAAAACCTTTGATTAACCGCTTGCCTGCAATCTGCTCTCCTATCTCTTCCAA
TCTCCTCTCCTCTCTATCTATCCGCGTCCCCATTTCTTCTTCCCTCTAAAATTCCAATCT
TTCTTATTGCTTTTTTTTATTCAAAGCTTCAAGATTTTCACTAGGGTTCTTTCCCTTTCT
>FP016859 AT4G34350_1         :+U  EU:NC; range  -499 to   100.
AATGACTACATTTTCTATGTATGTATGTTATTGTCAATGAAAAATATGCCATTCTCAAAA
ATGAATATTCTTGTTTTTATTACAATTTTTATTAATATCCATGATACATGTGTAGTTGAC
AAGGTGACAACTCAGAATCTTATATTCACACCAATCACACATCATTAAAGAAAAGAGTTT
AACCATAAATTTGCGACTTCAAGAGACTTTCACTTTCGCGACCCAATTTTTTTTTTTTTG
TGGCGTAGGTACGCTCTTTTAGTAGGATGTCTCTTCCCATTATTTTCTCACCAAATATGA
AATCAAATCCCATAAAAAAAATAAGACATAAAAAATTACACATGTCCAATTCCAAGTGGT
TCGTTGCATTTTACACTAATTCCCAAATACATTTCCTTGTCAATTATCCAAAAACATATT
AATTCAATTTTTTTTTTTTTTTTTGACATCTCTATTTTTTTTTTTTATTATAAATGTGGA
AGAGGCTCTGAGATAACTCGTGGACCAAAATCGTCCATTGAAGTGAACAGTCAGCATCGT
TTTGCTTGCTTGTGCGTTTCTCTCGAACTCTCTCCATGGCTGTTGCGCTCCAATTCAGCC
>FP008708 AT2G39730_1         :+U  EU:NC; range  -499 to   100.
AGAGTTGTATATAACAAAATTAGAATTATATTCTATTGGCTAAGCCAATTTCTCTCCACC
AATCAGTTTACATCGGTTATTTGGAACATTATTATCGATAAGCAATGTCATTATCCAAAA
TTTTGGAATGTTATCGTATGAAGAAGAGTGTAGAAGTATCTTGATCACATATGAATGGCT
TACCTCAATCCTCAAAAAAAAAAAAAAAAACAATGATTTTCCAAAGCATATGTGGTAATA
AATAATGTTATAATCTTCACTTGAAAAAAAAAACAAATCCATTGGCACAGATTAGCCATT
TGACGACAACCTCATAAACATATTCCACGTGGACCAATCAAAATAGAATCCTCCTAATCA
TCTTCCTCGTGGCAACTTGGCCAATCCGCATCGTGTGGCGATCAGAGAGTTAAGCCTTGA
AGACGAAGAGATAACGAATTGGTTGTTGATCACTCGCTTTATAAATCTCTCAGTTTCTTG
CTCACACCAACATCTCTCTAAGCTTCTTCTTCTACCAATCTAATTCCTCTCTTCAGCTTC
TTGTGTTGTGACGCATACTCGTCGCAGTCTTGAGATATGGCCGCCGCAGTTTCCACCGTC
>FP022553 AT5G66090_1         :+U  EU:NC; range  -499 to   100.
GTGGAGAGAGATAGAGTGAAAGAAAAAAAGAAAAGACTCTCTCTGTTTTTGATTTCAGAT
ATTTATTAGGAACAGAACAGAGGAAGCCCTTTTCCTTGTATATGAGAACAGAGGAAAAGA
AGAGAGACAATTTATGGATCACAAGATTTCCAGAGCCTCTCTCTCTCTCTCTCAAATAAC
TCTTCTTCTATATTTGACCATCAAAGAAAGGACAAGAAGACACACATACGTGTGCACGTG
CACTCCTTAACTCCTCCCATGTGGGATTTACAAACATACAATAGCTGTTCTCATTATTAT
TATTTCCTTCTTGCCTTGCACCACCATTGTTAACTCTATTCAATTCAAAGTTTCAAACCC
TTTGACCAATGCATCCCCTTATTGGGCTTTGATTATATGGGCCCTTTCTATTTGATATTT
TTCAATATATGGCCCGTTAATAAATTTAATATATAGCTTCGGCCTTATAAGAAGAATTCA
AGCCCCTCACCGATACTCTAGTCCAAGCCGTGGGCAGAACCAAAATAAGAGAACAAAAAA
AAAGTTTGTTTTCTGGAATCGTCGCGATAGTTGCTGAACTCCGTCGCAACTTCAATGGCA
>FP019895 AT5G36250_1         :+U  EU:NC; range  -499 to   100.
AAGACAGAAGAAAAACTTGTTTTATAGTAACTATTTCGAAACCCCAATCTGTATGTAACG
TCTGTTTTTCTTTTTTCTTCGACAAATCTCCTATTGTCTTTTACCTGAATACATATTGTA
ATTTTGTCTCGAAGCAAAACGTTCTAAAAAATAACTGAAACTTTTCAAATCTAATAAAAG
CTAAGTAACCCAACAAACCAAGTGAACAATCAAATAATCAATTAGGCTAAAGAGTACTAT
TGCTTTATTGCACCCTCAAAAATTATTAGGATGATGAGAATGTAATATATCCTATATATG
CTAAATCACCAAGTGCATGTTTAAGTTTATTAAACATAATCTACTAATATAAACTTCTAT
TAAGAATAAAATATTTAGTTGATCAAATAATAAGTATCTCCATACAAATTCCAGCTGTAA
AAAATAAAATTAGGAAAACGAAATACTAAAATAATAAAGTTTGGAGATATATAGAAGAAA
AAGAAAACAGAGCGCCATTATCGGTGAAAGCTGTGGTTGTTCCTTGAAATCCGATTCTGA
TTCCTTCCTTTTGGATCCGATTCTATCTCCACCTTCAAGCACAATATTCGACTCGGTACT
>FP008182 AT2G34224_1         :+U  EU:NC; range  -499 to   100.
TTGTCATATTTTTTCTCTGGATTCTTCATCATTCGAACGCAGGTAGTCAAAGTTTTCTCG
AGAAAATGATGGGTTTCTTTAAGGTCCAAGGAAATGGGAGAGTGAGAAAGAAAAGAGAAA
GCTTTTTCTTGGAAGTGTATTGGTTCTGTTTCTGTTTACGAGGAAAAAACAGAGTCGAGG
CGTTGATATACAGCTGTTGAGGGAGATAAAGAGACGGTCATGTGCAAGGCACGTGATCTT
CATTGCGTAATAAGTTTTTCAAAAGACCAAACTCTCAGTGTGACATTTCGTCGAGCACCT
AGCGTGCGCTCCAGGCTTCGTAGATTAACCTCCGAACTTTGAATCGTACCTCTCACTACT
CTCTTCTCTATGTATCTCTCGCTGCAAGACAAACACATAGTAGAAGTATACCATGATCAT
TTTCCAAGTAAGGTTTTTCTCATCCTCTCTCACCGTTACCAACATTTCATATTTCTTTGT
CTCTGAAAGCTTTCTTGATGTGATCACCGACGAAGAAGTCGAGAAGACGGAAGCGGAGGT
GAGGCCTAGAAAGAGGCGGAGCCATTGCTCAAATAGCGTTTGAAGTTTTGATCTTTGATG
>FP018895 AT5G17570_1         :+U  EU:NC; range  -499 to   100.
GTTGTCTAATTGTGAATTTTCTGCCGTTACAAAAGTGCTTGGATGGTCTCGAGTAATCCA
TATCGATCCAATCATCTCATTTGGACCACACTCGCGGTATCCACTTGACCCTCTGATGTA
TTCTCCGTCTACCCATATGCGGTTAATTTCATTTTATCTAATCGTTCATTACTTTTTAAC
TTTATCAGACGATTCTGAAATCTGATAATTAAATATTTTATCTTTTCTGAATACTCATTT
TACTTTTCTAGATCAATTTTTTTTTTTGCTATGACTTTATTCATATCAATGTGATCTAAT
TAGTAATTAACTAAACACCCTGCATTCCTAATAACTTGATAGGCAACAACCTAACAATAG
TAAGGCGGGGTCTATTAAGCACCTATCAAAAATTTCTGGGTATTTCCTTGAAATATATAT
AGTTCTGGGGTGATTATACAATTTACTCTAAATTGTTCAGCAGAGAAAAATATTTGGAAG
AAGAACTCAGAAAATACATAACGAAGCGGTTGGAAGAAGATGAAACTGTTCGACGCGCAC
TGTCACCTTCAAGACCCGAGGATTATCACCAAAGCTCCTCAGATAATCTCCTCCGCCGTT
>FP020778 AT5G47000_1         :+U  EU:NC; range  -499 to   100.
GAGCTTGCGTGATTTCTACATGAGTAGGTATTTTTATTTGAGTCTAGTTCATCAAACATT
TGCTAGAAAACTGTTCTTGGATCAAATTAACGTAAGCATACCAAACATCATGTTGTCACA
ATCATTGGCACCTTCACCTTCACAGGTTGTTGATTCAACAAAATTATAAAATAACGTCAA
GTTTAAAGTTTAGTTGATAAACTATGAATGATTTTAATTTGTTTGTTTGTTTGTGCGAAA
TGAATAATTTTAATTAATATTAGTTTTTTCCTTCACATGAGTTTCTATTCTCTCGTATTT
ATCAATTTCACGTGTGTATGCATCCTATTAAAGCAACTATCATATTACCACATTTGTCGA
ACATAAGAAAATTTCTAGAACCAAAACAAATTCAAAGCAACCAAAACCATACAAAAAATA
GATAAATTACAAAAATAGAAAAGAATAAACGAAAAACAACCACACGTACATATAAGGAAA
TGAAAACCATCCTTTACGTAGCCTCTTCTTAGTAACCTCCTAAGCCATGAAATAGTCGCA
AAGGCCCTTTCTTCGTCTTCGTTTCTAATTGCTTTCGACGACAATCGATCGTAGAGAAGT
>FP008377 AT2G36290_1         :+U  EU:NC; range  -499 to   100.
TGACTATAGCACAACATCCAATCGAATTACACGAACCGGTTCAAGATATTGAATCCTAAG
CTTTTCTCAAAAGTCGATTCCAATTCCGAATGTAATTGTAGAGTGCATCAACGACATCAT
TGTCAAAAATAAATGATAATAATTATATAATGGTATTATACTATAAAAGGTTTTATGGAG
GAGAAGGTACACCTAACACGAATCAAATATATACCTACCAACATATAAACACACACTCTT
TTGTTTAATAAACTTTGCACAATTTTTATTTTCACTTTTTCCGTTTTTTCGGGTCTAATT
TTCTATTTCGGTTGTAAAGATAATAACTTTTTTTCTATTATAATAATTTACTCGTAAATT
AATCAACGAATTACGTGGCTTAAGGATATTCACATCTCAATCCTATTACGTTGGGTTAAT
TCACAAACAAACAAAACAAGACACGACCAAAGTTACAAGTAAACCAAACAAAATCTAACC
TGTGCGTGTTAATTAGACCAAACCTCTCTCTTCTCTCACTTCCCAGCTACTTCTCTCTCT
CGCGCTCTCTCTTTCTTTTTTGGCAATGGCTACTGGATCAACAACCGATTCCGCCAGGTC
>FP020298 AT5G41970_1         :+U  EU:NC; range  -499 to   100.
ATTTTAAGAAACATTTCAAGGTAATCTAAGTGTCTTTAGTAAAAGAGAAATGCTTTCAAA
TTCAATTTATAACTGGACTTTTGATTTGTTTTCTTTTTCTTTTTGCAATGTAGGGAAAAA
ACAGTGACGATGAAAATTAAGAATAATTCGCAAAAGACACAAAGAGAATAAATGAATATT
TGTAACAGACTTTAGCTATTAGCTTTGTTAATGTAATTGCCACAAAATCCGAATTTTAAA
AGGTTAAATTTGATGTAGACGAAAACAAAATTATATCTCTTTTGCACATTTGAATTTTTT
TTATACACCGCAAACTCAAAGTATTAAATTTGTATTTGAATTTGATGACTGTTATTTGGT
AACATGATTAAGAAACAAAAGAAATTTTAAGGCCCATGGGCCTTTACTTTTAAGCATCAT
ATAAATAGGTGGAAGAGGCCCATTTGGCATTTTATCATTTCTTCGTGAGATGATGTTTTC
GGTAACGAAAGGTTTAATCAGAAACTTGGCCTTGTTCCAAGTTCGTCTTCCTCCTCTCGT
AGCAGCAGTAATGGCTCCTTCAAGCGTCGTTAGGGTTTACTCTACCGCTACCTCTCCTTC
>FP011695 AT3G23940_1         :+U  EU:NC; range  -499 to   100.
TCCTACAAGAAATATATCATGTGGTTCGGTTTGGTACAATTTTGATTTCTGCTAGGGTTT
TATCCTTTTTAGCAAAATTTACTTTAATTTCCGTAGTAAAAAAGAAGAAGTTTTAGTTGG
TTTATTTCTTATTTTTGCTTCGATTACGGCATTTAATTTTAGCAATATTTCATTAACAAA
AAAAAACAATTCTAATTGGTTTATTTCTACTTCTTTTTCTGTCTTGGTTTGATCTCTATT
ACTATATTGATTATGAAAAAAATATGAAACCAAAACCATTTATTATGTCTTCAATTCCAT
TTTTAACCCAATTATTTCACTACAATTGTAATAACCGGTTATTGCACCCCTAATTATAAC
TATTTAAGCAATCGCATATACCAAACCAGCGAGTTAAACCAAATTGTTTCCCAAATTATG
CTAAACGACAGCGTTTTCACAAATTACCAAAAAAACCTATTTTTCTGTATCTATCTGAAT
TCAGAGTCCTGACCATTTTATCTCACTCTCACAAAGTCTTCACTTTTGAAGTGTCTCCTC
CACACGCACTGCGCCGCCAAAAAACCCTTCTTTAAACCCTTTCCTCCTCGCGCCGTCATG
>FP015976 AT4G25180_1         :+U  EU:NC; range  -499 to   100.
AAGCTCCATAGGCTAAAATGGTGAGATAATTTTCTTTTAACAGGCAAAGGAGAGTAGCTT
GAGGGTCCATATTCTCCAAAAGACTGAAGAACAGAGATAATGTTTCTCTAATAACTCAAA
CGTTAGGACATGTAATTAAAATGTTAATCACATTGCACATTTTGCAAACTGGATTGTTGT
TGATGCCAGAACTCGCTATCTAATTCAAGACGCAGTCTTCTACTTCTAGATATATACGAT
TGAAGCCATGTGTTAATGTGTATTACAAATTTCGTTATGCAATTTCTACATACACCTTAA
TGAAAATATACTTATACAAAAAATTAGACATGAAATCTAAAAATGTCTATCCAATCACAT
ATACACACGTAGAAGTGTTTACTTCTCACAAAGAATGTATAAAAATAATAATTGTAATTT
CCAAAGCTATAAATATAAAGATTGACTTAACTTACTAAAAGCGCTATTAAGTCATTTGGT
TATCCAGCTATTCAGTACTACAGAGGTCTCGGGTTCGAAGCCATCTTTTTCCTAAATCCC
CAATTTTTTTTTTTTCCCTCGTTTCCGAATCTTTTACCGGCGAGACTCTGCCATGGATTC
>FP004538 AT1G64960_1         :+U  EU:NC; range  -499 to   100.
GAAAAGTGTGGGATTTTGATGGTTGTTGATACTTTTGTTGGGAGAAATCGAAAGAGTAAA
AGCATTTGTGATACAACATAAAACAATCATAAAAAAACAAGATTAGAGTTTAAGAAGCAC
ACATGTAAAATGACTTGATATAGAGTGAAATCATGTTCCTCTCCTTCCATACCTCATAGA
TGACTATGTGACATCATATCATATATCTTGAGTACCTTTGTAAGTTAGAAATGAGATAAA
TTTAACGAGGACATCAACCCAATTGCTGATGATCAACTTTGGTTCAGTTTCAATTCGAAC
CAAAGTTAATTTGCTGATGAATAATTTTACTAGTTAATCTTCTTCAAATCTAATGAGATT
TATTAAATGCGAAAATACGACATCTTCACAAGAAGGAATAATAACTTCCCCGTAGGTCTT
ACTAAAGAATTCAAACAATTTCATTCTCCCTCTTTACCGTTCCAAACTAAATTGAAATCA
AATCCTCAAAATTGAGACTGACAGTCAGAGATTTCCAAAACAAACAAAAAAATGGAGAAA
AGGCTCCGGTCATCTCTCAAGACATCCTCCGAAGAATTCCTCTCATCCGCCGTCAAATTA
>FP018978 AT5G18475_1         :+U  EU:NC; range  -499 to   100.
TTCTTGTTATTGATTCAACACATTCTTGTCCTTATAGTTGCTGGTTTATCACATATTGAA
CAGGTTGGGTCTAATGGTGGGTCTAGCCATAATTCTAGCTGCCTTCATGACTTATGCTTC
AGAGCACCTCGCGGTGAGATGGTTCTTGAAAGGTCTAGAAGACCGTCGTGACACGACGAG
ATCAAATTCCCTATGTTTCCTCTGTTGACAACAAAATATGTAAAAGTGTCACCAATCACC
ATTGTAACTTTCAGAAACAACAGAGCCTATAATTCTGTCTTGAAATGGTTACACCTTTGT
TCTTTCTTTGTCATTATGTCTCATAACAACAACACAAGATCCTATCAGAATTCAACAAGA
ACCAGAAGAGACACATTTTTAAACCAAACCGTGGGTTTAACCATTTGTAATCCAAACCGT
ACGGACCGGGATTTAATTTTGAATTAACCGAACCGGATTTCCACCATCGTCTTCACTCAA
CCTCTCCGATGAGTTTATTGATTTCGCAGTTTTGCTCTGTTTCGATTTCTGAGAAAACCC
ATTAAAAATCACAACTTTAATCCACCATAGAACTTATCACTCCTTACGGTGGTGCCGTCA
>FP002221 AT1G24851_1         :+U  EU:NC; range  -499 to   100.
CAGGTAGGTCCATATGCTGAAGATTTATCGCAGGAGCGACCACTACGGGAGCCGCCATTG
GAGATTCTCTGTGAGAGAGAGAGAGAGAAATAGTTTGAGAATCAATCTTCTGTATTTTAT
TGTGTAGATCAAGTTATTTAGTATATGCTAGTACTTATGGTTAAAATAGACTATTATTAA
AATTCAAAAGTAATAAAGCCAACGAGTACACTAAACTCAGATTATATTTTCCAAAACTAT
TGCTAAAGAATATCAATACGTACACTAGATATAGAAATCGGAATTAGGTACGTTGTGATC
CATTTCAGCTACTGTTAGGGGTAAGATTTGGGCTTGCTTGGCCCAAGGCCCAAATCCAAG
TCAAAGGCCTAAGCAGAATGTTAAGTCAAGAGGGTAGGCTCGTCAAAATCCTGGAGGAGT
GTCCTACACGCAGAAGGCTATAAATACGGAATAGCATGTCTTGTCAAAGGGGGATTCCGC
CGGACACGCAGAGACACAGAGCAGCTCGTCAGCTCACCCGTCCGAAGTATCCCGCCAGCC
GGTCCGTCTCAAGCAGCTCGTCAGCTCACCCGTCTCAAGCAGCTCGTCAGCTCTCCCGTC
>FP015088 AT4G15510_1         :+U  EU:NC; range  -499 to   100.
TAGTGCAGAGAAAAATTAAGAAAGAAAAGAGAAACCCATAAAAATAGAGATAGTTTCTCA
AAATATTATTTGCATAATCATCATATTAAGCAAACATGAAAAAATCTCTAATATATGAAA
CAATATATTATTATAATTTTACTATCTATTTTTTACACAAATGAAATATATTAATTGGCT
AAAAAATTATTTTTAATCATTTTATCAAATTATATTCTAACAATTAAAACAAAAATTACT
ATTGTAACATGACTATTTGTTCAAGGTTGTTCTCGTTAAAAATATTTCGAAATAATTTAT
TTTTCTTTGAACATATTTAGTTGATTTTTTATCAGTAAAATTATTTGTTTTTCCTAATGA
TATATAACTCTTATAAATAAATTAAATAATATATACATACTGTAGTTCCAACGTATATCA
TCAATATCTATCCAAAGTTGGATTTTCTTGGTTGACGTTACCCAACCAAAATTCTCAATT
TTCCCAGTGGATTACTCTTACAGTCCAAAGTTTCAATTTTTCTGAGCTTCAAAAATCCAC
TCTAATGGCTTCATCTGCATTTGCGTTTCCTTCTTACATAATAACCAAAGGAGCCTCAAC
>FP013965 AT3G63370_1         :+U  EU:NC; range  -499 to   100.
TGTTATTCCAGATCGGGTTGCAGTTTGATTGAGAGTATGCATGTACCTGTGGAAACCAAT
AAGAATACGAGGATTATGGCTGAGAAGCTGATCGTCTTCCCCATTTTTTTGTTTCTTATG
TTTCGTTGACTTTTAGGTTTAGTGCTACACCAAAGAAGAACATGTCAATCAAAAACGAAC
GCATGATTATATATAGATGACGTGCGGAGACACACCCGCGGCTCCTTCAGCTCTATTCTC
CGTTAATTAATTTCTCCTTGAAACCCGATTACTTGTGAATAAAGTAATCTTCTCTGATTT
ATATTTGCCAACCTTATGATCCTGATGTTTTTGGGTTTAAGCGTTTAGAATAACTTTTTT
GATTCGTTCGTCCACACGTCCTTATCGTATGATCTGTTAATTTGATATGCATATTTACAG
AAACGGGCCCTAGTGCTTGTTGTTGAATATGGGCCTGGTCTGGCCCATATTACTATCTCA
GAAGTCAGATCAGAAGCTTGACCCGAAAAAGAAAAAAACGAGAGAGATAATTCGGAAACA
CGAACACCAATGGTTTACCGATGATGATGATGATTGGACAATGGCTACATAAATGGAATA
>FP014450 AT4G08240_1         :+U  EU:NC; range  -499 to   100.
AAACTATGCAGTTTAGTTACCGCTTAGTTTGCATTTATTTGATGTTTGTGTGATAGTTGT
AAGTCTCACATTGTTAGAGGATACACATGAGATGTTGTTTTTACAAAGTGTTCGACTGTA
CTTTTATGTTATGAATAAATCATAGAATGCTTTTTGTTCCATACACATTATAAAAAAGAA
AGATGGAGTGTATAGAATAACAAGATAGTTTATTATGATAAATATATAATTAAAATATAT
TGAAAAATCGAATGTATATGATTGAAATTTTATTAAATACAAAAGTTACTAAATTAAATA
TTAGAAAAAGTGTGTGAATCACTATTTACTATTTAAAATTTAAATATTATTAATAAATAT
TTGAATAAATTTATATCTTATACCCGTCTATTTAGGTGGATTTTAGCTAGTAATATAGAT
TTGATTTAAAGTAAATAAATGAAATAAGTATTTTTTATATAATAGGGGTTAAATAGAAAT
TCTTTGGAGGATAGGGGCTGAGGATTAAAATCGGAGATTGAGAGAGCAATGAGAGGTGTC
GGAGGTCCGTTGCTGTCAATCGGAGATCTTCTCGCCGATCTCGGTGATGAAACTGGCCAC
>FP016441 AT4G30074_1         :+U  EU:NC; range  -499 to   100.
CCTAGTAATTTGGAGGATTTTGATTTTTTTTCTTAAATAATCTGTTATTCAAATAAGAAT
TTTCAAGCTGTAAAACAAAACAAAAATGTCTTTCAAAATCTTATGTTACTGAATTTAGAA
TTTGCTTAAAATAATTAAAAATATTACCAAATCTCTTGTTATTCAAAAAACAACAATTCT
TTGGGAAACAAATATTGAAACTGATTTTGGGAGTCTTTGGATACCTTTTTAGTTGTAAAT
AGAGATGAAAAAAAATCCCACTTCTGGAGGGGAATATTTTTTGAAAAACAATATGTTAAA
CATGAAAAATCCCAAATTACTAATAAATCTCACCTAATCCATAATGTATTAAACAAAAAA
ACTAATAAATCAACCAAATATCTTGAAGTTCACTCAAATCTCCCCCAATCTAAAATATCC
TAAATTTCACTAATACTTCTAAAATATGAAGTCCAATACACCCCTTTAAATGTTTCATTG
AAATATCATTAATTGTCTCAACCAATTTTCAGAAAGAAAAAAGAAAAACTTAGAAAATAT
GGAGAAGGCACTTTCACTTGTGGTTTTCATCATCTTCTCTATCATGCTTGCTTCCGGTAT
>FP006714 AT2G17640_1         :+U  EU:NC; range  -499 to   100.
GTTTATCAAGACGAGTTTGATGATTCTCTGTTGTGGGAACTCATCAGATAATGACAGTCG
TGCTGCCTCGTGATTAACGAACGGTGTGTGATTTACTGAATGGAAAACATTACAAGTTTC
AAATTCAATTTAACGGATATATATATACTTTTAAATTGAATGCTTGCAATTTCATATAGG
AGTTTTAGTACGCGACAAGTCACAAGAGACATTAATATAAATACTATAGAGAAATATGCT
ATAAACATAAGACAAGTTGGCATAATTTATGGTGGATCTATCTTCCTTGTACAATATTCA
TATTCCCCCTCTCGAGGTATACGATTAAGAACTATAGTAATCTTATAAAAAATATTATTC
GATCCCTCTTTGATTAAAAAACAATTATCTGATTAAAGAGACCCTAATCACAATTACGAA
CTTGGACTCAATTACGGTCGCGACCAGATAAGGCCAAAGCCAACAAAAATATATACAAAT
GAAATGATATGAAATTAGTAGAAGTAGAACCATTCAAAGCGGTGGACACTGGAACACAAC
ACAAACACAAGATCAACGAGAAACCAAACAACAACAGCGACCATCGAGAGAATCCACTAA
>FP000931 AT1G10670_1         :+U  EU:NC; range  -499 to   100.
TTTATGATTAAACAAGTCTCCTCAATAATGAAGTGTCATAAATAAGTTATACAATCCCTT
GTTGTAAAGATGCAACCAAATAAGTAATGAGAAATTAATAAATATTTTTCTTTTAAAAAC
AAAATTTGGTTATATGTGACACAAATGGAATGGTTGAAGTTGAAACGTTCATTTTCAAGT
TAGGTGGCATACTCTAAAATTGAATGAACAATTGAACATCCACCAGCTTTTTTCAGAGAT
GCGTAGCTGCAAAGTCTTGCTAATGTTTGTTAAATAAATCCTAGTATGTAGAAAAATAAT
CCAAATTCTAATGCAATTATTTGCTAAATCCTACAAAAGTATATACTATAAAGATTTGAG
AAAGAAATAAACATTAAATTATGTGCATATGTAAAATGATTGTTGGTTATAATACTAAAT
AATAAAGTTTATAACAATATTTTACAAATTTGGAAGTTGCAACTATAAATGGTAAATTCG
GTCCTTAAGATTAGAAGACAAAGAAGAGTCGTGTTGGTGAGCTAACTACCCAACCTGTGA
AGCTACCCCCATTCTCTCTCAACGGTAAAGATCCGCCATTTTCACCGATCTCTGTTTCTT
>FP014102 AT4G01260_1         :+U  EU:NC; range  -499 to   100.
TTCACTAACATTTTACAACCAAAGTATCATAGTAAATTGAGCTGCAAGTTAATAAACTCT
AGACATTGAAACTTGTTAAACAGCGACAAACCGGGACAACATGACTTCAACCTTTTAAGA
AAGCTAGTACTTCAAGACGGTTCCATACTCTGAGGAAAGCTTCCCGGAAGACCAAACATT
ATTTGTTTTTGTTCAAGCAATAATTAGTTTCCTCGTCACTTGTACAATGAGCCGTAATAG
TTGCTTTCTCAAGAAAAAGTAAAATTGAGTATTGGAAAACAGAGTTGATGTCTGCAGCAT
TTATAACTTGGAAAATGTAATATTTTTAAACGGCTATGATTAAGTATCTCTTGACCTTCC
TCAAGAGAAAACAACTATTAAACCAGTTATAAATACTCGCACTTAGTTAATCGCCACTCT
CATTTCACAAACAAACTTTTTAAAACCTCAAAACCAAATCGATATAGTCTTTAGATTGAC
AATGGCACCAAAGCAGTTGAAAAAAATCGAGAATCCAGTAGTGTCTTCATCTGAAGAAGA
AGAGTCTGCTTCTTCTGGCGAGTCTGCTACTTCAGGTGAAGAGTCTGACTCTTCCGCCGA
>FP017913 AT5G06350_1         :+U  EU:NC; range  -499 to   100.
CCACATTAATAAATAATTAATTTACCCATAAATTACAACATTATGCTGATACTGATAGTT
CGAGAGGACTCCTTTGAAATAAGCGTTCGGAAAAAAATTAATTATCACCTAGTTCTAAAT
CATCAATCTGAAAATTTTAGATGCAATTTTTTGGATAAATCAAAAACTTTGCACACCATC
TGTTTATTCAAATGACCTTAAATCCTATGTGGCTTTACACATTTAGCAAAAAATTCTTCC
AATGGTTAAGAGTCCACTGATTCTTAGAAAAAAAAAGAGCATTTTTAAGAGAGTATTTTT
TTTCTTCTTTTTGTTCATTTTGGACCAATGAGCATTCAAGACGTAGTGGTATCTTAGCTT
AAATCCTATGTGGTTTTGCTTTTTCCTCTCTTAAAAATTAAAATCTGTTGCCGGTTCCTT
TTTTTCCTCAGCACCACCACAAAATGGCGTCGTTTTGCCGATTTGATTTAAAGCATCTAA
ACCGGTTTAATCCAACTCCGTATTGATTGAGTTTATACTTCAGCGAGATTGTTTCCGTTC
TTCCGCCACCTCCTGTGTCTCCGTTATTAGGTATTTGTGAGAATCTTCTTGATTGAGTTT
>FP011252 AT3G19100_1         :+U  EU:NC; range  -499 to   100.
TTTGTATCTTTTATAACCTCCCTAGTTAATTAGTAATAAAATATTTAATTTAGTAGTATC
ACAAGATGGAGCTTTAAAAGTTATCTTTAATTCCCACTTTTGAAAATGATAACGTCCATA
AATACATTTCAAAACGTTTTTATTCTCCCAATAAGATATCAAAAAGACAATATCAACAAC
AAAAAAGACAAGAAAAAAAGACAAAAAATAATGATAGATAAAATACAAAAGCAAAAGAAA
ACGTATAGTATTGCTTAGAGAAAGAACAAACATATTGTGAATTAAAAAGAAAAAAAAAGA
GGGACAAAAGTAGAAAGACGTGGCAAAAAGCAAACTAAATTTCGACCAATCCACATCTAA
AATCTAACCTTCTTCATCAGATGGAAGGAAGCTACTTCACCACCCGCAGATTCTGCCATG
TGGCTTCTCTCTCTTCTACAGCTCACTTCTTCTCTCTCTGTCTCTCTCTAACTACATTGA
AACCAAACCAGAGTGCTTCAATGTCATTGCTGTGATTCTCTTTAAGTCCAGACATAACTC
CCATATCTTCTTCTTCTGTCTTTTTTTATTTCTTTGAACCGGAGAAGAAGAAGAAGAAGG
>FP001344 AT1G14950_1         :+U  EU:NC; range  -499 to   100.
CCCTCATGGGTTAAGCTTTTATCGCAAATATTGTAATATTTTTCTGCTTTGTACAACATT
TTTAACAAATAGATAAGTATGTTCCCAAATAGTTGGTTTATTTCCAACTGTTTTCCCTAA
GTGTTTGTAAATTGTAAATCTGATTAACGTGAGGAACACTAACCATTCCAATTCAACCGG
CCAGCAAATCCCAAAAATTTGTTCCGACCATATATAATAATTTGATAGTTTTCAGCACAA
TGGATGGCATGCAAAATATTTGTTGGTCATTTTTATTATAAATTCGAACGTCACATTTTT
TAGTGGTAACGTTACATCTGTATACAAAAAAGACAAACAAGATTTAATCCAAACTCTACA
GCACATATATTTTAAGTAAAATCTGATTTTGATTTTATATATGTTTAATTCTTGAAAAAG
TCATACATATATATCTGGTTTCTTGTAATGTTGTGACGAGTTTGTGTATATAAGCGAAGG
GGGATGCTTTAGTTTTTGTACACCTCCATAGAAAATAAACAATTGGCATTTGCATAAACA
CTTTCAAAAACAAGTAATCAAAAGTATTTTAGAAGCTTCATCATGGCGACGTCAGGTACA
>FP013825 AT3G61850_1         :+U  EU:NC; range  -499 to   100.
AAAACAACAAACCCTCCTTTTGCTTTTTCATATAAATTATTATATTTTATTTTGCAGGTT
TCTTCTCTTCTTCTTCTTCTTCTTCTTCTTCTTCCTCTTGGCTGCTTTCTTTCATCATCC
ATAAAGTGAAAGCTAACGCATAGAGAGAGCCATATCGTCCCAAAAAAAGCAAAAGTCCAA
AAAAAAACAACTCCAAAACATTCTCTCTTAGCTCTTTACTCTTTAGTTTCTCTCTCTCTC
TCTGCCTTTCTCTTTGTTGAAGTTCATGGATGCTACGAAGTGGACTCAGGTACGTAAAAA
GATATCTCTTTGCTATATCTGTTTGTTTCTAGCTTCTCCCTGACTCTTACGCTCTCTCTC
TCTCTCTCTCTCTCTTTTTATCTCTCTACTCACATAAATATATACATGTGTGTGTATGCA
TGTTTATATGTATGTATGAAACCAGTAGTGGTTATACAGATAGTCTATATAGAGATATCA
ATATGATGTGTTTTAATTTAGACTTTTTATATATCCGTTTGAAACTTCCGAAGTTCTCGA
ATGGAGTTAAGAAAGTTTTGTTCTCTACAAGTTCAATTTTTCTTGTCATTAATTATAAAA
>FP018085 AT5G08200_1         :+U  EU:NC; range  -499 to   100.
GGAGTTGGACCACTCTTGGATGTCTAATCAACTGTTTAATTTATTAGTTAAGAGTAATTT
TGGTTAGGCAAAGAAGAATGGATTTAACTCTCTCGCCGACATTTTGCGGACTTCTTCTTT
GTCAAACACACACACTTCGTTTTCTGCCTTTCAAAGTTTTTTATTTTATCCAGTAATAAG
TAATCTAATAATTTTTATAAGTAGATAATTATTTCTACGTAATCAGAATCTCACAATATT
TTCGACTTCATTTGTAAAAATGTATCGAGCACTTTTATTTTTTTAATATTATAATTATTC
TTCTAGAAAAAAAATTACTTAAAACTTTTATAAAGATCTGATTTCACCCATTTCTGTCAT
CAATTAATTAAATAAATTTTTGCTGTTTCAGCTCGATTTAATTTGCAAAGCTTAGTCTTA
ATAATGCAATAATTAATTACAATACGAATTAGTTTTGCTTTGTTTCTCTTTTTAAGCGTC
ATTAAATAAAAATTATGGTATAACTCCAATTCCACCGCTGCGACGAGAGAGGAGCACAGA
GATCTCTCGTTTCGTTTTTCCCGGAAAATCTGAGGAAATAAAATTAAGCAAAAGTTTCCA
>FP008495 AT2G37470_1         :+U  EU:NC; range  -499 to   100.
AAAAGCAAAATTAAGTGGATAGATTCTTAGAGAATATCACAACTAAACATGTTGTGATTA
TAAAAAAAACGGTCTTATCACAAATCTGATGCTTAATTCACTTCCCATCAAGCTGAATGG
TCCATAACTTGAAATTAATATTGTCAACACGCAGTTCCACTAATAAGTGGAAATAGACAA
AAACTTTGTCTCAAAGAAAGGAGAAGCAGAGAGTTTTTGCTCGTTGGCAAAAGCTGTGAC
TGTGATGAAGTGAAGGCTTTAGCCTCACTAGTCATGGGCCTTGAGCTATAACTTTCAGAT
CCAGCCCAATAAAAGGAGCGATGCATCAGATATTCAGATGGCAGAGATCCTAAATAATCT
CAACCGTTCTAGAGATCCTAAATAATCTCAACCGTTTATTTATTTAAGCCACGTCATCGA
TCCTCGCGAAAAACAAATACCCATTTACAAGCAGTTACATATCTGTATATAAACAATTAT
CATCATTCAGCATCAACGCGTCTCTCAATTCTCACATTCTCAAAATCACTAAAATCAAAC
TCAATTTTCATCAAATATCTCTAATGGCGCCGAAAGCAGCGGAGAAGAAACCGGCAGAGA
>FP015965 AT4G25070_1         :+U  EU:NC; range  -499 to   100.
TGCCATATAGATTAATGTTTCTAATCCTCCAATTTCGTAATGGTACAGTTGCTTGAGAAT
CTCAAGCAATCATCATAAAAATATCACTTAAATCGATACAAAATATAAAATAAATCATGT
TAGACATGAAGAATAAAAGACAAGAGTTCATTACAATATTAATCACAAGCTTTACATTCA
TAAATCTACCAAAAGCCAACACTACTTCACACATAAATATTTTTCTCTTGATTCATATGT
AATTCAAAATTGAATCGATAACTAATTATTAGTAATCTGTATTAATGTACCCAGTTGTTA
TTTGTGGTTCCATAATTAATTTAAAAGGTTTTAAAAATAAAACAATTACTAATGATTTTA
AAATTGCACAAATGGGTTTAGTTGAGGAAAAAATATATTAAAGAAATGGGTCCCACGTTC
TCTCAACTTCCTCTCCCGCCACCATTCGGTCCACGCGTACCTCGTTTACATCTTCTCCCT
TCTTCTTCCTCAGCAGCTCAATCGAAAAGTCTTTCCCACCTTGTTGACTCCGTCGATGGC
GCGGAGACCAGGAACCTCCGCTTCTTCTTCACCCACGATGTCTCCGTCTCATCGGATGAG
>FP000723 AT1G08550_1         :+U  EU:NC; range  -499 to   100.
GGATGGAGGATGGGAGAATGAAGACGTTGCAAGAGATAGGAGAGATGATGGGAGTGAGCA
GGGAGAGAGTAAGACAGATAGAGTCATCTGCATTCAGGAAACTAAAGAACAAGAAGAGAA
ACAACCATTTGCAGCAATACTTGGTTGCACAATCATAATTCTTTTTCTCTTCAATATGGA
ATGTTTTGTGCATAGAACCCACCCACCTGAGCATAACAAGCAGTAAATTATTACTTTTTA
GCATTTACGATTCTTGTGACAACTACTAAATCGAAAAAATTATTTTAAAACTAAAAAGAA
ATTGTTGTCTGAAAAACATAAGTGATATACAACAATAAATAAATATCTCTTATAAGAATT
TGGGAAAAAAAAAATCCAAAGATTAGAGATATTTGGGTGGAGAAAACAACCGCCTAGGAC
AAAAAAAAATTGTGGGTAGAGGAGGAGGAGGAGGCTTTGTTCACACACCACACGACGGAA
CATTCTCTTCCGAGTCTTATCCAAAGCAAAATCATATTTTGCTTAAATATCTTCTTCTCC
GGCTCTGTCTCTGTCTCTCTTCTTCCCGCGGAGCTTTCAGTTTTTGTTTGGTAACATCGT
>FP008970 AT2G42380_1         :+U  EU:NC; range  -499 to   100.
ATTCATTGTACTTGCTTGACGTAGGTTTACATGTACCAAAATTATTAATTGACACATATG
ATTTGCAACAAATACGAGATATTGCATTTACATGAACCTATCGAAAAACCATTCATAAGA
AAGAAACGTATTAACCATTCAACAAAAGAAAGGTCACAAGAACACGTGCTTGCTTGATTC
CTCCTCCAAATCTCTTTACATAGATTAAAAAGAAAAAAACCAGTGGAGGAGAATTTCCAG
TTATACCGTTGAGACCTTTAGCCTCACTTCTCAAGACAGCTGTTTCATAGCTGTCCGATC
TCAATATCTCCCTCCATGTGGCCCTACTCAGAGAGATAAATTAAACACTTTGATCACATC
GAATTTATTATGTTCTTTCATAAGATTTTACATAATATATATCTCATGTATATATATATA
TATCTCTATTTATCTCCTTCATTAATTCTGTTTTTTTACTTCCTTCTATTTATATAACTA
TCATTTGTTAAACATAGCCATTTTGGTTACTCTTGTTCCGTTTTCTTCTTTCTTCCTCTC
CTTCCTTTTTTCTTTTCTCTATCTTCTTCATATGGTTCATGACATTGATCTAATTCCACT
>FP005160 AT1G72030_1         :+U  EU:NC; range  -499 to   100.
AATTTGTTTTGGGGAGGAGAGGAGACTGAGAAATGAGAGATGATATCACACGTGCAAAGC
GACATCTTCTTTTGGGCCAGGCCCATTTACTCTTACACAAGGCCTTTATTTAACTGTGTT
GTTCAAATATTTTTGTTTTAAGTAAAAGCTGACAAAAATGTTCAGAAAAAAAAAACTTTG
GGAATTTTCTTAGGAATCATATAACATGTCAAAATAAAAATTCATGTCACTTTCTTTGAT
GAACATGAAATATACTAATTTTTGCTTGCAAATCTCCACGTGTAGAGTCACCATTTGTCC
ACGTAGCTGAACTATTTTATCTTTTCTAACCCCAAAAAAATCTCTGGATGGTCATGAGCT
AGCGATGATTCTTAACCACAGAAAACAGACGATGGAAGCAAGAAGCGTATCTTATCTCTA
CGTTTCATATTAAAGCGCATGAAAACGAACATAATAAAGATTCTCTTTTTTTTTTTTGAA
AAATGCTAGAAAAATAAACATGGGTCACTTGCCACAGAGCCTCTACTCCGCCGCTGGACC
AAAGTTTCCATATCCTGGAAGCTCCGGTCTAGGAGTAGATCAACGGAAGCTGACGTGGAG
>FP009926 AT3G05030_1         :+U  EU:NC; range  -499 to   100.
AAATACATATATTTGTTCAAAATATTAGCATCTAGTCTTAAAATAGAAAAGAAACAACAC
GATTTATTTACTGTTTTTCAAATAATGATTTTCGTAATATTTTTTCATCAAATAATTAAA
AAAATTCTTGTTTTGTCCCAACTGATAGTCGTTGATACTTATCAACTGCTCTGGCTATGT
GCTCTGGAGATCATACAAAATAAATAAGAAAAATTGTTAGAAAAAAAGAAAATCTATTGT
CCTTGTTATTCAGGAGAATACTTGTCTACGACGAGGTCCACAGTAACTCCGAAGACATCT
AGAGTCTAGAGTGATCTAGTGAATCTATAAAGCCGCCAAATCGTTAAATCTTTCCTTTTA
AACATTTTTGATTTCTTTTACGTTTGCGTTACGAATCATCTTCTGCCTCTCTCTCAACGC
AACTCAATCCACCCTACACGTGTTCCTCTCTTTTCCCGTCTAAATTTCTCAGTCTCGCCG
TGAATTTTGTTCTTCTCTTGTTTTCCGGGCGAATCAAAATCCGTCTCATTTCCAATCGCG
TCTCCGTTGGTATTTTACATGAACGTTTAGCGGAATCTCGGGTTTAGCTTCGGAGCTTTG
>FP005270 AT1G73190_1         :+U  EU:NC; range  -499 to   100.
ACCAGGTTAAAAGTGAAAATCATTTGTCACATGTTATGCTTGAACTAAGAAATAATTATT
GACTTGCAGAATTATCAAACGATCAAATCATAAAGAACATATTACAATTTCATTAACTTC
CGATTAATCTGCCGTGAAACCGTGCAATCTCACAGTTTTCCCAACTCTAGAAGGTTCATA
TGCTTGTTTATCTACTTGGCACACATGCATGCTTAGTCAACACAACACATACACATACAT
AAACACGTACACGAGGACATGTATTATATATCCCGAACCTAATAAGGTTCGTCCAAAAAT
AACTCACCAAGAGAAGATAAGAAAGCAGCACGAACACCAACTCTTAAGGAAAACATCTAA
GTTATGGTTAAGTAATTGCATGCAATTTAAAGCTACGTGTCCAGCTTAAGACACTCAAGT
CTCACATCTGTCCCTTTTTACTTCGACTTCGCTTCTTTTGGTTTCTTTTAAACTCTCTCT
ATCTCTCTCTTTCTTCTTCACACTTTGTTGTTAATTTCAAGTGTTTGATCATAATGGCAA
CATCAGCTCGTAGAGCATACGGTTTCGGTAGAGCCGATGAGGCTACACACCCTGACTCCA
>FP014241 AT4G02680_1         :+U  EU:NC; range  -499 to   100.
TTCATCGTTGATAAATAATATTGAAACTGAAATTACTTAAAATGATGCAGTTTTAAATTT
TAACGCTAGTTTTTATAAACTTTTTTTTTGGTTTTGGTGGTGTTAAATGATTGAGTTGAT
AGTTTAACTTGTTAAATGAAAATATAATTATAATGTAGATTCTTGACTAATCATAGTTTA
TATTTTTAATCGTAATTGAGACACAAAAGGCTGTTATGCTTGATCATTTTTGTATACATT
ATTGTAGAATGTAAAAACTTATAATTAATAGAAAAAATAATAATTTAGTTCAAAAAATAG
AATTTTTCACAATCTCTTGAAGAGTGGCCTAAGAATCCGATAGTGGTGGTTACTGTTTGT
GTTGAGATATAGCATATGAGCAAAAACAATTGAAAAGAAGAAAAACTTTCCCTTTTACCA
ATGAAACAAAAGAGCTCTCAGATAATTAGAAAAGTGTCAATTTGTATAACATTTCCCACT
CTCTCTCTCACTTCGATTCACTTTTGCTCAAACTTGACAACTTGTCCGAATCTGTCCATA
GCACACCTCTCTCTCTGTTTTAGGGTTTTCTCTTCACTGGTGCTTTCTTCCTTGTCTCGC
>FP012388 AT3G45600_1         :+U  EU:NC; range  -499 to   100.
TAGAAAAAATGAGCATACCAACCCAAGTGATGAATTATATGATTTCATCACCATAAGAAA
AAATGTTCAAAAACATGAATATGTGGATTAATTCAGTAATTATACAAATATAAAATCTTC
AAAAATATCACTGAGCTACCGACATGGTCACTAACATATGTGGATCTCAAACGTTCAAAA
CCTAATCCTATCTTACGTAACTTTCAAAACCTAATTATTACGTAAAAACTTATCACTTTA
ACTTTATATATATGCAGCTTAGATATCAATATCATGAAGATCTTTTATTTTAGTCAAAAC
AGCCTTAAAAATAATAAAATCAAATATTTGCGTCACGACAAAAAAATAAACAAAATTTTC
TTGTTTTTCTTGGTAAACATCAATAAACTAATCAAATGACAATAACACACTACCCAATAG
CAAAATCAGACTGTACTGACACGTGTCAAAGCATGTGCAGAGATATGTAAACCCATTATG
TCTTCATCACCTCTTCTTTAACGCCTCTGGCTCTGCATTTCTCAGTCTTTTTGCACAAGA
AACAAAGCTCAGGAAAACCTCAAAACCCTAAGCTATGAGAACAAGCAACCATCTCATAGG
>FP010249 AT3G08620_1         :+U  EU:NC; range  -499 to   100.
CTACGGACAGTTATATCAGATTGACACGTTACAAATTAAAATCTCTGTTTATTAATGATA
TATTTTCTTGTTTGACACGATTTATATATATCAGACGTTAAAACTTATATTTAGTACGAT
AAAGTAACACCGTGAACCGGAAGTTACGGCCATAAAAACGCAAAAAGGAAATGTAGGGTT
TTAGTTGCTAAAAAAGATACTTAAAGGTTAGATTTTTTTTTTAAAGTAATTAAAAGGGAG
TAAAAAGGTTAAATGATAAGTCTCATATTTACCCTAGCATTCTACTAAACACTAAAGACT
TTAACTGATAAAATGATAGCAAAGAACATAGGGTTGAATGACAATCATGGTAAAGATAAG
AATTCAAAAGATGTTTTGACAAAATCCGAATATAGTCTTCGGTAAGTTTCTCTTTTTTGT
TAAAAAAAAAAGTTTCTCTTTTCATTTTCTTTTTTTTCCTGTTCTCTTATTTATACACAC
AAAAAACCCTCCTTGAGTCGAAATGCTACTGTGACGACTCTGTTTGCTTCTCTTCCTTTT
CTTCCTCGGCAACAACAACACCCTTCCTCTCCTCACTCCCTATCCGCCAAAATCTCTTCT
>FP003148 AT1G46984_1         :+U  EU:NC; range  -499 to   100.
ATGTAATATTTTAATTGAGTAATGAGACAAACAATATTTAAAACAAAGATGAGAGTAGAG
AGATCCATGGATTGGTAAAGTATAACAACAACTCTGTTTTGAGAAACCTCTGTTTTGAGA
AACCTCTGTTTGAGTTGGCGTCTTCTGATTAATAATATACATTGGAAACGGTTTATTTTC
CTACGAGAACTATCGCATCACGCCAGATAGAACCTAAAGTATGATCTCGATTTATATATC
TCCGAAACAAAAGTTATATACATATTTCTCCACGAAAACAAATAGTCCTCGTGAAAAATA
GAACGTTTTTCCACAATACTACTACATTCATCCTCTCAAATTAGTCCTCTAAATTAAATA
TTTTTTGACCTAACAATTAAAAAAAAAATAGAAATTAAAATATTTGAAATATATTAAATT
GAAAACATTCTCAAAACGATAATGGTAAAGAAAAGATTGCATTACCTTAAGTCTTTTTCT
CCTAAAATCGTATCATGCGGTTAACTTTTCCCCCAAGTAAAAAAACTGTATTCGTCGAGC
AACCCAAAACTTGTCAAGTAAAGACGCCATGAATAGACGGAAGAACGATTTCTTGGTTCG
>FP017517 AT5G02120_1         :+U  EU:NC; range  -499 to   100.
TGACTCAATTGTAATATATACTACAGAATAATGTATTGATTAATAAAAGTTAAAAAAAAA
CTACTCATATTTTATTTTACAGATAAAACAATCAAATCTATAACAACAAAAAAACTCTAA
TTGTAATCTGATAAATATATACATATCATTTTATAATAATTAAATAAAATCATGGAATAT
TATTTAATGTAATCATGAATACATTCATTATATATACATATATATATATATATATATTTT
TTAATTTATTTTTGACGACAAAAAAATATAAATGAGTTTATAATTACATTAAATATTACC
CCATAATTTTTTTTTTGTTGGTGAGGCCATGATTTTGTTTTACTGTCAGAAAATTCTAGC
AAAAAAAGGAAAAATGTGTTGCAGGATATAACACGTGGCGAAATATGAATGGATCGGAGA
AAGAGAGCAGTGTAGCCACAAGCTAAATCCTGAAGTGATTTCTGAAGATAAAGATTGTTC
ATATCAAGTAGTTTTCGTTAATTCACTCTACAAAGGAAAATAATGAGCTCGTCGCCGTTA
TCTTCATCTCTCTTTCATCCTCTGTCGACCTTGTCGACTCATTGCCATGGTCGGAGACAG
>FP006130 AT2G02500_1         :+U  EU:NC; range  -499 to   100.
TCAAATCGATTTAGGATATAAACCTCCGAGAAGCAAAACAAATTCGAGAAGATTTGATTT
TTATTTTACCTAATGATTCTCTCAGTGAGATGGAGCGGGTTGTTTCTGATGCGATGATTG
AGAAGAAGGAGCCATGAGTTTGCTATAGATCTGTTCACCGACGAGGTAAACGCAGAAGGC
ACCAACACCGATTCCGATACCTGGAAGTGCGTGTCTCATTTGATTCGATAGCATCGGATG
CTTCCTCCACTCATCCCTTCGCCGGAAAAATTCACCGGTTGTTCCCAACGGTTTCGCCAT
TTTCTCCGGTCTTCTTCGATTTTTACGTTTTTTTCTTTCTCTTTAGCTTTGTTGTGTTGT
TTTACTGTATTGAATTATGGGCCTTATTAAAAGCCCATTAGTATTACTGAGTTTTTAATG
GGCCTGATGGGCTTATTGTTTTTAGTTGGCCTTATATATATATTGGTTCTCCGAGGAACC
GGAGCTTTCTTCTTCTCTCAGGCGAGATAAAACATGGCGATGCTTCAGACGAATCTTGGC
TTCATTACTTCTCCGACATTTCTGTGTCCGAAGCTTAAAGTCAAATTGAACTCTTATCTG
>FP003361 AT1G49740_1         :+U  EU:NC; range  -499 to   100.
TGTGAAACTAGTTAAATGGAAAAATTGACGTGAGAAGCTATGTTAGGAAAGAAGGTATGC
AATTGCGTGCAAACTTTTCTAAGTGTTTGGGCTATTGCTATCATGCCATATTTGCCTTAA
CATCGTCTAAGCTTCAAAGCCGTTTCATCTTTCTGTATTAGTAAAATGAAAGAAAAATAA
AATTCTGTATATTTGTTTAAGTCTTTTTTTTTTCTTATGTAAAAAACAATTACAAGATAA
CTCACATTTTATTATTGTTGTTGATATGTCTTTCCCTTATAATTGTTGTTGTGTAAGAAA
GTTCCAGGCAGAAAAAGGTCTTAGCATTAAAACCAAAAAAAATAAGAGTTTTGAAAAAGA
GACCATGAAAAACAAAAGTGGCGACCAAAACAACAACAAACCCACTAATTTTGCAGCATT
TATTATCATCATGTCTTCACCGACTCACGCGCACTTCCGTTCACTCTATTTTTATCCTTA
AAATCCTCTCATTGTATTTACTTTATTTTATTTGTTTCTTAGAATCTTTTTCACGCAAAT
GCAAACCACCAACAAATCTATATTCTAGCATGATGATGAAGTAGCTACTTGCTTCTTCTT
>FP009501 AT2G48000_1         :+U  EU:NC; range  -499 to   100.
ATGAACCTAATTGAGTCTCATCCACGAAGTTGCACGAGAACTTTCCTTTCACTTTTTGTT
TCATTTTCATACTATTCAATCAATAGTGGTAATCTGGTGAGAGATGATAATATTTAAAAT
TCTTGATTGGATCCTGAAGAGGTCTTACCTACTCATGTTTCTGTTTCGTATTTAATAACA
AGCCTAATTGCATTATCTAATAAATCCAAACGTGTCTTAGTCTTATCATAGCTCTGCTGC
TCACAATTACTAATCTACACGTGATGGCCGCCGGAACATGCGAAGAAAAGAATCTGTGTT
AAGTGTGTATTCTAAGAAATTCTATATTCCACCGTTTGACTTCAAACCAACAAAAATAAA
TGGACATTTCAAATGGGCCGAGAAATGACGAAAAGGCCCAAATAGAACCGAAAGGGCCGA
ATCATCACCCTTGACTTTGAGAGAGAGCATCTCAATTGCTCCTCCTAGTCTCCATGAAGA
AGCGCATGTGGAGAATCTCACTGATTTCCCAGATATCTGATCTGCTCTGCCTTTCCCGTG
GCTCTTCTTCAACCTTGAAGACTCTGACCCCATTCTGCTTTACCCTCTCCAGGTCTCCCT
>FP002492 AT1G28520_1         :+U  EU:NC; range  -499 to   100.
AAGGAGCAAGTAGTGTATGGAGCCAATAGCATTGAAGAAAATGCCTAATTTTCTAAAGCA
TATGTGCAACAAAAAAAAAAAAAAAACATAATTGAACTCTGGTTAGTTTAGAAAACAAAA
CAAAAAAAAAAGATTATTTACACAACAAATAGTAAATTTTAAATGCTCATTTAATATTTC
TTAATATAAATAAATGCTATAAAGAGAAAAAATGAACAATAAAAAGAAAAGAATCCATAA
TAAACAGTCCAAATGGCATTTTTTTCCAAAATAATCATTAAATTCCTTAAACATTTCCCC
ACAATTTGATAATTTTTAAATTTTTATATTTTCTCATAAATTAGTACATTGAATTTAGCT
CATAAAAAAGGAAAAAGAAAAGTGGAGGGTGAAGAGAAGAAGAGAATCCAGCAACGTTTC
TTTATTTCCTTTGTGTTTTTTTTTCTTCATAATCTCTCTCTTTTTATTTATTCATAATTT
TTACTCTCTCCATTTCTTCATTACTCTTCTTTTTATTTTCCGGAGATTTTTCTCTTTGCC
TTTGTTATTTGCTGCTTTTGCTGCAGCTACAGTGTAAGTTTGATTTTCTGGGTTCCTTCA
>FP013885 AT3G62540_1         :+U  EU:NC; range  -499 to   100.
TGAACTACTATGTTATTATAGATTTTAGGTGAATCAATATTTATGAACTTAATCTGGAAT
CTGATTTTCCTCATATATCCCTTAGTTTTATATACATCCCGCAGGGTTATTGATGATTGA
TGTTACACTGATTGACTGATCTTGATTTTCAGTTATGTAATATCCATAAACACGTATACA
AAGACAACGTGAACTAAGAGAAATGTAAGATAGAATCAAATAAATCTAAAAATAAATTGG
TCCCCTAAGAAAAACTTGAGAAAATATCACGACCCTAAAACGAAGATAAGATGCATACAG
ATACCTTCCAACTAAAAAATAAAAATTCTTTATGCGTTTGAGCTTTAATGCTCCTGGTGG
ACCCAATGGTTATATGTGACCAGATCAATGGGCCTTTAATGGGTCAAAATTATTATCACT
CAAAGCTTCTAATCAAACAAAGGCCCAAATACGTGAAGAGCTCTCCGCCGTAAATCAGTG
GCTTTTCACCGACTTCGCCATTGCTAATCGCCGTCGAGCTTCCATGGCTGCTGCTCCATG
GCTCTATCTCTCTAGGAGAAGAAGCTCCACTCAGACTTCATTAAGAAGATTCCTCATTTG
>FP003686 AT1G53620_1         :+U  EU:NC; range  -499 to   100.
CATTGGTTTTTTTGTTTTTGTTTTTTAATTAATCATTTCTTTAATTAGTTTTGGAAATGA
TTTTTCTTTCTTACATCAAGTAAATACAGTGTTCACTACAAAAATCGTATCACACGAAAA
CAAGAAAGGGAAGAAATTATTAAAACCCTTTGAAAGACAAAATAAAACTTTGTACTAATT
CTTGAAAACTGTAATCATAATTTTAAATAATATTCTACACGACGAAGAATGAATATTCTG
CTGTATGGCTGTGTGAGCAGAAACATCTACGAAGTTGTGTCAGCGAAAAATTCAATGTAT
ATATTTATTTAAATAATAAAACGCAAGTTTAAAATTTATGGAATTTCATTGGATTTATAA
GAAAATAATCAAGAAAATGTCTAAATTTTTGCAAGTAATGTTGAAATTTCCTTTGCAATT
TCGTGTATGTTTAAGAAACTAGAGAGGTTTATTTCATAACCTTTCTATATAAAAGGACAC
TATTCTTGCATCCTTTGGTATCAGTTCAGTTTCACAAAAAAAAGTTAAAAGATATAATGG
AGCCTGTTGTTAATGTCATCATTATATTAGGTGCCTGTGTTATTTTCGTGTTGACTGTCA
>FP003512 AT1G51700_1         :+U  EU:NC; range  -499 to   100.
TTAAATTAGTATTTGACTTTTTAATTTTTAAAGAGATGAATTAATTTACTATTTAAATTT
TATTTCTAATGGCATACATATGTAATTACTTACAAAAAATAAGGTTACATTTAAAATGTA
CTTCCCAAATAATATAGTAGGATTGTTTTCATTTCTATGATATATTTACATTCGTAAAAA
TAATAAAAATACAATTAACATAAGAAATAGAACCAAATCAATAAAGCCAAGACTATAAAA
TAAAGTAAAAAACAATTAGCAAAATTACAAAATAGAAAACAAAGGTCAACAAGAAATAAA
TCTTGAAATCTTCATCAACACAAACTCTCTTTTCTCTCCATATATATACCCAAAACACAA
AAAAAAATCTAGAAAGGCTTGAAAAAATTGTCATTTTGTGGTTATAAATGAAAATAAACC
CACCACCAAATAACTCCACTCTTTATCTCTCTTCCTCCTTCTCCTATAACTTGCAACTTC
CCACACCAAAAAAGATTCCATCAAAGGTCTCTCTCTCTTCATAAACCAATATTTTCACGT
AAGAAACAAACTTTTTCCGATCAAAGATTGTGTGCAGAGTCAGAAATTTTCCCGGGGAAA
>FP022103 AT5G61550_1         :+U  EU:NC; range  -499 to   100.
ATGATAGGAAAAATATAATATACAAAGTTATATAACTTTTGTTTCTATTATTATAAAGTT
TAGTAAGAAAATTGTATAAAAGAGAAGACGTGACAAAAACGAGGAGCAAGTCATGCAGCC
AACTAAATCCTAAGTTTAGACATAATTTCAAGCTTCATCCTAAATATGTAATCATATGCT
AACAGTGAATCAAAGCGAAAACAATTCTCAAGCCTTTATTGAATATTTATTTGTTTGACT
TCGTTTTTTAAAGCGAAAACTGCAACCTGAGGGATATACCTACGTAGATCCTAAAGAAAT
AAAACAGAGAAAGTCTGTATTATTGTTTCAATGTATGAAGAAAAAGTATTAAAATTTTAT
CAAAGAAAAGAAAAAAATAAAATGATTTAGTGAGCTGACTATGTATATAATGAGGTTGTG
GCGGCAACAACGTGCTTGCTTGTGTCCTAATCCTTCTCTCTCCGTCAATAATTTCATCTC
AAGAAAATGTCCTAAGATCACCAAACCAAACCAAACTTAGGGTTCTTCTTTGTTCTCTGC
TTCAACAGAACTACAGGGTAAGCTCTGTTATGTCTGAAGCTCCATTAGTCTGTTATATTT
>FP004781 AT1G67810_1         :+U  EU:NC; range  -499 to   100.
TGATTAAAAGAATATAACGAAGCATTTTATAATGATGACAATGATTCATAATTTTTGTAA
GTGCTTCAGTTGCTACCTAACTCAAAGTCGCAACTTATATTCTAACAGTTTCATCATTTT
AATTTTCTAAAAAAAAAAAAAAATCAAAGACCAAAAAATTCTAAATTAAACCTATAATAG
TTTCCTTTAACCAAAAAAAAAAAACCTATACTAGTTTCAAGGCTCGTAGAGGAAGTTAGA
TTACTTACCATTTAAAAATCTACAATTTAAATATATAATTTTTTTAAAGTATTTTATAAA
ATAACATTACAAGATAGATCTTTTTTTTTTTGGTAAAAAATAAGATAGATTATATATAGA
TAGATCAATAAACATAAAAATAGTTTTGGCGCGTTATAGAAAGGCTCTATGCATCTAATC
ACTATCCTCTCTCCGTCGCGTAGTTCAAGGAGTTCTCCTTTGATTATCCTTAAATATCTC
TCTTCTCTCGTTTTCTTCTACCTCCTCCTCCCATTTCTTTTCATTGCCCTTGTTACGGAA
CATGAACACTTCATCGTCCTTCAAGGCCCTTGCTTCTCCTCCTTTGATTTCTACCTCTAG
>FP022456 AT5G65165_1         :+U  EU:NC; range  -499 to   100.
AACAAAAAGAGTATTTTTCAACGAAGAAGGATGTGTGTTATTGGTCAAAGGTGGTCCTGC
TCCAGACAAAGAGACATGCCACGTGTCACCTCTCTTTCAGATTATTGGATCGTTGACTTT
TCTGTTGCAAGATTTGTCTGGGTTTGTTTATAAGAAGCTCACGATCCAATGCATTTGATA
ATGCTTCTGTTTTTCAAACAAATTCACAACAAAACGACCTATTTGTCAAATTCCTCAAGA
AACAGGTTTTAAGAGTTAAAGAGGGACCACGTTTGGACCCGACCCGATACAGGACCCGGT
CCTCAAAGCCTAAATTAAGAAAACTAGTGGGAGTTTTATTAAATGGGCTTAATATGGGCC
TTAATGAATGAACTCTAGATTTGCATTGTAACACGTAGTCGCACACGTGCCATTGACTAC
AGGCTCTAGGCTGTCCACGTGTCATTTCCATGCACATGTCTCTCTCCTGCAGATACTTTC
TCACCAAGGATTTTGACGGAAACGAATTCCAAACACTTCACCAGCTTTTGATCAAGCGAA
CAGAGAATGTCGTCTGTCTTGCGGTTGTTGGGGCGGAGAATCTGTAATCCAGCGGCGGAG
>FP012944 AT3G52030_1         :+U  EU:NC; range  -499 to   100.
ATTTTTTTACCGATTATTCCGACATGGTGAAAATGGTGTTTCCCCTTATAAAATAGCCAA
ACTTTTTTGTTTATTTGGAGTAAGTTTATAACCACAAAGATGAATTTTATTTATTTATTT
TCATGTTTGATTTGCGACGAATGTTAAAACATATAATTTAACACTAAAAATTTGTACTGA
ACTGCAATACATTACATATATAAACAATATTTTCTAAAAATTGGCTCATTTATTGTAATT
CTATTCAGTTCTAGAAAAGAACTCGTAGACTCAACGACTAGTAATTTTAATAAAATTACG
TTAATTTCGTATTTTTTCTTTTTTCTTTTGTCATCAGATATTATTTAGGGCCAATCTTTT
AGGAATCGCGTCATATTTCGTTAATTTCGTTCAATAGCGCAAAAAAAGGTTTCGATATCT
AAATTATTGATACAGTTCAAATCATAATAAATTCGGAATTCAGGGTTTAATAAATTTCGG
TTTACATAGATGAATAATCGGTTCAGTTGAGAGTCGTGTTTTGTTTAAAAAAATGGGGAG
AACAGAGACCGGCGACGAATCGTCGGCGAGAAAGATGCGACGTAAAGTACCCACGTCGAT
>FP002663 AT1G30660_1         :+U  EU:NC; range  -499 to   100.
ATTAGGTATGATTCCGCTTTCATTATGAATCATCAAAACCTTACAATAGGACTTCAAGTT
TTATGGAATCATAAACTAGTTTGATATTAACTTTAGGTTTTCAATTGTCATCTCCATTAA
AATTAACTTAGGTTTTCTGTCATATACTGTATTTTGCTGTTTTTGCTTTGTGTCGTGACT
CGTGCGATAGACTCCTGAGACAATGACTCGGTAAAAGTTGACATTGGTAGTTCCTGTGCT
CCCTCTTTGACTTGGATGCCAAGTTTTCTAACCGAAATTACTAAGTCAAATCTTTAATTC
CTAAATGGGCCAAGCCCAAACTAAAAGACGCGCTACCTCTTTCCACGTGTCACTTTTTGT
TACTTTGTCGCAAAGTCTTTTCTTTTTCTCTTAACCTTAAAAGATAATTAATGGGCCTTT
TTATATAGAGGCCCATTTATCTGAAAGAAAGCGAAATCAAAATCTCTCCTTTGTTTCTTT
CTTCTTCTCCTTCCTCCATAAGACAAGAAGCGACAGAGGGAAAGAAGAAGAATTCCTAAA
ACCCTTGAGCAATTTTCCGTTTCTAGAAGATCGCGTCCGGTTTTGGCCTCTAGACCCATG
>FP018803 AT5G16540_1         :+U  EU:NC; range  -499 to   100.
TTTTATACTTTCTTAAGCTCTCTTTATTTTCGTAGTATGCATAATTTAGTATTTTGTTCA
CATATACGTATCAAGAAAAGATAAAAACTCTATAAATGAAAATACATCATGTTCGGATCT
AAAATTGTTTTAATACGTACACTAAATATTATAAGCCCTTTTTTTGTTAACAAAAAAAAA
AAAAGAATAAATGAAACGAAATTCAGGTTAGAGATCAAATAAAATCTTGTTATTATTTGA
TTCATGATCATACATACTAACCAAATCAGGATTTATGAAATAAATTATTCTTTCTCCTCA
ACCGAATCAATATGAAGATAAAAGGGGTAATTTAGTCTTTTCGAATTCGTTTTTCTTACC
GAATCTCTTTAGTTTTTTTTCTTTCTTTTGTGTGGAGGAGAGAAGAGAACGCAACACTTT
CTTCCCAATCTCTCTCTGCTTTCTCTCTCTAGACGTGATCTCTAATTCTCTAATGTCTTC
CTGCATTGCCATTTCCTCTAACCCCTCCACAATCGGAGGAAGACGATTCCTGGGAGCAAG
AGAAACGATGGGACTTCCCATCGGAAAATCTCTTAGAGTGAGAGAATTATGGTGTGTTCT
>FP009026 AT2G43000_1         :+U  EU:NC; range  -499 to   100.
AAACAAATTTAATTCTTTTTTTATGTGCTTGTAAAAAAAAAACTTTCAAACACAGCCAAA
ACAAGTCTTAAGACAAAATAACACAAACTTAAAGTTTGAAAGCAGAACATTCGGATCATT
AAAACAATAGACCTAAATTAAATTATTTTAGGTTTTGGAGGTTTCAGATTCTCTAGTTAC
AACACAGAAACACACTAATTATAGGAAAACTATCGCATTCAAAATATAAAATTAATATTT
TGTTATTAATCACAAAGACCATAAGAAAGATGGATGAATTCATTCTTATAGAATAAACCA
ATATTAAATAAAAAATTTCTTTAAAAATAATACCCGTAAAAGATTTTAATACTTGGGAAA
GTCTATAAGATCTTGTGTGCATAATAATAGTCAAAGTCATTCGTAATTGACCAAGCACCA
ATTAAACAGGCAAAAAAAATAATCAATAAATAGATAAATATTTACTATATATATGTATAG
AGAACTTTTTATAAAGAATGACTTGATTGGTGTTCTAAAGAGATCGATGTAGTGAAGATG
AGTGGCGAAGGTAACTTAGGTAAGGATCATGAAGAAGAAAACGAAGCACCACTTCCTGGG
>FP003046 AT1G42970_1         :+U  EU:NC; range  -499 to   100.
TCAAATCAGAAGATACTCCGAATGGTGCAGCTCTAAGCACCGATGAAATCGAGGCTACAG
CCTGAAATCATCTGTTTTTAGGATTTGAAATTGAATCATGGGAGATTACTTACTATGATC
CCAATAATTGTTTTCCTTTCTGTGTAATGTTGTACAACTTTTCGTCTACTATCTTCAAAT
GACTGCTTTCTTCCTTCTTCTTTTTTTCTCGAAATCGCGGTGTTGAAGGATATATCACAG
TTATATGCGAAACCAGACGTTATGAAGACTATATAATATCCTGATGAAAACTATATGACA
TGAAAAGAAGGATTAAAAAAATGAGTCTCTTGAGAAACTTGTGATCACTGGCTCACAGAA
TCTTATCCCCATATGTATCTTACCTACATAATAGCCACATATTACTTTGCTTCACTTTGA
ACCATTGGTTGGTTTTGATCAAAACCAAAGGATGTGTGTATGTATGTATATATTCTAACG
CTCAAAACTGATCACTAGCATTCCTAGATTTTTCCTTCTTGTGATCACTTGCAGCTATGG
CCACACATGCAGCTCTCGCCGTCTCAAGAATCCCGGTCACACAGCGACTGCAGTCTAAGA
>FP016161 AT4G27090_1         :+U  EU:NC; range  -499 to   100.
AAGATCGATCAATGAGCAATGATCAATGAAGAAATTAAAGGAAATTTAGGGAGAAAAAGA
TTGAGAATTTAAGGGGACCCAGCTTGGAGCTTAGTGGATTGGAGTCTAAAGACAGAAACT
TTTTTTTTTAGGTTTCTTTCTGCGTATATTATTTTCCTGTCGTCTATCTATCAACTAAGT
TTCTTGTATCATTCCTTTTTTCTGGAGATGATGATTGATGAGCTGGTCTCATTACACAAT
AGTTGTTGCCTCCACAAATAACGGAGTTTCTCCATCACTTCTCTCTAATTTATCTTCTTC
CACATGAAAGAGACACTGTGTCTTTTTTTTTTTTTCCCCCAAAAATATCCAACATAAAAC
GACGCCGTTTTCTCTCTTTACCATATTGGGCGTTTAATGTTGGGCCTTTGTGATATTTAT
TTAGTAAAGATAGGCCCAAACCACAAAACCCTAGAATGAAGATTATATATAGTGCAAAAC
CTAATCGATTTTTTCCTCTGCTGTCGCTCGTCTACATTTACACTCGGAGCTTAGACCTTC
CAATCTACCGGCGGCGAAAATGGTGAGATATACTCTCTTATTGAGCTAATACCTTGGTTA
>FP013014 AT3G52800_1         :+U  EU:NC; range  -499 to   100.
ATTAGTGGTTTTATAATTCCTTTACACATGATCAAAAATCTTACTTGAACCGTCCAAATT
TTAATCCTTAAGAAAAATCTAATAGAGACGATTGGTAGATTTAAATCCCAAGTTGACAAA
AAAAGAAAGATATCAAGTGGTTCTTCTTACAAGGTATCAAACACGTTATCAATTAATCTC
ACACGGTCCGAACTTTGACCCATATAATAATAATTTTCTTTTTCTGGTAAGGAAAAGTTA
CTTTATGTTTCGTAATAAAAAACTCAAAATCAAATTTAAAAATACTATATAAAATCAAAT
AAATGACACCACCATGACGACATTTAATCAAATATATAATAATTTGAACGTCGAATAGTG
TTTTCATTACGTGTTTTGTAACCACTAATTAGATTATTACATTTCGTTAAATTAACGAAA
CAAATTCATAAGCAAAAATAAAATACCGTTAATAATTTTTTGCTATTTAATTTTAAGCAG
CGTCGTCTCTGTTTTCGCCGTTGTTTCCTTCTTCTTCTTCTTCTTCTTTCTCTTTCTTAT
ATCTTTTTTCTCTTCCCAATTTTCTCATCGATCACTGAATCTTCTTCTTCTTCTTCTTCC
>FP010282 AT3G08990_1         :+U  EU:NC; range  -499 to   100.
TACCAAAGAATGGTTTATCAGAAAGATTGAAAGGTCGTTTTTCTTCTTCCCTTTTCATAC
AATGTAGGACGTCTCCATGTTCCTCAAGATCTCTATGGGAATTCTCAAATTCACATTTCT
ATCCCATTTTTTTTTTTTTAAATAGAAAAATAAACGACACTTAAATACTCCGTTCTCAAA
TCGGAACCAAAGTCACGTGTCAATGATACCAATTAACACTCTTCGTTCTTATATCGGTTC
TGGTCAGCTTCGATTTCTTTTGTTTCAGTTGAATTCCAGTTGATGGAATTAAATTCACTT
GGTCGATCCGGTTTGGTCGCTTGTTCGAACACGAGCAATTAAATCTAGTCCAATCAGAAA
AGAAAAGACATACCATGGGAAATAAATAAATGCTGTAATAAATTACAATGTTGTACACGT
GGTAAGTGTGATTAATTCCTTATGTTAATTTCCTGGAAGAATAAGTGTTTATTATATAAA
TAAATGCATGGAAAATTCGAAACCTCCTCCTTGCTCTGGCGTTTCTCCTTCGGGGTAAGA
TCAATTTTGGTTGTTCCTCCACTTTCTTTCTTTTTCTTTTTTCTCGAATTTTCACTGTCG
>FP006371 AT2G07000_1         :+U  EU:NC; range  -499 to   100.
TGGTTTTGAGATTGAACCATTGATAAAACCAGTTTTACGTTTGGCTTGAAGTGCATTCAA
CATTTTTGTTGACCACTCGTTGTAATTGTCACCGGTTAACATAACAGAGGAAATCATGGC
CCCTGGGTTGTCGGAGCTGGCCAGAGTGTACGGAGACACTTTGGTTACATCTGTTTGTTG
ATTGGTACGTGGATGTGTTGCAGAGGAGACTTCTTCTGGAATAGACATGATTTCTTGACA
TGCAAGAAACAAGGTTTTAAAGAGAAAAGCGGAAACGAATTCGAAACTATCGAATAAGAA
ACGAAATTTTTTATAGGTTTAGATCTTTAGAGCTCTGATACCATGTAGAATTAGGTATTG
CACTAACTTGAGTTTATTGATTCACAAAGTGTGATATTTATACAAGAGAGTCATCGTATA
AAATAAACTCGAATCCCTAAATTATAGGACATAACTCTGTCACAAAATATATCACAAGAG
ATTCTACTCTATCCCCAATAATTTGTTTCATATGCCGTCTGGTATGTTTGCGAGCTTGTG
TTCGGACGAGGTCTAACTTTGTCGTTTCAATACCGTACGGTGAGTTCTAGGTATAGTTAC
>FP016312 AT4G28650_1         :+U  EU:NC; range  -499 to   100.
TCACTGATTCATCATTAATATGTAATGTAATCGAATATTGCTAAGAGCTAATGGTATATT
TTTTGTTTTTCTTCCTTAGAAGGCAAGCGTTAAAAGACACAAAAGGAAAAAGGTGGGAAA
ATAGATAAAGACATTCTACAAAAGCTGAATTAGAATGAAGTTAAGCATAAGCTACCTCTA
TGCCACACACCAAGTGTATGTATAAAAAATAGTAATTATATTAGTATTAGTTTAAGCTTA
AGCTATCTATGGCACATTCACAAATCACTATACAGCAAATCAATAGTTGACTTAATTAAT
TTTAAAACACCGAACACATTTTTGGATTAGTTGTAATTGTGAAGAAAACACATTCTCTCT
TCACATGTTCAATGTCTTAAGAAATTTCTCAAATACTTCCAAGATCTTGTTTATTTCTTT
TTTTCTTAGAACATGTAACCCTACATACTCTTTGATCACTACATCCATATAAAACCAAGA
TTCATTTTTATATATCTCTGTGTTTATATGTCACATATATATAACATAATAAACACAGAA
CAAGCATATACTTACAGAGTTTCTTCTTATTCTACTCTCTTCCTCCACCACCTCCTTGCA
>FP022403 AT5G64660_1         :+U  EU:NC; range  -499 to   100.
AAACGGTGGAGCGTGGACCCCACTCTCCTCTTATATCTGCATCCACTTTCCGCAAATCCT
CACCGTCCATTTCCAACACGTTAGACCTTAAAAAATCAAAATCAACGGTTGTGATATACT
CTACTGAAAATCTCTAATATTAACACGCCGAAAGAAGACTTCTTCTTTGACCAAACGACC
TAAAATAAAATAGATTTTAATATATCAGATTTTATTTTTACGTTTAAATAAGAATATATA
GTTTTTCAACTTTGGAGTGTGCTGAAATATTATTCTAATTTTGTAGTAGAGTTATTTTAT
AATAGCATAAAGAGAAGAGAAAAAAAAAGTTATTCGATTTATGTTAAAAGAAAAAGTTTT
ATTCGATTTAGTCATTAAAATAGTATTTAAAGATATTTAAACACAAAAATTCTCGTCAAA
AAAGTGAAATTTGACGTCACCAAAGTTTGACTCTTTTTCTCTTTCATCTTTTAAACCAAA
CCCCACGCACTAAAACCATAGACAAACTCTCTCTCTTCTCTCTCTCTCCCACACACACGC
TTTTATTTATTTTGGAGCTAATCGGAAAACAAAAAAGCAACGGCCAAAGCAATGAGGAAA
>FP003530 AT1G51880_1         :+U  EU:NC; range  -499 to   100.
GCATGGTCTTGGATGCTCTTTTTTGATTACTCTGTTCTCATGATTTTGAAGTAAAAGTTT
GCAAGAAATTCGGACTCATACAAATTCAAAGTGAACGCATGAAAGCGTTGTTGGAGTCAA
ATGTGACATGGTCCGTGTATAATTCACTAGAGTTCATATCACATACAAAAATAAACGTGC
CTCCATAAAAATTAAAATTTACTATCTGATTTAAATTGACTGATTCATTTAAAATCTGCT
AAAGTTTTTTAACCTATAAATAATGTAACAATTGATTTCACATCTTTTTTTAGAAGTCTA
CCTAATAATATACATTTGAAAATTCTCCAACGCCTGAAAGCGGAAAGAATGTCGTAGACA
CGTAATGTGTTACTATAATAATCACCTGAATAAAATAAAAGAATCTAATGTTGAAGACTT
AGCACACAGCTTACACAAGCTATGAATGCCAAATCAATTGACCAATATAATGTTATCTCA
ATACTTGCCAGTCAAGAACAATGATCAATGAATAATCATAACCTCCCTGAATCAGAGCAC
TCACTGCAAAAAAAGAAGAAGATGAAGTCTATTCATGGGTTTTTGCTCTTCTTGATCACA
>FP002470 AT1G28305_1         :+U  EU:NC; range  -499 to   100.
CAAATTAATTGAAACTCCATAGCGATGAACACCTAAGATGAAGAAGCTCATGAAGTTTCG
ATAGTAGAAATAATGATTTTTCAAAAAGTATCTGCACGTAAATATAAATATAAAGTTTAA
GTTTTTTACTACTCGAAATGTGTTTAGATACAACAAGATATTTTAGATAACATAATGTAA
TTATGAGATATAAAAAACCCGATTTTGAATTCTCAAATTTGCAATAGTATTGGCAATAGT
TTTTATCGTGAGTAGAAAAAAAAATAAAGCAAAACATAAAAAATAAAACTTATGCCACAT
GTCAAAAGGAAAATACTGCAGTTTTTGGTAAAATATATGGACGATACACAGTTTTGGATT
AGCCAAAATTCCAATACACTGATTTGCTACCTTCATTATTAATAGAAATTTCCTATAAGT
CTGGAGACAAGAAAATGTAAATCTAAAAATAGCAATTTATAGATTTATATATATAATATA
ACAAGCACAAAAGCAATTTAATTAGCAGAAGAAAATTATTAGTTCAAAATAACAAAAACA
GAAGAAAATTAAAATCTAAACACCTGAAAAAAAAAAATGAAATATCTGTCAGTGTTTCTA
>FP017373 AT4G39820_1         :+U  EU:NC; range  -499 to   100.
AAAAATCTCTTGGACCAAGTCAGAGCTTAATTTTTTTTGGTCGTTATATTAAATATCTAC
GTAAAAATCAATGATGTAACATGTAACATGGGGAAAATAATATTATCAGTATGTAACAAT
ATTATAACATGGTATTTATTACCATTACTCCACCATTTAAGTAACTCCTTTCGTTACACG
AAGAAAAGTCATAAGACAAAAAATCAACATTGATCAATCGATCCGAGACAAGTTAATTGT
AATTTTGGATTTAATTATTGTTTCATTTCTAGTGAATTAAAAAATAAAATATATGAAATC
CAAAGTTTGGATTCTCCTCCAATTTTAGTATTTGATCTAATTATTTTTGATCTAATTATA
AAAAAATCTTAATAAACCGCCTAAAATCATAATCATATCAAATGTTTTTTTTTAATAAAA
AATAATCTAAATTTTTATGCCAAAAAGAAGAATTTAGCGTAATGGTATCTATTGGAAAGA
CGACCCAAATCCAAAGACCAAACCAGGTTACTTCCACAATGTTCACGGAGTCATCTCCAG
CAATGGATCCGGATTTACCCGAATCCGAAACCCGACCCGAATTCAATCCCTCCTCCACTG
>FP016974 AT4G35540_1         :+U  EU:NC; range  -499 to   100.
TATCACCGTCGTTTTACTCCCAACTCATATACGAACCTGCCCAAGGTTAGCTTTCTCAAT
ACCCAAGTAACAATTTTCAAACTTTGAGTCTCAGTCAAATCGGATAGCAACAAAACTTCT
CTGCGGCTTTCCGTCGAACACCATGCGTGCGTTATAATAACCCCTCTTGAAATCTCATAA
ATCTCTCTAACTATCTCCACACAACTTCCTCGAAAACACAGTAGCAATCTATCAAAAAGG
ACGAAGCAAGGATTCACCCAACGAACGAAAGCCACAATTCTTCGAATTGATCAAATCTGA
AACCGGCTTCTCTTACCGGTAAAGAGATAAAAGACGGCACTATGGTGGAGGAGACAACAA
AAAGCCAAAAGAGAGAAAATAATACAAACTGTGTGGCGTCCTAAATAAAACACCCTGGCG
TTTTTGTTTTATTCATATTAACATCATGCCGTTTTCATCTCGACAATATAAAAACCTAGC
TTATTTTTAAGGAAAGGTCAAATCTTAATTAGTTTTGATTTCTCTCTCCAGTACTTCTCG
ATTCGCCGGCGATCCGAATCTCATTCTTCTGCTTGTCGGAAAAAAAAACCCGTAATTTAA
>FP014495 AT4G08920_1         :+U  EU:NC; range  -499 to   100.
ATAAATAAAAGTTGTGGTGGAAAATTATTCCAATAAATCTCGTCGTGTGAATTGAATCAT
TATTCCTAGTGTCAATCTTCTTCACCTCTCTCTATCAACCTCCAATTTCTTCTTCTTCTT
TTTTTTTAGATAACTTATTTTTATTTTATTTTTCTTTGATTTTTCACTTTAAGACAAAAA
TAATAATTTTATATTTCTACCAAAAATAAATAATAATTATAATTTAATAAGAGATAAATA
TTTTTTCAAACTGTAACCTAAACAATAAATAAATTAAAAGAGAAATTAATGCAAATATTG
CTATATTTTTGGGTTATTACTTAGAGACTACTTTGTCCAAAATTAGGAAAAATCTTTTTG
GGTGAATAATTCCCAAAAGTATAGTTGCATTTTGCCAGAGAGGCACTCAGAGAGAGAGAG
AGATATTCGTAAAGATAAGCTTTTTTTTTTTTTTTGCCTTCTCATCAAAAATCTTTTTTT
TTTTGTTGTCTTTCTTCTCGAGAGAGATAAGTGACCAAAGGGTTTCGATTTCTGGAAATA
GTTTGAATAAAAAAGTAATTTTTATGTGATTATTGGCAAAGAAAAGTTTTAGTTTTTTTT
>FP002781 AT1G32170_1         :+U  EU:NC; range  -499 to   100.
CGCTATTTATACGATTTGGATTAGATTTTGTTAGATAAAGAAATAGTCTAGCTATTCTAA
TATACAGTTGCTTTAACTCAATATTTCTTTACCTTAGTTAATTTATATATTTTTGGAAGA
TATTTGGTCCAGTTGTTAATCAAAAATTTATTTAATGTCTTTGCATTATGTTAAAGGTTT
GTTTCCTAAAAATTGCAAATCATACTATAAATATTGCATGAAATTCAAATCATGAACTGC
TAAAAGTAATCATAATGAAATTTTTAGTCGAGTTCTCTGATCATTCTTTTTTTTTTAAAT
CCACATTGGTTTGATTTTTCTTGATCGATCATCTTTAACATCACTAATATACAATAAACA
GCTGCAAAACCGTGGCAGACTAATTAAAAAAAAGAAAGGGTAAAGCTGGAAAATATTGAC
AAAGAGGACAAATCAGAAAAGACTATTGAATAATTTACTCTCCCTTATATAAACACCACG
AGCGTGGAAGCCAAAGAGCAATTTTCTCCCCCACACCAAAAGATAAACCTCTCTCTCTCT
ATCTATCTTATGTCAAAAGACAGATTTATTAACAAACACAAATCATAAATCTTTTTCTTC
>FP005735 AT1G78100_1         :+U  EU:NC; range  -499 to   100.
TTTTGAGTTTTAAGTTTTAGGTCGTTACTTGACCAAAATCACTTTATTAGGTAACACCAT
TTAATCTCTTATTATATTTATATTATATCGATTCACTATCAGTTATTAGATTGAATTATT
TCAAACAAATATTTATGTTCACAAAATTTTCAAAAAGTTTATTTAAAGCTATGGTCTGTG
TCCATCCAATTCATTTTTTGTATTTAATCAATTATTTCCCGTCCGGTATGGACCGTGATG
ATTTAATAAAAATACGTTAAAGCAGCTTGGACCGTTGATTAAGGACGATGTCGCCGGATA
GAGAGCATCACAATCGTTGATGTCTCCTTATTAATTATCAAACCACCAATACAATATTCG
AAAAAGCCGTACTTAATGTTCTTTATTTATTAAAATATCATTATACCGACGGCAATTATG
GTCCTACATGCCGGTTATTAGAAATCTCTCGTTTCTCGTTTCCTTATTTAAAGTCGCAAA
AACTCTCTCTACACAGCTCATAACAGAAAGAAGAAACACAAAGTGAGACAGAACTCTCTA
ATTAGTCCCGAAGGTTTCAAAAGGGTATTTTGGTAAAATCGAAAGAGAATCATGGACGCT
>FP000161 AT1G02700_1         :+U  EU:NC; range  -499 to   100.
TTTTAGTAACTAATCGTGTAGTTAATGTGGAGAGATTTAGAGAAGATTGTTAAATATTAA
ATATTTAATTTAAAGATTTTTTTTTAATGATCAAAAACAAACAATAAAATTTAATGGCAG
CCATTGTAAATAAATCTCAATTCTATTAATTTATTTTGCAAAATAATCGTAAAAATGTAT
ATATAGATTAATCCGTGACAAATAATAAATAGTCTGTTTTTATGTTTTTGACAGCAAAAT
CTTATTTGAGGCTCTGTTGAATTTTATTTACCAAGAAGGTAATGCAATTAGCATATTTTT
CTTTCTAAAGAAAAGAAAATAATAAAAATTAAGACAGACAAATCTGGAGACACCGATCGA
GCAGCTTCTAACTTTTTCTAGTCATTCTAAATCCGCCACGTCATTAACAACGAGGCATGC
CATCAACACGTGTCGACACGAGTCTCTCTAAAAATGGCTACTACAAAGTACAAACTTTCT
TTAATCAGCGAGGAAACGCAGAAAACAAAAATTGTGTAGAAAGCTAGATGATGATGCAAT
CCCGATTATTAGCGTTTGCTTCAGCGGCGCGTTCACGTGTTCGACCAATCGCTCAAAGGC
>FP009011 AT2G42840_1         :+U  EU:NC; range  -499 to   100.
TCTTGATTTGAGTCTTGATGGCCACTTGCTTTTTATGTCTCAATCCTAAGAGTTGATACT
TACTTAGTATTAATCAGGTTTCACATTATCTCAGACCTAGCTTGCATTTTTGATACAAAC
ATGTCATGCAATACACATAAGCAACACGTACCGAGTCATTGATTGAAAAACATGACCTAA
ATAGTAATACGGACTGAGAGAGAGTGATGAATCATTTCATATGGGAGACAGCTTTCTCAT
ACGCGTCCATGCCTTTGCATGAAAGATTAAATAATTCAACTCTTTCACTTATCTTATTTT
AATTTACTTTGCAGAATTCCAAGTTTTATTGCAATCACCAGGGGTATTAAATGGGATAGT
GTAAATGCACCTGCAACACATCAACTAACCACACACTCCTCCACCTGTTTGTATTTACTT
CAAAAACTTAATTCAAAAATCCCTTTGCTTCTTTCCTTCCCTCTATTTATAAACCCTAGT
ATCCGGTTTTTATTCTACCACACAATACCATTTGCAACAAACTTCTCTCTGAATCTCAGT
GAATTCTCATAAAATGAGAGGGATGGTGAGTTTTGCCGTTTGGGCTCTCTTTGCTGCTTT
>FP001561 AT1G17330_1         :+U  EU:NC; range  -499 to   100.
AAACACCAAAGCAGATAAACCACTTCATAACCAATGCAATTGAAAAGGTTCGGGGACAAA
GATAAACCTTGAAATCTTACTAGGGAAAACACCAAAGACAATCTCCATTTCAATGGATCA
AATTTGTTTTGAAAAATGTATCCAAAAGTCATAAGTTTATATAAATCGACCTTTCAACTT
GACAAATCAGTACTATATAGCCAGCGATTAATGTAAAGAATAGGTTTTCTATAACAATCA
GTACAGAGATTTTTAAAATAATTAACAGAAAGTGGCAAAGTTTGTGTAGTTTAATCTACA
ATAATATGTGAAAATATCTCTGTAAATTTAAATATTTTTTAAAAAAACATAAATAAATAA
ATTCTTTCATACGTAAGGGTAAAAAGGTAAAATGAGTAAATTCCTTCCCCGAATTTCTCT
TTGACTCCGGTGGTCAACGTCGAGCCGAGACGGCAAACTTGAATCAATTTTAAAACAGAG
CTTCCGACGCTGAAATTGCAAAATCAAAATCTCTCCAATCTTCGAAACTGAGCAGTTGAG
AGAGAGAGAGAGATAGATGGCGGCGAAGACGATGAGGAAGGCGGAGGAGCTGGTGGAGAA
>FP010096 AT3G66654_1         :+U  EU:NC; range  -499 to   100.
CCGATCAATTAAAAAGTGGCTAAGAAAATCACAAAACCGAACAATTGACTGTGACCTGGG
TTTTTTTAAGTGATCTTGCTTGTGCATTTTTTTTTTCCCTTTTGTAAGTGTTTACGTAGA
AAATTTGACTTTTTTACCAATGCTTATTTATATTTACAGTTTAGTATGTGTAATGCAAAA
TCAAATGATGCAGCGAAGGATCAAACCAGTGACAATTAGGGCGGAAACCGTATGATTAAC
GTGATAACCACTAGACCATAGTAAAATTACTTTCTTTTGAATTTAGAATCATTTTCTTGG
GTCAAATAGATAACCAGATAATTTCATGAGAAAACCAGACCGAACTATACGATTTTTCAA
AAATGATCAACTTTTGTATTTTTGTTTGTGGAATAATATTCGTCGGATATTGGTGAGGTG
GACTCGTAGCCGTCGGATAAACACGCGGCTGATCTGAAGCGTCTCTGCAAAAGAGAAAAG
AGAGCAGAGAATTCAAACCAGTTTCCATCGACGCAACGACCAATCTCCACGATTCCTCTC
TTCTCTCTAACTTCCAGGTACGTTTTTCGAGAACCCAATGAAGCAATCAAAGTCCTTGGA
>FP005772 AT1G78520_1         :+U  EU:NC; range  -499 to   100.
TAATTTAATACTCCATATTAGTATAGTAAAGATTATTTATAATTGATTTGTTTTAGTATG
GAATAAAGGATTATTACACACAAAAAAGCCTTATATCAACTATTCTTTTTTAAGATTCTC
GTACAAAGTGGGCATTGGATCTTTAATTTTTCCCTAATTTACAGCTCAGCTCACGTTTTG
ATGTCTTGTTATTTGATCCCAAATGTTCTCACTACTACATTAAACCTTTTGAAGCAATTA
GCAACCTTTTTTTTTTGTTACTTAGCAAAACCAAACCAAACATTACGTTTATATAACGAC
ACTTTTGCTAAAACGGTTACTTTTCCTAGAAGCAATTTGCTGGATTATTCACCTCAAAAT
CCTAAAAACATTAATTAGCATTAGATATCTAAAAAAAGTGAAATACAAATCTTTGTTTCT
TTTTAAATTGTTTTATTTTATAAAATTGATTCACTTGCTCATCATTTATATACACCAAAG
AGTGTAGAAGAGTTCTCTCACTCAAACAAAAATCAAACAATGGCTAAAGCATGGATCTGC
CTTTCCTTCCTCATCTTCCTCTACCTTGTCTCAGGTATATAAATTACCAGTTTACCACTA
>FP008131 AT2G33610_1         :+U  EU:NC; range  -499 to   100.
TACCGCAAAGCTAAGCTTGTGGACTGAAAACTGGGAACGAATAGCATATGAGTGTTTTGG
GTCCATGTGTTAAGTGTTCCTATCTGCACACGCTCTTTCATCTTTTACTCAAGAATAAGA
GTTGTGCAACATATTTTCCATCATGAACTTCTGAGTTTTTGTTACTTTCTTAGACACCAT
TACTTTTATGACCAATCTACAATTACTCCTTCCATAACTATGTTCCAATATCTCTTTGAT
ACGTTCCAATTTCTACCTACTTACAAAGGATAACTTCACCATTAATACATGAAATCAGTA
ACGCACAACTTCACCATTCGAATTAACCTCTAAGCCTAGCGTAGCAGATGCACTACATCT
TGGCTGACCATGGGACTAAAAAAACATTCGCAATATTTAACAACTAAAGCCAGGTTAATG
GACCTGTATTAGGGCCCAAACCAGGCCCGTTTAGATATCCGACTTTTTTTTTAACTTTGC
CCATCTCGATAGCTAGATTCTCTTTTCCCTCTTCCTTCTCCGGCGAAGTTGCGTTAGTTA
AACAGAGAGTCATGGCCATGAAAGCTCCCGATCCCGGCGGATCTGGGGAAATTCTCCCGA
>FP020231 AT5G41100_1         :+U  EU:NC; range  -499 to   100.
TGGCTCGAGAGACTCACTTGCTCGCTGATACAAAAGTTCCAGAACAAAGAGATCATCCCT
CATCTAATGGCTCATGTTAGCAATTGTCCGCCTACCTTGCTAAATTGCGCTCCTACACCT
AAAGAAAACTATTGATATGAGTCGTAGTAATAATCAATCGATCTCTCTATTCCAATAATT
GTTAGGAGGGTCATAATATATAGAAGAAGATAGATGATATATGTTATATAATATGATATA
TTGATATGTCCAAAAATCAAATTGTTCAAAAGCCTTAATGAAAAAGAGAAAGAGATGTTT
GACCAGCTTAAAAACTTCCGGTCAAACACCTAAAAACCTTTTTTCCGCCTTTGTCATAAA
TCTTTGACTTTTTGACTTTTTCCCTCTCAACATCTCTTTTCGAGATTTCACCACGTGTCA
AACCTCTCATCTGAACCGTTCATCTTACACGCGTGAGATTATCTCATTTTCTCCTCCTCC
GTCTTTCTGCTGTTTCTTCGATCTGTTTCTTTGACCAGAAAAACAAAAGCTTCAAACTTT
TTAGCTTCTTCTTCTTCCTTCAATGTCGTTGAACACATCCCACGATACTTGACAAAATAT
>FP008961 AT2G42290_1         :+U  EU:NC; range  -499 to   100.
TTACTGCTGAATCTTGTAAAAGTAAAACAATTATCGACCCAGTGGGACTGTACAGTTTTT
TCATGGCTCAAGAGTGAAGAGGTCCTATACGAGTTAAGATTCTATAGACTATAGCATTTA
AGATAACACTTTGTTTATTTTTTGTATCCCAAATTTGTTGTAACTTTTTTTTTTGATACC
TATATATAGTTTTAATGCTATAAAAATCCAGTGACCCTAGATATCACCAACGGATACACA
CAAATTAAAAATGTAACAACAACCCACCTGCATCAATCAATAACTAAACTTCAAAAAGTT
TCAAAAATAACCACAAAATGTCAAAAACCCAAAACGCAAATCCCAATATATCACATTTTT
AATTAGAACTGTAGTGTATATATTATTAAAATTTCAAACCATAGTATATGGACAAGAATT
CAAAAAATTGATCATGACTACATTACACCACGTTGCTAACATGAAACCATAAAAGAATCA
TACCTCGGTCAAATCTCCCATTATTCTTCTCCTTCGTCTTCACTGTTTACCGTTTTTCCT
CTGCAACTTCTCGTTGCCTCACACTATATGAATCATCTGTAATTTGTAGCTTCTTTAACA
>FP002269 AT1G26090_1         :+U  EU:NC; range  -499 to   100.
TCTTCCTTTCGTGGTCACCCCTAGACTTTGATTTACCCTTTCCTCGTACTGTTTCAATAA
CCCAGACATTTTCCTTTATAAATCCCGTCTTTACAAGTTGAATTTGCAAGTCTTAAAAGT
AGGATTAAGTAACATTCAGTCACCTTTGTTACTTCCTCGTTTTGTTTCTTAAACAATATC
AACAAATTTCAAAATAAATGAGAATCCTCGTAGCAAGACTAAGAAACAGTACCAAAATGA
CCATACGAGTATCACAATATAACTACTTTAAAAGACGCTATTAAGAGATTGCACATGACA
TGAGTATCCAAAACCAACATGTATCTAAACTCCTCGTTAGTGTTCAGATTTTCCAACGGG
CCTTTCTTATTTGGGCCTCTGATTTGGGTCCATCAATTCTCGTTGTATCTTTTTGGGCTA
TACGAAATACATTAACCATTCCATTCTGAATCTCTGATTACGTCATTTGTTTAAGTGATC
GATCGATGAGTAATAATTCAACTTTGGTCAATTTCAACTTGAATTGTGTAGAACGCAAAC
GTGAATTGTGTGTCAGCTCCGATCACTCCTTTTATCACAAGCGGCTCTAGTGGAGCTCCG
>FP020230 AT5G41080_1         :+U  EU:NC; range  -499 to   100.
AGTTGAATGAAACTACATTTTCCTTTATGTCAAACGCACTTTTCAAGATATATCTCGAAC
AATTTACGTATTATTTTCACAAATTTTGTTCCACAATAATTTAGGTTATTTTGGTTTTTG
TTGTTGTTTTTTGAGTCTGAAATTTCAAATTTGTATTTTTTTTTAATATATATTTAGGCA
GGAATCTTTAAAATGAAACCAATAATATATTCACTAAGTTTGGAAAAAAACCAAAATTTC
ATAATTAACGGGACAATGACTAAGCTGTGGAAAAGATAACATAATCTCCCAATGACTCAA
TGCCACGTATAAGATGAGAACCGTACTCTTCTGTGTTCGTACCAGATCCCTCAAAAGGCG
GGAAGAAACCATCAAGAAAGGCACATTGCTGACGTGGAATGGAATATTCGAACACGCATA
TCCAGCTCCTTCCTCCTTTTTCCTCATATCCCTTTTTTCTCAATATAAATACTCTGCAAA
AAAACACCCACAAATCCTCACACAAAAACGTTTTCGAAATCCCTAATCTACTCTCTCTTC
TCTATATCTCTACTCTTGAGAAATGGCTCTTAGAACTGTGCTCGTCTCCGACGTCCCTAG
>FP003311 AT1G49140_1         :+U  EU:NC; range  -499 to   100.
CATTATTTGACCTAAACAATGAGATCAACAGATCCATCTTCTCTTCCATTTTATGAAGAC
GAATACCAAATCCTTCCAACATCTCCATCGCATCAGATATTTTCATCTCAGTCGTCATGT
CTTTCTTATCTTTCTCCAAATTGTCTGTAGGCGTCGTGTCCTTAATCACAGAAGGAGATG
CTTCAGCTTTGGTTGCGGATTTATTGTCCATGGAGAAGATGATTAGTAGAACAACGCACT
AGAGCTAGGTTAAAAGAGAGAAATTGGAGATCGGCAAAAACCCCTAATCAGCTGCTTAGG
AAGAAAGGTATTTATAAGAGTCTTTTATATTCTGGCTTGGGGCACAAGAGTCCTTTCCTT
TTATTTTATTTACTTTTCCCGTTGTTCATTTTTTCAACTAAGCAAGCTTTATCTGGGCCG
AGGTGAGGCCCATTAATTGAATTAAAAGCCCAAAATAACAACAAAACATTACCTGATTGT
CGGAAAATCAGACGGAAACAAAAGAAATCAAAAATCCGATGGGGAGGAAGAAGGGATTGC
CGGAGTTCGAAGAGTCGGCGCCGGATGGATTCGATCCTGAGAATCCGTACAAGGATCCGG
>FP003190 AT1G47620_1         :+U  EU:NC; range  -499 to   100.
CAATAGCATGAGAATTTAGTAGAATGATAAATTCAATGATAACTAAAAATTTTGAATAAC
ATGAGATTGTGGATAGAATTCAAAAGTCATCAAACGGATAACACTAGAATTTACTAAGAA
TGTAGTAATCCATTAACCAATAACTGTGGAATCTGAAAATTTTAAAACTCTCTAAAATTT
ATCAACCAATAACACCCCTTAAAGCATTACTTTGCACTGGGTTTACCATAAATGAGAATC
ATGTGCTCCTTGATTATTTATAGGAGACGGTAACCATTAAACTTCAACAAGAATCCTTAA
ATGTTCTTCGTTTCGATCCTTAAATGTTCTACGTTTCGTCTGGTTATTATAATACAAAAA
TGACTTTTAAAACATATCTTTAGTGTGGATCTAGAGATGTCTCTCTCGGAAAATGTAATG
TTAACAATAGCTTTTAAATTCTCCCAGTTGACGTGTAATTCTCTGTGTATAAAATCGAGT
TCCTTCATCTTCTCCTTGTACACAAAATAACCATCTCTCTAATGGCTTCAATAGGGCTAT
ATGAAGCATTCATAGGTTTCCTCTGCTTTCTCATTTCCTTTTACTTCCTTGTCAAGAAAC
>FP017437 AT5G01320_1         :+U  EU:NC; range  -499 to   100.
CAGCTACTTAATGTAAGTTATATCATAGTTAAGACGAAAATCAGAGACTTAATGCTGCAT
TAATGGTTCATCTTGGCAAACAAGTTCAAAGATACATATATAGTTAATAACAAAAATAAA
ATAAAAAATCCATGTTATACTCTAATATAGTTTGAAAATAAATTTATTTTCATCATCTTC
TAACGTAAAATGTCTTTTCGTATCACAAAAAATTATAAATTTTTTAGTGCAAAATAAAAC
GTCCGTGTTTCGTGTATATAAGTATCAATTTATATAAGTAAATTTCTATCTGTAAAAAAG
TAACTAAATGTAAGATGACAGCAAGAAAATTGCAAAAATATTTCAGTAAATCTTTATGCT
TTTGGCACAAGGAAGTCAGAAACCGAATGTAATTTGCACTAATCAACATGTACAACTATA
TAACCCATCTAATAATTCCAATTTATTACTCATCATCACCACTAAAATAAATACTAAAAG
GTTTCATTTTCTTCATAATAAGCTTTCCAATGGACACCAAAATTGGAGCCATCGACACGT
GTAAGCCAACAACTGGTGACATCGGAAGTCCACCAAGCAACGCCGTCGCAACAATCCAAG
>FP020866 AT5G47930_1         :+U  EU:NC; range  -499 to   100.
TGACGTGGAGAAAAAAAGTTATGCGCTAGGACTCAGACCAGTACGTTGCCACTCGACTTC
TTAGTACGATTTGTTAGGATAGATAGACTATAGCAAAGAATTGACCATCTTGAGGAAGGG
TTAGGGGAGTTGGTCTGCCGCATAGAGTAAACCAACGTGACTTGGAGCTATGAGGGAACA
CTAATGTGACATAAAGACAACTCTCAGTGAGACCTAAGTTTAAGTTGTACATATTGAGAG
GATATCTAGTTTATTGTTACAAATCTATCCTTTTCAATTAATCTTTTGGGGTTAATGGTG
ATAAATATTCAACTATACATAACACTTTTTGTTTACGTTTTTTAGTTTTCCAAAGTAAGA
GCATACAAATTGCTAAGCCGAATTTCTCCCACTCCTACTTGTTTATATGTACAATGGGCT
GGGCCTATAAGGCCCAATGTTTTGTGTGTCACATTTCGTCACCCACAGACATATATACTT
AGATTGAAGCTAAAGCTGCAGTCTCCGTCTCTTCGCTTCTAGGGTTTCATCAACCAAATT
CGCTTTCGCCGCCTTTCCACAAGCAATCATGGTGAAATATCTCTCCTTGTTCTTGATTTT
>FP011168 AT3G18210_1         :+U  EU:NC; range  -499 to   100.
GAATAGCGTAGACGAGCCAGACATGGTAAGCAACCATCACGACCAGACCCGTCGGCACAA
GCACTAAATCCAAAGATTCCTCCGTCCACATTTCTACTTCGCCGCAGAGATACTTTCAAT
TCGTACGGTTGTTCCGTGATCGGAAAGATCGATGGCGGCCAAAAGATTTTGGCAGAGGCA
AGAGACGAAAAAGCACCAAGCTTTGAGAGCGAAAGCTTTCATTCACACGTGTGAACTTAA
CAAACTCCAGAGGAGACTATCGATATCTCTCACGTGTTAACCAATAACGCACTAACAGAC
AACTCAAAGTCGAATGATTTCAATTCCACGATTATACCGGTAATTTCAGTTTAAACCAAA
TAACCGGTTCGAATTATTTAATGGGCCGCCTAATAGATGGGCTAGAAAATCATTTAACTC
TTCTTATAAGGCGTATGACTGGTGGTTTCGTGCGTAATATTAACAAATAAATAAAAGATA
AAAAAATCTTCGAGGGAACATTCAGAAACCCTAACTTCAACGGGAACTCAAAAATCAGAA
TCTCCAGATCGAGAGCTTAAAAAGTCGATTTCAATTCCCCTTTAAGATTTTTTGCTTTTG
>FP003168 AT1G47390_1         :+U  EU:NC; range  -499 to   100.
ATCAAGCCAAATTTTCTAATGGGCACTATGACACCGATACGGACTAATTGGTATCGAGTT
GTCGGTTTCTCAAAACTTTCTCCAGGAGCAACGAGCTTTGTGTATGTGATGTGGAGTTTC
AAACAAAGAATGCCAATATGGCATACATATCACATTCGAGTAAGATGGCTAATGAAAGAG
GAACATAACATGTTTAACAACATGTTATCGAGTAAGACTTATCGAAAGGAAGCATCGTTA
AATTCACTTTTTCAGTTTCGTCATCTTCTGGCACATAATTTTGCTTTTGTAATAAGTTGG
TTTCTGAAGTTTTGTATTGGCTTTGTACTTGCTATTGTAATACTAATTGTCTAATAAAAG
TTTTTAGAAGGAAAAAAAAAAAAGTGAATCCAAAAAAATTCCGTTTCGAAAGATCTCAAA
TCTTTGGGAGATATATTTTACTAACATTCAGTTGAAACCCTAATTACGAAAACTTTTGTA
TATATATAAAAAGAGTCGGAAAAAAAAAAAAAAAGAAGAGATAATGGCTCCTGAGGAGAA
GCTTCCGTGTGAACTGATTGAAGAGATACTCTCTCGTGTCCCTCCTGAATCTCTTGTTCG
>FP003428 AT1G50575_1         :+U  EU:NC; range  -499 to   100.
GATACATAAAAGCATGAAATTTTGATCCCATTTCTTCAAGAGAGCCAAATTGTTGACCCT
TTTTTTTTCTTTACTCAAGTTATAGAAGAATGGTTGCTTTTCTTTGTGTAGTTGATATTA
AAAGAATGTGTCTTAAATATTAAGTGGGATTATTTAAGCTGTGTTTAGGTGCTAATTGCT
TGATTGCATGTGCCACCATGTGTTGAATGTATAAAGCTTGCAAGTTGCAACAACAAATCT
TTAAAATATAGATCAGTGTTTTACTGTTAACTTGCATTATAAATTTTACTGTTAACTTGC
ATTATAAATTTTACTGAAATAATCAAATCTCAATGCTCAAAATCCAATTTTAACAGTTGG
AATAGGAAATCCACGTGTAATGATTCTATTAGTTAATGATAAAAGCCCTATGCTTTGGAG
TGGGGCATAGTCATGGAGCTACCGGTGAAGTTGAACGGAGATAAAAATATAATCTTTTTG
TCTGTCAAGATCTTAAATTGACAATTTGAGAGAGCCTGAGAGTAGTTTTGTTGGGTACCC
AGTTGAAGGAAGTGAGAATCAGAAAATGGGGGTTTCGATGTTGGATTCCTCATGGAGTTT
>FP022600 AT5G66590_1         :+U  EU:NC; range  -499 to   100.
ACTATAAAGACAACAACATTTCAAATTCTCTGTTGCCACTAATACTGAAAATCCATTTAA
ATTTTCTTTTTGTGGGTTGAATTTGCACCATATAAAAATCCAATAATACAAAAGAAAGCA
AATATACATGATTGGATATTCTTCGATTATGATGTCGAACAACAACAATTATTAACATGT
GTATAGTTTGGCAAAAAATGAATATGAGGTAAAGAGGGCTGGACCCATTGGCCCTATAAG
CATTAATGGGCCTGAAAGCAACAACAGAAATTGGAATTAAATAACGTTGGGTATCTGTCT
GTCACATGCAACACAGACAACTTGAGAATGGATCAATCAACATTCACGTGCCATGATCCT
CTCTTCCTCTTATTTTGTCTCCTTCCACCAATCCCATATCTTTCTCTATTATACATCTCT
AATTATCTCACTTTTAACATATAGTTTTTTTATACATCTTTAATGACTATATAAACCAAA
CACTGATCTTTTTCAGGTTGCGAATAAACCAAGAATGGCTTTAACCCATCACATCATCTT
CGTGGCACTTCTTGTCATCTCCGTCAAAGCCATCTCACCGGCGGCGAAACTGAAACCCAA
>FP008137 AT2G33700_1         :+U  EU:NC; range  -499 to   100.
AATTAATATGCTTCTTCCATCGGTATGAATTAATTATGATGCCCAACAGGCAACAACTAG
CTACCAATTTGATTTCTACCGGCTTTGATCAACCTAAACCGGAAATAAATTTCTCGGTAA
TGTGAACACAGCCGCAACATTAGCTGAAACCAATATAATTACGACACGTGTATGGCGGGA
ATCAGACGCCGCAACTTTAATTTTTTAATCGGAGGTAACCCCTCGCCATTGGGAAAGACA
AAAGGAGATTTGCATGGTAGCGATCTTGACCGTCGATGTTCTATCTTAGAGATCTAATGG
TTAGGAATTTATGGCGGTACCACCCGGTCAAAGTAATGCGTACCGTCGATATTTGACACG
TGTCGGTAATTTAGCTCCGGTTTGACAGATAGACGATACGAGAGATTACCTGGAAACGCC
GGTGGCCAACCAAATACCGAACGAGACAAGCTTCTCTCTCTCTTTCTCTATCTATCTTTC
TCTCTCAAAGAAAGCTTTTGGAAATTGTCTTTCGTCAAATTCTGTTCTTCTTCTTCATTA
AACTCATAACTTTTTCTGGGTTTTTCGAGAATTTCTTCGAAAGGATCTTACGGTAAGAGA
>FP005845 AT1G79280_1         :+U  EU:NC; range  -499 to   100.
TCTTTTGTGTAACACCTACTTTCATATAATGATATTTATACTCTTAGCGAAAAAAAAATG
AAATCTTGAACACTAATCAGTAAAAATTGTCAAAAAAAAAAAAGAACACTAATCAGTAAT
AACCTATTGCGATGAGTATCAAGTCGACAGCAGGTTCACTTTACCATTTTTCTCACAATG
TTGGGGAATAAGAAATGAAGAATTAAAAAGAATTTTTAAGTTTTGCCTATTTTTTGACAG
AAAGAAAGAATATTTTTCCTATATATTTTAAAAACAAATCAAAACGCCGTCTGTGGGGAT
CGAACCCACGGCCACGTGGTTAAAAGCCACGCGCTCTACCACTGAGCTAAGACGGCTGAA
CAATAATTAAATCATAATAACATTCAAAGCATAACCTAATCAGATATGTTGAAGCCCAAC
AAGAGGCCTAATATCTCTATTCGGCCCAACTAACATAACAACGACGTTTAATTGACGCCT
GGGGTTTTCTGTCTCCGGCATAGCATAATTTTTCGTCCTCCCGAAGCGCTTTTTCATCTT
CCTTTGTTCTGGGTTTCTCTCCAAAAATCGCCGGAGAAATTCAAATCGTCATCTCTAATT
>FP022523 AT5G65820_1         :+U  EU:NC; range  -499 to   100.
GCATACAGCAATAGGGAGGGTTCATTAAGCGAATTTAGGGTTAATTAATGCTTTGATCAT
ATATACATGTTTCTTTGGTTATCTTTGGATACATATTAACAAAAATCACAAGGTTTAAGC
ATGAGGTACTAAGTTATTGTTGTATAGTTTTTGTAGTTATGAAAGTGTAATTTATAATGA
CATCATTTATGTAAGGGCAATATAGAAATTTGAAGAACGGTCGCGCCGAAAGTTAGTCAA
AGTGTCAAACCCTGCTTCGAGAACTTAAAAATTTATAGTAAGTACGATTAATGACCCCAC
ATTATTATGGATCGATCCCTAACTTCTCACGTTATTTGTCCAGAATTTGTTTGCTTATTG
CGCAAATTACATTAACAGGCCCAAACAAACGCTTGATAAAGCCCATTAAACATCTGGCCT
AGGTCCGAATTATTCGTTAATCTAAACGACTGCGTTGTAACTGTCGTTAATTGTGGCGGA
CAAGAAAATGCGAGAAGCCGATGACAACAATTCATAAATGCTACCGTTTACGAGAGAGAT
GCATAGATTCTCTCCCATAGTCGAGTTTCTTCTTAGCAAACGCCAAATTTTCTTACATTA
>FP002243 AT1G25360_1         :+U  EU:NC; range  -499 to   100.
TGAGATTACATAAAAATTGGATTTAAGTCAACAGATTGATAGAAAGCAAAACTTTTTCAA
AGGAAAATGAAAAACTTAGTCCTCTTGTATCCAATTTCATCAGATACAATAAGAATCGAT
AGCCAACACACAGGAAGAAGGAGGAGGAAGAAGAGAGAGAGGAGACCTCGTGGATAACGG
CGGTGAGATTGGCGGTGACCTTGTTATTATTGATGGTATTACGAGCTGTTTTCTCGTCCA
AACCAATACTAATGAAGAGCTCAATAGATTTCTCGGAGTTATCGTCTTTGAGAACCATGG
CGACGAAACTGACAAAGTAACAGAAACGAAAGTGAGACCACCTTAGGGTTTAATGGTGTG
GAGGAGACACGGTTTTACTTTAACCAGATGTAACCCAAGTATTGGGGGAAATATTTAAAC
CGGAGTTTATTGATTGGTTAATTTAAACCGAAGATGGCTAATATAGAAAAGAGATATATT
GGTGCAGTTTGAAAATTTCGAACCGAACCATAAACATGAAATGCAACCGAATCCAGACCT
TGTCCGAGCCATCGCCAACCGCTACGCCGCGAATCTCCGCCTCTGTTTGCCGCTCCGACG
>FP008503 AT2G37550_1         :+U  EU:NC; range  -499 to   100.
GTTCACCTGTTGGACAATTCCAGTACCAATCTTTTTTTATCTGCTTATTAGTGAAAAATA
AAAGAATATCATCAAAGACTTATGGTTTAAAACAGTGCAATGCATAACAATCAATGAACA
AGAAACAAACCTTGACACTCAGAATCTGTCCCTGCTTCATCACTTCAGTTAATTCCTTCT
TCAGACCCCCATCAGTTGTTCTCCCGTTCATATTCACAGCAAGGACATTTGGTGTCTTAA
TGCTCACCTGGACTTTAAACTGACTTCCACAAGTTAGGGTTGAGCGGAAGAAGAAAACGA
GAGTAGTTTTAGTTTTTTTGGTTGTTCCTTCCAGACCCGGCCCGATATCGAAGCGACCAA
AGCCCATGCTTTTTGAGCAAACACGTTTTTAGCAGAGACCTTGGAAATATTGAGTGAAGC
TCTCACGTGACAAAAACACGCACAAAATTATTCAAGTTACCACGTTTATTAAGCAAAACG
ATTGAGCCAAAAAAAACGCATCAGAATCTGGAACCTGGATCAGATCTAGTCAGGGGTCAG
ATCGGAGAGCCGGCAATATAATGGCAGCGGCGAGACGATTACGGACGCTCCAATCTCAGC
>FP015123 AT4G15840_1         :+U  EU:NC; range  -499 to   100.
ACGTATTCGACGGTCGATTCAGCCACAGCGACAGGGTTGTTTTCGTCATTTAGACCAATC
TCCGGTTGCTTTGAGAGTTTGGCCAGCTTCTTAGGTCGTTCCTGTGAGATCGGAAGAGCG
TTTTCAATGTTCCTCAACGCCATTAGAGATAAGAGAAAGAGAGAGATTTTGATTTGAAAT
TCGTTAGGGGAATAATAATCAATGGTGGGGTTGAAAAGCTTAATATAAAGAGAAATTTTT
GTTACCTTTTTCGCATTTTATATTCAAAAATTCAAGAGGAAAAAAAGCAAAAGACCGTTG
GTAAGGTTTTGGCTCCAACGGTCACAAGCATCGGTTCGGTTTACATGAATTAGATTCGGT
TATCTGGTTTATTGTTCAATTCACACGACGTCGTTTCATAACTTTTAAGAAACGACAGCG
TCTAAGTTATCACTTTTGCGCCACACGCGAGTGAGAGCTAAGCTAATTCTCCGTCTTCAA
TGGCTTTTCTCTTTTCCCCAATTGAAATTGAATCTATTCCCTAGAACAAATTGATTGTGA
ATCCGGCGTCATTTTTGATGGACCAAGAGTATCGAAACTCTAGAACGACGGTGACGCACC
>FP006856 AT2G19260_1         :+U  EU:NC; range  -499 to   100.
TAGAAGACAAAGAGACAAGAAGAGGACGAGTTTGAAGCACTAATGGAGAAGCTTTGTTTA
CACCTGAGGCACTAGCCATTGAGTTTTAGGCAAGTCTTCTTGTTTTACTCCCAAGAGGAC
TCAATAGCAGAGGCTTTTGAGCTTCTAGGAGAAATGTTGTTATGTTGCAGAATCATATGT
ATAGTTTTGTATTGTTTGATCCTCTTGGAATAAACAAGTCTAAGTCTTGACACATGTAGC
TTTGAACTTTCTGCAACAGTGTAACACCTATGTATGTAATATATAATAAAAATGCCAAAT
ATTTTGTGGTTCTTCATTGTGATTTGGTTAACAAATATTGAATCTGTGAATCTTCTCTAC
TGATACAGTTCAGATTCAGGGATCAGAATGCAAGAAACTAAAAAAAGAGACCCATTTTAC
ACAAGAACAAAAAATCTGAGCGGTTTAATTATAAATTAGATTTTGAAGTTATATATATAA
ATTTTTCCACAGGAAAATCAAAGAAAGTTGTTTTGCCAGTGAGTTAGAGAGAGAGAGAGC
GATAGAGCGAGAGAGAGAGAGAGCTTGCGTCAGTGGAGGAGTCGGAAACTTGAGAAACTT
>FP017838 AT5G05560_1         :+U  EU:NC; range  -499 to   100.
ACTTTGGACATCTATGTGTAGGGATTTGCATCACTTGGCTGTTTTGTTGTGCAATATTGC
CAAGTTTCTGGATGAGAAGTGTTACTTAGATTACTACATACGTGATTTTCCTCGTCTGTC
AACAACTATTGGGGCGTGCACAACCCTTTCTTCTAGCAGAAAACCTCCAAATTTATTTAG
ATGGCTTGAGAATTGTTTAAGACGTGGATGTTTATCAACAAACTTTGATGACCTCCCAGA
TTTGATCCGTAGAGATGGGTGCTCCATAGTAAGCTGGGCAAGGAAAGTTGTTTCCTTCTA
CAGTGTGTTATTTGGTGATAAGCCAGAAGGACGGACACTTTCATCAGGTGTCCCCTGTAA
TATCGCGCCAGGATCATACTCCTGTAACGAGGAACTCACTATCTTAGCTATGGCAGGAGA
GAGATTTGGGCTTCACCAACTGGATTTGCTACCTTCTGGTGTTTCTCTCCCGCTAAGACA
TGTAAGTTGGATTGCCCCAAAAAAAAAAAAAAAAAAAAAAAAAAAAAAAAAAGACATGTA
AGTTGGAATTGTTAGAGACTTGTAAATGTGAGGAATATGCAGGTGTAATGATAAGCTGTT
>FP015409 AT4G18810_1         :+U  EU:NC; range  -499 to   100.
AAAAGCTCAAGATAAGAAAAAGCCAGCTCTATTACATGTTACTATGATGACATTGGCTTA
AGAATAGTAACTTATACATACTTAAACAACTGAATGTTTTATGTGGTTATTTTCTTAAAT
CTCATTATCAATATAGTAAAACAATTGGTAGTCCTCAGGTAGCAAGTGCAACAAGCTTTT
TAACTTCTGTTTAGTTTGGTATTTATAATTAAGTTTTCATATGCTTAACAATAGCGTCTG
TAGTCCAACGGTTAGGATAATTGCCTTCCAAGCAATAGACCCGGGTTCGACTCCCGGCAG
ACGCATTTCCTCATTAAATCTTTTGCGTGAAACTTCATCAGAGTAAAACTATGTCGTTTG
AATTAGATCGGTATCACCGGAACCACCCTACCGGTTAATTAAACCGGAAAACAAACCGCT
GAGACTTCCCCACGTGTGTGGTCTACAATCTCTATCGATTCCACAGCACAAAAATCTTTT
GCGCTTTTGAGATTTTTCCAGAATTCAATCTTTCGAGTGTTGTTGAATTCAGAAATGGAG
GTTTCGTCTTCACTCAAGCTCTCATCGTCGTTATCTCCTTCCATCATCAAACTTCAGGTT
>FP015589 AT4G21105_1         :+U  EU:NC; range  -499 to   100.
AGACAACAAAGGAAAGAAAAAAAAAAGGATAGAGCGAAGTTACATACGCAACAATGAGAT
TGAGTTCTTGAGGACTTGTGAAGTTCCCGACGCAAGAGTGAGTGACACAGGTCGGTTTCT
GAGCCGTAACGGCGTAGTTCCATACGCTCATCTTCTTCTTCGCCCAGAAAAAAACTAGGG
GTTTTGCTTTCTATTGCAACACACGTGAGAAATTTCCCGCCTCTTTTATACCAAGCTTCT
GGGTTCTCTTTGAGATTTAAACGGGAAAAAAATAAGAGAAAGAGACGGAGACGATGCAAA
GGGAGAGAGGAGGCGAAGAAGAACGCAACAGGTTAAGAAGAACGGCCGGTTCAGAACACA
AAATTGAAATTTTAAAGACGGTACGTTCCGGTTTGGTATATAACTGGAATTAATAGGTTT
ACCCTGGATCTAATTCGGCCCGGCCCAATTGATAACATTCGATAAACCCAACCCTAAGAA
GACTAGTTCATCGCCTTTTGTATTTTGTTGTTCTTCGTCATCGACCTACGCTGCGATTAT
CTCTCCCTCTCAAAATTCCTTATCTCGTCGATTAATTTCTCTCAGGTAAGCTTCTGAGAT
>FP016537 AT4G31070_1         :+U  EU:NC; range  -499 to   100.
CTTGCCTGATTCTCTTGATATGAAATTCTCTAGAGACGGAGGATTTGAATATCTCGAAGA
GAAGAACAACTGGCGATGATGATTGGCTTCTTCTTTCTCTCCGACACTTTTCTTCTCCTT
CGAGAAGCCAAAGGGGAGGAATTCGAGATCCACCGGTACAGCCACACCTTGACGTCAACG
CACGTGATCTCCACGTGCTTCTGTATTCAAAAACCTCGACCCATTACTAGCCCACCATCT
TCCAACTTTATTGGGCTTTAAATTGAATATTAACAAACAAAAAATTGAATATAATAAGGT
TGAAAAAGATTAAATTGTATTTATTAAATACACACCCAGTGGGACTCGAACCCACAATCG
CTTGATTAGAAGTCAAGCGCCTTATCCATTAGGCCATGGGTGCTTTTTGTTTACTGAATC
AAACACAAACTATTTCTCAAAGATAATACAGTCATAGTGGGCACGTCATTATTACCCGTC
CGATGAGATGGGTTAAACTAGGCCGTCGTGTTATAATGTCAAGGGCGTTGTCTTCCCGCT
TAAACTTGGAGCTCGGCAATAAGCTGAAGGGTTTGGTGTCGGACCAATTCTACGATGAAG
>FP008063 AT2G32850_1         :+U  EU:NC; range  -499 to   100.
TGAAAGTTTCGACACCGGTCCCTTTGGTGATGATCAATAATGTGCTCAAGCCATCGATAA
TCTAAAGTTACAATAAGTTCAAGCTTTTTTTTTGGAAGAAAAACCTTGTGTTATAGCTTT
GAGTAAACCGGTAAATGTCCCTCAAGTCTCCTTCCGAGAACCGAATTCTCTAATCATTTT
TCAGTGCTTTTTATTAAGTTCAAGAACCCACATGTCGCGATTTGATTGTAGCCAATTCTG
ATAAGAACATGCATTCTAGAATTAGAGCAAATCAACAAGTGTAAAATTGTAAAATCATCT
CTATATTTGCAACAGAAATTACCTAAATGTATCTCATAACGTTTAAAATACAAACTTTAT
GATAAAATGTACAAATGCGTCAACAAATGTGAAATAATCAAATAAAAATAGGTATTGGGA
GGGTCACGGTCCACGTTCAGGTTCACGTCTTAATTTTACGGCTTATTATACAAAACCATA
ACCAAAATGTTCTTATCTCACTTTCCTTTCTATTCCCGGATTTGCCGCTTTCTTCTTCTT
CATCATCTCTCTCTCAAAATCACCCCTTTTAAAGTTGTTTCCTTTATACGCAAAAGTGAA
>FP021006 AT5G49450_1         :+U  EU:NC; range  -499 to   100.
AAGGTTATAGAATCTAGTTTTCGTAGGATATTTCTTGAATTATCCTACGAGTGTGACAAC
TAAATGCACAACAAAACAACAATTTAAATGCTAAAAAGCAAAAATAGTAATTACTGGTCA
CCTATTAAGGAACAACACCAACACCTATTTAGCTGTTATGTCCTAATAAAAATAAAATAA
AATAAAAACAATAAACCAAAAAAGTAAAAAATAAAAATGTTTGACTAAAATTCTCTTTCT
TTTCCGATTCGTCATTCGATGAATCTTCCTTTCTTATACAATTTGGATAATCTTTTCTAA
TGTAAAAATTCGAGATTTTTTTTTATAATGTTAAATCTATAAATAAGAGCAACCTAAAAC
GAACAACTTCTCCCACTTTCCTTATTTTCGATCTTATCCTTATCTTCTTCCTTGTTCTAT
TTCTCTTCTAACTAATCTCTTCTCTTCTCTTAAAATCAAACGTAATCATAAATAAAGATC
TTCTTGTTTAATTTCTCTTGATCCTCGCAAAATCACAGATTCTTGAAATTCTTTTTTCTT
GTCTTGAAATTCTTGAGTTCTTGAGTTATGAAAAGACAATGGACAGAGTTATGAAATGAT
>FP019525 AT5G24990_1         :+U  EU:NC; range  -499 to   100.
ATTGGACGTTAGATTTTAGGTTTAAAATTCAAGAGAGTTTTAGTGTGTTATTCAATCGTT
ACTACTATAAGTGGTTCTTGATCCAGGAAAAGTTTGATTACCGATTATAATTCAGTTTGT
TAAGCCAAACGAAATAATATCATATTTGGTTTATTATCGATTCTGAAATAGAATTCGGTT
GAAAATAGACTGATAAATATTATTATTTCATGAAAGCGTATTGAAAATTAAAAAACCATA
AATTTTAAGATTGTTGTTATTTACAAATTAGATACAACTCATTCAATGACACTGACACAC
CTTATTAAAAGAGAAACCAACCCTCTCAAAAACTAAAAGAATGTTAGTTAGATTTATACG
TTAATAGAAATAATATTCTGACATTCATAAACAAAACGGTCCAGTGACAGTGAGAGCTCG
TGCTAAAATCTCATTTTTAGGAAGAAGTGCCCAAGGAGTAGTAATATAATCAGATCCCAC
CACTCGAAAATAGAGAGTCAACCACAGAGAGAGATATCAACAAATCACACACGCCATGAA
CCAAACCAAAACTACCACCGACGATAACAAAAACTCCAAACCGGCCGAAACCGAATCAAC
>FP009182 AT2G44630_1         :+U  EU:NC; range  -499 to   100.
AAAGAAGGAATGATTCCAAGAGGAAAGCCTTCGCGAAGCAGAGAGAGCTGTTGAATCCGG
TGAGAGCGGCTTGCTCGTGCTCCGTCTAAGGGAAATGGCTCACCGGGAACAGAGCGAGCA
GTGCCTTCAAGGGTTTGAGGTGAAGAAACGTTCTGATCCCAAAACACTGAATCAATAGCT
GAGTTAAGATTCGCCATTTTCTTCTTCCTCTTCTTCTTTCCTTATCTCAGTCTCTCCTGT
GTACGAAGCTGGGAGACAAAGGGGGTTTAAGCATTTTCATGGGCCTTTTCTTCACCCTTT
AATGGGCCTTGTTTTAAAATCGATTCCTTAGAAAGATTCACTCACCGGGCTTATTCCTGG
GCCTTATTCTAAAACTCTGTGTGTTTCCCTGATCAAGACAAGAAATATAAACCGGTTTTA
ACCGATTAAAGCAGAATCAGAGAAGAATTTAACCGGCTTTTGGTTTTTGGCTAAAGCCCT
CAATTTGATTGATTCACTCAGTTGTTCTCTAGTCTCCTCCTCCTAATAGCTCTCGATGTC
TAACGCCGACGAACCACCGCAGAAAACCAACCAACCACCGTCGTCTTCATTGACGCCGCC
>FP011891 AT3G26230_1         :+U  EU:NC; range  -499 to   100.
TAGAGCTGAGCTTGCAAGGTAATTGTCAGAGATTCATCTTCAAATCTCTCACTTCCCTGT
AAACCATAGCTTGAGTTTCATTACATGAGCCTTGGCTTAGTTTGGAGTATACTAACAATT
CATCCTTGACTATTACTAGCAATCCATCTATAGCATTTGCTAGTAATAGTCAAGTTATTA
ATAAAGGTGTCTCTCTTGACCATACTAACAATGCGGGAGAAGAAAAAAAAGAGATGACAT
CATTCAGATAAATTGTTTTCGTTCTTTTTTGTTTGCTACCGGTTTGAATAGTTTCGAACG
TAGATTTAGGATTAGTGTCCTAGTAGTTTTTGAAAGGTAGATTGGTGTTCACATATTTTG
AAGTCAATTTTCGAAGCTTATCCTCAGAAATACTAGATGACATATGACTTTTTCTATTGA
CTCTGACTTATGTTGCCATGGTAAAGACGTTGTTAACTCTATTTGTTTTATAGTCTGAAT
ACTATGTTTCTCTATCACCAAAAAACAGAACACATAAACATAAGAAAACGAAAACAATGT
CGATTCTTCTGTACTTCATCGCTCTTTTATCGTTAATAATCATAAAGAAAATCAAAGACT
>FP016445 AT4G30097_1         :+U  EU:NC; range  -499 to   100.
TCAAATAACAATTTTCCTTCTGAAGCCATCTCGTATGTATAGTCATAAACAGTGTATAAT
CCCACAATAACACAAATCAAAAGACTTATCCCCTCTCACGACACCAGCTTCTGCAGACAT
AATTTAAACCCAACACAAACCACAATCAATAGACAGTGTAATGCAAATTTGATTGAAACA
AATACGAATCACATTCAATTACGAAAAAAAAAACGATCTTTAAATCGCTGCAACCTAAAA
TTGTTTAAAAGAAGTAAAATTTAAATAGCAATCAGACGAATTAACAAACAAAACCAATGA
ATCAGAGACGATAGATCAATGGAGGGTAGGTTATTATAACAATCAAAGGATCGAGATTGA
GAGAACAAACCACTAACGGTGTCGGTGGGGGTCGATAAAACCTCGTCTCTAAAATTAATC
GGATCGTCTAAATGCCCTAAAGAAATCTCAATCCCAATCTCAATCTCCGGCGAGAAAAAG
TTAAAAACAGTTGGAAACGGCGGCTGAGTAAAATAACGAAAGCAACGGCGACGGAGGCGG
GATCGAAGAAGATCTGGTATGTTGGTCGATATCGTAGAGAGGACGACGACGAGGGAGCGA
>FP009698 AT3G02720_1         :+U  EU:NC; range  -499 to   100.
TTTAGAGAAGGAAAGAAAGAAGTTAGAAATCGTGCAAATGGCTTGGTATTATTAACTTCC
AACATGGGACCAGATATACTCTGTTTATTTCAGAGTCGAGCAAATCACTTTTTCTGGTTT
TATAGTATTGTGACCTTTCAAGTTTCAATCGATTTGGGTTACAAACTTACTTTTTTGGTA
CTTAGATTTATTTAGCCTTGAAGCTTACTTTCATATCCGTGTTACCTCCCAGTGAGAAAC
TTTTTCTTTGGAGTAGCTTAGCTAAGCTGTATATTTAATTATAATAGATAGTTGTAGACA
GACATGTGGACGTGCCGGAGTGGTTATCGGGCATGACTAGAAATCATGTGGGCTCTGCCC
GCGCAGGTTCGAATCCTGCCGTTCACGTATTTTTAATTTAATTTTGTTCTTTTTTAAAAA
AAATCTGGCATACTTGTGAAACTGAAACCACATGACACATGTGCTCCCTAAACGTCGCCG
TGACCAGATAGCTCCGGTCAGAGTCATTATCTCTCTCTCGCTCGCTCTCTCCATCTTCAT
CTCTCTTGCTGAAAAATGGCGAACTCGAGAACTGTCTTAATCTTGTGCGGTGACTACATG
>FP020934 AT5G48640_1         :+U  EU:NC; range  -499 to   100.
TTTTGATAAAGGAGTATGGGCTCAATAAAACAAATGAACATGTATATTAGGCAAACGAAA
AATGTGTGGTGTTCTTCTGAAAATTCTTTTATGAACACCCAAACTTATGGTTAGAAGAAA
ATCACTGATCAAGCGTTTGAACAATACATGATACAAAAACTTGTGAGAGAAAAATATTCG
GTGTGGCTGATGATATAAAGCTAGAATTTTTATAGCCTTAATCATGACGAAAAAAACCAA
ACTCAAATTTAATCCTTTTGAAACTGATTATACCTCGTCGAAATGATATATTCGGTCACT
TCTTAGCTATTTATAAGATTTCAATTTTTATCATCTATATGTTCTGTTATTCAAAAAACA
ACGAACATGTTATATCAGAGTTAATACTTTCATTTGTTTGCCTATTGGGCCGATAATGGG
CCGAGCCTTAAATTTAATTTCAGAAAAAAGCAACGATATGATAGATCATGAGACCACCAA
CCAAAGAGATTTGACAGATAACAGAAAAATGTTGAACTTATGAGCTAAAAAAGCTTCTCC
TCCTTACCAAAGACTCGACGGTCTACCGGAAAAAATGGCTGCCAATTTCTGGAATTCATC
>FP014583 AT4G10240_1         :+U  EU:NC; range  -499 to   100.
AGTTTGAATGATGCCATGCTCCATTTCAGTTTCTGACAACATTTTAGAGTTTTTGACCTC
TATTGCCCTATGGCTAGTTACTTTTAATTCCACAGTCTTTATGCATATTGTGGTCCTGCC
TTTACTTTTGGCTTGCCATGCTTGTGTCTTAAGAGAAGCTTGTCGCTATGTTTGTCAATT
TATGTTTTCAAAAGAAAGTAAAACTATACAAGCTTCTGAAAAAGATCTTGTCATGGAGAT
TTTGGTAGGAGAACATTTATTGGTTTAAATGCCACCCAAAGTTGGTCTAATAACCCCATA
TTGAGATAAAAATTTCGTCTTCGACATATCGTTGTATATCTATATATAGTTCTCTCTTTT
CATGAATAAAGATCATCAATTCCTCTTGGTATCAGAGCCAGGTTTTGATATAACTTATGA
TCCCACCACACATGTGAACTTATTTAAGCTTGTTCTTTCTTGTTTCCTATATTTAGATTC
ACTCCTTGTCCTAATTCTCATAAATGTCAAAGAACATTTGTTCTGTCTGTGTATTGGCAA
TTTACATTGATTTGGATTATAAAGTTGAAGGATGAAGATACAATGTGAAGTGTGTGAAAA
>FP019641 AT5G26730_1         :+U  EU:NC; range  -499 to   100.
ACTAGCCTAGGACTGAATGTAGCAGATTATAGATGATAGTCTGTTGTGACTTTTGTTTAT
AAGAGCAGCTATAATTTTTATTATTTTATTATTTTATCTCAGATTAGTCGTTGACAATAT
GAGAAAGAGATTATTTATGTAATTGCTGGAGATTAAGCGTGACTAATAAAGCATCAATTA
AGGAACAGAAAGAAAGAAAAAAAAAAAGCAAGAAGAGAGATAGCATGATAAAGGAGATGA
TAACTTTACAGAACATAAAGACTTTACAAAACAGAATGTGATGATTTGTGACAACCACCT
CGTTTTTTTTAAATAATATGTGCTATAATGAGAAGCAACACATTTAAAGATTGAAGCTTG
TCTGTAAAGTAACAAACTTTTTTGGTCACTTTGAGAGAATCAAGAGGTATCATTATAAAG
CTGTAAAGGGTTGGTGAAAGCCATCACATTTTCTGCCAAGCTTTTAAAAGAAACTGATGT
GACAAGTAGAAAGAATTTTGAAGAAGCAAGAAAGGTTATATGAGGAGTTTGGTGTATAGG
AAGATGTGGTGGGTTGTACATCGACGGATGAACAAGCGGAACTTAAACCGTGATTGCGAG
>FP022254 AT5G63120_1         :+U  EU:NC; range  -499 to   100.
ATGTTTGAAATTATAAATATGTCAAGTATGACCTTATGGCCATGTAATGTTAATGATTCG
ATTTTATAAATACTGTGCATTATGGGTCAAGTCAAATGTATACTTTTTCACTAGTTAGAA
AATAACATACAGTATATGGTATTATTCCAGAAAATATGTATTATGACTAGGATTGGTGTA
GTCACATGACTCATGAGATGGTATGTCTGAAAAATCCCATCGCAACTTTAAGATTTTCCA
AATTTGATTCGACACTGTTGGCAAAATGTTTAAAGCAATAGACTCCCCCATCACAAAACC
TCCAATAATTTAAGTTAAACAATTGTTTGGGTCCAATTTGTAGCCCATTAAGTGGTTAGT
CATGGCCCATATCTGATTACCAACAAAATAAAGGAAATTAATTAAATTCGCGCAATAAAA
AGAACAGAAAAATGGTGGGACAAATTAGGGTTACTAATTTGGGAATTTTACTGTCCAAAA
CGAATCAAAAAAAAAATCTAAGCTTTTTGTTCCTTTTGCGGCTTTTCGTCGTCTTCCTTG
CACTATCTTCCTTCTGTAGCATCAATTCGTTTCCAAGGTTACGTAGTAGAATTTACGCGA
>FP002996 AT1G35620_1         :+U  EU:NC; range  -499 to   100.
TCGGATCGGGTATTTCAGGTTCGGGTATTTCAGGTTTAGAAATTTAAAACCCGTTCGGGT
AATTTAAGATTTTGGGTCGTGTTCGGGTTCGGGTTCGGGTTCGAATTTATTTATATATTG
AAATATCAAAATTTCGTATGTAAATCTATTAAATTACTTGAAATTTTCAAAAATTTCCAA
AATAACACGAGTAGTTTTGCTTAAATATATTTAAAAATATACAAAAATAACTAAAATATC
CAAAAAAATCCTAATATTTTCTATATATAAATATAAATATAACTAATATATACTTATATT
TGAGATATGTTTGGGTACCTATTCGGATTCAGGTTCGGGTTTTTTGGATTTTGAAGTTTA
GACTTTGCGGCGATGAAATTGTGATCAAATAACAAAGATTTAGGTTTATCAAGGATCTTT
TTATAATTTCAAAGAAAATAATCCAAACTAGTTTCTGAGATTTCTCCTAAAGTAACGTAA
GACTTATCAGAAGAAAGTCAGAAACTAGTTTAGTTTGTTACACAGTCTTGTAGTATCAGA
AACCTTCTTAAGTTTGGTCTGAAAATCAGATCGAGATGCGTTCGTTAAAGTTACTCCTTT
>FP002767 AT1G31940_1         :+U  EU:NC; range  -499 to   100.
CCTTATTTGAAATGAGGTTTGAATTTAGTCTTCGGGACATTATGTTGTCTGTCGGCTTAA
TTTCTCTTACAATTCTTGGGCATTGTTTTCCTTAAAACTTTCGGGCTTTACTTCTAATTT
ATCCTATTTTGTATTCCACTTTGTAAGATTTTAGATAAATCTTCCACTGACAAAAAATGA
GGTTTGTATTGGACAGTGACATTATAAAAAACAAAATTATATCAACTCAACATTTATAAA
AATAACGCCAGTAGTTTATTACAGTTATATGATTCTTAATCATCAATTAAACACAAAATA
CATTCATTAGAATAATGATAATTAGATTTTCCAAATCCAAGAAAAGCTGAAAGAGGACAA
CAACAAAAAAAAAGTAAACGAAACAGAGTGAAGGCATAAGTAAGAGAATCTGCTTAAGCT
ATAAGCAAATCAAAAAGCATTTATCATCCATTCATTCACCTGGAGATATAAAGCAACCTT
CTCTTTTTCTAAGTGGCTCAAGTTAAATTTCTCTTTTGTGTTTCTTCGTCTTCTTCATAC
AAAGTCAAGAATCAAAACCAAGTGAGATTTAATCTTTAAAGGTCTTAAGAAGATTTCAGA
>FP019709 AT5G27495_1         :+U  EU:NC; range  -499 to   100.
ACATATATATCATCTTAAAAAATAGTATAATAATTATTTTTTGAGGTTTAGTAGAGAATA
AACAAAAGTCTTCTTATAATAAACAAAAGTTTTTTTTATAATAAACTTCTCTTTCTTAAC
ATCAAATCATATAATTTTTTCTAACATGGCAAGATATCTCTAATCGTTACACTTGATACG
TATTGTGATCGTGTTAATTACTAACTCTTAGAAACCAAAATATATACAATAAGATATTAC
TATAAATACATATATATTAATTTTTATATAATTTATTATCAAACATATATACAAGGACAT
TTATTTCTACAAAAAGATAGTATTCATAAGTACAAATAGATTTTATTGATCACACTAATG
TTCAAATATTTTTATGTAAGAAAATCATCCTAATATAGTTTCTTTTGATTATAATCTGAG
GAGATAAACTAAAAGATTTTCTTGCTTTTTCGTTTTTGACTTCAAAATATATATATAATA
CAACCATTTGTAACAAAGCATAAACATCAAAAACAAAATTAAGTCAAAATCATAGAAATG
ACTATTAGCAAGAAAATGTTAATCGTGTTTGTCCTGACTATCTTCGTTGTATCTTTTGGT
>FP001462 AT1G16260_1         :+U  EU:NC; range  -499 to   100.
CAAGTAAATGTAACCATCCCAATGTTTATTTTGGTTCGATATCGAATTTTAGGCCCATTT
TTAAATTAAAGGATAAAAGGACCATGACTAATTTTGGGCCCATTTTGAAATTAAAGGACC
ATGACTATGGGCTCCTTTGTTTCATTAATTGTCACCCAAATAGTGATCTATATTTTAATG
AAAAAAATCTCAAGTACCGGCATATCCATTTTAAAACGTTCTGCTTAATGAAAAACTTCG
TCTCACAGTAAAAACTAAAAACTCTTGTGTTTCGTTTGAAGAGGCTCAACATGAATATCT
TTGGCATTTTTCGTTTTGTTTTGATAAAGAATATCTTAAAACATTTAATTACAAACATTA
TCCTCTTTTTTCGTGGTTTCTGCTGTATCTACGGAGCCCACTACTGAAATATGTTATGGC
CTCAATTCATATGGGTCAAGGTCTTCGTTGATGTATCATGCAAAATTAATATAAAAGTGA
AAAGGTTGACTCTTGACTTATCTGTGTTAGAGAAAGAGAGAGAGAGAGAGAGGTGTGCCT
GAGCCTGAACAGAACTTCTGGCTCCTGAAAGAAAGAGAGAGAGAGAGAGAGCAAATGGGT
>FP008655 AT2G39190_1         :+U  EU:NC; range  -499 to   100.
AGAAGTCATTGTTTCATACAAAATTGCAGACCAGACCAGACCGTGAACCTTTTGTATTTG
ATAATAATTGAAGTACAGATGTTAAATAATATATTGTCTATGCTATATTTAACTTCTATA
AAGCGATAAACAATGTAAGACATATATATGTTTATCAATATAAAGGTGATAAAATATATT
ATTCGGTTTGATATGTTTGTGAATGTCCAACATATATCATAATCATACTATTAATCAAAG
CGTATACGTTTTATGATTTGGTTTAGTTGGAATGGTTAGGGTTTACTATGGTTTGGTTAC
ATATTACTCTTTTAATTGTTTTGTTTGGTTTAGAAATTGGGCCGATAGGCCCGATACTGC
CATATTCTTACTGCTTTGACCCATTTATATATGAGTGTCAAAATTTTCAACCTTATCGCG
ACGACTCTTTGAAGCTTCCGTTGCTGACGTGGATCACTCCTCTCCGCCACAAAAACAAAA
CAGAAAAACAAACTCAGACATGAGCAAGAGCTAGCCGTCACTCTCACTCTCTGATGTCTC
ACGAATTCCGATTTCAATTCTAACTTAAACCATATTTCTCCGATCAAACATGGCGTCCGT
>FP018866 AT5G17270_1         :+U  EU:NC; range  -499 to   100.
ACTATTTGAATATAGTTTCAAAGAAAGTATTTAGAAAAAATATATAATATGTAAGACAAA
AACCCAAACTTCTGTCTCTTTGTTTATGCTAAGCTAATTTAAATTTTTAAAGTGTTATTA
ACATTTCAGAGTCTAGTGCATGTTTATTTTCTCCTAGAAAAGATGAGTGACAAAAATACC
AAAAGAGAAAGGTACATCTGTAAAATTGATAAAGAGTTAAGAAGGAAAAAATGTTTAAAT
CATAAACTTAATCGCATACACAACTTAGCTTCAATAAATTTTTGAAAATTGTCAAAACTC
AAAAATGGGGAGAAGAGGTTAAACTTGGTTTAACCGGTTCGTTCATTATACTTCCGGGTT
AGCATTTTGAGCGGTTCTTTTCCGGTAACCAAACCGGATAGACATTCGAGTTATTGTTCA
ACCGGTTTCACCGTCAAACGACGTCGTTGTCACAGTACTGTCCCTCACAAAAACCTCACA
AAACCTCTCTTTCGTTCTCGTCTCCTCCAGAACCAGTACAACCATGGTCGACGGCGAAGT
TGAAATCCTTCGCGGTTACGAGCTCCGTCTCCTCCGGTGCACTGTATCCTTTCCACAGAC
>FP007053 AT2G21290_1         :+U  EU:NC; range  -499 to   100.
TCTCTATCAACTAAACATTTTAATTCTCAAACTCTTAACTATTTTCATACTTGTAGCTTA
AAAAGATACTACAATACAAGTCTTCCGGGTGAAGAGATTGAAATGAAATACCTTCTGGGA
ACTACACAGAACCATGAATCTCCTTGTCCCTGGCATCTAAAAACCAAGTAAAAATCCAAA
ATTTGATCATTCATGAGTAATCAATCACGCAACAAATTAAATGAATGTTAACATAAAAAA
AACAAAATTTGCATACGGAGAACGAACGAGGGACTAAAAGAGCAGAAGAGAGAGCGAAGG
AGGAGGAAAGAGACGTTGGTGAGCAGAGAAGCTCCATCGTTTCGCTGAAACTGATCGTTA
ACAGTGAGTGGTGGAGACACATATACGTCGTATTTTGCACGGAGACAACTTAAAGGCCCT
TATTGGGCTTTGTTGATATTCATTATTAAGGCCCATTTAGTCTTATTTCTGGTCCATGTG
TTTAATCTTTGATTGAAGTCTGAGAGACGGAGAGGAGGAGGACGAGAGTGTGTGAGAAAG
AGGAGATGGCGGCGATGCAGTGGTGCGGCGCGATGACACGACGGATTATGATGACGCAGC
>FP019879 AT5G35970_1         :+U  EU:NC; range  -499 to   100.
ATAGAGAATGATGGAACGATTGTTTTTTTTAAACTAAATTTTTGTGAGATTTTAAATAAA
AATAATCTTAATTAGTTCAAAATTAAGGTCGAAAAAATTTCGTGTAGTATTTCAAATGTG
CTATATGAATGATGTAGCTTGTAAAATCCACAGATCAGTTGGATGCATTCTACCGATCCA
TTCGATCAATTCTAAAATCCAACTTAAAGGGTCTCCAAAGAAGAATCTAAAAATACAGGG
GTATAAGTCAACAAACAAAAATATAAGGATAGGACAGTAATTAAACACGTCACCTGCCCA
CAAAGAATCAATACTAGCCAATCACAACTCTCCACTACGATCTCTCATCACGACTCTCTC
TGTGCTATGTTTGTGACATAAAGTCTCAAAAACAAAATTCGTTTCACCAAAAAATGAAAC
AAAAATAAAAATATTTCTGAGAACCTCAAGTTTAATTTTGCGGCTTAGATTTAAATTCGT
CTCTCAAACTCAAATATCTGAAAAAACCTTTCTCCAATATATAAATAAGTTACACGAGAC
TTTCAATTTCTCTGTATATTTTCCTTTTGATTCCCAGAAAATGTCACTAGATTCCACTTT
>FP007465 AT2G26180_1         :+U  EU:NC; range  -499 to   100.
TAATTATATAAGATAATAAGTTCTGTTATAGAGGTTATTAGACAAGTGATAGGTCTAACC
AGTCCAAATCACAAAATCCAAAAGCTAAACATTGCTTTTCGAAAGAGAATGTATTTCGTA
AATCTGATTTGCAACATTTTGGGAAGTTTAAATTTCGAATCCAATGATATAAGAATAATA
AAACAAAACAAGGTATTACATGAACATGAGTGAGTCACTGTAAAAAGTAAAAAACAACAA
AAAGCCTAACATACATATATATATATATTTATTAATTTATTGTACCTTTTCATGGTTTCT
TTTTTCATGCCTGTAACTCTGAGAAGGACACAGACACATTTGTTTGTGTAAGTAATAAAT
AAGTGTGAAAACACAATCAGAGACAAAAGCCTAAAGACTCGAGCAAACTTTTTATTAATA
TTTTGTTTGTTGCTTTGCTTTGATTTGTTCAAATTTCAAAAACTTCTCTTTAACCCACCA
CTCCCTCCATTACCACCACAACTTCACATTCTCCGATATTCTCTCTCTCTCTATCAATCT
CTCACTCTCAAACTTTCTACATACCTGAAGAAAAAAATAATCTACGAATTCGAGCCAAAA
>FP001002 AT1G11410_1         :+U  EU:NC; range  -499 to   100.
TTCTGCATTATGCTTATGGAGCTTGCTTTTACTGAGTCCTTATCAACTTAATCTTCACTG
GGGTGGTAACTGTTTCACGGTCCAATAGTTGGTCTTAAAGTGACTATTGTTTCTAAGTTT
CAGTTCTCTGTAAATTTGTGTATAAAATAGGTCTTTATATTACATAATTTGCTTGTCATT
TTGTATATAAGTACTTATTTATTATTGTAGGCAAATTGTGGTGGCGTGGACCATTTCCTG
CAGTGAAAGAGGCAATGATTGAATGGACAAGGAAGAAAGGTTTCACAGTGTTGGTAACCT
TATTAGTTCGTGTCATGTTCTAAGTCACATGAATCAGTTTTTTCTTACAACTTTTGAAAG
TTCAACCTTTGAGAAAAATCCGGAACAGGTTGTGACTGATTTCGATGTCAGCAGTTAATG
TTGTTAGTTGAGGTAAGCCCCACTTGGCTTTTAACAAGAAACATCATTTATATTGTTTCA
TCAAACTATGATCAGAAATAATCAGAGAATGAAGTTCTTCTTTATCTTTTTCATTTTCTT
GTTCTCCTTCTTGATTCAATCTTGTTACTCTGACAACACAATCTTGAGAAGTCAGTCTTT
>FP016817 AT4G33930_1         :+U  EU:NC; range  -499 to   100.
ATGTCAAAGCGTGTTTTAGGGCGGTGAATGACTGATTTGTCCTCGCTATTTTCAGTAAGG
TAAAGGACTACATTTAGGCAAATGGGTCATTTAGTCGCAGTAGTTGGGAGAGGTACTTGG
ATTAAAGGTGGACAGATGTTTAGATTCATTATAGTATAAATAAGATTTTTTTTTTTTTTT
TGTGCGAAAATAAAAAGAATATCAAACAAAACTATGTATACTATATCTTTTTTTTTGTGT
GTTAAAGATATATACAATATCCTTAAGCAATGTTAATCGTATATGCAAAAAAAAAAAAAA
AAAAGACTCATCAAAATTCAAACAATAATAACTAAAGCTAGATTTATCCACTTTTAAAAT
CCTATTACTATTTGATCCAAGAAAAAGAAAAAAATCCTATTACTGTTACTAAAAAAACAA
ATAAAATTATATTCACTAAATAATGGGAACCGACTCTCATTACTCTATAAATACCGAAAC
TCTAAACTCTGAAGAGCTCACAAAAGCCATAAAAAAAAAAGAGAGAGAAAAAAAACGAAG
AAGAAGACACGATGATGGTTCTTTATTGTGGACGTAAGTTACTCGTCGTCCTCATGGTTA
>FP010635 AT3G12720_1         :+U  EU:NC; range  -499 to   100.
AAGTTATACGTGAAGGGGTAGTAAAACCCAACGAGTCATTCTACTATTTTCTTACCAATG
ATCCGAAATATTTGTGAAGTCTAGTAGACAACAAGTAATGAGTGAAACAGAAACTAAAAA
CTAGTAATGAGTGTCCTGGTTAAAGCATACATATATAAGATCATTAAACCATTGCATTAA
ACTAAACTGATAATTATAGGATTTTAAGCATGCAATGTATGACAATAACTAGAAACACAA
GTTAACGAGATACATAGATGATTTTGTTAAGGAAAGTGACGTGAACTACTGGTGTCTCTA
ATCAGGCTTCCATTTGAAGACACACAGAGAAAAAAAGAGAAACGACACAAGTTTGGTTAA
TCATATATAGTAGATTAATTCTCCCAAGAAAGATATTAGTACTGATCAGGGAAAATACAT
CAAATAGTGACCACCCTGCTGGTTAATCAACACCAAGAGACCTTGTAATATATAAGTTAG
GAAGATGAGAGAGAAGTGGGAAATGAAAAGAGATGAAATGGGACATCGATGTTGTGGAAA
ACACAAAGTGAAGAGAGGTCTTTGGTCTCCAGAGGAAGACGAGAAGCTTCTTCGTTATAT
>FP003146 AT1G46480_1         :+U  EU:NC; range  -499 to   100.
AAATTATGCGGTATTCACGCATGACATGCGTAAGCATGAAACTAAAATTTGGTTGATACA
TTACTATGCCGAATTTAAAGTAGTGCTCCATGCAGACATGAACATATCAGATATCACACG
TACGCATGTATTACGTGTATGTAGAGACACACGTACGCATATCTATATTCACACAATGAG
ATTTCACTTTCTCAAACAAAGATCACTGTCTTCAATTAGTTTCAAATTTGTTCTTTACCT
ATTGCTTTTACATTTCTGAGTGTATATATTTACAATAAGGACAAGGAGATTTTAAATGAT
AAAAGTCAACCATATCCCATCATTTGGTCTTTGGTTTCCCGACGTCCCACTTTTGTAAAA
ATCATCTGTTCATTTTCCATTCTTTTTCTTTTTCCTACCCAACTGGATATCACCAATGAT
ATCATTATACACTAACACTATCATTTCACACTTATCTTCCTCTATATATACATAGCTTAA
GTCTTGTAACGAGAAAGGCATGCATAGCATTTGCTAGTTTTAACATATAGCAATGAAGGT
TCATGAGTTTTCGAATGGGTTTTCTTCATCGTGGGATCAACATGACTCGACATCATCCCT
>FP018045 AT5G07790_1         :+U  EU:NC; range  -499 to   100.
GTTAAAATGTGTGTGGTTGAGAAAAAAAAACAGTTGAAATTTGCATTCAATTAAAATATT
TGATACTAATTCGAACTTGGGACTCTGAACAGAAGAAGAAGTCCTCCTCCCAAGTCAACT
GATATTTTATGTGTGGGCCGATCTACAATTTCTTTTATTTTCGTAAAATGGCCCATTTAA
AGGCCTTCAAGACTGAACCGGTTCGACCGGATGGTTTGTCTTAAAAAATTGATTTTAATT
CTTTCCAATAAATGAGGATTTGGTTTGCTGGATCTGTAATTCTCCAGAAATAGTTTTTTT
GTTCACTTTTTTTCTATGTAGGAAATGATAAAAAGAGAATAATTTTCTCTGACTTGGGAA
AGTAAGGATACATTAAATGAATAAATGTAATAAGAAAAAGACAAGAGGAGGAAGAAGAAG
AAGAATCAGATAGAGACGAAAAAAGGAGTAATAATCTTTTTTTTTCTTTTTCTTGGAGTT
GGAGTGGGTCTTTTCTCTCACACAGGTCTCTCTCTTCTCAACTCTTCCCATGTTGTTTCG
CTTCTTCTGTAAGATTTCTGTAAGTTAGTTCCCTCAGAAAATTCTCCATTCTCCATTTTC
>FP011313 AT3G19720_1         :+U  EU:NC; range  -499 to   100.
ACGGTGAAGGAGGGACCCGAACTAAGTCTCCTTTCGGCTTCTAAGCCACAGTTTTGTTAC
ATTCATCAATGTCTCTCTTTAACAATAGAACTCGTTGATTTGTTCCATGTCGTAACAATA
AAAGTCACTATTTCAATTTTAATCATAGTTACACAAGAGAGACCTTTAAGAAATGAAAAA
ATAGTAAATTAACAAGTCGTCATTTGCTCAAAATATTTCTGGTTTCTCATCCAATAATCA
CAATTCTGTACTACATAGTTATCACAAATCCTTTGAGATAATATTTCTGCATATACTATT
GGTCAAGACAAAGCAAATCCTTTGTATTTGCCGACCAAAAAAAAAAAATCCTTAAACTCT
CTCCTTACGCGCTCTTTTATTTAAATTTAGCGGAGAACTATTACAACGTTGACTCAACGC
GCCATGGATGCGCGTGAGATTAAAACACAAAAAATATTTCTTTTGACAAAAATTGAAATT
AGCCGTATCTGCTAATTCCATGGCGGAAAAAGGAACGGCGACGAAAACTAAAGAGTAGAA
GAAATAAGAGACACTCTCTTACTCTTACTCTTCCTCTTGCTCATTTTCGTAAGAGACGAT
>FP009627 AT3G02040_1         :+U  EU:NC; range  -499 to   100.
TGTCACTAATATACAGACACTATATCTTATCTTAAAAAGTACAAGGCCCATTTAATCAAA
GGGCGTGATAATATGTAGTAGGAGCTGTAAAGCTTATCAAGGTAGAGAAGATGTGTCTGT
CGAATAGGAGGAGTTTAGTAAGATTGTATATGCTTTGGAATATTCGGAAATTTAATGGAA
GCATTTATAATAGATAACCAATCCACAAGTAACAAAGATTAGAACGAAGGTGTGAATCAA
TCAACATTGATGGCTAACTCTATTCGATTTCCATCTAGAGAGAGCTAAGGCCCACCAGGA
GCCCAAGAGAGAGGGAGACAACCAGGAAAAAGAGAGGGGAGGGAATATCCAAAAGGGATA
ATTTCGATTTTGACTGTTATTAGGAATGATGACGTGGCGATCCAAAGAATATTCCAAGAT
CCCATCATCTTCTCCTTCTTTATTCTTCTTCTTCTTCTTCTTTTTTAAGCAAAGCCCCCA
AACCCATATCCCTCTCCTCACAACATCAATCTCACAGGAAGGAAAGAAAGAAAGAAAGAC
GAGCCCTTTTTTCTTTCTAAAAATAGAAATATGTCTCTAAAAGCCATTCATGTCTCGGAA
>FP008346 AT2G35940_1         :+U  EU:NC; range  -499 to   100.
TAAAGCTATATCTAAGTGTAGAGTTTAATATCAATTTTGAAAACAAATTCCAACATGGTT
GGAATGTCTATTTAGCATATTAAATTAAAAAGATAAGTAATATTAGCTGGTGGTGAACGT
AAACACACACACACACACAAATTGTTTTGCGGATACAAGTATATATCAATATATGAATGT
AAAATTAAGTTACATTAGTGAATATTTCATGTCCTAAACATTGGTTATTGTCCCATTTAA
CAAAAAATCCACTTTGGTTATAAGATATACCGACCACAACACTAAAATAAAATAAAATAG
AAAGAAAGTGATGAAAAATGGTGGCGTACTAAGGACTGTGGGAAGATTAATGAGTGAAGG
AAAAGATGGGTATCTTTTATCTCTCCTTTCTTTATCCTCTCTCTCTTTCAATATATATTA
GTCATTTTTATTTTGTTATATATTATTTCTCAGCTTTTTAAATGTATTTTATATTTCCCC
TTTGAGCAAGAAAAGAGTTGCAGAGATCTTTGAGTCTGACACAGAGACCAAACTCACATA
GCAATCACACACATCTCCACAAACACAGGTATGCATATAAATATATATATATAAGTGTAT
>FP016651 AT4G32260_1         :+U  EU:NC; range  -499 to   100.
GGGAGGTTTGCTCTCTTACAAGTCGACGCCAAGTCAACGAGGTACTAAATACAGAAACGT
GACTGCAAGTAGAGTTTTTAACAAACTCATTGCAAGGTTTCGTTTCAAGTGTAATTCCGA
GAAGGATGTGTGGAACAGAAAAAAACTCATATCCGAAACCTAAAAAAAAGCACTCCTTTT
CTATCATTTGATTCTTGTAGAGATTTTGATTTCCTAATCTTGGTGTTTATATACAAACTT
GGATGTTGTGTGTGTGCAAAATGAATAAGGCATTGTGTATTTACGTTTGTAGTGGATATA
ATTGCAACCTTACCGTCTTAGCCATTTTAACCTTATCTGGTACAGCGTTCGCGTTTGCGT
TTGCGTTTGCGTTTGTGTTTGCGTTTGTGGCCAAAACGCAATCATTTACTTTTTAATTGA
TTTTCCGCTCCATTGATTTTAATCTGACGACCACAGCCTTTAGCTTATTTGTGTGGCGAA
GAGAAGAGATAACATTCCTAAGCAAATCTCTTCTCTCTCCCATTCGTCTCCAAAGAGATT
ACAGTTTTGAGCATTTCTCATCTCTCGAAGCTCTTCTCTGTGTGTGTGGCGATGGCTGCT
>FP000115 AT1G02190_1         :+U  EU:NC; range  -499 to   100.
ACAAAAAACAGAAAAGGAGAAAGTTTTTGAAAGGAGATGAGCTTGATGGAGATGTTGACT
GGTCCCTGAATAAATGAAAAATGTGTTGCATTATTTCTATTATTGAGAAGAAAAAAACCA
GGCATTTTGGTTATTGGGCTTTGATTTGATGTTGGGCTCTCAACCATTGAAATTGAATGA
AGAAAGAAGGAAAGTACGTGACTTGAATTTCATTTACTTCATTAAATGGGCGGCGTTGGG
GCCGGTGGAGGTGGGCCAATGACATTGATGTGTAAACAGAGGTAAAGCCGAATTTTGGCT
AAGGCGAATCAATGCCCATTGGCTCCTCTCCTTACATATTTGAAGTTTGAGGTTTCCTTC
CTTTTCTTAAATTAAATGTTGCTGTAACATTTCTACTATTGTAAACCGGGGCTCCACCAC
CATGTGCTTCTTCAACACTGTATCATCAGAGCCCACATGGTCATGCCTCTATATAATACT
TTGTATTATTATTATTCTTATGTCACATTATAAACAAGTACCTCCAAATTGCACTTCCTT
CAAACTTATTCGACAGTAGACTAGCTCAAGTACCTTTGGATGGCGTCGAGGCCCGGAGCT
>FP000515 AT1G06430_1         :+U  EU:NC; range  -499 to   100.
TACTTGTCTACGAAACCAATGTAGGAGTAAACGGTCTTTGTTGTGTACTTTTTTGGTTAT
GTATTGTCGACAGAAAGGTTAGAAACTAGTATCCAAACTCAATACGTCTTCTTTCTTTAG
ATTTTGCTTGGTTGCTAATTGCTTCATGTGGCTTTCCTTATTCTACTAAAACTCTCATCT
TTGTTCTTGTTCTATTTTTTACTTTTACATCCTAATTTTTTTGAAATATTATTTTTTGGA
ATAAAATTTGAATTCTTTTTCTTAACCTTTATCACTACCAGGGTTTAAATTATAAGTTTA
ATTATATAATGTAAAAATTGTGAACGTTATTTATGTATTGAATTTTTGATGGATGGTTTT
TGTGGAAAAAATGGTTATAGAAAAAATTGTGACAAGAAATGAGTGAAATAAAAACCGAGA
GCCCATGAAAGGAAGCCACGTAAGCTGTTCGGAGCCACATCTCTTGTCTTCAAAAGTACC
AAACTTCATTTGCTTCTCCAAACAAACAATCTCTTTCTCTTCTTCTGCCAAATTCCACAG
GTGCGTTTCACTCTTAGCTCATCTGTGTAATCTCAAGCATTTTCTGCTTTGTTTGGTCTG
>FP015575 AT4G20890_1         :+U  EU:NC; range  -499 to   100.
CAGATTAACTATTCTAAAATCGTCATATTTATGAGTTGTTATTTGCCTGTAAGCCATTTA
CTTCTAATTTCTATTGTCAGCTTATCTAATTAATTTGGTGATTTGCTAAATAAGTAAAAT
TGCCTATTATTGGTGTGAAAAACAACAAAGGAAAATCCACTAATGACGCAAATTCGAATC
TTTTGGTCTTTAATTTCAATATCCGAAGAAAAAAGGATCTAATCAATAATATAAAAAAGC
GTAGAAAACAATTTGCCTTTATATAACTTTCACGAGTGATTTTGTAAATATTTTATAATT
AATTAACAAAAATATCTAAGGAAAGATATTTGTTTTTGATTCGCTGTATAACAGCACATA
AAGGAAACCAAATCGAAAAACTATCAGGGTAATATCAAAAACCAATAGAAGTCTAAGGAC
GAAAATGCAAATTATTTGAGAAACTAGAGAAAAAAGGAGGTAAACTATATATAGCCGATT
ACTACTCTCATTTGTTTTTATACCCCTCAATCATAAACAATAAACAGAGGGAGTCGCCAA
ATTTTCTCATCATTTTCTCGAGAAAATAGACTAAAAGCGATTCCCGAGAGAAAGAAAGAA
>FP012215 AT3G32930_1         :+U  EU:NC; range  -499 to   100.
GTCTTATCCGAACCCTCTCCGCCGCAACTATAAACTGAAACCCATGAATGAAACAAAAAA
ATCATCTAAAAAAAGAAAAATTACAATGGAAAAGAATAAGAACAACAACAACAATTGAAT
TGATTTCTGCTAGGGAAAGAAGAAAAAAGAGACGCGGGAGAGATAGAGACAGAGGCCAAG
AGAAAATATTAAATATTAGGGTAAAAGAAAGGGATCAATGTGTGTTTTTACGGGTCGGAT
TAGTGATCGGATCAGATCAACTTCGTAGGAGAGGTAAGTTTGCGATTTTACCCTTTAAAT
TTATTTTTTATAAACACAAGAAAAAAGAAATTAACCGTTTTTGGTAAAAATAGCTCAAAT
GGCTTGCTAAAATGCTGGAACTCGTTATCTCTTAATAGTATAGATTATTAACCAGCGAAG
AAAAAAACTCAGAACGACGTCGCTTCAACTTGATCCACTTCGACTGAACAAAAGATAAAA
TTCTCTCTCAAACTCAGCCGCCCAGATCAAAAACAACAATGCAACTCTCACTGGTTCAAG
TCTCTTCAGTGTCCAACTTCAGATCCCAATCAACGATTCCTACTCTCTCCAACTCAAACC
>FP003363 AT1G49760_1         :+U  EU:NC; range  -499 to   100.
TTCTTAGCTATTTTCATAAATTTGCATGGTCATTCAATGGTATTTACTAATAATAATTAA
ATATGTCTGAACGAACATATTTTTTTTTGACAGTTACTACAGCTATTTCATATTTTATCC
TTTTTATACAAAAATCACTTCACTTTCTAATTTACCTTGCAGAAAATTTACTACAGTACA
TACTAATAATTTTAACAAATTTTCTTAAATAAAACATCACTACACTTACACTGATTCTTG
TTTTTCTAATCTCATTAGTAATTACTCCTCATTAGTCTGAATACGGTTATATATTTTTGA
GCACAAATACTTTTGCCCAATAAAATAAAATAAAATGGTAAGATATTTCCCAACGCATAT
TTTATACAAGTGTGTGACCCACAACAAGACACACTACAGTGTAAATCCAACGGCTGAGAT
TTCTCAAATTACCATCAAAGCTTTTAGGGTTTGGTGAAACCTTCCATATATAAACACTGA
AACCTCCAAGTTGTCTTTCCTCTTTGCAGTTTTTTTTCATTTGAGCTTCTCTCTGATAAG
GTCACTTCCTCTGACCCTTTTATCTAAGCTCAACGCTGCAACTCTCGCCGTCGGTTACTT
>FP020482 AT5G43830_1         :+U  EU:NC; range  -499 to   100.
CGCACCTAATATTACACAAACGATAATAAAATGGATACTTTTCAGATATGTTTTCAAAAT
CGTTTATCTATTTAATATTATTACACTACCAATAATATCCAGCATTTGCAATGAATGTAA
TTACGTAATTAAGTCCTATTTTACACGTCTACTAAATTTATAAACTTTTTATCATAAAAA
TAGTTATTACATTCCAAAAATTACTAGTAACATTCCTATAAATTGCGTTACTATTTATCC
AAACAAATTACTATTTTTACAATCTACATTGCCTTATCAAAAGTTTAAAATCAGATAATT
GTGATTCCGTTTAAAGATATGATTATCCATCTAATTAACTCTTTTTTATTAACCTCATTG
AGAAAAAAGAAAAATATCCAAAACTTTCTTATCCTCTTGAATCACGACACGTGTCAATAA
CGTAGGGGTAAAATAGTAATCACGTATATCCTACAAGATTCCTTTATAGCCTTCCCGGTC
TTTCTTCACTTTTTTCCTCATCATTTTCTCGTTTGCTCCATTTTTTTCTTCTTTCTGCAA
ATTTTATTTTCCCGAGAAAATCATCACTGAGAAAAATGCTCGCTGTGTTTGAGAAGACGG
>FP001310 AT1G14640_1         :+U  EU:NC; range  -499 to   100.
TAAGTCTCTGTTGTTAACAGAAAAAAGAAAAAGAAATGATTTTTTTATAAATTAATATAA
TGATGCAGATCGTTGACGAATCGAAAATAGTCGGTTTAGGCGTCTAGCAACTTATATGGA
ACAACTTTTTAAGCCCAAGTGAAAAAGCCCAATAACAAACTTGAATACAGAGTATATATA
TATTCTAGGGTGCGGTTTCTTCCCTCGAAGATCGATTTCCATTGAATCCGTCTTGTACGC
TTTTAGATCACGATTTGCTCCGTCCCTCTCTTCTTCTCCACGTCACGGCGATTCTCGCGG
CGGTGCTATTCCTTATCGGTTGAGATACGGTATGTTTCTTAGGTCAATTATGCTCAATTT
TGATTTTCCCAATGTCATCAGAATCTGATGCTAATGTGTTTTTTTTTTTTGCTCGCTGCA
GAAAATGTTCAATTCGATGAAGATACTACCACTGGAGGCTCCTCCTGCTGACGGGAATTT
AGGTCCACTTCCTCCGTCGCAATTAACGGATGAAGAAATCAAAGAGAATGAGTTTCAAGG
AGAGCAAAACAATTCAATTCAAACTCCCATAGCTGTGGCTACTCATACGAATCCAATCGG
>FP013479 AT3G57780_1         :+U  EU:NC; range  -499 to   100.
CTGTAGAAGGAGAAATAAAGTACTAGCTTTTTACGGTTTTCAGAATAAAGAAAAAACTCA
TTTGCTGAACAAAAAACGGATTTCTTGGTGATCCCAAAGTGGAAGAAAGCTCTGTTTCTT
CATCCAGATTCTCAGTCACTCGTAAATTTTCATTTTTTTTTTTCCTTTTTTAATATCTTT
CCTCTATTTTTCAAATATAGAAGATCAAAAATCATTCTTGTGAATGCACTAATATCTAAT
AGCAACTTTGGGAAATTGTGAGAATCTTACTGATTGCTTATGTGGGGACTTGCCGTTTTT
AGTATTAAAAATGTAAATCATTTTTTTTCCTTTTCATGTAGATTGAAACGAACCATAACA
AGTGTCAATAATGTTGTCGTTTTCCTTATTTCATATCCTAATTTGCCTTGGATTTCAGGA
ATATACGCAACTGAGTTTTTGTCATTTTCTTCTGTTTCAGACTATTGATCACAGCTGTTC
TTTTTTTCAGGCTTTTCTTGAAAGTTGTTAAGTAACTGTTGCTTTGGCTGCAATGGAGGA
AAACTGAAAAGAGTTTGATGATGAAGGGAAGAACAACCAACAACAGTGTACAGTCGAATC
>FP000627 AT1G07640_1         :+U  EU:NC; range  -499 to   100.
TTCTTTTTTCTCGTTAAAGAAGCATTTATTTCCCTTTAATTTGTCTTTGTTCTCCATCTC
TCTTCTCACTTTCCTTTTTGATTTTGTGCTCTCTTCGCGTTTCTCTTTGGTCGTCTTGCT
TCCTCTCTTTCGTTTTGCCTTTCTTTTTTTTTGATTCCCCCACCAAGTTTTTTTGCTGGA
GTTCTTTCCATTAAAGATCCATCAAACTTTATTAAAGAAGGAAGAAGAAAGAGATAAAAA
AAAAGGGTAGAAGGAACAATGGCTTTCCCATCTAATTGGTCACAGGTTCACTTCTTTGAT
CTTCCATTACTAAATGTTCTCTCCTCTTTCTCTCTTTTTGTAATTTCTCTCTTAAATTCT
TCATTGATGTTTTGATTCGTTTTAGTAATAATTTTGATTCATTTCCAAAAGATATTCCTA
TTCCCATCTTCTTTTCTAATCCGCTTTCTTTAATATTCCAACATCTATATATATGGTATT
TCTTCCTTTATAAATACGTATTGATAATTTGTTACACTAGTTGTGAATTGAGTTTCTTGG
TTCTTTCATTAATTTTGATTTGGTTTTGTAGCCTACGAATTCGAATCATCAGCATCATCT
>FP010030 AT3G06000_1         :+U  EU:NC; range  -499 to   100.
ATGAAATCGGATTTAGTGAAAAATATTTGGTGTTCATCAGAAGATTATATTTGGTGTTCA
CCACTGGGATAAGAGGCCCATTTGTTTATATTAAGTTTGATACAAGAGCCCGACCTACAG
ATAGATATGAAATCATACTGTTTTAGGAAACTTTGTTTTATATCGAAAGTTTCCTTATGT
AATTTGATTTTAAGTGGATTTTATACAATTCCTCTGATTTAATTACCTATCATTCTTTTC
ATAACATATTGAGTAAAATATCTACTAATGGGATCAATTAAACTCTTTAAGATGGCTTAC
ACATTTCAACCAATGATACAAATTTTTAGACATATCTTGTCAATATCTTGAAGATTTTAA
ATTCAATAATAAATAACAACAGATTTTGTTGGAGTTTAGGTTCTATGGTCCTATAACACC
TCTGTTATTATTATTCAAAATAGAAACTGTATTTATCTATGGTTAACTATAAGAATTGGG
CTTCTGGTTCACTTGGGAGAAAAAAATAAAGGAGCTCCTGGTGAATATGGTGGACACTAG
CTTAACCAATGAGGATACTATAGAGGAGACTGCATTCGAGACTTGTACTCATATAAAAGT
>FP011724 AT3G24300_1         :+U  EU:NC; range  -499 to   100.
TATTAAAATTTTGCAAGATTATCATAAGATTGTCGTATAAAGAGTGCTGAATCTTGACTT
AATTTCATAAAACTGCTGATCTAAAATCGACATCTATGTAGTAAGTTCTGATCGGTTTGC
TTGAACATATACGGTTGAGCTAGGACAATTATTCTTTGATTTATTACTTTAAATACTAGT
ATCAATTTTATTCACAAATTTATTTTTGTAATTTTTTTATACAAGCCTTTAATTTACCTT
TTTTTTATTCACACATTACATGGCAATCACTTAATCACCAAAAACCGTATAGGATTAGGA
TCGTAATTTGCAAGTTATTAAGAAGATTTGGCAGATTACATCTCTAATTCAATAATGTTG
TTACGTCACATAACTTCTTAAATAATTGATAAACTCTCTTAAATACGAACTTAATTGGTC
TAGCCGGAATCTAAAGTCAACCCTAAACTCCTCCTTCTTCCTTTTAAGAGACACACAAGA
GACAACCTTTCTTCTCCGTATCTCTCTTTCTCTCTCTCAGCTCTCTCAAACATGTCAGGA
GCAATAACATGCTCTGCGGCCGATCTCGCCACCCTACTTGGCCCCAACGCCACGGCGGCG
>FP008278 AT2G35240_1         :+U  EU:NC; range  -499 to   100.
GAAGGTAGGAAAATACGACTTTATGTCGATTCCTATAATTGTTTTAGGGCGACATATTGG
GGTTATACCAAATCTACAGGAGAAGCCTTTTCATTTGGAGGACCAGGTGGAAATTGTGGT
TTTTGATGATTTGATAATATATATATATATATATATATATATATCAACCAAATTGTATCA
AATTTCAAATAAGAATAAAATCATCTAATCTATTCATATTTTCTTACTGAAAAGTATGTA
AATAATAAAACATGATCATCACTAAAACCAAAACTTTACAAGAGAAGGTGGAAACATCAT
CAACGTTTTGGTCTGAGACTCTGAGTGATACCAATGGTATCATACCATACCAAACGAATT
ATCATCTCTCATTCAAATGGGCCTCATATTTAGACATGATAAGGCCCATTAATAACAAAT
TACAAGCCCAATTTGTTTTACTCTCTTTCGTTTTCTTCAATCGTATCCATAAACCCTAGT
CTCGTCGTCTTCGTCGATCATCGCCGGGAAACCACACCAGTCTCAATGGCGAAAACTCTA
TCCCGATCCACCGCCTCATGCGTCGCTAAGCGTTTCTTTTCCACCTCCAATGCCGTCGCC
>FP003775 AT1G54460_1         :+U  EU:NC; range  -499 to   100.
ATTGTAAATCAGTTGGACTTGATTAATTGTTAGTTATATGGATAATTTTGCAAACCATTC
CAATTGATCGTAAAAATCTTTAGTAGACGTCTCAAAGAAAGAAAAACTGATTATGAGAGC
ATCAACAAACGCAAAACTAGCTAGTCTCATTCAAGTTTATACATGTTTTTTTTTCTAAAA
CTAGGTAACTCGCCAACTCGGTAGTCTTTACTATCAACCAACGTCAACTCTTCCAAGTCT
TTTTAAGATTAAAGACTCTTAACTAAAGAGTTTTGGATAACTATTAAGTGCTTTCATATC
ATTTTCACAATGTTTAGTTTTTCTTCATCTTTCTCTAAATATATCAAAAAGTCAAAAAGT
TCTAAATAAAGCGACACGCCAATAAAAAGGCGAATCTATTTGACATTCTATTCGTCCAAA
AAAAAAGAAACGTATTTGTATATTCGTCAAAAAGTAAATCGATGTTGACAAAACAAAACA
AAACAAATAAAATTTTATTAAGGGAAACAAAAATAAATTCCTCGAGAGATAGAAGTAAAA
AAAAAAGAAGGGGATTTTCGCATTTGCCCTGAGCGAAAGAGAGAGAATGTATTTGACGAG
>FP007804 AT2G30060_1         :+U  EU:NC; range  -499 to   100.
TAGGTTTTTGATGCTTTGCTATCTCTCTGCTCTTCCTTTAAGGAACTGAATCAAACATTT
TTTCTTTACTCTTTTCTTAGTCCGGTTTGGTGGTCTTTTTCAGGGAATGTTGAATTGGTT
TTCTTAAAGACTTTTGGATTATTTTTTTTCTTATTCTTTTCATAGACACCATTTTAAAAT
TCTAAAAACCAAGATCTTCATGATATATAGTTTGTCTCTTCATTTGATTTTCTTTTTTCT
ATATGGTAAAGAGTTTAATTTGAAGGAATTTTGAGTTTTGACCTTCTTCCATAAAATTAG
ATACGTGTTGTCTGTATTTTGAACCAATTGGTTCTACAAAAAAAGAAGCAGATATATAAA
TAGGCCCAAAAGGGCCCATTATAAGTTTATAGGGTATATGTGGCCTATAGGCCTTGTCTT
AGACCCATTTAGTTCTTCTCTATAGACCGTCTCTCTTTCGGCGTCTCGTATAAAAATCTC
ATTTGCTTTTCTACAAATCACTCCCAAAATTCTCTCCATCAATCTCTCTTACACACTACA
CAAATTCAACAACTGAAACCAACTCAGAGCAAAAGCTTGATTTGACACTATGGCGAGCAT
>FP017304 AT4G39110_1         :+U  EU:NC; range  -499 to   100.
ACACTCCCTTGCTTGAAGACATAATTATGATCACTTTCTTCATACTTGCTTGTTTGATAA
ATAAAAAACTGATAGTTAGGTTATGATTCTGGTTAGAGCTTGTTTTTTTTTTTTTTCTTG
AAATAGGAACCAGAGTTATTTTATTTTTGGCTTTGTGTTAAAATTGTCAAGATAACAGAA
TTAGCAATTTGCTAAATATAGACCATTGAATATCATCAATGCTCATATCCTCCACCAAAT
TACAGCATACTCCAAAAACTGGCCACACATATAACAACTCACCTTTTCTCTCTTTCATGA
CCTTTTTTTCTCCCTCTTTTCTTCAACCACAAGCTATCCAACAAACTCCCTCATTCCTTC
TTATCTTTGTTCCTCCTCATCCCCCTCTCTTCTCTCTCTCCTTCCCACCCAGGAGGGATG
GAGATAAGAAAGAAACCAAACATATTCACGGTTCTCGTCATTGATTTTTCTTCAAAGCCT
TCCATGGCTCTCCTTCTGGCTATTCTCCTTTTCCTCTCAGGCCCTTCTGCATCTGCGGTA
GCTGCAGCTGCTGTGGGACCTGCTACTGGTTTTAAACCGGCAGATGATATTCTCATTGAT
>FP019337 AT5G23010_1         :+U  EU:NC; range  -499 to   100.
TTTCGATGCAAACATTAAATGTATTTAATAGTTTTTAACCAATTATATTTTACATCATAT
TTTTTATTGGTTGGATTAGTTGTAATTGGTGATATTTTTTTTAAAAAAAGATAAATCAAA
TGAGATTTATATATTTTCTTAATTTGCGTGCAAAAACTTTAAATTAAAAATATTAAGAAA
CAGAGAGAGTATCTTTTCTATACATAGGTATATCACTTATATATATATATATGTATACAG
CTAAATATTTATGTAAAAATGTAAACATACGAAACTGTTTATAGAAAGTATAATATTCTA
AAATAAGATATCAAACACAGTATAATATTTAATTTTAAAGAAGATACTATTTTGCGTTTA
ATGTTTTCATCGAATATAATTTCTTATTCCGCTAACTCAAATGTTTATTATTTTTAACAT
CAAAATGTTTCTAATACTAAAAAGTTTAATAAATAAAAAAATCTCTCTATAAATAGATAA
ATTATATCGTATAATGTTCAAAACAATTCCCACACTATCTTTCCTCCACATTAAAGTAAA
GTATCTCTCTCTTTTTTCTCCTACGTACTCCATAGTGATGGCTTCATCGCTTCTGACATC
>FP011134 AT3G17840_1         :+U  EU:NC; range  -499 to   100.
TATTAAAGAAGCAAAACAAAAAAAAATACATAGAATTAAGTGTTATCTTGAGAAGAGTGA
TTCCACTTTACTCAGATGCAGGGAATTTCATAATCAAAACCTTTGTATTCCATTTCTCCA
TAAACACACACACCCACTTGCTAATTTTCTTGTTAATCCGATTGATTATTAAACTCTAAG
TTTTTGTAATCCAGTTAATAATCTTTAGCAGTTGGAATTTAGATAAGACAACACAGCTTA
GTGGTACGAATGATTCACATAAGATTCTATAATATCAATAAGTTAAAACATAAAAACCAA
TAATAGAAATTAAAAAAAAAAAAATACAAATATTTTTGTCGAAGCATATAAAGACATACG
TCACTGTTGTATAGAAATTGTCGTTTTTGTCACATTTAGATTTTAATTTGAAAAAATTTC
AAAACTCGAAAAAAACAAAAAGTGGAGAAAAAGAGAAAGAGAGAGTGTTAAGAGTGTTGA
CTAGCTTCACTCTTTCTCTGTAAACCACACACACAGCTTCTTCACTGAGAGCTTTTTTCT
AGGGTTTCTCTCTTTGTTTCTTACAATGCGACTCTTCTTCACACCGTCAATGTCCAATCT
>FP015935 AT4G24750_1         :+U  EU:NC; range  -499 to   100.
GACTGTTTCCCACACGACACTTTTGACTGGTTTTTAGTTTATTTGACAAGATTCGTGTGC
TGTCGTCTTGCTGTTGTTGTTGTTCATGTGCAAACTTGAAGTGTAATAGCCTGCAAACAG
AATCTCCGATCTAGGAACCAACTAACAATAATCAACAAAAACTCTCGATCCAACCTAGCA
CAGAAGCTTGCACTCGATTTGCTATAGTGGGTGGAAGTTGTATTGTACTTGTATTTGTAA
GAACTAAGAAGGATCCATAGTTTTTTGATCAAAAAGAAAAAGGAAAAAGAAGGATCAATA
GGCTTGATGATTACTGATTATGTAGATGGGTATTTTTATTGGCTTTCTTAGGCCCAAACA
AGGGATCTTTATGGGCTTTTATTACATTGGTACTGTCAGAGTCGGATAAGACTCCGACCG
AATTTTCTAACCAAAGTGAGTCTGGTTCGAAAAGACTGCTTCAATGAAGCCAAAACTATC
CAATAACTCGAAATTGACTACTCTTTTCTTTTGTCTCTGTTGTTGATTCGCAAAGGCGAA
GATTATCCATCTTCTCAGTTACTCCTACTGGAACCAAAAGCTCAGAACCTTAAAACATGG
>FP012850 AT3G51060_1         :+U  EU:NC; range  -499 to   100.
AAATAAAAATGAATGGACCTATGGACTTTTGACAAGGTTTTGTAGTCAGTTCTAGATCAT
GATTAGGAGGTCTAATTAATAGGTCCCGAAATATATATAGAACTATCTTAGGATAATCAA
AAATAGTATTCTGATACCGTAATGATATTATTTTTACTCCTTTTTAAGGAAAATTAGTTA
TTCACATTCCACCATTTATACATATAAAAATTTCATATATGTAAGAAAAAAAGAAGAAAG
AAAAAAAGCGGGTTTCCCGGAATGAAAAGGACCAAGAGAGAAAAATCCATTTTATGCTAA
CGTGGCAGCATAATAACCGCCCGATTATATATCAACGATAAGAGATGAATTGTTTTCATT
TTGTAACAACAAAACATGAGAGAAACAAAATTATATTTTTGCAAAATCTGGAAAAACAAA
ACAAAGAAACAAACAAATGAAGAAGAGATGAGAGGAGACAGAGAATTAAATTAGAGGAGC
AGAAGAGAGAGAGAGAGAGATATAGAGATTAATAAGGTCATGGCGGCGTTGCAGAGCGCA
AGAAAGATGATTTAAATCTCTCTTCTTCTTCTTCCTTCTTACATATCTCTGTGTGTTTCT
>FP009676 AT3G02510_1         :+U  EU:NC; range  -499 to   100.
GGGAATGTTATGTACCTTTAATTGGATGTAATCATTTGGTAAATGAAAGTTGATGTTGAG
CCAAAAAAAAAAAAAAAATCTGATACAGGGAAAAGAAAAGCTTTAAACTCTTAAAATCTT
TTTGTAGACAATTCAACACATAAGTCTCTTTCCCTACATTTCATTTATTTCTCTTTTCCT
TATTTATTCCTCTCTTCTTCTTCTTTTGACAGATTATCCTTTTTCTATTGTTCCATTTTT
TTATTCATGTTTTCCATGTGTACATTTGTATAAGAAGTTTTTTTATTCAAAATAGTAATC
TGCTGTAAACTTAAAAATAACTCCAAACACACATTATCAGTAAATATTTTGAGCATGTTT
ATAGAAATACGAATATACGGAAATCAATGTATTGAGTAATTAGGAATAATATGAATTAAA
TATAATTAAACACATACACTTAACATATAAACACATCGCTATTCCTATTATTACCATCCC
CCTCGAATCCCACTGCTTTGCTTTTGCGCTTGTCTCTCTGTGCATTCACCTTCTCTCTCT
CCTCTCTCTCCTCTCTCTTTCTCTGTGTCTAATGGTTACAGCTACTTCAATCATAGCCTG
>FP002113 AT1G23510_1         :+U  EU:NC; range  -499 to   100.
TTAATCAAACGTTTTTTTAGAAACCCTCACAATTATTTATGAAACTGCTACATTTTGGAT
TTGAGTTTTGCAATTTTCTCTCATATGATATTAAAAGGTCAATGAACATATTTTTTAACA
CCAGTCAAAAATAGTTTGGGAAAATTCACGTGGACTATACATACTTTTCATTCTTCTTGT
AATTACGGATATAAGTTCATGAACTCGGATTTCACGTAGGACACAGCAGAAACATTCCTC
ATGTACCTGTCGCTTGTACGACAAGAAAGAAGTCACGAGACATGAGCTGCCCTGTTTCTC
CTTTTTTTTTATGGTAACGTATGGTACAATCCACCTTCGGTATTCTCTCAATTTCATATT
ACATTTTTGTCTAAATCTGAATCCATCTTTTTTATCTAAGGTCCCTGAAACCTTAAATTG
TGCCGTTGACTTCTTTTCCTCTGTAAGTCAACTCTCTGTTTGTCTCTACATACATCCATC
CATCTATCTTTGGATCGTCATTTTCTCTTTGTGGACTAAAGTTTAAGAGAGAACATGGGT
GTATTTCCTGGATTTGGTAGCTGGATCAATCAAAACACTCAACAGCTTCCTCACAAGGTC
>FP018501 AT5G13240_1         :+U  EU:NC; range  -499 to   100.
ACAATATCTAAGTAGGTTTAAGTACGAAAAAACCTAATGCCATAACATTCAAATCAAACC
CACAAAATAAAATCAATGCCACTGATTTGATAAGTGAAAACAAAATAAGAAAATCTTACA
AAAAGTATTATGGTTTATTAATACGTTAACGTGGTCCACCTGAATTGAGGCCATCATGTA
ATGCCGTCCAGTTTGGATAAATCAATTAATTTCGAAGGTATACAACATGAATCTCGTGTT
TACCTATCTAACAATATAACGAATTTATTTTCTTGGGAGAAACTCTTTACCAAGTTTTGT
TACTGAATCGGTTCAAAGAAATACAAATTTTGGAAATTAACGACCCAATTTCAGACGGCC
CATGTAATATCATGGAAACGGCACGCAGTTCATCATTGAGATTCAGATGCTTCGCTGTCC
ACAAAGCATATACGGATCTTTCGCACGTGGGAGATCTTAGCCTCGTAATAGAAAGAGAAA
AACACAAGCGGAGCAATTTACGCCTTTTCCTTCCACCATCGTTTTTTCAGGTAATCGTTT
CTCTCTAGTGTCTAGCAATTACAGGGTATTTCGAATTCCAATTCTATTACCGTTTTTATT
>FP000470 AT1G05960_1         :+U  EU:NC; range  -499 to   100.
TTGGTTTTCTACATTCCCGGTTCTTAAGTCTTGTGAGTAGTGTATGACATTTGAGATGAG
ATAGCTTGATTTCTATGTTGGATCAGACATTTGAATTGTATTACTATTAACCAAACTAAA
AATTGTGTAAAGCGAATATAATAATTTTCGGTTTAGTCATGAACCACCAAACCAATTCTG
AAGGGAATTAAAAACCAAGAAAAATTAAGAAAAGATCAAAAGAACAATTGTCAAGAATCA
TAGAGGACTAGTCAATGGATCCATTCAGCAGAAAACAACCTTCAAAAATTCGGACCGTAT
ATAGCCCGCATCACATAAGCACTAGTGGATCCATTACAAGATATTTGAAGGGTATATTGG
TAATTTAAAGAGGAATTCGGACTGACACTTTCCGACATTAATGGCGGAAAGAAGAGAGAG
AGAGAGCTTTTTTAATAATGAAATGGAGAGATTAAATAAAATAATGATAAAAAGACGAGA
GAAGAGCAATGCCACCTCTGAGCGGGCAAGCGGGATTAGATTTGCCTTCTTCTCCCCAAG
CTGCCTCTCTGGCTTTTCCCCATCTTCCTGGTAAAATTCTCTCCTTCTTCAATCTCTATC
>FP019779 AT5G28500_1         :+U  EU:NC; range  -499 to   100.
AATTTACAGCTTGAACTTGTTGATTGAGTTAACTATTTTAAACGACAATGAACGAATTTT
TTTTGTTTCGTTACATTGATAAGTCTTTTAAAATCGAATTAAAAGCAAATCGAACTAAAC
CCCAATCGAACCATAGATTAATTCAAACACAAACCAAACCATATTAACTTCGGTTGAGTT
TGATTAGAGTTTTACCAAACCCAAATAAACCAAACCAATCCGAATTCAAACCAAACCCGA
AGTGAAACTAGAACGCCAGTAAACAATATTCAAATAGTATAAATTAATACAAAAAATAAA
CATGACACAAAAAAATTACAACATAATTGTTATGTTTGGTTTCCAAATAAATAAAAGTAG
GTGGCGGGAAAAGAAGAATATCAGAATATGCGTTAAACCAAACCGGTTTAAATCCGGTTC
AAAATCTTTAATTTTCCCAAGTCTCTTATCTCTTATCGACGAAGATGATAAGGTAACAAC
AACCACCATCATCGTCTCCACTCTCTCATCACCACCATGCTTTCTCTAACTGCAACAACT
CTCAGTTCCTCCATTTTCACACAATCCAAAACCCATGGATTCTTCAATACCCGACCCGTT
>FP008623 AT2G38820_1         :+U  EU:NC; range  -499 to   100.
TTTTTTTTTTTTTTTTTTTTTTTTTTTTGAAAAACGATACATCAGTAGTTTAATTTTAAA
TAAACGATCTAAATTCTTGAAAAAAATTTCCTCAATTTTATCAATATCCTTAGATTTATA
CTAAAAGGTATATGTACGGAGATACTACAGAATATGCCAAAATACGTATACGCAGCAAAA
CGTACGTGCATTAGATACGGAGGGGTGTTTTCGTCATCTTAACCATTCAACTTATTCCGG
GCGAATTTACTAACTGACTCCGGCCGAAGTGGACTCGCAGACACGTACCCAGCAGAGAAG
CTTTGAGGGTAGTGTCGACTTTTCTCAATTCAATAGTATCGTATCTTAGCCACATGTTAA
GAACGAACACCGTTGATCTCACGACACGTGCCCTTGATCATTTTACAGATTTAGCTATTT
CGAACACGTAGGATACACACGTGTACATCAAATCTCTTTCCCTTTATAAAACCTCCCCAA
AACAAAGCTTATCCTCTTTAGTCTTTACTCTTCGCCACATCACAGATTTTGTTTTCTTCC
GTTTCTCGAAATTCAGTTTCATCATCATCCTCTCTGGATTTATAAATTTTCAATCTACCT
>FP015419 AT4G18930_1         :+U  EU:NC; range  -499 to   100.
AAGCAAAAGAGAAAGACATGCATCTAGAAGCCCAAAAACTCTTTGTGACAACTGACAATG
TAGCCTTTTACCTTTTGCATATCAGTTTCCTAAAAAGCCTTTTCTTAATATAGAGGTCCA
TTGCACTCCAAAGGTGTGCGTTCATGAGCCCATGTAGTTGATAACTTCATCGTATGTTTA
TGTTTACTACATACGTCGTCGTCAAGATGGAATTCACATCTGATTAAATTCATTTCCTTT
GAAAAAAAGATTCCTTCCAACATGGCTACAATCCAACACCTTCACTTAGAAAATTTACTA
CTGACCAAAACCAAGAGCATTTTGGTCGTATTTTAATATCCTTAGTCGTTGTCTATGAAT
AATTAATATGACTTACAGCTCGTTGGTCGTATTTTCATATCTTTATTCGTTGTCTATTAA
TAATTACTATGACTTATTAACGTATTCCCTGATTAGTACAACTAATATAAAATGTTAATC
TTCTTCTCATAATATTCTTGAAGCAAATTAGCACTGACCGATCGATCCATGGAAGAGGTG
AAGAAGGATGTATACTCGGTTTGGGCATTACCAGATGAGGAATCGGAGCCCCGATTCAAA
>FP012448 AT3G46500_1         :+U  EU:NC; range  -499 to   100.
TTCCGTGCTATAGTGAAATTGGCTACGCCTTAATATGCTTTTGGGTTCTCCTAGCGACAT
AAAGTTATAGAAATCCAAGACAACCAAATCTATACGCATTTTACGGGAAAAAAATTATTG
TATACTTACCAATAAATATAAAAAGTTAGATGCAAGGCATCAATTAGATAGAGTGTATTA
GAAAAAGACTCGATCGACTCAAGGGACTAATAGAAAAAGACTCAACACTTGTTCACACAT
AAAGCAATTAAAAAACCACTCAAGATATAGAATCACAGCATGTTATAATTGATGAACATT
CAATATATATGTGTCCTCTAGTTCTTGAATAAAACCAAATTTAATATGATATAAAGAACA
AACTATTAATTTTGATATTTTTCTCGAAAGATGTGGTTATTTTGGCTGTTAACATATCAC
AAGACTTTAATAACAGTCCGATTGAAATTTTAAATGTGGAGCTTACATAATATATGAATT
TATAGCAGTGGAATCTTGGAACAAGCCATTGTCCTTATCTTGAAAGAGTCAACACAGAGA
ATTAGAGAGATGGAGAACAAAACTCAAGAGGAAGCTTCGACCATTAATGTTTCATCCCTT
>FP002484 AT1G28410_1         :+U  EU:NC; range  -499 to   100.
AGTACCACTCATCTCAATTTCAACCTCCTTCATATTCCTTTCTTTTTTTTTGCCTTTCTT
CTTAATTAAAATCTTGTTTTTTTTTGTTGTAAATGAAAAGAAAAAAAAAATCGAAACTTG
AGGATTCTACAGCGAATCGCGTGCTTATGTGTGTTTCTGCCGTTGATGTGTTTATCAAAG
CTTTTTTTCTTTTTATTATATAAATCAAGTTAATTTAAAACTAAATTAATACAACAACTC
TTGAAGGGCTTTAACGTGCTTTTGGTCTCGTGTTCGTGTTGTTGTCTTTCAGATCCGCAG
GCTGGTTGCATGATTATCATATCCCCCAGATTTTTTTTTTGAGGAACCACTTGTGTTGAG
AGTAAACATCTTGCCCTTTATTGTTTTCAAGTGTACAGTCCTTGTCGTTTTTAAAACCGG
TTCAATACTTCAATTCAGATTTTTTAATCCCGGTTTACTCGCCGTCCCTATGAATCACAG
AGGAATCGAAAGAACCTTTACGAGGAAGCTTTGACTCGAAATCTCTCTGAAGAAGAAGAG
GAGAGACGAAACTGTTGGCTTAGTTTCCGACGCCGGGAACGTCGGAACTCCGGTGAACAG
>FP020744 AT5G46630_1         :+U  EU:NC; range  -499 to   100.
ACAATAAATCATTGAGGTTGAAGAATACGTAAGGAGCTCCATCATCAAATTCTTAGGTTT
CTAGAATCCAAAACTACCCTCTCTTAAGTTGGTTTAATACAAACGTTATTTATGAATTAT
GTGTATGATGCATTGTTGAGAATGTTGTTAGAAAAAATATTTTTAAAATTAAAAGGAATT
GTTTATTGTATAAGTGAATAATTAGATAAATAAAAATTATATTTAAATTAAACAATACGA
AAAAAATCCGAAAATACCGCGGCGTAGCGCAGGTGATCACCTAGTGTTAATAATTGAAAA
TTAAGAACTTCTATACATTGTTTGTTACCTAACCATTCTTCATATGTAAACAACAATTAA
AAATGATGAAGGATATAATGTACTACAGGCCCATAATTGAGACGCACAGGCCCAGAATCG
AATAAGACCGGCCCATTCCAAAATGACGACTGAATTCAATTTTGTTTCTATTTTTTGATA
AAAAAGAAATTAAAAAAATATCGCATTTCAGTTGTTCAACTTCTTCGTCGTCGTCTTCTT
CCTTTGCTCCGTCGTCGAGATCTCGTCGAACCTCAAATCTCAAATCTCCTGTAACCAGAT
>FP014441 AT4G08025_1         :+U  EU:NC; range  -499 to   100.
GTAAACCATATCCCTCTCTTTTAAATATATTATTCAGGTCCCATTAACTAGTCTTTTAGA
TTAAACCAAATTTTCATAATTTGCTTTCTAATATGGGTAACATAATTTAAACAAAATCTA
AGTATGGCTTTTAAACGCTCATAATGAAATATATGTTGGGTACTTAATATTTAAACCTTT
TAGCTATTTTACTTACAATCTTATCTATGTAAAGTTTGAGCTTCATATCTAATAATTTGG
CTTCAAATTTTGATATATATTTTTAAATTTTAATCCATAAGTTTATAAGCTGAACTTAAT
ATCAGTTCTTGCATTAGTTTTTTTTATTTAAATTTCAAGAACATATTCCAAATATAAATT
TAACGTACGTTGTTTATTAATTTATCAAGAGGTTAAGATATTCACATTAATTTATGAAGT
TAATTTTATAATAAATCGAATTTAGTTACGTTGGATATTCAGTCACCTATAAATAGTTTA
CATATCTTCATGTCTAGATAACCAAATAAAAATAACATATTTCATTACTTTCTTCTCATA
CAGGAAAAATAAGTCAGTAATCTCCAAGCATAAGAAAAATATGGCTAAACTAATCTCCCA
>FP022328 AT5G63910_1         :+U  EU:NC; range  -499 to   100.
GATAGAATCCCCGCCACTGACTTCGCCACGGACGGCTTCTCCGCCACGTTCAACACTGTC
ACGGGGCCACCGCCTCGTCGCGACATCGCCGGTAAAGAAAACCCTAACGGTTAGTAATTA
CGTTTTTTTGTTTTCAGTAGGCGAATTTTCCCGCTCTTATGATATAGCCTAGCTACTATT
GGTGGTGTCACTGAGACACTGACCGAACAGTTGTGGAAATTTGTGCCTTTAATGGGCTTC
AATAATTCGGTTAAAGTTGATCTCACAATTGAAATTGAATCAAAACCGGACTCGGATCCG
GTTAGCTTCTTATGATATATGACTATATGATAAGTATGTTTAAATCGTATAGAATATAGA
TCTTGAGCTTAATGAGATTAATTCAATTTCTTTAGAACACTTGCAAAATAAATAAATAAA
ACAAAATAATATTTTTCCTTTATGCACTATAGAGTTAGTCCGATAGGATAAGGGCCCAAG
AAGGCCTCATTGATAATTTACAATCGAGAGAGAGAGCGATAAAGTCAACTCGTTGACTAA
AATGAAAGATTTCCCGATAGCAATCTCCCTTCTGTTCGCTCTACTATCGCCGGTTCTTCT
>FP012292 AT3G44240_1         :+U  EU:NC; range  -499 to   100.
TTCACTAAAACAATTAATCTTAACTAATAAAATGGAAAAAGAAAGTTCATTTATGAATTT
TTGTCTTTTTAACAATAAGAGTCTCATCACATTAATATTGCTAGTGATGAAATATGTTGA
AAAATAGGTTTACTTTTGGTAGTAAACCAATAAAAGAATAATCTGAATTTGTAGCATTGA
TTTCTTATAATATTGTGAATTTTAAATACCTGAAAGGTGAATTTAAATGATCAGTAATTA
CAATATTAGTCTCGCAAGAAAACAAGAAATTTCCTTTTCCAAAACCGAAATAACTAATAA
AATCAAATCCAAGACTTTTGCGGCGGTGACAGACTCTATAAAGAAGTTTCAGTCCCAAGA
CTCCCTCACATTATTTTCTCTCGCTCTCGAACAAAATGGTCGTGAAATCTGGAATTGAAA
TAGGAACAAGGAGATGAGTTTAATAGAAGATTGTCTAAGAAGCTACCGTTTCATTGCAAT
AGACACAGAGTTTCCATCTACTTTGAGGGAAACTACACAACATGCGACAGATGAGGAACG
TTACATGGATATGAGTTTTAGTGTGGACAGAGCAAAATTGATCCAGTTAGGGCTAACTCT
>FP010495 AT3G11230_1         :+U  EU:NC; range  -499 to   100.
TCATCGAACAACTGTCACGCAGCTGAAACTAAAATCGTCGACTAACAATATAGCTAAAGA
TTCATATTGATGGGAAACCTAGAGGCTATAAATCAAATATTACCAGCTATTTTCTAAGTA
ACAGAAAGAGAAAACTCAAAGGCTTCGTCTTTGCTACACGTTTGTGAAGATGGTCTCAGA
AGTAGGAATCTTTTCTCGCACCAATTCAGGTGCTCTTTGTCGTCTCCGGCGACTAACTTG
GACGAAGCAGAAGGAACCCAGAAAAGGTTTTTGCTTTTTAGTCCAATAGAGACTCTTGCT
CGTCTAGAGGGTTTAATATGCAAAAGATTTTTCGTAATTCGCATAAAAAATTAAGTTCCG
TATATTCCAAGGCCATCCATGACTTTTTGTCAGGTCCACGTTACTACAAGGAAAAATAAA
GGTGAGGACTTTATTTTTGTAATATCGTCAAAGAACACTTTATATGATTTTTCTCTATTT
TAAAGTTTCTTCCTTTTTCATCTAAAAATCGGCAGAAAATCCTAACTCCAGTCTTGCGTA
ATTAATGATCGTCTTCCCTTTTATCACACACTCTTTTATTATTTTGCTCAGCAAAAGATT
>FP019031 AT5G19030_1         :+U  EU:NC; range  -499 to   100.
ATCATGCATACTATAACCATTTATCTACCGGGCATATATAGACCCCAGTCACTATAGCTA
GACCGTTCATTATTCGACTATCTCCATTTCCTGGAAACCAAAAAACGTAGTAATTTGGAA
TAAATTAGTAAGAACGGTCAGTTTCCATATAATCAAACATGCAAGTTCATTGAATTAGTT
TAAACTTTCTTTCGGCCAAACCCTTGTCACCCAGATTTTCAGTCAGTTTCTTGCAGTTCC
GTCACGCATCAATCGAAATGACTTGGTCTCGATCACACTACCTGGCCTCGACCATTGTTC
GGCTTTAGGGATCAATCAAGTTCTAACCAATATTTTGTACATGTATGTAGTTGTAATGAA
TTAACGTGATCATGACAAGCCGAATACAAAAATCTTGCTTTAGATGGGCCGACATATTAG
GCCCAATTTGGCAGATAAGCCTAATGGTATGTTAATGAGCCGAAAATAAACTCTAACTGA
TATCATCGTCAAAAGTTTTATAAGGTTTTTCGCCGGCGACGTACTTCGACGGAGATGGCT
CTGTCTTCGTCGACTTTCCAAATCCCGTTCCTCAAACACCGTTACTTCGGAATGTCTCAA
>FP009292 AT2G45850_1         :+U  EU:NC; range  -499 to   100.
AGGCTTTGAGAGGTTATATCATCCCATCAATGGGTCCTTGCGAGATATTTTATAGATTTC
TTCTGATCAGCCTCTCTCTCTCGTCAAAATAGTTCTCAAAGTGGAAGCCAGTGGGCAAGT
CTCTGACCAGACAGGCCCAAATCTTTTCTCACTCTCCGGCGCGTGGCCTCCACTGTCTCT
ACAGATTCTTCCGTCTCAGATCAAATTCCGAAGAGATCAATCAGTCTATAGAAACAGTAG
AGAGACTAGTAAGAAGTAGCATCAGCTTGAAAAGGAGGAATCTGTTCACCAAGATTTCTG
GTTGAGAAGAAAGAAGAGTGACATGTTGGTGCACGCGCCTGAATAAAGAGTGTGGCCATA
AGAGTCATGTGCCATACAGATGCCTAGTTGCTATATAGAGCTACAGTCAAAGTCAGTTTA
TTCATTAGGATTTTGAATTTCCAAATACATTTTCAGAAAAAAAAGAATTAAAAGATCCCA
TTGTTGTTATCCTCACAGTAAATGCTTTTGCTTGAGAGAGAGTCTGTTAGAGGTTTTTTG
TTTGTTTCTGTTTCCTTCTGTCACCCAGAAAACTAAAAAGCAAACAAATTCAAGAAGAGA
>FP012261 AT3G43700_1         :+U  EU:NC; range  -499 to   100.
TGATTCATTTATTTGAAAGTTAAACTTTTGGAAAGTTATAATATTAACATCTTGATTTAC
TCGAGATTGTTGCATTGATTCATTCAACCAATTTGATTATAGGTGTGTGATATTTTGAAG
GATCCGAAAAACAGAAAATAGATCAAATATCCGAATTAAAAACCGGGTCAATAAAAAAAA
CAATCCGATTAAATTCCTTAAAATGTACTTAAAAATTGTTAAGTAGATAGAAGGGAGCTT
TCAATTTCTTCTATCCACTTTAACATTGTTCTTCTACACAAATGTCTACTCAAGAACGTA
ACAAAAACCACAACAAAAAATTAAATAAACATTTTCATCAAGATCATCAACACAAACCGG
ATTAGAGATAACCTTAACCGGGTTTATTTTAGACTCGCAACCAAACAATCTCTCTACTTA
TTGGGGTTTTCCTTAAGACAATGACAATTATACCCTCTTCATCAATCATCATCAATTTTC
GTCTTCCCGTTTCTTCTTTGTTTGAATTTCCCCCAAATTGGGAATCCAAAACCCTAGAAA
TCTCCATGAGAGAATTCTTCTCCATCTGAATCCAAATGTCAAAGCTAATGACCAGAACCA
>FP002294 AT1G26355_1         :+U  EU:NC; range  -499 to   100.
GGAAGCAATGATCAAATTGAACCCACCGGAACAAGTTTTTCAGCTCAAAGGCTCCGATCA
CGCACCGTTCTTCTCTCGGCCTCAGTCCTTGAACAAAATCCTCGTCGAGATATCTCAAAT
ACCGTTCAAGAAATCATCCTGATATTTTTGTAAACCGGATACATGTAAACCAAACCGGTT
CTAGGATTCTTGTTACATTTTAGAGATTTGTTTTTGAAAGTTGCTCTGACAGTGAGAAGA
ACAAAACCCAATTTGGGAAACTTGTTCTTAATTTTTTTATTTATTTTTGTCATTTATTAC
TATTTAATTTTTCATTTTTTTTCTAACAACATTATATATTATCTATCTGGTAATTTGATT
ACTGGATTTAAACAACAGTAATTTGCCAAAAATTCAATGGACGTTATGATAGATAGCGAT
TACTGTTTCATAATGTTTCTGTTGGAAATATCTGTTTTGGCCTTTTATATAGAATATGAA
GTTGATTTGATTTTGCTTCATATATCGTCGTCGTCACTGGCATTTTGTCTTTTAGAGGAA
CAGGAAATCGAATGGGTCGTGGAGTGAGCGTAGGTGGTGGGCAAAGTTCTTTAGGGTATC
>FP000741 AT1G08750_1         :+U  EU:NC; range  -499 to   100.
CCCTAACCAAGAACACAGTTATAGGGGGTTGCGGGTAATTTCAGATACGTCTCCGACAGA
CACTATAGACTCATAGTTAGTTTCTATATTATTATTGATTTCATGGTCATCTAGTGCATA
TACCCTATTCTTTCTTCCATTGAGAAATGCGATTATATTTTAAGATGCTTTTGCATTCGT
TACGTTAGTTTTTATAGTCCAATGTAGATTAAGTTAAGATTTTTCTTTACAGATTCTCTG
ATTTTGTCTCGAAATTTACATAGTTAGTGGAATTTCATTTCTCTCTTCTTCTTTTTTGGG
ATAATTAATTGGAATTTTTTACGAAATCAAACTGTTGAAAAAAAAATCAAAGAGAAATTC
TATATTGAATTTAAGAAAGTAAAAAACCATTTAATAAAATTTTAACGATAATTTAATGTA
ATCAATTTATCCAATAATTCACAACAAAATAGACAAAGTAATCATATAAAAGGATTTATT
TACTCCGTCGTTTGCTCCCGTCTTCACCGTTTCCTTCCACGCCTCCGCCGGCAAGCTAGT
TTTCTGACTGGAGTTCCATCGTGGACGCCGTAATCCCTCTTTTTCGTACTGGTAAATTCT
>FP015772 AT4G22960_1         :+U  EU:NC; range  -499 to   100.
ACTACCCAATACAAATAAATTCTGCGTGAAACATCTGAACTAAAATCTTAAAATAATTCC
ATCGATCTTTTCTTATAGATAAAACTTCAAACGATCTTGCTATACTGCTTTTTCGATGTT
ATATGATCTTTAGCATAACGTTTTAACTAATTTACTATTACCGTTTATATATGTCATAAA
AGTTTTATTCTATTATAATATTATGGTACATGAGCTCCGCTGATAAATATTTGATTGGTC
TCTAAAATCCATGATTAGAGTTTTTATTCACTAACAGTTGAAAGATTCGCCTACATAAGG
GTAGGCGTAACATAAGGGTCAAATGTTGAATTTTATTTACACGCTTGAATAGAGCCACCA
ATACGGGACCAGCTTTGACCGTCATAACAAACCCGGTTTACTAAAACCATACTAATTACG
GTTTCGTCAAAATCAATTTTGTTTCTCGTCACTCAATGCTGCTTATAAAAGCCAGTCCCA
TGCTCACTTTTCTTGCTTCCTTGACACACTTCTTGAGAAATTTCAGCAAAGTGTGTCTTC
TCCGATTTCGCAGACGGTTAGATCTCAACAAGCGATTCTCATCGTCGTGAACCTTCTTCT
>FP020157 AT5G40280_1         :+U  EU:NC; range  -499 to   100.
ATATAGACCTAGCCTAGGAAGAAGTTTCTAAGACCATCCTTATCAATGAACTCTTACATA
AAGTTCTAAACAATTTTGATATACAAAATAATGTTTAAACATTAGAATGGCTCTTACAAA
AAAAGAGAATAAAGAAAAAAAAAACTTAGCTAAGAGCCATTTTTCATTTCTTAAGCACAC
TTTTTTATTTTTTTATTCTTATTTTATTTAATATAATATTTTGATAGTTCTTATGATATT
GTTAACAACCTATTGATAAGGATGCTCTAACTAATCTTATAAATAAAACAATGAATCTGG
TTTGGTCTGGGCGTAACAGAAATTATACTCTTTTTTTTTTTTGTCAAGAGGAAATTATAC
TAAGAAGCAACAGATTAAACATTAAAGCGTATAGTAAAATTAATTGTTTGAGAATCTTAA
ACCAAACCGAACCGGTATTAAACCGGAACCAAATTGGCAATGAAATTTAGATGCCAGTAG
TAACCCGCTTGATTCGTTTGAAGTGTGTAGGGCTCAGACTTGACCGGAGTGGACTCAATC
GGCGAATCTGTCACGGAGGACACGGGGAATCAACGCGGCGGAGAGTGATGGAAGAGCTTT
>FP016880 AT4G34560_1         :+U  EU:NC; range  -499 to   100.
ACAAAAATATTAGTCTAAATTGAGCACGTAAAAATTGTACAATGATAATTAACCTAAACA
CGACAAAGACTATTACAAATCTTCCGATAAATTTATGCAATTAATCTTTCACATTAATTT
AGTTTCATAACAGCGTCTTTAGATTTATCTAGAAGATGCACGTATATGTAGAAGTGAAGA
TCGAATAAATGATGAAAACAAATCAGGGAATATGAAGAAGATGTGATTGGTCATGAGTTA
CCTCATGGGCGATGAAGGAATAGCTAGGACAGCTTTTGGGAGCATTGAGAATAATTTTGT
GGATAAAGTAAAAACAAAAGAAAGCAAATGCTGTTCACAATTATTTAGATGTTTTTTTCC
AAAATAAAAAGTCTTGGGAGAATTGAATTTTCTACATTTTATTGCAATAAAATTGATTTA
ATTTAAAATAAACTTTTTATTATTATCATGAATATTTTTCATAGTCTATATATAATAAGC
GTAAGCAACTCAATCCAACACCTACAAGACAAACCCAAGAAAAAACACACAAAAAGATAT
AACAAAACGGAGCAAATACATATTCCCCAATCCTCTGTTTTTCTTAATGAAACATACAAA
>FP019896 AT5G36260_1         :+U  EU:NC; range  -499 to   100.
CATTTGTGATTTGATTTAATTAGTTTATATGGTAGTTAGAATGCAGGCGGTCTAACTACT
CCTTGAAATAACTTGAAAAACACTCTAAACTTGGGACATACAGTGTGGTGGGCTTTCAGG
AAGATGTTTACTGTGAAGCACTTCGGTGCGTCTCTATCGAAGTTTACCGGATCAACCGAT
AGTTTTTATATAAAACAAAAAAAAAAACAAAAAAAAATTAACAACTAAATAAAGCTATTT
GCAAGCTAATAAATATCAATTTATCTAAAAGTAATATTTACCACTATAAAGTCATAAAAT
ATCTTGTTGGATTCCAATATTATTGATTTATAGAAATTTTACTGTAGTTTAAAAGTTAAT
TTTGTTATTACCTCTTTTTCCTATTGGTCAAATAATGAATAAACAATTAAAAAATACCAA
CAAAAGACAAAAAAAACAAAAAACAAAACAAAAAAGCTAAAAAATCACCGTTGAAAACGC
GTCGCTTTCTCTTGCGTTTCCCTCTCTTCTCGTTCCCATGTCTCCCTCTCTTCCTCTGTT
GCTTTCTTTGGTTTATCTTTCAAACTCAATTCTCATCATCAGAAATACATAAAACTCTTT
>FP011518 AT3G21890_1         :+U  EU:NC; range  -499 to   100.
AAACTCCATCGTAATTAACTAAATTCGCAATCATTCATATTTGTTTATAGAATCGATTGT
TTGTTAACCTTTCGGTGCATCTATTAAAATTTTAAATTCTCAATAGTTTGGTTTATCGTA
CACCGTAATCACATTACAATAAGATACATATAACATCATATCGTACAAAAAACAAAAAAA
ACAATGATTCACATTGAAGTGGTGGGTGATATAAACCAAAAGAAGTCGTACTAGAGGTTT
GTTTCGATTTGCAAAAAAAAAAAAACGGAGTTTGTTTCGAAAATTTTAAAGTTGTGCGTC
CAATATGAGGTCGAGAGATCGCTTGGAGGAGAAGCGTTTTTAATTTTGAAATTAACGATT
TTGCCCTCATAAGGGCATTTACGTCAAAATAACAGGGCAAGATTCATCCACGTGTCCAAC
AACAACACAACACAAACACATCATTAGTTTTAAAGAAATAAGATTCCTATATAAATGTAT
AAACGTTTCTCCTATTCCCAAATCTTCTTTCCTCAATATCACCCAGAAGAAAGAGAAAGT
GAAACAGATCAAGAAAGAGATTGAGAAAAATGTGTAGAGGCTTGAATAATGAAGAGAGCA
>FP018407 AT5G11890_1         :+U  EU:NC; range  -499 to   100.
CTTAAATTCAAACTTATTTCAATTGCGTGCACACTTTAGTGAACTACTACCACTATCACT
ATATGTGTCGGTGGATTATTATTTCCGTCATTTTGATATTTAATTACATCTTTAATTGTT
ACTCTTTTTTGCCCATTCTTCTTCTTCATTTGATTACATTATACTCTATTGTGAATTACT
AAATTCTGAAAACAAGAAAAATTTGAGTACACAGGACACATCTTAGTATTACTCGTTACT
AAAATACTACACGTGTAAATAATTTTTTCAGAAATAAATGGGGCCACTTTGTAAGTAATA
AATCAGCTTACATTAATTATTTTACCACCCAATAAAAAGATTCCACAGACTTGGCATGGA
AGTCATGAACATTCACAAAAATCTAAGAAAAACTGAAAACCGAAAAAAAAACAAATTATT
AAAAAGCAATAAATAAATAAACTCAGAAAAAAAAGCTATTAAGATTCCACAAAAACTCTG
TATTGTCTCTTTCTCTCTCACTATCTCTCTCTCTTTTGTGAGCTCAGATCTGACCAGAGA
GAAAGAAACAACCGGAGAAGAAGAAGATGACTGACCGAGTCTTCCCAGCTTCCAAACCAC
>FP022126 AT5G61800_1         :+U  EU:NC; range  -499 to   100.
TTATCTATTTCTTCGTTTTGGTTTGAAACTGAGTTTAGTCATTTATCATCAGAATGCAAG
CTGATAGCTCAAAAACAAGCATGGGCCAAGAGTTTCTGAAAACGCTAAGAGGCGAAGGTC
TAAAAGGTTTTTACAGAGGAATCTTCCCCAACTTCTTCAAAGTCATTCCTTCCGCAAGCA
TTTCGTACCTTGTCTACGAAGCTATGAAGAAAAATCTTGCCCTTGATTAAAAAAAGCAAG
AAACCTAATGTTGTGTTCACAGAGAGATACAGTGAAAACTCCTTGATGGTGACGACAAAA
AAAAAACTTGAGCTTTCCGTTTTCCTTTTTTTGGATTCGGTAAAGGTCATTCGAGTGTAG
AAAATGTAACTTGATCTGATTGATTCTTGATTCTTCTTTAGTAGTTTGGTGAGTCCATAA
ACACTCATTTCTTAAGAAAATAGTTTTTATGCTAAATCGTTCGTTTCCCTTTAAAAGAGA
AAACTTTAGAGGATCTGGTGAAGCTCTTTGATCAACTGAATGATAAATTATAGTAGTTGT
TCATATCTCTTGAAGCTGTGTAGAACCCTTAAACATCTGCATCAGTTTCATGCCCAATTC
>FP006113 AT2G02240_1         :+U  EU:NC; range  -499 to   100.
TTCAGAGGTAAGTTAAACACGAAACAATTATTTGATTTGGGTGATTAAATAAAGGCAAAA
CTTTTTTTTGAAAAAACCTTTTGAGATTCTCTGAAGACGATTCATTTTACAAGGCTAGGA
TCGGAAAATTACATTATATCCTGTAACGATCACTGACGGATATAAAATATCTGCCTAGTT
TCCACGCTTTATTCACCGTTTCTTAGATCATGCTCCATTACTTAACAAAAATCATATTCG
TAATGAATGGACTTATATTTCAATTGTATGTAACAACTTTAGTTATTCTCTCTTGTATTA
TCACATTGACATTTTCATCATAAAATCATTTACATGTTCTATTTTTGCTGAAATAATAAA
TTTATCGTAGTCGGTTATTTTGGAAATTTTCATAACCAAAAAAGTGCAAAAACCAACCAA
CACTGAAAACATGAAGCGTGTAATGTAAGGTAGTCTTGTAAATATGTGTGGACAACATTA
CACGTCTATTATTTCCTCTATTACAACAGAAGCGAGTTTTGAAAGAGTCAGAACTCACGA
GTTTATCAAGTTTTCGAAACACAAACGATTTGATCAAAGGCACCGATCGATGATGGGGCA
>FP013154 AT3G54320_1         :+U  EU:NC; range  -499 to   100.
AAAAGGGAAAAAACTAGTCAACTTTCATAGACCATCATTACCATAATAACTCAATTCAAT
CAAATTTTAATTTTTGGCTACTATTTTTCTTTTCTAAAACCAAAACATCATCATAGTAGA
TTCTTCAATTTTAAAATATAGAATTCAAATTGTTGACCAGGGAATAAATAGAATTGCAAA
AAAACAAATTAAGATATTTTACATTCCAACTTTTCCCCCAAAAAATTAGAGAAAAAAATC
AAATTAAATTCAATAATTCCAAAACATAAAACGTACAAAAAAGTTAATGATAAAAAAACG
TAAAAAAAAATACAAAAATACAAAGAAAAAAGAAAGACAGCGTGGAGAGTAAAGCTATTG
GTAGCATGGCTGCAACAGAAGGCCAAGTGTTTGGTCTTACAATTTCATTTTTAACTCTTT
GTGTTAATTAACCCAATTAGCCCTTTCCTCCTTCAGGGTTTATTTAACTTGCCCTTTCTC
GTTTCCTCCTTTTTTTCTTAAACCACTCTGCTTCCTCTTCCTCTGAGAAATCAAATCACT
CACACTCCAAAAAAAAATCTAAACTTTCTCAGAGTTTAATGAAGAAGCGCTTAACCACTT
>FP012132 AT3G28990_1         :+U  EU:NC; range  -499 to   100.
TAACTTTGGATTTGAATCTTTGTATTTTCGGATTTTCAAATCTAGTAATAAATCATTAAC
AAGATAACATTGAATTTCAACTAGTATTTGTAAATTATTAAATAGATAAATTCCCGTAAA
AGTTTTTAAATCTATGATCTATATAACATATTTATTTAGATTTGTGTATTAATTAAAATT
TATGACCTAATAAACCGCAGATAAGGCTATAGCAAAATTGATTGAATAAATTTATTTATT
TTGGGAAAAAATATAGGACCTATGGATGAAAAATGAGATATAGATTGGAAATGGAAACAA
AGAAGAGGAGATAAAAGAGTAATTTTTACAAATTTCTCTCTCTCTTTTTTCACTTTTCTT
ACAATATCTTCTTATCATGTCTCAACCAATTATAATTAATCTCCTACGTGTGCGGTCTTC
GGGCCACATGTTTACATCACTATTCATGTTCTTCTTTGCAAGCTCTTCTATAAATGAGCG
TCAATATATATAGTGGAGCCTTTTAATCTAAGTATACGAGTTTATTTGTGGTTGTAGCAA
AATATATAATAGAAATGAGACACTCTTCTCCCGCTGTATACATTCATCTGGTAATAACTC
>FP003867 AT1G55535_1         :+U  EU:NC; range  -499 to   100.
GAAAGCCAGTTTGGTTTCATTATTATTACACAACCTACATATAATAAGAGAAGATATTTT
CTTATCTAATCCATAATTTTTATATTTCCCATTTGCTTTTAAAAAAAAAAACCAAGAAGT
GATTTTCAATTTCGAGTGTTGTTATAAAAAGGAGTGGCCAAGTTGGAAAGAGCAGAGACA
GCTATGAATGTAGGCAGCGGACAAAGCGGTAATTTGTCTGCGGTTTAATCCATTTTATTT
TTGGGGCGAACAATAAACCGCTGCGTACCAAATTTATTTGTATGTAAAAACAGTCCGCAG
ATGGTCCGCAGCGGTTTTTTTCTATTTTTTTAGTCCGGACCACTGCAGACTATAATTGAT
GAATGGTAAATTCGCTCAACCGCCGTAACCATTCAAACCCACAGTTTTTGATATATTTTT
TAATAATTATTTCGTTAGAGAATTTTTAATTTCACCGGAGAAATATATTTATGATTAATT
TGGCCTCAATCTTGGATTCGATGTGATCCCGCCAAACAAACTCTTACTCTTCCCCTCCTC
ACGAAATTCTCCACCGTCGAATAATTCTTCGTCGTTCTCTTACTCTTCTCCCTCCGTTGA
>FP004863 AT1G68670_1         :+U  EU:NC; range  -499 to   100.
AGATAGTAGTAGTATTTTAATTTATTTAATGAAACGCATATTTGTTAGGTGAACGTCAAT
TTTTATGATTTTTGGAAAAGACGCATAATAAAAACCAAATCTTTAAATTTGAAATTCTAA
ATCATAAAATCTCCATTTAATGAATAGATTTGCCCATATAGAAACACAGAAAATCATTTC
TATTAGATGATAGTTAAGTTAAATGAAGGATAAAACAATCGTTGGAAAACAAAACTCTGG
AATCTTAATTAGGGGAGAAGAAAAATGGTTGAGTTTTCGTTCTTATCTGAAAAAAAAAAG
CTAAAGAGATTGGAATAGTGACGTCAGTTCCAGCCCATACAAAGAGATGCGAACCTATAA
TCGAATCTGATCCTCCGAATATTCACCCATCATCTTCACGATATTACTATTTTACCCTTC
TCTTCCAAAAGAGAAAAAAACATTTTAACTCTCAAAGATTCGTTTTAGGTACGCGACGGC
CCGACCTCGATTCTCTTCCACTTCTTTCTTGTTCCAAAAACCTAAACCCTCTCTCTCTCT
CTCTCTCTCTCTATCTCTTGAAAAATCAACAAAACATTGGAATCAATTTCTCTATGTTTT
>FP018406 AT5G11880_1         :+U  EU:NC; range  -499 to   100.
AACATTCCTTGCTCTTTGTAATAGATATAGATAATTAAGAGAGTATGATAAGCATAACTT
CAACAAATGTGGATTCTAAAACATAACTTCTCCACAACGTGCACGGCTAGATAGAGCACT
TCATCGTTAGCATTCAACAAAATGTTTTACATTATCCTCTGAATATCCGCATAATACGAA
CAAATAGAAGTATTGGTAGGTGATGAGAAATGGCAAATTTTTATAGATAGGGCTAGATTT
CCATGACTGCTTTAGGTGACCCCTTAAGCATCAAGATTATTACAACACACAACTAACACA
ACCGAACAAAACAAACACTAGCAGAAACTATCCCCCAAGGACAAAAACCATATCCAAAAG
AAGTTAAAATCGACTTTGTTCTTTCTTCTTTTAACCATCGGTTCGACTATAACCACCGGT
TCGATATTGTCGGATATCTAAAACCGGACCCGACAGGAACTACTCTTAAACTTGTTGACT
TTTTTTTTCTAAACCCTTCAGTGTTACTGTAACAGTCGCACACCTAACAAAAATCCTCCA
GCCATGGCGGCAGTTACTCAATTTCTCTCCCAACCTTCATCAATCCGCGGAACCCTAAAT
>FP017077 AT4G36730_1         :+U  EU:NC; range  -499 to   100.
TACTATTTTTTTTTTTTTTTTCAGTAAAATGACACAAACATGCAAACCTAGAAAATAGCT
TTGACTTGGTTAGTTTCTTGTTAAAGAAAAAGATTACAAACAATTAACATAATATATTAT
GCACTACAACGGGAAACAAAATTAAGAAAAAAGACTCTTTATCTACAAAAAAAAATCATA
TAAATGTAAAAAGGGTTTTATCATTGACAATTTGACAGTTATCAATTTACATCAAAATAT
ATTTTAAATGTTTTTAATATTCATGTACTTAATTAGATCGCTAATAATGATAATAAATTG
AATATCCTTTTTGATTGTAATAAATGAGTAGATGAGTCACACCAACTGTAGCTACCGTGT
CAAAACCTTATCCAGTAACACGTGTACAGCTGGACCTCTCATTGTCGCACGTGTCAGATC
ATCAAACCCTAAAATTAAAATCCCAAAGAAAAAAAAAACTTTCCTCTTTCTTCGCATTCT
TCTCCTCCTATCGGACTTTGCCACACCAGATCGGAAAATCCCAATCCTCTTTTCCTTTGT
TTTTTTTGCTATCTTCAATCAAAAACTCTCCGACAGATTCAATGAAGCAGCAAAAGAGAT
>FP010167 AT3G07370_1         :+U  EU:NC; range  -499 to   100.
TAAAACATACCAACTTTGGTTTTTAAAGATCTTATAATCAACAAAATAATTACACCATCT
ATCATTATATTATATTTTTGTCACCATTTTACTTATATCAAATACACATTTAGTAATTGA
TACACAACTTTAAACACAATAAAATACATGATTCTAATCAGTAAATAGTCTCCATACTAA
TAAAAGATTCCAATCATTATTTATACCAGTTTTAAAAAAACTAAATATATGTTACTATTT
TTTAATATAACACACACTAATTTATTTAATAAAAAATTTATAAAAGCCTTCGCGCGACGG
GAAACCGCGGGTTTAATCCTAGTTGTATAAATAATTTACAATTAACCCAATGACCGGTTT
ATGGTAGTAAACAAAAAGAATGACTATAAGATCCGGATTATGATCCAAGTCTCATCGAGC
TGACCCGGTAAAGAGACTAATCTCTTTCGATAACCGATTCATTTAAAATTCCCTTTTGCT
TACTTTTCTCTCTCCTTTCATCGAGAAATTTCGCGGCTACTTCTCTTCTGAAACGCACCG
GGACGCGCCGTCGCACAAGTTACAGAGGAGTGTTGGAAAGGATAAAGACTTGGTTTTCTG
>FP008852 AT2G41150_1         :+U  EU:NC; range  -499 to   100.
CGTGTCTTCTCGGACCTTACAAAAAGCTTAGAGTAACGCCATTGTTAGATGAGAAAAGAT
GCAACTAGGTGGAGTAGATCTGGTTTCTTCTTTCCTCTCCACTTCTTGATAGTTTTTTTA
GTTTTCTTTTTCTATTCATGGTTAAGCTTCTGAGTCAAAGATTCGATAATTATGTCTGTG
AGTGTATTTGTGTGTGGTGGGAAGGAAAGGTTTATGAAGAAGAGGAATGTACAGAATGAG
ACATATCCGATTGGTGTTTTTAATCCAGTGATGTTTACGTGTGAAGCACTCTTTTAATGG
CAGCCGGAAAAAACAATTTGTCTTTGTGCCATCGTTGGATCAGAGCAATGATACGACACG
TGATTGTGTCTCACATTGTCAGAGACAACCACGTGACTTTGACCTTAAGATCTCTGATCT
CATCTTAATCTCTACCTAACCGTCGCAAAGATTCTTTCTTTCTCTCTTCTTACTCTGATC
TAGACACTACAACAGTTTCATTAATGGCGACAATGAGCAAACCCCATAAGTTAAAAGCCA
CTCCAGGATCTCAAAGACTTGTTCTGTTATGTATAGTCGCAGTTGCATTTCTCCTCCTTT
>FP015363 AT4G18370_1         :+U  EU:NC; range  -499 to   100.
TCTCGGGAAGGTGGCGAAGAATAAGAATATAAGAACAAAACAAAATGTTGATCGAGTACT
CTTAATATAATATAGACACTCATAACTAAGTCACAAAGAAACATACGTCTCTGTGACTGT
GTAAATAATTGTCAGTGATTGTCACGTGATGGATCACGTGAAACACAAGCTCACCAGACA
CCAGGGCTTTTCATTTGTTACAACAACATGCATAGTTTAAGACCCATTATTCTCAAATAA
GATGGACCAGATTAGTCATTTGTGATTTGGCTCCAATTTTATGATTTATAAAAGAGTTGG
GAGTCCACAAAATATTGGTTATATTGTGAGTGGGTAATGGATGTTGTTCAGAGGATCAGG
TAGTTAGTACTCTGCTGTTTTAAAATCCAATAGACTTTGGTTAACAAATTGTTTAAATCA
CAAAACCATTTACGGTTCGACCGAAAGAACCGAATTTTATTCTCTCTGCCTTATCACCTC
TGAGTGGAAAAAATTGAGTGAGCGCCATTGTAGGAGAGCTTCGGGAAAGAAGAAGAAGAA
GAAGAAGCCATGACCATGGCTCTTGCTTCTTCTAAAGCTTTTTCCTCAATCTTCAATACT
>FP005385 AT1G74340_1         :+U  EU:NC; range  -499 to   100.
AACCCGAGTTCTTGAACCTTGAAACCTTTTAAACAATTAGAGGTTTAGGGGGTACGTAAA
CTTAAAACGTAGCTCAATATTAGATATTATTGTATTCGTGGGGGAATGAATATAAGCAAA
GCATGAAGCAACGCATTTTACATATAAGAAAGTGTCAATTGATAGGAAACTGATAAACAA
TTGAACAAGTAGATGATGTCGGTCCACCGCGTAGGAAGAGCTGATCACTCATGTTTCTAT
CTTAATTATCAAACTGAATTAACGAATTTATTAATTTAATCATTTATCATTTAATGATAT
TTTTGTCTATATTTTTTCTTGCGCTTTCATGGTAAATGAAACTGCCTCATTGTTGCGTAC
TAAATTACCTGTAAGTCTGTTATAAAAAAAATGTTTAAAACATAAATATTCTACAACTAA
AGGTGTCAAAATGTAATTTATAGAAGTAAGCAATAGTTTATGTTATTTCATAAATAGTCC
CTCCTTCCTTCCTATTCTCAAGTCACGAGTTCTTCTTCTCAATCTCGAGTAATTCACTGT
GCAAAGCAAGAGCTTCTTCGATTTCTATCTCTCAGACCAATCGTGCTTTTCGCATCCCTG
>FP018076 AT5G08130_1         :+U  EU:NC; range  -499 to   100.
AGTAGTCGGCGTAATTTCAACAGTACCTTGACACGCCAAAAGCTTCACGTAATTTGCTGT
CGAAGAAGGTACGCTTCTTAGCTCAAATCTAATCCATTCGTGTTCTTTAGAGATTTGACT
TGGATTCTAGTTTTTGTATCTCCATGTTCATTGGTTGACTTGAATTATGCGAAATTGAGT
TGGTTTGAGCTATGAATTCCGCTGAATTATGGTTATTCTCTTGAATTTCTACCCAATTCT
GATGACAGATCTATCGATTCCACGAATTTGGTGACTTCTGCCGATTCTCCCGTTTGAATT
CTGTGGAATTCGCTGAGAAAAGTTGCGGCGGAGGCTGATTTAGGTTAAATCGAGCAGAAT
TTGACCAAATTCGAGGATTTTTATCGGTAAAAAGATACAGAGAAAGCATAATTCAGCAAC
TTCAGAGCTCAATTCCGCTTCTTCAACCATCGAAAACCACAATATCTCTTGAATCAGCTG
CTACAAGTCGCAGATCTGAGCTGCTAGCCAATTTTTGCGATAATTCCCGCGCACAGATTA
GTAATAGAATAATTTAAAAAGAATTCAAAAACCGTCGAAGCTCTGTCGTTCATGGAGCTT
>FP018765 AT5G16170_1         :+U  EU:NC; range  -499 to   100.
ATTCAAGTATAGGTTTGAAATACAGAACTGCTCGGTTATATCCACCTCTCACCAAGGTGT
TCAATGTGATTCGGTTAAATTAAGATTAGATTCAAATATTCATATTTTCAACAGCAACAG
AAAAAAAAACATATTTTGACAACATGCCACCCTTAGCTTATTTTGACAACATATCATCAC
CCTTACTTGAAATTGCAATCTCTTACTACACTCCGTCCTATGGGCAAGATAAAATTTCGT
CAAATCGTGTAAATGTTAAGATCTAAAACCTAAGTTTTGTATCTAACACATGATCGTTAT
ATACATATATTGACCTGAGAACAACTAAAAGTCAACAGGTCACGTCTTCGTTCCAAAGTC
TACTCTTTTAATATACATTTATATAACTTGCAAGAGAGCTCCTTTTGACGTTGTCCAATA
CACTCCAAAAACCTTGTTTTTTCTTATACAACTTGTAATAACACATTTATAACAACTGGT
TGCAAAATCCTTAACGATCACAACAACCTCTCTCTCTCTTTTTCTCTCTCTCCCTCTCCC
TCTCTATCTCTACAATGAGCATTAGTGATCATAAGAGCAAGAAAGAAGAAGAACAGTACC
>FP010704 AT3G13400_1         :+U  EU:NC; range  -499 to   100.
GGCAGACTATTATCTTATTTCAATAATCTGCATAACTTTTTTTTTAAAGGATCAAAAGAA
GATTGAATAACATGCAAGTTCATTTTTGAAATTTTATTATCAAAAACATGGAAGTTCTTA
AAATTAAAATTACAAAGCATATTAAGTTGGTAATTAATTCTGTAGTTACTTACTAAGTTG
TACCATAATATTATTTTTTGTCCGTGTAATAATCAACCGTAGCTGAAATATGTTAAGACA
AACAAAATTACTTGATGATGACACTTGTGGGTAGTTAATTTGGCTTCTTTAGAGACATGT
CCAATAATAGAATAAGATCCGAGTTGTGTGCTCGTTAGAGAAATCGGGAGTCCTAAGGAC
CAGCGAGCGAGAGAGATTCAAAAATAGAAATTTCACGTAAAGAGAATTAGAGGTGCAGCG
TGAAAAGAGGCAACAATTCCGTGCATACCAAGGTCCTTCACCTGCATAAATAGGTATTCA
CAACATCACCAAAAGATTCGTCAAGAGCAAGAGAACATAGTTTCTTCTTGCTTTTGAGAA
AAAATAATTATATATTTTTATATAGGAAAGGGTTAATTTATTAATAAAAAAAAATAAAAA
>FP020116 AT5G39785_1         :+U  EU:NC; range  -499 to   100.
TCATCTGTTAGTTCTCACTTCAATATCCTATTATTATTATTATTATTATTAGTATTATTC
ATTCATGCATCATCGTCATCATCTTTCGATTTCACAAACGTTTTTTCTTTTGGTTTTTAG
GTAAAAAGTCTCTTTATCTGCAAATTTACACTTTCTTCTGCATGAGTTTTTTTCAACCTA
GATAATAACAGTTTCATTGAAAAAATAACATCTTCACCGACTTAACAACGACTCGTCAGC
AAAAACTAATCCATTTATATGTCATCTCTTAAGAAATTTCTCGTCAATTCCATTTTTTAC
TTTTCAGAATTTGATCTCACATCATCATGCTGGTTTTGCTCTCTCTTTCTTCATCTCCAG
GTACTTTATTTTAATTTCCATTTCTGTGATATTTTTTTATATACTATATATCATTTTAGA
CGCGTTAATAAAAAATACGCGTAATTAAAAGGAAACTTTTTAACTTTTCTTTAAATATAA
ACACAGTGTTCGAAGAGGTACAATTGTTGAAACCGACACAACAAAGACTCGATTTTTATC
TGTACTCGAAGAATCAGTAGAAGCGAAGATGATTGAATTAGAAAATTCTGGAATCGAAGA
>FP022428 AT5G64900_1         :+U  EU:NC; range  -499 to   100.
GATTGTAATTTATTTATTTGATCCAAACTTCCTATAAGAAATTAGGGGAAATATTAAATA
TTCAATCTATAGTCCAACATTCGTCATCGGACGACGACGAGTGAACTGTTTTCGTTTTTG
TTTGTAATGTTTATTCCAGTATATGTAAAATATTAGCTGAGTCATCAACCTACCTAAAGC
CAAACGCCACATGCTTATTTTCACTAATAACAACAACAAATCATATATATTTATAATTAC
GCGTGAATGAATGTCATTCTTGATTATTTTTTGTCAACTAATTAATCAAAGAATCAGAAA
ATGGACTAGTTATTCTTATTCAAAAGTCACGATTTATGAATTCACCAAAAAATAAAAAAG
AGTCAAGATTTATGAAAATGTATTTTATAGTAATAAAGAGTCACACCCAATACCGAGTTA
GCCCACTATAAAAGGCAAAGATGTCTCTCTGCGCAATCACTCACATATAAAAAACAGCTT
CACTCCTCTCACCAAAACTAATCAGATTAATAAAAGTTTTCCTCTGTCTTATCAGATCTC
AATGGAGAAATCAGATAGACGAAGCGAAGAAAGTCACCTATGGATTCCTCTTCAGTGCCT
>FP018986 AT5G18560_1         :+U  EU:NC; range  -499 to   100.
ATCACAATTACTTTTCTTAAGTTACTCGGTACTTAGTATGTATTTATTACTTGTTCTTTC
TTCTAACTCGAGATTGGTTACTGTGACATTCCAGATTTTGCTGTAGTTCCAATGATTCTT
GGCCTCTGTTTTAGGCTTTCATAAGTAGCCATCCGTGTATATACATACATATATATACTG
TACACACAGTTAAAATTAAGACTGTTTTAAAAAAAGAAACCCTTAATAATAATCAGTCAA
TTAAGCTGTTTAAAATTTGTATGAATTTATTTCAGCTGGTTAAGCCATATAAAAATCCAA
CTAATGTGTCAGCGTTTTTTTTTTTGTTTTTTTTGTCGTTGATGCAAAATATAATATCTT
TGGAAATATAATAAAAGAAACAAAACAAAAGATGGTCTACTAAAAGCAGTTGAATCAAAA
GTGAAGTCTCTCTATCTTCTCTCTCTATCAAGCTCATTGTCTCTCTATTTATAACAACAC
TTCACTTCCATTCTCAAACAGCACCATCATCTTTAGACAGAAGCAAAGCCAAAAAAAAAC
TTACTCATCATAAGATATCTTTAACCAAAACCCTAAAAGAAACCTCCTTTCAAAAAAACC
>FP004525 AT1G64800_1         :+U  EU:NC; range  -499 to   100.
TCAAGCATAGAAGTTTTCTTCCTTTATTGTCTTTTCATGATTGAAACTCACAATCGTTAT
AGTATACGACACAACTCATTATTATTTTTAACAAGGGTTTAGAACAACATAAATTGGTTT
TAAGATACTTAATTGTCATATTAACTAAGAATAATTTGTGTTCTATTTCCATTTAGTTAT
CATAAGTGAAGATCAGTGTTTGAAGGGCAGTGAGTGAAATTAAAGAAACTAAAAATAGCC
ATTTGTTTCTTAATGTCCACCTCATCCTTGATATATATCTCAATACGTTTTATAATTTGC
TTGTGTGGTTGGGAGAGAGAGAAATGAGAACGTAAAAGAAGGAAAACACGAAAACAACAC
AAAAGGATTTGGTTGGTTTGCTTTTAAAATGCTAAATGACAGATACATACGGGTAAGAAG
GCGTGACTCCCTCTCCTCCCCTCCCACTTTTTCATCATTGGCCATTTATAAATTTAATTC
TCAATTCACTCCAAATCTCATCATCTCACGTTTCTTTATCGATGGAGGGTTCGTCTACAA
GCCACAAACGCAAGAAAAATGACGAGCATACTAAGAAGAGCAAGAAAAGACAACATGTGA
>FP021993 AT5G60350_1         :+U  EU:NC; range  -499 to   100.
TCTTTATCAAATAAATAAATAAATAAAAAACTCCCTGTCAATCTTCATAATTGATAAATA
TTACATAGTTCACGAAAAATATATAGTTCAACATTACTTAGAAGTTAGAAGATTAAATTT
TCTTCATATAATAATGATCGGAAAGTTGTTCCAATATTAATAGAATATAATATCGTTTCC
AGAACACATATTTTTGTTCTGATAATAAGTAATAAAGTTGATGTTTCCTGGAAATCAGAA
GGAAGGAAGGTATATTACGAAAGAGATTCCGAGATCTATACAGAACTGTTTTTTAAACAA
ACTGCCATAGTTAATCACATGGTGGCCACATAAAGAAGACCATAGAAATGATACAAAGCA
GTGCTGAAGTCGTTGCCGTTTACGCGGTTTTATGGCATATGTCATTATGATCTCCCTCTC
CCTCTATATCAACTGGATACATAAACACACATACTAATGAACTTCTATAAATATAACATA
CATAGAATGAAGCTGAAGCATAAACAGCCCAACCAAGTCATATCTTATCTCTGTTCTTTG
ACTTTCCCTTTTTACAGATTCTTTGCCAATAGAACCTAAGAAAAAGACATAATATCGTTG
>FP018568 AT5G13970_1         :+U  EU:NC; range  -499 to   100.
TTATTATAATTTAATTTTGTAATTAAATTATTTTTTTCTTTTTTTCAATTGTCCAATTAT
AAACAGCCACCTATGCAAACTTACAAAATTTCTTTACACAGAAACGTTTCCTTAATTATG
TTATTCTCTCCTCCTTTATGAATTGTTTATATTATTTCAGTGAAGAAAAACTCCAAAAAT
TATAATCTATGGAGATGCTCTTAGAACTGACGTTACGCTCCAACGTACGGATCATAAATC
GGACAAAAAAAAGTGTGAAGAAATCGAAATGATTCTTCAGCCTGTATCAGCAAGCACACG
CTTACGCGTGGAACTGAGGTGAGAGAAGGTTGAGATTAACGACGAATTTCAAGTTAAATG
GGTTAGGCCTTTTAATAAGCCCAATAACATAACTGGACTTTAATCTGGCCCATTAGTTCA
CACTACGGTACGATGTGAAAAGGTCGGTTTGTGTTTGGCCACATAGGCTTATATATCCCA
ACACCGAATAAAATTCCCCAGCGTTTGCCATCGTCGTCCCAAAAATTCGTTTTTGCAATG
GATGAGAGTTTCAGAGTGAGGATAGACAAGGTTTTTGGATCTCTTGCATCATCTTCTACG
>FP011655 AT3G23540_1         :+U  EU:NC; range  -499 to   100.
ATATCTGCTTTGAAATTGAACGAAATTATTTAGTTTTGGTGGTTTTTCTTCGACTTCACC
AATCTGTTGAACTCAAGGAGAATATATGAGATAACATCAGTCTTCATTTCTGTGAGTTTC
TATAATGGATCAGCTCGTTAACTTCATCATTCGACCTCCAAGGTTAATCCTTCTCTTTCC
AAAATTAAGAATTTGGGTTTTTTTGTGTTTCCAAAATTCTCAATCGTTATGTGTTTGTTA
GATTCAATCGTTTTAAAAATTGGGTTTTTATCGTTGATGACTAGAATTTTGTTGTTTATG
TAAGCCAGAGAATTTTGTGGACCGCTTGCAAATTTGTCTTCTTCCTAATTTCATAATTAT
TCTCTGTACTTGACTTGAGTTTCTGATTAGAAGAAGAATTATCAATTCTTCTCTTTTTGG
CCACCCATGTGATCTCTCTGTGTCGTTACTGAAACTTACTATTCAGATTCGACTGGGAGG
GTCCTAATTCTGAATCTTCATCTTTTGGTTTTGATATGACTCTGTAAGACTTAAGATTGG
GAAGTTACTAGGTTTGAAGATAAACTAGAAATGTATCTACGTGATTATATATATCCATCA
>FP003272 AT1G48640_1         :+U  EU:NC; range  -499 to   100.
GAAGCAGGCGGTTTGGCTACAGGGAAACCATTGGCAAAGGTCTTACCACAGATTGAGAAG
ACAATGAATGTGATTACAGCTGAACCAAGCAAGAACCGGTTCTTACAAATCATCAGAGAT
CTGCCTGAAGTTAAACTCTTTTTTACTCTTTTATACGCTAATATGCCGCAATAGCAACTT
TTGTTTGTTCTCTTAGAAATTCCCCAAAGTGTTTTGCTATTTGCTTTCTTTGTAGGGGGG
TCTTTTAGCTTGAAAGAAATGCAGGAATTTTCGTGTTTTGAGCTTGTAGAACCAAAGTTG
ATTTCATTTATTTGTTTTGATTAGAAAAGAAGAGCATTTGTTTAATAGGACACTTGGAAC
TTTGATTAGAAAATAAGTAAAGCAACTTGCATTTAAAGTGTCCACGATCCCTCCACTGCG
TTCGTGCCTTGCACACAAGTCAACGGAACAAAGGTTGACTTTTCCAATCTATAGCTGCTA
CAAGCGCAAGATTTTATACACATCCGTAATTAATGAGATTACCGGAGAACAAAAGTGTAA
GAGTTATCGCAGGTTGTCGGATAAAATGTATATTCAGATGACAGATGGAGTTCCTCCGCC
>FP018587 AT5G14180_1         :+U  EU:NC; range  -499 to   100.
TTGGATGTATCTCCTTTACTATTCTTTTCTTCACATTGAAAACATATGGAAGTACTTTTA
TTATCATGAGATCTTCTATTTTTTTTTTTCTCTTTTATAAAGATTATTTTCCATTCATCT
CAGTTCCACGTATTATTTTAAATGTTTATCATAATAACCTCGCTCTCTCAAAAAAGTTAG
AAATCATGGCATGGTCACACTGATCATCCCTCCACTTATATATAGAAACTTTAGTAAATG
TTGTATCGACGATAGCAGTGGATGATTCACCACTTCTAGAAACTATTCATAAATGCTTGT
CTTATTTTTTGTGCATGATTCAATTCTTAATTTATGTTTACACACCATAAATTGTTTTTT
TTTCTAAATAAGTTTTTGTCTATCCATAGTTGCTAACGTGGTTTTGCATTTTTATAAATA
GCTAATAATTCCATTTTCTATTATCTTATCCGTCACCCCTTCTCTCTATATAAAACCATT
TTCACTTTCCTATAAACGTACGTGATAACCCCTATATATATCTCAATGGCCGGTTCGGTT
ATGGTTCCGTCCGTTTCAATCGGTTTAGCCTTATCTGTCTTAATCTTCTTCGCTCTTTCC
>FP008797 AT2G40600_1         :+U  EU:NC; range  -499 to   100.
CACCCGCTTAATTAGCTTAGCCTTTTTTTTCTCTTATTTACGAATTATTGCTTCAATGGT
TGTATTTTCATTGTGCCTACAAAAAAGCAAGGTTTTTTTACATGTTTATTGGATTTTTTT
CTTCTCTTTATAAGCCAATATCGACGCCCAAAAGAATGAAATTACACATGAATTGATTTA
ATAATTTCGAATTTTATTTAATCAACTACAAAGGTTTTTTTTTTTTTCCTTACACAAAGT
GTTTATATACACGATTATAAACTATCCGGACAAACCGGTTCACCAAACGAAAATCAAATG
TGTAAACCACATTATCATCTCTAATAGCAACCCCGCCAAAAATAAGCCATTGTATCTTGT
AGTAAACTTGTATGATTGTATCCATCACATCACAATTTGATGTTTATGAAATCTTTGAGT
GCTTTCTCATCTAATCAGGCCCATAAGTAGGCCATTATCATCACTATTAGTAATGGGCCA
AAACCCCGTGAATTTGGTCACGCACGACTCAAATGAGACGACAATGGTTGACCTCTGGAC
TCTCGAGTCTCCCTGGATTACTACACTCGAGCTCGACGATCCTTAGACCAACTTCGTCTT
>FP009365 AT2G46580_1         :+U  EU:NC; range  -499 to   100.
CTAGTTGTTTGGTTTAGTCGGTTCGCACATTTTTTCCCATTTAGATATCAAAGCTTCATA
GATATTTTGGGCTCAATATTAAAGTTGGCCCAATAAGATATTTAGTCATCACGTTAGAGG
CCTAATACTATCAAAAACAGAAAACGACATTGTTTAAAAGTGTGGCGGAATAATGATCTA
ACTAATACTATACAGTATAGTCTATACTAATGAGATTATCGGGCCCGGGTGGGCCTCGTC
GTTAGTTTATCTTTTAAGCCCAAAATAGTGCATCCTCTTTGTATTTATCTCTTGTTCTTT
GAAAGCATTTATCGAAAGATCATCAAAAAAAAAAACATTTATCTTCTTCCTCAAATTTCT
TCAACTAAGTATAAGGCCTAATGGGCCTCATAATTAGTATCTCGTTTAAGGCCTATTTCT
TTAATAGCTTGCTTGTATTCATTCTCTTTGTCTTTGGTTTCTCTGTAAACAATCGATCGA
AAGATCAATGAATTAAACTATCATTGTTTGAACAAACCCAATCCGGGTCTATCAGAAGTA
AGTGACGAAGAGGATGGGAACACATGTAGCACCATGGAAGCAGCTTCTCTTTGGCGCCAT
>FP019805 AT5G30510_1         :+U  EU:NC; range  -499 to   100.
ATTAAATCTTCATAGTGGATTGCTGGATTGAATTCAGCCCCAGACATAGATTCATCACAT
CGATGGATTAAACTGAGTAAACAACTTTGTGTCTTTGTTCTTTCTTTTTGTTTTCATTCA
CGATTCAAAAAAGTGTTTGATTCTTGAGAGTTGAGAGAGATTGAGTTGGAAAGTGTTAAA
GTTTCGTGTGGTTTTGAGCATCGGTTTACAACATTTATACGTACATAATCTATTTATATT
TTCATAAAACTTATATTTATATTTAAACCTTTAACGAACTCTACTATATGATTGTGATCG
TTACTTTTAATTTTTTTATACATATATTCTTTCGCGCTGCGCAGCTTGGATCGATACCTA
GTACATTTATTTATTGTACTTGTTTTCTAACGTCACGCTGTTTAGATGACTGAAAAACGG
CATGTAGTTTTCAGTCCAGATCATCATCTCTACCATTCCCTTATGGCCTTATCTAACCCA
ACGATAAAACGCAGGAGCCATAGAAGAATAACAGATAAAACTCTCTGTGTGAGTGAGTGA
GACTCAACCATGGCGTCTTTGGCTCAGCAATTCTCGGGATTGAGATGTTCCCCACTCTCT
>FP016704 AT4G32790_1         :+U  EU:NC; range  -499 to   100.
TTATTTGGATGCAGGCGTTGTCAATGGAGTGTGCCGAGATATACCCGAATGGGCACATAG
AGGACGAGCAGATAAAATGGTAGAGCGAAGAGCCTACTTTGGGGTGAAAACAGTGGAAAG
GGTGATTGAATTCGAATGTGGAAACAAAAGAGAGAAGCAAATGTGGATAGAGGGGATTCA
ACAGTTGCTTAACTCACTCGAAATCGGTTCTAGTGTTCAATGGAAACATTAGAGTTAGGA
TCAAATTAAAACACTATTTCACATTTGAACATCATGTAATAACGATTGATTTTTTTTTTC
GATTTCACGTGTGTTGAAGAATGTATGTTTGTGTCTGGTGTAATAATATTTGACATTGAT
ATTTATTTGTCACACTAACGACATTTATTATTTCCCGTCTTTCTCACTTTATCGATTTAC
AGCTGGATTTCTGAGTTTTTATTTCTTTCTTAAAAAGGAAAACAAATATAAGAAAATTAG
AACTTAAAAAATTCCCTCTATCAGTCAAATGGAGTTCTTCGTCCTTCCGGTGGAAAATTC
TCGGAAACGATTGAACTTCTGATAATCAAATCCGGTTCATGCGAGTTATGTAACATTTAT
>FP007191 AT2G22910_1         :+U  EU:NC; range  -499 to   100.
AGACAAAACGCGTGACTCGTGAGCAAGAAATGCATCACTCAAATAATTTCTAAAATAATA
TCATAGTAATGACTAATAATACTTTATACATACCACAATGTTGTCCTCAGTTTTTTTATA
CCGTTATTAATTATTCCCATATCGTGTGTAGTAGTGTTTTCTAATCATTACATTTTTCTT
TTGGGCATCGTATTATTACTTGAATTATTGTACTCAAAGTAGGAATATTGTTGACCCAAA
AGAAAACGAATAGTATATAACACGTTTGCAATGCATTTCACTGCTTTACGAAATTAACCA
ATCCGAAAATGGTAATAATTCAAATTCAACATCAAAGGTGGGCCGTGACGTTGTATATTT
TTTGCAAGTCTCTTGTCTCTGCTCCTGAACAGAGACAAAGTGCAAATACCGGTTCACGAG
TGTCAATCAAACCGACAATTTAACCATGCTCAATTTTTCAAGAACCGAAATTAAATACAC
GCGTCCACCGTCCCACACTAAGCTCCTTCGTCCGAATACTTTTCTTCTTCCTCCACCGAT
CATCCGCCATTGTTACCCAATTTTGCTCTGAATTCTATTAAATCTCATCGGAATTATTCA
>FP002501 AT1G28610_1         :+U  EU:NC; range  -499 to   100.
GTTTTTTTTTTTTTTTGTTGGTTTCTCTTTACTTTGTTTTCAAATTAATACACAATCTCT
TGCTTGTACAACAAGTTTATGGGAGTAAATCTTTAAACTAATTTTTATTTGTTTATAAAA
ATTTTCTGAATAATTTTCTCTCTAAGAATGTAATTTTTTTTATTTTTTTTGATAAAAATA
AATGTTGATATATTAAAATAGCCATACTAGATTATGATTTGCAGTGGAACCCAAGCAAGT
ATAAATCATGGTAGATAATCCGTAACTAGCTCGTAAATAACCTGCAAATAACTTATCACT
CATGAATAACATGAAAATAATCTGTAGATATTTTCTAGAGGTTGGTTAGAACTTAGAAGT
CCACCTACCCATCTTAAAACGATACAAATACAAAATTTTCTAGTCCATAAAAAGTTTTGT
AGTCTTGGCCCACCATTATTTATAAGGCAACAACAAAATCATTGAGACATATACTCACCA
GTCCTTTCTTTTGTTGTTTACGAAAAAACGAAACAAGATGTTTTGTAAAATAATATAACA
TTCTAAAAGCCGAAAGATAAAAATTTCACCGCGGACTTCTCGTATGGCGTCACTAGATTC
>FP015184 AT4G16470_1         :+U  EU:NC; range  -499 to   100.
TTCAAGTTGGAAGAAAAGTCTTCCCACGACGAACACTTTCCTCGACATATCTCAAACACA
GATGTACGTGTTTTAAGCCAACCAAACACGAGAAATAATTATCTAGTTTATAATTAACTG
AATTACCTGTCTTAAAACAAACAAAAAAAGAGTATCATCTAAAGTTGTGTTAGCTAATTA
TTCTTTTGTTCTCTCTTATCATCTTCTCTTCTTTTTCTTTATTTTCATGACTTTTGATAA
ATATTCCTATTATGTTTTTCATATAAGAAAAAAATAAATAGTTAAATACAAAAAGAATAT
GTCAAGAGTGGGATTTGAACCCACGCCCTTTCGGACCAGTACCTGAAACTGGCGCCTTAG
ACCAACTCGGCCATCTTGACTTTTTAATAACTGAAATCAGACATATTTATATCAAAACAT
ATTACAAATATTAAACACTTTCCACTGTGCTTGAAGAACCCTAAATTCGAAATTTTTAAT
TCCGAGGCACAATTTCTCCATCGGTAAGGTGGGTGATGTGAGAATGAAAACGTTAATCTC
TTCTTCTCTTTCTCACAAATCCCAATGTTTGACTATTTGCTTCAAGCTGAATAAGCTTGC
>FP003036 AT1G41830_1         :+U  EU:NC; range  -499 to   100.
GTCCGTGTTTATAATGAAAAACATCAATAATTTTAATTTGTAATTTAAAGTTCAAACCAC
TTACCTACTCAAATTGCTCACTAACTATAAGATGAAAAGGAAATTTATTCAAATCAAGAA
AACACGTAGAACAGGGTAACAAAGTTTGATTTCCTAATTATAAGATGAAAGAAAGTTTGG
TAATACAAAAAAACTGCTAAATTACAAAAATTAAATACCAAAAATCTGAACGATGGTTGT
GAAAACAGTCAATGCGGTTTTACGACGAAATTAACTAATATTACTTCGATTAATTAGATT
ATTTTCTTGAAAAAATAAGAATTCAAATTATTCTTCACAATTTAAGTCAACGCAGTAATT
TTTTTTTAACTTGTATCAATGTATTTAAATACTCAAATATTTATACTACTATTTTTTTTT
TGTTGGGGCCAAGTCTATGAACTCCACTCGTCTCTCCCTCGACGCACTTAAATTTACATA
ACTAAGTGTGTGTCTATTCATATCACTCACTCTCTCTCTTCCTCACACTTACATTCTCCC
TCTATTTTTTTTTCTCTCTCTCCACAAGAAACGCCGTCGTTCATTAAAAATGATGGCGGT
>FP014779 AT4G12570_1         :+U  EU:NC; range  -499 to   100.
CAGGTGTGACGAGCCCAACTCCGGAAAGGAGTATAAAATAGAACGATTCGTATTATTGAT
GCTATCATTAAGACCAAAATAAAAAAAAAAGGTGAAAAATTAGCAAGTGATAAACTATAA
AACACAACGTTTTCTAAATGGTAAGAATATAAACTTTTTATAGAAATTAAGAAATTTAAT
AAAAAATTTATAGGAAATAAGAAATCTACATAAGAACACAGACAACTTTTTGGCTTTTTT
GTAATGTTTTTCTAGGTAATAAATTTCATAATCTTCCAAAAATAATTAATCAAAAGATTT
GACTAGGCGATTAACCCAAAGCTTCAAAAGAAAAAGTAAAAAAAATCCTTAATTTGTTTC
TTTATCGGATTCAACAATTTGAAACCATAAATGACATATTCTAATTAATTCAGAGATATT
TTTACACTAATTTTATAGAAATTCATTAATCTAATCACAAATTAATAAAATAAAGAGGTG
TGAAACGTTTAACAATGGCATAGAGAGCGAGAGAGAGAGAGAGGAAAACTGTGTTAAACC
CAGACGAAACCTTCGATCTTCTTCTCCTCTCTCAATCTCTTCACCTTCCTTCCTCCTTCT
>FP011109 AT3G17590_1         :+U  EU:NC; range  -499 to   100.
GCATATATTTATTTATATGACACCTTTGAGTGTGTTTTTTCTTATAAATAAATCACAATA
TCCAAGACTTCTCTTTTTTGTTCTGAATAATAATAATGCAAAGATTTTTTATATGTTTGT
AATCGTGTGTTTCTTCGAATGTGTTACATGACTAGGAAAAAAGTACACGAACGTTGTTAT
GGGGAGCACGAACATGGAATAGAGGAACGTTGTCAGGAAGAGAATGATTCTCTTTGATCT
GCCGGCAGCCGTCTCGTTGGTTGTCACCAATGTACAATTTTAATGTTGAGCCCATTTAAA
GCCCACTAAATGACTAACAAGCTCGTTTAAAGCCCAAATGCTGCAATTGATCGTAGGATC
GGATCCAGATAATTCGTCCCAAAATGGGAAAATTCCAAATTAGAGGTGAAATGTGTAAAG
ACATTAGAATATAAGGGTGATTCTGAAATAAATTAAGCTAGCGCCGGAAAAAGATCGAGA
AATTGAAATTTCCCACACTCTCTCGCTGACTCTCTTCGAAACTCAATTTGTGAAATTTGG
GGGTTTAAGGATGAAGGGTTTAGTGTCTACTGGTTGGAAAGGTCCCGTCAAGTTCAGGAT
>FP011863 AT3G25930_1         :+U  EU:NC; range  -499 to   100.
ATTCGATTGTTTTCTTTTTTGATATACAAATGTTTTTTTGTTAGACTTAGCATTGTCTCT
ATCCTAATTTGAATAAGCATATGACTAGTCTTTTGAAAATTTCAGTAAAACGTTTTCCGC
AAACTCATCACAAGTTAAGCAGAATCTGAACCGAAATCTAAATGATCAAGTGATATAACA
TGGAGATTAAATCACTATAAATCGTTATGTAATTTCTTTAAATGATTGCATATTGTGGGA
TTGAACTTGAAGTTATAGCGATTTTACGCTTTTGGTTCTAATCCAAACCTACTTTGCCAC
TACACACGGGTTTAATATAGTATTACTTGTGTGTATAATTTTATTTTATTTTGCAAACGA
GAAGAAGCCAGAATCAAGTCGTTAACCCATGCCTTTCAATTACCCAATCACCTAAGATTT
TTTTTTATATTACTTCCTTTGACAAGTTAATCCACTTCCAAATATACTATAAAGTTGCAC
ATTGACAAGAGGTTTTAGCAGAAGCTAGAAGAAGAAAGGAGAAGAAGAAACAAAGAGAGA
AGATGAAGAATGTTATGCTGATTATTGACGAGAGCAACGCAAGTTATGATTTACTCATTT
>FP006726 AT2G17760_1         :+U  EU:NC; range  -499 to   100.
AGACAAAGTAAATAAAGCAAGACACAACCATAAATTAATCGAGCAATATTGTACTATCTT
GGTGTAATGTATGGAACTAATTACCGACTACGGAGATCATAACACATTTATTAATACATA
ATTACGTTTTAAAAAACGAGAATGACGAAAAGTTGGTCCAACACTCCAACTACATATAAC
TAATATCAAGCTTTAAATACTTGAATGACGTGTTGACGAAACAAATATTTATCAATACAA
TTGCGTAACCATAATAATAATTCAATAGGACTTTTATTAATCGTGTGATTACAAATTTTA
CACACACGTTGAATATTCGACAAATATGACTTGATGTGGTCCTACTTCGATGACTTCTAC
GTTGACTTTTGCTGTTTGAGGTAGAGAAGGAAAATTACCTGCCATCTTTTTTTTACTATA
ATTAAATAAAATAAAATAAAAACTTTACTTTATTATATTTTCGGGAAAATAAATTGACTT
CAAAGTTTCATCATCATACAAAGGAGAAAACTTTGAAGCTTCTTACTTTCTTTACTTCAC
GATCCTTCTTTTGCCTAATTTCTCGGTTTCATTTCCAAAATTCTCTTTTGATTCTTTCTT
>FP008494 AT2G37460_1         :+U  EU:NC; range  -499 to   100.
AAAAATTAAAACATCATACAAAATGAAACAACAAAAAAAAAAAAAAAACCAAACATCAAG
TAATATGAAACGGATGATACATTTTTAACAATACATTTTTTATGCGGAAATACATGATGG
TAGTTGACATGATGGTAACATATATACAATGTTATTATCATGAAAATCAATCAGATGAGA
GATAGTGATACTAGCGTTCGACTTTGATGAAATTTGCGAATCCACGGCACTCTGTATTTT
GTTTAATTAGTTCGGTTATGTGACGATCAAATACAAATTTCTATGTCTTTTTGTTGATAA
GGTAAAGAAATAAGTCCCATGATTTCAGGGTACGGTTTGGAAAGTAGCCTCAAAATACAT
AACAAAAAGGAAAAAAAGAAAATTTACACGCATATTTATTTACACTAATAAGTTTACGTA
GAGAGAAGAATGTTCACATCACATCACATCCTTTTAACTTTGGCTCTATATAAAGAGAGA
TAGCCAAGACAATCATAACAACTCATATCAATTTTTTAAAAAAAACTCTCCATATATCTA
TTACTTCTACGCTAACTAGAGAGGGAGATTATTGCTCTTAAGTGATGGAGGAAGTAAAGA
>FP009496 AT2G47950_1         :+U  EU:NC; range  -499 to   100.
CATGTATTCTGATAACTATATAAAGTAGTAGATGAAATGATTTTGATTCATGAATCTCTA
TGTTGAGTGAGAAAATGAATAGCCTGAGACAACACAAGTGTAATAGCTTTCACGCTTGGA
CTTGTGTCTGAATTTTGGAACTGATGATGTTTGCTGCTCTTTCTAGAAGACCTGTTGAAA
AAAGCATAAATACGCTCTGTTTTCAAATTTGGCAATTGATATTTGTTTTTGTACGTGTCT
ATTTAATTTTTGGTAAAGAACGCACGTTGTTTATACTTACACACCGCCCTTCTAGAAGAA
CAGGCTCTCACGTCATTTGCATACAACTTCCATCTTCTGGAACCAATGGATCCCTGTTAC
AAAAGTTGCTCTTAAAACATAAACAAAAACAAAAGAAAAGAAAACATTTTTATATTTGTC
GTCAATAATAATGGCCACTTTCTGCTTACATGTATATGAATGTATATATTACTATAATAC
GTAGCTGCTCGTGTTTCTTGTCTAAGTTCTCTGTTATAGTTAGGAGACAAATAAAGAGAA
TTAGAGAACAGAAGACCAGAAAAATAAAGATGAACACAACCAACAACGTGTTTGATGTGT
>FP014934 AT4G14210_1         :+U  EU:NC; range  -499 to   100.
AACCGAACCGACCCGAGAAGAGATTTGGAGGAAATGCAATGGGAACAGAAGTTGATGCGT
TGGAGCATATAACAGAACTTGAGATATCACCACTCTCTCACCGAATAAACAAGCCACTGG
TTGTACAAATGTGTGTATTCCACAAAGTTTCGATCGGATTCGGATGGCTCCGTTAAATAT
AAGGTGGGTTAGGGTATACTTGGGAATCACGAGAAGGAAGATCATGATTATAACGAATAA
GATAACACAGAATTCATATCTATTTGACACCAACTCCACCAAAATTATTTATTTTTATTT
TGTCGTAGTTACTTTGGTGGGCAAAAACATATTAGCTGAGAGGTCAATTTCTTTTTCCCC
TAAACCAAATTACGTTGAGATGCATGGTCTCTCTCTACTCAATTAACCAAATAAGGAAAA
GAATCATATGGTCATCAATTCGTAAATCAAAATTTTAATTTGTGTGGTATTTAATCCATC
TACATGTTTCGTAAGCAACAAAAGAGCTTGGTCTGAAAACCAAACAAGACCATATGGGCA
CTCGAATACTCCATTTTGTTATCGGCTACTTCCACTAGCCTCCTCCTTCGCTGCGTCTCC
>FP010656 AT3G12955_1         :+U  EU:NC; range  -499 to   100.
GCCTCCCTCTAATGGTGTCCCGTGTTTGTAGCTTACACGAATTGCTTCGTCTTCCGATAG
CTTCGCTTGAGCCGTTGCATACTTTATGTCGTCCTTGTTCTTCGCCATTTTAAGGGTTTA
AGAGATCACGAGTTGACATTAGACGTCGTATATAAGGAGAGACAGGTTCGACGTGTCCCT
TTCCGGGACTTTCGTGCTGGCTTCTCTCTGCTTCTTCGTTTCTCTTTTCTTGACACGTTC
TCTCTTAAGTTGCAATGCCAACACAAGCATTTAATTTTCTTTGTATGCAAGTAAATATAC
TTTGGTGGATAAGATGAAAAGTTCTGAGATAATAATTGATATATTTGGGGATCTGCCTAA
AGGAAAAGTAATGTGGAAGTTTATGAATCAAGTGAGTACATTACTTGAAAACCTAATTAT
AAATTAAATGGTTAAGAATTGAGAGACGTAGCACCTACCTTCTCGCTCTTTATATAACTC
CCTTTCTATCTTTCTGAGTGTGTTTCAAGTATCTTCTTGAGACAGCAAAATAAAAGAGAG
AGATAGAGAGAGAGAGAGAGAGAGAGAGAGCTTCAATGATAAAGAAGATGAGGTTGATGA
>FP009665 AT3G02410_1         :+U  EU:NC; range  -499 to   100.
GGGGGGGGAGAGGAGTATTATTTAGATAAACCAAATTTGGGAATAAGGTATCTTAATCAT
TGATTCATATTCCCTTCATTGGTGCGCGTGCCACCGCTTAAATCACCGAACACGTTCCCA
AAGTCTAGTACCAGCAAGCAATACCACGTGGCGTCTATGCACAACTATACGAAATACGAG
TGTCGAGACATCAAACCACCAATAGCGTATTGTGTTCGAACGCAATTCTAATCACAATTT
AATATATGGAGCGGGACCCTTTAAACTGCTGTTTAATACACAAAATAAGAAAAAGAACTC
TTCAAAGTACGTAATCACTACTAGATTAAAGAAACCAAATCAGAATACTGTAACTTATTC
ACATTAATAATACTCATTAGGAAGGAAAAAAATTGGTAGAGAAGAGGACCGGAATACGAC
GTCGTTTTGACATTCCTCTGTGAAAAAGAGAGAGAGCCGCACATGAGTGAAAGCTTTTCA
AATATTTGAAAATTGAAACAAAAAAAACAAGAACCGATCAATTATAAAAGCACAAGACAC
GAATAGGAGGAGGAGGATACAAAATTCGAGATCCAATCTTTCTCCGACTACTTTCACGGC
>FP017870 AT5G05890_1         :+U  EU:NC; range  -499 to   100.
ACATGATTTTTCATAACTGTTATATTATTGATAGTAGTAGACGCCCTATCTTTGGGTTGA
AAACTTGAGTTTCCTTAGCAGCTTTTGTGATATTTTGAATCATTTTTATGGGATATGTTT
GAGTTATTTTGTTTTTACGATATGGTATTGGTAATACATACTAGTTACTACATAGTCGTA
GACTTTCATGTTTATTTACAAATGGATACAGGTTTAAAAACATTTACTTGCGACTATTTG
ATACACGTTAGTTACCTGTTAAACCAGATTAAATAAAACTAAACCACTTGCACTTGTTAA
TTGTTAGTGCTTCGTTAGTTGTAAAGCTGAGTAATTTTGTTTCCACTCGAGAGAGAGAAA
ATGGATCTTATCTTCTTTTTTTTTTTTATCATCACATCGATCGAGAAGCGTAGAGTTAGG
GCCTAGGGGTCCACTCTCATATTAATAACATAAATGATTTCTTGTGTGATATAGCTTCAC
TGATTTATCAGATCTTTTTGCATTTGGGTCGACAAACAAGAAAGAAGAAGAAAGCTTCAA
TGGAGAAGAGTAATGGCCTTCGAGTGATTCTGTTTCCACTTCCATTACAAGGCTGCATCA
>FP017065 AT4G36610_1         :+U  EU:NC; range  -499 to   100.
TATACATCATACAAATATACATTACTTATCCGCTACGCAAGAAGAAACTGTAACATACGG
ATTTAAGTAGGATGTTTAGGTCATCCACCGGGTATCTCCCCAACTGTAATTAGATCCAAC
AAACGCTATCTTGTCATCATTCATTGAAAAGCTAATTAAGTCATTTTCTCAAAATCATGC
ATAATGACAAACAAACAAAAAAAATTACCAAAGCAACTATCAAATGGTGGTAATCTAGTG
ATTTCGGTCTATTTAATATCATAAATGGAATTTTGAAGGGATTTGACTGTACTATGACAC
TTTTAGTTTCTAGAATTGTTGTGTTCTTGTACTGGTTAAGAGGCTAATTAAAAAAAAAAC
AGAAAAGCATAGATTAACAACCCAACACCTAACATTTTAACAAATTCCAAATCCAAGTGC
CAATTCTCCAAGTTACATTTGAAAAGATCGAATGGAAAAAATGTTTATATAATGTTGCAT
CCCATTTGGGCTTCTCTTCAAACATCTCTCAACAACAACAACAAAACAAAACTTGCACAA
TGGTGAACTTTGTTGAGGTACAAAAACCATTGTTGTACGGTCTGATGAAAATGGCTGGCG
>FP007673 AT2G28500_1         :+U  EU:NC; range  -499 to   100.
TGTCATCACAATAAGGATTCTATTCTCTTAGAGATCATTTAATAGTGCCGAAATTAGCTT
GGCATTCACATCAAAATCAATTTAACTCGTTAATACCTTCGAGCAATTTAGTTTCTTTTT
AAATATCAAAGATAGTAACGCGTTTGTACTTCTTCACACATATTTTCTATAAAATTAATA
TTTGCATATAAGGGAGATGTGTGAGAACGGGGAACGGATTACTCCTTTTTAAGACTACTT
TAAGGATAAATTGGAAATCAAATATAAAAAAAGTTTAGCTTAAGTGCGAATGTGGAAATA
ATTAATTGAGCCGCCAAAGTCAATCAACCGTTGAAACAAAAAAGCTCAAGAGGAATTTAG
TAGTAGTCACCGTAAAGATATAAAATTATTCCGAATAAAAACAATGACATCATAACTCAA
TATTTATATCGTCACGTAATCATTCTCTTTAGTATGTCTCTCTCTATATATACACTCACA
ATCCTCCTTACCATAAATCACTTCACTCTACAAAACACACTTTGGTTCATCAATTGTTTC
AAAAGAAACTCAACTAACTGACTCAAAAGAAAATCAAATAAGCCCCCAAAATATTTTGAG
>FP011640 AT3G23360_1         :+U  EU:NC; range  -499 to   100.
CATGGATAAAATTTGGATTCTATACGATGTGATAATTATTGTGAGGAAATAGACTATTTT
TCTTAATTTTCTCATTATCATATAAAATGCAAAAAACTTAATAAAATATATAACATCTCC
AAATCTCCAATGCTTGTCTTTTAAGGTTTTGGAACGTAAACGTAGTTTTTTTCTTCTTCT
GATGAAACGTAAACATAGTCAAAGTTAACTAAAGACGAAAGGCGTACGTTACTATATGAG
GCTTTGTTCAACTGTTCACAATAAGCGTTTTCTAGACAACATTCTAAATGTTTATTAATT
GTTTATAGTTTCCTACCGTTACTTAATAAATATACATCAGAATTGTAATTTTACAATATG
GAAAAATGACTTAAGAAACTGTAACTTGCAATTGAAAAAGTCTGTTTCTTTTAAAATTGT
GAGAATCGAAAAAAGTTTTCTTGTTTTTATCAAAAGATATTTGCAATTTATAAAGATAGT
AAGCAAATAAGAAGAAGCTATGAACGACGATGGGCTTCTTAGATCTCCCTTTCATGCTCA
AGGTCATCTTTTTTTCAATCTTTCTTAATTCAAGATTTTGTATTGAATTATGGATTTTAA
>FP002429 AT1G27840_1         :+U  EU:NC; range  -499 to   100.
GACAACCGGGTCGGATCGAAATGTCGACACAATGGGTATATGACCATAAGACAATCCACT
TAATGATTAAGCTTAGCTAAAACATATTAAAAACATATTTCAGCTCTTATAAATCATAGA
TTAAGAATTAAATTAAGGTGCCAAATGATTGTCTCTGGCAATTGGAATGGTGTTAGTTGA
CAAATGTATGTTCCAATCATGTGACTACTACCTTCTTTGTTGAGATGTCAACTTTGTTTT
TCATTTATTTTCCTTCTCCTGAAACAAGAATAAATATTTGCATTTGTCGTTTTGGTGATC
ACTAATGACGTGTCAAAAACTTGGCTTTTTTGGGGCTGATCCGGTTTTCGTCCAACGAAT
ACATACCGGAAAATATATCCAAAGGAGGATATGAATTGAACCCACGGTTTATCAGTTTAT
ACCGAAATCAAGTTCTTTAGGTGTTTTGGTTATCGCGACTTTGTTTTATTATAACAGAGA
AACGAAAAAAAACTTAGCTAAAGAAGATCAAAAACTTTTCTTAGGGCTTTGGAGATTCGA
GCTCGAGTATTCATACAAGTCTGGTGATATCCACGAAAATCAGAAGACGAGATGCTAGGA
>FP018524 AT5G13490_1         :+U  EU:NC; range  -499 to   100.
TATAGCGATCCACTAAAATTTTGTACAACTAGCCGACGGAGGAGGAGGCGAGGAACGTAA
CACTGGTGGACTGATATTGTGTTTTTGTTCTTTTTTTTTTTTTTTTCCAAAACACCATTT
TTTTTTGTAAATATACTGTTGGTCAAAACAAATATTAAAGATTAAAGCACTTTGACCAAA
ACAAAATATAAACTAAGAAATATTTGAAACGTTACCCTGTAGACAGTTGACTACAAAAAC
CCGTCAATGGCCAATAACATTCCAGATTTCCGGCGCCAAATAGGTGGCATGATCTACGGC
CGATAACGCAGTCGTATACTTCCATAATTATATTATTCATTTTAGCAATTACAATCAACG
GCTCACAATTTCAATCTCGATGATCTAACGGTCCTACAGTCCCCGAGTGTATAGAATAGT
GCGTTACACTTGATTCTTTCTAGTGTGACCCTATTTCTGGAGCCAATAAAAGGCTCGTGT
CAAAACTCGCCTCTTCCCCACAAAGAGAATTCTCTCATTTCTTCTTCTTCGCTCAGCTCC
GACAACGAAGGGCGAAGAATCTCGCTCCCTCAATTTCGCATTGCCATCGATTTTCTTAGG
>FP001370 AT1G15220_1         :+U  EU:NC; range  -499 to   100.
TATTCACCCATGACTCCAGACCCCAAGTAAAATAAACGGGTGATGAAGAAGAAGAGCAGA
CCCATCACCAACACTAATTCAGCTAATAGTATGAGTATTCAGTGTGGTGCTTTTGTTTCA
CCCTCACTTTCTCCTATTGTAGAATGTGTTTTTTTCTTTTAATTGTTTCTGTAACATTGT
TCCTTCCTGACGCTATTCTATGTTTCATTGTTTTGGTTCATCTCATATTTCTCTTCTCAA
TTTGTTTTGGTCATTTGGACTCCAAAGAGTGTTGGTCTTCTCTTAGTGAGTTTTATGCAG
TTACTGATAGAATATAGTTCTATCAGTTACAAGGCCCATGTTTATTACAATTTCAAACAA
ATTATATATTTGAAGGGCCCATGTTTATTATGCCCACGAGCACTGTATACGCGCGAAACG
TCTTCGGACACACTCTCAGTCGCACGCTCTTTCACGCGCCTTTTCGATTTCACATTCGGA
TCCGATTTGTTCACCCGCCGAAGATCCACCGGCATCTTCTCTAAACGGCTCTGTCGAGAA
GGATCGGCGCTATTATTGCTGGAGGACGATTGGGTGTTTACTTTTTACTAGTAAACGGAG
>FP010727 AT3G13560_1         :+U  EU:NC; range  -499 to   100.
GATTATATTTAAATAAAAATTGGTATAAAACGAAAGAAAATGAGAAGAGCGTGGTAATCG
AGCCTCTTACAATCTTGTTTTCTTGTTTATTTGTTAATTTAGTATTCTTTTATTATGAAG
GTGGAATATTGCCGTATTATTAGTTGTTAACGGACTTTAAAATATTTGTTAATATTTTTG
AACTGTTTTATTTGATTTTCTTAAAAAGTATAATGCAAAACTTAGTTGTATTTGATGTTT
TGTGAGCTATAGTATATGCCATGTCTTTTACTATTGGCCAAATTATATGTAGTTAAATGA
TGTTTTCATTTCCTTTTTGTTTTTGGGTTTGGATGACAAGTTGAGCTAATTAATAATTAG
TGTGACACATTGAGGTAATTAATAATTTATTTAGAGCTTCTTTGAACTTTGAAGCCTCCC
CTCACCTTCTATTCCACAAACACACCTCTCTGGTTTCCCACGCATTATATATAAGGAAAG
ATGAAACCAAAGTTTACTGAGAGCAAATCAATCTCTTAATTTGTTTTTGTTTTTTCTTTT
CCATTTCCTTTCAATTTCGACAAATAATATTCGCCGAAAGACAAGAAAAAAAAGTGTTTA
>FP001266 AT1G14220_1         :+U  EU:NC; range  -499 to   100.
CTTTTTTGTTTAATCTCCACTCGGATCGATTTGCCGATCGACTTGGTCCTTTTATATTTT
TAGTTAAGTGATAGTTGGTCTGCGATCCTTTGGATACCATGCAATTGCGGTATGGGATAT
AAAAGTCCTCTAACATAGTGTAAATTAACAATCTTGTAATCATAAAGTTTCTCAAAAACT
AGTCTACATGTTTAACTATTTTTTTTTAATTAAAAATTGTGACATATATAGTGACAATTG
CGCGTAATGAAGGGCTACCAAATAAAATAAAAAAACTTCTAACAATCAGTTTACTAAATT
CTGAGATTGAGTTTACTGTCTACTTGTAAAACGTACAAAAATGACTTTTCAATAAGGTCG
GAAATATGAAATGAATTACTTAAGAGAATATGCCAATCTCTTAACTAATCACGTAGATGA
ATAACTAATTAAAAATGGTATTACAAGGGAAATGGCATTTTTATCTGTCTATAAATTTTG
AAACCGAAACGTCTTAATCATGCAATCGCAGAAAAGAAGAGAAGAAAGATGGGAGCAAAG
GGTTGTGTTAACGTTCTCCTCAAGCTTCTAGTGTTTCAAGGTCTTTTCGTTTCACGTCCT
>FP006768 AT2G18220_1         :+U  EU:NC; range  -499 to   100.
TGAAATATACAAGGGATTGGGAAATGTCATGCATAAGATACTTTGGGGTTTGATGACATA
GATGAATAAAGATTTTGAAGAACACATGCCGGTTAAAGCCTAAATAATTCGGTTAAACAC
TCGCAAATTGGATTTTTGGTTAAACCAATTGGTAGACGTGTCAAACCTAAACCTTCCATT
GCGCTAAGACGTTTCGAAACTCACAAAGATAAACCCTAAAACAATAAACTTTTCCTCAGA
CATCAGCCTCGGCGACCACGACAACAACTTCATTTTTTCTCGTCGAGTTTTTTTCTGGGA
ATTGCAGGTAATCTCTCGTTAACGTGCCCCTCTGGTTTCTCAAATTTGGGAACTCTGTTT
TTGTTCTGTTCTGGGAAAGTAGAACAATTCGAATTACGGTTCGACCGAAGTCAAACCGGG
TTTTGTCCGGTTAAATAAATTGAAAGAAAAAACAAAGGAACACTGTAATAAAAACCCTCT
CCTAAAACCCTAATTTCTTCTTCTCTCCGTCTTCCTTCTTGTTGTTCCCGGTGCGATTTC
TTTCATTTTGATTTCGATAGTTTATTCTTCTCCTTGTTTTCACTGTTTGTGTGATTGATT
>FP004539 AT1G64970_1         :+U  EU:NC; range  -499 to   100.
TTTTTGACCGGACAAACAGTTGGGTAGTCAGATTAACTTTTGTACTTTACCATTTTAATC
TTTCTCTAACCTACTCATCCGTAATAGAACGGTGTCCACGAGGCTCATAGTCCTACAAGC
ATGTGATAGTTGTCACAATTACCATATTAAGCTCTCTTTGCTTACTTCACTTCTTCTATC
AATATTTGTTTGCCACTGACTTTTCACTAAATTACAAAACTAAAATGATGGAAGAAAAAG
AAAAGTTAAACAAAAAAAAAGGAGAAAAATCAAAGTGATAAGTGGATGTAGACGATTGGC
CCTTTCCCCAAGACCTGTGGCAACAGAAAGTTTTGTGGCTCTAAAGTTAAGAAAAATGGT
CCAATGTTATATATCCAAAGTTTGATCTCACACAGTCACACTGTAACAATAATCAAATAA
TCCCTGACTTCGTCACGTTTCTTTGTATCTCCAACGTCCAATAAATGAAAGCAACTCTAG
CAGCACCCTCTTCTCTCACAAGCCTCCCTTATCGAACCAACTCTTCTTTCGGCTCAAAGT
CATCGCTTCTCTTTCGGTCTCCATCCTCCTCCTCCTCAGTCTCTATGACGACAACGCGTG
>FP008510 AT2G37610_1         :+U  EU:NC; range  -499 to   100.
TAAATACACAAAAGTTATTAGCAATAAGATTAGGTGGTAATAAATATGAGTTAGATACGT
AATTAAAGTCTAACGGCAACAAATATATTTTTTTCCTCCTGAGAAGAAAAAAAAGCGCAC
ATGGAGATTGGAAACGTAAAGGCAGATGTCAATTTGGTGCTTAACTTGCGAGAAGCAGAA
AGGCATCGGCGATATTTTGATTACTTTATCGACGAGATATTATGGTTATCGTAACGGTAT
TATGTCGAATAATGTCTCCTTCTCAATGAATCAGAGGGTTTGGTTACGTTATGTATGCCT
TTAGACTCTCCTTACCACATCCAACAATACACAACAAACTCGCTCTAATCTCCGACTATA
AATAAACCTGAAAAATAATTTAATAAAAAAACAAAAGCTGACAATTTTCTTGATTAATAT
TCTTTACCACGTTGGATCTATCTACATCGATCAATCATTATTTCTTCTTCTTATTCTTCT
CATTCTCTTCTCTCTCTCTATCTAGGAACAAGAGTTTTTTTTTTGGGTGCCATTTCTTGA
TTTTTATAGATTTTTAGGTATGTCGGAGACGAGCTTGAAAGAGGAAGAGGTAACGTTAGG
>FP006363 AT2G06510_1         :+U  EU:NC; range  -499 to   100.
CTTTTATGTTAAGAGTTTGGTTAAGAAATTATAATTTTGGTAATATGCAATGGTGAGTTC
TTAGCTTTGAGTTCTTAAGAAGAAAAAAAAATATTTAAAAATAAAAACATTTTAATTTTA
AAGACTTTAATAATGATTACAACATAAATTTTGAAAACATTTAACAATGTAGTTAATATT
TTACACTCACCCAATAAAAACTTGACACATGTCTAGCTCTTAGATTTAATTTTTGCTCTT
ATATAAGAGCAATTCTTACCAAAGAAATCAATTAAAACATTAAATTTCTAATCTAATTAA
CATAAGAACTAGTCTGAGCTTACCAATAAGGATGTTCTAAGGGGTTCTATAGTCTTTCTC
TCTTTCGAGAATTTAATCCAAGTCGTTCACAGTTACGAGTCGAGGGTAAATTAGTAGTTT
TACACTGAAATATCAACCAAAAAATTTCAAAATTGAAAAATCTCCATAAACTGTTTTGCG
ACCCAAAACAACATCTTTTAAGCTTCTCCCGCAAAATTCAGCAAAGCTTTCGGAGGAATC
TCCTAACAGTCACCACCACCACCACCGTCTAGGTCAAATCTCGTCTTCCTCACGCTCTAT
>FP006777 AT2G18300_1         :+U  EU:NC; range  -499 to   100.
ACAAATGTTATGTTGAACATCTACGTAAAATAGAAAACTATTGTTATTGCTATATATTTT
TTAAGGGATACGTATAAAAAAGTTGTGGCGTATAAAAAACGTGTGGTACCATTTTGAATT
GGTAAGAGAGTATTTATTTCTAGAGAGGTAAGAGATAACAAATAAGTAAATGAAATTTCT
ACATTTATAAAGGAAAATAAAATAAAAACATAAGAAGTAGGGGACCTTATGTGTGTGGGT
CAATGTTGTTTTCTATTTAAAGCTAAGAAGAATGATTTCAATGGATTAGTTTCTCCCAAC
TCTTTCATCTTTTTTAAGCAACCACCCAAAAACAATATTACATAACCTAAATCTCTACTT
CTTCATACATTTATAGCAAATCCTCTTTTGCTTTAAACCCACCAAATAACTCAGAGCTTT
TTTGCATTTTTTCCCATTCTCTATTTTGTTTTGTACTTTTGGTCTCACTTTAAAAGATCA
TAAGTTGAAAGATTTCTGCAGAGAACAATATGTTGGAAGGTCTTGTCTCTCAAGAAAGCT
TGTCCTTAAACTCTATGGACATGTCTGTACTTGAAAGGCTTAAATGGGTACAACAGCAAC
>FP004320 AT1G62660_1         :+U  EU:NC; range  -499 to   100.
TATATATATATATATATATATATTTGTTTGTATGCAGAATGTTAGACCAATATAATTAGT
GGACATTTCTATAAAAAAACAAAAAATTGTGGAATGGATGGGATAAAAAAAAAAGAGAGA
TCAAAGATAACATTTTAAGATGTTTTTCTTTCTTTAATTTTCAACAATTTTAGGCAATTT
AGTAGTAGGGGGAAATGTATTTCTATGAAAATCCAAATATATGCTAATGTATGCAACAAG
GAAAGATATAGTAACCAAAACTCCACTTCATATTACAAACAATAATTATTTTTATAAAAG
TATTGACTTGTCGTCTGCAAACGTGATTACGTGAACCTTACTGGTAATAATACAAAAATC
ACAGCTCTAATTTGCCAACCCAATCCAGATCTCTCTAGTTCTCAACTTCTCATATAATTA
TTCATTAATATATTTATTTTGAGATTTTGGTTGATTTTTTGATATATAAATATTGGACTT
GCCATTTTCTATTACAACCATCAAATCTCAATAAAGCAAAACGAACAAGAAAATGGCGAG
CACGGAAGCTCTCTTACCCGTCACGTCCCTACAAGATCCATTATCTGAGTCAAGATCCGA
>FP021368 AT5G53440_1         :+U  EU:NC; range  -499 to   100.
CTCAAATATCTCATCCCAACTCTCATTGGGCCTTATTGGGCCACTACCTACGTAATGGTC
CTTTTATGGGCTTCATCTGTCTCCAGTTTTGAGTTACGTGACGTAATAAACCGAAGCACT
GCTTTACTAAACCGGACGAAAGCGATAACGTTAGGGGATCAGGGCATAAACCGTAATAAT
ACCCACGATCACTGGTTAATATGGTCATTAGCTAATAAAAACTCTCATTGGGCATTACTA
GGCCAATAACTTCTTAATGGGCCTTTATTGGGCTCCAGCTGTTTCCAGTTTTTGAGTCGC
GGCGTGACGTGGCACGACGCTAGCGAGAAATAACCGAACCACTACTTTCCCAAAAACCGG
ACGAAAGCAAAATCCGATCTGATAACGTGCGTGGCAAAAAACTGTAATAAAACCCACGAT
TAAAGGATAAGATAGTCATTAAACAAATAATCCCTTAGTCTTCCTCTTGTCTGAAAAAAA
ACAGTTTCTCGTTTTCTTCAACATTGAAAGGGCATTAAGCCTCCTCTCTCTCTCTCTCTA
TCTTCTCTATATCTCCCGCTCCGTGGTTCTTTTGTAATTTTCTCCAATTAAATCTCGCCG
>FP018066 AT5G08010_1         :+U  EU:NC; range  -499 to   100.
TATTTTAACTTTGGTGGGTAGCTTTTATATGCTTATTATAGCTTCTTTCTTCGAAATTGA
AAGCTTGAGCCTTTGATTCTAAAGCTTGGAGTGAGTTCGTTTGGATTGATGCAGATGTTG
TCAATGAGGGTTAGTGTTTATGTAGTTGGATTGGAGAGGATCCAATTACTCTTTTGATTG
TTGAGGACGAAGAGAGAAGAAATGGATCTATGGTTAATCGCAGCTACTGCTGCTACAGGA
TATATAACCAAGCATTTGCGAAATGTATCCAAAGGTAAATCTTCTTCTGAAGATTTGACT
AATGTGAAGCTAGAGTCACCGAGATGCTTGGCTAGTAATGTAGTAAGAGTTAAAAAACCA
AAAGAAGAAAACTTTGAGGATTGCTTAAATGGGGAAACTCTTGATCTATATGAATGTGGC
AATGCATATGGAGTGGAAGTAGCTTCGAATAATGAGGAGGATTTGGGATATGATGATGAG
ATTCGTTCAGGTTCTTTTGGGAACAGAGCGTTTCTTAGGAGAAATCAGTGTCCTATCAAG
CCTTTTTCTTTGGAGAAAAGCATTATGTCTCGGTTACATAGAGAGAAAATATCCATGGAG
>FP013860 AT3G62220_1         :+U  EU:NC; range  -499 to   100.
CTTGAAGGAAAGGTTCGAAATGATCAGGACGAGCAGGAAGTCTGAAAGCGTCGAAATGAT
GTCCACTGCACTTCCTGAGTCCATTGTTAATGATTTTGGAGTAAAAGTAATGGATTCAGG
AAGAGAATAATGTGTGTGGCGTGAGGGAAAACAGTGCTCTTCCTTGTCTTTATATATATT
TTTGAAAGGTTGCGACTTTTTGTTCGTTTGGCGGTTCTCGTTTCTCTAACCGCTCTTTTT
ACAGAGGTTAGGGTTTGTCCGTTACTCATTGAAGAATTGCAACGATACGCATTTTCTAAT
TAATTCACAAAAGCCATATTTAATTAATAATCGAACCCGACTGGGCCGATAATAAATTTA
CTTATAATAGGCTTTATTTTTACGACCCAATTAATTAGGCCCACTAATTATTGCGGTTAA
GGAACGTTGACTTTAAGTCAAATTAGAGAGAGCACAGTCCAGGGACTAAAGTGGGTCCCT
TGGATTTCTTCCTCTCTTCACCGATTTCTTAGATCTTCGAAACCTCTCTCTCTCTCTCTC
TCTCTCTCTCTCTCTCTCTCTCTCTCTCTCTCTCTCTCTCTCTCTCGTTCGTTTGGTTTT
>FP017807 AT5G05230_1         :+U  EU:NC; range  -499 to   100.
TACCTCTACTCTTTTTGCAAGGATCCTCTCATTGTAACACGATCCTAATAATGTGATATT
TCTTCTAAGTATTATTCAATCAACCAGAGACTAATTATTGAACGCACAATGATGCAGAAT
GTAATCTGCGGCTTAATGACAATTGACAAGTTTCAATCTAAATCCATAATATTATATGAT
GATATCAATTAGTCAATTACACTTTACGACAGCAGTTGTATAGTATTCTAATGTAGACAA
TGAATAATTTTCAGACAACAAAAACCGGTAATTATTTTCGGACAAACAAAAAACAAAACA
ACAGTAAAGAGATAGATTCCGTTGACTTCTTTTCATAATCCAGTTCTGCACACTTTACTT
TCTGATCCATGGGCCCTAGAATCTGAGCCTGACGTCTGTTGCGGTTGATACGTCACCGTT
TCTTACTTCGTTTATCTTCTCTCCAAACGACGCCATTTCTCCTTCCCTTCTTCTTCTTCC
TCTTTAGTCTTTTTCATTTGATCGCTGGAAATGAAAACTTTTCCTCTCATCACTCATCTC
TCTTCTTAAAGATTCCTTCTTTGCTTCACGAAACTAAACCGAACCCTGATTTCCCTTTCT
>FP015070 AT4G15380_1         :+U  EU:NC; range  -499 to   100.
ACCGTACAAACTCTATCAAGATTATAACCACATCAATGATCAAGTAAATCAACAAGAATT
TCGAAAAAAATGTTTTTTTTTTTTTTCATTTGTTGTTCATGTGGCAAAATGCAAAAGCTA
ACAATTCTAAAATCAAGCATAGATCAGACTTGAATACTCTTGACAATTTTCCTTTATAAA
ATGAAGTTGTTTTCAAGTTGTGAACGTAAAATGATTTAGGCAAGAAGAAATTGGAAGGGG
AAAAGAATAAAAAAGAAAAATGTAAGTCCAAAAGGGCCAAGATTAGGAGTTTTCAACAAA
TATATATTTTAAGTAATTTTTCCACAAAATATAATTCTAATTGGCAATATATGTAAATAC
AAATACAAAATCAGGTTTAAAGGTCATTTTCAAAATTTTATATGCTATTTTATTAAGCTT
GATTTTGGTTAAGCTGTTATAGTCATTCTCATAAATTTATGTGCTATTGTAAGTAGTTTC
CGTAGCTTTTATGTAACACATACATAATTGACTTTAGATTAGCATCCCATTTCTCATCTT
CCTCTTTCTCTTTGAGCAATTATGGCAGCAATGAACATGATTGACTTTCAAAACTGCTTC
>FP005405 AT1G74550_1         :+U  EU:NC; range  -499 to   100.
TTAGTATACTTCTAAATCTAAACCAAGCTTGGTTTATTGGTTTATTAATTAATAACGGAT
CAAGTTTAATCAAACCGAGCTTGTGCGTCACCACAATTTCTAAACCGGGCTAAACGCCTA
AACCAAACTAGAAATTGAACTCAAAGCCAATCAGCCTACTAATAAATCTCTTGTTTACCA
TATGAATTTTGTTAACAGATGTCAAACTCTGAACTTTGGATACATTTGCAAGATACACAA
ATTGATACCTCAAAAAGTTAAAAGAATGTAGTACATGAAAGTGTCTTTCTTACAACAAAG
AAAGTTCAACTAAAATTTTCAATCAAATTAGAAAATGCAAATAGTGTGAGAAAAGCAAAA
AGTGAACCAATTCATGACAATTTCATGCAAAATTACGTGTTATCTAAACAGCTTATTCCA
TAACCGTGACTAAAAATAATAATTCATAAATCATTTAATATTTGGTGTATAAAAAAGTAT
ACTTCATGAAGAAGCATCAAACCTGTATTTTATCAATTACCACACTTTGTCTAAGCAAAA
TGGATTTATTACTCATATCCTTAACCACTATCATAATCGCCGCCTACATGCAAAATCTAC
>FP022148 AT5G62040_1         :+U  EU:NC; range  -499 to   100.
TATTTTTTTATCGACACGCGGGCTTATTCTTTTCTCCATTTGGTCGATCGAATATTCGAA
TGTAATGGGGACAATAGTTATTGAGTTTTAATAAATACGAAACGTGAAGATAATTTTGCA
ATAGATAATTGATCTGTTATCTATACATGTGAGTTTTTTTTTTTTTTTTTTTTTTTTTTG
TTATGTGCATACACGGAAGTATTTTTTAAAATAGGTAACAAAATAAACATGTAATTTCTA
ACCATATAGAATAGGTAACAAATTACAATAATTGAAGTAATATGGTTAGAAATTACATGT
CAGATATATACATACAATATCTAAAGATGACAAATGTCAAATAGTAAAATAATAGAGCAT
TTATGGAAGACTATCTAATTCAGTATAGTAGATATATACATACATACAAAATACAATCTA
TCTCTCACTTTGTGCCAAGTCCCGAGATTCTTTAGAAAGCCTATATAAAGCTATCACATG
TTTTCATTCTAACGAAATCAGCATCAATCACAAACGCAAACACATTGGAGCAAAGAAAAA
TGTCAAGAGAAATAGAGCCACTAATAGTGGGAAGAGTGATAGGAGATGTACTCGAAATGT
>FP019270 AT5G22270_1         :+U  EU:NC; range  -499 to   100.
AATAATTTTCGGTTTATTAAAAAAAGTATCATCATATACGACTTTAGAAATCTAATAATA
TCAACTACCCATTAAACTACAATTTGTTTTTGTCAACACCGATTTTAACTACATTACAAC
CTTCCAAGTTTGAAACAAATGCATTGTCTACTTCTTCCCTCTCAATTTGAATTTCGATTT
TCATACTAATAATATGATGATTTATGAAAATGGACAAAAATATCTCCTTTGTAATTATCC
AAATACTATTTGGTAATAAATGCAATTTCAAAGCACAAGTCATATACTCAATCTTTTGCA
TACTATTATTTTCAAATTACATTTATTGCTTACAAACACCTCATATTATAATTATTTTCT
ACAAGAATATTTATTTTGAAAGCTAGATGAAACTAATCCTACTAATTCATTAATATACAT
TCAATGAGACCCTCTCTCATCTTGCGTGTATCTTCTCCTCTATCTATATATATATAACAG
CCACTAACATGCAGACATCAAACTATCTCTCTTTAAATCTCAAGAACAAGAACTAAACTA
CTACTAGTCTTCACCAAGGTAAAGCTACTTTGGAACCCGAGAACCAAGTTAATTTGTTCT
>FP019023 AT5G18950_1         :+U  EU:NC; range  -499 to   100.
CTAATTGAAGCCAACGAACACAAGAACGGAGATATGAAATTCAGGGAAATAAATAGAAAC
AAAAATCAGAAAACTACCTCTCCATTCTCGTCGAAGCGACCACCAAAGACCAAACGAATC
GGTAAAGGACGGAGATTGCGAGAAAGCTTGAAACTTTCAGCTAGATGTCGTCGATTGGAA
TTTACTAAAAGGATTCATTTCATGACCTTCCACATTCTCTTTGCGCGGGAAATTGAGGGT
GGTAGGAACCAAATTAATTAGGGATTTCAGCGAAGACGATAGATAGATAGATAGATACAG
AGAGAGAAGAAGAAGAAGCTAAAGCAAAGCAAGCACCTTTTTTTATCCGTCAAATTGACC
TCTTTTTTATTTTTTTTTTAAAAGCAAGACCAATCTAAAAATTGATGTCGTCATAACATT
ATTGACAAATTATATTTGATGCTGTAATAAACTTTGTTTAATTATTCTTATTTACTCCAA
AGTCCAAACCTTTTTCATCATCTCCTGGAAATGACACAGAAAGATCCAAATCTAGGGTTC
CGGTGATAAGTATTCGACTTTCTTTTCCCGGAATAAAAAATTCACCTCCTTTCTTCTACA
>FP006159 AT2G02850_1         :+U  EU:NC; range  -499 to   100.
ATAACACAATACTGTTGGTTCTTTAACCTATGATGTGTACGTTTTCCCAACATTACCATA
CTAATATAACAAAGCATTTCAATAAGAACACAAATTCAAACCTATTTTCGCCTATAAACT
ATGTACTAAAATCATAACCAAACTATATCTCCAATAGAAACAATGTGTCCATAAATAATA
AATGCTCATATATCGTGGGTTGTTGATGACATAGTCTTTGTCCACAAGTTCCTTATTTAG
TTGATATAAGCATTTTCAAAACAAAGAAACAAAATTCAACTTAGTGTAACAATGTCAAAA
CCAAACTCTTATCTTCAATAATGAGACAAAAGAAACCGAAGTTAAGTCTATAATCAATTT
CTACATAGACAATGTGGCCAAAAATAATAAATGAACATATATCATGGGTTGTTGAGACAC
CCAATTTAATAAAATAAAAACATTGAATGTCTTATTTTCTTCTTCTTTAAAAACCCTTTG
TACATTTACTCTTCAATTCATCCTCATTTACTCTCTATAGTTTCTCTCTCTTTCTCTAAA
CTTTCACCTAAGATCGATCAATGGCCAAGGGAAGAGGCAGTGCATCATGGTCGGCTCGAG
>FP011051 AT3G16850_1         :+U  EU:NC; range  -499 to   100.
TAATCTATATGAATTAGTAAAATTAATTCATAATGTAGAATAGTCGTGTCGGCAAGATAT
GTTTGTTGTTCCAGTCGTTCAAGGCAAAAACTTAAGAAAAAAAATGATGAATTTAACTGA
GTTATTATTAGTTAAGTTTATAGTCATTATCATTAACAAGCCAACTATACAGTCAATTAT
AAAGATAGGAAACAAAAACAGAGATAAACATGAAAACAAAGTTATTCCCAAAATTATGAA
TTAAATTGAATTTACTAATAAGTTATAGGAGTGAAGTCTCTCATTAATTCATTTTACTTA
GGGGAAGAAGGCTAATATAACGCTCCAAAAATCTCAGTGAATGATATTGTCTGGTCCTTT
TATGTAAAATTAATAATAATAAGGTTGATTAGTTACTGGGATCAAACAAAATGATTAATA
TTAATATTAATAGCAAATTCCAACAAACAGTAAGTGTTAAACAAATAATAACATGTACTT
GTTTCGCAACTCTCTCTTCATCTCCTCTTCCTCTGGTCTTTTTTTCTTTTGTTGCGACTT
TTCTTCTTCTTCTTCCTCAGGAACTTAAGTTTCTGAGTCCATGAAGATGCCAGTAAGTAC
>FP008664 AT2G39290_1         :+U  EU:NC; range  -499 to   100.
AGCAAGAAGCAATACTACTAATTGAACATCATTACAACACGCGACTGAAGTTGAAAAAAA
AGATGAAAAGTTACTACAGTGTCGGAGAGAGAGACGAAGAAAAAGGTCCGAGATTGTAGA
GGACGTTATTGCATCCTTTAATTAATTTATATACTTATCATCAAATACTCGAAACCTTTG
TCCTTCTTTTGAAATAAACTTATACTGGAAATTAATAATTTTGGGCCTAAATCAACTAGA
GCCCATTTGTTTCATGTTTGATTAAAAGGGATTTATATACCCTATTGAGTCCACGTCACA
CCGTCGTCGTTAATCGTGGATTAATTTGTTTTGGGCCTAACTGAACTATAAATCCACTTG
TTTAGTTTTTACGGTAAAGTCACTTTTGCCCTTTAGAATCCACCAAAGTCGCCACTGTCT
TTCCCAATTTCTTTGAACTTTTCAGGTACCCTTAAACTTCATCTTCTTCGATTTTTACCA
TTTTTTTCAATTTGCAATCAGAAATCGAAGCGATCCAAATTAGTAAGCTCGCCCATGCTC
AGATCCGGTCTGGCTTCGTTAATCGTCGATGTCAATTTGCGGCGCACGTTACGTCCATCC
>FP010591 AT3G12240_1         :+U  EU:NC; range  -499 to   100.
ACCCCTAACGAACTCTATAGTCTTAGCTTTACAAATATTACCCCATACAAATTTATTGAA
CCGGTTCAAACTGTCAACCGGTCCGGTTTTCTAGGCAATGCTGAAATCATTAAACAATAA
TTTGTCCTATGTCATGTGCAATAAAATAACCTGCAAAGCATTTTACATGGGACTTTGTCC
CTTCTGGCCTTCCACGTACATTCTCACGTCAAGTGCCCAAGTGTTTTCAGCTCAAACCCT
CAATTTCAATTCGTTAACCAGTTGGCAGTTGGTAATTGAAGGAGAAAACAAACTCTAAAC
ACCTTTACATCCAAAGGAAAACTAAACAGATTAATTGGAACTGGTTAGAGAGACTAACCC
GAATTGTCTCGGGTATAGATATTGCAATTGACCGGTTTATAGAACCATACTCAACCGAAA
AGATTCCATCTTTGTTTTGGGTCAACGCCTCTGCTTTTGAGTTTTGAGTATATATAAAAA
ATGTTAAAACTCAAAAACTAAAACAAGAATGGCTTCCTGGATATTCAAGTTGCTGCTGCT
GCTGCAATGTGTGCTTGTGTTGATTCAACATGCTGATTCAAGTTCTATCATCAGATATCT
>FP020021 AT5G38520_1         :+U  EU:NC; range  -499 to   100.
AGTCCGCAATAGTGAATGATGAATTAAATACGGACTGATTCGATTTCAGTCAGATTTGCA
TCATACTACACAACTATTTATATTTTAGATTTGGTTAACCAACTTATAAAAACTTTAAAT
ACTACACAACCATTTGTTTTTTAGATTTGGTTAACCAACTTATAAAAACTTAATTTATAT
AATCTTGTTGGTTTTTGTTAATTTTCACATAGTTGTCCAATTGTTCCCACACATCTCAGT
ATTGATATCCATCTTCTTATCTTCGTTAACCACCTACCAAATGTCACGTGGACGCTCCAT
TTCGGTTTCTATCCGGATTCGCGGTGGATTCTCCTCCCACCCCAATCATCGGTTCATTTC
AGCATTTGGTTATATCCAAATTATTTTAACCGGTTTATACCGAAACTACTCGAACCAGAC
AATCTTTGATTGGTAGAAAGAGAGCCACGTAGGATTATCTCTTCTAATGGCAAATTAACC
AAAAACGTAACTGAAGATCAAAAGAGAAAGAGAGAAAAAAGACGATGAGAGCTCTAACAT
GGACGGCAATGTCGCCGCCGGTGATGTCACGGACGGCGACTTCTACGGTTAACTTACGAC
>FP007145 AT2G22440_1         :+U  EU:NC; range  -499 to   100.
TTACAAAATATGTTTGTCTTATTCGCATGGTAATCTAATCATCATGTCTTCTTTAATTTG
TTAAAGTTGTAATAATTGGATTATATGCGTTTTTTATTTTCTCTAACCCATTAAAAAATT
TATAAATTAAAGTTATAGGGTGATGACTTTCGTGGCAATGCAAAAATGAGACAAGAGCTG
TTGGGCCTCGATGACAGCAACAAGAGTGAGTTTTTTGCTTTCTTTTTATTTGGGTTAGGT
TCTTTTGATTCTCCAAAACATATTTATATTCTCTTATATATTTGGAAAGTTTTTGGGTTT
TTGGTTCTTTGATTTTTTTCACCTTATAAGTTCCTATATCCGGTATCATCCATTGATAAT
ATAATTAGTTTGTTTTCTTTATAAAATGTAAATTATATTTTTTAGGTATAACATCATCTT
AACTATAGTCAAAATAATTCTTTTGGATCGAAACTAACAACCTTAATATCAACATGAAAT
TGTGTTTATTTTAGAGGTGAAAATGCGCCAAACCTCTTCTTGTCTTTGGATTTCGGAGGA
CCATAGGTTCTGGAATGCTGACTCGCGTATGGAAAGATCCATGGATTCCCACTATCCTAG
>FP000690 AT1G08220_1         :+U  EU:NC; range  -499 to   100.
CTGTGATCGCCGTGGTTTTTTCGTGTTTAGGGGTGATTGCTATGGTAGCGGCGGTTAGAC
AGATTATAATAGATGCCAATACGTATAAGTTGTTTGCGGATGTATAAAAGAACATGCAAA
GCAAAGTGAGATTGTTATTTCTATATTTAAGAATAAGCCTTTTTTTTTCTTAGAAAAATG
TTTATGATTATAAATTTGGAAAATAATATTCAAATTTTGATAACAATATTTTTACATAAT
TTAAATTAATTAATTTTGAATGAAATAAATACAGATGAAATAAATATCTAGAAAATTGAT
AAATCACAGTACAGGCCTGGAATATGAGCATTTGAAACCCAACGCAAAACAATTCCTAGA
AACGGAAGCCCAAAAGTTGGGGGCTATAATTAAACCGGATTTAAAAAATCGGTTTGATTG
GTTACCCACACAAAAATCTGGTTCAGGATTTTAGACTCGTTTTCAATTTCAAGCGTGTTT
GGTTCGCCGGCAGAGAGACATAACCAAACAAATAGGGTTTAAGCTCTACTAAAATGGCGA
CGACGTTGAATCGAATCCTGAAGCATAGATCAGTCTCTGCTCTCAACAAGCATCATCAAG
>FP009841 AT3G04130_1         :+U  EU:NC; range  -499 to   100.
CTAGAGGTGTACACTTATTAATCTAGCTTCTTCTAGTTTTCGAATAAAAGTTTCTAAGTG
GAACCTATATTTTATGTTTGCGATTCTCATTTATGCGAGTTTGTAGACTGATGTTTGAAT
GAAAAGTATTTCATGTTGCCTTTTGTTATTGATTCTTCTCAAAACATAAGAAATTCATTA
ACAGATGTGCGGTTTATAAAGACAACGAAATATGTGTTCATCTGTAAAGGTACTTTGAAC
AAATTATTAAACCATGTTACACAAATTCACGTATAGTGGCACTTCAATTATTTGTACACA
TCCGCATCGAAAAAATGGGGAGGTCGTTGATATACGACACAAGAAGGCCCAATGCCAAAG
CCCAGTTGGTCAAACACAAAGCCTAACCGGTTTTTCAAACCAGACGGTGTAAAACGCTTC
CAAAACCAGAGAGCCCAACTTTGGGCCGTAAACCCTTCTCTTGCGATTAGTCCTCCTCAA
ATTTCTCCGGCAAGAGGCCGTCGTCATTTTCACAATTTCCCTTTGCTCCATCTTTCAGGT
ACGATCTTTGAGTTTCATGTCTAACTTATTTTCGTCATATGTCACTAGTAAGATTCAAAT
>FP016497 AT4G30680_1         :+U  EU:NC; range  -499 to   100.
TTCGGGTACACAGAGTCGAAGACCAAAGAGCTTAGATTTAACAGGATGCGACACCGTTTT
GGTGGCTCCGGCGAGAATGGCGTTGAATCCAACGGTGCTGGTGATCCCAGCCATTTGCTT
CTTCAGAGTCCAGAGTCTGTCTCTCCACCAATTAGAATGATCCGATTTAAATACAAAAGA
ACAAAAAAAAATCTATCTTATCCATAATATATTGGGATACATCAGATTAAAAAATCTATA
CTTTAAAGATTTTTAAATGAAGAAATGAATTTGTGAATTTAGCTTAGCTTATTGATAGTG
ACATAATGTACTTGTAACTACAGTTTCACTAATCACTGAGTAATGATTTTTTGATCATTT
TTTTATGTTTTACAAATTTGATATAAAATGTCTCAGTATTAAAAGATAATCAAGTTTAAT
GTTTTTTAATAATATTTTCCAAAATGGTTAAGCTTTTTGGGCCAAACCCTAAAAATGCTT
TGGACAGAAGCTAAGAGCTAAAACAGACAATAAAACAGCTGCAACGCTCTGCGCCGCGTT
CTCTCTTTCTCTCAATCTCTCAGGTAAAAGCTTCTTCAATTTCGCCACTTATTAGATTTG
>FP003392 AT1G50110_1         :+U  EU:NC; range  -499 to   100.
ATAAATTTTGTAACTTCTTTTTTATATTTTAATTTTTAGTAATAGATATATTTTATTATT
AAAAATGAAATAAAAACTAAAAATTTATCATTTTGGAAAAAAATAGTCCGGTTGTAAAGG
TTCTGATTATCCTGATTATAAAGAAAAAAAAAATAGTACAATGTATCGGTATCAATAATA
TGTAAATGTTTTCGGTACTATGAAACTGCATTGCACTATATGGTTTACTCTCCATTCGGA
GTCTCGGTGCAATGTATTGGTACTAATGAATTAAAGACACCTTTTCTCAACAAAGAACGG
CCACTTTAGCTTAATAAAAAAAGTCTTTAGCCATCCCATCAACCTTCGTATAAAAAGAAA
AATAGTTGAAGATTCTACAATTTATTAGTATATTCCCATCAACAAATTCTTTAAAAGAAA
AAAGTGGAGAAGGAATCAAAAGGGTTTGTTTGTTGTCAGTCACACTATAAAAAGACGCTC
CTGAAACCACGTGACCACTACACGCCTCTCTTCTTCTGCTTCACTTCACTACTGCTTTCT
CTATTTCTCCATAGATGGCTCCTTCTTCATCACCTCTTCGTACTACAAGGTATAAAAAGG
>FP017635 AT5G03370_1         :+U  EU:NC; range  -499 to   100.
TTATTATTGCCTTAAACAAACAATCCTTACCAGTACACTTATACACCAATAAAAAAAATC
TCTTTTGTTTTAGAACACAACTACAAAAAGTCAAAAACTATAACATGTTGTCTCAGATTC
ACCTTTACTATTTTTCTCTCATACGTTGCATGTTGCTATCTTTCTCGTGGTTATTTGAGT
AATTGGTATTTTCTTGTTACCACTTTGTTCATATCTAGCAATCACACATATGACACATCT
ACTTGAAATTAATGACAGTTACAGTTCTAAAGAAGCAAAAACTATTGAAAACATGTTTTG
TTTCTTCTTATTATTATCAATTGACGTTTTGTTGATCACTTTGGGCCTTGGGCTGCCAAG
GAAAGTTATGGATATTTTGATAACATCTGAGGTACCATGTTTAAAAATTAAAATGACCGA
ACCTGATGCAATCGAACCGGTTAATTAAACAGAACCGGAATCGTTAAGGAAATAACCCAA
AATCTCTGAAACACACGCCACGAGAACAATTACTTCCAACGGAGAATGGCCTCAATTGTC
GGAATTCGAACAAGATTCCTGAGTTTCGGGAAGCTTTCACAAATCTCTTCTTCACTGTTG
>FP003827 AT1G55160_1         :+U  EU:NC; range  -499 to   100.
ATAAGAAACTAAAAACAAGAGAAACAACGTTTAGAACTCAGTCTTAAACTGATTTGCGGT
GGAAGAAAAACAGCAAACCGGCCAAAAACTCATGTGGGAGCAGAATTTGCCGGGCGAAAG
CCAACCATCTCCGCTAACAGAACCGGAAGATGTCGGAAGAGAAACCGACCAACCATCCAT
GGATGTCGGGCTAAAGCCAATTGAAACCATTTGGACGGCCTTGCCGAAAAACTCCGGACG
ACGGAGAAAGGGACATGAGAGCAATCGACTTTCTCTCTGGAAAATATGAAGAGATAAGAG
AGATAACCGTGGCTTCTGAAATCGCCCTTTCTGGGCAAGAGAGAGAACGGAGCTTTTTGG
CTATGAATGATTTACTTTTAGAATGTAATCCGAGAAAAAAAATAATAATCAAATTTTCAT
TAAGAGTACAATTAAATTTGAAAACAATAAAAAAATGATTCTTAATAATATAGGATAAGC
AAAAGTAAATCCCTAAACTAAACTTGAAGAAGAAGAGTAAAAGAAGAAACCTGGGAAGAA
GTGAGAAACTCATCTGATCGCCATGAGTGAAGAAACTCCGAAGCTTTTCACCAATAAACC
>FP020712 AT5G46250_1         :+U  EU:NC; range  -499 to   100.
AGTATGTGTTAGTACGTCGATGTGTCAACATTCATGTTCAAACTTGCATATTACATGTTA
TTGACATGTTCTTCCTGTAGTATACAAATTACACATTTTCATAACTTCATATATGAATCT
CCTGCAATTTTACCTGCAAACTATTGGTCAAAGCCTTTTAAATGGGCTAGATCAAGCCCA
CTAACTGCCAAAATATTCACTTCATTTATTCTTGTAGACAGTATACACATTATCAAATGT
ACACACATTTTCATGATTTGATCTTAGATATTATTTCATGCAATTTTAGCCTCTATTGCT
AGGCTTTCCTTTAAAAACTTACCGGGCTAATCAAAACCTCTTAAAAAGCCTCCATATCAA
AAGCCCATCAATGTTACCTCGAACTTAGTGGAATCAAATACGGTGTCGTTTGATAGAAAA
TGACGAAACTAGCCCTTTGACCGTTCAGGAAAAAGTCTTCCGACATATAAAAACGGAGAA
GCGAGAAGACGTGTCGGCTGAGAGGTAAGAGGAAGAGAGACTCAAAACGGCAATTAGCGA
AAGTGGGCGGGAGGATTCTTTTCCGGCGACTCTTTTATGTCTTCTCTTCCTCTTCGCTCC
>FP018120 AT5G08520_1         :+U  EU:NC; range  -499 to   100.
TTACAAATAGTTTGATATAGTATTTCATTGCCTTTTATAATCACCGTACAAATAATTATT
ATTCATCAATGATTGCCTCCCCAAATGTCACCAAAAGAAAAATCTAGTCACATGCGAAAG
CATTATGAAAGTGAAAAAAGAAAAAACTGATATGAAATTACCAACGATGAGGAGTAGCAG
TAATAAAATACATATGGCATAATTTGGTCAACAAGGAAATTCCAATATGAATTGGAAGTG
TAACAAATAATAAAAGAGTCAACAATACCAAAAATAACAACAGCGGACTTGAGCTGTGAA
AACTGTTGCTTATGGTTTTTATTCACTGTTTCTTTGTTTTGAACTTCCCCTTCCTTTAAC
AATGGCGTTTTGACCCCTCCCTATCTCTCTCTCTCTCTCTCTCAGTCTTCTGGGTTTTTC
CTATTCCTCTTTCTCTCTCTCTCCTTCAAGTTGCTGCAATCCCTTGAAAACCCAATAAAC
CCCCAATTTTCCATTTCTCATAAAGTTCACATTTTTCCTTCTTCTTCTTCTGCCAATTCT
CTGATTCCCTCGTTTCAATCTCCGTTTTGCTTTGCCTATCAGATAAATTTCTTCTTGCTT
>FP011770 AT3G24820_1         :+U  EU:NC; range  -499 to   100.
CGGTACGCCAGAAGATCTTAGACGGAGCACGGAAATGAATAGGACCATGAGAAGGTTTAG
TGTTCATGCGTTTCCTAAGAAACCTCATGTACTTCATCTTCTGACGAACCAAACCACCAG
ACAAACAAATCTCCTCACATCGGACAACAACAACACTCTGTCCATTGAGCAACTCTTTAG
CTATGATCGAAGCAAGACGACCACACATATGGTGACGTGCGTCAACAACGACACGCTTTG
AACATATCCCTGACCCAGACACCATCTTCTCGATTCGAATTCGCCTCTCCTTAGCTTCCG
CTCTTCGAAAAGATCTCAGCTTCACTTCAATGGCGACTTTATATATGATGCGACATTAGG
GTTAAGAGTTCTCTAAACCCTAATTTATTGGGCCTTTTGTTATTATAATAAGGCCCAGTA
GCCCAGTAACAGGCCATGCCCAGGCCCATTTTTTCTACTTTCTAAGGCATTGGAGATTTT
CAGATTCTTCTTCTTCTTCACAGGATCAGCAATGAATATAGCTTCGAGGATTCGACGAAG
TTTTTTAAGAGAGAAGAAGGAATCTTCAGATGGGAATAGCTTGAAGAATGGATCGAGTGT
>FP006713 AT2G17630_1         :+U  EU:NC; range  -499 to   100.
TTAATTGTAATCGCGGGTTTCGCAGGGAATGTTCACGGAAGCTGGTGAGTCTGCATCAGA
GGGCGGCGACAGGAAACTTAACAGGAGTATATAGGAAGTACAGCACAAGCAAATTTGGTT
ACATAGCAAAATGTGAAGCTGCACACTTTCTAGTGTCTGAGTCTCATCATTCTTAATCCA
AAAGGACAGTAGTAAGTAGTTTGTACAGCTTCCTGACATAGTTCCCTCATTCACTCTGTA
GCACAAATAAGAAGAAACAAAAAAAAAAGCCAATTAAATTTGTCTTATGATTGATTCTGT
TTTTTTGTTGTTACTCTTTGTTCACTTCACTTGTCAGTATTAAACTCTACAATGAATGAT
AAATGATTGAATCATTTCATTCTTTGTTCAGAATGAAATGTATTTTGTATCTTATTTGAG
CTAAATACAAAAACAACGTCGTTTTCGTTGTTTTCACTTTGACTTCTCTTTAGATCTCTC
TCCCACCAACTCCTTCTTCACACTTCACTAAACTTCAGATACTTTTTGTTTTTTCCTCAA
GATCAACGATAATGGCGGCGTCAACGAACTCATTCCTCATCGGAAACCAAACCCAAATCC
>FP019353 AT5G23160_1         :+U  EU:NC; range  -499 to   100.
AGAGTATGGTTTGGAAAGTTAAACCGTAGCTAGCTTCGAATTACGTTCGCATCATTTTCA
TGGACCGGTGACGACATATTAATTCATCCAATCTCGATCAACTTGTACTAGGCTATTAAC
ACAAATACATGTTATCCAACTTGTAAACACAAATAGAATTACCACATATCGTTTGGGTCG
GGCATGTCTCCACCCGAACCCCGAGGCCCGAGGCCCCGAGCTTTGGACCTTCCGACTTGT
TGTTGGTCGGGTAGGGAGATTCATGTGCTACCACAAACAACTTGTGAAAAGATTCAAAAT
ATATCAACAATGATCAAGATAATTTTCACGACCGTAATTATAACTTGGAGGTAGTAGATA
CTATTTTTTTCATCTTATTCTTTTTATCGTATTTCCGAAAGCGTGCGAACACTATCACAA
GTATTTCAGTTAATAAAAAATGGGATATAATTCCAACCGTTCCGAGTCATATATATAATG
TCAAGTCTTCACACAAATTAATGTTACATTTTTGGATACTTCTTTTCATCTTATAATGGG
CAAACCGGAGAGAAAAGTCCGAGAGAGAATTAACTCTTCATCTTCTTATTTTCTTCGATG
>FP005927 AT1G80190_1         :+U  EU:NC; range  -499 to   100.
ACATGATCAACGGGTTTTTTTTTTGTTAATTGTTAGCCATCTAAAGATATAGTGCATATA
AACAAAACAAAATAATAAGAATAAAAGAAAGTGACACAATGTCAATCGCATCAGTACCAG
TCAAATGGATCATCCTTATCCTCAGACCCAAAAGATTTACTTACATTAGGGAGTAGTATT
CGGATACATGTACACGCATATAACTTCCAAATGTTGAAAGATGTATAAAAACATGTTAGA
CATTTACCAGTGACTTAAAAAAATATAAGTGATTTATGGTAGTATATATCACACTATATT
ATGAGTCATGACACTCAAATTCAAAATCCGTTTAGTACAAAAGGTTACAAGTCTAGAATC
GATTTTTGTAATTTTTTTAGTATATATGACATTGGTTTGACTGTGTTACAAAGTCAAAGT
AAAATCCCAAAAAAAGAAAGAGGAATATTTTGGTTCTGAGAAAAGACATAAAAAAAACAA
TAGAGAAACCTTGTAAAATCCCGCCAAAATTTTCACAGAACCCCTAAAAAAGTTTGAGTG
TTGCCGCCATCCATAGATTTATTCCACCATCTTCATCTCTGGAAATCCTTCGCCGCCGCG
>FP017675 AT5G03790_1         :+U  EU:NC; range  -499 to   100.
ATTAAAAATTCCAAGTTTGACCCTTGGACACAACAAAATATATCAACCTATATTAATGTT
AGAGAGATGATGGATGATGATTGATGATGTGCAAATGAGACAAAATTATATCACACTTTC
CTTTTCAATCTTTAAATTCCAAAACAAAAGGTACTGTTGGGTTGCTCCCTTATTAGGTGA
AAAAAACCTCACACAACACAGACAATTTCACTCTGTCTCTTTCACTACACCTCTATATCT
CCCTCTAGATACATATCCCTATTTATATATGTATTGTTTCGAACACTGCGTGCTCTCACA
CTTTGTTACACCTCCAAAAGACAAAGTACATAGAAGAAGAAACTTCTTGTCACGCCTCTC
TTACCCCTTCCCTTGTGGTCCAATAAAACCCTAATTTTCTTTTCTTTCTTTTATCCATTG
TATTAGATCCTATATCTTTCTTCCTTATAGACCATCTCTCATGTCTTCTTATATATATTA
AGATATTCACAAGAACTACAAAAGAAAGAAAGGAGATGGAGTGGTCAACAACGAGCAACG
TAGAAAACGTGAGAGTAGCTTTCATGCCACCGCCATGGCCGGAGTCTAGTTCCTTTAACT
>FP005865 AT1G79520_1         :+U  EU:NC; range  -499 to   100.
TAATAGAGTGTGATATTGTTCATCAGAGACGTCCACGTAAGGGTAAACTAATCAGTATAT
GGACAAAAAGGTACTTGTTTATCTACACCAGGAAGAAAAACAATACCAGTTTTCCGGTCC
ACAACTTTTGCATCACCATGCATCCGCAGCCACGTGTGTTCTTATGAATATTAAAATCTA
CTTATTTCGTTATACGACAAACGAAAGATACTGCTTTGTTGCGTAGACAAACAAACAAAA
TCTCTTGATAATACCAGATATTCTTAATTAATTAGTACGTTTTAAACTCAACATACCCAT
AAGAAAATCCAGTTAGCTCATGGTTTCATGTTTTCCAATAGATATATGTGTATATAATTA
AACGCTTTGCATCGTTTGTGATTTGCATGTTGGAAATAATAATGTTTTTTTTTTGCTAAT
CAAGGTTTGATTAAGGAAAAGGAGTTTGGACTTTGGACCTTTCTACTACAAATACATGTG
GCCCTTTTTGGCCAACACCAAAAGTTCCAAAAAAGAGGCCAAAAAATAAGCAACAACTTT
TGATTCTCTCGTAACTTCCCCCACAAAATCAGCAGAGCGAGAGCGAGAGCGATCGGTTAT
>FP005484 AT1G75410_1         :+U  EU:NC; range  -499 to   100.
TAAGCACCAAGTCAAGTCAATGACAACACTGCACAGTATTCCTTCTGGTTCCAATAATAT
TCTTTTGTTTTATCAGATAACTTGAAATATAAATGCATATAAAAAGTCGCATTTGTATAA
ATATTCTCCATTATCTAACAATAATCCTATCAGAGAAAAGGAAAAAAAATATGAAAATTT
CCGCTCACGCGTGTTATTCTCTAAATGGTTGGCACAGAAAAAAAACCAACAAAAAATTAT
TAATTTTAATATAGAAGCTTCGGTTGGAATAGAAAAACAAACAAAAAAGAATTACTGGTA
GAGAATAGAGATTGTCAAATTTCTCCATAGGTTAGTGATACACTGATATTTTATTAAACA
TTAATTAAAAAATCTGGGTTTGTTGTCGAGGTTCCAATGATAAGATGGTTTGGTTCTGTT
CTTTGTTAGTGAATGCCAAATAAAGTTTTAAAATAGTATCGGAATTTAATAAAAATCGTC
TCTTGGGATTGGGTGTCTTCTCTTTCTTTCTCTCTCTTTTTGTCATCGACTGTTCGAAGT
TCTTCTTCTTCTCCCTTTTTATCTCTCTGTTCCCTGATTCAGCCACATCCACAATCTCTC
>FP020060 AT5G39000_1         :+U  EU:NC; range  -499 to   100.
AGTGGTGAAGTTGGTACGACCACGGACGGAGAAGATGACTTGTTTAGTAGGACTACAGGA
CACGTTGGGAAATCGACCACGACCGATGACTCTGTTCTAGTTGTTGGTGATGAGAGGAGT
GGTTCGAGTTGGGGAGTATTTTCGGAGATCAATGAACCTAAAGCACGGTAGATTTGATGG
CTTGGTAAACAAGTATCACATTCTGGTTAGGGTTGATATATATTTGTGTATGTATAATTG
TTGAATAAACACATTATTGTATTTAAATTACATTTTGATGATTATTTAGCAGCTTAAATT
TAGATATTATATACTTGCTTTTATTTGACCAGAGATAAAGTTGGATTTTTTTTTGGCGGT
TCGTAACGGTTGAGAATATGTTTGACATTTGTCTCAAAATGCAATCAAAAAAGTTTTGCA
ATATAAAATTTTGTTAAATACAGTCGTTAAAAAAAACAAAATTGTTAAATAAGTTCCTTC
GCCATTTCACGTGGCTCTTAAGTCATAACCTAGTTATGAAAAATGAAAAACACCTAATCT
TTTCTTTTTCAACTTCAATACCAAATGATCCGTCACGCTTTGTTAATATTCTCTATTCTC
>FP016241 AT4G27920_1         :+U  EU:NC; range  -499 to   100.
TTGATGCGAATATGGATTGACTCTTATCTATACTTCAGATATGTTCAAAGCCACACAAGG
TAAATTGCATAACGGATAACAATTCCCATAAGAAAAAATGTTTCGGTGTCAAACTGTATA
TGAGCAATTCTGAAACATTCTAAAGATTTTGTGGTTATGTGTTAAACTTAAAGCATTTGA
TAGAGAGATATTTTTCAAAGAAATAGGAAAAAATAATGTTACAATCCTCCACATTAATGT
TTACAATCCGTCCATCTGTACTTGACATGTCGGATCATAATCCAAGATAATGGGAATACA
GATATAAGTTAAAAATGAATTCACTCATAGAAACTTGGAAGGCTATATTCGTCAATATAA
AAGAGCATCCTTTAAATAGCTGCACACTGGTACAGTGGTTCTACTATTGAGTGAAAAAAA
AAAAAAACTAAAGGCACGAATAATTTTTGTCTAATCAAAATTATTTAAATTGCTGCTATT
TAAGATAACGATGAACGGTGACGAAACAAAGAAGGTGGAGAGCGAGTACATCAAGAAACA
CCATAGACACGAGCTTGTAGAGTCTCAATGTAGCTCTACGCTCGTTAAGCACATCAAAGC
>FP005955 AT1G80500_1         :+U  EU:NC; range  -499 to   100.
TTTTTTGTTGGGAAAATTTGATTTTTGTTATATGACGACGACAGCGACACCATCAAATTT
GTTTATTTATTTCGGTTCTCTTGTTATCCCAACGCCGCTTGGATTGATATTTGTCTACTA
TCAAACTTCATTATACTTTTGAGCGAATTAACCAAAAGATTTGTAATGACACCTTTTTAT
TTCAAAACGTACGGATAATATTTTGTCATAGACCAAACTATTTTTTTCATAAAAATTAGT
CTATGTACTACATATCAAACTTGTTGGTAATTCGTTGGGGTTGGTTTCTAGTCGTCTTCC
CATCTCGTTGGGACTAAAACAACATTCTTTTAGCCACTTTCACTATTATATAATGGAACG
AAATGACAAGCCCGTTAAAGACCCAATAGCCCAATATTGAATCAAACCGCAGATCCCCTT
TCTTCCTCCAAAATTCAGGTCACAAACCCAAACTTCTCACCCGTATCTAAAAAGTTCTCG
TGGTGTATAGTCCTAAACTAGTACACGACAGAATCAAACCTGTTTGAAGTATTTAGCACG
GATCCAAACACGAGAGACATCCCAAGGAATCTGATTCTCCAATGTTTGTCTAGACATAAG
>FP003500 AT1G51570_1         :+U  EU:NC; range  -499 to   100.
ATTAATTTTTCAAGGTTTATAATTTAAACTTTTGAGTTTAGAATTTGTTGTTAGGATTTA
GAGTTTATTTTTACGGTTTAGGATTTAGTTTTGAAAGTTTAAAATCTAGTTTTTGTTTTG
TGGTATGTTTTGAGAAAAAAACTAGTGACAGTATTTGTGGAACAATAATACTCAATTTAG
GTATTTTTGAGAATTGCCATAGTATGTGAGACTTTTGAGTATTATTTGAAATAAAAGTTC
TATTCATATTTTCGTACTTAAAAAAGGAGAGAAAGAAATAAAAATTTATATTGTGTAGTC
CTTTTCAAATCAAATTTCATGATTATGAAGAAAATGTTTTTCACTTATTGGCCTTTTTTT
TTTTCTTTCTGCCAACTCATAAAATCATTTTGAATTTAAAACAAAAATCGAAAAGAGCAA
AAAAAAAAAAAGCAAAAGGAAGAAGAAGACAAGAAAACCTTCACCACTCTACTTCAATGT
GTTTTACTTTTCTCTCACTACAGTCCTTTCTCTCTATCTCTTTCTAAAACTCTCTCAATG
CTTATCTTCTGATTTTACGAGGAAGAAGAAGAAAGGATTCTTCTTTACTTCTTTCTTTTT
>FP013807 AT3G61660_1         :+U  EU:NC; range  -499 to   100.
CTTAGAGACGAAAAATTACTTTAAATTAAAAAAAGAAGCAAGAATCCGAAGAAAAAGAAA
AAAAAATTGGAAATCTATTTTCAAGATCTAAGATTTTTTATTGGAAGAATTTCTAACGAC
ATGTCTTAACCAACTTAGTCAACGAAAATTTATGATTAAATTGAAATTCAACATAAAATT
AAAAATTTAAATTACATATTTCCCTTTATGGTAAAATGATAAATTGGAAGAGTTCATTCT
TTAAACCAACTAAAATGGTAAAATGATAATCACATATTTCCCTTTATCAAATTCGTAGTG
TATCTATATTCTCCAATTTCCGGATTCATTAACGAGTAATTAACAACAAAAAAAAAAACC
TCCATTAAAGGTAAATAATCGTCAAATAAACATAAACAAATCTCGCCAGCTTGACTGTTA
TAAGTCCATTCGACCAAAAACAAAGACTAGAGGAAGAAAACAAAAACCTTAAAACACTTT
CAATAGAAGACACGCACTCACTGTCAGAAATCTACATCGAGAAACACACTTCCACTTTCC
AAAAACATCATTCATGAAAAAGACCACAGAGAAAACGAAGAATATGGTTGATGATGATGA
>FP017988 AT5G07120_1         :+U  EU:NC; range  -499 to   100.
CAAAGACATTACTGAAAGTGATAAAAATTCTCTAAAACCTCGAGAACTGTTTACTCTTCT
CTCATATGACGAAAGAAGTGTCTCCGTATCATAATCATGCGTTTTGCTCTTCTCCAATAG
AAAACAGAGCTTTAAGCTTCTCGCCATTGGAAACTCCATGAGACTACTACATTCTCATTT
CCGAAGAATACAGAAGAGCATAAGGTGAAGATAGAATCGATAGTTTCCCAAATGGCTCGG
ACCCGGTAACCCCAATTTCGAGTCCCTGAGTTCATCGGAAATCTTATTACAGTAGTTGAC
TCGATACGGTCGTGGAAGAAAGAACCAAGTAGACCTATAGTCAGGTCGTTTGGATGCAGA
GATATCTCTACCACATTTAAGTATAAGAATAATTTGCATATTGGGCTGGGCTGGGCTGCT
ACGGGTCGGGTCAAAACCCAGCTAAACACTTTAACGTGACCCGAAAGATATTACTCTTTC
CATCTCATCTTCCCCAATTAGTTATTGACGAGACTTGACGCTACTACATTCAATATCTGG
AGCCAACACCGCCGTGACTTAGCCACTCCGCTTATTTATTGCAGTTCACGACCACCGTAT
>FP001253 AT1G14080_1         :+U  EU:NC; range  -499 to   100.
GTTGTCAAAATGGTAAGTTTTGGATAGGCTCATCACTCATAAATCAATTTTGTTTACTCT
CTTTATTCTTAGTCAACAACGCGAATTTCCGGATCTGATTAGTATTATTTCCATAAAATA
AATGAATGTATGATTTGTCAATTTGAAAATAATACATGACATGTGATGTATTGTTTGGAT
TCCAAGTTCTCACCATTTTGAGGATTATTGCTTTACTACAAAACAAGTCCCTAGTCACAT
TGGTCATTTCTTCGTTAGTTTAAAATTATATATAACTCAACTTGATGATTCACATAAATC
GAAGATCAAGACTTTTCTAGTTTAAAAAAAAGTGGAGTCACGTTACGTAGTTCGTTGATT
GTCACAACTTAACAATGACCCATTAGAATATTCAAAAGACTTAGTATTATATACAAATGC
ATGTTTCGTCACCTTTAATTAAGAATAAAGAGTTGTAATCACGCTAGATATATAACTCTT
TTGAATCAATCTCCTAGTTATAGCTGATCATACTAAAGTCAACATGTATCACATCTTTCA
GATCTCCAGCGAAGTTTTCAGAGCTTTTGGTTTGAAGATGAAGATTCTGCTAACACTAGT
>FP021546 AT5G55500_1         :+U  EU:NC; range  -499 to   100.
ACAGAGAGGCAAAACAAACTAAAGTACCAAAAATAAACACGAAAAACAATTTCAATTCTA
AAGAATAATTTTCTCAAAAAAATATTTGCATGAATGAATGATGAATCTAAACAAAACACT
TACTTTAACATAAGTTTCAAACCAATAAATTAAAGAATGAGAATACAGTGATACAAAAAA
AAAACACAAAGCTTACCAGAAAACAGAAGAATTGGAGATTGTTTTTGAGTCGGTGATTAT
GAGGAAAGTGAGAAATGCAAATTATAAAGTAACGAACGTGTTTGACAAAAAGATGGAAAC
GTTTCGGGAACGTTTGGTTTACTTCCCGGTTTAATTTGATTTTGGTTATGTGATTAATTT
ATTTTCGGTTCGGTTTAATTGTATTTGGTTCATTGGTATAAGAATTTTTTAGTCAAAAGC
AAAATGCCAAACAATACACAGAGAGGAATGATGGAATCTTCAGCTTTAATAAATCTGCAG
ACTCTCAAAATTCCGATTCATCTTATTGAAGAACAATTTTCCGGCGAAACAGCCGATGAA
GTCTCGCCTGAATCTTCTGTACCTTTCACCGGCGATTGACTTCACTTCAGAATCGAGAGA
>FP011833 AT3G25655_1         :+U  EU:NC; range  -499 to   100.
CAAGAAAAAGGAAAATAGAATTTACTTTTCTTTCAAAATCGAAGACCAAATGATTTGATA
GTCATTGGCACCTAACTTTGGACTAAACAATCACGTACGCATTGTTCTTTTGTTCACACA
TAATGTGTATATAATATACAAAGTCTACAACAACGTGATTCTCTTACAAAAATTTAAATT
TTACACACATAATTGATGATGAAATTATATTTTACACAATATAATACCAATAATGTTTGA
TAATTAAATTTTGACAGACAACTAGAGGTAATCACACGTACGTACACCATCGTCCAACGC
GGCATTTCAAGTCTTTTATTCACTATCGTAGTATCGTTGACCTTTTAATATTATCACAAA
ATACTAACATTCCATTACTTGCGCTTCACTTCTTTATTTTTCTTTTGCTTTTCTTGTTTG
ACCAATCATACAAGAATGTGCATACTTTCATACATGATATATCATATATATACACGCTCA
TATATACATCTCAAAACTTAAACCGCCTTCTTAAAATCCAAAATTTATAAAACCCTAGCT
AATAGCTAAATTAGTGTCTCCTCCTCCTTATTCTTCTTCTTTCTCCGAACATTATATGAA
>FP017747 AT5G04590_1         :+U  EU:NC; range  -499 to   100.
GTGCCCAACACAACACTTACACCTTTTGGGCCTCACGAATGGCCAAGTAGGTGAGAGAGA
ATCACTGTTATTTACCTTTTTGCCCTCATGTATATTCTCTCGTTAAAAGTATCTGAACCA
ATGATTATCCGCCACGTAGATACTCTCTGGGTGCACCAAGTTGCAAGAGTAGCATCTAAA
CCAATCACTTTGAATATATCCAAGATGCCATCCCGGTTCAAGTTTTTATCAAGAGTAAAA
GTTCCATTTTCATTTCTCATAATCAGATTCGTATTCACGCGCCTATTATCTCGAACTTAT
CCAACACGCGCGTTTAATCAACCGTTGGATTCTCAATGGACGGTGGATTAAATTAGCTGA
AAAGTAAAGCGGTGCGTTTTACGCGCTTCTTCTGGCTAGCCGCCGCACGTGTCATGCACG
TGATAGCGCACGTTAGCTTTGACCATTGTCTTTTGTTCTCTATTAGTTTTTTAACACACG
CCCCCTTATTCGATTTCTCACCCACCCAAAGCCACTCACTCTCTCTTCTCTCTCTCTGAA
GCGATGTCATCGACGTTTCGAGCTCCGGCGGGAGCCGCTACTGTGTTTACGGCGGATCAG
>FP002496 AT1G28560_1         :+U  EU:NC; range  -499 to   100.
ATATAGATTGATGGCTGAGGGTATACTTAAGGGACCTTATGCGATTCCTCCTTTCGATTG
GTCTTGCCTCAGCTCTGAAATTAAGAACACACAGAATTCTTTGATGAACAACTGATGTAT
GTTGGTCAAAAATTTGAGACAAGAATACTGATAATATCATGTATGTTCCTCAGTCCTGAA
CATTTGGTCATTTGGATCATGTGTTGTGTGTTACTGTGTTTGACAATCTGTATTGTTGTT
ATGGTAAATAACGGTTGTGTTGTATCACACACTATAACAGGTTTACGTTTACCTAAACAT
ATTAAGTTATAATTAATGGGCCACAGGCCCATATTATATAATGTAGTTGGGTTTTGTTGA
CTTGAACGGCTCCAGTAAATTACCGGTCTGATGATTGATTGACGAATAAAGCGAATAAAC
CATCGGTTATACAATTTAACCGGGTTTATGACAACTTCAGAGACCTTATATCAGATTTCA
AATCTTCTTCTTCTTCTCCGCGACGACGACGAGCTTCTTCGATTGATGACTGTAATAATC
TTTCAAGTTTAATTGCATCGCATAAAGATAAAGCCCAATCCTTTATTCTTCTAAAACCCT
>FP019922 AT5G37190_1         :+U  EU:NC; range  -499 to   100.
TTATGAGTAGTCCCGAACAAGATGGTCGCACAATAGTCACAAATTTGCGACTAGAGTGTG
ACACTAATATATAGTGTATATTGGCGACTACTTGGAGACACAAAAATCATGAGCGATTGT
TTGATATATTTCACATGCATAGACGGTTGTCGAAGAGAGTTATCATTAGCAAGTGAATCC
TTAACACAATGAGCGATTGTTTGACCTAAAAATTGATCATCAAGGAGTTGAGTGATAATA
AGTCGCGTGAGACGAGGAGGATTCAAGAGGATATGAGCATTTGTTTCAAGAGGAGAACTG
TACCATCCTAAATTTGCTACAATTCCACTTTCGCATTCAATCAAAACGAGAAAGTTTTGG
GCTTAAATAGGGTTTTGCTGAAAAGTTTTTGGGCTTATATAGGGCTGGACCATTAAACAG
AAAAGTTTTATCCTTTTTTCTTTCTCCCAAACGCTCTCTTCTTCTTCTTCTTCTTCTTCT
TCTTCGCTCGTCTCCTTCCAATTCCAGTCTCGTTTCGAAATAATGGCTAATCGCGAAACA
AATTCCTCACCGGAGATTCGATGCGTCTTTGTAGAAACCAACCTCGACACTCGTCTCATT
>FP018619 AT5G14540_1         :+U  EU:NC; range  -499 to   100.
AAGGATCACGATTTACTTACCTAAGCATACCTTTCTCGGCCTTTTGGCTAAGATCAAGTG
TAGTATCTGTTCTTATCAGTTTAATATCTGATATGTGGACCATCGGTTCACACGATATTA
ACTCAATTTATTGAGGGAGTGAGCCATCAAAATAGCTTGCTATTTGTGCTCACACTATTG
CAAGGGATTGGCGTATCCCACCAATCACAGTGTAAAGACTTTTGAGTTAGTCATGTTTTA
AGTTGTTCTCAAAGTCGTAACTGCAGTAAAATCCTGCTGGTTCTTCTTTTGTCCCTCCAT
CGAGTTGTGTTTGAGATTTCATCGTTGCAGAAAGTAAATAGTTATGGGCCAATTTAAGTT
AGTAGGCCCAACTGGCTTCAGCAATTAGTTGAAATGCTGACTTAGAAAAAGCAACAAGAC
CGATGAAAAATGATGACATTATTTCATCAGGAAGTTAGAAAATCATATAAAATCGAAATC
AAGGGAGACTAAAAAAATTATATAATGCAATCTTTCGATCTAATAAAATCGGCCCTGTTC
TCGGATAAGCAGATAATGGATCTCATGAACGACAACAGCAACAATTCACAAGACGGCGAT
>FP001657 AT1G18410_1         :+U  EU:NC; range  -499 to   100.
TGTTTTTTTCTGAAAAAGGGATTACATTAAGCGTATCCATTATGGCAGAAGTTTATTAAG
ATATTTTGTTCAATTTTTTGGAGTGTTTGTGGCTACCTGCTATCAATATATTTTCTTTCC
CATTGGGTAGAAGTGGGACTTTTCTTCATTTGTTTATGATGATTATGTGAAATTGCAAAC
TTCAGTCAAATTAGTTTTACAACACCATATTGGTCTTGTTTTCCTGGTTTGATGTCTCTC
TCTGCTGTGATATCTTGATTTTAAAAATCATACTAGGTCTCTGGTCCAAGGCCATTCGAT
GTGATTGCCAAAGAATATTATTCGGCAAGATCAGATGCTATAAAAGCAAAGGAGAAGCGT
GATAAAAGAGGACAGGAGCAAGCAGGCCTAGCCATTCGCAAGCTCAAGCAAGAGATATCT
CATCTTGGTTAAATTTAATCTTGAGTAATGAATCAGTCAATAATTTATGTCATGAGATAT
TTGAGTTTGTTTTGCAGGGTTATCAGAAGCAATGTTGGAATCTGAATTTCAGCGTGAACA
TGCTTTTGAAAGTGCTACAGAACAAGAATTAACCTGTCCCATTTCCGATAACCTTCATGA
>FP013631 AT3G59710_1         :+U  EU:NC; range  -499 to   100.
TTCCTTAATGACATTGGATACAATAAAATGAATGGCTATACCTAGTAGTATTACCAAATT
AGGGGTCAATATATATATACAGACATAAAACATTTCACTTTTGTTCATCCAAAACTTCTT
TCATCAAAAGGAAAGAAAAAAAACACAATAATATCAGAAATCTATAAGAAAAATCAATTT
GGTTTTGTGGTCTAAAACGTTAAACGTGGAGAAAGAAAACTAAATAAAAGTCGAATATGC
AAAACTTGTAACTTATAAGAACCCATGGACGTTGTCACGTTGATGTATGGTTTGATAACT
TACATCATTTACGCTTACGGCATTATTCACGAGTTATTGGATATTATATTCTTATTGTTT
TGTGGCACCGTCAGACACGAACACATCAATATATTATGTATTTATAAATCAATTAATATG
CATGTGTTCAGATCCAGAACCATTTACATAACCCTATCATGTAATTATATATATATAATC
CCCTCATCAAGTATTCGTTAGCATCATTACATATCACATCACCTTGTTGCTTTCCAAAAA
AAAACAAAAAAATGAATCATCTAATCCCTCCTCTTTCTCCAACAAATAGGTTTTGTGTGC
>FP012603 AT3G48270_1         :+U  EU:NC; range  -499 to   100.
AGACAGAATGTTTGAGACGAATTAGGACATTTAAATTTTCATGGAGAATTGTTTGTTGAA
CAATGTTGTCGTTGTATTTTTGATGAGTATGAATTGGCGGTTCAGCCGTTTAAAAACCGA
TTATATACAATGATCATCAAATTTTTGTAAGGCCCATTGGGCCCAGAGTATATAAATCCT
TAGAGCTGACGGCAGCCTGAGACCATTATCCTAGGCACTTGTATTGTATGGTGGTAAGAC
ACATCGTGGAAGCACCGAAAGACTAGAACGGTGACACGACCAAAATAAGACATAAATCGT
AAACGCACCAAATGACTTTCACAAGGAAAAATCTCGAAGAACTAAACATTAAAAGACTGG
TGCATGCATAAATACATAAGTCCAAAAGATTGAGTGGACAGTAATTACGTACTAGTACTA
CCGTGAAGAAACTTGGCTTGTATATGTAAGTCCAAAAAAACCACAAATAAAAACTCTTCA
CAAGAACACGTTTTGATGTACTTGAAGAATCCAGACATGATGATCATGTTCTTTCTGTTA
TGCTCAATAATCTTTGTAGTTACCATCATAATTTTCAGAAAACAGAAGAGAGGGAAGAAA
>FP017225 AT4G38230_1         :+U  EU:NC; range  -499 to   100.
GGAAGCTCTGGTGACCTGGCTGATTGGCTTAGAAGTTATGGGAACCCCTTGAAAGGGTCA
GGGTTAAATATATTTCAGTTGTTTTATTAGTGATTATCTTGTGGGTAACTTATACGAATG
CAAATCATTCTATGCAGTTTTTCTTCGTCCCACTTGTTTTGGCTTCTCTATTGCTAGTGT
ACATATCTCTTCAAACATGTACTAAATAATGCGTGTTGCTTCAAAGAAGTAACTTTTATT
ACATCTTTGGCGAGTAGCCAATCAAGGCACTCGACCCATCTTCTCTGGTATAACCCGTCA
ACTAGAATCTGAGGCCATGGGATCATTAAAGGTTTGTTCCGATGCGACCAATTGGAGGTC
TTGATTTGTCTCATGTGAAGTAGGCCTAAGAAAAGAGCCTTGTGGAGTTCCCCTGCATTT
TTAGAATATTCTAATTAAAGAGACAGATCTGTTGATGACTATTAATCAAAGATATCTTCT
TCTTTTGTTATTTTTAGTCAGGATGTGGAGACGTTGGCGAGAATATTGCAAAACCATGTT
CAACAATGTGTATCATCGGATCTGCACCAATCTGACTTAATTTTCATCCATTCTTATCAT
>FP006577 AT2G15760_1         :+U  EU:NC; range  -499 to   100.
ATATGAATAACGGAACCGCAAAACAATTTCTTCTAAGCAAAACCAAGTAAACTAAAAAAA
TAGTGGAAAAATAAAACCAATTCATTCTGGTGTCACCCACAGTTAGACATATTGTCAAAA
CCAAATCATGAATAAACGAGTCGGTTATGATAAATAATGGTTTGAAAAAGTATGTCTTCC
TAATTCATCAAATGTACTGTGATAAATATTAAATTAGCTAGAGACTACATTTATTGAGTT
ATTCACAAGAAAAAAAGTTTCAGGTTCTATTTATACAGATGTAATCTATTCAAATTTCAG
TCTGGAAAGATGTAAGGACCAATAATGTATAAATCCTCTTGATATATAAAATAAACAACT
ATGAAAACTAAAAAAAAACACAGCCAATTTGGTCCAAAAAAACATATAGAATAGAGAGTT
AGAAAAATCACAATAATTAAGTCACGACCCATGAGGTAGGTAACACTTATAAAGGCATCT
CCTAATTCATTCACCATTCATTTTCTCCATCTCTCTCTCTCCTTGTACCTCTCTAAAGTC
AAGCTTTTCGTCTAAAAGGGAACACCTTACAACAACCAAGAAAGGCAAAAGAAGAACAGA
>FP018956 AT5G18270_1         :+U  EU:NC; range  -499 to   100.
CCCACAGTTTTTAATACGGTATTTAAAACCAGCTAAGCTATAGCATGAAAACAAATCAAC
ATATAATTAATGCAATCAACATTATGTATATATATAATATATTTAGTCGAATTATTGTTA
GCTAAATTAGTTAGAGAGACGCTAGTTTCACACCTTCAATACAAATTTGAGTACCAAGTA
TTTCTTAAGGGATAATTTAAAAATCTCAACAGTTTGTTAAATGTATTATCAATGACTAAG
TTTGAGCTAAAAAGTACATATTAATCGAATTTATTACTTGTAAAAATATAATGAAAAAAA
TCGAATTGTTGTCTAAGTGAAACTTGTTCAACAATTCAGGAAGTTGCTTGGAGCGTACGT
ATCTTTCAAAATCACCAAAAAGAAGGAAAAAAGAAGAAGGAAAAAAACAAACAATAAATA
GATTTATCTTTTAGTTAATTACAAAGAAAGCTCATATCCATCTCCTCTATTTAAAAGCCA
TTTTTTCCACCCTTTCAATACTTTTATTTCTCTGCTTTAACTGCCCAAAAGATTCTCTCC
CAGCTAGCTTTCTCAATTCATTTTTCTTTCTTCATCTTCTTCTTGTGTGATCTCTCTTTC
>FP017074 AT4G36700_1         :+U  EU:NC; range  -499 to   100.
TTTTCAACCTTGATGTACAGTACGTGTCCGTGATCATTATCTGCCCAGATGAAATTGAAA
TGTGAAAGATTCTCGAGTTTTCATTTCCAAAACACATGTTAATAATGCTAATACATAGTA
TTGGAAAATAAGCATATCCACTAATACCGATATGCATGCATATCTCAATATCGCATCGAT
GAAAACTATGAACTGCCATCACTTGGAACCGTGTCATTTAACTCGACTGTCGCGCGATAT
AAACTATGCATCTTTGTTGTTCATACCTTCACAACGTTATCATCAACAGTTATGATCACT
TATCAGCCAGATTTTTCAAACTCGAGCTTTGTATTTTAGCGGCAATTTGTTTTTGGTAAC
AAAGGAACCCATGCACTTGTCAGCGTAAAGCAAACACGTGTCCAAACCATTAAGCCACGT
GGTCATTGTCCGACTCTACAACCTCTCTCTGTTTCTTCTCTCATTCCTTTATATGATACT
ACGATTTAATACGCTTTGCATTGAATAACAAAAAAAAAAACAGAGCACAATGACTAGATT
TGCGGTATTGCCACTCTCTGTTCTTCTTCTCGTTCTCTTGTTCCTCTGCACTGAGTCGTT
>FP000694 AT1G08270_1         :+U  EU:NC; range  -499 to   100.
TGCCTAACCCTATTGGAGTCGTTGGACACACAAAATTTAAGCCCATTAAATGAACCTTTT
AAACCCATTTTTGGTCCGGTATTAAAACCAGCGAGTATTCTCCTTGTCATTCATCAAAAC
AGTTAGAAACTCAGACGCCTGGACGTCTTTGTGTTCTACACACAAACACTCTGTTGTTTC
TATTTTCAAACGTCAAAAAAAAATCAAAATTTTCCTTTCTCTCTGTTAGCCTCACCGACT
TCAAAACTCTCTGCTTTCCCTTAAATTTCTGATCATGGATCAACCACGCTTCTCCTAGGG
TTTCTTTAATCATCTGATTTTTTTCGATAAATTATTCAATTTTATGATTGAAGGAATTTA
TTTCTATAAACCCTAAAAAAAATATGTACAGTAATTTCAAAGAACAAGCGATCGAGTACG
TTAGACAAGCGGTAAAGAGGACAATGCTGGTAACTACAACAAAGCTTTTCCTTTGTACAT
GAACGCGCTTGAATACTTCAAAATCTATCTCAAATATGAGAAGAACCCTAGGATCAGAGA
TGCCATCACCGACAAGTTCTACGAGTATCTCCGTCGTGCTGAGGAAATTCGTGCGGTATT
>FP008523 AT2G37750_1         :+U  EU:NC; range  -499 to   100.
TATATTATGATACACTTCCCATTATTCAAAGATTTTATAGCACAATTTTGTTTTTTAAAA
GCAATTAATTAACTACTATAGTATACTTTACTAACAACATTTGAAAAAATATACAAAAAT
TAAAATTTTATCATTATCAAAGCAGTCCAGCTGCATACCATTATCAAAATTGGATGTGGA
TAAACTTAATTTGATAAATTTCTGTATAACTTAACAAATATTAAATATGTGTTAATAGTT
ATGTCAACTTATGTTGAAGATAAATCCATTGGACCGGCCGTGGTTTTTATATTAGTTTGA
ATGTAGCTTTCAGATTCTTCCTATACCCAAATTTCACATTCAAAGGTTGCTTATCTTTTT
AACATTCAAACTCATTTAATATTTAAATACACTAACTAATGACGTGAGAAAACTTATGGA
TGCAGCAACAAATCATAAGACGCCACGTGACAATCTTGATCGCTCTATAAAAAACCAAAC
CTGCTCTTCTTTGGTCGCTACAGCAAAAATAACAATAAACAAGATAAATGGAGGGTCTAA
TTCCGTTAGTATACAAAGCCGTCATGCAAATCCGTTACGGTAACGAGTCGCAGCAACTTT
>FP001122 AT1G12680_1         :+U  EU:NC; range  -499 to   100.
CACTAAAGAACATCTGAAACCATTATTGAATTTACATAATGCCATAAATCTGAGTATTAG
CTGACATATTTTTTTCATTTGCGTGACTAAAACTTCGAGAGGCCGAAGAACTACACAAGG
AGATGATTCAACGAGGTATAGCTCCTAATACTATTACATATAGTTCCTTGATAGATGGGT
TTTGCAAGGAGAATCGCCTAGATGAGGCCAACCAGATGTTGGATCTGATGGTTACCAAAG
GGTGTGATCCTGATGATATCCTCAAAATATTAAAGAAAGACGCAAAAACAAAAAACTCAT
TGGCCAAATCGAGAAGGAGAAGGTTTAAGATAAACCGGTTTCTAATTATCGACATTGTAC
CGGTTCAGAGATATATATATCACACAATCTCTCTCAACATCTCTAAACGAAGATCTATCT
GCATGATTTGGGCTTAGCTTTTTCGTCCCCAAATATTGCGCTTCATCGAGATTGCTAGGG
TTTCTCCTCTTCGATCTTCGCTGCTCATCAACATCTATTGATTCAATTTTCGTGCTATTG
TTTCCCTCTCTGATTTCTTAATCGGAAATTTCGTCTCGATTCGATTCATTAGGTTCCATC
>FP019195 AT5G20720_1         :+U  EU:NC; range  -499 to   100.
TATATTATTAAGCAACGACACTACAATTTGTTTTCTCTGTTGTGTTAAGAAATAAGTTTC
ACAGTTTTCTCTTTAACAATAGCCACAATTTTGTTTATGTCAACATTAACCACATTTTAT
AGTATCTGTCGTGCTCTTAGCTAAGGCGAAGCATACTTCAAAAGATTAAATTACTTTCTC
ATTACACATAATATTTATGATTTTAAAAGTATTATCAGCATTCTCCTCATATAGTACTAA
AATTCTTTTTTAATTTGGATAGTGTAATATTTTTGTGATTACCAAATAATAGATGTTTTA
GCATGATTCATAACAAGAAAAACATCTCAGAATGATTTACTAATCTATAAATTTCAGAAA
GTGTGGCAAGAGGGTTAGGTAACGACCCGACCCGACCGCCCGGATCGGACCCGTTTAAGA
CAAAAAAGACCCACCCGGTTAGAGCGTTCTAGAACACTTGGGCAATAAAAAGAGAGGAGT
CATGTGTTTTAGTCTATCTAACTCTCTCTCTACTGCAATTTTTAGGGTTTTATCCTCCGA
AAGTCTCAACCTTTTTCTTATCCTCAACAAGGTATCATCACTCACTCTCTTCTCTTTAGC
>FP014321 AT4G03635_1         :+U  EU:NC; range  -499 to   100.
CAATTTGTATTGGTTTGGAGTAATCCGGCGTGGCTACACAGACGAATTGTAGAAGAAGCT
TCACTAAGAGCATTTCCATTGCATAACCTTTTATTGATGTCTTTAAGACTAACCATAGTA
AAAATAGATTAACCATGATTAAAACTAAAGACATTTGCTTTTTTGGGTGTCTAAAATGTC
TTAGGGAAGACATATTTGACATCAAAAAAGGTGAATGTCTTTAATTTTAACTATGGTTAG
TCTTTAAAACACACACTAGAAGTTATGCAATAGGGATGGTCTAAGTTCTTTGCTAGGTTA
CTTTAATTCTTGGATTTTTGAACATTGCTCTGTTTTTTTTTTTAGTCAAACAACATTGCT
CTGTTTCCGAAACAATCCGCTATGATATTGGCCTAATGTATTGTATGATCCTAGGCCCAA
TGCTTATTGGGCCAGTAAGCAATTGGCACAAATTGTATTCGTAGATTTTTTAGTGCGATG
AGGACTAGATAGTAAACTTGTGATCTCAACAATTTTCCGATTCCCACAGAAATGGCTTCC
TTCTCCTCTTCGTCGCAGTACGATCCTCTGCCGTTGAAAGACGGAGAGTCCAGAAACTGG
>FP004417 AT1G63660_1         :+U  EU:NC; range  -499 to   100.
TGAAGGTGTTGTGTCTGATATTGTGGAAAAGATTCAGCAACAATTGGTGCTTGAGATCTC
TCATGAGCTAAGAACAATGCAGAGAAGCATATTATGTCGATTAATCTGAATCTCTTCGGA
GATATTCAACTTTTTTTTTGTCTGTATAAAAAAGTTTATAATTTGAGAATCTACTCTTCA
TTTTTAGTTATCTAAATTAAGAAAGATTCGATCTTTTGATTCTTTCAGCCCCGAACATAG
GCTGGTTCAAGTAAAAAGCTTCTAATTCATTGAAAAGGTTTTGACTTTTGACCAATTGAG
ATTTTGTATTGGATTTAGGGTTTTAGCAGCGGCCGGAAATTGTGGGCAAAAAGATTCGAA
CTTTTTTTCATTATCCCAAATATTAATGACAAAAGATCTCGGCTTTCTCGATTTTTGTGA
TTCAGACAATATTCACAAAACCCTAGTTGCTGCTCCTGCTCTGTTTTTATAAGCCTCCAC
TTCCCGCCAAGCCCCTCTTAGCCATAAACAGTGAAAAACCCTTTTGTTCCTTCACCAAGC
TCTAAGACCCTATCCATGGAGACGCCGACGATGAAGCCTGATACGGTTTTGATTCTTGAT
>FP022676 AT5G67370_1         :+U  EU:NC; range  -499 to   100.
TTGTGATCGATATATGACTGAAATGGGCCATTTAATAAAAGCCAATTAAGTAAAACGGGG
CCATAGTGGCCCAATGAAATTTTCTTCATACATTAGTATTAAATAATTAACTATTCATTG
GAAAACAAATAACCACTTGCACTATAAGCGAGTTATCACCACGCGCCTCAAATCTGTAGG
TTAACCCCTTTTGAAATTAGCCATTTTTGGATATTTGAGAAAATTAAGCGCGTCTGCCTC
GTTATTTTTGCATTATGGGCTCCTCGTTTTGTGATTGATATATGACTGAAATGGGCCATT
TAATAAAAGCCAATTAAGTAAAACGGGGCCTGAGTGGCCCAATGAAATTTTAGTTTATTA
CTGAGAGAGGCTTGTGGAAACACGAGAGAATGCGTGCAAGGGAGCATGTGCCACGTGGCG
AGAGAGTGACGCCACAAGTGGCAGAAGAAACCAAAACTAAACTGATTATTATTATTTCTG
GCTCTGTTTTGCTTGCCGTGTATCAGGTGCTCTGCTCCACTTACCTTTAATCTTCAATCA
ACGGTACTCTCAGGAACAGGAATCAGATCGAGCAATGCTCAGGTTAATCGTTAATTACCC
>FP002451 AT1G28110_1         :+U  EU:NC; range  -499 to   100.
ATGTTAGATATTTTTTTGAAACAGTTTTAGTTCCAAAAAGTTAGATGTTTTCTATACTTT
TATTTTATTTCTTAACATCTCAATATCATTTTTTAGACTTAGAAGAATTATCTTAATAAT
AATTAAACAAAAACTCAATGATATACTTGTAATGACAAATAATATATGTGTGAAATCTTA
TATATTGTACATAGAAAAACTATATATGGAGTAATTTTTACTTTTTTCTTCATAGATATT
TTCTTTTTCTATTACATTATCGCCATATATATTAACGGAAAATAAAACGATTAAAAAATG
AAATAATTAAAAGAGAGAAATATACTAATAGATTTGTAGTAATGGCACCGCTAATTTTTA
CCGCATTTTTGACTAAATAAATGTTACTGATGAGATAAATTTCTTACGGATGTGGTAAAT
ATTACCAATTAAAAAAGTTACATAAGAAAAAGGTGAATCTTGATATAAATGCAAAGGAGC
AAGTGGGAAAACAAAGACCAAAGTCCATCACTAGTCTCCTCTTCACTTCTTCTCAAACCA
AACACCGAGAAGTGACATCATGTCTCCTCTCCAATGGCTCACAATCTCTTTTGCTCTAAT
>FP000565 AT1G06990_1         :+U  EU:NC; range  -499 to   100.
ATAAAAATACTCTTAAATGATTGAATGACAGTATGTCTGTGATTTTTGTAGATGAGTTCG
GACAAACATATATTGGAGTCATGGAGTGGGGGTATGAAGAAGAAAGAAGTCACTCTGAAT
CTCTGATGTTAAAGACTGAAGATGGGTTTTTGTGGCTTAGAAAGTTGAAAGCTGTCAAAA
AAGAAAAATAATGAACTTGTGATACATTCATACATATTGCGACAAGATTAATCTAATTAA
AAACGAAAGTAAGTAAGAGTTTTAACAAACAACTCTCAAATTCAAAACTCAGGCGTCAGC
AAAATTATCTATTTTAAGCTCTAGAAAGAAAAGAAAAAAAGCTCAATACTATGGGCTCTC
TATAAAGCCCATTTGATTGGCCCATTAAAACAATGGCCATGAGTTTTTGCCTAAAATGTC
AACAGTTCAAGGGGATTATTTTTTATTTTAATATGAGACATACATTACATATAGTACTAG
TAGACTCCAATAATCAACCGAGTCGTCCTATAAAGGGAAGAAAGAAAAGAGAGAAGAAGA
GACAAAATGTTGATCCATGTAATTATATTCATGATCATAACGACAATGCAATTCTCGACG
>FP009649 AT3G02242_1         :+U  EU:NC; range  -499 to   100.
GGAAAATAACAATTGCTTTTTGACTTTCTGTTTTTCACCGTAGCATTTAACTAATTTTGG
AGAGAATATTTCATCAGTGAAAAAATTAGCACTGGTCATTGGACATCCGGTGATTAAATA
TAATATCTTTTTCTTCAACCAAATTTATAGCTTTTGACTTTAATTTTCTATTTCTATATA
TACACACACATACTAACATCCACCAAAACAGATGATATTCACTCACATAGAAATTTCATA
ACCGTAAAGAAATATATATCTTCCTTTTGGGATCTTCCGGAAGATTAATTAGAGATGAAG
AAGTGGAGTTATGCGAAGTTAATGACCTCAGCTTTATTGCTTGTCTTCTTAAGTATTATT
CTTTTGGCCTTTCATGGTTCGACCTCTTGTTATCTTTTTTTTTTAAAACATTATTATTAT
TATAACGTTTTATGTGATAGTGATGGATGCATATGATATGATCTATATATGCATTTAGGT
GGATCAAGAGGTGACAATCATCTATATGATCATGTGGCCATCGGAACTAAGGATATCTTG
ATGGGACGAAAGGTATATACAATTTACACAAATAACAGCTACGAGTACTTTATGATTACT
>FP020968 AT5G48990_1         :+U  EU:NC; range  -499 to   100.
GTTTTGTGGGACAAGTATGTACCTGCGAGTGGGTATAAGGAGAAGATGATTTGGTGTGCA
GAGATTTCGCTCGAAAAACGTAACGGTAAAGAGATTTGGGGGAACGTTGAGTGGTTTGAT
GCTGTGCTTACAGTCCCTAAGTCTTACAAAATCTTGTGTGCTACTGCTGCTACTCTTTGA
TTCGATGACTCGGGAACTTGAATTTGTCAAGCTATTTATTGTTTATTTTCTTCTCAGTCG
AACATAGTCATTACAATTCAGTTAACTCATTTTCCATTGATATTACTCCTTAATTTTTTT
CATAGTTCAAATCAAGTTAGATTTCCTACAAATGCACACAAAACGAAATTGTTGCTTTAC
TTGCTTAAGTGATTCAATGAATAATAGGTTACAGAATATGATTCAAAATCCACTATTGTT
TTAAGGCCCATTAAGAATCAATGAAAATGATTTTTTTTATCATTTCTATAAGGCCCATGC
GTTTGTGTTCACTAGCAGTGAAGTGAGAGTGTCAAATCCCTAAATTCCTCCCTCCCTGCG
TTTGTGTTATCTGCAAGTCGGAGAAGAAGCAGAAGAAATCGACTAATCTCTCGCCAATGT
>FP019229 AT5G21120_1         :+U  EU:NC; range  -499 to   100.
ATTGTTTTGTCGTTATATGCTTTGATAAGAATCAAAAGAAAGAAAAAGATCGATGCTTTT
ACTGTATAATCATTTGATGATAAACCATTAATCTTGTTTGTGATTTTCTTTTACCTTCTC
TAAATATTTCTCCTATATTATGTACTTAATCTCTTTGGTAGTAGTTTTCCTATAGTATTT
ATTCAATCCCTTGGGAGTAATAACTAATGGAATTTGGATCTCTAAATCTTTGTGTTATTC
ATATGATGAATCTTATTTCACAAGTTAGATCTCTCGATCTTTCACTAAAAGTCTCTGTTT
TTTTCTTTTGTGTTATGTTATTGCTAGAGAGTTTTAATTTAGATTTTGATAAATACGGCA
TTACTAAATGACGATGATTATGCAATTTTATTCTTAAAGTGAATCATAGTTGATGACATT
ATTTGCAGATTCTATGGATATGTATAACAACAATATAGGGATGTTCCGGAGTTTAGTTTG
TAGCTCGGCGCCTCCATTTACAGAGGGACATATGTGTTCTGATTCGCATACGGCTTTGTG
CGATGATCTGAGTAGTGATGAGGAAATGGAAATAGAGGAGCTTGAGAAGAAGATCTGGAG
>FP003924 AT1G56150_1         :+U  EU:NC; range  -499 to   100.
ATGCATGGTTTCTAAAAATCTGTAAAAAGAGAGAAAAGAATAGTGACAAATTGACACTGC
ACGAGACATTCGGAGTCACGGAATTGTACATATTTTTGTACTGTCCCTGCTTCGTATACT
CCAAGTACGTCCCCCGCAATTTACGCCTCTCTTTTCCTAATTCTTTTATGTTCCGTTGAA
ATATATAACCACATTTCAGACTGGATTTATCTATTTAAATTTATGAATTATACCATACAT
TTCCACGCAACATCTCTTTCACAACTTTTCCTATTGTCCACGGCAAATGCAGAGCGCTAC
GACCTCTTTTCCACGAAACCAAGAAATAAATATATTTATGACTGGACTTTTTTTCTTTTG
AATCGGACTTGTCTACTTTAATTCACAAAATTAAAAATATATGTTAATAAGTGTACCTAG
CAAGTACAACACTTTTCCAGTTTTACCCTCGTCTCTCTATTTATAAGACCTTCTCACTCT
CTTGAGTCTTGCCTCTTGTAAATCACACTACTCGGCTCTTTAGAGGTTCTTTGGACGATG
AAACAACTAATCCGCCGTTTATCGCGTGTCGCGGACTCAACACAGTATAGCCTCCTCCGG
>FP010882 AT3G15095_1         :+U  EU:NC; range  -499 to   100.
GAAAAATATCCAAAACTTTTGAATTTGACAAAAAGTCTTATCTTTCCAAAGGAAAATAAA
AGTTTGTATTATTTATTTCCACCAGAAAAAAATCTACTAAAAAAAAAAGAAGAGACTACG
AAAACAATACATGCAAAATACACAAGAGACATGCGTGTCTGAGTGTTTGTGTTTTTGGGA
AAGCCAATAATACCTTTTCCCTTTAGTGTGCACATGTGTGTATCCACAGAAGCGTACGAA
CCCTTTCTTTAACTCGTTTCACTCTCATGGGCCACATTACTTTCACCATCCCCTAAATTA
CCACTTCACCCTTCTTCCATATCATTCACACAACTAATCAAATTACCTCAAAAACGCAAC
AAAACTAAATCGTGATCAGTCAAAGATGATTACATAGATTTAGGAAGAAGGAATCTCTTA
CCCTAACTAGATCCAGGGGTATTTTAGTAAATTATCATAGGTACCCCTAAAAGTCTCTCG
ATTCCGTTACACTCTCAATATCTCTCCAATGGCTATGGTTACTACTACACTCTTCTTCTT
CTTCTTCTTCTTCTTCTCCTTCTTCTCACTGTAAAAAAGAAAAAAAAATGGCGGAAACTG
>FP006672 AT2G17150_1         :+U  EU:NC; range  -499 to   100.
AACACGAAAGACATGTCTTCTCTAAGAAATGATCTTGATCCGATTGATACAGCCAAGTTC
TAACCAATGAAACATCCCCGAATAAAAAAACACAAAGTACCGACGAAGAAATAAAACAAA
GTGTACGCATACGTAATCACCACAACTGTTATAGTAATAATAATAATAATCTTATACGAA
TTAATTATGATTAGGGGCAACAAAGAGGAGGTCAGAATAACACCAATCACACGATTAAAT
AAGAACATTTAACCATCAGGCTCCAAACCAAAACTTAGAAACTTGTTTTTTTTTTTTGTT
TCCTTCTTTGATCTTTCTTTCAGAAGAAAAGATTGATTTAAATTTGAGAAACCAAGCGAC
TGTTTGTTTACTTTCTTTATTATTACAGATTTACAGGTACAGACAAAGTTGTATGTAAGT
GTGATTAGAACAGTGGATGCTCTTATCACGGGTCCACTTGCTCTCTAAAAAGAATATTGA
AGCTCATAATTACATCTTTAGAGACTAAAACAATCTTAATCATTCACCTTCACCAAGTAC
TTGTGTCCAGAAGAAAAAGAAGGAAAAAAAGAACACACCATTCAAGAAAGAGAGAAGCTT
>FP000485 AT1G06130_1         :+U  EU:NC; range  -499 to   100.
AGTAAAAGTCACGTTTCGGGTCAAAGGCACAAAATACTAATAAACTAAATGTTACGAATT
ATGAACAGACTAGCAAATTAAGATAATGCGAACGCGCCTGCCTACACCGGATGTGTACTT
CTGCGTGCCGCGTACGTATATGTATTACCGAATTGGAAAGTCCTAGGAAAAATACACATG
CATGTGTAAAATCCTAAATTGTATATTTAAAAGTCAAAACTTGTTTTCTAATTTATAATT
TTTAAAAATACGTGAATGTGTGAACTCATAAACTATATTTTCTTACATAAATTTCTAAGA
AAAGATTATATATAGGATGAATTTATAAACTACACTATTAACCTATTTCAAATATCGGTT
TATGTATTTATCTATCATACGGTTTACTTAATAATCATTAGACCACGCCTCCCTGATTAT
TTGGTTTGGTTTGGTTTGGTTTCGGTTTAGTAGTAGTGTGACTGACTTGGTCACTTGGGT
CAGTTTCTGTTGTCAGTTCACAGAGATTTGTGTAGAACTCTCTCTCTCTCTATAACAAAA
TTGGACAGAATTGGGCAATCGAGAGAGAAAGATGCAAGCCATCTCCAAAGTTTCTTCTGC
>FP015512 AT4G20000_1         :+U  EU:NC; range  -499 to   100.
GATGTATGTCATCAAGTTCTCTTCCAGTAGAAAATGATTTATGATTTATTTTTCGTCTAT
TGAAAAAGTTACAATAATTGAATTAGTAGTGAAAGTTATACTAGTTCAATTAAATTCTTA
CTTACACTTAGGAAACCCACCATCAAAGTCAAGACTCAAGAGAACAACCTTTTATATAAC
CAAAAGTGTACAATTTAGCATTAAATAAAATGATCACAATAAAATTTGGAATCCTGGTCT
TCATCAATTTAGTGAATCCTCAGCTATTTCTTACACCATAAATTAGTTAAATTAAGAAAA
AGATTATGCTAATACTTAAAATTCAAATACTTATTCAACACTCAAATGATTTACACACTG
CCCAATTTATTATATTGAAGTTATTTGTACATAAACATATTAAAATCCTCAAAGGTACTA
GTCAACGTCAACGACCATCAAGACTTAGCTACATCTCCTTCCCGCATATAAAGTAAAACC
TTAATCCTACCTCCTATGCAATGTATACAAGCTACACCAAAGAAAAAAAAAATTGACAAA
CAAATATAAAATCCCTATGAACAACTCTAGAGAAGACCAGTGGTTACAACACTATGAGCA
>FP009321 AT2G46170_1         :+U  EU:NC; range  -499 to   100.
TGTTAAAACTTAAAATAACTCGACCTATCAAAGCCGCTTACTTAAAGAGAGAGTTACGTC
GTGAGCTTGTATTTTTATTTTTTTGACGGCCCAGTAATATATTAAAAGCCCAAAGGCAAA
CATTATAGAAGGCCCTCTTAAGGGGATACAAGCGAAATTACGTCGTGAGCTTTAATGCTT
CATCATAATTAAGTTTGAGCCGTAAATTTCGCTATACGATATGGGACACGTGTCGTGAAT
CTACTCGTGGTATCGGTTACTTAATGAAAAGGCACCATTCAACGTTTTCTTCCTTATCGT
TGCCTACACGTTTCAAGGCTCTGCTTCTCCGTCAATTAACGTCCGTTTTCGTCATCAAAA
TACTAACGCCGTTGATGACCTTATTTAAAAATTAACTCCGAACCACGACGTTCGGGTTTT
GGAACCTCAGGCTCGTGGTTATAAAAGTCTTGTGTGAAACCTATTATATTTGCCATTGCT
TAATCCTCTCCTCTCCTTCACGTTGAGATATTTTTGAGTTTTCTGTGTTGAATTTTGGGG
AATCGAAGAAATTGAATTTCAAAAATCAATGGCGGAAGAAATTGAAAAATCTGTGCCGAC
>FP019200 AT5G20820_1         :+U  EU:NC; range  -499 to   100.
TAGTAAGTTTGTGGTACTCGTTACTTCATCATTTGGATTGAAATGACACAAAAACAAATG
TGATGAAGATCCAAACTTAACAAAAATTCATCCAAAATATAAGTTTACACTTTACACACT
CGAAGTCTCGAAGGTTCTTACCACAACGTAGTTAAAACGTTAGCCAAATTTAGTTTTAAG
AAAATGGTTATGGGGAAATGATGATGTATATGGTTGACTGGGATAACAAAAACTTTTGGA
GTGATGTGGGTTTGCATGTTTTAATATATACTTTTAGCTTTATCTTTCCAATTCATAATC
ATAATCTTTTCGAATAATTGCTTCCGGCTCTTGGAAACTTTTAGATCATTGGATAATGGC
TATTCAAAAATCGGTTGATAACCTAAACGTTCTCAAACTTATTAAAACCATGAAATTATA
CTGAAAATAATAATACTATAATTACGAATCTACCCTTAGCAAGTTATATAAGAACATCAT
TCTCCTTTCTCTCTTCGACATCGACATTCCTCTTCCTCGCTTCTCTCTCTCTCTCTCTCT
CACCGGAAAACTCACTCGGACTTACATTTCCGACGTCAAACTTCTCCAAACCGAATCGGT
>FP008168 AT2G34050_1         :+U  EU:NC; range  -499 to   100.
CAAAGAGTGACAGGAAATTTGTGAAACATGGGTTAAGATCTCATTTTTTTCTGTGTATTT
TAGTCTAAAATGTGGAAGCAATCATGGCTTATATTAACTTTATAGATCTACTGCCGACAA
TAAAAAAAAAATCTTTATAGAATCTTTCGAGTAGAATGCGTAATAATGTGTTCCTGTGAC
TATTACACATTTTCTAAAAGGATCAATAATAATGTGTTCATGTAATTTGCCATGTTAAAC
ATAACTGTGGTAGAACAAAAATATATATATGTAAATACTAAACAGTACTAGGTGAAGTCC
ATTGAACATTGGTTTAGTTTAGAAGTCAGGTCGAGTAATCCGGAAATTTTAGACTCTGGA
CCAGCCCATTATTATTGGTTCAGAAAAAGCGAAATTACTAAAATCCGGTTTGGACCGTCG
AACCAAGTTACCCACGAAATCTCGAGCCGGCTTCGTTTCCGGTTAGGGTTCTAAATCTGA
GATTTCCAGAGAACTGTGCATATCTTCATAGTTTCTTTGAATTTCACCGTATTCATACCA
TAAAAATGAGAAGAATCGTCGGTTCAATTTCGAGTCTTGCTAAAGATAAGCTCTCTTCAT
>FP002536 AT1G29270_1         :+U  EU:NC; range  -499 to   100.
TTGTTTTATCCTCCTTTCGCGTTCGTCGATGTATGCTTCCACTCTCTTTATGTATTTTTC
ATTTATTTTATGTTCAAATTATGTAAGTCTATTGATTTTCGAGTTTTAATTTGTGATTTG
TTTACAAGCAAATGTTTCTTAAGTACCCGTGCTTTTAAAGTGGGCAAGTTTTAAATTATG
ATTCAACTTATAAGTGAGGGAGGTACCATGTAAAGAGATATATATAATCTCAGACTTCAC
CTTTCAACTTCAAGATAATGGCCTGGTCGGTGCATTTTGAAACCATTGCATTTGTAACTT
TTCACAGGCCCAATCTACAATATGAAGAAAAATATATATATCTTCAACCACCATACATAT
TCTAATTATACTTTATTATTTAAAATCTGATTTTGTTTATGATGTTTCAATAAGCTACCA
GTTTATCACCAACATGTATGTTTGGTACACGACAAGAAATGTGTGTATATATATAGAGAG
ATCCCGAGATATATCCTTTAAAGTTCAAACAATATTAATCGTTGTCTCAAAGAGTTCAAA
AAATTGAGAAAGTGATGGTGGCTAGTGAACAAAAGAAGAGGGCAAGCCAAGGGAAACCTC
>FP004460 AT1G64160_1         :+U  EU:NC; range  -499 to   100.
TTAGACGAACAAGTAGATTATTCATTGATTCAATATATATGATTTAAAGCCATGAATTGC
ATATTTAACCGATTTAATATCTCTTCTGCTTTTGAATTTGTGCTGTTTTAGATATTATTG
ATGAATTCGTGCAACTCCAGCTTAAGGTATGTACAAGCTTTAAGCTTATGTAGTCTTAAA
TCAAATATGTATTATATATACTAATTTGTTTTAGTACTTCATTCGTGTTATTTTTAACGA
TTTCTCCACTACTATAACATTTTGTGGAAAGTTTTGAAAGGTGATTGAGCCGCCTACATG
GAAAACTTTCAGATATTCATGGTAAATGATCTCACTTTATACACATCAACAAAACTTATC
ACCAACCTAATATAAATAAATATATAAACAAGAAACAAGAGAGAAGAAGTGAGCTAGTCC
ACTTTGTTTATACTTAATATTAACACGGACTAGTAACCCAAGTTGTATATAAACCCATCA
CTCCTTCTTTGTCAATCTCACTCTCTCATTATCCACTCTCACATTTTCATTTAAAACACA
CATATTTTCAATATGGTAGGCCAAATGAAATCGTTTCTCTTCTTATTCGTTTTCCTTGTT
>FP004594 AT1G65610_1         :+U  EU:NC; range  -499 to   100.
AAAGAGACTTTAGAATCAGACAATCAGAACCCGAAATAAAAACCCGACTTAAGAACCCTA
GAAGACTTGACTGGAAGTCTGAAAAAAGATTTAGTAGAATCTTGTCAAGGTATACAACAA
GTAGCCCGAGTTTTGTTGAACGTAGAAACCAAGCTATAACCATGTCATTTACCAAAACAT
TGATATTTTTTTCTTTTAGGCCCCAAAAAAATACATAGGACATATAGTTATATTCGATTC
AAATTAAAATCTGATGTAGGCTTATTGCAAAAAAAAAAATCAATAAACTAAAATTATTTG
CTTTTTAATTAATGTTTGGTTGCCAAAAAAAAACATTAAAATTATTTGAAACAAGTCTTC
AAACTAATAAATATAAAAAAATTCGATTACAATTCTACTAGAATATACAATATAGACACA
TCGTTCCCATTTCCTAAGACCCAATTTTGGTCAACTCACTCTTTAATAAAATCCCTCTCA
CCGATCATTAACCAAAATTAAGTAGACTTCTTATTTTTTCCATAGAAAAAAAGAACTCTT
TATATCCTTTCTATATTTCTTCTCCAAAAAAAACCTTAATCATCCAAGCTCTTTCGAAAT
>FP016604 AT4G31780_1         :+U  EU:NC; range  -499 to   100.
ATTGAGCTAAAATATCAATCCAGTATATAAAAAACATATACCGTATCTCTATTCATTATA
AGTTGGTTAAAACCATTCCCAAACTCATGATAATCACTCTCTCACCAAAAAACAAAAATC
AAATAAACTGATATATATATATATAAGAAAAACTTGAACATTTCCTCACATTGTTACTCT
AGATTTTAAAGGTGATAGTGATACAATGGCTGATAAATGTGCTAAAATTTGAAATTAATT
TGTCCATTATGCCGACATCCATTTATAAGCTTTTAACATGATACTAGAATCAACAAATAA
ATATTTTTATTATTTTATTTGGAAACTATTAATGAGTACACGATATTTACATTTACATAA
ATTGGTTGATTGGTTACCTGAATTTTGGTAGAAATTGCCCACAGAATATTCGGATAAGTA
TTTCGGTTTAGCCAAAAGCAGTGTCGTCTTCTTACACAAAAACAACAAAACTCCAATCGT
CCTCCCTCGTCCTGAATCCATCCATCATCCACTCTCCTCTTAAAAATCCTATCTTTGTGG
TTTGCAATCTCTCCCACGACGCGCTTCATCATTCATGGCTATTTGAATCTCTCTTCTCTC
>FP019789 AT5G28690_1         :+U  EU:NC; range  -499 to   100.
AAGACAAAAACTGCTTGTTTTTTGTGGTTGTGTCGGAAAGAGAAACAAAAAGTAGTTGGA
GAATCTATGGAGGAGAGGATTAGCCGAAGAAAGCTATGTTTAGTAATTTGTTAAAAGAGA
TTACTATATACTTTTGAGATTTTAACTCGCATTATGACTTAATACTTTTTCATTTTTCGT
TTAAATTCAAATATAGAAACTTTTAAACTATGTTGTGTCAAATATCTTGTAAAGTTCTAC
ATTTGACTTGATCCTTAAAATAGGAAAATCAACAAGATTTTGATAGTAGAATTCCGAAAT
TAACTAGATTGGTCAATCTATATTCTTCTAGAGTATGATAAATCTGAAACTCGTTTTCTT
TAGGGGGTCAAGAATCTAAACTAAGAAAGGTCCCTAATTATATCGGATGAGTCTTTGTGT
CAAATTTAAACAATGGAGGAAAATAGCTCGACCATCCATTGCTTAAATCAATGGTGAAAG
CTACTTTTACCAATCCTCCATTAAAGCATCTTAAGTCTCTTTTTGTGAGAGTTTATGTGG
TCGGGTCGGCAAAATTTTCAGGTAAAAAGGGTATACAGAAGATTTTCTGATCAACCCGAC
>FP006313 AT2G05170_1         :+U  EU:NC; range  -499 to   100.
TTCACATCTACACATTTAATTTCTGAAAATTTTAAAATTCTCTTTTGTTAACTAAATAAT
TTTTTATTTGGTATATAAAAAATTATAACGTTTTAAATAAAACTATAAATATTTGTATTA
TATTACATTCTATTCTAAATACTATTCTAAATACATGTCTATATTGCTACTATAATATAA
ATATACTATTATAATTTCATAAAACAGAAATAAATACATAATATTTTTCATAAAACAATA
TATAAAAATACTATTGTATTTTCACTAAATAAGTGCGGATTAGGATCTAATATGCAATAA
AACCTAATTTTTCCTTTATACGATTAACTTTATAAAATCTCAGTTTATAAGTTAAATTAA
ATTTTGTAAATTTAAAAATTGTTTATAAATTCCTATGAATTGCCAAATTTTATTTTAAAC
TAAAATTTCACATGTTAATATAGAAAAAAACATTAATTTTTGTATTTGTTTTCATCAAAT
GCAAATACAAGATTTCTCCATTGAGACCTTTTCGACCGTAAACCGATTGCGATCAAATTA
GCTGATCTGATCGGAAAATCACAAGAAAACCCTAGAAAACTCCTCCGGATTCGAATTCTC
>FP020696 AT5G46070_1         :+U  EU:NC; range  -499 to   100.
ATCATGCATTTTCACGTAAGTTGACATAATTTGTTTTTAGATAATATGCAATGCAAATAT
TTAAAAGAGAAGGTGAATTCAATGGTATTTTTTTTTGTGTGTCTATTTTCAAAAATAGCA
CAAATACAGATTTTTAAATCATAGAGCATTTAATGTAAAATATTTGCAAAGTTATATAAG
GTTTTTATAAGATTGTATATATAAGGTTTTATAAAGTTCATAAATTTTGATAAAACAGAT
TATAAAATGGTATTGCTACTTGCTAGCACACTTTGTTAGCATGACCTTTAACTCAATGCA
AACTCATGCTACCAATCAAAGCCTTTCATTAGAGAAAACTGGATAACAAAATAAATAAAT
AGAAACCACACATTTAGGCCCATAAAGGCCCATAATACCTTTTCTTGGGCCTATTATTAA
AAACTTAACCCCTTTAATCGCTGTTTTCTCTCTCTCGCGACGGATCTTCTTAGGTCTCTC
TCTTCTCCTCCTTTTCCCCACTTTTTCAAAATCAGCAAATTTTGGATTTTCAGAATTTGA
GTGAACTTAAAGTAGAAGACGAATTGTCTGAATTCGAATTTTAAGAAAAATTTGCAGAGA
>FP001304 AT1G14580_1         :+U  EU:NC; range  -499 to   100.
CACCCGCATGTGCCCACATTTCACCGTTTTACAATGACACCCAAACCGTAAACCCAAACC
TCCTTTTTAAAAATATTTAAATTGATACTATTTTAAAAAAAAATGTTTTTTATACCTCCA
AAAAAAAAAAAAAAAAAAAACTCAACCATGTTATAATTTATTTACTAGTTGATTTTACTA
TGCTCCTAAAATTTTACTACTAATAATAATAAAAAGTAGAATTATATATAGAAAACAATT
TGTTGTGAACAAAACAAGGAAAAAATAATATTAGATATTTCTATAATTTAAAATATTAAA
GTGGGGTCAATGACAATTAAATTTCTAGAGAAAGATTTAGAATGCATTTGTTCAAGGTGA
ATCTCACATTAAATCCCATTAGTTGGTTATTAAATAATAACTTCTTTTTACAAAAAAATG
GATTTCTTTCCTTTATTAGAGAAAATAAAGAAAGGGACTGTAGCTATATATATATTGACC
TCACAGAAGACTCAATCCCAATTATTAAACAACAAAGCAAGAGAGAGAGAGAGAGAGAGA
TAGGGTTTTTTGAGGTGTGTGTATTTGTATATTTATATAAATATTTTAGTGTGGCTTCTT
>FP019390 AT5G23570_1         :+U  EU:NC; range  -499 to   100.
TATTATTTTTTCTATATACATATATAATACAAGAAAAGAATTTAATTATATTTCTCTATT
ATATAAAATTTTGTCAATTACATAGTATGTAACTTTTATAGTACATAATATTATGATTAT
TTTGAGTTTTATAAGTTATATATAACCTTAATACAATAATTTCAGTATGGTTCCATTGTA
AACATTTTCAAAAAATGTAAACCTAACAAAATATAAGTAAAAATTATATATCTACTTTTT
GTGCATTTTTAATAAGGTGAAAGTTATATTAAATACAAAAATAGCAAGACATGTTTACGT
TGACAAACAAACAAAAATTAAGCAAGTCATGTTCGTAGCAATAAATTAATAGTGGGAACA
ATTAAGTTAAGCGAAAAAGGAAAAAAAAAGGTACAAAAATGAAAACAAAATCAAACTGAA
TGAAAATTTGGAGTCCAGAATCGGAAAAACGAGGCCGTTTTAGAGCTTAATAAGCTTCCT
CATTTGTCTCTTCTTCGTCAGTTTATTTTCTTCCTCCGGAGTCCTGACTCACTACTCTCA
CTCTCCGGCGCTTTAAACTTACGTTCTCCGTCGTTTACTCTGTAAGTTTTCTGCCTTAGA
>FP014407 AT4G05390_1         :+U  EU:NC; range  -499 to   100.
AACTCCAATTTGGTTTCTTGGTTCGGTTTTCCATTTCTTTGTATACCGAATGAGAACCGA
CGTTAATTTTGAATTGATTTGGTTCAATTCGATTTAATTTTTGGTTATTGTTTCGGCTTA
CCACCACATAACCGAAGCTTCTTTCTGAAAACAAATTCGATTTTACTTTTCCAGAACTGA
GAAGAAATTTGCTGAATTCAGTCTCATGCAACTTGTTAAATTTCTCACTATTAACAACGA
ATTTGGCTTTGGAAACTGTAACCTCCAAGTACCAAATACAAGTAAAATACAAAGAACGTG
GTGAAAAGTAAAGAAGATCCAACACAGACAAAAAGCAATTTGTCCACTAAGATCTCTCGA
GAGCCAAAAAAAAGTTGAGAAATTTGCAGTCAGTATGGGCTGCTCTGTTGTTGTCTCTTC
TGGGCCTTGAAAGGATCTTCTTCTTCCCCTCACCTTCTTACTATAAACCCAGAATCATCC
TCTGTTTCTTTTGTTCCTCAAATCATTTTTTTCCTCTCGATTGTGAGATCAATTATTAAT
ATTCATCTGGAGAATTATCGTCTCTTTTCTCCATTGCTATGGCTCTCTCAACTACTCCTT
>FP010344 AT3G09680_1         :+U  EU:NC; range  -499 to   100.
ATTTAGGAATTAAGGATTTGTTTTTTTGGAATTTAGAGATTTTGAAATCAATTTTAGGAA
TTTTGATTTTTTGATTTCAATAAAACGACGTCGTTTTGAGTATTGACGGAAACTAATTAA
CATGTGTTAACGGAATTAACGGATCCGTTAATGAAAGATAACGGCATGGAGACTTTGGCG
TAGTCAACAATAATATTTGTGTGAAACGGCCGGTCAACGTTTTTATTATGTTTTATTTGG
CCACACAAAAATTTTCGTATTAAATGGCCATTTTTTAAAGTTCACGTATAAAACGACATT
TTTCCCGTATTATTACCTTAAGGAGTTGGCATAATATTTGGGTTGACATGTGATGGGCCT
TCTTGTTAAGCCCAAATATAAAAATAATCATTTGCCGTTTAATCAATTTCATTGCAGACC
GGTTAATGCCTAAACCAGGGCTCTCACGAGTCTTGACCCAAGCCTATATATACCTATTTT
CTTATCACTAGGGTTTTTCAATCTCTCACGAACTTAAAACGTCGCGCCTTTAGCAGTTTC
AGCTCATCTCTCGACTTTTTCACTCGCGCCGTCGTCAACATGGGGTACGGTATCCTCTCT
>FP020196 AT5G40710_1         :+U  EU:NC; range  -499 to   100.
TTGAAGTTTTGGTTCGTTTTTTTTAATTCATATTTCTAAATTTCAAAGATTTTATTCATT
ATAGAATTAAAAAAAAAATTGACAAAGTAATAGTGAAAATTTCAGAGTAAAGCCTTAAAT
AATTATTTAAAAATCCAACATTTGGTGGCCTTTCAAAATATTTAGAAGTTTTGGAAAAGG
GTATAGTCCATTATTCAAAAAAAGATTAAAAAATCAATTGAAGAGAAAATAGTTTAAAGC
ATTTAAAGGTTTGAATGAATTCTAACCAAATGTGTACAAAAAAAATTCATTATTGTATCT
TCATATTTTTTAGTGAAATTAAATAACATTGGATTTTTTCCTTGAATACAAAAAACATCC
AAATCCATTAAAGACTAATATTCAATAACACCACCTATAAATTCTTATGTTTTGAAAATA
ACCCCAAACTATTTTTCTTTCTTAACCCTTAAAGTTTCATTTTTCATATATTACACCAAA
ATTTGAAATCATCTTCTTTGATTGTTTTTGGTGTGAGCGAAGATGGGAAGATCGAATTCT
CAATGCCCATCTCATTGGATTCTCCTCTGCTTCTTCATCTCTTCTCAGTTTTGGGGATTC
>FP018061 AT5G07960_1         :+U  EU:NC; range  -499 to   100.
TAAGAAAATTCCACACTTTTGTGACAGATACGAATTGACTAGCAAAGTAGCGTGAGATCT
TCCCGCAGAACAAGCGACGATCCACTGTTGCCGACAATTCGACAGGTTAGACCACTGGTT
CCTAAGATTCCGCTGAGCAGCTGGTCTCCATAGCCTCATCGATGACGAAAAACTCCCCGG
AGATGGAGATGAAGAAGCCAGCGATCGCGAAGAAGACGCCGGAGATGGAGAAGCAGGCGG
CGGAAACTGCGAGATGCTCATCGAATACAAAACGAGTTTTTTGAGCTTGAGTCACACTCC
TAAACTCTGTTACGTCGCCGGGAATTGAACGGCCGGCGATAGTTTGTTTTCTATTTCCAC
CCAGCTTAGGGCTTTATGAAGAAATACGAAAAGGTTACAATTGTAATTTTCATAAACTTC
TGAACTTGTTTAAATTAATTTTAATTGTAATTAGCAATTATGTCTATATAATAGATCAAT
AGAATCTCTAAGAAGAATTACAGTAGATCAGATATATATTTACCAATCGGAGCTTCAGAG
AGATCCAAAGAGAGAGATTGAGGATGTCTCACAGTCACGGGAACGCTTCGTCGGTGAACG
>FP002391 AT1G27420_1         :+U  EU:NC; range  -499 to   100.
TGTTAGGATTAAGTCATATTCTGCAAGTGACAAGACTAGAATGTTGGCAAAAGAAAAAAG
GTGGAAGCGAGATAGTCATTCAAGTTTGAAGAGAAACAAGAAGAGAGCACGTATCCAAGT
AAAGTGCGCAAAGATTTTAGAGGTTGATTAGCTCTACTTGCCTCTGGGTGGTGTCTCACG
TTGATGTGGCGGCTTCTTTTTCCTCAAGGTTACAATGGTGTCTATGTGAATGGTCTAATA
CACAATCCTTTTCTATGGGAGGAGTAAGTAAAATTTAAGATAATATATGAATTATTCAGT
TGAATAGAAAGTCACTATCTTTTAAAAAGTAAGCAGTTGTTTGTTTATGCTTAGTTAACA
AAGTCTTGATTTTTAAATTCGAAAACACTTGGTCAATGTTTTTGTCTTTTGTATGTTATC
CAAATGATTACTCAAACCATTTTTTATAGCAATTTTTGCACATTATTAAATGATACAATG
AGTGATTAAGGGAATGAGTAAGTAACATCGTGACGATGGTGGTGGAGTCGTCGTCGTCTC
CGATCATACCTGGCTTGACGGATGACGTGGCAGAGCTCTGTGTCTCGAAAATCCCGAGGT
>FP015482 AT4G19640_1         :+U  EU:NC; range  -499 to   100.
CGGCAGGTGATAGAGATGCATACATTCGGTTATCTACTGGTATTTGTTGTACCGATTTCA
TTGAGTGTCATGAACTTGATCTGGTTTGGTAAGATAGTGAAGGGATTGAAGAAAACTCTT
GAGAAAAGACAGTGAAGAAAGAGTTGTGTTTTTTTTTTTATGTAAATATAAAACTCTTAT
GAAGAATCTTACAAGTTTATAAGCAACAAAGATATGGTTTGTTTCTAACTTTTAGCTTAT
ACACTAATTATGTTCAAAATCTCATTCCCATTATTCCCACAACAGTCCCTATGCATGCTG
AATACTTAAATCCATGTACGAAATCAATAGAGGACTTAACCCAAAAAGACTTGGGCCTAA
ATCTACATTGGGCCAACGATTATATTCGTAGTTTTTTCGTGTCATATTAACTTGCCGTGT
AATATTTGTTTACTTGTATTTTTTGTTAGTTCTAGAAAGAAAGCAACATTAATTGAGGAG
GAGGAGATTGGTTGTTGTTGACGACGCGTTTCCGCTCACTAATTTTTTTTAACCTTTTTG
TGTCTCCGTCGTCTTTTGATCTTCAATCTCAGTTTTGAGCTGAAGATTATCGTATCGACC
>FP008109 AT2G33400_1         :+U  EU:NC; range  -499 to   100.
TGGATCGAGGAATCTCAAAAGAAAGTTCTTAGATAGTTATAGCCTGATATTTTCATATTT
TGGTGATAACTAACATTTCTAAAATCAAACTTAACTTAAGCTGTTTTCAGTTTTCACATA
TTCATAATCATATTGCGCAAGGTGATCAAAATTTGTGCACCACTTGTTTAGAGTGAACGT
TGAACTTAAAAGGCATAAACGTAGGCCTAAATCTGTCTTTACAGACCTCAAAAGTCAAAA
AGCACATTAACAACAAACTGTTTGAAATGGGCCGCAAGGCCCAACATTCCTTGGTTGTGC
ATAGAAACAAATAAATGCTTTTATTTTGGCATAAAATGTTATAAAAATAGAAAAGGAATC
CAATAATTAATTTTGTCTCATCTTCATAAAGAAAAGACGGCATAAACTCCGTGAGCCCAC
CGTCACTTTCATCCGTTTGAAACCCCAACGTTCCTATTTCTCTCTTTTCAAAACACCTCA
ACGAGGCAACAAAGTAAACAACTAATCATCTCTCTTCTTCTTCTTCCTCTCAAGTATCGA
AACCGAAACAGAGAAACATCACCACCAATGGGATGTTTTATGGGTTGTTTCGGTCTCTCT
>FP020494 AT5G43960_1         :+U  EU:NC; range  -499 to   100.
AATATTGGAGGCAAAAATTCTCCAGTGTTGACTTTGTTTGGACAAGAAGGCACAACAACA
AAGCTGCAGATCGTTTGGTAAAAGAAACTCTCATTGATCAAACAAACTTTGTATCATACT
TTTACATTTCAAGTTCCATTGTAAACATCAGGACTACTTTTCATATTAATCAAAGCTAGA
TGTTGAAAAAAAACGAGAAAACAAAAAGTAAGTAATGGCAATATAAAGGGTTTGATAATC
TTAAAACCTTTGGGGTTTAAAATCATGAGAATATAAATATTCAGTTTGTTATTATGGTTT
ATTTTGGTAATGTCAAAACCTTTGGGGTTAAAATCATGAATAAAAAGAAGATAAAGGACC
CATATTGTTATTATAAGAATTCAGGGTTATTTTCTACGCATTCAAAACTTATGGGGCAAA
TCAAAGGGAAAAGGAAAGAAAAGATACATTTGTAGATAAAAAGGGAATAAAGAGCGCCTC
CTCTTAATTGCCATACCCTATCTATAGTGTTCACAAAAACCCTTTTAATCTCTCTCTCGT
GTAGATCTATCACTCTCCATTTCCCTTCTTCTCTGTAAACCCTTTATAAATCTCACTTCC
>FP016895 AT4G34700_1         :+U  EU:NC; range  -499 to   100.
AACTTGATTCGTGCAAAATTTGTGTCATATATATTCAACCAAATCAGCTCTTTATTGTTC
ACGCTTAGTCTAATCACGAAATCAAGTTGAGTAATCCTTAAAAGAAAAAAAAAAAGTTTG
ATAATTTTGAAGTTTAGATTTTTTGTTGAGTACTTATAATTTTTATTATCGAATGGTGGA
GTAAGTGAATTTTTTTTGGGAAAAGTGAGTGTATAATGAAAAGACAGATACGTAGTGTTA
AATAATTTATTTCTTTGACTGTATCAACAGTCCGTTGTAGTCTAGCTGGTCAGGATACTC
GGCTCTCACCCGAGAGACCCGGGTTCGAGTCCCGGCAACGGAGTTTGTTTTTACCTCCTT
CTTTTTTTAATGGGCCGATTTTTGTCTTAATTCAAGCTCTAATCAAAGGCCCATTTGAAA
TTTTCTTCTCGGTCCCTCCAACGGAAACAGAAGGTTTTCCACTGTAAAAGATGAAAAGAG
TGTAGAGAGACTCGAAATCAATCGGAATCAGGAAGACAAAAATGAGCGGAGTTTCGACGG
CGGCGTACTTTGCGCGGCGAGCGGCTCAGAAGGAGAGAGTTCGAATCCTTTACCGTCGTG
>FP016777 AT4G33520_1         :+U  EU:NC; range  -499 to   100.
ACGCATCTCAGTCTCTGGAGCTTGCATTCATCATTGCAGAGCGTCTGCGAAAGAGAAGGC
TTGGTTCCGGGAATCTTCCGTCATCTATTGGAGTCTAGAGAACAAGAAAATACTTATCCG
AGCTAGGATGTGTGTGTATAGAGGCTGATCTCTACTTATTAAGTTGCCAAGTTAAATGAG
CTTGTGTACTGTTAAAAGTAAGATATTGTTGTTTTTGTGTGTTGGGTTATGATTTTGTCT
GAAATAAGTGGCTGACTTTATAAACCCGTAAATCTCTACGTCACGCTTGCAACAAAAATT
CGATATTTGATTCAATCACAGAAAAGTCCTCCCATTAAGGTGTAAATTTTTGACTCAAAT
ACCACAAAGCATAAACCTTTTGACAAACCAAAAGTTGTATGAAGAAAATTGGAAAACTCT
GAATGCCATTTCCACACGTGGACACTATTCGTTTAGAGAACACTTAAACAAACGCAGGAG
GCCTGGAAAAAAGAAAGATAACGGGACTCGAGAGATTGAGATTACGGAGCCACCCACTTT
CATGGAGTCTACACTCTCAGCTTTCTCAACCGTCAAGGCAACAGCGATGGCTCGAAGTAG
>FP012647 AT3G48740_1         :+U  EU:NC; range  -499 to   100.
AATATACTTATTACGTTGTGTAAATAAGTTAAATAATAGGATTGGTGAAAACCCTCAAAA
TCGTAAAATGATTAGGTCATAATTATGTCATTGTATATATAGAGAATTAGAGATGCATAC
GTAGAATCTAGACATAATCCTTAAGAAAATAGCTTGCCTAAACAGCTGAGATTGACAAGC
ATTATTAACATAACTAATTATGTTTTATTTCTTAAGCCAAAACCTAAAAAAGGTTATTTG
GTAACAGAATTGTTATTTGTACGTCAAAATGTATATGATTTGGTAATGGTTTAGCGTGTG
AATTATTGTTGCGGGTCTTTTTTTGTTATACAACTACAATGACATTAACGCTTTTTAAAA
TAAATAAGAAATTCAAACATTATTCAAAATATTATTGTTCACACAAACATTTCTCCTTTT
TCCATCTCCCACACAAACCCCATTCCTCCCTTTAGCCCTAACCCCTATATATACGTGAAG
TCCCCGAAACACTAAGCTCGTGCCATTAGCTTTTACATTAAGAGAAAACACTTGCAAAAC
TAAGTGCTATCTCTCTTCTTCTTCCTTCTCCTAACAACTTATATACCATGAGTCTCTTCA
>FP007192 AT2G22920_1         :+U  EU:NC; range  -499 to   100.
ACAATCAAATTTATCACTTATACTGTATATGATCCCAATTCTAAATGTGATCAGCAAAGC
TCTATTATTGGTAGTATATATGTGTATATTCATTAGTGGAGACTGGAGAGTGGGTGAGTA
AAATAAACGATATGACTAGTACCTCGCAAAACATGACGAAACCTCTATTATTACAAAGAT
CCTTGTTTCCTATATGAGGACTTTAATTTTTGATTTATTAAGGTATTAATTCATCCAAAG
TTATTTTAAAGATCCTCAATTTTTTTTTTTTTTTTTTTTGGTAGTTAGATCCTCAATATA
TAACCTACTCCTTTTCTTTTGTCGAAAATATAACCTACTCCTACATTTGACGTCAGGAAA
CCTCTATTATTGATAATATATGGTCCTACATATGACTATAGTACAATAAAACGCCATCAA
ACGTCTATTATTGGTAATTAATTAAGTAATTAACTTCTTTTTTTTGGGATAAAAATTAAA
GATCCTTGTTTCCTAAGATGACTCGATCTTTAGAAACTAAGAGAGAATGAAACTAACACT
AAAATTCCTACAAAAAAAAAATGAAATCAACACCAAAATTGCTGCTTTTACTTCTGTTTA
>FP001075 AT1G12160_1         :+U  EU:NC; range  -499 to   100.
TTGAATTTCTCTTTCTTCGTGTTCTTGGTTGCTTTTTTCTTATTGTCTTCTTGTTATATA
ATCCTTTTCTCGTCTACAATAACGGGATTTTTGATTGGTTATTAATCCTTTTTGTCTCTT
CAATCTATTTATAGAAACTTAGTTGATGGCACGACACCTTTCCTTCTCTTCTGTCTGCAC
CCACGTCTCTCTGTCTCAATCTCCTTTTTTATTATTTTCTTAATTAATGACTTTTAAAAG
CTCTTCAAAATTTCAGTTTCCGCATCAACATGTTATTAGAACAAACAACTAAGATAAACA
AATTCTGGTTACACAAAAGTAAACATAACTTCTCTGATTTGTGTCTTTTTGGAGATTTGT
GGGTTCAAATTTTTATAAAACATTATTATGGGGTGGAATGTATAAATATTCCATAATATA
GGGTCTGTTTAATTATATCAAGCATATATGCACATCTTTTTAAGGAAACTGATAGTTTGA
CATTAATTGACTTGACACTATGACCAGCGTAATCACCTCACGTGCTCGTCACGTGGCCGT
GATCGGACTAGGAGCCGCCGGCCTCGTGGCGGTTCGAGAGCTTCGTCGTGAAGGTCACAC
>FP000215 AT1G03260_1         :+U  EU:NC; range  -499 to   100.
GATGACTTCTGAGTTTTGCTAATCATCTTATTTATTCAGCGTCCACCGGTTTTAACGCCC
GAGAACGATATACACCTTACCTGATTACCTCTAATCACATTATTCTTGAGATTATCGAAG
GTACATTTGGACCGCTAGCAAAAAAAAATATGTAAATACTTATTTTTCAAGTTACAAAGC
TAATGTTATTGACAAAAGAAAAAGGAAAAAAAAGGATGAAATCTTGGAAAGCTACAGCAT
TTTGTTCTGCCCAACGCAAATTGTAACACTAAAGATTTCGTATGGTCAACGTGAATGATA
ATTTAATCGTAAATATTTTCTTAAGTGTAAACCGGTATTTAAATTCCCTTAATTCATCGG
AAAGATTTTGGTATAAAATTGATTTACTTTCTTTGGGCTTTTGGGGGTCAAACTATGAGC
CTAATAATGGCCCAAAAAGACTTGGCGGAAATTACTTTTTTTTTTTATTTGACTAGTGAA
ACCGGAACGAGCGAGACGCAACAGAATCTGAAGATCGAAGGACAGTGAAATCGAAGAATT
GAAGCACAAGCTTCTCCATCTCTGCAATCTCTCTATCCATCTCTCGTCATCGCATGTTTC
>FP012805 AT3G50550_1         :+U  EU:NC; range  -499 to   100.
TCAAATTAGGGACTGTTCTTGATTTGCCATTTTGGCGCCCAAATTTTTTGGATTTACTAT
TTACTTCAAAGATATTATATTTGTCATTTTGGTCACTTAAAAACTATACATTTGAGAATA
TTTTTTATATACAATATATACTTAATAACAAACACTAAATCCCAAAAGAAATGGAACAAA
ATAAACTCAAACATAATATGTAAAATTATTTTTTAGATATAAGAAAATAACAAAATGTAA
AATATTTAAGGTAAAATGACAAAATCCTCAAATGCAAAATAAAATAAAATAATTCGTATT
GATTCATCACATTATGTCTTCAGTTTCTATTTAACTTCAATGAAATCAATGTTTAACAAA
AAAAAAACATTTAAGAAAGGATAAAGGATCCAACAGTAAATTGCACACGACAGCCAAACG
GATCCCAGTCGGGGCTCCGACAAAGTTTTAATGGTTTCTTAAGAAAAATCAAAAGCCGTT
TGCTTTTTTTGAAATTTCCATGGCGGACGAAAAGGAGATCGTCGATATTTATAGCTCAGA
TGAGGAATACGACGAAGACGATGATGATGATGATGATACCGATGGCGAGAGTAGCGACGA
>FP010515 AT3G11440_1         :+U  EU:NC; range  -499 to   100.
TCGTCTGATTAGCTAGAGAATCACTGTCATAATCTATTAGTTGACAAAGAATGAATGACA
CTAGTACAGTAGTTAATATGAGTGCGGATTCTCGTAATCTCAACGTATCTACGTCAATAA
GCTCATTTATACATCATTAAATTAAAGTACAACATTCCAATTTATGTTTGGTGGGTTCCT
TTTTATCAAGACGTATACGATTATACCAAACCTTTATCCATAATTATTTTTAAATGATAC
ATTTCGTAAATATTAATATTACGATTATTATTTTTAAACCTAAAATCTTTGAATTTTATA
AAATTTTAAAATTGATAAAAAAGATACGGGATTTTTTTTGAGTTAATTGATTTTCTAATA
AAGATATTGGATTCTTAGTGTTTTTTTTATTCTATAATTTATTTATAACGCGGAAATAAA
AAGCAAAATAATTAATTAAGTGAGGAGAGTTTTAATATTTTGATGTTTATTTCTAAATTC
ATCTCTTTTTTCCACTTCTGTTCAGCTCTGATGAATCTTCTTCCTCTGTTACTTTGATCT
CTTTCTCCATCCTTGTCTCTGTCGATTCTCTGAGATATCTTCTCTCGAGCTTTTTCCCGC
>FP004597 AT1G65660_1         :+U  EU:NC; range  -499 to   100.
AAATGGAGATTAAAAGCAAACAAATCCTCACCTAAAACATGCTTTCTTGACCTCTTTAGG
CTCTGGCAATTTAACAAGTAGCCGTTTAGGCCTGTTTAGTTTTAGACCTGTTTACATTTT
TAAGCTTGCAAGCTTAGGTTGGTTCATATATGCCCATTTACATTATATTCAATTAATTGG
AGAACTTTATACCATGGTTTTCTCTTTCTATGGACATTTTTCAACCCAATCAAAAAAAAG
AAAAGTAAACTGAAATCTCTTACTTAGAAAATTGATTCTACTATACTATATCCGGTTTTA
AATCTGGTCCTTGTTTGGTCTTGGGGATAATAATTAGTGGCGAAAACGGCGTCGCTTTTG
CTTTGGTTTTGGGTTAAATGAGTGGTGTTTGCTAATGAATGGGCCTCTACGCCTTTTAAC
AGCCCATATTTGATCACATTTCAATCTATCACATGATTTTAACCATAATAAAGCCGTAGC
CATTTCTTCTTCTTCGTTCCTTCAGATTTTTCGCAACAGAGAGAGAAGTCGAAGCTTCAC
GATCGTATAATAATGGCGACGGCTTCAGGTACCCATTTCCTTCAACATTTCTTCTAATTC
>FP003907 AT1G55980_1         :+U  EU:NC; range  -499 to   100.
TTATTCAAATATCATATATGGTTTTGGTTAGGTGTACTTTATGGTTGGCTTGAGCTATTG
TTAGTTCAACTTAATGTGTGTTTAATAGATTATTTTGACAATTCAAGGACTTTTATTAAA
GTTAGTTCAACAATCAAAACCATCTAACTCTAATACGTACACATGTTAAGTCTATAACCA
AACTTTTAAATATCAATTCTAAGCTTAGAAATGCACAATTACACATACCAATTACCACCG
TAAAGTATACCAATTACACATACCATACCAATTTATAGAAAGATATGATATATAAAATAA
TCTCCAAAACATCAAATAAAACAAAACGATTTTATGATCATTATCCGAATTTCCGGAAAG
ACGAACAATTAATGGTTTGACGGATCTGACCGGTCGAACCGGATTGACAAACTATTGAAT
TTTGAAAATCTGTGGTCATTTCCCAAAAGTCAACCTAACCAGACAGAATTCAAAATTTCG
TTTCTTTGATACAGAATACGCTTCGAACCTTCTCGAGCCCGTCGGAACTGTAACTCAGTA
TTATTCTGGCGCCGATGACTCTCCGGTCAGTTCAATCCCGCAGTAAGCGGAAACCGATTG
>FP017640 AT5G03420_1         :+U  EU:NC; range  -499 to   100.
TACAAATCATTCCTATGCCTGAGACTAACAACGTTACTTCCAGCGCTGATACTGCTCCAG
TGAAATCCCCGTCTCTTCCAGGGATAATGAACTCCAGCATGAAGCCGGAGAATTGAAACA
CGTATGAAGGCCCCTTGTACAATTTCTGTAAAACTGTAAAGTAGCTCTTGAAAAACTTTA
CCTGGTTTTTTGACGAATAGTCTGTTTAGCGGTAAATGTACCGGTGGTTTATCGAATCTA
GGATCCTTGTCGGGTTTAGCGATTTTAAGAATCTTTGCCATAGGAAAAAAAAAACACTTT
GCTCTGTGGTGTAGAAATGAATTTTATTAACCATTTGGATTAGTCCATGTTCGGTTCTGT
TATTCGGAAACCCGGTTATGGACTTCAATTTTGGAAATTACGAAACTGAACTAATCGATT
TCCGGTTTTGTTGAACCGAAATCCGGTTAAAATATTACCATATCAATCATATCATTAGAA
ATGTAGTTCTGTTTCATGTAATTCGGTCTGAATGTTAATAAATGCTGGGAACATCGGAGC
TTGAGAAAGTCCGGCCATGGCGACGATTTCTCAGATACCTTTCTCTATCTCCTTCCCTTG
>FP008524 AT2G37760_1         :+U  EU:NC; range  -499 to   100.
TAGGCTTGGACCGGTTTAATAAACCTGATGTAATAATTCGGTTTGGAAAATTGATTTCTC
TAAGCGTAGACTTTAACCCAAAAGGGTGGTCTCGTGGCTTTTGATTTGTCAATTGTGTGT
TTTCTTTTAATTGTATAAAGTTTCTATGAATATATTTAGTTTATTCGAGAACAATTGTAT
GAAATGTTTAGTTAATGTTTTCATGGTATATAGGTTGTAAAACAGGTTAATTACGTTACA
ATTTCCTAGTTTTGGTATTAATATGCAAAAATGACATAATATCAAACTTTTAAGTAAATT
GATATTTTTCACTAATGTTAATAATGAAACCAACTAACAAAAAAAAAAAAGAACAAACCA
ATTTCTATTTGTTTAAGACTTTGACAGTACATCACTTTTAGAAATAAATGCCATAATTAT
GTTATGTGCACACTGCAAAAGAAAATGAATACGCACAATTGACTATAAAGAAAACGCCTT
TAGTGGCCATACGATTTTTAGCATTTTATGCGGAAGAAACAAAGTGCTATTTCTCCGAGT
TACGTATGTTTCTTTTCTTCTGCATCTAGTTTTTTTTTTGCATATTCATCACCTTCTCTC
>FP012209 AT3G30841_1         :+U  EU:NC; range  -499 to   100.
GACATTCATTTTTCCACATGGTTTTCAAGTATACAATTATAAAATAACTAAAATTACTAT
GAGAAAAATAACTAAGAAAACTATATATTTCTTTTTGTCGTCAAGTACATTATTCATTAG
AGATATATTTGATCTATTTATTATGATTAATTAAGAAAATAGTTATGGGTCAACTAGTAA
AGCGAATAATTTGGCACAAAAGTTTTATACCGAATCGCATCATATCACGTTTATAAACAA
CATTTATTAGTTTTCATTGATCGATAATAATTTGAAATGAAAAAAAAAAGCTATGGGCCT
AAAATAAGTATTTAAACTTGGTAATGGGCTAATGGCCCATCATTCGTATATCCAAAAGTT
CCAAACCCAATCGCAAACTCTCGGAAGGCTGGTTCAATCTAAACCGGTTAATTATATTCT
GATTCGGTTTGGATTAAATCTCTATTAAATCCTTTATTCGTCTCCCCTTTATAAAGATTC
TTAAAAAAAAAAACAATCTGTCATTGATGCTCAAGAGTTACATTCTTTGAATTGAAGATC
ATTTCTCTGTTTCTCAGGTAAGCAAACAAATTTCGAATCATGCAAATACTTTACTCTCAA
>FP009580 AT3G01520_1         :+U  EU:NC; range  -499 to   100.
TTGGCTTTGGTAGAGTCTCCTTCACTGGCATTCATCAATGATAATAGATGAACTTTTAAT
TATTAGGCGTATATGATTACCAAAACTAAAAATAGATTTTGTGAAATTCTTTAGTGCAGC
AAGTAAGATTCCACAAGTATGCATAGAAAAAAAAAAAAAGATTACACAAGTATTAATTTA
TAGAGGTTTTAGTGCAACATGTAACTCATAAGGATTAAGGAAACAAAAAGTATTTGTGAA
ATAAGAGAGTACATTATATTATAGAAATGGGCTAATATACATTTGGGCCCTTGTTAAAGG
GCTTTCACATGAACCGCATTAAAGGGTAGTTTAGGACATTTACGATAGAACTTGGTAGGC
GTAGCTAGCTGTCCTGTAACAGAAAAAACCTGCGCATTTTAGCATGCTTATGAAATTCAT
TTGCTAAAAGACGCATAGACACGTCGTGGGCGAAGGGTTCTTTGTCTTCTTCCCCCAACT
GAGCAAGATTGTTTTCCTTAAGAGCTTCATCGTCATCATCCGAGAATTGGAGCAGAGATA
CGAAGATTTGGCGAAAAATGGGGAGCGAGCCAACAAAAGTGATGGTGGCGGTGAACGCTT
>FP019623 AT5G26250_1         :+U  EU:NC; range  -499 to   100.
AGAGTCTAGCAAATATATTCAATATTCATATGAAATTATACTATAATTAACTTTGACCAT
ACAAGATTTTATCATTTATATTATGCAACAAAAAAGGAAAATATCTGTTTTATTCCAAAA
AGAGAAGGAAAATATCTTTGATGGAAATAAAAAGGAAATGGGGATAGGTTTTGTTCTTGT
TATATGTTTTGGATATAACCAAATCCAGACGTAATAAAGCCATCCATCGATGTTAATAAC
AATATATAAAAAAACTTACATGTAACAGCTACGAATTAAAAACCACTAAGTGAATAACTG
ACATTACGACAGCAAAATATTGAATGTAAGAACCCCAAAAGAGGATCAAAAACAATATTA
CTGATCCAAAATCTATTGACCAACCAATCATAATTTCATAACAAAATATTCCATATTTAG
ACAACCTCTTTATCTTCTTTTTGGTTTCTCTATCTTTCTGATCTGTATAAATATATGAAC
CTATCATTGTCTCATTTTTGTGTAAAGATTTGTGTCTGCTTCTTCTCTCGCTCTTCTTTA
CAAGACAGAGAAACACAGACACAAACAAAGATTTCTTAGAGAGCATAGACGTTAAAAAAT
>FP003776 AT1G54470_1         :+U  EU:NC; range  -499 to   100.
CAGCTGAAGAATTTTCAAGATCACGTATGAGAAAATCAATAATCATTAGAAGAATTCCTT
ATCAACGAATTGGAAGATTTGATGTCATTGCAAAGCTTGAAGGCTTTGGTGAAAACACAT
CAATCTTACTTGTCCCTTACAACAGATAGAAAGATGTGTTTTAATAAATAAATGCAAACA
GAGACTTTTCATAAGGATCACATTACGGAATCATTCACCATGGTCCATGTCAAATCCAAA
ACAATTACATAACAGTTTGTTCTCCTTATCTTTTGTAGTAAGCCGACACATTCCACAGTT
TTAGACAATAACTGTTTCTTCAGCTTCTTATGTATATTGCCACAATAAATCAATGAATAT
ATCGTAAATATCATTGTTTAGTACGTAAGTCAATGAGAGTACTTGCAGCCTAATCATCCA
AAAGCAACTTGCAAATGAAATGTGCTCCCCACTCTTTGAAACCTTCAATATAAAGAACAT
CAATGATTATAGAACAAGCAAACAAAAAAAGTTTCAAGCTTTCAGACAAAAACAAAATGA
AGACTAATTTTGTTATTCTACTTCTTCTCCTCTGTGTTTTTGCGATCAGCCCTAGTCAAC
>FP020741 AT5G46600_1         :+U  EU:NC; range  -499 to   100.
ACCGTACAAACAAGATATATATTATGTTCTTATCCTTTTAAGGTAAGTATGCAAAATTGC
AAATCACATGATCGTACAAACATATTGAAATTTTAAAGTTTTTTACTTTCGCATATATAT
GATCTTTTTTTTTTCTTTTTTTTTTTTTGGCAAACTTGCATATATGATCATGACAACAGA
ATCAAGCAGAGATTAGTATATATTAGTGTGGTTTTGTGTTGTTTATTGTAACGAATACTT
TACGCATTTCAATTATTAACGGCTAATCACATATTATGAAAACTATAAACTAAAATTTTG
AAATAGAACTGGAATCCATTATTTAAATAAAAAAGTAAACTTATTGTCCGACTCTCTCTT
AGTTCACCCACTATTCTAGATACACAAAGCTAGAGTACAAGAAAACGAAAACCCCTTTCA
TATTTTAGATTATTTCACTAAAGTACATTAATATATAAAAGATTTTATATATTCTTTCAT
CGTAAGTAAACAACAAAACATAGAACAAGAACACATCAAAGAAAAAAATGGGGTACAAGG
TCGAAGCACGGAGCATGGAGATTTCCATGGAAGATGAAGATTCTAGAAAGAAGAGAAAGA
>FP008292 AT2G35380_1         :+U  EU:NC; range  -499 to   100.
GTTTTCTAAATTTGCATACACTCTATGACCAACTTCACAAAATAAGAGTTCAAGAAGATG
AAACAGAGACCTAACAAACACATTAAGATTTTTTCTTTCATATATCTTGTTATCCTCAAA
ATGCATTTACCATCACCCCAAAAGCCAGTCCAATAAAAAAGGTGATCCTAATCAAAAATT
ATTAATAAAAATTTGGTAACCTTAAAGATATAACCATTACTTTAAAATAAATAATTGGTC
ATAAGAAAAGAAACTGGTCGTCCAAATATTACAATCTGCTCCATTATATTGAAATCACGT
ATTCAAGCTCATAAGGCAAGTTAGGTCCCTATTGGTCAATTTGGTTGTATCTACCGTTGA
CAAAACTGTAACATCCATTGTGGTAAAAATTGGGCATGAAAACAAACATAACGACATATG
ATAACATACAAGGAACATAATATTAACGAAGCACACACATGACACGTATATATATATTCA
TATGCACACAAACACAGATAGAGATGAACAGAAACACATGACATAACTTTCCAAATGGAG
ATCAAGCAGAAGAAAGTATGGCTTTCTTTAATTGTGCTTTATGCAATTACGACATCAGTT
>FP002353 AT1G26940_1         :+U  EU:NC; range  -499 to   100.
GTATAATCTATTTTGAATGGATAATAAGATTATAATAAACATTTAATTATTGAGAAAAGT
CTGATTTAGTTTGGTCGGATCAAAATTTGTAGACACCGGATTACATGATTCTTTTTTTGG
ACTGTCAAGTAGTTGTACCATTCATGGCGAATGCATATAATTTTTTTTATTAATATAAAT
ATTGGGATTCATAGTTTAAAACCCAAATATATTAATTTCGATTATATGCAGATTCTGGAC
TATATAGTTAGAATATTTGGACAGTGTCCAACCCTAAAACCAAAACTAAATCCAAAAATA
TCTCAAGCCCAAGCCAATATAGAAAAATAATACTGCACAACAGCACAAGGGATTACTTAG
AAAATGAGATACACATGTACATAAGAATATGGGCCTTACTAAAGGGAACAATGGTTTACT
ATTTTGGGCCTTAACTAAATAAACATTGGGCCCAATACGATTCCGGTTATCGTCTTCTTC
GACGGGTTAATTCACGACTAACAGAAAATTTCTCTGCCGGTGTTGACTTCAAACTCTCTT
TGATTAGATCGGCGCCAACTTCTAAACGCAAATGGGAATCACGAGAAACTTGATCCTGGG
>FP021109 AT5G50530_1         :+U  EU:NC; range  -499 to   100.
TCTGTTTTTAATGTGTTATGGTAACTCAGAATGTTATCATTATCTTTGTAAATGAGTAAA
TTGTTTTTAAAAAAAGCTTTGTATTAATATATCTTGCATTCACGTCATTTTTATCATCTT
GTTATCACAGTGAATATAGATCATAGATAATTAAGAAATAACATTGTTAAAAACAATTAC
TTATCGTAGCTCTTGAACCAAATTGGCACATGTGCTCTTGAATTCATAAAGAATGGGACT
GATTATTAGTTTCCGGATTTAAATAAATAACCTCATTAACAATGTCAGCGTCGTCGTTCC
CGCGTAGCGTGATACTCACAGCCCGATCGGATACCAAGGGCAAATCTGTATTTTCGTGGT
TAACAGATTGGCAAAATGAAGAAAAGTTCCACCACGGATTCTTTTTTTTTTTTTTTTTTT
TAATTATTCAATTAATTATTATCTCCTCTGGCCCTTTGCTTTCCCTCTCCTTTCGTCTTT
CTCTTCCAAAATTTCTTTCGATTGATTCCCAGAAACAAAAAAAATTCCAATTCCTTCGAA
CTGCATTATCGATCGTGCCCCAACTAGGCGATTCGAAATCGTCGATCATTATCGAAGTGA
>FP008238 AT2G34810_1         :+U  EU:NC; range  -499 to   100.
TATTTAATTTGATAATAAACAAATAAAGTCCGTTTAGTAGATTATGTTTTACATATAAAA
ACAATTAAAGTCCGTTTTGTTAATTATGTTTTACCTATAAAAAAAAAATTCACCAAAAAA
CATTAATCAAATCATATCCTAGTTGATCATTGGTGAGGTGACTGACAGGTCGTGGAATTC
TGGCATCCTATCGTCGACAAATCTTAAACTAAAGTAACTCTTACTGTTACTTTTTAAATA
TGTCAAAGTAACCAATATCTTCTACGGAACTTATATCCAATTTGCATACTTTTACTCATA
CTATACAAAATACAAGCGGATATAAACAACAAAATAAGAAAACTACACTAATATCTATAG
AAACTTCAAATTGAATTGAATATTATCGTGATATATATATATATATATATATCGCCGAAT
ATTCCCTGGAAAATTAAATACAAAGACTATACTACTCTATTGGCTATAAATACACACACA
AACCCAACAAAGCTATTTCATTATTCAAAAACCAATCACAAATAACAAAACGAAAATGAA
GTTTTGGTCACGACCATTAACGTTTCTTATAATTATTATCTATCTCATAATTCAACAAGT
>FP021851 AT5G58782_1         :+U  EU:NC; range  -499 to   100.
TTCGGTCGACGAGTTTAAAACTTAGAATTTGCATGTCTCATAGTTGATGCAATAGTACGT
AGTGATACGGTTGTTTAATTTCATGAGACCTAAATTGTTGTCTTTGTTTTAAAAATGCTA
TTTATTTACTTTCAATAAATTCACTATAGAAACTATCATAATTAGATCGTCTCTTACCAA
TTTATATAATACAACAAAATTTATGCATTTAAAGATTTTAGCGGCTGGCTCAATCAACAC
AAAATAGTTTGAATGGTAGATAACACAATTTATAACCATACTGACTAGTTCATTGATTGA
GCATCATCTACTTAACAGAGAGATTATTAATCTTTTTACTTACTCTGTTTCACCGAATAG
GCAAAATAAAAATGTCAATGCTTAACTCGTGTTTGTTTAGTGAAAAAGTAACTAAGTTAA
TTTTTGGCAAGGTTTCCAAAACTGCGAGAGAAACAACCAGAGCCAGTCAATAAAAACTCA
ATTATGAATTTTATGATCCATGCAAATCACTTGCTAGTACTCTTCACACTCTCTACAATG
TTGTCTATGCTCTGGTTCCTTCTATCTCTTCTCTCTCTTCTTCTACTTCCTTGTCTCCGA
>FP015427 AT4G19003_1         :+U  EU:NC; range  -499 to   100.
GGAATACCGCAGATCAAGTCATTGAGGGATCAGCTAGACAGCTGGGTCGATAAGGTTCAC
ACCACATTGTTATCTGTTGAGGCCGAGACACCTGATCTTGTTGCAGCTTAAACTCTTCTT
TCCTCTTTTTTCCTTCACTGTTCGTTTAAGCTACAGATTGTAACATTCTCTGAGGATTAA
ATGCAACTTCCTTTTAAGTTTTTAGGTATTACAGTTATACTTTTGAACTTTGTTCTCCAC
AGACACATGAATCTATCCTATTAAGTTGAGTTTCATCGTTAGTGTTGCCTTTAAGGCTTA
AGCCTATTTGCATAACAAATGGTCCAACTTTTGTTATTAGACGTGTGAAAAACTCATAAA
TCTCAAATAGTGGAATGAATCCAAATTGTCAACTTCTGAAATGAAAAGTGTAAGGGTAAA
ATAGTCAAAACATATTAAACCCCAATTATCACCATCGTTTCGTTTCAATCAAAATTTTCC
GATTTTGAGATTTTGAAACAGAGCAGTCAAGTCTCAAAGACTCCAGCTCATCTGTCTGCT
TCGTAAGCTGCTCGCTCTCTAAATGTTTTGTCTTCTGGGGAATAGATTTTAGGGATCATC
>FP017222 AT4G38210_1         :+U  EU:NC; range  -499 to   100.
CACTTATCGATTTAAAAGTCTTATGTTATCTCTTAAAAAATTTATATTCTTTTACGAGTG
ACTTGAAAAGTACATTCGAATTCATTGTCATAATGTCATTGTAAATGTTTTAATCATTGC
TTTTTGTTTATAAATTCTTACAAATACGAGAATTGAATAAACACGGCCGGTACAAAAAGT
AATAGTACAATGTTTGAAAATAGAACTTATTTTATTTTATTATGGGCTTCTTAGTGAGGG
CCCATTGAATTAACAAAAGGGCTCAAGAAGTTCGTCTTGCGTCTCTTGTCTTGATTCTGT
GTCGTATTGAAAGTGGGCCTCCGAATGAGATGGGCCTGGAAAACGTATAGTTGTTCCCTT
TTTTGTTTTTTTATTATAATTGGTCTGAAACGGACTGTCAAAGTCAAAACATGTCAGAGC
AATCTTTTGTCGCATCCCCACAAGTCTTGAAAAGCGGAGCCTGATGATCAAAAGGAACCC
CCAAAACTCTCTCAAACGCATCACTTTTGTCTGCCACCTGTGACTGACTGTGAGGATCCC
AACAACACTTCTTGTTCATGGATTCTGGGCTTCAGCAACTCGCATTGTGCCTCTTCTTCA
>FP013555 AT3G58760_1         :+U  EU:NC; range  -499 to   100.
AAACCCAATTAACTCTTATGTATGAGAAGGAACTTAAAACCCCATTCAGTTTTTGATGGA
CTTGTGAACGCTGCTACTAAACCAAGGTCACTTCTCAGTTCTCACAACACATATGTTATG
TTTGCAAATTAAATGCAGTTTTATAATTTTTAGTATTTAACTGACTATCCCAAATTATTT
TCAAAATATCTTTGAAATTTAAAAAGTGATTCAATTATGAAACCTCCACTCACACTTTTG
TACCATCCTTTGCTTTTGCACTAATCAAATTTATTTGTTTGTTCAGTTAAATTGTTCAAA
AAAGGAGAAAGTTATGTCCAACAAAAAAGAGAGAAAAAAATGCAATTAGCCTTTTAATAA
AAAAAGGAGTAGTAATTACAAAAAAAAATGAAGTACTGTAGATTATGATGAGTAGGGAGG
AGGAAAACGAGTATGATACTTCACCCGCATTAAGAGGCAAACCCTTAAAGCCTGCTGATT
GGTTGGGACTTTTTTTTCTACTTTTCTTTTTCTTTTCTGTTGCTGCCGTTACAGTTCCAT
TTACAGCTCATATTGCTTGCGGCAGAAAATTCTCACCAAGTCCTCTGTTGAACATGACGA
>FP012522 AT3G47430_1         :+U  EU:NC; range  -499 to   100.
TTAGAGATCAATCATGAAACCGATATATTGAAGGTCACCCGACGTCAAATTTCCCCTGAA
AGGGACACCTCAAAATTACGTGGTTCGTGTAATCTTTTTTCCTTTAAGATAGGGATCGGA
TTATGCAGTATAAAATTAAGCAAATCGTATTTGGTGATATATCGGTTCTAATGCATAACA
TCTTTTATATTCACACAATGAAATAGCTATTTGTTTTCAGTTTCGAGCTAAAGCCCAAGC
TCCAGCCCAAATCAAACCCATTTGTACAAAGAACCTCACTCATCTATTTGTGCACAAATT
CTCGGATTTCTCCAACGCTCTCAATCATTTTATAAAAATTAGAATTATCTTCAATCTCGA
TATACGAACCTAAATAATTGAAAACATTTTTTTTCTTTTTATGTATTTTTCTTTTTTATC
AAATTTCTTTTTATGTATATAAAATATTTGTGAAAGTTTCTTCCACACATATAAAAGATT
AAATTTCTTTTTTTATCCCAAGCTTGAATATCAAAACATGAGACAACAAGAGCAAGTATT
AGCCACCACAAAGCAATCATCTTAAAACTCAAACCCCAAAACAAACAAAAGACAAAACCC
>FP022617 AT5G66750_1         :+U  EU:NC; range  -499 to   100.
GGAGACAGATGACGGAGAAGTGGAGGATAGAAGAAGTTGATTTTAATGTTTGGGGTCTCT
CCGTTGATCATTTTCTTCCTCCGGCCAATTTGCAGATCGAAAAATGATTTAGCTTTTTAT
TAAAAATATTGTTATTCGTTTTTAGCCGATATCATAACTTTTTGAGATACATTATCAACA
CACTCGTGCAACTGAGATATTCTTGACACAATTTTTGCATTTGAAATTGGCAATTTTGTA
CTACTCATATAGTTTGAAGCTTCAATTCACTACAAAGGTTATTACTAATTGTGTCGACAA
ATCCAGCAGATTTAATAATGCCCATTCCATTAAATGTTTTTTAGTTTAATAATAGGATGA
TCATATGACCAAAATCGTAAATAAGGGTTAGGGGTAAACCTGTCATTTCAAGCTTCCCGC
CCATGGGCGCTACTCCCAATTTAATAAAAAATAAGAAAATAGGCGTAAATATGAGAGTGT
GTTTTTTCAATATACCCTCGGTTTTGAATTTGCTCTCAAAAGCGACGGAGACGACTGTTT
GGCTCGGTGATTTCTCCCGCCGTTTGGGTTTTTCTTACCGGAATTTCCTTCTCCTTCGAT
>FP019589 AT5G25790_1         :+U  EU:NC; range  -499 to   100.
GTAGGTATCAAGCAATAAACTTAAACAGAAAGCCAAATTTTTTCCCTTGTATACCATATG
AGCAACAAGAAACTCACAATTCAGTATTGTATTTTTTGGTAATATTGGTTTGTAGCATCT
ATTAATGGCGATTTTCATATAGTAAAAAGAGTTGACATTTCAAGTTTGTTTACAGTAATA
AAAAGGTAAAAAAAACGGCCAATTCCAGCATGAATTTACAGAAAATAAATCCAAAACAAA
TATAAAATTTAAATTCGGAAAAACCTTAACCGGTCGGTTATCATAAACCAAGGAAAAAAA
AAAACAATACCACCGCACGTGTAAAACACTCGGAGTCTCTCTCCTTTAGCGCCAAATTCC
GCTCGTATCCTCTAAAAACCTAGATCGATCTTAATCAAACGATCTAAACCGTCGATTAAC
CCCTTTTCATCTCAACCGTTAGATTTTGTTGATCAAACTCTCATCAAAATTCAATTTTTT
GATTTTTCAAAAAGATCTCAAAGAGACGACGACGAAGCAAAAGAAGAAGAAGAAGAAGAG
AGAGCTATTCAAGCTTAAAGCATAAAACAATCTCTGCTCCTTATATAGTTCTTCACTATG
>FP014006 AT4G00238_1         :+U  EU:NC; range  -499 to   100.
AAATCCGTACGGATAATAAGTTCTCCTATCCTAATGATCCGAATCCGAATATATCCGATT
CGAAATCCGAATGTCCAAGCCTAGCCTGGCTACTAAACTTTGTCTATATTTAACGGCAAA
GATCTCTAGCAGTAGTAGTATCATTCAAAAAATGAGAAGACTGTTACAGAGACTAAAGAG
AGTGTGTACCATGCGTATCAGATTCAAACTAATAATGTTAGCAACCCCTGAAGAAGATAA
GACTATATGCTTATTGTAGCCTTTATTCTCTGTTGAATCCTAGCAATGAACATTATAGGC
AGAGCAAAACGACTAATATGAAATGGAGAACACTAGACAAGACCAACCGATGATACTTAG
TCTAAAGTCAATACCTTGTCCCTATCAAGCCCACCAAAACTCTTAGCAGACAACATTCGA
ACAACCTTAATTTGTTGTTGGGCTTTGTTTAATTAGATTGTTTGTTAAATATAAAAGAGA
GTGAAGAATGTTCAGCGTTAAAGGAAAAAAAGTCTCGCCGCTCACTAACCCTAAAAAAAG
TAACTCTCTCACTCACTCTTCTTCATCATACCGAAAAAAATCCAATGGCTTCTTTGGAAA
>FP013333 AT3G56210_1         :+U  EU:NC; range  -499 to   100.
ATTTGTATATATGGACTGTAATTGAAAAATTTAGAAAGGACCAAAAGGACAAAATAACAT
TGAGATCTTAACAAGAATGTACAAAAATAAAACCCATTCCATCTGCCCCACTCTCTTCTT
CTCTAAGTGACAAAATTATCATAGAGAATTAGGTCACGGGGGCGGCTTTGGGCTACCAAA
ACATCACCTTTTCTTCTTTTTTTAATCTATATTTTATAAAAACATATATTTTGCACATAG
CATGATTTCACCGTAACAAATATACTGTATTCGTAGCCGACTAGAAAAGAAGGAAATGAA
GATAAACAGATACAGGGCCCATATAATCTTCAACATGAAAGCACAAGAAGGCCCATTAGC
TATTTTACGGGCTCTATGAGGCCCAGGTTCTTCACTCTACCTGAGCTAAACAAGCCAGTC
TCAAAGTTTTTTTATTTTTCAACAATCAAAAAACTCTTCTCCAATGCTTAAGCTGAAATC
TAGTTTATTTTTTCTATTTACTAAAACCTCCCAAGGACCAAAGAACATCGACAAAGGAAG
ACGACGAAGAAGATTTCGAGCTTCGACAAATCATGCGGATTCTTACTGCTCGCATAGCTA
>FP002799 AT1G32370_1         :+U  EU:NC; range  -499 to   100.
CAAGATGACTTTACCAAACAGAAAGTTGTATTGCGTTAGGGGAACTTACTCTGTAGGATA
GAGCCTGAGAATGTGAATTGTCTTGGTTGATATATCATCTATAATAGATCCAAGACCGGA
ATTAGATTCTAGGTTTTGATATATTCTTTGTTTCGGCCGTTCCATTTTTGTAATTTTTTG
ACACTATAGGTTATAGTTATACATATAGAAGATGTTGAAGATTGTTGTAATGTTTGTACT
TAAATTCTCATTATTCAGTACCAATCATACTTTCCTTTTTTCATTTGTGGACTTCATAAA
ATTCTAAAAATATTTTTAAATATATGTCTTATATATATAACATAAAAAATTAAGTTGCAT
TTTATCGTTCCGGTTTGATATGGGAGGTGTCAATTTGATAGAAATAGAAATATTGGGAAT
AACGTGATATAAATCAATAGAATAGGGGAACGACTAAGAGTTTATAATATTACAATGTAA
GACCTATATTTTACCATTTGTTAAAAAAAGAGAACCAACCAAACTTGGAGAGAGAAATGG
CGACGGCATCGGAAAATTCAAGAGGAATCAGCGGCGGTGATCGAACGGCGAAAGCTGTCG
>FP018293 AT5G10695_1         :+U  EU:NC; range  -499 to   100.
CACCGTCGTGTCGGAACAAAGGAGCACGACGGAAGAAGAGGGAGAGGAGTGACAAGAGTA
GAAATAGCTGAAATCCGATTCATCTTCAAGGAGACCAGAAGCTACCCATCCGCCATTGAT
GGGCTTCAAGCTTCACCTTGAGGCTTGAGCTAATCGAAATAGATAACGTTGGAGAGAATC
TGAAATCACAGCAACAACAATCAGTCAAGTTATTCTTCACCTTGGCGGGTCGAACAAATG
TTACACAGTGTGGAGATTTAACAAATTTGGGCCTTGAGCTTTGAACATTAAAGCCCAATA
TACTTATATTCAACGTTGACGTGAGTTTTGACTTTTCGTTCCCCTAATCCAAAATTGCTT
CTAGATTAAGCTATATCTCTCCAGAACTAATTTTCGACACTGCAACTTTTTTGACGCGGA
AACAAAATATGAAATATCCTAAATTCCATGGAGTCTCAATCTCATCCTTATAAATATCAT
CAAAACTACAACCCTTTTTAACGCGGAAACAAAAAACTAAGAACGGTTCCATTTGTTTTC
ATTGTCTAGAAGAGAAGAAGAAGAAGGATGTGTTTGGTGTTCGTGTGTGATCAGGACGAG
>FP017571 AT5G02690_1         :+U  EU:NC; range  -499 to   100.
ATAGCAAAGCACATGATAATGCAGGTTGGTTATACTTACTTTCAAATTCAATATTTTTAA
GTATTTGGTGTTACCTGTAGATGGCTTTTTAGTTTGGCATATCCAAAAGAAAATATGGGA
TCTGTTGTATTCTTTTATTCAAACCAGCCAGTTGGTGTGTGCAAGTGAGAGATATTTGAA
TCGCAGGACATCAGACTATTGTAAAATGTTTGCTTGCGATTTTTGGTTTTCAATCTTTTT
TTTGAACAAATAGGTAATTTAAAAACTTGAAAATGATAGAAAGGTGCATCTGGCTTGCAA
GAGTCTTTACTATTATGATTATCCTGCTAAAGCTAATGTAACGCTCTCTGATAAGATTCC
TCTCTTTGTAAGCTTATATGGACATGGAACGATTAACTGATAGAACATATAAAGATCGTT
ATACATGTATATGTATATCTGTTCATTCATACACTCTAGTGGATGGTCAAATGTTTGCAT
TTGGGATAGCATAAATGATCAAATTCTCTTAGAAACAGTTGAGTAATGTTATATGAATCT
TGGCGTGGTATGGCTATCTGAGTTTCTGTGCCTGCTTTTTTAGGTTCATAGTAATGTTAT
>FP015996 AT4G25360_1         :+U  EU:NC; range  -499 to   100.
ATGATATATCACCTATTTTCGATCTTTTTCTAATAATTTATTTTATGATGCAACTTTTTA
GATTACTATATACTATAGAAGAGCATATTGTAATTCTATTTTACCTATATAATAATAAAT
AATATTTCGGCGATTTTGTCATATGCTGGAGTGTTACATTAGATGATGACTAGTAGGGTT
TTTTTTTTTATGTGAAAACAACAATCGTTGTGTCATATAACGCGAAGTGACAAACAAACA
ATTCGAAATATTAGCAATGTTACAAAATTCGAAATATACGCAATGTTATGGTGGTGTTGA
CCGAAGGGTAGTTTCGTAACTTTACATCATCGCGTGGTCGTATACGCGCCGATGAGATCA
CAGACGGCATTAATGGGCTCCGGAAGAAGAAACAAATGATTAATTTAAGGAATAAATTAC
CACTAAATTCGTTTGATTATTTCCGGAAAACAATTAACTAATAAAACTATAACTAACCTT
TGTTTAATTTTTTGATTTCGCGTCTTCACTGTTGTGGATTTCTTCTGAATCTTCTGAGCT
CGCTTCACCTACAAGAAGACAACAAGGATCATTTTCTCTAGGTTCGTAGATTCTCTTTCT
>FP008110 AT2G33410_1         :+U  EU:NC; range  -499 to   100.
TTTTTGTAAAATTGCAGATATTTCATTTCTTCCATCAATGCTCGATATATTTCGATGAGA
GAAGTAGAAAGATTGCTTTGATGAGCTCGATTTGAGATATGGTTTTTTTGTCGATTAATG
CTTTTATATATATATATATATATATATATATATATATNANAGTAACAAATTTTAATACAA
AAAATCAAAGACTTAAAATGATCTAACATTTTTTCTCAAATAATAAGGTCATTGATCCTT
ATATAACATGGAATCACTATAACATTTATAACCTACATTCTTGCTCATATATCTCTCTCC
TTTTTTTTCCAACATATTAACGACTAATAATAAAATTTATCAACCATTTTAAATCTCTAA
ATGGAACTTATTATTACATGACTAAAAAATAAAAATAAATAAATAAATAAACGAAGCTGA
TATGGAAAAGTCTTCTCTTTCTTTTTTTTTTTTTGGTAAGTCGATCTCTCTTTCACTCAC
TTTAACCCAATTGGCCGCTATTTTCCAAAGTCTGTTTATTTTTTTAATCTCTCTCTCTTC
TCTCTCACCCAATTTCACAAACCCGAAACCCTAATTTTCTCGGGACACTGAAATTTTTAC
>FP015234 AT4G16950_1         :+U  EU:NC; range  -499 to   100.
AATACAATTCTTGAAAACTAAAAGAGTAATTTAGCAAACTAGAGAGTTAGTGTTAATTAG
TATTTTCACTGTATTATTTGAATTAAAATCCTCATAATCGATATACTTATTCTCCTAAAC
CGTGTGCATGTATGTATAGGGAAACAAGACTTAGATATTAAACAATCATAACATTCTTAC
GATAAACTGTCTTGTACAAGGACAACTGATAACCACAAAATTTGTGTTTTCAAAATATCT
TTGTAGAGGAAACGAATGTAAGTTTCTGTCTACTTGCCTAGAAATTGAAATATTATTTCT
GTCTTGTACAAAGACTAAGACTTATCATAATTCAGTGACAACCACAAAAATTCAATCTTC
AAAAATATCTTTGTATGTAGTGTAAAAAAGCTTTCGAGGAAAGGAAGGGCCGAGTTTCTT
TATTATTTACGTCTCAATTGTCTTGTTAGGAGATTTGATTTTAGCCACTTAAAAGAATAT
CTTGTACAGTAAGTCTTCTATGCAAGTCTTGGAGGGAAGGAAGACGAAGTTTCTCCTCTC
TTTCTCACACTATGTCTTGCTGATTTACTTCTCTTAAAAATCTTCGTCTCTTCTCTGAGT
>FP009007 AT2G42800_1         :+U  EU:NC; range  -499 to   100.
AGGAAAGCCGCTCCACAGAACCTGAGAGATTCGAGGAGCTAACGTATTCACGAGACTACC
TCCCAACAAAGACAAGTCCTTCAAAATTTGGTTCGAAGAAAAGTGTTTTGAATAAAGAAG
AAACATGTGTGTATGGCCTTACAAAACCCATCAAGTACTCTTTTTAATTTTGTGTCTTCT
CTTTCTCTTCCCAATCTCATGACTTGAGTCCCTACCTCTTTGTCTCTCACTACCCCACAC
GTGTCACTTTCAGTCACTTCCATTTATAATTGCATCTCACACACTCAAAACCTATTCGTA
TTCTTTACTAGCTTTCTTCTAAGTCTTCACTCTTTTATCATACCTTGTTTAGATTCTGAT
TGTTCACGTGTCTCTGTCTTGTCTTGTCCCTAATCCTTAAACATTTCACTTAAACTCTTT
TAACCTTTTCCTAAGTTTCTCTTTTGGGTTTTTGCTCCTCGATGATGATATAATCTCACT
TTTTATACTTTTCCTCCTCAAAGATTCTAATTAACGTCACATCTCTCCATTTTCTTTTGC
ATTGGAGAATGAAGAACTTTTATGAATTCTCAGTATAATATCACCAAGAAACACACACAC
>FP008022 AT2G32400_1         :+U  EU:NC; range  -499 to   100.
AAATTTATGTTTTCTGGATTGAGTTTTCATTTATTAAAATATATATATACATGGAAACAT
ATCAAAATTTTATATAAATTGTAAAAATAAATGACATAGCTAGAAAAAAACACATATGTA
ATTTAATTAAATATTATTAGATGAATAAGTGATAAAATCTCATTATGTAATAGTTTTTTG
CCGCCTAAAAATCTTTATTATGAATAAAAAACGCCAACTCAAATTTTGCCTTGCTACGGG
TCTCTCTTTATGCAAAAATAAAATGAAATACTATTAACATTTCATTGACAAATTAACTTA
AGAGAATAAACTTTTGAGAAGAAATAAAATGATTAACACATGGCAATTAAAATATTTATA
TTGTAATCTAATCTTAAATAAACTTAACAAAATGGGCCGTTACATGTAGGGCCCAATAAT
GATGGGCCCCACTGAAAACAAAAATACAAACAAACGGCTGCTGTGACTATAGAGTATATA
GACTAGATAGGACTTTGTGAGCTCGAATCAAAAAAGCACTTCAGTCACACGTTTTTCAAT
TTCTCTCTTCTATTTTGTTCTCAGAAGAAGAAGAATGATGGATGAATTTCTGGGCATGAT
>FP003216 AT1G48030_1         :+U  EU:NC; range  -499 to   100.
TCTCTCCCATATATGTGGAATTCAGAGAGTTTCTTTCTGACTGTGAAAGGTTTTGGAGGT
TTATCTCAAAAGCCTCAAATCCTGTCCTTACTTGCTTCTCATCATCTCTATCTTTATCTC
TTTATCTTCTTCTCCTCCAACAATCTTCATGTCCATATATTTCTGATGAGTATATTTTTT
GATAATTTTTACAATACAGTATTTTTCATTACATATACATAAATATTTTTTGGTGTATTT
CTTTACATATGAATTAGAAGTCTAGAACTTATAAAAGTAATTCAAATGTTGACAAGAAAA
TAATAATAAATCAAGTGTGCATTAAGGTAACTTTGTAATCAATTTCAAATATTTAGTGTA
CATAATTGAGATTAGAAATTCAAGTATTCATTCATATAAATGATTTATTTACTTATCTAT
ATTTTTGGTCAATTAAGGAAATATTAAAATATTTGTGATTAAAAAGAGAAAAAGGGTTCT
AAGAGAGCCTCTCCTCTTTACATTTGCCGGCTCTGTTCATCTCTACAAGGAGCCAAGTCT
CTCTTTCTCTCTAAAACAACAATGGCGATGGCGAGTTTAGCTAGGAGGAAGGCGTATTTT
>FP005286 AT1G73340_1         :+U  EU:NC; range  -499 to   100.
GCATATTTTCTGTACTAAAAAAAAAAGTTTGGTCTGTAAGTCAAGGAGAATAAAACTATT
TAAAAACTCGAAACAGACCACGTTTGCGTCTAAAACGCGTGGTTTTTGATGCGGCTCACG
ACGCTTATGATATCGAGCCCTATCAGAAGCATTATTAGCCATTAGGCGGCTCCAAACCAC
ACTTGACTCGTTTTAGTGGCTCCATAAAGTTTGACCTTACCCTCATGATTCCTTCACCGT
CACGTTAACCAAAAAGGCTACTTGAGGTCAAAGCAACATCGCAACACTACAACGACGACT
CTCTCATCTCTCTTTTATAATGCTTAACATTATCACTTCTTCTTTTATATATATATATAT
ATATATATATATATATATATATATATATATATATATATATATTTAAATTCAAAATTTCCT
CAGTTGCTGCTTACTTGTTATGCAGTCTTAGCTGTAAAAATCTGTATATAAAACTCTCCA
CGAACTCTCCACACACACCGAGACAGGGTAATTGATTTTATGGCGGAATCTGCAGGAGAA
TCCTATAGGCTTCTCTCTGTTTCTTCATCAACCACATTTCTTGCCTTCATAATCATCTTC
>FP004694 AT1G66852_1         :+U  EU:NC; range  -499 to   100.
AATAAAAAAAAAAGTGAATATAAGGATTCACCTCTTAAGGAAAAACTTCTACGGACAAAG
AATAACAGTTTTAAAATTAAACAAGACACAAAATTCGGATAGAGGACATGGCTGTGGAAG
CCCACGACCAATGGCCTAAGAGGCAACGAAGGCTTAAACTATTTTTTTTACAAAAGATAA
AAATAAATATGTGTTATATTTTAATTAAAATAACATCGTATTTATGATAACAATGATTTG
CTTAAATACTCATAATATTTTATTTAAATAATTTATAATATAAGGTAATAGTTTATATAT
ATTAATATTATATGTTGAATAACATAATAATATTCCATAAATTTTCATTTACTTCATTAG
TCAATTAGTCTTAAATTCCACCACATATTTTCATAAATTGGTCAAAAATTTATAATAAAA
TAAAAAATATCATGGAAAATAAGTTACATTAAAATAATTTTATCATATTATATATAGTGC
AATTTCTTTTGAGTTATCTATTATTTACAAGCAAAAACACCACAATGTTTCCGCAATTGT
CACTAATTTTTCTTTTCTCTCTCGTTGTAATCCACCCTTTTCATGTCTCGGCCAAGACAT
>FP012199 AT3G30390_1         :+U  EU:NC; range  -499 to   100.
CCTTTTACAATTTACGTTTTTTAAGAAACCAGAATTAGAAAACTGTTAATCATGCAACAT
AAGTAAATTTACCAATACTACATAACATACAAAATAAAATAAAATATCATATGTTTAGTT
AAACCAATTACATAATGTTTTTACCTTTATATATAGTATCTTTTTGAGACCATAATTCTC
TTCTATTTTATAAACTTTCAAGCATATTATATACAATTCAGAAAATCCTAAACACTGCGT
CGATTTTCTCCAAAATCCAATCAGCACCACCTAAGATCAAATAAATAGTCAACATAATAC
AGTAAATTTGACAATTTAATTTAATCTAATCTCATTTAATTCACCTTTCCTGGATACACA
CGTACCTCATTATCCAATAAACAAACAAAATCCATTTTTAAAAGATTATAGTGTCGTACA
CAATCACAATTTCCATCGTCAGCAAAACCAAAATCGTGAGGCCTATAATTTCCCTTCATC
TCCAAAATCATTTCTCCTCAAATTTCTTCTTTAGAAGATTAAAAATCTTCTCTCTAATCT
CTCCACTCTTTCATAAATATTTTCCTAATTCTTCTACCTTGGTGTCTGATTCTAGCACCA
>FP022634 AT5G66910_1         :+U  EU:NC; range  -499 to   100.
ATACATACATACATGCATTGATACATAAGCAACACAATGATGTATCCGGCATGATTTTAT
ATATTAGAACAAAAGATGAAGCATGTGAGGAGTAGTTGATTAGGCATCATTTTCTTAATT
AATTAAACTATGAACCACTAATTTTGATTATGTATTTATTCTTAATAGACTCTTAATGAT
CACTGTTTAGACTTTAGACTAAACGAGTAATATAAAAGAGTCAACATGGGCTTGACCCAA
TTCCGACATGTGGAAGTTCTCACAAATAATGGACAGTCACATGCTATGTCTCTTGTTTGA
TCATATTCTATTGATTTATGAGCTTCTCAATTATGCATTGTTTTTATGGGCCCATATAAG
GTCTATCAAAATGGGCCGTATGAAGGAAAAATATATGTATCAATGGGCCTGAAACTTTTG
ATTGCAATGACGTAAAGAAAGATGACGTCAGAAAAAAAAACATTTTGATTGCAGTTTCCA
GGCACTGTGAAGTGAAGTCAACTACGAGATTGCTTTGCAACAAATCTAAAGCATCTGATA
TAGTCTTCCTTGTCTAAATCTTTCTCAACATGTTAGATTTTCAGTTTCTACAGACAAATC
>FP019263 AT5G22130_1         :+U  EU:NC; range  -499 to   100.
AGACTCATGCTAATGTCGTTGTGAAGAACATAAAGGTAATGATGTCAGGTGGGAAAAAGA
AGAAGATGTCGACTTACAAGCCCGGTCCAGAGTTGGCCATTGTATCTTTAGGAAGAAAGG
ACTCGGTGGCTCAGTTTCCGTTTGTGACAGTTGTTGGTTGCCTCCCTGGTTTGATCAAGT
CTAAGGATCTGTTTGTGGGGAAGACAAGGAAGGCAAGAGGCCTAAATCCTAAACTTGTAT
AAGTTTGATTCCTATTGTGTTTTGAGGTTACATCTTGTGTGCAGATGTAATCATGTTGTT
TGTGTTTGTGTTTGTTTTTGTGTTGATTTCATTGTTTCAGTGTGTGTTGATTTTGCTTTA
TGTTGGTATCTAATGTATAAATAATGGAATTATTTGAGTCGACTAAACCGGAAAATCAAA
TAAGATCAAACCGGAAACCAAACATAAACCAGAAAAAAAAACAAATTGAAATCATTTCGT
TCAAACCTCTGAGCATTCCAGCGACTGTTTTAGGTTGAATCGGAGATCTCTTGGCGGAGA
GACATACACCGGCTAGTTCAATCATCCCTGTAAACCCCTGAATCTTTCCGTTGAAGAAAC
>FP021437 AT5G54220_1         :+U  EU:NC; range  -499 to   100.
CATCAGAATTAAAGGGAAGATGAGATCTACAAAGGTTTAATTAACACATACTGAAAGAGT
ATGTAGATAAACCTTAGACATTTTCGATGTGGTTCATTGGCCCTCTATTATATGCACAAT
AGCGAAACCAATACAAATTGGAATTTAAAACGTTCGATGAAACAATTAATTGAAATTTCA
TTTACAACTTACGAAAAGTCAATGTAAAAATAAGAATTTGTTAATGTTTATTATGTGTCT
TTAAAATTTGTAGTGCTATTATCACTAGATCTTTCTCTTAACATGATTTAACATTGACTA
AGCAAATGATTTACCATAACCTTTTATTTTTTGGTAAAAGATTTAAATTTTTAATTAAAA
ATCTACATTTATTATATTAACAAAACTAAATAGGTGAAGAACTTGAATATAGTTTGAACT
TGTACAGACTCACAAAAGTTATGCTTATCATGAACTTCTTATTTTTTTATAAATAGATCA
TTTCATACTCAACTAATGTACATCAAACAATATTGTTGGGCCTTCTTTTAATATAAGCAT
TAAGCAAATTGAGTGTCCGAGAGAATTTGAAAATGGGTTCTTCTAAATTGTTGGTTGCAT
>FP015582 AT4G20990_1         :+U  EU:NC; range  -499 to   100.
AACACTATCTTCGTGACATCTTTTGGAAAATCATTACGGATTGTTTACAGAACAGAAATC
TTTTTACTATGACTCTTATAGCCACCAAATTTTCTTGAATCATTTTGCATTAGTTTTATA
AAATTTGGTATTTTATGGTTCCAACTTTTGTTTGTTTCGGTCGTTTGGCGTATTCTCTTA
TGAGCTTGATCCTATTGTCCTGGTCGGTTTTTATCTCTGTTAAACTGACATAGATCCTAT
TGTCCTGGTCGGTTTTAATCTCTGTTAAACCGACATACTTCACATATATTTATTATTATA
AACCCCAAATTAGAAAACTCAACCAAAATGGTTTTTACTAAGCATTCAGTTTTTTTTTTT
TTTTTTTCATGTTTCCAATAGTAACATCAGATTATTAACTAATAATCGTAGCAACGGCAA
AAACCATATCAGAACAGCAGAACAAACATCCCCCAAAAGCCTCCTCTTAAATAGGTTGTC
TCTAAACCCTTCAATCTCCAAAACATAATAACATACTCCATTAAGCAAAATCTAATCTCG
AAAGAAGAGAAACATGGATACCAACGCAAAAACAATTTTCTTCATGGCTATGTGTTTCAT
>FP008750 AT2G40113_1         :+U  EU:NC; range  -499 to   100.
AAGAGTTTGATTGTTAGCAATCTATTGACAAAATAGTTAGGGGAGACAAGTTGGAGCTGA
CATATTTGACTCTTTTTCTTTGCCTTTTATGAGTCAACGCTATGACTTGAAAAGTCAACC
ATCAAGCTGCATTAGACCAGTCAGATCAGTGATCTTCTCTATTTCAGTTGTCCACCTGAA
TAGCTAATAGGCCGTAAAGATGTCAGATGCTCAGATTTGGAGGCCCATTAAAGTGTTGAG
AAAATGTGGTTTTGGTCAACAAATCCTTTTAACCAATGGTGGCTTAGTGCTTACTGACCA
AACCCACAAAAGTCAGTTGATCAGTCTTCTCTGTGATGGTAGGCTTGTTTCTTCATTTTC
TGCTAACTACTACACTTTTCCCCAAAGTGTAGTTAGCTGAGATAACACATTGAGGTCCAA
ACAAATAATAAGCGAATGGAGTTGGACAAATTGACAATTTTCTCTCCTTAAATCCATCCT
CTTCACACACATCATTCTTAACCTATATTGAGATATGGAGAGCTTCTTTATCATCCGTTG
CTTCTTGTTATTATTCTTCTTCTTCAACGGAGCATTTGCAGCTTCAAGTAAGTTATGGAG
>FP003631 AT1G53035_1         :+U  EU:NC; range  -499 to   100.
ACGGGCCTTATCTAGTATAGTATATAATTGGATATCAAATCTTAGTTTTTCAATTCTTAT
TGGTTAACATATTTTAAGAAATAAATTTTAAATTTTCGTCCATAATTTAATAGGAAAGAG
AAAGTGAATTTAATTTTGGAAAACTAATAAGTATTCAAAAAGATATTCCATTTTTTATTA
TTTAAATCTATTAATTTTGTGATTACTATTGTATCTTTAATGAATTTATTTAAAAATATT
AAAAATTGTTTATTTTTAATGATTCCCAATTAATAGTATAGATTATAAAAATTTGCAACC
CTATATGTAAAAAATTACTAAATTCTTATTAGCATAATTAATATAATTAGTTGGGACGTG
GGGATTGAAATTGTCTAGCTTTTCTAGAGGAAAAATAATAATGAAATTTGTCCAAAAGAG
TGACCCACATTAAACCAAAAACCTTACAAATTTTCATAACTTTATAGTATATTAAAAGAA
CTCAAAAATCATGGAATCTATCAAAGTCCAAATCCCTAAATGAGATCATCTCTCTTCCCA
AAAGCCAAGTCCATACCTTTCCTCCATGGCTTCTTCATTGCTTTCCCAAACTAGTAAAAT
>FP018962 AT5G18340_1         :+U  EU:NC; range  -499 to   100.
CCAAAACAACACGAGTGGTTTTGCTTAAATATATATAAAAATACACAAAATAACTAAAAT
ATCCAAAACATCCTAATATTTTCTATATATAAGTATAAATATAACTAATATATACTTATA
TTTGAGATATGTTTGGATACCTATTCCGGTTCGGGTTCGAGTTTTTTAGGTTTTGAAATT
TAGACCCGTTCGAGTATTTAAAAATTTTGGGTACACCCGCCTATTTAGGCGGGCCTTATC
TAGTATATATATATAAAGAGGGTATAGTAGGCCTAAACATGATCATACGATAAGCATGGA
TGGAATTTAGAATTATACTATTGATGAATCTGAATTTCCTTGACCAATCAAAGTGATCTG
TCAGCTAAACAAAAGAATTTAATTCCCAAAAGCGAGTATGACGTGTCATCCTATATACAC
AAGTGGCATACATAATTGAAACAAAAATGAATTAAATCACAGAAATAAAAAGAAGCAGAG
GAAGAAGAATAACTGATTTACATAACAGTTATTTCTTGGCTTCTCTGATTCTCGAAGTTT
CTAGTGTTCTTTGCTTTTATTTCTCTACGTTTATCGAGAAATCTCCGGGCTGAAAATGGC
>FP021769 AT5G57970_1         :+U  EU:NC; range  -499 to   100.
ATCGTTTCGTTGTCGAGATTTGTCTCCTCTGTTGGTAAGTCGAGAACTTGAAGGATTTCA
TCTTCCTCCACAGTTTCCTCCAACTCAATACCATGTTGAGCAAGGTTACAAGATAATCTC
CACGAATAGCAGTTGGCATGAAGACGAGAAGGTGGAAAAGAAACTATTGCACGATTGGGT
TTAGGTTTATGGTTTGCGTGCCACTGAAGTTTGAAAATTGGAGAAGAAGAAAGGTAAAAC
GAGCTCATGGTGGAGAATGAAGGAGCTTCTGAGAGATTGAGTGTGTGGAAATGAGTTCAT
GGATGGTGAAGAAGCAGTGAGTTCAACTACGTGTCGTTTAATTTAATCCTTTAATGTACA
ATGATTGCCGTTTTTTTGTTTTATTTTTGAGTTAATTTGTTTGGTTACTAGATTAGCTGT
ATCTTGTCCATGGACAACATTATTGATCCATAAATCTATGTTTATTTATTATGATTTCTC
TTTCCTCTCGATTTTTCTTGGGAAGAAGAAACTCATGGGAATTTTCAGGAATTTTGTCAG
CCATTTTCTCTCATTTGAGAAACCACTAAATTAGGTGTGCAAAAATCCTTTCTTTTCTCT
>FP015214 AT4G16745_1         :+U  EU:NC; range  -499 to   100.
AGCCATTTTGTCGTGTGCATTGCTTCCTAGGAAATGTCAACTCAACGACATATGGCAGAA
GAATCTTCGTTTCACAATCTCTTTAATACATTACTTAATTTCGTTTCAAATAAACTTTTT
GTTATCACTATCTCACTAAACCAACAACTCTTCTTTTTCTTTTCCGGCATTTCAATTCTA
TGATGTTTTCAAACAAGTGATGGACAATTTACAAAAATAAAACTTTTTTTTTTTTGCCAA
ACAAAAAGAAAACTTATTCATGGAAATAAACAAAAAAAGACAACTGGTTGCCATTGAATT
ACGCCAGAAGGGTTTAGACTGACGTAGTACACACGTCAGCTTACACTAAAAAAGATCCGA
TTCTAATTATTCCTAAAATTGGAATAAATTAAGGGAAAGGTTAATTTTAGGCAACTTAAG
CTAATAATACGGAGGGAAAATACATAACATTAATTACCGTTACCATCTACTTAACCATAA
CCTCCTTCCACATCTCTCCCTCTGGATCGAGAAATCTCCGATCCATTCTTCTCCGTCTGC
CAAAATCCCCACTTCACGAATCGCAAAAGATCAAGGTACGTACATACATGTCCCTTTCTA
>FP005868 AT1G79550_1         :+U  EU:NC; range  -499 to   100.
TCAACAACTGAGTCGATGAAGAGATAAGCGGATTCGGTTTATACGAAATTGCAATCTCCA
TGAATGAAATCACAAGAAAAAAATTAAAAAGAGAACAAAACCAGACGCATTTGAAGATTT
TTCCCGATTAAAGAGCTCTCTCTGAGAAAATTACTGAAGGAAAATGGTGAGTACCAACCA
TTCAGCTCACTCGACTCTCCGGCAAGACTTACGCTTCTCTCCGGTAAGGAGGTTTATCTA
CACTGATCCGTCGTTGAGAGTGTCCTAATACTTCGAAGGAGAAAGATGACGCTTAAACTC
AAAGAGGCTCGAAGCCTATTAGTTATATAATTGGGCTAGCCCATTAAGGTCCATCAGCCC
ACTATCCGAAAAATAATATATTTAAACCGTGGAATCCAAGGAGAGACACAGTGGCAAAAA
GGGTAATTATAGGGACATTTCTTGGGGTGTTGTCCAAGCTGCTTTTATATAAGGAAGGGA
TATTGTTCTCTCGCTTCTCGAAAGATCCATTCACCAACTCTTTATACCAGCCTCTGTAAC
GTTCGATCATCTTGTATTTCATTTCAACCACTCATGTAAGTATATTCTTTCTTCAGATTC
>FP018002 AT5G07290_1         :+U  EU:NC; range  -499 to   100.
GACTGTAACAAGCACACAAAAAAAGATTGTTAAAAACAACCAAATAAAACGTTATTTTCA
ATGTATGTATATCCATTTTAGTCGGTGTTAATGCGTTTTTATCGTTTCCTTTTTCTCACG
CAAAAACTTTTTATTTGGGGGTTTTTAACATCTGTACTCACGCTAAAGTTCTATCTTCTA
AACATTTGGCATGGGGAATCCATTCATTTATTAATTTAATAAAAACTTTAAGATAATTGA
TGAAGTATAAAATTCTGTATTATCAACACAAGAAGAGAAAAAAAAAACAAACATAATTCG
CCGATCGAGGAGCAGCCAGGATCCAACGACTGCAGTCGCGAGTCCGTAAATGTATATATA
TATCCATTAAAAAAAGGAAATTGTAATCCTAATCCAACGGTTGAGATAAAAGCTCACACC
GTAACGCTAGATCCATGGCAGAAACAGCGTAGCAAAAATCTTTTTCTTTCTCTCATTGTT
GTTTTGTCTTGTTTCTACCATTCATTTTTTTTTCCTTGTTGTTGCGTAATCCAACTAACC
GAAAAAAACCAAACTCTTTCTTTTCTCCATTTCTCTCTCTCTTGGAGGGAGTGCCGGAAT
>FP022283 AT5G63450_1         :+U  EU:NC; range  -499 to   100.
ATATCAAAGAGGATACCAAATTTTCTTATTAATATAGCCAAAATCCTTAACAATTCCAAT
TTATAATGGCCAAGTCCAATGTATATGTATCTATACAATAGTTCTTTACAAAAGTAGCTT
ATATGTTTGACAAAAGAAAAACGAGCTTACACATTTTCCATTTTAATTTTTTAATCTTTT
GACGATGACATTTTCTCCATTTTGTTAAAAAAAATGAATGAAGGTGTTTGTTCATTTTAC
TCAAAAGTCAAAACAACTTGTTTTTTATAAATCAAAATTAGGGTTGGGATCCGACTTGAG
ACAATACTAATTAAGGTAAACCTTCTTAAATGAAAAAGCTTTATCGCTCAAAATACTAAT
CAAGTTTCAATAAAGAAATGAAAGAAAGCTTTATTAATTATGTCGTGTTCTGTACCGAAG
TGATATGGTCGGAGCCACAACTTTTATTCTGTTTTTATTCTCCTATATATATAATAGTTC
CTCTACAGATCAAGAACACAAATCAAAACAACATAATTAACTTACCCAAACAAGAAACCC
AAGAATCCAAAATGGAAATGCTCAACGCAATAATTCTCATCCTATTTCCAATCATAGGGT
>FP007855 AT2G30600_1         :+U  EU:NC; range  -499 to   100.
ATCAAAAAATCCATTTCGAAAATGCTTTGTACACTTGTGTTTTGGCTTGTATTTTTATTT
TAAAAGTATGATATGTAAAATAAATAGGAAGTGTAGGATTATTCTTTTTCTTGTCTAATA
AAAAATAAAAAATAATCATATGCATTTATGAAGATAATTAAACTTTTAAATACTTTTTAA
TATTTCATACATATTATCCATTTCTCATTCCAAAAAAAGAGTTTAATTCTCAGTTTCAGA
ATAAAATGTGGGCCTTATACAGATTTAGTTGGCCCATTAATGTACAGGTGACAATAATCC
ACCAACTCGTTTCTCCTGACACAAAAAATATCTCATCATGTCTTCTTCTTCGTATTCGTG
TCTCTCATTTCCTTTTTTGACTCTTCTTTCCAAAAAGGATTAGATCTGACTCACTATTAC
GTGTCACGCACAGTTCATTAGGTACGCTCGGAAAATTTTATCCACACATCTAAATATCTG
ATTTATGATCAAATCACCCATTTTTATTTTTCCTTTTGTAGCTTCTCAAATCTTTTGTCT
TTATTCGATTTAAAAGTTGATGTACTCTGCATCTGATTGTTTTGCTCGTGTTTTATTACC
>FP018624 AT5G14600_1         :+U  EU:NC; range  -499 to   100.
GCGATTCCTCGAAGCGCCACTAGAGAATATACCGGAACTAAGAAATCTCGAAGAAACGAA
CGAAGACGATAAACCAGCAGAGGTTGAAGAAGATAACATGGCGGTGAGGCTGGCACGGTA
CGTGAAAACGCCGTGCGTGAGCTTATTCAGCATCCGAGACTCCGACCTCAACCCAAACTC
TCAACTTCGATCACTGAATCAGTGAATCTGCAGCTTTCGGTCGGCAAGTTTATTGCTAAA
GTGTGCTCTGAGCTCTCTAATAATCGACGATTCCGGCGAAAAGGCAAGGTAAACAAGAAG
GAAAAGAGAGCCGTATAGATTATTTCAGTAGGCCCAACATAAGGCCCAGTAAATTTTTCT
GTCTATATAAACCCAAACCGGATTTGCCGGTTCGAAGGTACCAAATCTGTAATATGGTCC
GGTTGGTCTCAATGTCCGATTTGATTTGAAAAAAGGAAAGCGAAAACCCTACTTAGAGGT
TTTATTTCTTTGTCTGGTCAGATTTATTGTTCTTCCTTCTCACAAAACATTATTACCCAA
ACTCCATTATCAGCTCAAGTTCTTAGCTTTCTTCGTGATTATTCCTCTGTGAGTATTTCT
>FP014991 AT4G14695_1         :+U  EU:NC; range  -499 to   100.
TCTTATAAGATAATGTGAATGGAGAAGAAGAAGTAAAAAATAAATTTTAGCTTCTATCCA
AGGTTTGAGAGTTTATGCATTCTTTTGAAATGAATCAAGAGCCAAGAATAATTAATTATG
CTCTTCCTTGTTATTATCGACCAATAGAGTCATCATGTGTCTGCCATAATGAAAGTAAAG
CAAGTTCCAAGACGAAACGAAATTGAATGCGATTTCTCTCTAACAAATCACCTCATCTCA
ATTCTCAAGCCCATGGGTTAGTCTCATCAAAGCCCAATCAAAGCGTCAATGCTTCCCAAG
AACAAAAAAAAATATATTAAGATGAACAAACAAAAAAACACTTAAAAGAGGAAAGATCTG
GCCACTACAACACTACACGATAGTACGATCGATGAATATAATCGGAAAGATTTGAGTGGC
TCAATTACATATTGCTTATACGACGTCGTTTTGAGTAGCATCATTTCGTTAATATTTATG
TAGGAGACTGAAACAAGACAGAGAAAAGAGAATCTCCGAGGAAAACAAAAGTTGATGGCG
ACGTCTAAGCTTCAAGCTCTCTGGAATCACCCGGCAGGACCAAAGACAAGTGAGTTATCA
>FP018385 AT5G11650_1         :+U  EU:NC; range  -499 to   100.
ACACCATCATATGAAGATTTGTATAATAAATATGAGATTAGTACAATTCATTAAAAAATA
TAAGAATGTGTCAAAATCTTACTAATCAAATCATCATATAAGGCATACAAGTCTCCATTT
AAGGAAATAATATAATTTTTGTTATAAAGAAAATCAGTTTCTCAAAACGCGGTTTTTGAG
CCGAGTCGCAAGTAAATTAATTTAAATCATTAAATGTTGGAAGTAACGGACCATATATCC
AACTTACCAACGGTTCCCGACCGAACTCACGCAGAAACACCGTATCTGCACCGTCCAAAT
CTCTGACTTAATCGCTCAACAACATTACTACATGATCTCGTTAGTTCAACAACCAATGAG
ATATAGCCACGTAGTCACTCACACGATCATCCGCCACTGCATCAGATTAATGAAAACTTC
TGATTTTTGTCGTCTTTCTTCTAACTCATTGAAGTATTCACCCCTATAAATTGAGTCCCA
CCATTTCCCCCAAATTTCTGACATTTTTCTCTGTTACACGCTTTCCTTCTTCTTCTCTTT
CTCCGATTTTTATTTTTTTTACTATTTGTGATTTTGAATTTTCCGGCGATGGCGTCAACG
>FP016118 AT4G26640_1         :+U  EU:NC; range  -499 to   100.
TCAGCAAATACATTTATTTCAGCGTCGGTATTGAACTATTGATAAACATCGCAGAAGATA
AGATAGACGAGAGTCGAAGCAACGGATCATTGGCGCACAAAAGATTCAAAAAGGTAAGTT
TTAAAAGACCTGAGACTGTTGATACCTGATCCTTAATTATCATCAACAATACTGCTTCTG
ACTGTGTCAATCTACCAATGCTACAACACTCTTACTTTGAGATTTAGGATGTTTCTGGTT
CCAACAACTCTTTAAACAAGCAATTTTGATTACACTAACTTTTTTATCTTTTACATTTTG
ACAAATGTACATGAGAAAAAAAAAGAGGATTGTTTACATCTTCTAATTGTTTTTGTCAAC
TTTAACGTTTGTTGTTGTTGCTTTAGAAATTGATAAAGCTAAATAAAGGAGAAAAAGAAG
AAGAAGAAAATAAATTATTAAAAAAATGAAAAGGAAAAACAAAGAATTAAGAGAGGTGTG
AAGTCAATATCGTTCTTTCATCTTTCACTACAATCTTCACTAACGCAGAGACCAAAATCT
CTCTCATTTCGCCATAGCTGAGAGCTTCTTCTACTTTCCCTTAGCTTCTTTTTTCCTTCA
>FP019366 AT5G23300_1         :+U  EU:NC; range  -499 to   100.
GTCTTTAGACCGTAGTAAGCTTCAACCTTTAAACCACCTCGAGACCTAAGAGAGCGTCTT
CTCTGCTGGTTACTCTATAAGGAAACGAAATTTGAAAGCTTTAGTGCTTAAAAGAGATAG
ATTCATGTGAAACAGAACCACAGCAATTTCCATGTCACACAAAGAAACGAACCAGATTGA
GGAGCTTGGGGGATTTCAAACGTATACTAGAATCTGAAATTGTATAGAAACAGCTTGTCG
TCACAACACAAGAACTCATAGTTCCTCCCACTGTTGTCGTCAAAGTCTCACTTCTGCTTC
GAAAGACAGAGAGCTACTTCGCACTCTTGGTCTCGCTTTTTCAGAGAAAGGGCCTTCCTT
ATCAATCTCTTTTCAAACCGGTTAACATATAAGATTTTACCCCGGTTAACTACATTAAAC
CGGTAAATCGAACCGGAAAGATCAACCTGAAGGAAGCAAGGGTTTTAGCAAATACTCTGA
CGATCCTTTGTAACCGAACAACAAACAAAAAGCGTATATTTTTCTCTCTATCAAGATTCA
AGCCGTGAGCTAGAAGGCTAAAACCCTCTTCTTATAGATTTCAAAGCAACCATTTTCGAA
>FP011529 AT3G22120_1         :+U  EU:NC; range  -499 to   100.
AATGCTAACTTTTGACCAAATAGGCAAATACGAACAATGAAATTTTGTAAAGAATATCAC
AATCGAGCTCCCTTTTTATATATGATATAAAAAGGTTTAAGGAATCGAGATCGTTATATC
GTTAAAAATTGATAATCTCTTCTTTCGGAGTATATAAGACAATAATTAAGCGAATGTTTA
TGCCGCCGAATGCTGACAACTATATCTTACAGTGGTATTTTTGTTTTTCTAAATATTTTT
ATGTTCCCTCGTACGTTAAATAGTGGCTAAACCCAGTAATTTTTTTTGTAATATGGATGA
GACAAATATATGCCAATTGAGGAAAGTGTGACAAACCCTTTGTTTTCTTTTTGTAACAAA
GTGACCTAATACGTGCTTACTCAAATCCAATTTCAATCATCTAAACCACAATTTGGTGCA
TACAATATTTATATATAAAAATTAAATATCTCGTGAGAGTTTTTCTATAAAAGGTACACG
TACACTCATGTATCTACTTACTCACTCCTTTCAGAAACCCAAACCCTCATTCCAAAAAAT
GGGGTCTCGCTCTCAAAACCTCTCCTTTCTCGTCCTCCTCCTCCTTGGCTTCGTTGCCGT
>FP010034 AT3G06035_1         :+U  EU:NC; range  -499 to   100.
GCGAAAGAGCTTGTGGAGAAAGTCCCGGCTATTCTTAAACAAGGTGTGACAAAGGAAGAA
GCTAATGAAATCATAGCCAAGATCAAAGCTGTTGGTGGAATCGCAGTTATGGAGTAGGTG
ACTTTTGACACTTCGATTGTTTTTTTGTTTGATTCACTATTTGGTATTGTGATCACATCT
TGGTACTTAAGGTAGATGTTTTGTAATAACAAATCGATTACTTGACATTGAGTTTTCAAG
AACTTTGGTCAATTGTTTGCCTTCTCTTTGGAACTTGTTCTTGTCCTCTATCCTTATATT
AGAAACGATGCCGTATAGGATGAGAGGGACCAAGCGAATTAGTTAAAAATGCCTTAAATT
GTCGGCACAACGTCAAAATCGAGCTGACAAGAAAAGCAGAACAGAATCAAACAACTCTTT
ATGAGTAAAAGCGAAGTAACCATTTCTCTCACTCTCCTTTCTCAATTAATATAAGCCAAT
CACCATCAAAATATCATTTGAGAACTCTAGAAACCTGCTTCAATGGCGATCGACAAGCTT
CCACTTCTTCTCTTTCTCTCCATACTCCTCTGCCTCAATCGCCCTGTTCTTAGCGACACC
>FP004112 AT1G60130_1         :+U  EU:NC; range  -499 to   100.
GTCACCCGAAAATAATTTTACGTTTTAATGGGTTTGTGTATCGTAATAGATTTATCTATA
TCTATTTGTAATGGGTTTAACTTTCTATATCAAATGATACATAAGTTGACGAAAAAAGAA
GGACATGTTCTAGGATGGCTTGCGTAATATAAACTGACTGGCGAATACCGAGTCATATTT
TACATTTTTAAAAGACAAAAAAAAAAAACAAATTGGTATAGAAAGACTCCAAACGTGTAT
ATGAAAGAAACCTTCATATATCCATGAGCTTTTACATCTCTACAGCACTCTCTCTCGCTC
TCCTCCACCATCAGAGGTCTGCTCTCTCTCTTTCTTCTTTGATTTTCAATATGCTTCGAT
TTACCTAAGGGTTATCTATTTTTATATTTTAACTACAAACTTGTAAAAAAGCACATGTGA
GTATATTTATGAATGATTGACTAACAAACACAATGCTCCTCCATGTCTCAAGTTTTTTCA
AATCTGTTCCAGATGACCCAAAGGTTGGAAGCACAAGGTCAAAAGACCCTGGATAGCCCA
TTTGTGTGGGATGATGGATCCGACCATGATGACGTAACAAAAATACATGTAAGAGGTGAC
>FP000801 AT1G09390_1         :+U  EU:NC; range  -499 to   100.
TTTGCTGGATATCAGTGGTTAATTTTTATACGAAATGCTTTTGGAGTTGAAGATGAATAA
ATTATGAGTAATGCTCCATTTGCATAAGTCAAACAAGCTAGCGTTGGCGTCCAGATGATT
AATTTCCGCGTCCTCTTTGGCTTCCAAGTTCCAACGTAAATTTTCGCCGCATATTTTTTC
GATCTTATCTTTTCGTTGTTACGTACAAAAGGAAAATTCCATTGTACATTCGTTTTGGAT
ATATACTTTAGGATGCATATGCATATTTATGTATGAACAATTAGCATCTACATTGGAGCT
GGAGCCAACAGTAAGCTTGAGTTATGTGTCTGTCACTGTCAACCACCAACATACAAAGTC
TTAGGCTTTGTTTTTAAATTCACTAAAGAATCACACTCACACACTATAGCTTAAAATAAG
AGAAATAAGGCCCACACACTTAAGGCTTACCATTATTACAATTTATTACAAAGCTTTCGA
TCTTCACTCTATCTTGATCAAATCTCTACTAGCAAGTTACAATGGCTACTCTCTCTCTTC
ACTCCCACTCTTTCCTTCTTGTTCTCCTTCCGTTTATCCTCATTCTCCGACAAAACTTGG
>FP007678 AT2G28550_1         :+U  EU:NC; range  -499 to   100.
CAAATTGGTGCACACACTCAATCTCAAAACACACCAACGTACATTCCTAATTAACTCATG
CAATCAACACTATGTCACCCCAAAACCCAAACCAAACGACGTGAAAAAACATGTAACACA
CGAACCAAATCACATTTTACTCTTGTTAACATTAACGAATCAACTACACCTACAAAAATC
TAATGTAACAAGCATGGGTTAAAAAAAACAATACTGCAGCGATCATTACTCTTGTTTTGG
TCGGAACTAAAAGTTGATGTTTCATTTCATGTATTGTATTGTCTCCTTTGAAAACCAAAG
CATTGACCAAAAGCAGTACGTACCGGCAAAAAAAAAAAAAAAAAAAACCGGAAACTTACT
TAGCCGGTATACCACTGCCAAAAAAGGACCAACAACAATATGTTAAAATTTTATTATAAA
GTTATTATACACATTTATAGTTACAGAGAGAGAAAAACAACTTTATTATAAATAATGATC
ATCCTCTAAAATTGGGTCTGAAATGTTCCCTCACACGTCTCCTTCTATCTTCTTCTCCAC
TTTAAAAAAAAAAAATATCCGTCTCACTCTCTCGCCGCCGGTAACATTTCCCGGCGACAA
>FP012788 AT3G50360_1         :+U  EU:NC; range  -499 to   100.
AATGCATGATTTGATTTGATTTATCTTCTTTTAGTATGTGATATATAATTTTATATATGC
AACAGAACACAATTTGCAAAAGTATATTCTCAGATTCTATTGTCTGACTTTTGTCCATGG
GAGAGTGGTGTTGGCTTCTCTTATATTCGTTGCTAAGCTTGATAAAGGATTATGCAAATT
CACGTGAATTTGCATATAGTGATTAATTCAGATTAACTGATCTCTTTCAGATCAAAATCT
TTGTAGCGTAACTTATATATATTATAACTTTTGAAAAGAAGAAAAAAATTATGGCCGAAG
AAACGATCGAAATAGTGAGAAAATAGAGAAAGTGTAGGGAACGATGAGGGAGTAAGTAAC
ACATCTGTGTTTTGTCTGATTGTCTGATTAAGAACTACACATAGCAGATCTGTGTTTTGT
TATGGGCCTTCACTATTAGGCCCATCTGACCCATATCGTTACCGCTTTTTAGTATGGAAA
AGCAACAACAATGTAAAGGAAAGCAGAAACGTTAGATTTCTTTAGACGCGCAAACTGAAA
GAGCTTTGATCGATCGATTTGGAGGATTCGTAGAAGATATGGTTCGTTCTTACCTTTGAT
>FP002500 AT1G28600_1         :+U  EU:NC; range  -499 to   100.
AAAATGGGCAAGGAGTTGAACGGATCAATTTGACTTCTAGTCTTCAATACAAAACCAAAC
TACTCTTTACAAATCAATATATTAATACGATTTTTATAATAATTTTAATTATAAGACTAA
GATTTGTAATTTAGTGGTTTTTGTTATTATCGTAGTTATGTTATTATCCGGTTTCAAATC
AGCGTAATACGTGTTATTGACAAATAAATGAAGTGAAATTCAACATCAAATTAAAATATG
GGAAAGAACAAATAACCTACAAAATAACTCGTAAATAGCTTGCAAATAAGCCGCAAGTAC
ATATTTTGTAGATGGTGGTTAGAAGTCCAAGTACGCGTTTTATAGATTGGTGGTCACGCC
TACCAATACAAAGTCTTGTTGTTATTAGAAAGTTAATTGCTTTATTTATTACAACTAGAA
ATCCTCGTTTAGTCATGAGTCATCGGTCCATCCCTCCACAATTGGCCTCTATATAACTTT
CCCAAAACGAATCATTTGTAAAATAAAAAAAAATAAGATAGAAACTCACTCCTGACCTCT
CGCATGGCGTCTCTAGACTCTCTAGTCATCTTTCTTTTTTCTACTCTTTTTGTCACTATC
>FP000811 AT1G09483_1         :+U  EU:NC; range  -499 to   100.
AAAACTAATATTTAAAATTATTACTCCTTACCAAAAAAAGCTAAAAACTATTACATGCTA
AACAAATATTTTTTATGGATGTAAATATATTTAAATTACATTTTTTTATATTCAGAATAT
AACTAGAAAAGTAAATAAAAGAATTACATGAAAATTATCGTAGCGGCGTCAAAACGAACA
AATAAACCTGCGGTTGCGGCAGCGGCAGCGTCTGCGGCAATAAAACGAACAACAACATTA
TTTTATGACAAGAAGATTATTAGTGTGCGACCACTAACGATAAACACTATGCACACGTGG
CTTTCTACACTTTGAACGAATAGATTTTGCCGCGCTACAGTCAAACCTAGCAAGTTAGCT
TACTGCGCCAGATGCGTAGGTTAGCGAAGGATTCGTTACTTTAGATGATACAAAATTCGA
AGCCCTAGGCTCGGTAACTCCGAAGCTAAATAACTTTTGACGGCTAAAGATGATGATATT
GCAAGACTCAGACTCTCAGAGATGAACTGAAGATTATGTCGGCTCATTGGACGTTTAAGA
CAAAGGAATTAGAAGATCAGGTAACAACACATGCTTTAGCATCTCTTATTTCTGTGATTT
>FP008353 AT2G36020_1         :+U  EU:NC; range  -499 to   100.
TGGATTAATAAGGAACGGAATTATTTTGAGTTTATGTTTGTTTGGAAAAAAAAAAGACTA
GGTTTGCTTCAAATTATCCATTGAATAAAGGATGTTTAGATGAGATTTTAATGGATTTCA
AAAGATATTCTAGTAGTTTATAGAATTTCGTATTTAGTATTTTTTTTGAAGGACAGCAGA
AGAATATATATTTATTAGTGTAAAATCAGTCAAACTTAATTAATTTGATTCTTCAAGGAC
TTTTTTTGTAAATTCATATGAAGCGTCGAACAATGTTAAATAACGAGGATAATGAGACAA
CGGTCAAACGGTCAAACGGTAAACCCGTTCCTCTTACCCCCAAATTCAAGTAGCTTTTGT
GGCAAGAAACCGTTTACTTTTTGTAATTTTTTTGTTTGTTTATTGACGTTTATATATTTC
TAAAAAAACTAAACCCTGATGTATTCCAATTTTAGAACTTACGCGTCTTCATAATCTTCC
TCTTTTTTTCTTTGTCTTTGATATTCAAAGTTTTTGTTTATTTTTTCTTTGCTTAACCCG
GAGAGACACCCTCTCCATAAATTTAGGTTTGTTTATAACAACTTATACATATTTTTTTCT
>FP003481 AT1G51370_1         :+U  EU:NC; range  -499 to   100.
TTTCTCTATTGGATCGATTTCGTATTTTAGGGATTTGGGTGAAATTGAGGCTGTGGATGA
TCAGATGAAGTTGCAGAATGATAAGATTCGTGATTATGTTGATGATACCATTGTTGTTGA
GTTCAATGTGCCGTCTTCTTCATAAGTCTTCTAAGTGTACCTGTAAAATGCTCCAATTTC
ATTCCTTAACCGAAATTTTAAACCAGTTTGGTCTCCGGTGTAATTTCGTCGATTACAGTC
GTCGTCGCCGCCGCCGCCGCCGTATGTATTAAATAAAATCTTTTTTTATTCAACACATTT
AAAAGCTCATTTACGTCGGTATTAATCATATTAGACCAAGACCAACTCGGTTTCATAAGA
GTTAAGATGAAACTAGAAGCACGAACACTACACACCGTTTTCATCAACCCCAACTGAGAG
ATAAACGGCAAGGCTTTCGCAATTGAAATTCTCACAGTGGTTAAAGGCACTTGGATCGAT
GGTGCCTTAGGCTTCATTCATCATCTTGCTACATAACCGTAGAGGAAGACGAATAGGTTT
GATCTGCCGAGGTAATAATTAAACTGCAATTAGGTGAGTTCATGCTTCTTCTTCTTTTAA
>FP001635 AT1G18160_1         :+U  EU:NC; range  -499 to   100.
ACGCTTGATGATATATGTGATATGTCATGGGAGGATAATGCATAAGGTGGTGAGCGAAGC
ATTTTTTCAGCCAAAAAGACAAAATTTTATTTGAATAAATGATATCAAACAAATCCAGAT
ACGCGAAGGAATATTGAATATGGAAAGCACGATCGTAAACAATTCTGCGATTTATCATTT
CTTATTTTTTTTAACAAAATGTACGGTTTTGCATGATATATTTGCATTAAAAATGAATTG
GTAAGTTTTTAAATAGCTCTATATTTGCATTAAGCTTTGACTGATTGTACAAAAAATAGA
GTAATTTTTTAATTACAGTAGCAAAAAAAAGCAAAACAAAATTCAATTCTCTCCAGCTCA
AAAATCCACTCTTCATCCTCTACTATACTCGTATCTATCTATCTACTCTACTCTGTTTTA
CGTAAGTTTTTTTTAGTTGATTTTCTTTTGTCGGACTTTAAGAGAGAGAAAGTGGCGTCT
TTGTGGACTTTCTCAATTCAGGAGAGAGTCAAAGAGAAGGAAGAGGCTTCGCTTACTTGC
TGAGAAAAAAGCTCCAAACTTTCTCTTATTGGGTTTTTGATCAGCTCCGGAGATAAAAAA
>FP014282 AT4G03150_1         :+U  EU:NC; range  -499 to   100.
GTTGGAGATACTTAGAGAAGAAAACAGAGTTTACAAGGAGAAGAAAGAAGTAGTGACTCG
GTTGCTTGCAAATTTAGTTAGGGTTTGCTTTTGCTTCCAATTCAATTGGGAAATATTTTC
TTATCACCTTTTGCGTTTTTGTTTACTATTTTCTCATGATCCTATTGGAGGTTGGGTGAT
ATGTACTAAAAGATTTCGTTACTATTTTCTCATAATGTTTTCGTTTTAGATATTTTGATG
ATATGTACTAAAAGATTTCGTTTTATCTCAACTTTTTTTTTCTTTGGGGGTCAAAACTCA
AAACTCTTATCTATGTACATTTTTTAATCTTTGAATATGGAATGTTGGAAACAAACTTGG
AATTCAATATGAGTTCATGATGCAATGAAACGTCGTCGTATAAGATAGCCACGTCACGAG
CATTATTTTAATGTAAAATATGACGTCATCTTATCTTCCTCGCTCAAATTTCAATTGCAG
CCACCAAAGAGAGCCTTTTGTGATAATCAGTGAAGTGAAGTGTAGATAGACCACGAGACG
AAGAATGAGTTCGTGGGTTTGCTCTTCCGTAACTCGAAACGTCGTAAAGTCACATCCTTT
>FP008533 AT2G37900_1         :+U  EU:NC; range  -499 to   100.
GTCAGAAAAAGGATAAGATTTAGGTTAGCGGGATAAAATCTTTTAGTAGAAGAATGTAAT
GAGGGAATTTTTCTTTGTTGTTTTTGCCTGAAAAGGTGAAAAGAATACAAAAACCATCCT
GTAAAGTTTGTTGAAGGACAAGTTCAGGATAAGATTTTGATTTGGAGATTCACTTTGGGT
TTGGATTTAATGAAAATTAGAAGTTTAAAGTAAGTTTTATAGACCAAGTTGTTGGACAAG
CAATCGAATTGGGAGCTATGTTATGTCTTGATTATGCTTACGAGTTCTTTTATGTTACCT
ATATTTTCACCTATGTGAATACGGCCGTTGTGTTGACTCATCATCCTCAACATGAATGTG
GAAAAAATTAAGGAAAATTAGAAAATGAAAACTGCTTGAGGCTGAAAATAAGGCAATGTG
AAAAACACTGTACAAGATATGACTCAACACAGTGAGCTTACGCCTATATATAGAGGACCA
AGTGTTCTTCTTCTCTAACACACACACACTGACACACACACTCCTTAAGATCATCTCTCT
CGTGTAGTGTATTTTGTCAATAAAAGTTGAACAGATGGAGCATAAGAATATTGGTGCAGA
>FP010213 AT3G07810_1         :+U  EU:NC; range  -499 to   100.
TATTCCTAAAACCGAACTAGAATACATTTTCATCGCCAGGTTATTACAAGTTAAATCAAT
TTGATCAAAATTCAAACATAGATAAAATGTACACCAGTAGGTTAAAACTAAACCAAACGT
ACACAACAAGCCTAAATTATCCAAACAACAACAACTCTCAGTTTTGCTTTAAAAATTCTG
TGAATAAGACATCCTTAATTGCAAATTTATTTTTAATTACTTCTTTTTAAAAAACTTTTA
GTGGCACCATCCTAATTAGTAATTACTTTCTATATAATTCTTCTTTAAGATACAAACTAA
AAATTCCGCAAAAAGAAACATCTAAACATTCCAATATATTAATATTTTTTTGTTATGACA
AAAGTAAAATTTCCGTGTAATAAATGGAAGGGAAAACGTATAAAAAGTTTAGTATTGAAA
AAGAGAAAAAAAAGAAACAAACCAATTATGTAATAATGAGTATAAATATATAAATACAGA
CATATCTTCTTCTTCTTGCACACCCAAAAAGCCTTTGTCTTTCTATCTCTCTACCAAAAC
TTCTTTCTTTCTCTCTTTTTCTATATCTCTAGAGCGCGTTACTGCGCGTCGTGAGTATGT
>FP002613 AT1G30120_1         :+U  EU:NC; range  -499 to   100.
CAATGTAAATGCTTTAGTTACGTTTATATTTCGCTTATGAAAATTTGTTCTTTGTGGAGA
AAAAAAAAAGTTCTTTTTTGACGAAAATTTGCTTACTGGATAATACTGATCTATTAATTA
CTGGGCCAAGACACTTGAGGCCCATCAACTCCTAGATCGGTGGAAACCTCAAATCTCACA
GTTAACGTAATTAGGTTGGTCCAGGTGGTTAAGCAAACCCAGTGATAATCCACAAATCAT
ATACGTACACGTGCCAATCCAGTCGTTAAGTAACACGTGTTAAATTAACATTGGTTGTTA
TACAATAGAGAAGCCACATGAGTTCGATGAAAACAATGTAAACATGTGGATTTGATTGCA
CAACAACAATACACATAATTTAATTCGATTTCGACAATTTCATTTAATTCTTCGATTTCT
CCGCTTGTCACTGTTTCGTATCGCCATTTTCTGTTTGCATACACTTGTATATATTTATAT
TAACAGTCCAAAATTCTTCGAAATTGTCCCGAGCTTTGAGCATATAAAAAATGTCTTCGA
TAATCCATGGAGCTGGAGCTGCTACGACGACGTTATCGACGTTTAATTCCGTCGATTCCA
>FP016765 AT4G33430_1         :+U  EU:NC; range  -499 to   100.
CAGCTTACATTTTTCAATATTGAATTGTAATTTTTTAGAGCTATAATCTTTAAAAAAGAA
TAAAAAAATCAAAAAAGCTTTTGCTCATCTTTGGAATAAACGAACTTGCTATTAAGACCA
AGCCCAATAAACAATAAAAGCCCGAAAAAATAGAGCTGGGCCGGTAATTAGGATTATGAT
GATGGTATATAACTCACTATCAACTATCATGAGTTCATGACCATCATGGTTTATATCTAA
TGTCATATGATGGATGATGATAAGGTGGGCGAACATAACAAACATGATTCGGAATGAAGT
CGTGCGTCTTTGACTTTGACTAGCTCTAAAAAAGCTTTGAAAATGCTCGTCCACGTCATC
ATCCTCTTTGTCGTTTTCTCAATCTTAAATGTCATTTTTTTAATATAGTTTTCACAGTAC
AACAACTCAACCCAGTAAAATCCCTTCTTTAAGCAAAGAAAATAATTAAAATTCGTCTTC
CTTCCTTGCTCTCGGCGATAACTTGGTTTCTCTCCTCTCTCTCATCTCTCTTTGTTTCGA
CCCTTTTTTAGTATATTTCCAGGAAATATCTTCTTCCTCCTTTCGTTTTCTCTATCTCAG
>FP001163 AT1G13120_1         :+U  EU:NC; range  -499 to   100.
GTTATTATACTAGAAGTCTAGAAGTATAACATTTAACAAACATAACTTGACTGAATATAT
ATCTAAGTTTTTTTTTTTGGTACGTTTCATTATATATGGATTAGGTTTTGTCATCACAAA
ACTCTACTTCATGAAAAAGCTATTTTCGTAAACCATGCTACTATATTTTAGTTTCTTTTA
CCGACAATTTTTTTTTTTTTTTACAGTATTTTGTTTTTTAAACTTTGTTCTGGAAAAAAA
AACGATTTTCATAAGAAAGAAAATGTTACAAGGCCTTTTTAGGCCCAATCTTGTGGACTC
TGTGAAACGGTCTAGGTCTAAGCATATTTTCCACACATATATAATTTGGAGAATCTAATC
GACGATCGATCTGATTTTAAACCGACTGGACTGGTTCTCTATAACCGTTTGTAACTTAAT
TCTAAACGACATCGTTTTCGAGCATAGGGCTCTTTTGAACTTTTAGAAAACGAAGCCGAT
CTCTTGTCTGGTTTGGTTCGTGATTTCCGATTCTCCGATCCTAAAGTTTCCATTTTTTTG
GGGGTTAAGTGAAATCGGCTCCTATAGCGTTGATATTACGCTTCTTCGTCCCGTTGGGGA
>FP008402 AT2G36500_1         :+U  EU:NC; range  -499 to   100.
ATATAAGTCGATTCTTTTGATGAACAAACTCCAACGAGAAAGGTTCTTTATATATACTCC
TAATAATGGTGATAACGTAGAATATACATATTGTTTACGCCAATTCGCCAAACAATTCAC
TCCTTAAAATGACCTCTGATAAATAAAATCGACTAATATAAACCTTATCTACTAATGACA
CCAACTAATAACACCCATTTAGGGTAATCCTCATTTATTAAACATAGCTTACTACCTAAC
AACAATAACAGAATTATTGTTCTATTAATCTTCTTTTTTAATTTTGGGTTGAGTGATAGA
AACCAACCACCAGACACGTTGTTAAGGAGGATGATGATAACGATTTTTAAAAAAATAAAA
CAGAAAATAGAAAAAAACTCAAAAGGAGAAAAAAAGAACAGATAGCGAAAGAAAAGTCTT
ATTTCTGGAATCAAATCCTTGTGAGTTTTCTTAAGATCAAAACATATAAATTTGTGATTT
TGATTATTGGGTTTTGCTCATAGAAGACGAAACAGAAAGAAACATTCGTAAACAACACCA
ATACACCAACCCATACAATCTAAATTACATTAACATCAGAGAAAGTTTCAAACTTTTCCA
>FP006039 AT2G01450_1         :+U  EU:NC; range  -499 to   100.
ACTAAACTAAATCAAATTAAAAATTAGAAAATAATTGAATAGATACTAAATTCTTTAACC
AAAAGAATCGAAGCTGAATCGGTGCCGAACCAAAGTATTTTGGTAACCAAAAATATCCAA
AATATAATTATATTTTCAAACTAAATAATTAAAAATTCTTGAAAAATTATATAAAATAGT
AAATTTATTAGAAATTAACCAAAAATATTCACAAATATTCAAAACAAATTAACCGAATGA
ATACTAAATTTAAAAAAAAAAAAACAGAATCGAATTAAAATCAAACCGAAATACTAAATT
TTAAAATCGAAAAAATTAATAACCGAATGGATACGAACGGAAACCGAATAAATAACCGAA
AACACATGACTAAAAAGAGGTATTTTCCTCCATAATTAAAAGGTGTTTAATAATAGAGTG
ATCGGCGAAAGGTGTGAAATTAGCTGTTTTGTCTTGAAGCGGATTCATATATAAAAGAGC
GTGTGCCCTCTTTGCTTTTAATTTCAGACAATCTTCTTCTTCGTTGCAGCTTCGTGGAAA
TTATTTTCTCTTTCTCTTCCATTATTATCTTAAAGGTCCGTCTTTTATCCTTCTTCTTTT
>FP008564 AT2G38195_1         :+U  EU:NC; range  -499 to   100.
CACTCTTCATTGTGTTACTTGACATGATGTTTGTTCAGGTGGAACTGAATATTGATGTGA
AGGCTGTCTTGTATGATACTAAACAATCATTCTACAACTGTAACTTCAGCAATGGCGAGT
GCACATTCAATGCAATGTCCCTTGTTGGAAATTCTGTTGTCGTAACTTCACCAGCAGCGA
GTCAGGTATGTATTCGTAAAACGAAACACCAACAGCGTTATTATTATGACTCTTAGCTGA
ATGAATGTTTGTCTTACTGCCTCGGGGCTTAGGGAGTATCCATTGAAGATGAATGGTATA
TCAGGTTCTCATATCAACCTAGAGAAATTGCATATGTAATCGGCACAGGTAAATATTTCA
ATCTTTTCAAAGTCAAATTCATAGCATTGGTTAGTTTCTCTATAACATGTAGTATTATTG
CATATGCAGGTGTGGTGATTTGCTTCATGTTGGTAGCTATACAGTTCTGCAACAGGTTTC
AGTGCAGTGGTGGAGAGGGACATCTAACCGAGGATGATTCAGCGAGAACACGTCTACTTG
CAGACAAAGATGACGATGGTTCAAGCATGGGTTCGTGTGACGATTCTTATGCAAACGATG
>FP019382 AT5G23460_1         :+U  EU:NC; range  -499 to   100.
TTTTTTTGACAACAGCAAAAAATAAAAAATCACACATCTTTTGAAAAGTTATAAAGATGA
TTAGCTTATTCTTTCTCGTTGTTAACATAAAGAGGATTAGCTTACCTTTATGGAAACTTG
AGAAATACGTACATTTCAACTCTTAGAAAAACAATTCATATATTTCTTAGATCGGAAACT
AATAATGTTTGAACGTATGATGTATGAAAAATCATACCCTTAATTACGAGCTTATTGGGA
TATAATTCACGAGATATGTGTACATATGTTCCACATGTTTTTTTTTTACATGAAATAACA
AACTCGAAACAATGAATTATTGTTGAAATTGGAAACTCTTATATAATGTCACAAAATATT
TTCCATCAGTGAGAAAAGAACGTTAAATTTTAGAACATAGTTGCAAATTTTCTTAAAATA
TTTTAATGTTAATTTAGAAAAAAAGAAAGAAAAGTTCTTGAGCTGAATAATCAAGGATGG
TATGTGAACTAAGGCCCATAAGATAGATCTCTTTCTTCTCGCTCTCGCATCTATCAGAGG
GAGAGGATCTCTACTCCGATCTCAATCGAAGTTTTAGATTTCGTTTTTTTGTTTCCGGTT
>FP009756 AT3G03300_1         :+U  EU:NC; range  -499 to   100.
TCACTGTTATTCTCGAACAGAAGACTGTTTCGGAAATCGGTCTTGCTGGCTTCATTAGCT
CTATATTGGAAGCATTTCAAGGTACCACTTGTATATTAACTAATGATTCGTTTATTTCCA
TCTTGCATTGGCAAAAACCTGCGATCATGTTCATCCGTTGTCTGTTTTCATTCTGCATTC
ACTTCTGAAGTATATTTTGTTTTTATTGACAGAATTGCTGGGCATTAGGTAGAGCTTATG
AGATGAATGTGGTTCATTTTCCAGGTTACAGCCTTGTAGTTCCATTGTTGCTACTATATG
TTATCTGCAAAACCCATAAAGTTCCATGAGATTTGAATCTATGGAAGTTTTGGTGTTTTT
ATGATTTTGATTATGAAGAAACACATTTATAGGGGGTTTTCTTATGTGTTGTTTGATAGA
GTTGATATACTATATAGATCAAGAAAGTTAGACCAAATTATTCTGTATCCTTTTGCTTTT
ATTTTTTTTTACAGCTAGACCAAAAAAGTACAAGTGGTTTTGCTCAATTTGGAAAAAAAA
AACATTAAAAATATTAAAAAACAAAAATGAATAATGACGTAAGCGAAAGCTTCTGTCATA
>FP019085 AT5G19570_1         :+U  EU:NC; range  -499 to   100.
GAGAGAATAGAAGAAGGTTAAAGTGTGTGAGAATGTACATATATAACAATGCAGGCATTG
GTTTTAGGATTTGGACATGAGACTTGGTGTTTGATCATGATTGTTGCTTGTTTTGACTAT
TGCTTCCTGTTGTTTTTTCTAAGAAGGAAGTGTGATTCAGTGTGTAACAATATTTTGGTA
TTTTTGTTCTTTGGTGTTTTGTATTGTAACGTCTAATCTACAACATTGTTTCCTAATGGA
TTTTGAAGCTCATTGATAATGACTAGTAGTGTAGTAGTATTGTAATGAAACATTATTTGA
TGACGACATGTAATTTAGTGGTTTGTGATAATACCATTGATCTGTGTTTACCATCCGGAC
TATTCAGGTATTCGGGTCCGTTATTTGGATTTTTAAATTTTTCGGATCGGGTTTAGTTCG
GTACCTTTCGGGTTCGGGTCGGTTCTGGATATCCAAATAATTCTTCTTTTTGATCTCCTT
TACTCAACATTTAGTGGTTAAAACACAGAACAACGGAAAAGGCAAATCGGGATCAGCCAC
CGGCGATGAAGGAAGACATGGATAAGATGGTGGCGGTAGGGCTCGTATGGGGAGCCACCA
>FP013198 AT3G54780_1         :+U  EU:NC; range  -499 to   100.
CCCTTCCCAACTTTTCTTCACCAAACTATGATTTTGCAGAAGAAAACTCGAAAGTCATTG
TTAATTAATACCATTTTTATTTTACTGTAGACAATATTTCCCTTATAACTATTTATAGAA
ATACTCCAAAATACTACTAGTGTATTAAAAACAGATAAAATTCAAAAGCAAAATTTTACC
AAAAAAAAGAACTTAAAAAGCAAATAGTATCATTATTGTTTAACAATAAAGTTTACATTT
CCATAGAAATTTCAAAAAATCGGATACCCATAATTTTCGAGGTGGACTATCATAATCAAC
TCTAATTATTTTATTTTTCTAGCATTGATTAGTGTTCACAATAATGGCATAAAGCAGACG
CATTAACTTTTGTAATTGGGGTTTTACCTTTCGTTTTCACTTTAATTATTTTAACTAATC
CTTTTTACAAGACCCATAAAGAACAAAAGTCAAAATAATCGATAGTCTCAAAAAGTCAAG
AATCTCTCACACACTCATTATGAACACGCACCACCAAACAACACTTCCATTGATCCTCAT
AATAATCTCCACCAATACTCATTTCCCTCTTGGATTCTTCAAACTCCTCTCTGAAAGTTC
>FP019925 AT5G37260_1         :+U  EU:NC; range  -499 to   100.
TAGTGATTATATTACTAATAAATAATATAATTGTTTAATCTTATTTTATGGAACTGTATT
TCTCAACTTCAATTAAATACTGTACCTAAACCTAAAATTAAATATGCAATCAACTTGATT
AATAAAAAACAACAAAATGGGGTAAGAAGTAAACAACGTTGTTAAACAAGACACGCGCTC
ACCAGTCGCGAGTTTGGCAATAATCATGAAATGAGCTTCTTTAAAAAAACTTTCTAGTAG
ATAAATTAAACAATTAAAAATCTCCGACAAGATTTAACAAAGAACAGATAATATCTTCTC
CGCAAAGACAAAAGTGAAAGCGAAGAAGAAATCCTCCACGTGTCATTAGCATCTTTTAAC
CTGAGCCACATGATACTAGTTTCTCGAAACCCCTCTTTACGCTTTTTCACCCAAATTTTT
ATAAAAAGAAAAACATTATGCTTACGTGGCTTATCTTCTTCTTGCTCTTTTAAAGTAACC
CCTTGACTCTGCTCCTTTCATAAACAACAACTCTCTCACCAATCTCAAAACAATTCTCTC
TCTCTTTATTCTTCTTCTTCAGCTTCAGATTTCAGATCTTAAATCTTCAAGTCTTCTTCT
>FP003861 AT1G55480_1         :+U  EU:NC; range  -499 to   100.
TCCACTTTACCAGAGGCTCAGTGAATTCCATCAAGAATGTGAATAGATCTGTGGTCCACA
AGTATGTAATTGAAAGAAGTTTGTAGCACCCAAGAACTGGTTTAAGACTCATCTGTTCCA
AAACTCACCGCTCAATCTGTTAGGAGCAAGAGGTGATTCATTCTTGATTTGGATCTCAGT
ATCTTTCCTGAGTTATTGTTTGCGGGCGACATAAGAATCATGAAACTAGAATCTCCTCTG
TTTCTTTAGAGAGCCAATGACACTTGCTCTGAACGTTACCACTTCTGTCATGTTGCCTTG
TCTTCTTGTAGAACTGGTCATATTGAGTCAAAACTCAATTGTTTGTGTAATAAACGAATC
CAACTGAAGGGAGATGCGAATTTATGAAGAAGAAAAAAAGGATCAAACTAAAGGTACCAT
TACAATATGACACGTGGCGAAACACCAAGACTGAAGCATAGCCACTAAAATCATGCAAAC
TTGTGTAATCCGAAACTTTGAAGCTTTTGCGAAAAACCAACCAACGTCACATAATCGTCT
TCTTCAACTAACAAAATCCAACTAATCATCATCTGTCTCTCTGGCTCTGGCTTGTGTCTG
>FP017809 AT5G05250_1         :+U  EU:NC; range  -499 to   100.
CGGAATCCACTTAATTAAGAAGACGAGTGTCGCGTGTTACACCGAGATCCCCACGTACCC
AAACCATATTATCACGTGCCTATTGATTTCTATATCTCATGATGACCGTCCGATCCGGTC
CTCTGAAGCATTGTCTTATAATCCTACGGCTTAAATCAAGCAACTCTCGACGGCAAAGCG
TCTGTTCTAGATTATAAAAAACGCCGTTATATCGTTAAAGGTCTTTTAATCATTGACCTC
GTTCCACTGTCAAGCTAAGTAATAATCCACTACGTGATTCTTATTGTGCAACCATGTTCT
CTCCTCTAGTATACTCCGCTAACAACCAATTAAAAGTAAAAACATATACTTAATTACGGT
GCAACAGGTGGTCTTAGCATGGATTGAGTTACATCAGAATATAACTCGTCAAACAGTTTC
AGCATAAAGTGACGTCAGCATGTTTAAGAAACCTAGCGTTATATTAAGTCATCTTCTTAC
GTTACAGTTCTTCCTTCTCATCCGACCGCTAGATATATATTATCTCCGCCTTAATCCTCG
CCGTTGTTTCATAACTTCTTGTTCGTAGAGACATTAAAGCGAATCTAGCGACGTTTTATT
>FP016717 AT4G32915_1         :+U  EU:NC; range  -499 to   100.
AATTGGCCCGAACGTTCGCTGTTGAATGTAACACAGACCAACCTGATGTTGAACAAATTA
CAAGAGCTATCAATAGCAAGGTTAAGACCAGGCTTCATAGAATCTGAGTTGTCTGCTCAA
GCTGTGGGTTCAGTGAGACTTGCTCTAGCAACAAATCTCGGACGTGCTTTTCTCGAAGAA
TGTTAGCGCGGGTTGAGGCTAATAAATCCATAGCTCGATATCTATTTGTGTGTATGGGTT
TCGTACTACATTTAGTCTGTATTTTTCCATATCAAAATAGACTGATAGCACTCCAGTTTC
CATCTTTCACTAGTTTGTAAGCTGATTGCAAAAGTAAAGCAGAAAAGAGAGGTGTTCTGA
CTGAAAACTGAAAAACAAAATTCGATTATTGTAAGTGGACCGGTTAAAACCGGTTTAGTT
AGTCCTTGGAGAAAACGACACAGGCTGTGTCGTTTTAGAAATGTTTGTTATGAAGCTGGT
CAATTCTATCTATTCATTCACAGGAGTCGAGAGAGAAATTAGCCATGGCGACCAGAGCTT
TGCTCGCCGTTATATATGCGTCTCCGAATCGCTGCTACATCTCTCCGAGCAGGATCAAAA
>FP013878 AT3G62422_1         :+U  EU:NC; range  -499 to   100.
ATCGTGTCAATAAAATGATGTAATCGTCACGTCATCATTTAAGTTTTAACCAAAGAGAGC
CGCATATAAACAACAATCTGGTAGACTTTCGTTATAGTTAATGGTCGTTTTATAATTACG
CTTATGAATTGTGTGTTAGACGTTGCTTTCGTGAGGAAATTTTCAAATTCAGAAATATAT
AATATTCAGTTAATTAACACTTGGCAATAATATTTGATATTTTCTGAGGAGGCATCTTGG
TGGAATATTCCATCCGTGAACAGACGGAGAAACTTCCCTCAACAAAACGTGCTTCCCTTA
TAAAATTCCAGCTGGCGGCGTCACAGCTGGCGTCAGTTTCCCCCAGTTGCGTTTTAAAAA
AAAACAAAATAAAAAGATTTATGACCAAAAGTTAATTATCTTCCTTTATTAAAATATTGT
AAAAATAAAGAAAAAGGCTTAGGACAGCTCATCACCATCTTCTCCTTTAAAAGGATAAGC
TTGGTGTTACTTTATCGCCTTCTTTCGTTTGGCCTTTGATCCTATCATAAGCTTTTTTTC
GTTTATCAATCTTCTCGATTCAGCCACAATTCTTGTTTCTCAGATAATTCATCTCCTTTC
>FP009703 AT3G02770_1         :+U  EU:NC; range  -499 to   100.
GTTCAGATTGGTGGTGGACAATTTCTTGATGAAGTGGTGGGATCATGTTGAGAAAGGAAC
TTTGGTTGAAGCTATAGACATGAAAACCATCCACAAACTCTGAACATCTTTTTTTAAAGT
TTTTAAATCAATCAACTTTCTCTTCATCATTTTTATCTTTTCGATGATAATAATTTGGGA
TATGTGAGACACTTACAAAACTTCCAAGCACCTCAGGCAATAATAAAGTTTTCGTTTTTA
TCTTAATTAATGAATGAATGTCACAAAGTTTGTGAGATGTACAAAAAGCGTCGAGGAAAA
GGATAACAAGGAAACAGAGTCGAAACCAGAGAAAAGGCAACGCAAAGATTCCTTTTTTCG
AAGCTTAACGACAACCCACCTTCCATCTGATTTAAGTAAAGTTAAAAGTCACTAATTTAA
TATTATTGAACGACCGAAACAAGTATGTTGATGACTTTGTTCTCCTTTAAATTATCATCA
CTTCATTTCTCAGAGATTTACGCACACAGAGTTCTCTTCTTCGTCCTAGTTTCTTCTATT
CCAGGTAAATGAAATAAGATTCGATCAAAACCCAGATGGATTTTGAAATAGTTTTCTTGT
>FP018527 AT5G13520_1         :+U  EU:NC; range  -499 to   100.
TCAACCATCAGATTTTATATTTGTTGTCATCAACAACTTAAACCATCAGGAAAAAATAAT
TGTAATTTTTACTGAGAGTTTTTTTTTTTGGCGAAGTTTTTACCAAGTAGCTTTTGAGCC
AAATGCAAAAACAAATAGATTGTTTGATCTTGTAATAGAGTTCACCAAATAATGAGACGA
TAAATCTGACACCAATACCAAAATGTAAACTCGTTGTTTGTTGCTAAGTAGATTACTCGT
GTGAGTGTATAACTCATGGACCTAAAACTTGAAGCTCAATAGAGGCTCAAGCCCAAAAAG
ATGGTTGTTAAAAATCTCAGGATTGTTGGTGGCTTGGTGTGCTTTTGGTTCATCCAACTT
GGGTTTAACATTGTATTTAGTCGCCGTTTAATATCTAACGGTTTCAACTTTATGCACTAA
ATGATTCTCCATTAACCAAATTATTCCAAAAATACATTATTTATCATCATAAAATGGTAC
CATCGAACAACAATTCTTCATTTTTTCTTTTTCTCCCGCTTTATACTCTCTTCTCCACCT
CTCTAACTGCCCCTTTCCTCAAAACCCTAAGCAAGCTTCTCTCACTCAGCAATGGCACCC
>FP013461 AT3G57610_1         :+U  EU:NC; range  -499 to   100.
TAGAGAAAACAATGTACACCTGCATGATGATTTCTATAATTCCGCAAGTTGCAAAGAGAA
TGCCCAAAAAAAAAAACTTAAGAAATTATCAGACAAATATTTCCTTATTCTTATATGTTT
ATAAATCAAAATGACAAAAATATCACTCACTTACAAAAATATCACCTTAAGAATGTCTCC
ATAGACCGGCTGATCAAAATCTAAAAAACAAAAAAGCTGGAACTTTGGGAGTAAATTGCT
CAGCCTCAAGAATGTCTCCATATATACATACTCGGCAGAATGTCTCCGTAAATTTTGAAT
TACAGCATTCAATTATGGCATGTTAACAAAACGCTGACTTTTTAAATTCAGTTTAGTTCT
TGCTTTGTGTTAAGACCGGTTTTAGTCTCGGTTTAACCAAATTAATTTCATTACATATTT
CATGTAAAGGTCAAAATGGTCATTTTAGTTCACCTGAGCTCAGTTTGAAAAAAGGTCTTC
CTCAGGTTTCCCCATACTCAAGTGCCGGCGAACCCTAAGACTTTTGATACCTCTTCTCTT
CTCTCTCTTCGAAGATGTCTCTCTCTTCCCTCACTCTCGACTCCAATCCAAGATTCGCTG
>FP013535 AT3G58550_1         :+U  EU:NC; range  -499 to   100.
AGTTTTATTTACTGCTTGGTTCGCTTGGCTTTTCTTTCTATAGTTATTTCCTCTTTGCCA
GAAAGTTTTGTCTTCACTGGCTTGTGATTGTAACAATGTAAACAATTAGATTCTTCAAGA
AAATAGTGACTTCACCTTTTCCATATTAAAATCTGTGTCTTCTATGGTTGCAATCCTCCT
TACACTCTTAACCCTACAGCTTAACCATCAATTTTCTAGTCTCTTCACTTGTAGATATCT
TGCAGATACTGTGAAAACGAACTGTGAACAACTTGATATATTTTATATGTACCCCTCCAA
TAACTGAAGATGATCCAAATTCCAAAACTCAAATTTCAATTCAGAAATTAGACATGTTAA
CCAGTACTCATTATATAATCCTTTTAAATCAAGTTTCTTGCAGACTTAGAACTCTCGAGT
ATCCCTATAACTAGAGAGGGAAACATATGTGAACAAGAAACAAGTCTTATAAAAAGCCAC
ATTAAGTTCTTACTCTGCTGCATTAACTGATGGCTAGATTCATGGCTTACAATCAAAATC
CACAAATGTTGGCTCTATGCATAACAGTAGCAGTAATGTTCCTTGGTGTGAGATCAGAAT
>FP010188 AT3G07560_1         :+U  EU:NC; range  -499 to   100.
AGCGCCATTCGCCGCCGCCGCTGAAGAAGACGATACCTTCTGCGTCGCCGACGAACCTTC
CTGATTGTTCCCCGACGGGTTCGCGCTCGCCGCCATTAAATACCCAATTTTTGGAGCTTA
AGAAGTCACTTGGTTTCCTAAAATAATTCCACCGGAAAAGTTTGAATTTTGGGAAATTCA
GATATGAATTCGCCGGGATAGGAACAGAGAGAGGGAGAGAGAGAGATGATGGGGAGATTA
ATCCGGCCGCCGACTGAGCTTCTTCTTCTGCTTCCCTCGAAATATGGAATCTTTGCTTAT
AATAATATAAACATATAATTTCATCTCTATCCTTTTTCGGATTTTGGTTTTCTATTTTTG
AGAGTCAAATACGTCAATTTTAGTAATTAAGAGGCTTTTTGGGTAAGGATTATAACTATA
GGGGCTGATACATAATAACCTAAAAGAAGAAAGTAATCTGTTTTGTTTTTTCCTCTCTTT
TCGAGGTCCCTTCTCCTCTGTCTTCTTCATCCCACCTCTCTTGTCTCTCTATCTCTCTCT
CTCCGCGCTTGAGGTTGGCGTCGGAGATTACCAACAAGAGCTCTCTCCAATCGTCGTCTC
>FP016459 AT4G30260_1         :+U  EU:NC; range  -499 to   100.
TTTTGATTCTTTTCGTTGTATATCTTTGTCCAATAAAGGAAATGATGTGTCTTTACTCTT
ATAGATATGTATAAAAAGATGTCCCTGTTTTATTTGTTAAAAAAAATTGTTTATGATAAT
GATAGTTCTTTCTTCTTCTTCTTCTTTTTTTCTCATAAAAAAAAAATGATAGTTTCATTT
GCTTTATATATATACATAATTAATTTACTTACATTGTAAGAAATATGATAAACGTGTTGA
ATGCTTCTTTTTCAAATCCAATTATTGAAAAAGGTCAAAATATCAAATTTTATTTATTAT
AGAATGTATCAAAAACTTACAATAAAAAACTCTCTACCTGAGTTTTATCTCAATTTTATT
AACCAATCGCATGCTTTCATAGAATGAGATATTATGAAACGACGTCGTTTAGGGTAAGAA
CATTACGTCACACGTTTATTTTAATATTATTTTATCATCGCCCTCTTTGTAATTTCGACT
TCTCTTCTTCGTCAGATCTGAATCTTAATTTCCCCCAAATCAAAGCTTTTGACCTAAATC
CGTTTCCCGGGAAAAATAAATCAACAAACCATCACCGGAATCTTCAATATCTCTCCGGTG
>FP006561 AT2G15440_1         :+U  EU:NC; range  -499 to   100.
CAACCTTGTAATAAAATAATAGTTTTATAAAATTAAGTAATTAATTAATTTGTATTACTT
TATGTTTGATTCATCTAGATTGGATTTTGTTTCTCATATCTTTTTTTTTTTTGGTTTGTG
TTTAAGAATCCACAATATATTAAAAAAATTAAGATTTAATTTAAAGTTTTAACAAATTTT
AATTTAGTTTAGTATATAATTTTATTAATATTATTGTGTTATTATTAAGATATTCACATG
AATTTCTTAAACTGATGATGGAGATAGAGATGCTCTAACACTAACCGTTACTATGTAAGC
TGACATAATTAACATCCGTTTCAAAGTTTTCAAACCCACCGGTTCTTGCTCTTGCTCCAG
AACCGGAATAAACCCAAAAATGTACAAAAGCAACACATCTATTTCTCTAAACCATCACCG
GTTTATAAAAAAACCTTCTTTTTTTTTTTTGTCTATAAAAAAACCTTCTTAAAGAGACAA
AACACACATTTCGTCTTTCATTATTTCTATTTTTGTTTTGTCGGACAAAAAATAAAATGA
AGAGCAACACAAACACTAATCTGATTCTCTTCCACCACCACTCTCCACTAACTTCAAAAT
>FP014641 AT4G10955_1         :+U  EU:NC; range  -499 to   100.
TTCTCTAAAAACAAAAACACATTTGTTTGGAAAGAAGTCAGTTGGGCTTTGGCCCTGGTT
TATCTGATAGTCAGAAATGCAGACGACCTGATTACTTGTTTGAGAAGTCCATTCTATAAT
ATTTCGGTGTATTTTTATCGAGTCTAACCGAATCAGCCGATAGGATAGATAAGGAAAAAA
AAATAAGTAGAGAAAAAATAACATTGTAACGTAAAAAAAAACATTACTTTTTAAAATGTC
AAAAAAAGATCCACGATTTTGTTCTACATAAAAAAAACAATTCCACAGTTTTGCTTCATT
TCGATTCCGTTAATAAACAAACCGTAATTACCATTTCCAGCTTCATCAAGAAAAGAGTAG
TTTCGATAACTGTAACTCTCGTATATTCGTCACAACCACACCATATTCCACCACGTGGCA
TTTTCATTATTCCATTCCCTTAATTGAAAACGTAATAATACATGCGTTTTTAAATTAAGC
CTAAGTTTAATGTAACCATATTATTCACGTAACCATCACCGATTCTATATATTAAAAACC
TCCAAGCACTCTTTCGCTGGAGATCACAAAGCAATCTAAAAACATTTCTCTTGATCTTTT
>FP005277 AT1G73260_1         :+U  EU:NC; range  -499 to   100.
CTCAAAAAGCATAAACAAATCTTGGTTTGCATTCTTTGCAAATTTTCTATATCTGAAAAC
GTTATTGAAACCATTGAGCGAAACATAATTGTTTTAAGAAATTCGAGTTGTAATTTGTCA
GGAACGGAGAAAATTGAAAACATGCTAAATCAAACTAGAATAGCAGCAAATTTTAATCCA
AAATCCACACGTCAGGACACAGTGATCTCGACTCTTAAGTTAATAGCTTCCACCTTCAGA
TTAGTCAAACACTTTGAAAAAAACTGAGCTTAACCAAAATATATAAATCAAAGAAACGTG
TGTAGAATGTTCGTAGATATGATCATGATCATCTTCTCAATGTGTAGTATGCTTAAATTC
ATATAAATATTGAGAGTTTAAAGTTCACAAGCTAAGCATACACTAGCTATCAAGCCGCCT
CACCTACTCTCCAATATCCATTGGAATAATCATACTTACGTGTTTATAAATAAGTATTAC
ATCAACCCATATCTTCTTCATCCACAAATAACCATTGGCTATAATTATGACAAAAACTAC
CAAAACCATGAATCCTAAGTTTTACTTGGTTCTTGCCTTAACCGCGGTTCTGGCCTCAAA
>FP008475 AT2G37260_1         :+U  EU:NC; range  -499 to   100.
TTAACTAACCTAACATATTAGTTAGACAATTAATAATGTCAACTCCAATATTTGTTGAAA
CTCCAATATTGTTATAAATTGCAAGCTAACAAAGTAACAATTGATAGGTTTAATAAATAT
TTTCGTCAAATGATCATTGGGTAGTGGTATTTAATAATATTTTATTAACTCATGTAGTGA
AAAGTATTGGACAAGATGACTGAATTTTCTTCGTCTCTTATCTAACAGAGGTGTAACCGA
AATAAACCGAATTCAATTTGGTTGGGTTGAGTTAAAATAAAATAAGTTGGTACAGTTCAG
TTCACGTGTTTACTTCGAACAGAACAGGCTCGTGCGCGTGTCAACAACCAATAAGTTCTT
TTGGTCGCTGTAGTCTTCAACTAAAACCAAACGACACCGTTCCTTGTGGCCGCGTTTTCC
AACTAACTTTCAACTTCAACTAACGTTCAACGAGTGTCCATCTCCTCTATCTCTCTTTTT
CCTTTTCATTGGCTTCTTCATCACTATAGAGACTAAAACTGACCTTGATCCATCCAACGT
TCCCTATACTGACACGTGTATCCATCACAGTGTCGGCTAAAGCTCAAGGAACTCATACCA
>FP012885 AT3G51440_1         :+U  EU:NC; range  -499 to   100.
ATATGAACTACTTATAATTTAATTTATGGTCAAAAGAGTAGTGGAGTAACTTCGATTGTA
GTAGTGACATATTAAACGATTTAAGGTGATGTTTTAGTAAAATAATTATTCATTTAAAAT
TATACACAATTACAACTATATTTTAAAAGTTTTAACTATACGGTTAACCGACGGTTTTGA
TACGGTTACGGTTAATTAACGGTTACAGTTAGTATATTTTTTTAACCGTAACTAATCTAT
TTTCACGGTTAACGGTTACGGTCAGGTTACGGTCAGTTAATTAACGGTCCGGTTACGATC
CGAAATACGGTTACGATTAGATTTTGGTCATGCGCCTTGAGCTCCTCTAGAAAAATATTG
GGCCTACTGGGAATATGGTTAAAGCCCATAAGATTCCGTAACATAACGTACTACGGAAAA
GAAGAAGTCAACGATTTGATCTGTGATTGTTTTTCTCTCAATCAACTTCAAAATTTGTTG
ATTCACCATTTTTTTCCACAGAACCAATCCTTCTACAATGCCTGTATTCCTCTCTTCTCG
TTTTCTCTTCTTCTGCATCATCGTCCCCTTACTCATCTCTATCACTCTCTACCAACTCGA
>FP011554 AT3G22380_1         :+U  EU:NC; range  -499 to   100.
TGCAAAGTCAATAAAATATTGGTAGCGATAATATAGACGGAAGCGTGTGATGTCAAACTC
TTGACACGTGGCAGCTTCTGTTTAATAACTGGTAACAGTCCAAAATAATTTTTTCACATG
AATCCGACTCCGAAAATAATATTCTTTTAAAACCGAAAAATTAAATGTTATCAAATACTA
AAATATCATAACAATAAGATATCATTTTTGAGTGGGTCCTACCTACGGATGCTGACTAAT
AAAATAATTAAAGAATACGTTTTTTAATTTAATAATAAAATAATAATCGGTGGTAAAATA
ATTAATAAAAGAAGAAATATCGGTTATTTATTATTATATGCGAGATCTCTTATAACGGAG
GGCCAAGATTTTGTCACGCTGGTATATAGCGTATCGTGACCGTTGGATGTATTCACACCG
ACGGTGAAGATTGAGAAAATGTTTTACGGCAGGAGATATGAGCCGTGGATTTATTCGCTA
CTCTGCTTTTATGAGGAGCACAAATAAAGGAGATAATGGGAAGCAAGTAGAGAGATAGAG
GAGAGAGAGTTTGATAAAGAGAGAGAAAAAGGGGTTGCGATTTGGGAGAAGAGAAATAGA
>FP010571 AT3G12020_1         :+U  EU:NC; range  -499 to   100.
GTTAATGCATATTGATAGAGATCTTGTCCTCATGACAGAGCAACGACATGTTGGATCCAC
AAATTTTAATTTGCTCAGCAGCCGGAGCCATACAATATTTACGTTGGTATGTTAATATTC
TCTTTGAAATATTAAAAACTGGTATCTTTGTGCAGTTGCTATATCATTTCATCACGTGAT
TACATTTATGATATTGATGGATATACAAAAAATCTGAGTTTATTTTGTATTACTATTAGG
TTAAAAGGTAAAAGTCAGTAGTTCTTTTATTCATACAATCGCCTTATTGCTTAAAAATGG
AATACTGAAGAATTATACGTCTTTTTTCAGCACAAGTTGTGTATCATGTTCTTCTTCCAT
ATGATTTCTTCTGTTTAAGGAATTACTGTTCTCCTTTACTCTAATCGTAGTTGTTTAGTC
ACATTAACTCATGTAGCTGTATTGTTTCTGAAAAATGATCAACTAATTTGGATGCAGACG
ATAGAAAGTAGTCCCTTAGGTGACAAGAGTAAAGGTGAAGCTGTACACCTCTCACAACTG
GTAAGTTCATCTTGTATCCAGTGATGATCAATCCTTTTAATATGTTTATTAGTTGCATTT
>FP008929 AT2G41905_1         :+U  EU:NC; range  -499 to   100.
CCAAAATCTACTTTACCAAAAAGTTTAAGGTTTTTGATATTGTCTTTTTAGGTTCGGAAC
AAGCTAATAATAACATAAATAAAAGGGATGGATCACCCACCTGGGCCACTCTAAAGTCTA
AACCAATTGAAGTAACCATTTTAAACACACAAAATTATGTTGGTGGGCTTTTAGCTCTTT
AAAAATCCACACATATGTTAGTGGGCTTTAGCTCGTGGACCAGATACGGTTACATGGTTA
CAAAAGGCCAAACCCAAATCGGAAAACATGCCGGAAAATACGATCTGCACTCATTTTGAC
CAGGTAAAAATATGGTTGGAAACGCGTAAATGAATCAAAGCCACACAATGAAATAAAAAT
TCAACGGTGAGGTTCCTACATTATTTCTGTAATTTCTGTTTTTTTTGTGTGAACAAACGG
ATTTCTAATTTTAAATTTACCTAAAAATAGCTTAACTCCATCCGGTATAAATCCCCAAAA
GCATCATCCAATTATCCTCAGACCTGCGAGAAACAAAAAATAATAAAAGTAAACAAAACT
ACCAAAAAAAAAAACAGAAAAAAACCTTTCAGGTCTCAACTAGCAATGGAGATGAAGAAG
>FP012194 AT3G30290_1         :+U  EU:NC; range  -499 to   100.
TGAAGAAAATCGTGAATTTGTAAATGAGGACTATATAACAAAAGTTCATTGTCACGTTTC
AGAAAAAGGTACATTATATTACAGCTGCAAGTATAAAAAGAGAGTTCCTCCCTCATATAA
TCATGCAACGATAAACCATAAAACAAACACATACAAAATAGTTGAAAGAGAGAAATTAAT
ATGGTAGATGTTTATAAGCTATGGATAGTGATAGTTTCATTGATAGTGGTGAAGCTATTT
CATTTGATTTATCAATGGAGCAATCCAAAGTGTAATGGAAAACTTCCTCCAGGGTCAATG
GGTTATCCGATCATTGGAGAAACTATTGAGTTCATGAAGCCTCATGACGCTCTTCAGTTT
TCAACATTCATCAAGAAGAGAGTCCTCATTTTTTTTTTTTTTTTTTTATGCATGTTTAGA
GATATATATCTTAATCACTACTTACTTAGGTTAAGTTGTCTTTTTTATTGGTTGGTAAAT
AAATATAGACATGGACCGGTTTTTTCGGACAAGCTTATTCGGAGGCAAAGTTATAATCTC
AATGGATAATGAATTGAATATGGAGATGGCAAAGACAAATCGTACTCCTGGTATCACAAA
>FP021563 AT5G55670_1         :+U  EU:NC; range  -499 to   100.
CAAAGTGTTCTGATTCTCAGTTCTTAGTAAAATAAGTATTTGCAAGTTTCGGTTAATGGA
TTTATTATAAGAAAGAGAATTATTTTAAACACGAAACGTTGTGAATTGTGATAATCGAGA
GATATATGACCGTTGGTGGCGCCTGTATTGTCGGAAGTGAAGTAGCCGTTAACCGGCTAA
AACCGGTTATTATGAGACGACAGGAAGTTTTATTCAGAAATGATCAGACGACGAGTCGTT
TAATAAGTTTTCGAAAGTTTGAACGACAGGTAGTTCACATAAGTGAGCCCATTAAAAGCA
AGCCCATTTGTTCTGGGTCATGAAACCACGCGTATTGGATTGTTGTTAGTTCTCGTAAAT
TCGGAAAACACGTGTCATCTCTACACTAGAAAAAGGCTCTACAATGCGCGACTGTGTACG
GTGCATGTTAGTGAAATTAGTTGGATTCCATCGAGGAAAAAAATAATTTTAATTGTAAAG
AAATCAAAAAAGAAAATCCAAGAAATTTCACAAATCTACCGGATTAGGGTTTCTAGCAAC
AGGTCCTGTCTCCGGTGACAAAATTTCTGCAAAATCTCTTCTTTTATTGAGATTGTTCAT
>FP018743 AT5G15940_1         :+U  EU:NC; range  -499 to   100.
GACAATAGAGTTTGATATTCTTGAACCGAATCAAACCGGAAAGTGGATTCTCGAAGATTC
TTCTCATTATTTGTGCAAATTTTATCTTTCTCTCTTTTTTTACAACTCGTGTGAAAACAA
TAGAAGAATTACTTTTGTAAAAATATATTTCGACTCAACAACTTTAGATTCTTCTTTCTT
TTTGGTAATGAAAAGTCAAATTTGAGCAAACTTGAATCATGTATAAGTTACGTCTTTTCG
CATGTGTGGCTTTGTGATGATGTAGTGATTTCGAATTCAAATCCGAATACTACTCTTTCT
CCCTCTGGAATCCAGTCTGGTTGATTTGCTCGAGGCAAAGATAACGTTTGCGTTAAGCAC
AAAACCCTTCACTCCGAATCACGCTTCCTTCAAAGTTTCGAGAGTTTGGTTTCAAGTCTT
TGCCATTCCCTATTCATTTTTGGACTCAGGTTAGTTTTCTCTGATATATTAAAGTAGTAT
CCATTGATGCTAATTGCTCAACTGAATTCTGATAATTAAAATACAAAACAATCTTTGAGG
TTTTTTTTACAGAAGATGATGAGAGAGGTAAAGGAGGTTTTGTGTTTTGTCTGTTCATCT
>FP018641 AT5G14790_1         :+U  EU:NC; range  -499 to   100.
TTTAAAGTCAATCTTATCAACATTTCCAAAAAATATTTGTAAAAGATCTCAAGAAACAAA
TGTAGATCTCTGAAGAAAATTCATTTCCAAAAAACATGATACTAAATTACAACAACAGTT
GATGAGGATGTTTTTGGCGCTGGGGGGTCATAATCAAAAATCAAATCATAGGACTTTATG
TCAAATAAACATAATAATCGCTAAAAATGAAATATATAGTAACAAAAAGTTATAGTTTTG
GAAATAATATATTTAGTCAAGAGGATATTTTTGGGAATAATGTGAACAAGAGAGAAAGAA
ATATTTTTTTTAAAAAACATTAATTTCAACCGCGAGGCACAGTATCGCATATGGTAACTA
GAAACCGACAAATAAAATCCTGTGCGTATGGGTCCCACATATATTATACGACGCCGTTTC
AAAATCACACCATACGAAATACGACGTCGTTTGGAAACCACACCATATGAATACGACTCG
TGAAAGTGCATCAAATCGCATCGCCTGTTTTTATAATTTCTCGTCTTGTACAAAATAAAA
GACTCTCTCTCTCTTAAAATTTCTCTTTCGATTCTCTCGCATTTCAAAATTTCATTTCCT
>FP021289 AT5G52552_1         :+U  EU:NC; range  -499 to   100.
AGATTCGTCTGGTGGAAACGAATCAAAATCTAACTAACTTTTTAAGCAATGTATTTACGA
ATAATAATCACAATTTTAATAATTTTCTGATAACACATGGCCCACCTAACATATTATTAC
CGTGGAGAAGATATATTAGAGAAGAGCGCTGCGGAACTGGAGCTCGATGAAAGCCCATCC
ACATTTTCTATCAAAATCTAAAAGATTTAGCCCAGAAAAGGCCCACGAGGTTTTCTATTT
TTGACAGTTCATTCATACACTTGTTGCTTTCTCTAAGATCCAATCTCAGCCGTTCATTAT
CAAATATTAATGGCAATACTTGTCGAATCTAACGGCTGAAAAATATATGTGGATCCAATA
CATATATCATTGACTAATCAAGTTTTAGGTCCCTAAATCCCAATCGAAAACCTCCACTCA
ACACATCATCCACCACGTGTTACTTTCTAATTGGATTAAATATAACATAATTGCTCCGCT
CCAGTGTCTCTTCTTTCTCAAAATCTTCTTTCTCAAAATCTTCTTTCTCTCGTCTCTGCG
TTTATTCTCTCTGGATCGAAGTAGTAACTTTACGTCCGCGATTTGGTCTCTCTCTCTCTC
>FP005284 AT1G73325_1         :+U  EU:NC; range  -499 to   100.
CAATTACTCCTAAATTAACGACTTTGATTAAGTTACTACCAGTTTCATATATATCTATAT
AACTACCACTTTCTCCTTGCAAATTTGGTTGTATAAATTTCACTCAAATGTCAACTTTTC
ACGAATTGCTTATAATGTTAAATTTACTTTTCTTACTGTGTCTATCAACTGCGTTCACGT
AGGAATGTTTGTAAAGTTGTTTTTCTACGATGATTTTAAATATAATAATTGACCAGTAAT
TTAAGATTTAAACGATAATTGTTTCCTTGGAAAATATCTACTAAATTACAAAAATTTCGT
TACACAAAGATTTTGGGAGGCCAAAAATTAAACGTGCGTAAATGAGAGCGAATATTCCTT
CTTGATGGATGATAAAGACATAAAGAACGATACAAACTTCAAATATTGTTTGGTTACAAA
AATTTTCAATTGTTAGCATTTATTTTTGTTACATAAATTTACATATGATAAGCTATCCAG
TATCCACACACCACGAAACAATTTTCAAACTATGGAGAAGCTTACTTTGTCTTTCATCAC
TCTCACCGTTCTCTCAGCCATCTTCACCGCAGCTTCAGCGGCCGATGCTACACCAAGCCA
>FP004728 AT1G67250_1         :+U  EU:NC; range  -499 to   100.
ATCTTCAAGGGTGTCTTTGCTTACCATAAATTTACTGATTTACAAAATTAGGTATTGAAT
ATAAACATAAAGAAAAGATTTACCTAAAGGTAAAAGGAAAAACGAATACTTTGAAAATAA
TTTACAGATTTCAGTTTTAAAATCTGTAAATTCACATCACAGTCATTGTCTTACGTCATT
TTTTGTAGTATGAAAATAATTCATAATTATTAATATGTAAAATAACTAATAATGAAATTA
TAACCAACCAAAAAGCAAATGAATTGCTTATGTATGAAAGAAGATAGTTGAAAAAATGAC
CAACCAAAAAATTGCTTCTTTATGAAACAAGACATTGTTGAAAAAAAAGTTTTGAACAAA
AAAATTCTTAAGAAAATTTAGACAAACAAATCCATCTTTGTAGGCCCAAATACAAAATTA
ATGGGCCTTAGATTTGGGATTATTTATGTGAGCCCATTATTAAACTTCGTCTCTTACTTT
TTTTTTTTCTTTTTTTCTTACTTTGCTTGTCCCGAAAGTCGCAGAGCGAGCTACAAGAAG
AAGCGAAACACACCCAGAAGAAGAAGAAGAACAACAACGAAGTAAACAATGGAGTCTGAG
>FP010218 AT3G07870_1         :+U  EU:NC; range  -499 to   100.
TTTTTCGAAAATAAAAAAAAGAACTGAACTAAAAATAAATTTGAAAGTGTACAAATTTAT
AAAACAGAAGGTAAAGAACTAAATATAGTTGTATACTATTAACGACCAAAAGTAATAATT
AGATTTTAAACAACTTAGATTAAAAAAAAAAAAAAAAAAGTAAAAGGAAAGAGAGGACTT
TTGCATGAGTTGGCAACTTCTTTTTTTTGTTTTTATTATTAAAGTCTTAAGAAAACTAAT
TATTTAATTAAATGTTGCTCTGTCATCATCACACTTTTTATTGTTTGGTTTTGTATTCTT
CCCCCATTTTCTTTATTCTCTTTTGACAAATATGCAATTTCCAATCTCATCCTACGGTCT
AGATCTCTCCAATCATCATCCTTCTTCTTCCAATATTCACTTTAAAATAAAAATAAAATT
TAGAGATAATAATTTCCACGAAAGAATTATTATTATTATGTGATGCCTATTCAACGTACC
CTCCCTTTTTTCCTCCATCATCTTCTTCTTCTTCTTCTTCTTCTTCTCCTCTCTCTCTCT
CCATCTCGATATCAAAAACTCTTGCTTCTGATTCTCTTCATTCATGGCTTCAGAGAAGAG
>FP012305 AT3G44400_1         :+U  EU:NC; range  -499 to   100.
AACACACGGCGGTGGTGGTGGTGATGAACGACAAAGATCTCTCCTTTCTGACAAGTTCCT
CGATCCATTCAAACACAACAGCACGATGACAACAATACCGGTGGCTCAATCGTCTCTCTC
ATAATCACGGTGGTTGTGGCTTTAAAGAAGGTGGCTGGATAACCAACGGTGAGGCATAGT
CTCGATCACGCTAACGGTGGCTTAGGGTTTAACTCAAAATAGTTCTTTTTATTTCGTCCA
AAATCAGAGACGGCGATATACACAAGCACACAAATGTAACAAAGAAACCCTTGTCATATT
TAGTCATTGGGCTAAATGGGCTGCAACTTATTAACAACAAACTGGCCCAACTACTAATTA
TAGAATTGGGGATGTTAAAGATTTTGTCGTTTGTAACATTTTCTAGGAAACATCCATGGA
GTTTCTGTGCCAATAGTCAACGGTCACACGGATCCTTTTCTTCCTTGTTAAAATCCTTCT
TCCATCCATCTAGGATCTTGCTCCATCCTTCACCATTCTAATGGATTCTTCTTTTTTCCT
TGTCGTAGTCGCAGCTGCTATAGGCTTCTTCATACTTTTTCGAAAATTCAGATTCCAAGA
>FP007881 AT2G30933_1         :+U  EU:NC; range  -499 to   100.
TGAACTCTGCGGTTCAATTGTACATAAAGTGCAGTTATAATAATAACAAAAATATATAAA
TATATGTGTATATATATACATAAAATTTTATTACTATTGAAACGGTACTGGACTGTGCGG
GTTCGGTTACCATGAAACATATTACCATTTTGCAAATTCTACCTTTTAATTAAATATATA
GTTCTTTACTTCTTTGTTGTTGTTTATGTTTAAATCTTTAGTTAAATTTATATAATTCGT
AGCTAGCTAAGTGAGGCCCACTACTCAAATTGTTTATGCTTATGTTAGCGGCAAATTATT
TATGCTTATGTAGAGCTTCAAGAAAGAAAGAAAACTAATGGAAAAGTCCTTAATTGTGAT
TGAAAGAAAGTAAAGAAAAAAGAGGAACCAGGGAATAGAAGAATCAAAAGTGTGAGAGAA
AAACCATCATTACTAACATCACTCACTGGAAGCAGCCCGCATTACACTATACATTGCCCA
TAAAACCTAAATTCCAAACAAATCATTACTACTCTCTCTCTCTCTCTCTTTCTCTCTTGG
TTTCTCCAGCAATCTTGCCTCCTTTTTCAACTCCATAAACTCAAGTTCCAAACACAAAGC
>FP001660 AT1G18450_1         :+U  EU:NC; range  -499 to   100.
GGATTCTTTTGCTTGAGGGGTTCAACAAAAGTGCAACATTTGTCAACACTCGAAAATCTA
TGGAGCAACTCAGTTAGAAGTGACATTGTTACATTACATATATTCATATAACAAACTACA
AAGTGTTCTTGCTGATTCATTAATAATTTTTTTTTGGTTCCATACTTGAATCCTTTTTGA
GCAAATTGTACATCAAAAGATAACCAGATTATTTGTTTATCATAATTTCTATTATGTAAC
TCGAAAATATGGATTTCAGTATTTGTTCGGCTGTAATTTAAATTATACACTTTCATTAAG
CATAGACATTTTATTTGGCAATAAATCAGCTTCGTTTACTGCAAAAAGGGTGGTCACAAA
AGTTGGTTCGGTTTAGAAAAATTGTGTTCGGTTCGGTTAGTTTCTTGAATAATTTAAACC
CGACGGATTAAATGAGAGGTTTTGTGGTCCCCACAACTCGAACTCAGTAAAACCAAGTCG
ACCCGATTCAGCTGGATCCGAGATTACAGAGAACCCCGTCCCGTGTTTAAACCCTCCGGC
GACAAAGCTCAGATAGAGAACCGCTCCACCCTTGTCGTTCGCTGCAGCCATGTACGGCGG
>FP020632 AT5G45410_1         :+U  EU:NC; range  -499 to   100.
TAGAGAGAAGAAAAGAAAGCATCTCAATATGCCAAAGAATTTAACATAAAGTTATGAGTT
CTTCTTTACTTCAAGCTTTGATTCGAATTACAAGACTTGAGCATCTGTGTATCCCCTCCC
CAAAGAGCACCTATTTTATTACTAGGGAAATATATAAAAAGACTATATATATTCTTAATC
CAAAATTCCAAACTAGAATTTTCATATAATATTCTTAACATTTTTATCACTACAAGTCTT
CAACAACAACCGCAAAAGCTACCCCACTAAATCTCAACCGTTGGATCAGATAATTAGTGA
CGATAAACGGCATGCGATCCATTATTATCCAACACCAAATAGTCTTCGTGGTTCAGTTTC
TCCACCGAACACAACCACGTGCTACATTACAGAGTCAACTAAACCGGAAATCACCGGTTT
TATAAAAAAGAGTTTCACGGGTTTACCGACTAAACCGGTAACTCTCAATAGAAACTCAAA
GCACGTCTGTGTTCACCACACGTTTTATCAAAAGTCTAAGCTACTCTGCAATTCATTTGC
CGGCGAAAATTCTCAGGTGATTGATTCTCTCTTTGTTTTTTTCTGATTTATCATATCGAT
>FP012618 AT3G48425_1         :+U  EU:NC; range  -499 to   100.
GCGGGAATGACTTGTATAGTTACAAAGAGTGGGTGAGTTTTAGTCTGAAATCAGAATCCT
ATTCATAATTCCATAACAATCAGAATTGAAATGATCATTCGTTCTTTCATCTTTGGAATT
GTAGATACACGGCTGATGAAGATTTCGAGAACGCAGATGCGGTTTTCGACTGCATTGGAG
ACCCTCCAGAAGAGAGATTTGATTTGGCATTCTGTGGAAGTCTTCTCCGGAAACAGTTCG
TTAGTTAAAAACTACAAACCACATTAAGAAAATTGTTTCTATATCAACATTGTTGTGTAT
AGTCATTTGAACAGAACATTCATGTAAAACCATATATATAATATAATTCGATTATAACAT
TATGAAGAAAAGCGTTACAATATATTGGGCTTGTGAGCGTTGTTGGGTTTACTATGTAAA
TGGTTTTGCTTGACCATTGTTGCAAATTTCTATGTGAACTTCGAATATACAACAAACGCC
GAAACACAAAGCTTCGAATATACAACAAACGACGGGACAACGTAAAGTTCGTACCTTTTT
CAAGTTGGTATCTGAATTTTGGTGAATTGAGTTTTATCTCCATAAAGCTACGAAATTGCT
>FP016839 AT4G34150_1         :+U  EU:NC; range  -499 to   100.
GATGATTGCAACAGCTACACTGTAATCTATAACCATCATGCCATTGGACGCATCCTAGTA
AATACATAAGAAAGACACTCCCTTTATTTTGGTCTCCGTTCTTCAGCCACACCTTATAAT
ATCATCCACAAGATAATAAGTGGTGTCTAGCAAATAACAAAGCGAAGCTATATCTATATT
TATTTACTTATTGATTGTCGTGAATCTATCTTTAATGGTGACATGCCATAGAATTATCAC
TATTGTGTGGTTGTGCTTGTAATTGTTTGTAAAAATTTTGATTTTATGAATCAAAGATTA
TCAACATCTAGACTTTAATAGTTAAGGAAATAATAATATTTAAAAAACGCGTACCTAAAT
CTAATGAAAAGTCAAAATTACGGTCAACGCCTTACGAGACGCGTCTGGTTCTTGAAAGCA
AGTTCTGCGTTATTTCATCATCAATCAAAGTCGCCATTTTATTTTTATTTAAAGTCTCAC
GTCACGGAATTATCTCTCTGAATTCATCATCTTCATCATTACCTTCTTTTTCTCAATCTC
GATTGTTTTCTTCCAAATTCATGTCGATGATGGCGGGTATACAAGGCCAGATTCTCGAGG
>FP021463 AT5G54570_1         :+U  EU:NC; range  -499 to   100.
TAAAATCCACAAAATCTTACCTAAGTTCAATACACCCCTTTTTTTTTGTGATAAGTGTAA
ACACACAAAAAATAACATATATAAATGGATATGGATGCTAACATAAAAGTTCACATTATA
TTTATATATTAATTTATTAACTCATCTCAAAATAAAGTACATAATATATTATTCAATCTA
TGAATTTAATTTGATTATCATGTAATTTGGGGTTACAAATAACAAGACTATCAAGAAGAA
TATCTTTAAAAAAAAGACATAGGTAGTTAGGTGAATCAGTGTCACTCAGTAACAAACTTT
TTTTTTATCTTAAGAGAGTAAACAACTTTAAAAAGTTTTTGGCACAAGTATAAGAAACGT
GTGCAGTAAAAGTAGAGAGAACAAATGTCAAAACCAAAGAAAAGCCTTCAAAAGACGTGA
GCTTTTGTTTTGCACTCTTCCTCTTTCTTCTTCAACTTTACAAATTAAAAACACACACAC
ACCAAAACTCCATTTTCTTGCCTCCAAATCTTTCATTCACCATAAAATTCCATCCCCTTA
TCTCTCTCTTTCTCTCACTTTCTCTATTCATGCGACCCAAAAAATGGAATCTTTAATGAG
>FP020877 AT5G48040_1         :+U  EU:NC; range  -499 to   100.
TCTGCAATTTAGGTGAAGGTTAACCAATTCGAAACCAATTGAGAGAGATACAGAGAAACA
TAGAAGAGGAGAACGAACCTGATTGGCTAAATCTTGAATAAGCGATGAAGAGAGACATCG
ACGACTCAACAAGCGAAGAACCTTTGCGCCATTGGAAGGGACCATTTTCCTCAAGCTTCG
ATCTTTTAGGTTCTACTCAAATTATATGGAGATTGTACTAAGTGGGTTTAAGTCTCGAGG
GATTGAGACAGAGCAGCCAAAGTTAAAACCCTAGCCAAAACCCTGTTTTGTTGCTTCAGA
ACTGTGTAGAAGATGCAATTTCTGTTGTTCGCCACACAATACCGGGTTTGACCTTTTCTT
ACTCAACCCCACCCATCATATCCGACCCAAATCTACCCGACCCGGACCATCGACTTATAA
CCCTTAAATGGGCCCAATGGCCCATTAAAAGCAAGACAGAACTACAGTATAGTTGCCATC
GTCTCTGTAACTCGCCGTCATTCCACACGATTGACCGGTACCAATCAACAGTCACTTTCC
TTTTAACTCGCCCAATTGACCCGACCCGACCCACCCATCAGAACTATAGTTACCGTCGCC
>FP020671 AT5G45800_1         :+U  EU:NC; range  -499 to   100.
TGTTGATTCAAATTATTTCAATATAAAAATATCTATGATTAGTCTATTTGTAATCATTTG
AATCCGTAGAATAAATGAATAGTGGAAATCTTTTCACTTCAATAGTTGATCAAAAGTTTA
TTAATATTTATTGCTGTAAAAACAATCCCAATTAATATCTTTTAGTAAAGATGCAATTAA
AAAAAAATTGATTGCTATTTTGAGTAATGCGATATAGACAAAAAATAAATTGTTAAATAT
ATTTTAAAGGCATAAGTATATTTTGTATTTTTGAAATCTTACATAACTAATTTAAAGAAG
AGAGAATTTGTCTTAGTAAAATATTATTTGCCATCACTTCACTAGATTTAATCGAGCTAC
AAGTTTACAACAATTTGACTTTTAGTTTTTGCATCATAATCCACGTCATCGTTGGCATAT
TATCAACCGTATGTAATGTATCTCCCCCTCTCTCTTCTCTCTTTTCTGATAAACCTCACC
AGCTCCTCTCAAATTCTGCAACAACTAAACCCTCTCTCTCTCTCTCTCTATCTTTCTCTC
TTCACCATTTCTTTATCTTCCATGGAAGAACAGTCTTCAACAACAAACTAAAAACATGTT
>FP014826 AT4G13090_1         :+U  EU:NC; range  -499 to   100.
AATACTAATAATTTAGTATGTTCACCAAAATGAAAATTCATTGATATCTTATAAATTTTG
ACAAACTAGTCATTTTATAACCAATTTCTAAAAATAGTTTTCTCGATAACTCTGTTCATC
ATGATTTTTTAATATACCAAATGATAATTTAGTATGTTGACCAAAATAAAAATTCATTGA
TATAAGAGAGAATGCATGCTACTTTTTATTATTTTTTAGATATGATGATATGTCATTATA
GGTAAGAATTCTCATTTTGGTTTTATGTAACCAAATAGTTAAAAGGAAACATTTCTATTA
ACAATTTCTTGACCAAAATTTTGGTTCAAATGTAGTTTTGTTGACCAAAGTTTTGGTTCA
AATGTAGTTTTGTTAACATTGACGAGGTAGAATTTTAGAAAATTACTTCCATTTAGAAAA
AAACACCTAACTAACCCTCTAATTAATCCCCTAACACACACGAATATAAGTAGGGGAGCT
CTCTCTTCTCCCTGAGAATATACTCAAGGTAACATATAAAATGAATAGGATAAGATATTG
TTTTGAATTAGTTTCAGTATTGTTCTTGATGTTTACTGCTAATGCAAGAGCTCGTGGACG
>FP015194 AT4G16563_1         :+U  EU:NC; range  -499 to   100.
GATTATCCGAGGGTGTGGATTGGATATGTTATAAACCAATGAAGTTGAATTTTAATAAAT
GAAACATAAACAAGAGAAGATAACAAACGTAGGTTTAATAAATGTATCATGTATGGTTGC
ATGCGAAACTCCCCCATCTCATCAATGTACAATGCAGTTGACTTTTGAGTTTTGCCAATC
ATCAAAGACTAGCTAGACAATAGTATTACTATTACAGTGCAAGTTTCAACATACTGCTGC
GTTTTGGCATATGTAATGGTGTTGGTTTCCTGTCTAAATCTAATTCTTTATCTAGGACTA
AAACTCTGCATGCCACTCTTTTCATCGCTCAAGCCTTTTCTTTAGTTTCAAAATAATTAT
GTAAATATCTTTTTGTCAAAAGCATAAATATCTATATTTGCTGAAATGAAAGCCAACAAT
AATTTATTTTTTAATCGTCTCACAATATGTCTTTGCTCTGTCCTATAAAAACACTCGACC
TCCTCTGCTTCAAAAATTCAAAACCATTCCTTGGACTCCACTGTTTTATTATCCACCATG
AAAACTTGTTTGATCTTCTTCCTCTACACAACAATTCTCCAATACTATTTCCACTTCTCT
>FP009905 AT3G04810_1         :+U  EU:NC; range  -499 to   100.
ATTGCATTATTAGTTTAAAGAAGACTTTAGGTCGTAATTCATAAACAAAGATGCTCGACG
ATGATGATGGTACTCTTGCTTCTGGACATCGTATTTAGTGAGATTGCTAGACAACATATA
TTTCAAGACAAACAAAACAATCCAACGTATTGTGATACTCAAAAGCTAAAATTAGTCTAT
ATAGCAAAAGAATTCAATAACATTTAAATAAAAATTTGGGTAACGCAAACCTAATCAATT
ATTGTTCAAATAGTATTAATAATTCATAATGCACGAACTACAAAAAATAATATATATTAT
CCCAAGACGAACTTGTCATTTTATGCTTTTTTCTGTTAAAAACTTCATAAAATAAAATAA
AAATAAAGTAAAGTCACATCATTTCAGACAAAAGGATGAATCAGATATTAAATTGCATAA
CATTAAATAAATAATAAAGTATATTGTTGTCTTAATTTCTTTTTATATAATAGAGGAAAA
TACAAAGTCTTATTTTTCCATCGAGAGCAAAATCTGTCGTTTTCCTCTGAGAGCAGGTCT
AATGGCGAACCAGTTTCTTCCTCTTCTCATTCGTTTTCTTCCAATGCCTCTTCTTCACTA
>FP022595 AT5G66540_1         :+U  EU:NC; range  -499 to   100.
TCGCGTCTTTGATCTACACTTGTTTGATTAGTTTTGTTTCAGCATATCATTAAGATAGAT
GTTCAAAGAGATGTTTATATGATAACACTCCACTAAAAAGAGTTTTGTTGTAATGTTATT
GTAGGTGGGAGGGGTTGATACAGTCATGGGACTTCCTAAAGAACTCACAGAAAAATTCAT
AAACGATGTGTTGTTGTAGCTCAAGTCCCTTTTTGATTATGTAGGAATACTTTTGAATCT
CTCTAATCAATCATTTATTTTGTAATTTGGTAAAACACAGATTTATCGTATCATGTTTTT
AAGTAGTGATGATGTTTTCAGATTTCAAACTCTCATAAAGCAATTGAAATGTGTCAAAGT
TTTTGCAGTTTAAACAAGTTTCAGACAAATGTGGATTTTTAATGTCTGAATTACGATTTG
GGCCAATTCACAATGTTAAAGGCCCATATATTGGCCCAATGACTAAGGGGTAAAACTCGC
AGGGTTTTGGAGAGATACCATTGAGGTTTCTCTTGTCCCTGTTCCTCTTCTAAAACCTAA
CCGCCGTTTAAACCACCTTCGGCACCGCCATTGATATACTCTACTGTTTTCGTCAAATCG
>FP006220 AT2G03690_1         :+U  EU:NC; range  -499 to   100.
TCTATGGGTTACTCTAGAAAAGATTTTAAAATAATTACAATATTCAGTTGTTTTTTGTGT
ACATATAAATTAATTTTTATAAAAATATTACATTATATACTTATTAAGCATCAATGCCTC
TGTAGCATAGTGGTATTGCGTTCGCTTCGTAAGCGAAAGGCCGCGAGTTCGATCCTCGCC
GGAGGCTTTTGCCAATTTTATTAACTACATATAACTATATATCAGTTACAATATTTATGG
GCCAAAAGCTCTTCTTATTGGATTTGACTAGGGAATCTCTCAGTTTTTTTTACCCAATGG
CCCAAGTTCTTATATTTCAGTCATTTATTTTCGGTTTTTCTTTGAACATTAAATGATGGG
CCACAATGGAGTTATAAACTAAAGGCCCCAATTGAAATCTCTCTCAAAAACTTTCAGTCA
AATCTTGAGAACAGAAAGAAAGTCCACGCGAGGACATAAGCGCGTGTGATTTAAAATCGT
CGTCGTCGTCTTCCACACCGACTTTAATCTGATTCTTAGAATCGCCGTTTGGTTTTTAAC
CAGAGAGATTATCTACCAAGGAACGATGATTATTGAAAGAGCTCGAGTTCCGTTGAGCCG
>FP022497 AT5G65580_1         :+U  EU:NC; range  -499 to   100.
GCATCAGGCCACTTCTCTCTCTGACACAGAGACCAGCATTGATAGCCTGTGATATCAACG
TGTGCAGTAGAATCTTGCTTCTGCTTCACGAACCAAGATTGCCTGTAGCAACCACCACAA
CATATGTTAGGAACAGACTCTGTTTTGTATACAAACAAACCACTTTGAATAAAATTAGGA
ATGGAGTTGAAACTCTTCACCTTATTAAACTGATCATCATCATCCATCATGTTCTCTCTT
ACTTTTTGATAAAAATTGTGTGAGAAAAATAGATGATTCTTTGTAAACGTGTTATATTAT
CAAAAAAACAAAAGGTTTCAACCAAATCGAAATTTCCTTTTTGGTTAGATTGATATTATT
ATTATTAGTAAAGGAAATCGAATCTAATTAAGATTACCTCTATAATATCAAATTCCCAAC
GGTTAGATTTAATCTATAATGTTATCAAATCCCAACGGTTAGGAGAAATATAAAGCAAAG
GAACATTAAACAGATCTTCAAATTTTGTGGGCTAACCCTAAAATTAGAGAGAAACGAAAA
AAAGCATACACAGAGAGAGAGAGAGATCTAGAGAGAGTTATAGAGTAAGAAAGATGCTTC
>FP012390 AT3G45620_1         :+U  EU:NC; range  -499 to   100.
AAATTTTAAAACCAAAAGAACCGGAGCCGAACCAAAATCGAACCAAACTTTCAAAATAAT
CGAATAAATATTAAACTTTAGAACCGAAAAAATCGATTACCGAATAGATACAACCTAAAC
TGAATGGATAACAGAACGTCGAGAATTATTTTTAATGGTCAAATCAGTTGCCAACAATTT
TGAGGCATTAATACTCTCAATTTTGCCAAAACAATTTTGATCTATGAATCTGGACCGACT
CTACTCTCCAACCCAATTGGTATTTTCCATCTACTTAAAATATGGGCTTGTACGGCCCAA
ATTATTATTTTACTCATATCGTTTTAACGTCATTAATGATTTTCTGAAGAAACGTAAACA
TTTGCACTGTATGACGTTTTAGAGTGACAAAAACAACAGATCAACAAATTTCGATTACCG
TAGACGACACGATGTTTCACACCCGACTACGAATCACGACGACTTATACAAAACAGCAAA
AGCGTAAAGACTTGAACTTAAAACCATGGCGAGACCGAGACGAAGAAACACAGAGATCGG
TGATGGCTTCACAGAGATATTCAACAGAGAGATTGGTTTCTCTCATCCAATCACCATCTC
>FP005535 AT1G76020_1         :+U  EU:NC; range  -499 to   100.
TGGAAATTCAAATTTCGATCCAATCATAGAAACTCGGATGCAGAAAGTAGAAAATCCGGT
GAAAGTGAAACAACTTGGTACAAGGAAAGAGACGCAATAGAATTTTCTGATGATCTAAAT
CAACAAAGCACATACCTGGGAACGGTTCGATTCGAGCAGAGAGAGAGGGAGAGAGGGAGA
GAGGGAGAGAGAGTTATGGTTTATGAGTCTCTCTGTGAACGTAGTTGGACCATATCTCAA
ATCTATCGTTTTTGTAGAGGGAGGGCTCTTATTTACGTGTAATTACAGTTTAAATACCAA
ACTCTATAACATTACAAATATGGCCCATTACCAGATTGTGTTTTCTGCCACGTCACCATA
ATTGAAATCAACGGTTAGAGATGAAAGGAGAGGTAACTGTCTCGCTTAGCTTCCGAGTAA
TCGTAGCCGTTGCGTATACTCACCGACACCGTCCCTCTGTTTTAATCATCTCCGGCGATT
CTGGGAAGAGAGAAAAAGTGTGAGTCAGAGAATAATGATTCGAGCGGTTCTCCTGTTCCT
TGTCTTCGTCGTTGAGACGAGAGTACAAGCGCAGCTAGTGCCGCCGGTGAGGCAAGATGG
>FP014436 AT4G07820_1         :+U  EU:NC; range  -499 to   100.
TCACACCCCAAAAAAAGGCTATTTATTAAAGTTTTCTGCCGCATGGCTATTTTGCTAATT
TGTGTGTCGAATTTGGCTATCCAGCTAATTGACTCTAGTTAGTATATATACTCTAGATTT
ATTCTATTTGTCACATTGTTGTAGTTGGTTTTATTTGTAAGTAAAAAAGAAAAACTTGAA
AAGACCAGGGAAGAACCAATCTCTTAATACATATTTCTTAAGATAAAATTTCATTAAAAT
ACAATACAATAGATGTTTCATTAAGTATGTTTCGATTTTCATAAAAATACTTTATAGAAT
TTTTCTTTTAGAATGGATCGTGAATATGACGGCTCTTTGACCTCTTCGCCTAGTTGACTT
GGTAAAAGAGATAATCAATACAATACTACAAGTGATCTTTAGTGGAAAAAATAGATTTCT
AATTAAAGTTCTGAAAGTTTATTATTAAAGTATCACACCTTCTTTCTATATAAATCATCG
TTTCTTAACTCTACAAACCACTACAGAAAAAATTAAAATGTTTAACTCCTATCCTAACCT
TTTAGTCTTGGCTATTGCTCTTGCACTATCTTTTTCTGTTCCTCTGAAAGCCCAAGACCA
>FP003930 AT1G56210_1         :+U  EU:NC; range  -499 to   100.
TATATGGTTAGGTGACTAATTTTTTTAAATTATAATTGTTTACACTCTTAAAATATTCAA
ATTTCTTAAAATTATCCAAAATTATTTGCAATCGACCAAAATATTTAAACTTGAAGCCAA
CATTTACTTGCTGGAATAGTGATTTCAAATACTCGAATTATTCATACCATACTTAACTCA
TATTTTCTTATACTCTAACTATTTATACCTTAACTACTCACATATATCTTGTATCTACTG
CACAATCTTTTTACAGAAATGAAAAAGCCTAGTGAATGTCTGAATGGAACTACTACAATG
TAAATAACTTTTTTATTACTTGGATGTTTTGTTTAGTAGTTTCCGTGAATAATGGTATAT
TTTCGAAACTTTAGTAACTTTGAGGATCTCTTTACAATTTTCAATTATTTAAAAGTGTAA
CCAAATTTTTAAAACCAGCTAAAAAGCTCATATCCCCATCCTTTATAATAAAGTCATAAT
GAATTCCCCATAATCTTTTGCATTCCCCAACACACACTCCTGTCTCTCTTTCTATCTCTC
TCTTCCACTTCAAACTTCAAAGATCTCACAACTTCTTTGAGTTTTGTAATGGCAACAGAT
>FP007189 AT2G22890_1         :+U  EU:NC; range  -499 to   100.
GAGATAATGTATTGGATTAGCTTGTCATCCTAATATGTGTGTGTGTGGTTATGAAGAACT
CTATATGCTTTTGGTGATTTGGTTCCTTTGATGGTGGTTGATATTTCCTTGATTATATAC
CCAATTCATATCTCTAAACCAAGTGAATATTTTATTTTTGTTTTAACGCATCTCCAAGTA
AATGTTTTTTTATTCCTAAAGTTTTCTCTAAAGAAAAAATAAATATATATAGAAATCTGT
ATTAACGAGTAATTTTGGGTTTAATAATACTTTTTAATGTTAGGTTTTAGTTGGTAACTT
CATAAATTAATCCAAATTTTTTGAGATTTTCTTTGAATGTTATTATCTCAATACTCTCTT
ACTTTCTTTGGTCAAAATTATCTCTTTTAAATGATTTTTTTATCCTGTCACAAAAAAAAA
CATATCCTTGTTTTATTTAGCTTTGGAAAAAAAAACAAGAAACTTGATATATCTTTTCAG
ACATCACATACTCTGCTTCAATGGCTACATCTCTTCAAACCAAATACACTCTAAATCCCA
TCACAAACAACATCCCAAGAAGCCACCGTCCATCGTTTCTCCGTGTCACTTCCACCACCA
>FP014320 AT4G03610_1         :+U  EU:NC; range  -499 to   100.
CACGCGCTTTAATATATTTTTTTTTGTGAAATATGAAAAACATTTGGTCGAATTTGTGAG
ATAATGAAATGGTAATTGGAAAGATTGTGACTGCATTGTTTTTAATAATTAAGTAAATTT
AAATTCTGTGGAAGTATATTTAATCAATAAACTGGAAAAACAAAAGAAAAGATTTCGTTA
CCATAACGATTTAAATTTAAGATTTTGTTATACAGAAAAAGAAATGTAGAAGATTTTTTT
CTAATTTAGAGGAGTCAAACAATGATATATAACAAAAAAAATCACAATCCGGTGGATTTG
TGGGGTAAGTCATTAATCTTTTACTATTTTGTTTGGAAAAATTAGTAGTCAATATCATTA
TGACTACATATATCAGTGTCAAAGACTCAAAGTAATGGCTTAGATATTTTATGTTAATAA
AAGGAATATATATACTGTGAAAAAGACAAGTTTGTGTAAGGGATCGCATATAATCTCAAC
TAATACAATAAACAAAGATATAGCCGTTGGCATTAATCAGCTTTGGCTAGACCAACCAGA
AGATCAGAATCTTGAGAAGATGGAGAAGAATCAATCTGATGATGATGGAACGGCTCTGAT
>FP000876 AT1G10120_1         :+U  EU:NC; range  -499 to   100.
GGCTTGTCTCCATTACCTTAATTCCCAAAAATTCTTGCTTCTCTGATCTCACACACACAT
TCATATGTGAAAGGTCTAATCTTTTTTTTTTTGTTTCTTGAAAAACTGAAGAGATTGGTT
TATGAGATAGTGACTTTGCTCTCTCACACTCTTAAAAGCGAATCTACTTTTTTTTTTCTC
TCTTTTCCTTTTTATTTTTCTCTTGTGAGCTGTAACTTAGCTAAATCCATTGCTTGTTAC
CACTTTATGCTCTGAAAGTTCTCAGCTTTCTTTGTCTATGATAAGTCTATTTGTTCTCTT
TAATTATTTTTCTTCGCTTGACTTGAGTACGAATAAGCATTTATCCTAGGCTTCTCTCTC
TCTCTCTCTTTCCTAAAAGAACCTGTGACTTGCTTCTGCTACATTAGATTTGATGCTCTG
TTGATTTAGTTTTGTTTTCTCTTTCCTCTTTCTCCACTGTATAAAATCCTGCTAAACTAG
TTTACTTCAGTTGTTCCTTGTCAAAGTAGCAAAACCAGGTTCTGAAATTGGAAAACTTTT
TTTGTCCTGAGGGTTCCTGGTTGTTGTTGAAGCAGAGGAATGGGTGGTGAGAGTAATGAA
>FP010757 AT3G13784_1         :+U  EU:NC; range  -499 to   100.
AAATCAATAGTGTTGTTTATTTTACACCGCAGCAATGATGAGACACTGACATTCCATAAA
GTACTCAATACTATTACTGAGTGGAAAATATTTGCAATTATGAGAAGACAAAAGTCTATG
AGATCTTGAACATTCCTGACTGTCGGGAATACGTTATTTAGCATTATGTTTGTTTATTTA
AAATTTGTATTTTCATACATATCCAATGTCAACCGAAATTGGTGAAACAATCGTTTAGAA
ATGTAACCATCCCAATTTCATCATGATGCTAGTTATAATTTATGAGAATATCTTATACCT
TGACAAAATATATATATCTTTCCAAAAAAAAAAAAAAAATTTGGATCTCAAGATTCTCAA
GTCTCAACTAACATGAAAAGGCATTTGGATCGAGATTATAGCATCTAATTTTCACAAAAT
ATGGACCACCACCACCTCAAGAACGCACCAAAGACCCCCACTGTCTATAAATTTGACCAA
TTTTTCATAAGTAAAACTCAAACATAAACACGAAAAAAAGGATTGCAATGGCTAATATAG
TTTGGTGTAACATTGCCATGTTCTTGTTGGTCTCGTTGTTTCTCACTGACGATGCTGTTG
>FP001079 AT1G12211_1         :+U  EU:NC; range  -499 to   100.
ATAGGCTGACGAACCAAATTGAGAAATCAAAATCAACTCATCATACTAGCATACTTGTCT
TCTTCTATCTTATACTTGAGGAAACAGAGAGAGAACACTATTAAGGAACATATTTTCACA
TTCTTCCCACTTAAAATACAATCCTAGCTACATTACAATGAACACTCACAATCCAAACAT
ACAACTAAACTGGAGTTGTTGTTAGAAGTTTGATGTGCAAGTCATGTTGACAGATGAAGC
AAAAAGCAGAGTAACAGAACAAAACCAACGACACTTTTTTGAGGTTTAAGGGGTCAAGAT
TTCGATTCCGTACGGCTAAAAGATTAATTGACAAACCAAACCGAAGTTGGGCCGTGGAAT
AATAGAAAAAAAGTTAGGCCCAAATGACATATATAAATATATATATATAGCTAGGGTTTA
GGAGGCAAAGGACAAAAGAATCATGGGGAAGAATCATCATCCCTTGGGCCGGAGGGGCGG
GTGGGGCGGGTGGGGCGGGTGTTTCGGGCCTATGACAACATCGAAACGTAATGTTTACGC
TGGAAGAAAATTCAGTACGTGTGCGAGACTTTATAATTTGAAGGGATCGGATCACTCTGA
>FP005732 AT1G78070_1         :+U  EU:NC; range  -499 to   100.
TGTTTCAATATAATTTGAACACATATTGAAGTTTAGTCCAAAATTCTTCTTCTCCAGAAT
ATATCCAAATCGAGTCACAATGGAAAACAAATTCTCCTTTGTAGGTAAATAGAAACAAAC
AATAATTGTGGCATTAAAGTGTTTTAAAACGAGATCCCAATAATTTACATCAGTAAGATT
TCAAAAGTGTGTAATTAGAATAAACAATAAACCTCCACAATTTGGAAGATATTTTGTTTC
CATATTTGTCGCGTATAATTTATTATATTGTCAATTCTCGAGAATTTTTAACGTTTTGTT
TTGACCAGGTAACGACTGTTCCGGTAAATATGTAGGTCCAAAAACTTCCCGCGGACTTAA
CTCGTTTTGAAATCCGCTGTTTGGTTTTCTTTTTTTATTACCGGCTCTAACCGGTCCTAC
CCAAAACCTTGTCATGTCCTCTCATTCCTCCACCGTTTATAAGTAGGCCCTTAACTCCAA
TTCCCACCGTTTCTTCGCTAACCACACAAAGCTTGTTCTTCTCCTTCCTTCTCCAATTTC
GTAAGCTCAAAGATTTCGATTTCGATTTTGATTATTGCCAAAGGTACAAACTTTTGAACA
>FP008620 AT2G38790_1         :+U  EU:NC; range  -499 to   100.
GTTCGTTTAAGTGTTTAATAATGTTGTCACAAATCCAAAATTATAAAAATACATGCAACT
TTATGAATTTGATTACATAATAATTATAGAGTTTCGAAATACAAGTTAGTTATCCGTGTA
AACTTTATCTTCCAGAACTTGAGCTATCAGAAGCAGATAAGTCTCCGCCGTTATGAATAT
ACTAATGTAATTTACATGCAATCTTTACTTCTTCTACACGTTATGAAAAATGTGTAATGT
ATGCACTTATCTCCGAAGTTGCAGCTTCTCCCAAGAAACTACTCAAAATGGTGACAATTA
CATACACTGTCGCTTCATGATTGGCCGGAAACAAATAAAAATCAAATGCTTTGGACCCAT
CTAGTCTTCGTTGAAGAAGTCGTGACAACGTCGTGTTGACAAGTCGGGAACAAGCAAAAA
ATCTTATCTTTCTCCCCATTATTTTGCTTCCAAATCTTCATTTCTTTTTATATCTAAACA
TATTTTTGCTTCCTTCTTCAGATCTTGAAACATACTCTAAACAATACAAAACAAAAGAAA
CAAAAGATACCCTGCTCAAAAGATTTGGCCAACTTCTTTCTTGCTGTTGTGATTGTGAAA
>FP018823 AT5G16770_1         :+U  EU:NC; range  -499 to   100.
TACCACGTAAACACTTGAAATATGCTACATTATAAAACTAATCAAATATTAAATCATAAA
ACTTTCATCTTTTAATATCTAGCAAAAAAGAAAAATGTGTCTCTTCAATGACTAAATAAA
TCTAAGATTAATTATGCATATACTTTTTGTTGCTTTGATAACTAGTTACATATTGATAAT
TCTCATTTAGTTAGTTTCTTTTGTACATTTTTAAAAAATATAAAGGGTTAATTACTACAA
ACTGCCTTTTGTCAACATATGGATTAGTTGCAGCAACTTTTGTGTATCTACATTGCTTCC
CAAACTTGATCATCTTCTTCTCTTCCTATCTTTTTCTTCTTCTTACAAATATTATGATAA
GTTTCCACAAGGGCATTTTCGTCATTCTGTGGTCAGCAAAGTCAAAAGCTAAACTAAGAT
CTTCTCCGTCCGACAAGATACAAAGACACGAAACACAAATGCCCTATTTAATGCAAAGAT
CACACACACACTTAGCCTCATTCACTAAGATCCTTAATTGGATTGCCTTCATCAGAATCT
TTCTCCCTTGAGAGTTCTAGGAGATCTTCAACAGGTTCGACAATACATTTATATACACAC
>FP010147 AT3G07170_1         :+U  EU:NC; range  -499 to   100.
CAAAAAAAACAAAAGCGGGAGTTACCTAATCAGACGTCAGAAACCTCAGATATGGAGTCG
AAGCAGAATTGGATCAGTCATAGAAGAGAATTAGCCAAGAATTTAGCGAAGAAAGCTTAG
AAGCTAGCTCGCTTATGTCCGTCTTTCTAAGTTTCAAAACTTTTTCGTTTTTTAGGGATT
TTTTGTTTATTTTAATCTAAAACATTACAAAGAAAGGAATCTGGATGTTTTTTATCAAGA
AAAAAAATGAATCTGACAAACAAAAATTTAACCGCGTGTTGACAAAACAAAAAAAAAGAA
ATGAAAAGCTTAGCCGCGTTGTCAAAGAAAAATCGAACCGAAACGTCTTTTGAATCGCCG
GATTAACTCTGGTTAACAGTCAAACCGGTTATCGTTTTTTTTGTTCTGAACGCATAATCC
TGATTCTCGACCCGACCCGACCCGTTACTTTGATTGGATGTTAATTTCCCGAATACTCTC
TCGCAACGTAGATCCTGGTGAAGCCAAAGGCATCGTGAGCAAAATCCGCAGTTTTCTACA
TTAATGGATTGTTTCTGTTCTAGAGCTTCTCTTCCGTCTCTGTGATTTCTGGGTAGATTC
>FP017622 AT5G03250_1         :+U  EU:NC; range  -499 to   100.
AAGAAAAAAAAGTATCTACCATTGACTAATTAAAATAAGGAAACTTATCTACCAAATTTG
AGTATTTTTTAGAACAATCTTTTTGGTTTAATTCCAAAACTCTAAACCTAATTGTTGGGA
AAAAGGACCTAATTTTTAAGAAAAGTTAATAATTAGAAGATCTGTATGTTTTTTTTTTTG
ATCCAAGTTTTTATTTCTTTTCTCTTTTTTTCATGATAAAATCTATGTTTTTTTAGTCTA
CAATTAAAGTAATTGTTATTATTTTCTTTATCTTTTTTTGTTGTTGTTGTTAATTCCCTT
TTTTTTTTTTTAACAGCAACTTCTTAAAAAAAAAAACAGTTGGGCCTTGAATTTATTTCA
GGCCTGCGTTATTAAGCCCAGATAATAACTCAAAACAAAAAAAATGTTGAACCGGAATAA
ACCCGCGAGATTAAATGCCGGTTTTCAGGTAACATAGAAGAAGAATATATGAGGATTGAA
GAAGTATTCAAGAGGCGGAACAATTCACAAGTCCAAGAGCTTAAATTTCTCCTCACTCTT
CTGCTACAGACTCGGAACTCTTTCTCTTTGCTAAAATAAGATGTTCAGGATTTTTGTTGC
>FP001066 AT1G12070_1         :+U  EU:NC; range  -499 to   100.
TCGATTTTAACGATCAGATAGTGGAGGAGGTCAAATTTCAAAGACCACTGTTGGACTTGG
GACTAGAGGCCTAATTCAATAGCCCAATAAAATTTTCAATTTGACTTTCTTTAAAACCTA
TGAAATTTCTCTTCCTTTATATATTACCACTGCTGACTCAGACCAATTTTTCTCCATCGC
CACGACGACATTCGCTGGTCATGGTAGATAACGGAAGTAACAATTTTGTAACCAGGGCTT
TATGCACACAATTTTTTCGGACCAGACTTAAGAGGTGAATGCGTCTATTTCGATTTACGT
GCATGCATGCATATATAGCTAATTATATTGTACCAATTATTTTTAGAAAAAGAAAAAAAA
ACCTGTGAACGGGAAGACTACAAGTCTTAATTAATTAAGGATCACCACATATGACCTTTT
CTTCGAACTCCATATTTAAACATTCCTCAAACATTTCTCTCTCATTATCTTTTATTTCTC
TTCTTGTTACTTTCTTCTCATTCTTTTGACGAAAAACAAACCCTTTAATTAGACTCTCTT
TTATTCTCCCATACTCTTTTTTTGCTGTCTTATTTTTGAAGTTTTTTTTTTTTTTTTTTT
>FP016053 AT4G25890_1         :+U  EU:NC; range  -499 to   100.
AATTAGTTTGTGATTTGGTGACATAAAGATGACATGAGTACAGTATAATTTTGTTAAAAT
ATAAACCAATAGAAAACCAATTTACTATGTGAGTTCTTTTACTTCAATGTTGATTTCATG
GCTTAGACTTAAGAGTTACAATATCATGTGGTGAATGGTGCGATGCATAGTTTATGGAAA
AACATAGTTGAGAGTTGTGATACTCTAATAATCTCATCATCTCATGTGTTAGGAAATGAC
TCTCGTAGAATCTGATAAATTTTGTTGATCTTTGCTTTTTTGGTTTTTCAAAGAAGTGAA
AGAACCTTGGTGGGTTGTTGCTATTCACTCTAGGCCTATATATATTCATTACTCTCAAAA
GTGGCCCATTTAAGACCTATAAGTCCACTATGGGTAAAACAGTCTTTTACTCAGAGACCT
CCAAAAAACTAGGGTTCTTAACTTCTTTTTGAGCTTTCGTTCATCATCGTATATAAAAAC
AAAACCACTCTCGATCGTCACTTTTTCCAGAAATCTCTCACTATCGCCATCGATTTTAGC
AGACATTGAAGAAGATGGGAGTATTCACATTCGTATGCAAGAATGGAGGCGGCGCGTGGA
>FP013158 AT3G54363_1         :+U  EU:NC; range  -499 to   100.
AACCGGTAGAAAGAACCCAAAATCTGGGCGGATTTCGCCCTAGATCCGTATTGTTGAAGC
TGTGTGAGGAAACCCAAAATTAGGTCACCCAACCCGAATCACCACAACACCGACAGTGAG
TGGCATAGAGCGATCGTGATTAGGCCAGGGAGTATTTAGTCAGAGAAGAAAACCACGCTA
ATTTGCAAAATCACCAATCGAAACTATAGATCTAATAAGAGAAATTGAGGAGGAAACGAA
ATCGAAACCAACCCAGAAATCTCCTTAACCACAACTTAAAGAGACATAACTGAACATAAA
CCAAAAAGCCAAACCGACGTCATGACCGTGGTGGCTCACAACGCCGGCGGAATTGAAGCG
GTGCTTTTGTTTTTAAGAGAGAAGGAAGAGGATATATTTTTTTTTTTTTTTTTTTTTTTT
TTGAATATTAAAAATTGTTTACTTATGTTAGCTGATTAATATTAGTAGTATCAAAAACCG
TCTGTTACAATTTTCCGATAAGGCCGTCCAATTGGTTCAATTGGCTTCAGCCCGACATCC
ACCGGCTTAGTATGCGGCGATGGTCGGCTTTCGTCCAGTAAATCCGGCTCCCATTAGCGG
>FP002443 AT1G28010_1         :+U  EU:NC; range  -499 to   100.
ACTTAAAGGTAGATTTGCAAAAGACTAATTACTTACTCGAAATCATTTGTATTTATCTGC
CACTAGAGAAGTAGAGGGGACAGTTAAAATTTTAGTGCCAGTCTATCAATAAATTATCTC
CAAAAGTCGATGTTCGAGGTGAACGAACACATGGAGCTGAACCATATATGAAATGAAGTT
TACAAGTTACATTATTGTATTGGATACAAAAGAAGAACTATGCACTCACAAAGAAGTTTC
GTTTCTAAAAAATACTACAGAACGGCAAACTCGTGATTAAAAAAACAAAACTTAAAACTA
CTCCATATAAGTGCATAATAAATGTATACAGTTTCTAAAAAAGGATAAAGACGAACTTCG
TTATGGTCCACTTACGGCCGGGCGGATCTGGGTTTTACAGACTTGTCAACGATTTAGGTA
GAACGATGATGATATTAAATGAGCACGAGGCAAGTGAATCTTGTTTATATTTTCCATTAT
ATTTTACCCGTTTTTCCCTACAAGAAACCCCAACACCCTTAAGGGAGATCTCAAGTACCT
CTCTGTTTTAGTAAGTCACAGTGCTAAAGTGATAATGGATAACATAGAACCACCCTTTAG
>FP014834 AT4G13180_1         :+U  EU:NC; range  -499 to   100.
TGAAATAATTAATATATTATTTGGATTTTTGTACTAATGGCCGATACTTGTCATCAAATG
TAGGTTAATGTTCAAAACTTGATTCTTCGACCTTAAACACACAACCGTCTTAAGAACTCA
TTTGAAGATCTAGTTAAATGAAGATCTAGAAGAACTAGATGATGCTAATAATGATGATGA
TAATAATTTTGTCAACAAAAGGGTATGACAACATTAGTAATGATCTTTGTGGCTGCGCTT
CAGGCAGGTTGGGTTCTCCTAAAAGCAGTATGATGGTGGGACAAGTTGGAGCCTGATAGA
GGTTGTTGTCAGAGATCTCTGGTGGATACAAGAAGACACAAGTATGTCAAAAGAGTGTAA
TGCGCACACGTCACTGCTTACGAAACAAAAACATGTCTCAAAATAAGACCGTTGACTCGA
CGGCCATGTGGCTGTATGTCAAGTGATCCAACAACTATAAGTCTATAAATGTGGTCCATA
TTTTTCCCTGCTTTTAATCAAAAATTCAGAGGAAAAAAAACACGATCGAGAAATGGAGAA
TAATCCAAGAAGCTCATCGTCTCTCCCTCTAGCCGGGCGTGTAGCTATAGTGACCGGAGC
>FP002375 AT1G27210_1         :+U  EU:NC; range  -499 to   100.
GAATAATGAACGCAAAAAATGTAGTAAAAAACACACATTTAATTCAGCAACTTAAATAAA
ATCTGCAAAAAAAAGTAAATTAAATGAAATATACAGATTTCGAATTATTTCGATTGTAAA
AGAAATAGAGTAAATAAATGAAAGAGAATATTTGAACAAACTAGTTAGAGTTTATCTACT
TTTATTGTTGAAGAAAATATTGCAATAATGTTCTCTTTAAGACCAAAAATATGAATACTT
TCAACATTATTTTCCCTTTAATTTTTTCCCAAAGTAGACACTAACGAACAATCATCAAAG
TATTTTTCACATATATTACTATAATGTTAGAACATTACATTTTTTATTTCGTCAAGTAGT
GTATTTATTTATTGCAATATCTAAAAGACATTAACAAAAGCAAGATTATGAAAATAGTAA
CATTATTTAATTTATTTACACAAAGTCCCTCTTCTTTGTAAGCATTTAAAAACCCAAATA
GCCCAAACCGTCTCTACGCATAATCGGAGAAATCTCTCTGCCGCCATATTCAAAGCAGTT
TCCACACATTTAATGTGAACACGTTTTCTCACTACCAACAAAAAAAAACTCAAATCGGAA
>FP010741 AT3G13674_1         :+U  EU:NC; range  -499 to   100.
TGTTTGATGGAAGTTTACAAACCCTTTTGATCTCTTCCTGAATCACACTCGATTTCTCAT
CACAATCCATCTCATTCCATCTTTCTCCCACACGATTACCTCTGCTTCCCATTTCGTAAC
TGATTCCTCAGCTGAAACTTCAATAAACAGACATATACAATGAAAACGGAATCAGTTATT
ACAAAGATAAAGGGCTCGAAAAATAACAACTTTGTGTTCGATCGAAAATAGAACAAAACA
GAACAGTGGGAAGAAAGATTGAGTTTTTACATCAAGGGTTACGAATTCAGAGCTCGCAGT
TTCCGATTTTGTCACACTCAAGAGAATTTGCGAAAAGAAGTGATCGAGAATTGTCTTCCA
GCCCTAAATTCGACACCGGTCTTCTTATCAAATAATTTTGGCTTTTTCAGTTATTTACTT
ACCCGACCCGTAAACTAACCTGTAACCCGACCCGGGACCTAGCTCACTAAGAACCCTTTA
AGCCCTAAAATCTCCGATCACATCTGAATTTTGCTTCTTCCTGGCAATGGCATCTTCAAG
AGTGTTAGGCAGATTCTCGTCTCGATTAAAGTCTCTATGTCAAAATCTCAGCAACAAGAA
>FP008942 AT2G42060_1         :+U  EU:NC; range  -499 to   100.
GAGTATAATGTCCTTTGTTCAAATTTGTTTTTGTGATTATTTACAATATCAAATAATCTT
GGATGTTGGCCTATTGGGTTGTAAAACAAAAAGTTTGAAGAAAACAGAAGAATCCTACTA
GATAAAGCAATTTATTTGTTTTTGTAAATGAAAAAAGGCTCACAAAGAAAAATGATGTTA
GTGAATCCATCAAATTTATGTCGTTACGATTTGATTAAATAATTGTTAGGCATCGAATGA
TTGCACCAAATAATTTGACATTACGAAATTAACAAAAGAGTTTATTGAGATACGACGACT
TCGTTGGTCAAACCTCAAGTAGTTGACTTTCTTAAGTTCAACGCTGTTTCCTTCAACTAT
TATGTAATCATCATCATCCAAAAACTACTAATTTCCCATTAAGAAAACCAAATTTGTAAC
CAATCAAAACAACTCAGACTTGGAACAATTCAAAGTCAGACAAACCTTATATGCAATGTG
ATCAAAACTCCAAACACACAAGATTGCTAAATCAAAGAGACAAACTCAATGGAGTACAAA
CATTTCAGCCATCCACACACTCTAAAACTCCAACAGATTCAGCCACATAAAAGCTCAGAT
>FP005281 AT1G73300_1         :+U  EU:NC; range  -499 to   100.
AGTTTTAACGAATACCAAAGTAGTAAATCGAATGTCTAACACGTTAAGCTTGAAATGAAA
TGGGTGCTATAAAATAATTAAGTAAATCTCTTAAAACCACACGAGTCCAAAACAATAATA
TTAGTGGATTGGTTAATTGGTCTATTTTTGTGTGGACCTTTTTTTTTTTTTGTTTTTTGG
TGCTTTAAAAAATGGATTCAGAATTTCAGATCATTGAAGATACTCTGGTTTGCGTTTTGA
ATCAGATACAATTATAGAGCAAAAGATTAATAGTATAATTATATTTCTATGATCGCAAAA
TGCGAGGACGATTATTTAGTAATTTTATATAATACTCAATAATTTTATAGTCCGTTTATC
ATTGACAATTCATTGTTAATTTGTTATACAGGGTGTAAGGATAAAGGTTGCAAGATTTTA
TCCATTAGAAAACTGTGACAATGTGCGACTTTTTTTGGGTTCAAGTATAAAGATGTTGTC
TTTAAAGACATTGCTAATCAGAATCTGAAATACGAAATGGCAAACAAGTATTTTTCCTCT
GTTCTGAAGTCGTTGCTTCTGCTTCTTCACCTTGTATTCTTGAGTAAGCAACATGTTGAC
>FP004068 AT1G59580_1         :+U  EU:NC; range  -499 to   100.
TCCTCTTTGCCGGGAACGAATACAACAAGTTTTGAAAATTTACCGCCATTGAAGGACAAA
ACTCAGAACGATTTTTACAAGCGAACAATTACTAGTCTTGTACATATAGTAAAGCCTTTG
TATCATGAGTTTTTGACTAGAAATTTTTTTGCATTGATAGATTGTGATTGAACAAATGCT
AATATAAATTTCAAGCTTAGATTTACATTTACTAATGAAGTTATATAATCACGTTTCGAT
GTTAAAATAAGAAGTGAAAAAACGTGAACGGCAGGATTCGAACCTGCGCGGGCAAAGCCC
ACATGATTTCTAGTCATGCCCGATAACCACTCCGGCACGTCCACTTTTTGTTAATTCCTC
ACTATCTTAAATATCTAATTACCGTTAATTATTACAAATCAGGTTGGGCTTAATTAAGCC
CAAAGTTAAAGACAGATTAGTGAAGGAGACAGAGAAAGAAACAGCTCTAAAATGGTAATG
AACGAGAAACTAGAGAGTCAACGGTCATAGCGTTGACCAAATCTCTCACTCTCACCAGCC
AAATCTCTCCAACTTCCTCTTTCTCTCCACCCAAATCTCGCCGGCGATCGTCACTGACGA
>FP015904 AT4G24400_1         :+U  EU:NC; range  -499 to   100.
TATCCATAGTCTTGGTCACTAACTACTAATAAATGGGTCATAAGTCTATAGATATTTTTC
AAAAGCTAGGAGTCGTATTAGTGTGAAATTATGGTATAAATATACTGACCTTCCATTACA
AAGAATGACGTGTAAACAACCAAATATTAGAATGTGGCAAGTAGTCGCCGAACACGTCTC
CTTCGTCAAAGTCTCCTTTTCTGACTTCTCTTTAACCCCCAACCCCTTGTTACTTTAATT
TGGCTCTACATAGATTTGTAATCAAACACAAATCACAAATCTATATATTTTCCCTTAATT
ACTTTGGCTTTCTATTGATTAAAGCTTCTTTAATTCCAATTTGCAATTTAAACACCTATC
TCTTTCCCAAATTTGAGACTTTCCTAATTAATTAAAAGCTTTGCTCTGTATATTTGTCGT
TATAAATTTAATTTTAAAATTCGAAACTTTTTTTCTGCCTTTCCTCTTTCTCTCTCTCTA
TCTATCAAACACTAGACTTGAAGAAATGCAGTGAAATTGAAATTGAGTAGAAGCAGAAGA
GAATATGGTGGTAAGGAAGGTGGGCAAGTATGAATTAGGTAGAACAATCGGCGAAGGTAC
>FP005067 AT1G70920_1         :+U  EU:NC; range  -499 to   100.
TATTGCATTTGTAACGCTCAACGCATAACAATGCTTTGACTACCCGTTATTGTCCCACAC
ACGGCCATTACTAAACCCCAAAATACAAATTGGCAAAACATTATTGTTTGATTATACGAA
TCTGATTTGACTTAAACGACACTAGTCAAACCCCTTATTTTCTTTCCAAATCCACCAATC
ACACATATACACACACCTCTTTAATTAAAATCTATTCGTTTTTTTTTATTCCATCAACTT
ACCACTGGCCATTATATTTCTCCCTTAAATTTTGTTCCTTCGTATTTGACCTGCTTGAAA
GATTTTTTTTTTAATAATCTTTTGTCGTGTTTCATACTTTTAAATATTTTACATATTTCG
ATATTTCTCTTATGCTTAATTCCTTATTCCATATTCCACATTCCACGCTTATCACAAAAT
CTTTCTCCTTTGTCTCGCTTTTTTCTTTTGTTCTTTCACATGTGTATATACACACAGAAC
ACACACTTACATTTCTATTATCATATAAAACTTCAACTTTACCTTTTATCTTCCAAAAAA
AACACTATCTTCTTCATCAAATTCTCTTGATTCTGTTTCTTTTTATCCTCCTCCATGGCC
>FP006987 AT2G20670_1         :+U  EU:NC; range  -499 to   100.
TGCGTGGGATTGACTCATTTTGACATCATAGTATGTATTTAGAAACTTTTTTTTTAACAA
ATTTCTAGTCATAAGAGTAAGGAACATTAGATGAGCATAAGGAAAAAAAAAATACATTAG
GACAAATGTTAATTTGGAATCTCTTAAATTTAGATTTTTTTAAAAATGTCTATCTGTTTT
TCTTCTAGATAAAAGTGTTTCATATTATCCATATATATTACTTTTAAAGAAATCTTTTTA
TAAATAGAATAGTATTTTTGTAGAGTATATCCGGATATGTTCTGCGAAAGAAGAAGAAGC
TCACGAGATTAGTCATGCTGACATGGGAACTAGCTGTCTTGAGCAATCATTCATCTCTCA
GATCTTACACGTCCTCCAATCACAGTTTCACACGTCACCATTCGCGGCGCCATGTATCTG
CTTCTCTGATTTCTGATAGGTCCCATTTTATTCTCTCCCACCTACTATATAAACTCCCAT
TTTTCCTTTGTTTTTCTTCAACCCAAACAAAAAAACATTTTTTCTCTATAAATCCTTTAT
TATTGTTATAAAAACTCCGATGGATCGGCAAAATTCCGATGACATCATGAGATTTCTCGA
>FP011772 AT3G24840_1         :+U  EU:NC; range  -499 to   100.
AACTCACGTGGTCTACCTGTCCCTCTCCTTTTGGACCTAAAGTTAGCTACGTGGCACTTC
CTTATTTCCGTATAAAATCTGCGTCGGCACTTACCACGTGTCATACAACTAGTGGAGACA
ACATGGAAAAAACTATTCTGTCGGTGGACCCACATCAGATTTTTAATTCCAAAAATAAAA
GTTACACATAACCAAACTAATACTGTTAAAATTGACAGTTATGGTTAGCTTAGCGCTTAC
GCGTACCGTAACCACCGCTACAACAACCAAGCGGTCGTTAAATCTCGCCGTTAATAAGAA
GTTAACTAACAACACCTTTATCTTTGACTAGCCGTAACGTTAATTACTCTCCAAATCTCA
AAGCATTGATTAATAAAACAAATGTTGACTAATAAAATCTCCGGTTAAACCTGGTTTACT
TACCGGTTTAGTTTCGGTTTTCATTTCTACTCCATGTTAAAGCAAGCTATAAAAATGGCG
AATATAACCATCGTGAAAGCTTTCTCTCTCTTCTTCTTCTTCCTTCTTCTCTGCATTTAA
TTTTGGGTTTGAATACGACGCTTCGTCTTCTTCTTTCTCCAAGCTACGTTCCGAGGAAAA
>FP016533 AT4G31020_1         :+U  EU:NC; range  -499 to   100.
AATAAGAAGGAGGAATGTCTGACAAGACTTCCCATTAAAAGCCATTCCTTGCAGCCTTTG
ACCAAATCTTAGCCCTTCGTTGTGTAACTCTCTTTTCAAGACACAAGCACAATAAATATG
AACATCATCACCTAAAGATGAACACAAGTTTTTAAAAACTTAACCCAAATATTTTACTTG
TTACATACAACAGAATTTCATTTTGACCAAAACAAAAGGATTTTTTTTGTATTACGCCAT
CAGAATTTACCAAACCATGGACGAGGCCATTCAAATATTGTGTGACATTACCATTTCTAT
TTGAAAAAAAATCTAGACTGGCTTCTTTCTTATTTATCATCATAGACTCATAGTCATATA
TATTCAATCCTAAGAATCTAAAGATTAATTATGATTCTATAAAAACCCCTTTAATAAAAC
ATCAACTCTAAAAAGAAAGAAGAGAGGTGTAGAAGTTGTTTTTTTATAAAACAGCTCATA
TCTTCTTCTTTCCCCCGACAAGTTCGGTTCCCTTCTTCTCTCCTCCTCCACCTTCTCTCC
ATTTTCTTACCTCTCAACAAGTTTACACAAACAAAAAACCAAAAAAAAACAAAAAAAAAA
>FP019393 AT5G23590_1         :+U  EU:NC; range  -499 to   100.
TTTCAAATTCAGGTTGAGTAAATCTTCAACTTTAACAAAACCATCACCTCTCATGTTCAA
TCTCAGCTCAGTAGCCATATGTCGCAATATTCTCGTCAAGATTCGTCCAAGGGCATCGAT
TCTATCCACAAAGATCATTGCATATTAAGGAAAAGCAGCAGCTAGATTCACCCGTTTCAC
TGCACGTATCGTCCTCAAGTGCTCCTGAATTTGCCAGAAGAGAGCTTTCCCAGAGGAAGG
CGTGTAGTTTTTTTCATCATTCAAAACCTGAGAGAGAAGTTTGTTGATTGTTAGATTCTA
GAAACCGCGTTGCTAGGGTTTCGAATCACCCAAATTGAAATGAAAAAAAAAAAATTGTGT
TCTTGCTTGTCTGTTTATTTTGGTTTATTTACAATTCATTCCGGTTCAATGTTAGGCTTT
CATTAACCGATTTAATTATTCTTCCGGTTTAATCAAAAACAATTATTCTTCTTCTTTCAC
AATCTCTCCTGTGTTATTTACGCCGACTCAAAGAACCCAAAGCTCTTGGAGGAGGTGATC
TTCTCTTCTCAGATCATCTTCTACTCTTGAGTATACCCTTCCTTTGAAGATAATTCCTAG
>FP017757 AT5G04700_1         :+U  EU:NC; range  -499 to   100.
GACAAGAAGCTCGTTGTGGATGATTAACTCCCCGGATATTCTCTCTAGGCAACAAAGATC
TTAAGACATGGTGAGAAATGTTAAGCTAGTTGCTTCTGTTCGTGGATGGTCCTCAGTCTC
ACAACAAGAACAGAACCTAAAATTGATTTTCTTGTTTAGGAAATTATAGAAACCAAATTG
GAATGTAATCTTCTAGGTTAAGGTTCCGGTTTGTAACACTGCATATTGTTTTACCTTGAC
AAATAAGCTTCTTTCTAATTTGTCGAATATTTATATTTTTCAGAAGAACCTTTAATTTTC
TTTCCAACAGAAAAGCTTTCCAAATAAAATAAAGAGTAACCAAGCAAAGGATATATTCTT
ATGTAAGACCAATCAAAGAATAGGATAGAGAAAACACCGAAGATTGTATGTTACCGTTAT
GCCTTGCATATACTTCCGGATATCTACTACATATACTTGAGCTTTTACATATAATATCCG
ATTACCTCTATTTGTCTTTGTTTATTTTTCATATTCTATTAGGTTTTGGTCCAAGCAAAT
TTGATATGGCAATGAGTTCTAATTACTTAGACGCAACTTTGAAGGAAACATTTCGGAGGA
>FP006390 AT2G07684_1         :+U  EU:NC; range  -499 to   100.
ATCCTTTGAGATAAAGTCATGACGGGCCACTGCCTGAATTAGGGATTTTTTCTATAATGC
CCTTATCACGATCTAGCCCCTTGTCTATATCATGGTCTGTTTTCATATAACCTTACTACT
GTATAGCATGCTAAATAAAGCGCTGTGGGATCAATCATTGCATTTTTCCATTCATAACCA
TCATATACGCTCTTTCAAGAAAAGGGATAGAATGACAGTCTATCAGTCTTACCAGCATGC
ATACAAAAGGGAGTGTAGTTGCCTATCAGCTGGTTAAACAGATAAGATTCTGATATATTA
TATAAGGAATAAGGATCCCATATCGATCGAATGAAGATGGATGGGTTGAGATAGGTTCGT
TCCAACTTAAGGTAAGGCCGGCTGTTAGCAGGGATCGTTAGCTGTAGAAGTCCATTCAGT
AGAGGTAGGGCCCGGGACTCCTTTCTTTATTAGACGAGAAAAGGGTTGGCACAAGGGGCG
TAGCGCTGAATGAAAATAGAAAAGCATTCCAAGGGGTTCTTCCAAGTACTCGACTAGACA
CAAAATAAATGAATCCTTACTTCATCAAGAAAGGAGACGGAGAGCCACGAACCTACTTTC
>FP011470 AT3G21352_1         :+U  EU:NC; range  -499 to   100.
TACTGTAAAAAATTAAAAATGTCGAAATCCTAGAGTTCACAACAATGTCGAAGTTAATCT
TTCGGGTTATGAATGTAAAACCATGTTTACAATACATGCATCTTTGTTTGAAGTTTATAA
AAGTCAGCTAAAAATGGTACAAGGTTATTTCTTCATCTATGCTTGTACAGAATTTTTAGG
TGCTAGCAAAGGCTCTTCTATCATCGTTTAATATGAACTCGTTACACAAAGTCATCTCAT
[truncated: 14,901,833 more chars]
