# Supplementary material for: Multiple Alignment of Promoter Sequences from the Arabidopsis thaliana L. Genome
Source: Genes (Basel). 2021 Jan 21;12(2):135. doi: 10.3390/genes12020135 (PMC7909805; doi:10.3390/genes12020135)
Supplement: Supplementary file 1 [file genes-12-00135-s001.zip › Multi1.txt]

JJ=     1  MV=                TGGTCTTTCAT.TAATTTTTC.TGACCAGAA.ACCAGAGCATATA.CTAATTT.AGTCTTGTTTCCATCATT.AAGACTTTGAACTTCTG.A.TCTTG.AGGTGCATGTTGTA.CACTT.GTAATCCA.AGTCTTCAGCAAT.TG.TATGTAC.TTT.C.C.AGTTGA.AT.GTATTCTTTAAAATGAGCA.ATATTGTTCGGAT.TCCTTAAAT.CACA.AA.ATTTG.TTCTTTAATTTGCTAAAACACTAATCTTATGAAT.CATGAACTATTTTCACATA.TGGAATGGGCCTTGAT.ATATTCCTAATT.T.AAAA.G.CCCAT.ATA.GATATTAAAAATT.CTGTAAAGTTATGGCTCATAT.TTTATC.AAACCTGAG.TTACA.GAGTT.CACAAA.AACC.AGAACG.AC.CAAGACGTTTCT.CGAA.C.AAT.ACGGAAGAACTTCTAAAGACCGCGACAATCGCT.CTCTCGACAATCCTCTAG.A.AATAT.CCATCT.CC.A.CT.CCTAT.TTAAGT.CCCCA.CA.TTTCTCACATC.AA.ACTCATCAAAGAAAA.C.AAAA.AGCCAAGAATC.AA.AGAAT.CA.GGA.A.AGCA.AA.CA.CAACACAA.CTAACAA.TG.G..ATTTA.GGAAG.GTTTCCAA.TAATCTCA.ATCCTCGA.
JJ=     2  MV=                ATCTATAACTT.TAAATAGTG.ACATAAATC.TTCAAATGAGATT.GTGTGAG.CTTCTCATCTTTGTTTGC.TTCCTCTTCTATATTAA.A.CAAAG.ATATTAAACCGTGA.AATTA.TAAAATAA.AACTTTTATTTGT.AA.AACATTA.CAG.C.A.ACTTAA.AC.TACAATTAGATGCATGCGA.AACATTCTAATAT.AATTAAGAG.ATAA.TG.TAGTT.GTCTTCTTGCTCGTTAAATAACTCTTTGCATACCGGTGTAACCACCATAGTGAA.CACTCTTGAGTAGATT.TAGAAAGAAATG.A.AATG.A.AATGA.AAA.CTCTTACCGAAAT.TTTCAACTTTGCTAGTAGAAA.TATAAG.ACTCTAACG.TAGTG.AAATG.ATAAAA.CTCT.TAAACC.GA.AATTTTCAACTT.TGCT.T.GTA.GAGATAAAAGATGGGCTTTTACAAAAATGCAGA.ACCCCACAGGCCTACCTA.G.GCCCA.ATAAGA.TT.A.CC.TCTAT.ACACTG.AAGAA.AA.GGAAAAAACTG.AA.GAGTGAGAACTGAGA.A.GCGA.TTATGGCGAGC.AA.GATGA.GT.CTC.C.GTTA.CT.CT.CTCTTTTT.GATCTTC.TT.C..TCTCT.CATTT.CACTCCAA.GGTTCTCC.ATTCATCT.
JJ=     3  MV=                TCAACCAACAA.ATCTCACAC.TAAATATCT.CCTTCGCGTTAAC.TTAAACA.GTACACATCACGTAGTCT.TTATCAAAACACTCTTA.A.GGTTA.AAGAAATAATACAC.CTAAA.TTAAAGAG.TTAATTAGGTGAT.GA.TCACGGT.TAA.A.G.AAACTT.AG.ATGGGAAAATCAAGGTTAA.AAAAATTCACCTA.ATTTTATTT.TTAT.TT.TATAA.AGGTTCTTAATTACATCACTGATCTATAGGATTAGATACTCTAAGAATGTTCAT.GTTCCATTCTAATTAA.TTATATATTTAA.A.AAAC.A.AATCC.GAA.AATTAGCTTGCAT.AATTATCCAAAAGTAACAATG.ATGATT.TTTTTTTTT.TTAAC.TGTGT.CAATTT.TAAT.TTTAACCAT.GGCAAAGCAAAA.AAAT.G.AAG.GGTTTTCGACAAGAAAGAAGAACAGTGTAAGAA.ACAAATAAGTCAATAAAG.G.TTGAA.TTGAAT.AG.A.GA.ATTTA.GATGGA.TAGTT.TC.TTCCTGCAATC.AC.ACCATTCATATCCAC.T.TGTT.TTTATCCTTCT.CA.ATCAT.TC.TCT.C.TTCT.CT.CT.CCCTCTCT.GTTCTCA.AA.C..TCCAT.TTTAG.TAGCAAGC.TTAGATCT.CCTCCTTC.
JJ=     4  MV=                TCCTAACTCCG.GCGAGTAAC.GCCTCCTCT.TCCTCCGCCGTCC.ATTTGAG.CTTCTGATTTCCCATCTC.TACGCTTCTATTATCGA.C.TCTTC.TCTCCGTTCCTTTA.CCTAG.CTTCGTCG.TTTTTGAATATGT.CA.ATCGGTG.ACA.A.A.GAACGT.CT.CGCCGCCGATTCGTCGGCC.GGGCTTGTCCCCC.AAAAACTAT.TGCT.TC.TATTT.TTTAATTCAAAGCTTCTTCCCAAATCCAAACAAAATCTTTTTCTTTTTCTTTTA.TATGTAATGAGATTAA.TCTACAAAGAGG.T.TGTT.A.TGGTA.GGA.TTTACAATTTAAG.TACCATATTATGTAAAACGTC.AAACAT.TATAGGGTC.TAAAA.TGAAA.AAACGT.AAAG.TCGGGA.AA.GAACTTGGGTTA.AATT.A.TTC.AAAATAAAACATAAGGGGTCAAATTCGAATTAG.TCACAAAATCTTACATAC.C.CTAAA.ACATTT.CG.C.CT.TTCTT.ATTCTG.TACCA.CA.TCATAAGCTGG.AG.GTTCTCTGACTCCGT.C.GTCT.CTTTCTCCGTC.GC.CACCG.TT.CCT.A.AAAC.GT.CT.CCCGTCTT.CTTCTAA.TG.G..CGATC.AATCG.TAGCTCCG.ATCATGAA.TCCGACGA.
JJ=     5  MV=                GGAGAGGCTCC.GGCAATCAT.AGCACCGCG.GTCGAGGTTAATG.GGGACGG.ACTGTAAATTCGTTTTTC.ATTATTTTTTTTAATAA.T.TTATT.TTTCTGAATTGTTT.TTGTG.AGGATTTT.TGTGTGTCTTTGA.TT.CATTGAT.AAC.T.C.GAATGA.GC.AATCATGATGAAGAAGAAG.AAGTTTTTTTTTT.TCCATTTTT.TCTT.TG.TTAAA.ATCCTATACAAAAAAAAACAAATTCAAAAGCTAAAACCCTAGTAAAAAGAGACA.AAATCCAATACAAAAT.TATCCCCAAAAT.T.ATCC.A.TATTT.AGA.CACATTGCGTTGA.CTTTAGAACTAGTGGATTAGA.AACTCC.ACCGGTCCT.ACGTG.GCAAC.TAAATT.TCAG.TCCACG.TC.ACCGACACACAA.ATTT.T.CTT.AGCCTTACTATACCATACAATTTACGTTAATGC.CCCTATTGTCTCATCTAT.T.CGCAA.ATTTCA.AC.T.CT.CAAAT.TCAACG.AAGTA.AA.AAAGCCCTAAA.TT.GATATCTCTATCCCT.T.GCGC.ATGATCCAGAT.TC.GGTTG.TG.ATC.G.GAGC.TG.CC.ATGGAACG.TATCATC.GG.C..GGCAA.GTACA.AGCTCGGA.CGGAAGAT.TGGCGGTG.
JJ=     6  MV=                GGTTAGTATAT.ATGATCAGA.CCGTATCTC.ACATATACATGTG.TAAAAAA.ATTGGAAATTTATTATTA.TAGAAAAAATAAAATAA.A.GAAAT.TGTTGTATTTAGGG.GGTAA.AAATCTTT.GCTCAAATATATT.TT.CTCTAAA.ATT.A.C.GTATTT.CT.TTTGTGCATAATTCAATTT.CAATGTATTTTTT.TTAGACCTA.ATCA.TT.TTTAC.TTTCTGTCTTTTGTGCAACTCATTTAAAAAAGTAAGTAACAGAGAAAATCTCAG.AGAAAGGGGGAATGGG.AGGAGAAAAGCT.T.TCAT.G.AACTT.ACC.GTTCTCTCTGGAA.ACTGCAACAACAAGAACAATC.TTCGAC.CAAAACTGA.ATTGC.TCTAT.AGAGAT.TTTG.ATTTGA.AT.TTGTTTATGATG.AACT.T.TAG.CGATAGATAAAGTGGAGAGATACTGTAGTAACC.GGTAAAACGAGGGATTAG.G.GTTTT.TTTTTC.TC.C.CT.CTGCG.ATAAAC.CTGGG.CT.TCGTCAATTTC.TG.TTCATCTTGACCTAA.T.CGAA.CTCGCGTCACT.CT.GATTT.CG.CTA.G.GGTT.CC.AT.TTTTCCGT.TCGGTGG.CT.T..CGGAA.ACTGT.AAACTGAT.TTCTTCAG.TGAAGGTA.
JJ=     7  MV=                TTACCTCAAAA.ACCTTTAAT.CTCTCTTTT.GGTCTTGTTTTCT.ATTTCCA.TTTCTATACCATTCAAAA.CTATAACTTAATTTCAG.C.ATCAT.TAAAGCTTGGAATG.GGAGT.AATTTTCA.ATGAGCTGGTTTT.TG.TTATTTC.AAA.A.A.AACTCA.CT.AAACATCCAATCAAAATTA.AGGAAATTAGTTT.TCATAAAAG.TGTG.TT.TTTTA.AAAGCCAGATTTTTATCATACGAAAATCCAAAAAAAAAAAAAAAAAAAAAATTA.AAAAAACTCTTCCAAT.CATTATTTTAGT.T.TGTA.A.AGAGT.CCA.AAGACAAAGATCC.AGTGAGAGCAAAAAAAAAAGC.GGCGCG.CTGCATAAG.GATTA.AGGAA.GGAGCC.GGTG.AGGTGG.AG.AAGAGGATAAGA.ATAA.A.ACC.GCAAGAGCCAAGTCAGCAGTCATAGCGGTTAGG.CGTTGAGAAAATATAATT.G.ACGGA.CCCGCT.TC.C.CG.TTTAA.AGCCGA.ATATG.CT.TTCTTCTTTGT.CT.CTCATTTATTCCTTT.T.TCCT.TTCCTTCTTTT.CT.AACCT.TT.CGT.A.TAAT.TA.CA.TTCTTTGC.CTTTCTC.CT.T..CTTCT.TCTTT.AGATCCTA.AGTATCTT.ACTTTCCT.
JJ=     8  MV=                GCTTCAACACC.AAACGGAAA.CCCAGCTTT.GACATCGGAAGAT.CCAATTA.AGGCTAGGTCGGAGACTC.TAGTGGCGGCTGGGGCC.A.GGTTG.TGAAACAGAACAGT.ATTGA.TTGAGGTC.AACGAAGCGGAGA.GA.TTCCTCT.TCG.A.C.GCATCA.AG.GAGAGATCGTCGTAGCACT.GTAGTGATCATTT.TCAGATTCA.GGTG.TT.CTCTT.GATAAGGAAAATGTAAAACCCCAAAATTTGGAGAATTAGGGATTTAGAGAGATG.AAGAAAGAAGGCAAAG.GGTTTTAGTTCC.A.ACAA.G.AACAG.TGT.AATAAGTTGAGAA.AAATCAACTAAAGGGTTTAAG.TATGTT.GGGTCGTAC.AAGCC.CATTG.GGCCTT.TATC.AGGCTA.TT.AAGGATTGGAGT.TTAA.ATATC.GAAAATAAAGTTGAGGGTTAAAACATAAAGTCG.GTATAAATTGGGAGTTTC.A.AATGC.AATAAA.AG.C.TT.CAATA.TAATAG.AATTG.AG.AAAAGGGTTCG.AG.GTAAAAGGAGAAAGC.T.TGAA.ACGCCGCTTCT.TC.TTCTT.CT.TCT.T.CCAC.TG.TC.GTTCTCTC.TGTAAAT.CG.C..TTCTT.CAATC.ATCTCTGT.GGATTTGT.CTCTATTG.
JJ=     9  MV=                CTATTGTAGAT.CCTAACCTT.TCTATCTTG.TTATTCTTCGTTT.TTTGGCC.ATTATTTTCGTTTCGCTC.CCGATCCAAATTCCAAA.G.TACTT.CAACAATATCTTAT.GCAAT.AACGAGAC.AAACACTTAAGGT.CG.TGCAAGA.ATA.G.T.GTCTGT.TT.TTCACTGATTCACTTTTAC.AGAGAACAAACTG.AATTAATTT.TGAT.TA.TTGAA.TAGTTGACATGCAATAATATTTGTTAATCCAAATGAATAGATAAAAAAAAAAAT.TCCTTGAGAGTAAAGA.AACTAAATTTTG.G.AAGA.C.AATTT.TTA.ACTAGTTTTCTCT.AAAACTAGGAAAGTCAGAAAA.TGAGAA.AACAAATTT.GATTT.TATTA.CGGAAG.TGAA.GGGCTT.TC.CGACAAATTGCT.TTGC.T.CAG.ACCAAACTGTAACCGACCCAAGCCCAATAAAAA.AGCGAATCGGGTCAAACG.A.AAACA.GATAAT.TC.A.GA.AAACC.CTAAAT.TCGTT.TC.TCTTT.TTTTT.TC.TTCATTCTGAGCAAA.G.CAGT.AACTCTCAGGT.GC.GTGTG.CT.CTC.C.GCTG.GT.TC.CTTAGAAC.AATCGGC.AC.A..CGCTT.TTTCA.TTTCAATC.TTCTTCTT.CTACTCTT.
JJ=    10  MV=                GTTTGGTTATC.AAACTTGAA.TACTAAAAT.AGTGATTCAAATG.TAAAAAT.TTTGTGGACACTATATTA.AATGAAACATTTCCAAT.A.TTTCA.AGTTTCAGTATTCT.AGAAT.TGATAAAT.TAATTGTACTTTA.AG.AATCAAA.TAT.T.T.AAACAA.AT.AGTTGATGAAATAACACTC.TATATTGAATATT.ATATTAAAA.TAAT.TA.AAATT.ATTAGTTTTTTTTGAGATATTAAAATCATGAATGCAAAATATAAAAGTTATATT.ATTTATTATTTTTGAT.TTCATAAAATGA.G.TATG.T.ATTCT.TTT.AGAGATAAAAGAA.AAAAAGAAAAAAATTGGCAAG.TTCGAT.GCAAAACCC.CTTAA.ATATG.GGGAAT.CCTA.AATATG.GA.AAACACAATAGT.AATT.T.TAT.AGTATTATCCAAGTAGCAGTTGTTCGGAGGCTA.TCTACATGTCTCAGCCAC.T.CGTAT.TATTCT.CC.A.AT.CTATA.AAAATT.CAAAT.TT.TCAATCTCCCT.TT.CTTAAGATTAAAAGT.G.GCAA.AGTTGAGATTT.TG.ATCGT.CT.TCT.T.CCTC.TG.GA.AATTTCAA.TCGAAAC.TA.T..ATCTT.CAGAG.ATGCAGAA.TCTGTGAA.ATTGTAGA.
JJ=    11  MV=                CAAAACCATCT.AAACCAAAC.AGAAATCAC.ATGTAATTTCAAA.CCCGAAC.CGAAATCAATTGTCATTT.CATCAAAACCATGTAAA.A.AGCTT.CTACGATTGTTTTA.ACTTG.CAACTGAA.AATAGCAATCCTA.AT.TTATCAA.CAG.A.T.AAAGAT.AG.ATACATGCAACACTTTACT.TTTTTATTTTTGG.TTTTGAGAA.GATG.AT.TACAG.TTGTGATTTTGGTGGAGACAAAAATGTCCATCTCTGTATGTTGCTAGCCGATCA.AATTTTACATTCAAAA.TCCTTTTTGATA.A.AAAA.A.ATAAA.AAA.ATTCAAAATCCTT.TATGATATATTGGGCCTAAGA.TGATTT.CCAAAAAAA.AGATG.ATGAG.AAAAGA.AAGA.GAACAT.TA.TTGGGCTTATTG.TTAA.A.TTA.TTTCGGCCCATAAAATAAAGTCCAGGTCAGCTC.ACAATACATGAAGAAAAC.C.CTAGT.TCAAGC.GT.A.TA.TAAAC.CCTCTC.GGCGC.TG.CCATTGAAACT.CT.TTCAAGGAGAGAGCT.G.CTAC.TCTGCAACCAT.GT.CGAAG.CG.AGG.T.AAAA.AA.AC.GTTTCTTC.ATCTCTA.AT.T..CGCTT.AACCT.AATCTGTG.TACATCTC.GTATGAAT.
JJ=    12  MV=                GCAGCTACCTG.GCTAAGAAA.GAAGCTTGA.TCTCACAATCTTC.GGCTTTG.ACGTAGTTGTAAGTATCA.TCCTCATCACACAAGAC.C.CTTTA.TATATAACTCATTT.ACTTA.CACATTGT.CTCTTTATTAATC.TC.CACAGAT.TCA.A.G.AAGGAA.CA.GGAGATCACGTGATAGTAG.ACTTGAACTACTT.ACCATCCTT.TAAA.GA.AGTTC.CGGATAACATCGCAGTTCCTGCATTCTGGGAAGCCATCAGAAACAGATTCGACC.AACATGTCCAAGAGAA.GCATTGAATCCA.A.CATT.G.TGGGA.AGC.GAAACTCTTCTGT.CTGTTTATTTTAGGAATGACC.TGAAGC.TGCTTTATG.CTTCA.TACTC.TGAGAC.TAAT.AATAAT.TG.AGAAACATCTTT.TATG.G.AAT.TTTGTAATTTTAAGACCAAACAAGTGAAGTTTT.TTTTCTTTTGTCGATAAG.A.ACAAA.AGTCAC.AT.T.CT.ATAAA.TATACG.ACAAG.AG.ACGACCTTTGA.GA.CTCGAGAAGCTCTCT.C.CAAA.AACAAACGAAA.AG.AAGCG.AC.TTT.T.GCCT.CT.TT.TGGTCTCT.CCCCTTC.TC.C..GGAGA.GATCT.GCTCTCTC.TATCTATC.TCTCAATC.
JJ=    13  MV=                TGCCACTTTTT.TCCCCACTA.TGGTCATGA.GTCATGACCGGCT.TCACATA.AACGATGTTGAATCAAAT.AGCTTTTTGGGCGGGGA.C.TGAGT.GGAATTAAAGATGA.TGGAT.TCAGTTAG.GGTTTTGAGGTAG.TT.CTTGGCC.CAT.A.A.TATGGC.CC.AATATATGAATTTTGACTT.TTTTCGAATTATC.GTTGAAGTT.CATC.TC.TTAAC.AATAATAAGCAACAACTTTATGAGATAATGAATTATTGCAATACAATGATGTAG.AAACGGACCAATACAG.TGTCGTGTTTGA.C.GTTT.A.GGTGG.GTT.TGGTTATAATTGT.CTTATCACTGGCCCACACTAC.AACAAC.AACTCTCGT.CTAAA.ACCAA.ACCCTC.TGAC.ATGGAA.AG.AGAGTTTTGATC.TACG.A.GCC.AATTGCTTTGGACCCGAGCCTCGTATTTGCCTC.CGGACCCGAACCTCTGTT.T.GGCTC.CTCCGC.TC.G.CC.GTTGA.AAAATT.TCCGC.AC.TGATATCGATC.AC.TTTATCTCTCTCCCT.T.CTCT.CTCTCTTTCTC.TT.CTTCT.CC.TGG.T.TTCG.TT.AA.TTCTTGAA.TTCGAAA.AC.C..CTAAA.CAACT.TGTTCCTA.GAAATTGA.GCAAGCAA.
JJ=    14  MV=                TCTTTATTCGG.CCAATATTC.TGTTTTCTC.AAAATAGATGAAA.ACCTAGC.TTATTCATTAGTTTCCTT.GAAAGTAATTTAGAAAA.A.AGATT.TTGAGGTTGAATAA.CGAAC.TGTTATAT.CAATACAATGTTA.AT.ATCAAAT.GTT.T.T.CTAATC.TA.GTTTAGCAATTAAATTGAG.AAGATTATAATAT.CTATCATAA.CTAG.GT.AGTTG.AATACTCATTTGTGGACGGGATTGTTTCAGACGTTTTGGTGTGTTGTTTTATAT.ACAAACACATCTCTAT.CGTGGTGATATC.A.TATC.G.TATCA.TAT.GGATTTCGACCTA.AAGCAATAGAAAAAAAAGATT.CCAAAC.CCTAAATTA.GAATT.TACTA.ATTTAG.AAAG.AACTTG.AC.AAATTAAAAAAT.ATAG.G.GGC.CAATCGAATAACAAGTAGAAACGTCATGCTAGA.TTCCTAAACTTTTATAAA.A.TTCTT.TTTATT.TT.A.TT.TTTTA.AGTCGT.CCTTC.AA.AGTTTTGTATT.GA.CTTGACTTTCTCAGA.G.TTTC.TTCGACGACAT.AA.GAACC.TC.ACT.C.CAAC.TC.GA.GAGAGAGA.GAGAGAG.AG.A..AAGAT.GAAGG.TCGTGGCT.TTAGTGAG.TGGAGGCA.
JJ=    15  MV=                AAAAGTATTAA.TAAAGATAA.AATTTCATA.CCATATAATTAAG.TTATGGC.CTTTTAGGTGATAAAAAT.AAAAGTAATGATACTTC.A.CTATA.TGTAATATTAATTA.ATAGA.GATAAAAT.TTTTATACCATAT.AA.TTAAGTT.ATA.A.A.ATTTTA.GG.ATGTAAAGATAATTTTTAT.AATATGAAATTTA.TGTGATATT.AAAA.CT.AATTT.TTTTTTAGAATAAGTTCTTTTTGTTTTTGTTTTTGGGCACAACATAGTATGTAT.TAAGTTTTTTGTTGTT.GTTGTCAAGAGT.A.TGTA.T.TAAGT.TTA.AACTATCAAAAAG.ACGAAGTAAGGTGAATCAGAG.AATTTG.CAATGCATG.ACTTG.GGTTA.GGTATA.TAAA.ATAAGT.TT.CAAAAACTAAAA.GTTA.A.ATG.TCGTAAAGTTTACAAAATTTGGAGGAGTAAGTT.GCAATTTTGACTCAAATA.G.TTTTT.GATAAT.CA.A.AT.CCACA.TCTTCC.TTCGT.TG.CTTCGTCGCTT.TG.GACAGAAAAGAAGAG.A.AAAA.GTTTAATAGTA.AA.ATAAT.CG.ATC.C.TCTT.CT.CT.TCTCTTCT.CTGAGGC.TC.G..TTGGA.AATCT.GAATTCTC.CGATCGAA.TCGAACCA.
JJ=    16  MV=                GTCGTCGTCTC.AGGAAAGAT.GAGATTCGT.TTCTAGGAGAGGT.TGACTTT.TTCAATCCACACTTATAA.CTCTAGAATCTTATGTC.A.TTGAT.GACGACCTCCTCTA.CACTT.TTGGATTT.GTATGTTTACAAA.GG.AAGGAAG.GAT.T.A.CCTTAG.AA.CAGTTTATGTGATGTTTGT.GTCTTTCTATTTT.TATTCAATG.AAAT.TT.CTTTA.CATGTACATAGATTAGCTATATTGACATGAATCTAACTGATTTTTTTGTTTGCA.AAATAACAAATTAGTG.AGGGGAATTTTG.T.TTCA.G.TCAAT.AAA.TCCGTGATTTCTA.TATGTTAGATGGATAACAATG.CAATAA.ATAAAGGGG.ACCCA.ATAAA.AAAAAA.GGAA.AGAGAG.AC.GTGCCTGTGGGT.AGTG.G.GTG.GTGGTGAGAAGATTCTGGAAAAATGGGAGCAAT.TCAAGCTCGTCTTCCCTT.G.TTCCT.TTCTCC.CC.C.TT.CTATA.AAACAC.CATAC.CT.TCCTTCATTCT.TC.TTCATCCAATTCCAA.T.TTCA.AAATCAGATCC.AA.CAAAT.CT.TCT.T.CTTC.TT.CT.TCTTCTTC.GATCATC.AT.G..GCCAG.TATCA.AGGTTCAC.GGAGTTCC.CATGTCCA.
JJ=    17  MV=                AGATGTTATGG.TGGCAAGTA.GTCCTTTTT.TCATGTAACGTAC.GTAAAAG.ATTGACAAGTTGTAATTT.GTAACTTGTAATGAAGC.T.TGGTT.TGGATAACTACTGA.CTAAA.TAAAAATC.AACCGAGTATTCT.TT.TCCGATG.TAT.T.T.GTGGAA.TA.AAATCTTCGACTTTTATCA.ATCAAAACTGACT.CAACAACTC.ATCC.CT.TACTT.TTAAAATTCTCCAAATTTAGACCCTATAATGTTTATATTTATCACAGATATAAC.AGAAAACAGTTTTTCT.TTTTCTTTTTTT.T.GTAG.A.AACAA.ATA.ATTATTCCTGAAT.CTAAAATAGAACAATAATGAA.ATTTAT.CATATTTCG.TCAAG.AGTTC.CTGGTT.TTTT.TTAACC.AA.TTAAAATTTATA.TTGA.G.TAT.ATTGTGTAAATAACAAATAAACTTAAGGGTAAC.AATTCGAAATAGTCGAAA.G.CTAGG.GAGGTC.TT.T.CT.TGTAT.ATAAAA.CCGTC.TC.TGCCCACTGAA.AT.ATCAACTTAGCTCAT.A.AGCA.TATCTAATCGG.AG.CTCGG.AG.AAA.T.TTCG.GT.AA.AACCCTAA.TCATCAT.CT.T..CTCCT.TTTGA.TCAATCTT.ATCTTCAC.ATGAAAAA.
JJ=    18  MV=                AGCTGTAATTG.ACCGGACTC.AGTGGAGAA.GATCCAATCGGAT.TCTCGGT.GCTTGGGGACGAGAATGG.CGGCGACTCGGGGAGGA.G.AAGAC.TCAGTGGAATGAAC.AGGCG.AGTCGAGG.ACGGCGACGCGGA.GG.AGAT.GA.ATC.G.G.AGAATT.AG.GGTTAGGGATAGTGAAAGA.GATGAAACGAGAA.GGAGAGGTT.TTCT.CG.AAGAT.TCTCACATCAAGCGCCATTTCCTTGATTTTGATTTCACCATCATCCATCTTCGT.CTTTTTATGATGCTGC.TTACAGTTAACC.G.TAAT.A.AAACC.AAA.CCAGAAATAAACC.GATAAAACCGGAATAAACCAA.ACCAGA.ACAAACCGA.TCATG.TGACT.TTCACG.TGTT.TCAACT.CC.GAAATTTTCAAT.TTTT.C.ATT.TACTCATCTTCTTCTTCTTCGTCCTGGGCTTTT.CATCTCCAGGCCTCTCTC.A.TTTCC.TTCTCT.GA.G.TC.TACAA.ACATGT.AGAAG.CA.GGTGTTTTAAT.TA.CGTCATAGCAGTAGG.A.GAAG.AGGCTTTAAGT.CC.TCTTC.TT.TCT.C.TAGC.TA.CC.GAACCACT.TTTTAAA.AT.T..CGCCC.AAATC.ACAATTCT.GTTTGCAC.TTAGAATG.
JJ=    19  MV=                GTTGTGGATTT.TAGATTTTG.AGAGATTTT.AAAAGACGTCTGG.TCATTTG.GTGGATTTTTAGAAGAAT.CAAAACAAATTTTAAGT.G.GCCAT.TAAAAAAATAAAAT.GGTCA.TTTAGTGA.AATTTTATGTCAA.AT.TTCATAA.AAT.A.T.TGAAGT.AT.TTTGTGTGATAGTCCAAAA.AACAATTTGGTAA.CCATTTAAA.GACT.CA.TAAAC.GTTTCTACGTGCCAATGAAAAAAAATCGAAAATTGGAGCTGCACATTGGCGAAT.TCCATTAATTACGAAT.ATCAGAATTGTA.A.AGTT.T.CTATC.ACT.AGTCCATCCATTC.CGAAATTTTGAAGTAATACAA.GGGTAT.ATCCGTCAT.TTTAT.GTCAG.TATTTT.TTTT.TTTTAG.GT.CATCTTCTCACT.CTAG.T.AAA.TTACTCGTTTTCGTATCAATCGATTTTGTTTGT.TCTCTGCTTTTTTGGTTT.A.GGGTT.TTAGCT.TT.T.CA.AAGTT.AAAACC.TTTTT.TT.CCCGAAGAAGA.AT.CAATACGACTCAAAT.C.AATC.AATTGAATCTA.TG.GCGAT.GG.CTA.T.GAGA.CT.TC.CAGCGATA.TCTAGAG.CT.G..TGACG.GAAGT.AGCTTCAG.CTCCGGTT.GGTTTGAG.
JJ=    20  MV=                AAAAATAGCGT.TTTTCACAC.AAATCTATC.AGTTTTTTTTATT.GTAGCCA.AGTATTTGCAAAATACTC.CATCTTAGGATGATACT.T.TGTCT.AAAGTCAATACCTT.TTTTA.TTGGAGTA.CAATTCATGATAA.AT.ATCTCTT.CTA.T.T.TTTAGT.GG.TTGTATATATTTTGTCATT.TATAAGCAGATTT.AGGCACATA.TTAT.TT.TGTCC.AAAACATATTGAATTTGTAACCATATATATTTGACAAACACCGTGATTAATTAA.TGATTATATATATGTA.CGTAGTTAAGTA.A.ATTC.A.CAAAT.TCA.CAACTTTGTGTGT.GTGTGTTTCTTAATAAGGTTT.TGCACC.AAATTAATC.AAACT.TGCAT.TAAGCC.CAAC.AAATTT.GA.ATCATTAGGCCC.AAAA.G.GCC.CAGAAGTTGAAGGTGACTAAAACGACGTCGATG.TTACCGAATAAGAAGCAG.A.GTTGA.CGAAAT.AAAC.CT.GTCTC.TTCTTC.TTCTT.CA.TCTTCTTTCCC.TC.TTTGCCAAGCAAAAT.T.TAGA.ATTCTTTCTTT.AT.CTCTC.AG.CGA.G.AATT.TT.GG.CTAAGAAT.CTAGCTA.CC.T..TCAAG.TCTCT.CCAGGTAA.TATACAAG.TTCTATGA.
JJ=    21  MV=                CCATGGTGCGT.CGGGTTAAT.CCTATCACT.CACTTGTTCTCCT.CCCTTTG.GTATAATCCTTTTCCGTG.GTGCCGCCGGTAATTGA.G.CATTT.TGCTTCTTGGAGCT.AACGC.CCTTGAGC.ATATATCACAGTA.GT.CTTATAA.ACT.T.T.TCGTTA.AT.AAAAATCTAAAGAGTTACC.AAAAAGTAAAAAA.AAACTTGAC.CAAA.AT.AAAAT.AAAAAACTAGTCAACAAATTGTATAGACTGTACTAAGATGAAAAATAAGGAAAG.AATAATCTCAACAAAC.CAGTCAGATTTC.C.TAGA.T.TTCAG.CAC.ATAATGAAAATGA.AAGAATATAATTAATACCAGT.CAGATT.TGTTTTTGT.TTTTT.ACTAA.AGATGG.TGAT.AAATTT.CA.TGACTTCCAAGA.AAAG.T.TCC.CTTGCACATAAATATGACTGGTATAAACAATAA.CCACAAACATCAAAAAGC.A.AATCC.AAAAGT.TG.A.AT.CCTAA.TTTAAC.TTATA.GG.TTGAGAGAAAC.AA.AACGTTCTCCCACGA.A.GAAA.TGACTTCTTCT.TC.TCATT.GT.TTC.T.TGAT.CG.TT.TCAGTGGC.ACTTCTA.TT.G..CAAGT.TCTCT.TATCCCCT.GTTTCGGC.CTTAACCT.
JJ=    22  MV=                CATTGATTGTT.ACAAAAAGA.AACTATATA.TTTTTATTTTTAT.TTTATTA.CCAAAGGATTCATTCTTC.GTGAATATAAAGATTAC.T.TGTAT.ATATTGAAATTTGA.AAAAA.GAAAGATT.ATGATTTTATACT.CT.TGAAGGA.TAT.C.C.ACATTT.AT.TATTCTACTGGAAACAAAG.TGAGACTTCATGA.AGTTGTGAT.CAGA.GA.ACTCG.TAGATGCTGACAGTTTTGTTTGAAAAGATGTTCACTGGTGAACTTTTGGACCAT.GGTTAATCGAATGCAA.ACTCTAGTGTAG.T.ATCA.A.TCTTT.AAA.AGCAAACTGAGAA.AATATTTATTTACCGAGTCTG.TGGCAT.CAAAATGGC.TTAAA.AATAG.TTATTT.ACTA.AACAAC.CC.TTTGTAGTTTCT.CTGT.C.ATC.CT.AATTTAACCCAAACGTTTTGTCAATTGCAC.CATTAGCCCAAACGACAA.A.GCTTT.GTCGTT.TT.G.GC.TTTTA.AACCCT.AGATT.CG.TCTTATCAGCG.AA.TCTCCTCTGCACATT.C.CTCA.GTGATCTATCA.AA.GTTCG.AA.GAG.A.CCGA.CG.CA.AAAGGGAC.AGAAACG.GA.G..AAGGA.GAAAG.AGGCAGAG.ATGGGAGT.AGAGATCC.
JJ=    23  MV=                ACTCAATAGCA.CCGTATCCA.AATATGACC.AAACTCAATAGCA.CCGTATC.CAAATATGACCAAACTCA.AATAAGACAATGATTAA.T.TAGAC.AGTGTATGGAACCT.AAATA.TATAATAT.AATTTTCTATTTT.CC.GCAAAAA.CAC.A.T.TTTCTC.TC.AAACTCAAAGAATTGCATA.TTTTTTAAATTAC.ATTTTTTTT.TTGC.CA.AAATT.GTAAAAATATTTTTTGGAGTTAAAATGTCAATGTAAACTCCAAATAGCTAGAAA.ATATTTTGAAATAGAC.AAATTTAGTGGG.A.GCTT.T.GAAAC.TTT.TTCTTTTGGTGAA.AATATTAGTTGGGGTATTCGG.CTTAAA.TACATTTTG.CTAAT.CAGTC.CGGTTT.AATA.TTTTCT.CG.AACCGGAACCGG.ATCA.A.TCC.ACAATTGACTCCAATTACGTGGCGAATCGTGAA.AAGATCATCTATGGAACT.G.TTCAA.AAACGT.CT.C.TT.TATTT.TCTTAA.AGATC.AA.AAACAAAATTT.CT.AATCATGGACTCCAA.T.TTCT.CTGATCATTCC.CT.CTAAT.TT.CGG.A.TTTT.TG.CA.TCTTCTCC.GATCATC.TT.C..ACCAC.TATGG.GTGCTTCA.TCTTCTAC.AGACGACA.
JJ=    24  MV=                AGTCTTGCAAA.ATAAGAAAA.TTTCTGAAA.CTTATAGATAATT.GATTTGT.CATTTTCAACAAAAGTTC.TATTAATCCTCCTTTCA.T.AAATA.TAAAAAGATGAAAT.CCTTT.TCTTCATG.GATAAAAGTATAT.TT.GGATATG.ATA.T.T.AATGTT.TA.ATGACGTCATTAAATAGTA.GCAATTAGTAATA.ATGAATAAT.GATG.AC.AATCA.TAAACAGAACTTGAAGTTAACAATTTTAACACTGATAAAAACATTTGGATAAAT.CTCTGTATCCAAGATT.TACATGTTCCAA.C.AATA.T.ACGCT.ACT.ATATATATATTTC.TTACTAATTAAAATGAGTTTT.AATGCT.AATCTATGC.TAATC.AAAAT.ATGAAA.AATA.CAAAGA.TA.TTGGTTAATCGA.TAAA.T.ACA.ATAAATCAGATTAACGAAGCCCTCTGTTCAACA.AAGAGGCTTCTCGATCTC.G.TCCTT.AATTCC.TT.C.CT.TCTCT.AAGCCA.GCTGT.TT.TCTTCTTCTTC.TT.CTTCATCTCTCTCTC.T.CTCT.CGTCTCCTACT.CT.CTCTT.TG.CTC.G.GACC.AA.AA.TTTCCTCA.AATTCCT.CC.T..CTGTT.AATCG.CCGGCATT.GTCTTTCT.TACCGATC.
JJ=    25  MV=                CTCCTACAAGA.AATATATCA.TGTGGTTCG.GTTTGGTACAATT.TTGATTT.CTGCTAGGGTTTTATCCT.TTTTAGCAAAATTTACT.T.TAATT.TCCGTAGTAAAAAA.GAAGA.AGTTTTAG.TTGGTTTATTTCT.TA.TTTTTGC.TTC.G.A.TTACGG.CA.TTTAATTTTAGCAATATTT.CATTAACAAAAAA.AAACAATTC.TAAT.TG.GTTTA.TTTCTACTTCTTTTTCTGTCTTGGTTTGATCTCTATTACTATATTGATTATGAA.AAAAATATGAAACCAA.AACCATTTATTA.T.GTCT.T.CAATT.CCA.TTTTTAACCCAAT.TATTTCACTACAATTGTAATA.ACCGGT.TATTGCACC.CCTAA.TTATA.ACTATT.TAAG.CAATCG.CA.TATACCAAACCA.GCGA.G.TTA.AACCAAATTGTTTCCCAAATTATGCTAAACGAC.AGCGTTTTCACAAATTAC.C.AAAAA.AACCTA.TT.T.TT.CTGTA.TCTATC.TGAAT.TC.AGAGTCCTGAC.CA.TTTTATCTCACTCTC.A.CAAA.GTCTTCACTTT.TG.AAGTG.TC.TCC.T.CCAC.AC.GC.ACTGCGCC.GCCAAAA.AA.C..CCTTC.TTTAA.ACCCTTTC.CTCCTC.G.CGCCGTCA.
JJ=    26  MV=                TGGAACACCAG.AGATTTCGC.GAGAAACAG.AGACAATACATAT.TTACTTG.AAGCAGAGTATTTTTAGA.AGGATCTCGTTGCCTTA.A.AGAGA.ATGGTCCATTCTAT.CCTAG.TAATTTGG.TGGAGAGAAAAAT.TT.TGACGGA.AAC.T.A.TTTTTT.TG.GGTGAAAATAAATTTTTGT.AATTTTAGTTTCT.AATTACATG.TTTT.CA.TTAAA.TAAAAGATAATTTAATCATTAAATTCGTGAAAAAATTGAAAAAAGTATTTTTAT.AAATCCCGCTTACAAA.AATCAGCTGTTC.T.TGAA.T.TAGCA.AAG.ATTTCCAATTTAA.ACGTGCCAGACATTCACCAAC.CTGACG.ATCGAAAAA.TGATA.GAAAC.AAGGCC.CAAT.AAAGCC.CA.TTAAACAAATCT.AACG.T.TTG.TTTTATTTTGAACCTTGATGACTTTTTGACTTT.TGACTCGGTTTACAAATA.T.CATCC.ATTTAG.CG.T.TT.TTATA.AAGCCG.ACTGA.TT.CGCTTCTCTTA.CT.ACTTCAATTTCATTT.C.TTTC.TCCTCAAAATA.TC.AGATC.GA.TAA.C.CAAC.AA.GC.GAAACTAG.GGTTCTC.TA.A..TCTCG.ACGAA.GATGGCGA.TGCAGAAA.GCTAAGGA.
JJ=    27  MV=                GATGGCTCTAT.CGTGAAGGA.CTGGATAGT.CTGTATTTTATAT.ATCTATA.GAAAAACTAACAGTTTTA.TAAATGAGTTAGCAAAA.T.ATACT.TTTTTTTGTTGCTT.TAAAA.CTTTTTTT.TTCTAATTCTATC.CC.ATATTAT.ATT.A.A.TTCGAT.TT.TGTTGAATGATTCTAGAGG.ATCGATATACCCG.AAACATGTT.TAAA.AT.TGTAA.TTTATTTTTAGTTTTTTCAGTGAAGTAGGAGGACATTTGTCCCCCTCAAATCAC.CAAATTTTTAAAAAAA.AAAAACTTATAC.A.TGAT.T.TAAGG.ATT.ATGCAATTGTATT.GTCTGTCCGTCATTTGACTCA.TTTTCC.CACTGGTAA.GAGCT.CAACT.TCAGGG.ATTA.ATGGGC.TT.AGGCCTGATCCG.TTTA.A.AAA.AAAAAATATATATCTTCATAAGAGAGTTTGGCC.GTTTGGAAATAACGTGTA.A.GTAGG.ACCCAC.TT.T.TG.TGATT.ATCCGC.CGCAC.AG.AAGTCTCTCCT.CC.ACTCCACAAATAGCA.T.TCCC.GGCGAGAGACA.GA.GAGCG.AA.GAA.G.AAGA.CT.CA.AACCAAAA.AAAAAAA.TG.G..AAGCT.GCACT.GCTTTCTC.TTCAGCCC.TTCCCTTC.
JJ=    28  MV=                CTGTACTGTAC.TAGATGATT.ACGATCCAA.GATTTTTGTCCAC.ACTAAGA.ATATTTCACAAAATAAGG.TTTGCAACAGTAGGATT.G.AAATG.CCAGTAAACAGTGA.CATTA.TCTCGAAA.AAATCCAACTCAG.AA.ATCATTT.ACT.A.G.CTAATA.AT.ATTTTTCAAATAGTTTAGA.ATTATTATTGTTG.TTTATCATT.AACG.CA.TACAA.AGTTAGTTGTATAATCTTTCAACTTATAAATAATTTGGTTTTGGACGGAAGAGC.TTTACGCAAATGTATT.AATTTGGTTTTG.A.TAAT.T.TTTAT.TTG.TAGACTCGA.TTT.GTTTACGTAAATTATGAAAGA.GAGGCA.AAAATAAAT.ATCAT.AAGAT.ATAGTA.TTAG.AAGAAA.AG.GACATAAAAGTA.GTAA.T.TAA.AAAAAAAAAGGAAAAGAAAGTGTGAAAAGAAAA.AAGGAAAAGTAGAGAGGA.A.CGCAA.CCCTGG.GG.G.CT.TCTTA.ATAAAC.CCCTC.TC.GCTCTCTTGTC.TC.TTCCTTACGACAACC.T.CTCC.TGCTCTTCGTT.TT.CTCTC.TA.CGA.C.GATA.AA.AC.CCAGATTT.GGGTTCA.AG.C..TTCCA.TAACT.TTAAACCC.CTCTCGCG.ATCCAGGT.
JJ=    29  MV=                ATGAGTCATGC.TTTTAATCA.ACTTGGTCG.ATGGTCTTTGTTT.ATGTAAG.GAATTTCCTTTCAATATG.CAATCATTTAAGGCCTT.C.AAATT.TGTGATTATAACAA.AGAGA.TATCATTT.GTGTCATGTTTTG.AC.ACAATTT.TTT.C.A.TTACAC.TG.AAAGGGAAAGTATTATTTT.GAAACTTATACAT.TTTTTTTTT.TTGA.TA.AAATA.ATCCTTTTCTAACTTCAGATCAAAATAACATGAACCGTCGAATAATTATTTTTT.ATTACACAAAAAGTGA.AAGTGTTATTTT.T.GACA.A.AATAT.TTC.ATTTATAACCTCA.AATCAAAATGATCAAGTACTA.AAAACG.AAAAAAAAT.AAAAA.ACAAA.TTGTGA.TAAA.ATCCCA.AG.AGTCACTTTCTA.TATT.C.GAC.ACATTAATATTGATTTTCTTCCTAATCCAAATT.ACGTTGACCATATCATAC.A.TTAAT.TATTTA.CT.A.GT.TGGAA.TTATAT.AATAT.GA.AAAAATTCCGA.GT.CACTTTAAGCTTTTC.G.AGGT.ATCTCCTCCGC.GC.GACGA.TG.TCA.G.AGAC.TC.GC.CGGAATCA.GTCTAGC.GA.T..GAACA.AATCG.AAAAATCA.GGTAGGCT.TCAGCTCC.
JJ=    30  MV=                TTTGTATAACT.GTTTAAAAA.AACTTTTTT.AGTTGTTTAAAAA.CTTATAA.TCATGAAAAGAGAATCCA.GCGGTCAGAATTTGTTC.A.GGGGT.TGAGAGTATTACTA.CAGCT.TAAACACA.TCTCTGCCATTTA.TT.GCAACAG.CAA.T.C.ATCTCG.CT.TGTAAACCGCATCTGATTG.CGTCCTCTGAATT.TATTTCCCC.AAAT.AA.ACTCT.GTATGCTTCATAAATTTGAGCATTGACTTTCCCATTTTGGATATGATCATATTG.TTGTTGTCGGATGAGA.AATTCGTACGTA.G.CAAT.A.ATTTA.ATG.TTTTCCCACATGA.ACGATTAATAATTTCGGAATG.ATTAAA.AAAGATACT.AATAT.ATATA.TATATA.TATA.TATATA.TA.TATATATACTTT.AACA.A.CAA.CAAAAAAAAACAGATAATATATACTACTATATC.GAACATTACGTTATCGAA.T.GCATA.TCGATC.CG.T.GC.TCTTT.ATAAAG.AAACC.TA.GAGTGTCTCCG.TC.TCTCTCACTACATTC.T.CCAC.TGTTCACATTC.TC.TCTCT.CT.CTC.T.GGAT.CT.CT.AGACACCA.ATACGCA.TA.G..TGAGC.AGAGA.TCGTGATG.GAGATAAG.GTATTGGC.
JJ=    31  MV=                GGAAAGATCCG.GATCTTGTG.GACCGAGTG.AATGGTTGGGCCC.AATTAGA.ATGGTCTACCCTAACATC.TAGCCGTCTACACGATT.G.ATCAT.ACGTCTAAGAGGGC.GAAAC.CACCAAAC.GTTTGGATTTTAT.CT.AAATTGA.TGT.A.C.ATAAAG.CT.AACATGATTTTAGTATAAA.CATTATAAGCATC.ATGGAAATC.AATA.AG.CTAAC.ATGATTTTAGTAGAAACATTATCAGCTAACATGAATTACTAAAAACATTTATTT.TATTTTAAGGAAAAAC.ATACAATACTAA.G.ATTT.T.TTATA.ACA.TTTTTTCTTTGTA.ACATTATAAATTGTTTTAGTT.TCTACA.TTAATTAAA.TATAT.AAAAT.AAATTC.ATTT.AAATAA.TA.TAAGAAAACGGA.ATCT.T.TGA.TTAACTGCTGATTATTGGCCACTGATTAATTTC.CGACCCCATCAATAGATG.A.GATCA.GACATA.CA.C.AA.CTTAA.GTAGAC.CAAAA.AA.GCGGTTGGTGT.AA.GATCCCAAACTCACA.G.ATTC.CCAAATAATAG.TA.ATACT.CT.TCC.T.CTTC.TC.AA.CTCTCACC.AGTCACC.AG.C..AGATC.ATCGG.AGATGGGC.GGAGACGG.AAAAGTTT.
JJ=    32  MV=                TCAGAATCCAC.CATTGGCTT.CTATTTAGT.TTCATGAGTTGTG.TAGGAAC.ACTAGTTCTTCGTCTTCC.TTCATCTTCTTCCTTAA.G.CAGCA.ACATTGCTTCTTCT.TCATC.TGTTAC.C.AACAAAAACAACA.CA.TAAAAGT.TCA.C.A.TCTTTC.AA.GAAATTTTGTCCCTTTTAT.GAAAACTTTGATA.AGAATCTGG.GAAT.TG.GGTTT.TGATCATTACACAATTCACTACATTTCTAGAATCTAAATTGAAATGAGGAAAAT.TAGAGAGATTTACCCA.TTGTGAAGAGAA.G.AGTT.G.ACTAA.TGG.ATCAAGTCTGGTT.GAGGATTATAAGACAAGTCTC.AGGACC.TTTCTTCTT.TTTCT.TAGCT.AACCTA.AACC.GGTTAA.GA.AAGAATTAATAT.AGGA.A.ATA.TCGAAACCGGTTTCGAAAAATACTTTATTTAAA.CGACGCCGTTTTGAAGTT.T.GAACG.TTTTTG.AC.C.CA.GGAAA.GGTTTT.TTCTA.TC.GTCTTCACTCT.TC.ATCAATCAGTTTCTC.C.GATT.TGCGTCGTCGT.CT.TCTTC.AA.TGG.C.GCTG.AA.AT.ATCACCAA.CAGATCA.TA.T..CAGAC.CTTCT.CGAGGACT.CTAATGGC.GGATTATT.
JJ=    33  MV=                AATCAACTTAA.TTATGGAAT.CTAATTGGA.TTAATAACACTTT.TTGCGTA.AATAATATTTTGTCAAAA.ATAAAGTGAAAATATTT.T.CAGAC.ACAAAGGAAAAGAA.TAACA.ACATATAT.GTATCAGTGTTAA.AA.AACAACA.ACA.T.A.TATGTA.TC.CTTTTATTATTTTGGTCAT.ATGTATCACCATT.AAGAAAATA.TTAC.CT.TTTAA.ATATAAAATGAAAAATTTTCAAATCACCAAAGAAATTTTGACCAAATCCACAAC.ATAATTTATATTTTTT.TAAAAAACATGT.A.GGAC.T.TTTGT.GTG.CAAATAACAGATC.AAATGGAATGGAACTCTTTCT.AACGAT.TTAGGATAA.TTTTG.AGAGA.AAAAAA.TCAG.AAAACT.TT.AGATATGAATTT.GAAA.C.CAA.ACCCTAAACTTAGAATACACACAAATCCTTCCT.CACTGCCTTATCCTAAAC.A.ACAAG.CTATCA.TG.A.CT.AAAAA.TATATA.GCTGT.TT.AAATCTTTAGG.TT.GTCACCTGAAAATCA.C.CATT.TTGGACAAAAC.CC.TTGGA.AC.TTG.T.TTCT.TG.TA.AGAATCAA.CATGAGC.TC.A..GAAGA.AGATG.ATGCGATT.AGTCTCAT.CAGCGTTC.
JJ=    34  MV=                TTGGCTGGAGA.AATGACGGC.ATCTTATAT.TTTAATTAAAACA.TATTACG.ATTATATAAGTTAAATCT.AACTTTATATAATAAAA.T.AGTAT.TAATTTTAACTAAT.TAAAC.TTATATTT.TGGGTAGACATAT.GT.TTTTAAT.ATC.T.C.TAATCA.AA.TATTAGTGTATCCTCCTTT.TTTACCATCATAT.TTTTTCTAC.CGTA.TT.ATGTT.TCCTTCTAAATCCGTAAAATTAGACTCATAAAACAGACCAAACACTCCAGAGTC.CAGGCTCTCTCTATCT.CTCCCCGGTACG.G.TCGG.A.TTCTA.CGT.TATCCAATCACAC.TCTATTTTTCACCGCAGTTAA.AGAAAA.AAACACAAA.GTGAA.GTAAA.CTCATT.ACTA.GTTTGG.TT.TCTCAACGAATC.CTTA.C.TTA.ATCACTCTGATCAAATACCATTAATTATCACCG.ATCCTCTGATTAATCACT.C.TTTAA.TCGTCT.CT.T.TA.TTTCT.CTCTCT.CTCTC.TT.CTTCTTCTTCT.TC.TTCCTCCAGAGAGCA.C.CTTA.TGCTGATTCCT.CT.CCTTT.TC.TTC.C.TCAA.CT.CA.TAAACCCG.ATCGGCC.GA.T..TCCTT.CACAA.TTATCCTT.AAAATTTT.CGATTTTG.
JJ=    35  MV=                ATTATCTCTAA.GATGCAGAC.AATAATAGT.CAACTCAGGACAT.TAATCAC.GTAGTTTTTTTTTACTAT.CTTTAATATTTACATTG.A.TTACA.AATTTTAGCTAGAA.AAATA.ATGTATGT.CATGGCGTGAGTC.AA.TTAATAA.TAT.A.A.CCAAAG.AG.AAGTTAAGTTTTTGAGATA.TGAAATTACATTA.TTACTAAAA.GTTA.AA.ACGTC.CTATTTCAAGAAAAAGTTTGTGTTTATATTGTTGTACTTCCCACTTTATTAGAG.CTAACTAATCTAGTGA.TCTTATGGTGAT.T.TAAT.G.ATCAA.ATT.TTTAGTCTTCACC.CTGCTAATACAGCGAAAACCT.GTAAAA.AGTAAAAAC.CTTTT.GATAT.AACAAC.AGTC.ACACAC.GC.GCCCAATAGATC.AACG.G.ACC.AGATCTCGATTACAGTTACAGACTGTCTTGTCA.CAAGCCGTCACTTTAACA.C.ATACA.CCAATTTCT.T.CT.CAGCG.TTATTT.CAAAT.CT.CAGTTTACACC.TT.CACACTGCTGCGTCT.C.TCTC.TCTCTCTCTCT.TT.CTTTC.TC.AGA.T.TAAT.CG.CT.GAGAAGAA.GCAACCA.CC.T..GGAGA.CGGCG.GAGATGGC.AGGGTACA.GAGTGGAA.
JJ=    36  MV=                GATGTCTGCAT.TCAGACGAC.ACATGTTTC.TATTGTCTTGGTG.CTATGAT.TTGGAATCCCTATGTTTC.GAGGTTCCATTTAAAAA.A.GTTGT.TAAATGATGAGACA.CTCAT.GAGCATAA.TTTTCATCAATAT.AG.TTTTGCC.TCA.C.C.TATGAA.TT.AAAAACAAAAAAACGTATA.AGTTCGACAGATT.TTGACGATA.ATTG.CT.CACAC.TTAACGCGTGTAACGGATGCTGCAACAGTTTGATGAAATTATTATGCTCCACTT.CTTAACATGAATAAAT.CCAAAATTCATT.T.TTTT.C.CCCTC.AAT.CTCAAGGAAATAA.AACTGTATCCAAATTAGTTAC.ATAGCT.TTATTAACT.TCGTT.GACTT.TAAAAA.AAAA.AAAACT.TA.CTTAAAATTTTA.TAAT.T.TTG.TATTATATATAAAAATAGGATTATTATTATTTA.GTAGAGAGATATTGGTAA.A.AAGAT.TTGTGT.AC.A.AA.GAGAG.AGATAA.AGAGC.GC.TAATTCCCTCC.AC.ATCAGTATTCAGAAC.C.AAAC.GCAACTCATTC.CC.TCGTT.TT.CTC.T.CTTC.CT.CT.TCCACCGT.CTCTTTT.TT.T..TTTTT.TTTTT.ATAATCCT.TCCTCTTC.TTCATCTT.
JJ=    37  MV=                CTTATCCTAGA.AATTGGATT.TGTTCAAAT.CTGTATATTATTA.ATAGTTC.TTCACTTACTTGTATCTC.ACAGTAGCTCATATTAT.G.TTAAA.ATGGATTTGGCTAT.CTGGA.ATAGTATT.AACCTCTAAAGTT.TT.GAAAATT.TTG.T.C.AACAAT.TA.GATGGGATTCAGTTTGACA.CATGTAAGTAAGT.AAGTAAGGG.GAAA.AA.AAAAC.AAGAAATGTAAGTAAATCAAGTTTATTTATAGATTAATATTAAAAATGATAGTT.TCTAAATAACTAAAGT.GTATTTGTTATA.C.AAAC.T.TAATT.AGA.TATGTTCCACTAT.CTATTTATTTTATTTTTACCA.ACGTTC.ACCACAACA.CTGAC.GTCAC.CTGTGC.CTAC.CAAAAA.AA.ACACTGACGTCA.CCTA.T.TAC.GTAAATTGGCAAAATAGAAAAATATTAGTACAA.AATTAATGTAATTTTACA.C.ATTTA.CCCTTT.CA.C.TC.ATTTT.CTCTCC.GTCCT.CA.CTCGCTGACCA.TC.GATCTTAGGCCACTC.C.CGAA.GGATTTCTCCG.GC.TTATA.CA.AAT.C.CTAC.TG.CC.GTCAAAAT.CGATTCA.AA.G..CGAAC.CAGAG.ATTGAATG.GAAGATGC.AGCTGCTC.
JJ=    38  MV=                CGATTTCTTAA.AAAGATACA.CATATCATT.TTCACAAGAATTT.TATAATG.GTGTATTCCAATGTAGTA.AGAAAATATTTAACAAA.T.GATAG.ATTTTTTTCTAGTT.CTACT.ATTCAACG.TAAAAGAGAGAGT.TT.TCAAATA.AAA.T.T.TAAGAA.CT.AAGTATTAGTATAGGGGCC.ATAGTGGTTCACA.AGTTGGTTT.CATT.GT.ATCCC.TAGCCAAGCCAAAGAAAATAGACAAGTTGGTTTTTGTAGTATTTATTTTACTCT.AATGATGTTTTAATTA.ACTTTTAACATA.A.TTTA.A.GTTGT.AAG.AAATTCTTTAATC.CTTCTATATTTTTCTCTGCCA.AAATGC.TTCAAGATA.TCCAA.TTACA.TTCTCT.ACCT.CTCCCT.AA.ATCCGAATCCAT.TTGT.T.CGG.CCCAAAAGGCCTAACCCGAAAGACTCAAATCCA.GACCCACAATTAAACCCG.C.CCAAG.AACCCG.AC.C.TC.AATTA.GAAAAT.CGACA.TT.TTTGTTTCTTC.TC.TCCGTTCTCTACTCT.T.GTCG.TCGTTGGAAGA.AG.AGGAA.GA.GAG.A.GGAC.AA.GA.GAATCATA.AGAAGAA.GA.C..ATAGT.CATGG.GAGAGGTG.AAAGTAGA.CGACGATG.
JJ=    39  MV=                CGAAATAATTC.TATCAGAGA.TTATCATAT.AAATTATACTATT.ACTTATT.AGTACAATGAAAATTAAG.AGTATTTATTATATTCA.A.CAACT.CCTTCTTTACGAAT.TACGA.CCCAGTAG.AATTTGTCAATAA.TT.ATATTTT.TTA.T.A.TATATA.TT.TCACTTATGAACTTTGAGA.GTTATCGTCATTC.AAAGTTATA.ATTT.CA.TTTGG.TTTTAGTTTCATATCTCTTTCATGTTAACTTCTTTTGTCTGCACTAAAACATAT.ATATATTTTTTTTATT.GTCCGCGTGGTC.T.TTGA.T.ATATA.TAG.TAATCATTTTCAA.AGCCGTCAAATTTTTCACTTT.TGATTT.TGAATATAG.AGGAA.CCTGT.TGACCC.AAAA.AAACAG.AT.TATGAAGGAACT.TAGG.A.AAT.TTCATACAAGTTGATCTTAAAAATTAAGCAAGA.AAAAAGAATAAATTAATG.C.AGTCA.TTCCTT.AA.G.CC.TACAA.TATAAA.TGTTC.AC.ACTCCCTTGTT.CT.ATCTCCAACACAACA.C.AACA.CAACACAAAAA.AT.CCAAC.CC.AAG.A.ACCA.CA.GT.GAGATCTT.TCTCAGA.AG.A..CAAAA.ATGGG.AACAGCGT.CGTCTAAG.TCTAACAT.
JJ=    40  MV=                CAAGAATGCAG.AATGATGAT.GACAATGGC.ATAATGGGAGAGA.AGAGTTC.TCATTTATTTGTGTTATA.TATGATTTTGGAAACAC.T.CAAAA.TCTTTGACTAAATT.CGTGA.ATATATGG.AAAACAAATAAAT.CT.AATAATC.TAT.G.A.TATAAG.AA.ATAAATGTTAAAAGATAAT.ATCTTTGATTTTT.TTTTCCTTA.AAAT.GT.TGTTG.AAATAGCATAATGGTAGAAGAGTTATTAATTTTGACAGTATGCATGATTTTTAG.AAAATGGAAATACCTT.AAAAGTTCAAAC.A.AGTT.G.ACTAT.TAT.TGCATGTTGACCA.ATTTCAAACAAATAAATTATG.AATTTA.GGATTATCT.TACCA.GTATT.AAGTAA.ATGT.AGAATA.TA.TCTCAATATTGA.TTGA.A.ATC.TATTTTTTGAATTGGGATCTTTTCCAAATTTAA.GAGTCTTACCATAAAATT.A.TTTTC.TCTGGT.TT.A.CT.ATAAA.TTAAAG.GGAAA.CA.CAGAGTGACAA.TA.TTTTTCATCAATCAA.T.TCTA.ACTTACTTCTT.CT.CAAAG.TA.AAA.A.CAAA.AA.AA.TGAAGTTC.TTGGTTT.CA.T..TGGTG.ATCTT.CTCTCTTT.TCTTGAAC.GGTTTCGC.
JJ=    41  MV=                AACAGTTTCTG.AAGCACATT.ATTAGATCC.TTTTGTACATTTT.TCTATTT.ATAGATTCTCTCTTCTTT.TTTTGTATGCAAAAGTG.A.CATAT.ACTATAACAAGTCA.AAGAA.AGATGAAT.TCAATAAGCATGA.GT.GATTTTT.TTA.A.A.TCTTCA.AA.AAGAAATATCTGAAAGGTA.CAAAAAAAAGTTT.TCTGATTTT.TGT..CA.CAATA.ATGGAGAAATTCATACTATTTTAGGGTTTCTTACCCATAAAATTCACTGCATGC.AGTGATTGGATTCACC.ACTTTCAAATTC.T.TGTT.T.TGTTT.GTA.AAATTGATGACTC.GATCTCATGGATGCATGCATA.AGAGAG.TAAAGAGAT.TGTCA.TTAAG.TTCTCC.TGAC.TCAACC.AT.CACTATCTCTCT.CTCT.C.TCT.GACACGAACGCACATGCATTTACAGTTTTCATT.TATCACAACAACTACAAC.T.TCTCT.TCTCTC.TC.T.CG.GCTGA.TTAAGC.AACTT.CA.CTTTCCATCTT.CT.GACAGACACATTAAA.A.AATG.GCGTTGCAGTT.TT.TTTCA.TG.CAA.A.CCAA.AA.TA.TACATTCC.TCTCCTC.TC.T..TCTTC.TACTT.TTGCTTCT.TTCTTCTT.CAGTAGCT.
JJ=    42  MV=                GAGCTTGGGTT.AGCCACGTT.ACCTTTGAC.CCTTCACACATCA.GGGCTTA.TACTGAATTTAAAAGCCC.TTTTCTTTTTTAATAAT.G.GCCAT.ATTCTCTATTATTG.GGCCT.TAAATATC.CTTAACTATGAAA.GG.GTATTTA.ATA.T.G.AATAAT.AT.ATAATTTTTTCATATATAT.ATAACAACATGAC.TAAGATCAA.GGTA.GT.TTCGA.ACTTTGAAATTGAAAACATTTAAACTTTAAAACCCTTACCAAGATATTGAAATT.TGAGTTATATATGGGT.TTGAATAACCAG.T.GGTG.A.AAGAG.ATT.TTTTCATAAGTAA.ATTAAATGCTTAAAGACGTTA.ATGGTA.AATTTTAGG.AAAAG.AAAAG.AAGAAG.ACGT.TAATGG.TA.ACAAATCAAGTC.AATT.T.AAA.AGTTTTACTTATAATAATAAATGGATAATGCCA.AAAAAATAAAAATAAATT.A.AAATT.GGACTG.GT.T.TT.GGTTA.ATCATA.TTGAA.AA.CGCCCGCTCTC.TG.TTTTTTCTCGTTTCT.C.CTCC.CTTCGTTCTCG.GG.TCCAT.CT.GCG.T.TCGT.AT.CA.AGTCCTTG.CACTCTT.CT.T..CTTCG.TATCT.GGATTGTT.TCGAAGTT.CTCTAACG.
JJ=    43  MV=                AACGTTATTTA.CAGTTTCAG.AATATGATT.TGATTCGATGTTT.AATATGA.TTTCTTGCACAGCTAGAA.ACAACCATAATTTCAAC.A.TTTCA.TATTAGCAATTCCT.CCGTT.AACAGCCG.TTTGACATTTTTA.AA.GTAGGCT.AAA.A.T.TTGGGT.AA.ACTGATTTTTTAACTAATA.TTTTTTAATTTTA.TATTAACTA.CAAC.TA.TTATT.ATTATTCGTTTA.TAAAAATATACGAAATTCAATTTAAATGCTAGTAGTATTTT.GGTATTTTTACCAAAA.AAAAAACTGACA.C.AATC.G.AAAGA.ACG.TAGTAAAAAACAA.AGTATATTTTTTTTGTAATGA.GTTGTC.TCTGATTCA.GCAAT.AGGAG.AGCGAC.AAAA.ATATCA.CG.ATTTTTTCTAGC.AACT.T.TTC.CATCTCCACGGAAAAAGAGTAATAATATGACAC.GTGGCAACATCGCAACGG.C.TCTTA.CCAAAT.CT.C.CT.CGCAT.ATATAA.AGCGT.CT.TCTCCGCCACC.TT.CATTAGCCAAACACA.C.CGTT.CTGATTACTGA.TT.CTTCA.TT.GAC.G.GTAG.GA.GT.CACCACTT.TTGGCGG.CG.A..TTCCT.TGTTC.TCTATTTT.TTTTGCAC.AAGCAACA.
JJ=    44  MV=                TTTAGTGTTTA.ATTTACACA.TCTACTTTT.TTTTACAAACAAA.AAAGAAA.TAACTCATATCCTATATT.GTGTGTCATCCAAATTC.G.AATGC.AGAGCAGAAACCCC.ACATG.GACAGCCT.GAGCCTGTGGAAG.AC.CAAGCGT.GCA.C.C.AACGTC.TG.TTCTCTTGCTTTGTTATTA.GAAACTTTTTGAA.GTAAACTAT.ACAA.AT.AAGTG.GAAAGACTGATAATACTAATATGTGTCTCTTTTGGAAAATATTTTCAAGTAAAA.ATAAAATAAATACCAA.ATATAGGTGAAA.A.AAGG.T.TTTAG.GAT.AACAAGAACGATT.ATCCACAAAGGCAACATGAAA.GCAGAA.ACCTTTTCC.CTGCA.AAAGT.GTATAG.TAAA.ACACAC.TC.ATACCAAACTTT.CCCT.T.CTT.TTCTTTTTCTTATCATCTTTGCTCTTTTCCCGG.AAAATTCCAAAGATCAAC.A.GCCGC.AGAAAC.AT.C.TC.ATAAA.TCATGA.TGATG.AA.GTTCTATACGT.TC.ACTTTCTTAATCTGC.T.TGTT.CTCGAAGCTCC.AA.GGTCA.CT.GCA.A.ATCA.GA.TA.TCAGCCTT.GGCAATT.CT.C..TGACG.CTCAC.TTCTCCTC.TAGAATAC.ACTCCAGG.
JJ=    45  MV=                GTTTAACGAAT.ATTCATTTT.GTTACAAAT.TTTACTATTTTAG.GCATTTC.TTTTTGTGTTTAAGGATG.TATTTGGAGTTTCTATT.T.AAGTA.CTGCGTGCTTTTGT.TTTAG.GATCCAAC.AAGGTTTAGTATA.TC.ATATCAT.ACC.A.G.ATAAAT.GT.CTGTCTGATCTACGCTTAC.ATATTCGATCAAT.AAGAATTTT.CCTA.CT.CGTTA.AATATTCCTTTTCTTTGAATTATTTGGAAAAGGATGCGGGAGGGAGTGTATATA.TTCAATCAAAATTTTT.GGATAAAAAATA.A.AACT.A.TTAGC.TTA.TGAAAATTACAAA.ACCCTTCACATTTCTTATTTA.TTTTGT.TTTCTTATA.GGCAA.AAGGA.AGATGA.ATAA.AGCTAC.AA.GCTAATTAAGCT.TTTT.A.TAA.ACAAATTAACAAACAAACACTGTGACTTGACGA.GTTGTATAAACAAACCTG.A.AGCAT.CCACGG.AT.C.TT.TTCAA.TATTTG.ATCAA.TC.CATCCCATCTT.CT.TCTCCTTCATCTTTC.A.CCGA.CATCAACTCTT.TG.AAAAT.GA.AGA.A.GATG.AA.AA.TATTTGGT.TTCTTAA.TT.A..GCTTT.TCTCT.CTTTTTCC.TCTCTCCG.TTTGTATG.
JJ=    46  MV=                TCAAGGCTTTG.ACCCAATTT.TCTCTTCAA.CATTTCTATAATT.CCCTTTC.TATCCCTCCCTTAACGAC.TTATCAATCAACACTAA.T.CATCA.TCACTTCACTAGAT.TGTTA.TACAGAAG.TATCCATACAAGT.GT.CACATAA.ACT.G.A.ATACCC.AT.TATCAACAAAAGTATCACT.ATCTTTTTTCTTG.AATTAACAG.TTTA.AC.ACTAA.CCAAATAGATAGATAGTATAATGTTTTTGATTTTAAGAAAAGAAACATTACATT.TTCCTTCGTAGAATTT.AGACAGGTGATG.T.TAAA.G.AAAAC.AAA.AAAAGAGAAAACT.AATAATTGTATATATATATGT.ATATAA.ATAAATATT.AGAAC.ATCAG.CCATTT.TGTG.AATAAA.CC.AGTTATAAAAGT.CTAA.A.AAA.GGTAAAGAGAAAAACATTTCACCAAAAAAAATC.CTCTGGTTAATGTTTTCT.C.ACTTT.CTCTTT.GT.T.TT.CTTTC.TAACCT.CTTTC.CA.CGAAAAGTCAC.GA.TGGGAGATACCGCAG.A.GGAT.CAGGACGACCG.AG.CTATG.AT.GGA.A.GCTG.AA.GG.AGTAACGA.GCTTCTC.CG.A..ACTTC.TTATG.TTCTCTGA.CGGCGTTC.TCAGCTCC.
JJ=    47  MV=                TCTTCCTTCAT.GTCACGTTT.CGGACCAGC.TGTTCCATATTTC.ATTGTCT.CTCTTTTCTCATATTTTT.GGTCCTTAACAAAAAAA.C.AAAAA.GAGAATATTGCGTT.TAATG.TATATAAT.TATCCCTGCTATA.TA.TATTTAT.ATT.A.T.TTGGGA.TA.TAATGAGGCGACATAAAAA.TACGGATTCATGC.TTAAAGATA.ACAC.TA.GTTAT.AAAATCTCACAGAAATATATAAAGATTCATAGCAGAAAATAATTTCTCTCTCTC.TCTCTCTCTATCCTAT.AATGTTTCGAGT.A.AAGT.T.TGTAA.AAC.ATATTGAACAGAA.TAAAAACCATCGAACATATAA.AGAACA.CCAACCATC.CTAAC.TCAAC.AAAGTG.ATAA.GACTCT.CT.TTCTTTCTCTCT.CTCT.C.TCC.ATCTCCCTCTCTTTCTCTTGCTTTTGTTGTCAC.TCATCTTTGTTCTCTATT.A.TAGTT.TCCATT.CA.A.GA.AAATC.GAATAT.AAACC.CT.ACTAC.TTCGA.TC.GATGTTCATATCTGT.C.TTTA.TTTCAACCAAC.CA.ACGAA.GA.TAG.G.ATAA.AA.AC.ATATCCAC.AAAGGCT.AG.A..AACCA.TGCGA.AATAACCA.TTCCCTTC.GTCTCCAA.
JJ=    48  MV=                TTGTGGTTATA.GAAAAAAAA.TTAGAAGTA.CTCTTTTTATGGG.CATCCAT.GATCCATCATTTTATCAA.AGTCTAGATTAACTTCT.T.TTTCT.TGATAAACAAGAAG.ACAAT.AAAATACA.TGAAAACACTAAA.AA.GAAGAGA.ATT.C.C.ACCAAA.CG.AAGCTAATCATAATTTTTT.TTTACTATTTTTC.TTTTTTCAT.ACTA.TT.CATTA.TATTTTCTTCTTATATATTTCGTCTTCCTATGTTATGTTACTTTCTTTATCGAT.TTTATTTATTTCTTAT.TTGTTATTTTTT.T.CGTA.T.CAAGA.AAT.AGATTACAAAAAT.AGAAAATAGAGTAAAGTTTTA.GAAAAA.AAATATTGT.TAAAT.TTTAT.TTTAAA.CTTT.TATCAT.AT.TCATTATGTGGT.ATAT.T.AAT.ATGCTTCTCGTCAATTTGATATCTCAATAAATT.TGTTTAGCCGAATAAGGA.A.ACAAA.AAAAAT.AA.G.TT.TCCAA.AAGTAT.AATAT.GG.GACTTCAAACA.TT.AATTGGTGTATCTAA.A.AAGT.GCAATGGCTCT.T..CTATT.CA.CAG.T.GGTA.TC.AC.CAAATCCA.CTGTCCC.CC.A..CAATC.TCATC.GCTCCACG.TGTCTCCT.TCCCGCCA.
JJ=    49  MV=                CCACTTATCAA.AATCACAAA.ATAATCAAA.TATCAAAAACAAG.TTGTTAT.AGTTTTTAATCAAAATAA.TTA.TGACATAGCATAG.A.TTATA.GAATATCTCGTTCA.AATAA.TGATGTCA.GGTTTACATCAAT.CA.AACTGAA.TTT.T.C.TCGAGA.AG.CATATTTTGAAAATTAAAA.TTTATTCGCAGAA.AAAGAAGAG.AAAG.GA.ATCTA.CTATTATTTACTGTATATTATATAAAGAGGAAAATAAAATAGGTAAATAAATTT.CCTTTTATAATTGCTT.TAGATTGCGGTT.G.TACC.A.CGGCT.CTG.CTCTTGCTTTTAA.GAACTTGCCGGTACTAAATTT.CATATA.CTCCAATTA.AAAGC.TAGCT.CGAAAC.CCCA.AATGTT.AT.TTTATTTTTCTA.TATA.A.TAA.TAATCATACATTATAAAAAAAAATCATATCATT.ATTTAAAAATAGAATTTT.A.TTTTT.CTTTCT.TC.T.TC.TTCAA.TTATTA.TGACA.CT.CCCGTGTTCCT.AA.TCTTTTCTCTTATTC.T.TCTC.TTTCTTCTCAT.CT.TACAA.AA.TCT.T.GCAA.AT.CA.ATTTTAAT.GAAGAGA.GA.G..CACAA.CCACC.GTGAATCA.TCCGCCGG.AGAAGGTG.
JJ=    50  MV=                GGAGTTCACCA.ACCGGTTCA.ATAGAAGAA.GTCAAGGACTCCA.CTACCAA.ACCAAGTATCAGATGCAC.CAGTGGGAAAGTCAACG.T.AACTC.AGTTGATTTGTCAG.CTTAA.TCAATTTG.TACCTTAAACTTA.AA.TACTGTT.GCT.A.A.TCTAAT.TT.TAGTTAGCTTCATGTTCCT.TTTTGACTTTTTG.CAACCGGAA.AACG.AC.AAATA.GCTTTGATTTTCATTCTATCAGCTCTCGAATTGGGAATTTAAGGTTATCAAATC.AATAAGTTAATATGAA.ACATTTTAATAT.A.TTTT.T.AAAAG.AAA.ATAAAGATAAATA.TAATTACTCACAAAAATTAAA.ATAACT.GTTATGCGA.AGAAT.ATGCT.GTAATT.TATA.AGTTTT.TT.TTTGGTAATTTT.CGTT.A.AAT.AGATAGATTTTAATCGTAGAATTTGGGAAAAAT.ATCTGTTTTTTTTTTCCT.A.GCTAG.ATAATT.TT.G.CT.GGGCG.TTGAAA.ATAAA.AT.AGTTGTTCCTT.GT.TTCCAGAAACCAATC.T.TAAC.GATTTAGATAC.TC.AGTGA.TT.CGG.C.TTGG.AT.CA.TCTTTGCC.AATCATC.AT.C..TCCCT.CTATA.TATCATCA.TTTAATGG.CTTTTGGT.
JJ=    51  MV=                TCGTCTCTCTA.TAAAACTAG.GGAAGGTCG.AGATTTTAACATT.TTTGGAT.AAACATTGCTTTTGATCA.ACAATACGAAATATTAA.C.TTTTG.TCTTTAGTTAACAT.CATTG.AATCAACA.ACCCGAATCAACC.TT.AATTATA.TTC.A.T.GCTTTA.CT.TCCACACGAAATTTTCAGC.TTAAATAAGGAGA.AAAAAAAAT.AAAA.AA.AAATA.ACGAGAAATAATAATAATTGAAATTTGAAAGGTAGCAAAAAAGATTAATATTGA.TATAAAATTGGAGTAT.ATATTATTAAAG.T.TGTC.A.ACGTC.ATG.GAGATACAAATTT.AGCAAAAAGAAAAAGACATGA.CTCACA.TTAGATGCT.GTTCT.ATGAA.CTCTAT.TTAT.TAGCCT.AT.ATTTATTACACT.TATC.T.TTT.TTCATTAACCCTAGATGGGGTCAACAAACCATG.GTTAAAAAAAAATATTCA.A.CCAAA.AAAAAA.AA.A.AC.ACATA.ATGATT.ATGAA.TC.TCAACCACACA.AC.TTGGATTTCTCATTA.T.CAAC.AGTCTTCAACT.TC.TCATC.TC.TTT.C.TTCC.TC.CA.TGAGAGAC.TTGAGTA.AA.T..AATAC.ATAGT.TTTAAATT.TCCCCTTT.TCTAATCT.
JJ=    52  MV=                TATCTCTCCCG.GAATGTAAG.CAGCAGTGA.AGAAGTGAAGAAT.CTTGGCT.TAGTTATGATGAAGAAGA.AGAGTGAAGAGTGTCTT.T.GAGCC.GAGGTTGTGTTTCT.TTAAT.TTGCAGAG.TCATGGTCCGGTT.TA.TTATATA.TCA.G.T.TTTGGG.TG.ATTGGTTTGCTATTTAAAA.AAAAAAAATGGGT.TCTTTGGTT.TGGT.TT.GTGTC.TCTTGATTTTTCCTTTTGTAATGATCTTATGAATTTGTTTCGAGTTAATGTCGT.TCTCTGGTCAGATTTC.GAATTCAATTCT.A.TTTA.T.CCTCC.CTC.GTTAATGAGAGAA.TTTGTGAGACAATCTAGTTTA.CTTAAG.ATTGATCGA.ATTTT.ATAAA.CCAACA.TTAC.CAAACC.GT.CAAATAATTAAA.ACCA.A.TCA.ATCTTATTTATCGGTTTGCATAACCCATCAATG.AGCCGGTTTAGACATCGG...TTTGA.GTTTCT.CT.G.GG.AAAGA.CAAAAG.TCAAA.AA.CATCTCTGCCG.AC.TTGTAAAAGACCGAT.C.AACA.GAAACCCAAAA.AA.AATAG.TT.GAA.A.CGGA.GG.GA.AACGAAAA.CCTAAAA.CC.C..TAAAA.AACTC.TTCCTTTT.TTTTTTCC.AGTGAAAT.
JJ=    53  MV=                TTCTCTTCTCA.TCTGGTTTA.CTTTTCCAT.TGATTGTACTGGT.CTTGTTT.TTTTGGGTCTGTTATATA.TGTATAAACCACACATT.T.GTATT.CTTTTGATATTAAT.GAGAA.ATACTTCA.TTGATCCTAGAAT.GT.GTATTAG.AGC.A.G.AACAAA.AT.GTTGATTCTGGTTCTTTTT.TATGTGATTTGAT.TCTCTGTGA.ATGC.CA.AATAT.GTTGTGATACAACAAAACTACTTGTGAAATTTGAACCTCCAAAGAAGATAATTA.AAGGTTGCCAATTAAA.TCCTAAGAAGAT.A.ATAA.A.AATGA.ATT.AATTAATGTAAGA.GATAAAACAAATCATGATCTG.ACAAGA.GCAGAAGAA.TCTTG.ACATA.AGCCCA.ATGG.TTGACA.CG.ACACCCAGCTTT.TAAA.G.CTC.TTTCCACTTACTTCCCCTTGTCTTTCTAAATTC.CTCCTCATTGTTAAAGTC.G.AAAAA.AGGGTA.AA.G.CA.GCAAA.ACCCTA.ATAAA.AT.CACAACAAATT.AA.CACAAAAAAACCAGA.T.CTTA.AAACTCTCTCT.AC.CCACC.AA.GAG.G.ATCA.AC.CA.GTCTCTTC.CCCTTCA.GA.T..TCTCC.TTTCC.ACAGGTCA.CTCTCGTT.TGCAGATT.
JJ=    54  MV=                CTTTTTTTCAA.AAAGAGGTG.TAGAGAAAT.AGAAAAAAATCAA.AGCCCCT.TCCACTTTG.AGAGGAGA.ACCGAATCTAGCTAAAA.A.TAGAA.CTGTTATTGCAGCT.AACTC.CAGGCCAT.GCATGCACAAAAA.AA.AAACTGT.TAT.T.G.AAACAT.AA.AAACCACTACCAATATGTT.TCAAACAACAACA.TGAAAGAAA.AGTC.AA.GTTTC.TCTGGCCGTGTTGAAAACAAGATCTGTTGGAACTAACGCTTGATGAAGATTTTA.AATTATATACCATACC.GATGCTGAGATA.C.TTGA.A.GTTGA.AGC.AAATTGTCGTTAA.TGGTTTGGAGTTGGGTTAATT.CGGATT.TAGCGAAAC.CATTA.CTGCA.TTTTAA.TTTT.AGTTCG.GT.TTTGGGTTGGTT.TAGT.T.CGG.TTTGATATCAACATTAGTTACAGTTTAGCGACT.GGTATGTGGGCGCACATT.A.GCGTG.CACGGA.AG.A.AA.CAAGA.AAAAAC.AACCA.AA.ACAACATCTTC.TT.CCTCGTTATCTTCAA.C.CTAC.CCTTTGTCTTA.CC.TTGAT.CC.TCT.C.TCTC.TC.TT.TCTCTCGC.CAACACA.AG.G..TTCTC.TCCGA.TTTCTCTT.CTTCTCAT.TCAATGTC.
JJ=    55  MV=                TCGTCTTCTAC.TGCTTAATA.AATTACTTT.TATTCTCTTTATA.AATACAT.AACATGCTGTTTAGCACA.TGTATAGTTTTCTTCGA.A.CAAAT.TAAATATAGTTTCT.TCAAT.AGAATTAT.CTTTGAAGCTTTT.CA.ATATTAA.TCG.A.A.AAATGA.CA.AGAAAAATGAATAAAATAA.ATTAGTTTCTAAT.AATGGCATA.TATA.TA.TAAAT.GGAGAATTCTAACAGCAACAAAGAGTCTCTATTTATAATTTTCATTTCTGAACA.ATAAATTCACATGAAT.AATTTTTGTTAC.A.AAAA.TATATTA.CTA.ATTAATAATATGT.AAAATGTATATAATATTTGAA.GGAAAA.TTTGAACAA.ACTGT.GCAAT.TTATTT.TTAA.TTTTAT.GA.TATTACAACACA.ACTA.C.ATA.TTTACCTAATTTTTTATGATTATACTAGTAAAC.ACAAAAAAGTGTTTTTTA.A.TTTAC.GTATTC.AT.A.AA.ATTAA.AAATTA.TAAAA.TG.AGACTCTTCAA.TC.TTCATTACTGTTAAA.T.TCTC.CAAATTTTTTC.TT.CTCTC.TC.TCT.T.CCCT.CT.GT.CGCTTCAC.TTTCCCT.CT.G..CTTCA.TAGTT.CATACGAT.TCTTCGAT.TCGTCTTC.
JJ=    56  MV=                TTCAATCAGTT.CTACATCCA.AAAACTAGC.TTAACCAATTTTA.AAACCGA.TTCAATCAATATCAATAT.ATATACACACACAAAAT.T.TAGAC.TAATATGTATTTTA.CTATT.TTGTCGTT.ATCGTTACATATA.AA.ATGCTTA.GTA.G.A.TTTTTA.TA.TCAATAATATAATCAAAAA.TCTAAATAATTAA.ATTCACCGT.AAAC.GA.CAGAA.AAAAACTTAGATTTGTTGTATTTCACATCTATTTAAAGACTAAAATCTTATAAA.ATGAATGAAGTTTTTT.GTTCTTGGCATT.T.TTAG.T.AAATA.CTA.AAATCTTATATAG.TGATTGATATACATATGTAAT.TTCTCT.AAATAATAA.TTTGT.AAATG.TGTGGG.GTAA.AATATG.AA.CAAGTGAGTTTT.GGTG.G.GAG.TAAAAGTGAAAAAGACATTAGTAATTAGAGAAT.TAGTGAAATTGACGAAAG.A.GCCCT.ACTTGA.TG.A.TA.TTTCG.AGAATA.TAAAA.GG.CTCAAAGGTTA.GC.GGCCGAAAAAACGAG.G.AAGC.TCTCTCCTTTA.TA.ACAAA.AC.CTC.A.ACAC.TT.CA.CCATTTGA.ATTCAAA.AT.C..CCTTT.TCTCT.TCTGTCTC.TCATCGAT.TTATCCCC.
JJ=    57  MV=                AAATATACTGT.TTCCATAGC.ATCGAGCTG.GTCGATCCACGAC.GAGCCGT.CGCTCTTCTTAATATGAT.TAGAGATTTTATAAGTT.G.ATTAT.TCTTTTCAAGTTTT.CATCT.AAGCATTC.TATAACCGTTAAT.TT.TCTCATT.TTC.T.A.TTTTGT.AT.ACATATGACATTTTACATT.GAACGTTGTTACA.TAGCACAAA.TGTT.AC.TTCTT.TTGTGTTTTTTGATAAAATGTTAACATTGTTACTTCTTATTGTATTCATTTTTA.CAATTCCACAATTCCG.TAATTTCACAAA.T.TTAC.T.AATTG.AAA.TCCATTTCATTCT.CAATCATACTTAAGTAACCTA.CTGTAG.TTGAATTTT.AAGTC.CAACT.TGTGAT.CAGC.TTTAAA.AA.CAAAAGTCATAA.CATC.G.GAC.GGTCAGGATATCATGTGTGAGGCTGTATCCTTT.AAATAATAAAATAGAGGA.C.ACACA.CGAGAT.CC.G.TT.AAAGG.TTAAAC.CTTGA.AG.AAAGAAAGATC.TC.TCGGTGGTGGTCATT.C.AACA.TTGTAAGATCT.TC.GACTT.GG.CAA.A.ATTG.TT.TC.ACTTTCGC.TCTAAAA.AC.T..TCATC.TTCAC.TTTCTCTC.CTCCTCCA.TGGCG.GA.
JJ=    58  MV=                CGGTGGGGCTA.TAAAGCACA.TTATTTTAT.ATCTATAATAAGT.TTATAAC.CAAAAATAATAGTAAAAC.TCGATGTCGATAGTTTA.A.CGACT.TACGGGTGTACTAA.GTAAA.CATCCAAA.AAAAAAAAAAGTT.TT.TATTTCA.TTA.A.A.TGATCG.AT.TGAAAAAAAAAAAATAAAT.AGATTCTAGATTA.AAAACTTTT.TTGT.TA.GAAAA.AAAATTCCTAATGAATTACCAATTACTATTGGGTTATCTTCTTATTGGATTCTC.TTTATTTATTTTTCTT.GTACCAAAAAAG.A.AATA.T.GTCAA.ACT.TGATACCAAAAAA.GGAAGAAAAAAACAAATAAAA.TATGTA.ATGTATGTA.ATATA.GGAAT.ATAAGT.TTAG.GCATAG.GT.ATATGCATTAAT.GAGA.G.ACA.CCTGGTTAGAGCTATTTGACGAACGCGGAAAGC.AAGAAACGAAGAAAGAAC.A.GTTGA.AACTTT.CC.A.AA.TTCCA.CCGTCT.CTTAT.AT.ATTCTTAATAC.CA.AAAACTAAAACTCAA.A.AGGA.AAAAAGAAAAA.GA.AGAAG.AG.GAG.C.TAAA.AA.AA.CGACGTCG.TAGAAGG.AG.A..TTCTT.GCCAT.GGCCACAC.ATAGTCTC.TCCTTCTT.
JJ=    59  MV=                CTTCAGAGTTT.ATTTTTTTT.GTTATCTTT.ATAATTCTGTCAC.AAATCAA.AAATGGTATAAAATTTAA.TCTTTTACCAAAAAAAA.A.ACATC.TACCTATTTTATTC.TATAT.CTTTTTAG.TCATGTTTATCTT.CT.AATTTTA.AAA.T.T.TAATTC.GT.TTCTAGAATTTCATATGCG.TTAAAAAATCAAA.GAATTAGTT.TCTG.AT.TATTT.AAGTCTTTGTATGCTTTGCATCTCTAAAATTTGAGTAATTTTAGTCTCACAATC.GATGAGAGATAGGAAC.TAGGAAAGGCAA.C.TACA.C.CAGTT.TCT.TTCTGTATAATAA.AATAATTATTATTATTATTAT.AGTTTC.CAGATTTCT.ACTTC.CTTAA.AAATGT.TAAT.TTTATG.TT.TCTTCTACTTTG.ACTA.T.TAA.AAAAGGATTAAAAAAAAGTGTATATATTTTCTT.AAAAGAAAAAAATAATAA.C.TAAAT.TTCACC.GC.G.GG.TTACC.AACTCT.ATATA.TA.CATCTTCTGTT.TC.TCTATTAGGTTCCCA.A.AGCT.CTCCAAAATCC.CT.GTGAA.AT.CGG.A.TTCC.AT.AG.TCTTCTAA.ATCTTCT.GG.T..ACGTG.ACAAA.ATTAGGGT.TTAAGATT.TTCAACGA.
JJ=    60  MV=                GTTAGGGTTAC.AGAATAAAT.TTATCATTT.TTTCCAATGCTAA.TAACATT.AAGGCGAAATAAATTGTT.TTATAGACTTACGTTGT.A.TCATG.TATGGTTAAAGTCT.TAAAG.AGATAGAG.AATAACAAATACA.CA.AAGTGTA.TAA.A.A.CATAAA.GA.AGAGACTTGAGAAATGAGT.TCTCAACCAAATC.AAACCGATC.ACAC.AC.GATTA.GTAAAAGAAAAATTTAGATTTAACTGCAATAGTTTTATAAATTCTAAAACTACT.CATAAGAGGTTAAACA.AAGTTTAAATTT.T.CAAC.T.CATAA.TTC.CTAACAATTTAAC.TATAACGCACAACATAAATGC.AGTTGT.TAATTCTAG.GAAAA.AAAAC.AGATTA.GTAA.GCGCAA.GT.TTTCGAAATGGG.CATT.A.GGC.CCAATTGATTTATCTTCAAGAAATACCCATTAA.AAAGGTTAATATTTACGA.A.ATCTG.CCACTG.CT.C.TA.AAGAC.TGTAAT.TTACT.GC.GTTTTTCTCTA.TC.TTCCTTCCTCTCCAG.T.GGCT.GCAAAATCCTA.AA.TCTCA.CC.GAA.A.AGGA.TT.TT.GTATTGTT.ACATCCT.CT.T..CTTCT.TCCTC.CAGATCCA.TGTATGAA.ACCTCCCC.
JJ=    61  MV=                TGAACCCTAAT.ATGAGTTTT.ATAGACTAC.CCTCGATATGCTT.CAAATTC.AGATGTCTACGAGGACCT.TGATAAACTCACAAAAC.G.TTCTC.AACAATGTCGAATT.ATCGT.TGATGATG.AGTGATGAAGATT.GA.TCCGCAA.CCA.T.G.AATAAG.CC.CATGAGCATATTTCAGTGT.AGGAGTCTGTTTT.TGTCACAAA.CTTA.AG.CTTTA.GCATTTTTTTTAAAGATGATCTTGTTGTTCTTCTTAGTTCTACTTGGATTTCTT.AGCCATAGATGTTGCA.ACTTGTTTGAAT.T.TCGG.T.TTGGT.TTC.ATAAAATTAAATT.TTGATGGCTTTGGAATCAATT.TAGCGT.TGAAAAAAA.GTCAA.AAATT.AGCGAA.TGTT.GAAAGA.CC.AATTTTTTACAC.TTTA.T.TAA.GACACGTCAGCAAAATGAAGCGCAAGTTAGGAA.ATTGGCTTTTACTTCTTC.C.TTGAG.AAGTTT.CC.G.AC.TCGGC.CGCTTT.AAAAC.CA.ACGCCCGACGC.TC.ATTTCTTCTCTCCAT.T.TTTT.TTTGCTCATCT.TC.TTCAA.CA.ATG.G.CGGA.AC.CA.AAGACAAA.AGTTGCA.GA.A..ATCAG.GGAAT.GGATCATC.GAACATAA.GCTTCGTA.
JJ=    62  MV=                CCGTTGGTAAC.ATAGAAGAC.TTCAAAATT.ATATCTTTTGCAA.CATTTTT.TCCATTCAAGAATTTAGA.TTAATAAACAAAAGAGG.G.AGTAT.ATATTAACAGAGTA.ATGGT.ACTAATGA.TTAGCATTGGAAT.GT.TAAGACA.AAA.A.T.ACATGT.CA.AAGTCAAACAAAAATTTTA.AGCTTCAAAATGA.AGGTAACTA.AAAT.GG.TTCGG.AAAAAGAATAGTCACCTACCGTATATTTTGTTTGAAGATCTGAAATCTAATTAT.TCCTCATCTTTGCTTT.AAATTTTTGTGA.T.ACAT.A.AATTA.AAT.AGCACGAATCACA.TTTTCAACTTTGTAATATTTT.TCACTC.ATACTAATA.ATTAA.AAGGG.ACTAGG.AAAA.ATAAAG.GC.ACATTTTCTCCG.TTGG.A.ATA.ATCAACGGTTACGTATGGAGAAGATTGTGTCAC.GTGGAAGCTAATCCACCA.C.GATCC.AGTTTC.AT.C.TC.TATTA.ACAAAG.ATCAC.TC.CTTCCCTCGCT.TC.AATTTTAGTTTCTAT.T.GTTG.TTCATCTCTCA.AT.CGTCT.CT.TTC.G.ATAT.TT.TC.TCAGGAAA.ATCTTTA.CA.A..CATCC.GTGGA.GAAGCAAC.ACCAGAAT.CCGAATTC.
JJ=    63  MV=                AGGTTCGTTTA.TAAGCTCAA.AGATCACAG.TAAAATAAGAGAA.ACCAGAT.GTGTAAAGAGAGAGAAAA.AATGCCTCAGAGTTGAT.T.TTTTT.TTCGTAGAGACGCA.TCTCT.CAAAGTAT.ATTTAACACCATC.AC.AGGCATC.AAA.A.T.CAAAAT.AT.ACATAACAAAAACAACCAA.AAAACTTGCAAAA.AGATCAAAT.CTCA.AA.ACATT.AACATGGGTCAATTCTAGGGTTTATCAAGAAGTGATAAATAGACGTATTTAAGA.AGAGAGGCGGAGCTAA.TTAGGGCAGAGA.C.AAGT.C.AAAGA.TAT.TAATGGGCTTTCT.ACTTTGGCCCAACGAATACAC.ATGTTA.ATCAATTAA.CAAAA.AACGG.TTTGGT.TTTG.TCGGTT.TT.TAAGGCAATTGA.ATTA.A.CAA.AACCGGTTTGGTTAAACCTTTGTCTCTCTCTAG.CACAGAAGCACACAATTC.C.GTTGG.TCGACG.TC.T.TA.AGTTT.CCCAGC.GAAAT.AA.AAGGTTGTCCC.TT.CGTCTGCTTCTGTGA.G.CTTT.CTCTCTGTTCC.AC.CATTA.AT.CTT.T.CCCC.TT.TT.TCTCTTAT.TCAAACT.TT.T..CTTCC.TCCTT.CTTCTTCC.TCGGGACA.AATCTTTT.
JJ=    64  MV=                TGGTGCCTTTT.CCAAGTGGA.AGCTGAGAA.AGCAACGCAACAA.CATTCAA.CAGTTTTAATAAAGCGGC.CAACTTGCATCATTCAC.A.ACATA.ATACTAGAAAGTGT.CTTGC.GTACTTGC.GTAGCCGATAATT.AA.TAACCTT.GGA.C.T.ATACGG.TA.CTAGCTTTATTATATTTAT.GTGTGTACTATAA.GGTAATGTA.TTGT.TT.CATTC.TTTATATATATATCTTGAATTTACGTATGCTAAATATGTATAATCATCAAAACC.ATAACTTCTTGGGAAC.AAACAAAAACAC.A.CATT.C.TAATT.TCA.AGTGTAGATTAGA.TAAAAACTTTATAGACGTTGT.GTCGTT.GAGTTAATG.CGAGA.GAGAT.GTGTGG.GTTA.ACCAAA.AT.TAAAATAGAAAA.GAAG.A.AGT.TAATTTAAAAGCAAATTTTTTTAAAAAGGGTCA.ACCTTCACACCACCTTTG.C.ACTCG.CCTATC.AT.C.AT.CACTC.ACTTAT.ATAAA.CC.TCCTCTGTTAC.TT.CTTTGTCTTCTCCAA.C.ACAT.TTACTTTTCTT.CT.TCTTC.TC.TCT.C.TACG.CC.AT.AGCTATGG.TTTTACC.AG.A..GCTTC.TCGTG.ATTCTAGC.AGAATGGG.TTCTTTAC.
JJ=    65  MV=                CGTCTTCTTGC.CTTTGCTGC.AAAGAAACC.AAGTACTTTGCCC.GTGACTC.AACTCAACTACATTTCTT.AGTTTTTATTTTTAATT.T.TCCTT.TTTGTATACTAAAT.TAAAT.AATTTTTT.CTTTTTTTGGTAG.GA.AAATTAA.ATA.T.T.TTTTTT.CT.TCATATTAAATTTGTGTTA.TTATTTATAAATC.TAATACAAT.TCAA.AA.AAGCG.AAGATGCATCTTAAATTTCGGCAGGAAATAAGTGTGAAATACTCACAAAGTCAA.TATCAATCTATGAAAA.CAATAGTATTTT.G.ATGC.T.TTTTA.AAA.CACAAAAAAATGT.AAAACTTATGCATAGTGAATA.AATGAA.AAAGAAATG.AATAT.ACAGA.ATAAAA.TAAA.TTCTGG.GG.AAAACAACCCTA.TCAC.A.TAA.AATAAATTTTGAAATGTTGTCATATTTTATTAA.TTTTTTGTTTTTTGAAAT.T.TTGAG.TGTGGC.TC.G.CA.ACGAC.ATCACT.AATTT.AT.TCTCATGTTTG.TT.TGTTTCTCACTTTAC.C.AATC.TCACTTACAGA.TC.TTCCT.TC.TTC.T.TCCT.CT.TC.CTCTTCTT.CTTCCTT.AA.A..CCCTA.CAAGC.TTCTACTC.TATTGACA.ATTTGATT.
JJ=    66  MV=                CCGAGTTTACT.TAATTTGCC.CAAATCCTG.TAGTCACACTTGG.AACCGGC.CATACATGACATAAAAGA.TTCATCCAAATCTTAAC.G.ATATG.TTTAACCAAAACAT.CGTCC.GTGATTAG.GTTGGGCAGATTC.CA.TTGACCT.AAT.T.C.TTTTTT.CT.TGGTTATAGAAAATCTAAT.TGATTTAGTATTT.TAAATAATA.CATT.AA.CAAAT.TATATAATCATGATTAGTAGGACATAAGAAAAAATCACTTTCATCTCGTTTAGT.CACGCATTTTTCAAAT.GTAGAGATAAAT.T.TAGG.A.ACGAA.GAG.GTAGCCACTTTGT.AAAAGACACGTCAGCATACCA.GGTAAA.AATATCAAA.GATTT.TTTTT.TATAAA.GAAA.ACGAAT.AT.TAGGATAACAAT.AACC.A.GGT.TAGGGATAAGATAATTCACGTTTCCAAACAGAC.CCCTAAAATGATACGACC.T.TCAAG.TAAACG.CT.T.CT.TCTTC.TTTGTT.GCATA.TA.AAAGTCCATTA.TT.GATCAAAAGAGTCGT.T.TTCT.TTCCTCTCCCC.AC.TTTTT.CA.GCG.T.TTCT.TA.GA.TCTCTCTC.TCTCTGC.AA.A..TATTC.ACCAT.TGTCTTCT.TCTTCTTC.AACGACGC.
JJ=    67  MV=                TTTTGGATTTT.TTTTTTTCC.TAACTTTTA.TTTAAAATAAAAT.TCAAAAG.CTGTTACAAAACTAAAAA.GGTGATATTGTTTAGAA.T.TAGAA.CGTGCATTACCATT.ATGCA.AAAGGATA.TTGTTTGCTTTGA.GC.ATTGCAT.AGA.A.T.AAAATT.TT.AAATAAACCTTTTTTGCGC.AATTGCTCTACTT.GTTTTGCAG.CCTT.AT.ACTTT.TCCTCCAAATTCATTTTCCTATAAAGAGAGAATCCTTTAAAAACTTGTAGCTCA.ATGAGAGACAAAAGTA.GCTTCTTCATAA.T.TACA.T.TCTTT.ACT.TCAACTTATAAAC.AAGCTTCTTGATTAGTTTAAT.CAGAAT.AAATACCTT.TCTTC.CACAA.TTAGGT.TTCT.CTCCTC.AA.GATTCTTTCCCT.TTTA.A.ATC.TCCCTTGCACTCCAAGAAACCAAGAAAACCCCA.CAATGAGAAACACCACCA.A.ACTAG.TCGTGC.AC.G.TG.GTTGA.TGCTCA.ATATC.TT.ATGCCCAGAGA.TG.GCCAAGGATCAGCAA.G.TCCT.TTTGTAGAAGT.TG.ATTTC.CT.TAA.C.CAGT.TA.AG.CAAAACAA.GAACCGT.AC.C..TAAAA.GCCTT.AACCCTGT.TTGGAACC.AAAAACTC.
JJ=    68  MV=                TACTTTGATTC.CGACTGTAC.ATTTGATGA.CACCACAAGCTCC.TCATTCA.GCAACTTTCAAACGAAAG.ACACTAGCTTCTCGACG.A.GCTTT.ATAGCGCCTGGCCC.GGAGA.TGCCACTT.AGAGACGGCGAAT.CG.AAGCCAA.TGG.T.T.GGATTC.AA.GATCAAGGAGGGAAGATGA.AGATTGTCCCCTC.TATAATTTG.ATAT.GC.TTGTA.TATGGAAGTTGACAATTTTCTTCTATATAAGGATGTGGAGAAACAGATTTCACT.TTCATTCAATAATAAT.ATTTTAGTTGAC.A.ATTT.T.TCAAT.TTT.TGTAACAAACTTT.TGATATCTTGCAAGGATGACC.AAAAAA.AAAAAAAAA.AAAAA.AAAAA.AAGAAA.GTTA.ACCTGT.TG.TGATGGGCCGGG.CATT.T.TAT.AAGCTAGTACAACTAACACACCGTTAAATGGGC.CTGGCCCATTGAATTTTT.C.AAGAG.CAGCGC.CA.T.CA.ACAGA.TGCGCT.TATTA.AA.CCCCTGAAACC.CT.AGTTTCGTTCGTTGT.A.TATT.TCTTCTCGCTC.AG.TAGGT.CT.TTA.G.GGTT.TT.AG.TTTCTTCT.CCTCAAA.AA.A..TGGCG.ATGTA.TGTTATCT.ACGAGTCT.TCTTCCGG.
JJ=    69  MV=                CTATGGTCTCT.GTTAATTAA.AAGATGACC.GAGTTAACTTTTC.ATAATGT.TTGGGTTTAGAACGATAC.CTTATATGTATTTAGAA.A.GATAC.CTCATAAGCTTTCT.GATAC.CCTACGTT.GTGATGGTTTTTC.TC.TTTAATG.ACA.T.C.ATATAT.GT.ATATAAGATTTATTTATTT.CCCAAACGAAAAA.TTAACTCTG.TCGT.CT.TTTTA.TTAACGGAAATTTATCGATATGCCTATAATGATTCAATCAACGAAATTTACTAT.TTTATTATAAAGTCAA.ACCAAAATTTAA.G.ATTT.T.ATTAA.CAT.TTTGAAAATTCAT.GTTTTTATGTCCCAAATTTGA.AAGTTT.GCAAAAAAA.TTTTG.ACATT.TTTCCC.GATC.TAAATT.TA.CCATTTAAACAA.TAAA.A.AGT.AAAAGGTCAAAATGTAACATTTTAGAAACACAA.AGGACAAAATGATAAATA.T.CATGC.CAACGC.GT.T.GA.TCGGT.TTTTAG.CTCTT.TT.CTTCCGATTTC.GT.TTTTTCTTTCTTCAT.C.TCTA.AGATTAAGCAC.AC.CTTGG.CA.TCC.A.TTTT.CG.TT.TGAATCTC.AACGTTT.TT.T..GCTTG.ATTTT.AGCTTCTG.AGAGAGTC.CAGATCCA.
JJ=    70  MV=                AGGAATTGGAT.CTTATATTT.TTTATAATA.ATCAAAATGGGCT.TTTAATG.GACCTAAAATATTGACCC.AATAAAAATGCAAATGC.A.TGAGA.CACGTACGTTTTTA.GTATC.TAAAATCC.ATGGTCATTGTTG.TTATCATTGT.CGA.C.G.TTGACA.AA.AACCAGTACAATTGCAAAA.TTCATCACGTGAT.AATTACGGA.TGAA.AA.ATATA.GTGAGAGGAGTTAACAAAACTTTTTTGTTCTTTTTTGACAATGATTTGAAAAAT.GAAAACACTTTTTTTT.TGGGTTCTTTTT.C.TCTT.T.TGTGT.GGT.TGGTTTAAAGTTG.TGATATACTGCTCGTGAGTCA.TCAGCA.TCTTCTCCA.AACAA.TCAGC.AACGTA.CACT.ACACTA.TT.AACGACAAGTCG.AGAA.C.CAA.CCAAACTAAAGAAAACCAACAAAAGGTCTCAAC.TAAAAAAAAACAAAAAAC.A.AAATA.AATCAA.TG.T.GC.TAGCT.TAAAGA.TGCAA.AT.GCACCATTCAA.TC.AGAGTCTCTCTTGAA.G.TTAG.TCACTGATGAG.CT.TAAAC.TA.GAC.A.AAAA.GA.AA.ATGACTAC.GTTTCTG.AA.G..TCACT.CATCT.TCTTACAA.GATTCATG.TCTTGCCT.
JJ=    71  MV=                TCCTCTCTCTT.ACAAATAGT.TTGATATAG.TATTTCATTGCCT.TTTATAA.TCACCGTACAAATAATTA.TTATTCATCAATGATTG.C.CTCCC.CAAATGTCACCAAA.AGAAA.AATCTAGT.CACATGCGAAAGC.AT.TATGAAA.GTG.A.A.AAAAGA.AA.AAACTGATATGAAATTACC.AACGATGAGGAGT.AGCAGTAAT.AAAA.TA.CATAT.GGCATAATTTGGTCAACAAGGAAATTCCAATATGAATTGGAAGTGTAACAAATA.ATAAAAGAGTCAACAA.TACCAAAAATAA.C.AACA.G.CGGAC.TTG.AGCTGTGAAAACT.GTTGCTTATGGTTTTTATTCA.CTGTTT.CTTTGTTTT.GAACT.TCCCC.TTCCTT.TAAC.AATGGC.GT.TTTGACCCCTCC.CTAT.C.TCT.CTCTCTCTCTCTCTCAGTCTTCTGGGTTTTTCC.TATTCCTCTTTCTCTCTC.T.CTCCT.TCAAGT.TG.C.TG.CAATC.CCTTGA.AAACC.CA.ATAAACCCCCA.AT.TTTCCATTTCTCATA.A.AGTT.CACATTTTTCC.TT.CTTCT.TC.TTC.T.GCCA.AT.TC.TCTGATTC.CCTCGTT.TC.A..ATCTC.CGTTT.TGCTTTGC.CTATCAGA.TAAATTTC.
JJ=    72  MV=                TTCTTGCTTAA.ATAAATTTG.TATAAATTT.AAACAATAAAATG.AATGGAT.GTTAATAAATAGTTAAGA.ACCATCAATCTTTCTAT.A.TTAAT.TGAAAGACTGTTTT.TACTA.TGATAATT.TTTACAACATAAG.TG.TGAAAGC.ACA.T.T.ATTACA.TG.AAATCTTGGGGGATGTAGG.TGTAAGAATCTAA.AAATAACAA.CAAT.AT.CCAAA.GTTATTGAATAAAAGTTCATACTAAATGTCATTTTAGTACTTAATTTATTTATT.TACAAAGAAAACTTCA.CACTTTTTGTGA.A.ACAC.A.AATAT.GAA.GTTGTTTAATGAG.ATTTATTATGAAATGATGAAT.ATTTTA.GAAAGAAAA.TGAAA.AAAGA.GAAGAT.TTTG.AAGGTA.GA.AAAGAAGAACAC.AAAG.A.TCT.TAGTAGGCCTTATGTAATGGGCCTTAATATGTT.TTTCCTGTAATGGAGGGT.A.ATTTT.GTAAAT.AT.G.TC.TAATA.TTGTTG.AAGAA.AA.CGTTTTTTGGT.GA.AATTCGTTGACCAAC.A.ACTC.TCACTCTTTGA.AG.TTGTT.TT.CTT.C.CCGG.CG.AT.GACCGATG.AAACGGA.GG.A..AGATG.ACACG.ACGCAGCA.GCGATCAT.CACGAAAC.
JJ=    73  MV=                GACGGCGTTAA.ATTTTGATT.TTAACACTA.AATCAAATGGTAG.ATATGAG.ATATCAAATTGCAATAAT.GGAGCAATAACTTTCTA.A.ACACA.ATAAATATACTTTT.TTAAA.AATATATT.AAAATATCAGAAC.TT.TTCAGCA.ATG.G.A.AAATGG.AA.ATAGTTATAAGTCTCTCAC.AACCAATTAATGT.GATGACTAT.ATAA.TA.GTTTA.TAATACATACTTTTTGTGAAAAGAAAAACCAAAAAAGGAATAAAATTTGACGAA.ATTGATTAATATTTTT.GGTGGAAAAATA.A.TAGT.G.AAAGA.GAG.AGAGATAAGACCA.AAGAAGGACAGAAAGATATTT.TTAAAA.TACCAAAAA.AAAGG.AAATA.ATCAAA.TAAA.ATTAGA.AA.ATTCCAAGAGGG.TTCC.T.TGA.ACCCAACGCTTCTTCTTAGGCTCGGGGCTGGTT.CGGGATTAGGTTCGGAAA.T.ATTAT.ACATTG.TC.G.AC.ATTGG.TAGGAT.AAGTA.GG.ACTCTTTCTCA.TTGCTTTTCGCTTCGTCT.T.CTTC.TCTCTAAAACT.CT.TTCTC.TG.CAA.G.AAAA.CC.AA.TCTCTCTC.TCTTTCA.CT.T..TCTTA.AACCC.TTTATCTC.TCTAAAAC.CCTCCTTT.
JJ=    74  MV=                TTAGGTAAGTT.CCATATACA.AATTTGAAT.TTGGTGATGATTT.AGCGGTC.GAATACAAAAACAGAAAT.AAATTAATTCGTGATTT.G.TATGC.GAATATTGTTACTA.AAAAA.AACTATAA.ATGTAAAGAGGCT.TA.TAAAATA.GAA.A.G.AGAAAC.AT.TATAAATGTAAGCAGTCAA.GGTCCATTTTAGA.AGTCATTTT.AAGA.CG.ACTAA.GCCCAACAGTACTTTAAGAGCCCAATGAATCAAGGTCCAGCAAACTCAATTAGT.TTAACGTCTCAGCCAC.TTATAAATTATA.C.ACGT.T.TGGAG.TTC.CGGATAACCGAAA.TGAGAAAGCATGTCCCACATA.GAAGGC.CAACGACAC.CGTAT.CATAT.TCGAGC.ACGT.TTCTAA.TT.ACCCTCTTGTTG.TCTT.T.TAC.TGTCGTAGCACCAAAAGTCAAACAATAAAAATC.AATATCTATCGCCAGGTG.T.CAAAT.TACAGG.AG.C.TT.CTGAG.AAGGAT.AAATC.TC.GGAGGTTCCCG.GT.CTGAACGACGTAGAG.A.CGAA.GCGAAACAAAA.GT.ACTCT.AA.GGG.A.GAGA.AG.TA.TCAAAATT.CTCATCG.GA.A..AAAGA.CAGAT.CTACAAAT.TTTGAGAG.ACAAGCCA.
JJ=    75  MV=                TGACTAAGCAA.AGAGAGTCT.CGTTTAGAT.ATTTTGGGGAAGG.AAACACT.TTTCCTATCATGTATTCA.TGTTACTCTATTTCGGA.C.TTGTA.TTGCTTTTTTTCCG.GTGAA.GATTTGGT.CCTTTTGGTGGTA.TA.AAAATGA.AGA.A.G.ATCTAT.CG.AAACTCGAGCATCTTATGA.GGTAGATAGGCAC.AGGACGTCG.ACGG.TT.AATAA.TACATTTGCGACCTATCATATGTATGTGGAATAGATGAAACAAACTATTAATTA.CTAGGACAACTTCTTG.AAGCTTATAACT.C.TAGC.A.AAAAC.GCC.TTTGTAATGTCAT.GTGTGGTCTGCTCTCAGCCTC.TCAAGT.TGTTTTGTT.ATCTC.GAATT.GGTCAA.AGTC.TCAAAT.CT.CAATAACCTTAT.GCCT.C.ATG.GGCATCTTCTTAGAGCATATTCTAAGGCCTTTT.TCTAGGCCCAATAAGAAA.A.TTAAT.AAAATA.AA.A.GT.ATTGT.ATGTCA.AGTCA.CT.TGAGGAACACA.AC.ACTGTCCCTTCGACA.A.AACA.ATTTTGAGTCT.CT.CTATT.CT.CTA.T.TCTC.TC.TC.CTCTCCGC.CTCTCTT.TC.T..CTCTC.TCTCT.ATCTCCGT.CGTCGCAA.GAGTGCAT.
JJ=    76  MV=                CATCTTTACAT.TCGTTGTAG.TGACGTTAA.TACTCAAAATCGG.CATAACG.TAAACAATATTTTTTTTT.ACCTAATTGAAAGAAAA.T.ATAAT.TTGAAATACATCCG.TTTTG.TCATTTAC.ATACTTCACAAGC.AC.CGAATCT.TAT.C.C.AAATGT.AT.TCAAAATAAATCCAAGAAT.AAAACCAGATACA.TAAGTAAAA.TGAA.TC.TTTAG.TCATAACTTAGATTTGCGAATGGGCTTCCATCTCCCAAACGAGTCGAAACAAGC.ACAAGTACGGACAATA.ACTTATTTTCAA.T.ATTT.T.CCACA.AAC.CCCTCAATTATTT.CTTTATTCTAATTTTGGACAA.AAACTA.TTCAAATTA.GTCAT.TTTTT.TGAAGT.TACA.TCTTTT.TC.CTTCTGACAATC.CAAA.A.ATC.ACACAAAAAAAAATTAGTCGAAAAACTTTTTAA.CTAGTCACAGAGCGAGGA.G.AGAGA.GAGAGA.AC.C.TT.TTTTT.TCCTCT.ATAAA.AA.GCTGAGCCACT.TC.CTCTGTTTCCCACAA.A.GCAG.CTTCTGCAACC.TA.TTCGT.TG.GTT.G.GTTA.AT.AG.AAGCTCTC.TTTCTCT.GT.C..TGTCT.TTCTC.TCTCAGAG.AAATGGCT.CTTCTTCT.
JJ=    77  MV=                AGTTTCTTTGT.ACGTACCTC.ACTCTTCTT.CGCGCATGTCAAA.CATCTTT.GTCTTTTTTATTTTTGTA.AAAATAATTTTTCAGTT.T.TCACA.CTTTTTTATTATTA.TTTTA.AATGAAAA.AAATAGTATGTTT.TT.TAATTCA.AAA.T.G.TGAGAG.TT.TTACATCAATGTGAGTTTC.TCGAGCTTTTCTA.TTGGGATTT.TAAT.AT.CTTTA.TCCGTAAACATTTTGTGTTTGATTAGTTTGTTTTACAAAATTCATCATTTCGAG.TAAATAGAAACCAACA.GTTTTCTTGGGC.C.AAGT.T.GCCTT.ACC.ATTTTTCTGATTT.CTCCTTTACCAACTTATCCCA.TTGATG.TAATATCAT.AGTTA.ACTAT.TGTTGC.TACT.TGCTAT.AA.CTGAAATTATGC.AATT.T.TTC.ATCTTCTTTTTTTACTATTAAAATACATTTATT.GATACTATTCTTTTCTGG.T.TTCTC.ACCTTT.TC.A.CT.TGTTT.TCTTCT.TTCTC.TG.TCAATTCCACA.AA.CAAGCCTAAGCAAGA.A.AAAG.AAAAAAAAACT.CT.ACGAT.GA.GAG.G.CACA.AC.GG.ACGAAGAA.GACGGTG.TC.A..TGAAC.TTCTC.TGATGTTC.TTATGATG.TCTGATGA.
JJ=    78  MV=                TGTCCTTAACA.AATCAATTG.ACTTGGAAG.CAAAACCCGATCT.AGAGAAC.TCACCGATGATTATATTC.CAAGAGAAAATGTTGCG.A.TAAGG.CATGTGCCAGAAGA.CAGAA.AGCGAAGT.AGGAAAGAGATGG.TT.CAGCTTG.GAA.T.A.AGCGAG.GA.CGAGCTTGGAGCTGAGCAC.AACGTTGGAATAG.AGAAATGTA.CGAA.GA.AGGTG.AGCGTGGAGATGGCGTAGATGTTTAGCGTTTGGAGAATGATGTAGAAGCGAGAAGAGATCAGGAGGATTCT.GTGTAGTTACTG.A.TAAA.G.CTCGA.GCT.TTCAAGAACATTG.CGAATAGACTCTTCGTAGGAG.ACGAGT.ACAAGGAAG.AGGAA.GATGG.TAAGTG.CATC.GCATCA.CA.AAATCCAGAGAA.TAGT.G.GAA.GATGCTTTATGATTTAATCCAAAACTTTATTTTATGATTTTATATCAAATTT.T.AAAAT.AAGGAA.CT.C.TT.AAAAG.TAATAT.AACTGTAA.AATCATTTTTG.TT.GGGACGCCATTTCTA.A.AAGT.TCGAAATTTCC.CA.GTCTC.TC.TCT.T.TCGC.GC.TC.TCACAATG.TTCTTCC.AA.C..ACTCA.CAGTT.GCAAAACT.CCGATCAT.CTCCTCCA.
JJ=    79  MV=                TGAATGCGATT.TGGTCTCTTACCGACCCAA.AACGCACCTCTCC.AGTACTG.ATGAAGAAGCAAACCACT.TGCCTGTGTTGGTTTTT.G.ATGTT.CCTTTTTAATTTGC.TATGT.TGTCTCTT.AATGAAATGTTGA.CT.TGAACCG.TCT.TTG.TAATGT.CT.TCAAATAGTGTGAGTTAAG.AGCAATTTTTACC.TATCGTCGT.CAAG.CC.TGCCA.CTTAAAGATTAATTTACATTAAGAATTTGTGAGTGCCCATTTATGTTGCTTTGT.TTCTTGTCAACTAGAA.ACTTCATTAATG.G.CTCA.A.GTAAG.AAA.CCATAAACAGAGT.ATCATATCAAAGGTAAGTAAA.CCAGAG.AGAAGATCA.TCAAC.AAAAT.AAAAAT.TTAC.ACCTGT.AA.AACCTCAAATTC.TCGA.A.TTG.AAACAAATTAAAGTTATGTTTGGGCCCTTTTGT.TCCAGGCCCATGAAAATT.G.TCCGT.GCCGAC.AA.A.GT.CAGTT.TTTTTT.GGTTC.TT.CGAGAAAGAAA.AG.AAAAACAAAATGAAG.A.AAAG.AACAAATCCGG.AA.TCGTC.CA.CCT.C.TGAA.GC.AAAGAAACGCC.GGCGAGA.GG.A..AGATG.ACGAT.AAAGTTGG.TTGTAGTC.ACTCTGCA.
JJ=    80  MV=                ATCTCTAAGTA.GTTTTTCTT.GCCAGGTTA.TGAAGCATAGTTT.AAAAAGT.TGTACTACGCTTATAAAG.TTTGGCTTCTTAAGAGA.A.GGATT.TGTATGATTGTTGG.CCAAA.GACATCTT.CGATACATTCTAT.CA.ATTTTTT.AAA.A.A.AATTCT.GA.TTTCTTTAGTTAGTTTGAT.ATGTCTCCATTTT.ATCGATTTT.ATTT.TA.AATTT.TTTGAAGTTTTCACTTCTAATTTTATATTTTCAGTTCTTTTTGACCGTCAATTA.TTTTTTTTATCATAAA.GTTTTAGATTCT.A.AAAA.T.ATTTA.TAT.TTTTAACCCGCAT.AAATTTTGTATTTAACCAAAA.ATTTCC.CTAAGGTTT.TCTTT.TAACA.ATTTGT.CCAT.TAGAAA.AA.ATAAAAGACAAT.AAAT.A.GTG.TTTCTCCTCGATGAAGACAAAACTCCAATACTA.AGAATAAAAAAAATAAAA.A.CCAAA.AAGCAA.AA.G.GG.ATAAC.ACAAAA.CCCCT.TT.CACCTTCCCAA.TT.CCACCACCACACAGA.C.AAAG.CACACCGAAAA.TG.GCGGT.TT.CTT.C.TGGA.AC.AT.TCTCCACT.TTCCTCT.GC.A..TCAAA.ACGAC.ATCTTTCC.GCAACCCA.TCAACTCC.
JJ=    81  MV=                TCATTTTTTGG.ATGAATGGA.AACAAAACG.TGTTTATTAATTT.ATTGGGC.ACCAAACCCTGCCACGCC.ACTCACCCATTCAAAGC.T.ACAAC.AGTAAATATTATTT.ATACC.GCATTAAC.TACATCCGTTTAA.CT.ATTTGTA.ATC.A.T.TGGTTA.AC.TTAATGAAAAAGCAGCTTT.AAACAAAGCCGAC.TCTGAAAGA.CAAA.CA.ACTAA.ACCGTGGCACAAATCAAGAATTAACCAGCACTAATCCTGTTTTAAAGTAGAGAA.GAAGATAAGAGAAGAG.AATAGACAAGGA.T.GATG.C.GTGTG.TGT.TTGTGTCTCTAAT.GACGCACTGAGTGAAATAAAA.ATAAAG.GACAGAAGC.AGATA.AGACG.GCAAAG.AGAC.GGAACT.GA.ACAAAAAGACAC.ATCC.A.ACG.GCTCATAACGTCTCTCAAGTCAAATCCTGGCCT.TTGATTGCGACACGTTTC.T.CTCTC.CGACAA.AC.C.AT.AACCA.AGCGTT.TTGAC.AT.CCGTACTTTCT.TC.TCTCCATCATCTCTG.T.TTCA.CCTTTTTTCTT.CT.TCTTC.TT.CTT.C.TTTC.AT.TT.AATCTAAA.ATGTAAA.AT.G..TTGTT.GGATT.CATTCTTC.ATTCTAGG.GTTTTCTC.
JJ=    82  MV=                TAATGTGTTAC.TATAAATGT.AATTAATGG.GTGTGTATTAATT.CTAAATCCATTATATAATGTGACAAA.AAAAAAAGGTTGTATAA.T.GTGAA.ATAATTGACCCAAC.TTATA.CCAATTGA.TTATGTTCTCCAA.TA.AACCTTC.AAG.T.G.TGCAGG.CT.TGTTAATCATAACGTGTTC.CTCATACTCGAAC.AGTTAATAA.CGCC.TT.TTTAC.TGTTAACCCTGAATATCTCGTAATATTCAACCTAATGTGAATAGTTCTTGTTTA.AATCCATCCTCCATAT.ATAAGAAGAAAG.T.CAAG.T.TGAAA.AAG.TCAGATTTTATGC.CCAAGTTTACAAGTTGCAAGC.CCACAA.GATCAAAAT.TTTCG.CATAA.TTATAA.TCTC.ATATCG.CT.ATCAATCCTCAT.CCAC.A.TTC.TTGTTTTACGTATGATTCGAGCCAATCATTATT.ATAACCTTTCCATTTTCT.G.AAAAT.TTAACA.AT.C.TT.TTTAT.ATAAAT.ATACA.AA.TCCCTCTTTAA.CC.AAATAATAAAAACCT.C.CCAA.ATACAAAACTC.CC.GAAAA.TC.TCT.C.TCTT.TT.AT.TCTTTCTT.TCTTCTT.CT.T..CTTCC.CCAAC.TTGAAAAA.AAAAAGTA.AACACGAA.
JJ=    83  MV=                AAATTTATGTA.ATTATACAT.GTACTTTTT.GACATGTTTCCAA.CAAAATA.CTATATATATGATTATTT.TATTAATTATCCTCAAA.A.AATTG.ACTATTTTGTAAAT.ATATT.TTGATATT.TTTTATATAAAAA.AA.TAACCAT.CCT.A.C.ATAGTA.TA.TAAGTATTGGATAAATCTA.TATATGAGTTTTA.GGCGACAGA.AAAA.AA.GCATT.ATAATCCTTATATTACTAGTGAGTAGTGACTGATACAAAAGATTTTTTATACGT.TAAAAGTTTAAAAATT.CAAAAGTACAGA.A.AACG.T.TATAT.TCG.CTTGTTACCTTTT.TTAACTTTATCCACGTCATTA.CCCCTG.AGAGTAGCC.CAACG.AAAAA.TGGAAA.ATTT.AACCCA.AA.AAACGGAAAATA.TTAG.A.GAA.AGCGTTAATGCCTTTTCTAACAACTAAACGACG.ACGTATCAGTTCAATCCT.C.TCTCT.ATTATT.AT.T.CC.TTAAA.ACTTAA.CTCTA.AA.GCTTTCGAGTA.TT.CTTCAATCTCTTCTT.C.TCCG.ATCGATCTGAA.GT.AAGAG.AG.CTT.C.TTAA.GG.AA.GAAGAAGA.TGGGTTG.TG.C..TCAAT.CAAAG.ATCGAGAA.CGAAGAAG.CAGTTACT.
JJ=    84  MV=                CAAGGAAGTTT.GAATCAATC.CATTTCAAT.TGGATAAAAAGAC.ATCACAA.TACTCCAGCTGATATTCT.TGCTAAAGCTCCTCTCC.A.AAACC.AATCTTTATTTCTG.AATCA.TTTATGGG.TTCCTAATGTAAT.AA.CCTATGC.TAT.A.C.ATTGTA.AC.TACACTGCTGATTTATAAA.TCAATAAGAAGAT.GATGACAAA.AAAA.AA.AAAAA.GTGAATATTATTGTCAAATAAAAAAATTTAATGAAATTTCTTGTCTGTATAATT.TGTTTCTATTTTGTTG.TTTTCCCATTAA.T.CATT.A.ATTTG.TTT.TATGTAAAATTAA.TGACGTGGCATTTTCGACGGT.GTGAAT.AACATTAAA.TAAAA.GTCAA.AAAGTT.GTAA.TGAAAA.GT.TATGTTCGGAAA.CTTA.C.TAA.TTTTAATATCTCACATCCCATGAATGAAATGTT.CTTGATTGTGTTGTGTCT.C.TTTCC.CCTTTA.AA.T.CT.GGACA.TGTTCT.AATCT.CA.CACTCTCTTTC.TT.CTTTGAACCTCTCCA.C.CACG.ATGAAGCACAA.AG.TCTCC.AA.ACG.A.GTAA.TA.TC.TCTGAAAT.GGGTTCC.AT.T..TCTCT.GCATC.TCTTTCTT.CGCTCTCG.GAGCAATC.
JJ=    85  MV=                TCTCACTCAAA.TGCATTTTT.CTTCTTCTC.TCTCTCAAAAGTT.GACCGGC.GAGATGAGAAACGACACG.GCGTCTCTGACTTCTTC.C.AAACC.CAGCTAGCTATAAT.GGTTT.GCCACGTA.TACACTTTAACTT.AA.CTAATTT.GAT.C.A.GGAATT.GT.TTTTTATACTTTTATTTGT.TTTCTCCCCATTA.TGGACAAAC.ATCC.TG.TAATT.TGCTAATTATACTATATAATCTCATTTATAAAGATAGAAAAAACAATAGGGAGA.AATATGTTTCTATTTG.ACATTAACATTT.A.ATGT.T.TGATT.GAG.ATAATTTGAACAA.GAGTAAAACTATTGAATTAAA.AATTTA.TTAACAAAT.TTAAT.ATTAG.AAAACT.GTTA.AATTAA.AA.ATAAATATATTA.ACAA.A.TCG.AATTTTTGTGAATTTCAGAAATAAAAAGAAAAT.TCTTGTGTAAGTCTAAAC.C.AGTCC.TTAATG.TT.C.TT.CATTT.ATATCT.CTAAC.TG.CCTGTGACTTC.GT.CCCCGAGAGACACTC.T.CTGA.TTGATAAAATT.CA.AGCAG.AT.GAA.C.CTTT.TA.AG.TCCTGAAA.TTTTCCT.CA.C..TAGTC.GACTT.AATCAAGT.GCTATACA.CTCGGTCA.
JJ=    86  MV=                AGATAGTTCAT.GGTCGTTAA.GTTAAATCC.TTTAATGGACTGA.TTCTCAA.GCCTACCATGAGCTCAAG.GAATCTGCAATAATAAA.A.TCCGA.AGCTTTAGTGATTT.TTGAG.TGTTAAGC.ACAAAAGCTGTGA.TC.TTGATGT.TAA.T.T.AAAAGA.AG.GATCTGTTGGTTTGTTGGT.TAAAAGACTGATA.TGAGGAAGA.GTTG.TT.GAACT.TAATGAATAAATTGATTTGAGCTATTTTTCACAGTTTGGCCTACCACTTCTCCA.AAGGACGAAACATTAC.AGTGAACAGAGA.A.AAGT.T.CACTT.TCG.CTGTATATTTTTC.TGATTATCACGGAAATGCCCT.TGCTTC.CTTCCAAAT.TGGCT.TAAGA.TTAACT.GATT.AAGCCT.TT.ACATTTTCGAAA.TTAG.G.TGA.TTAATAAATTACTTAATTAATTATGATTAATGA.TAATCACATGGGATTTTC.C.GTCTT.TTCTCT.TT.A.CC.GTCTA.AATCCC.AACAA.CA.AAGCCTTTGGA.GA.AGCTATTCTCAGATT.C.ACGA.CACCAGTTCGT.CA.CAAGC.TT.CGA.G.CCCA.GG.TA.TTCTCTCT.TTCGCTC.AA.A..AACCC.TAATC.TCGACTTA.TAATTCGA.TCGATAAA.
JJ=    87  MV=                GTAGGCTAAAG.GAATCACCG.GAAGAGAGA.GAGAGAGAGGAAA.GAGGCGG.AAGTTGTGACTTGTGAGA.CGGTTTGGATTTTGGAA.A.CCTAC.GTTCCATTGAACTT.CTTTA.TATATTGG.TTTTTCATTATGG.GA.TATAGTA.ATA.T.C.TTTATA.AA.AAAAAAAAAAAAAATTATA.TATATATATATAT.CTTTAATAC.ATTA.TT.AAATT.AAATAATATACGGATAGGAATTACTATAAATCTTTATAAAATAAAAATAAAAGG.AGAAGTCCCTTTTATC.TAATTTGGATGG.T.TAAT.T.TGTGA.ATT.TTCCATATTTATC.TAATTTCGATTTGAAACATAT.CCAACG.TTAAGTCAG.ATTCT.TGTGG.TGAAAT.TATT.GCATCA.TA.ACATAAAGTCAT.GAGA.G.TAG.GAGAGAAAGTAATAAGTGGCAACATCAAAACGA.CGACGTTTTTAAGCTAGT.G.CGTCA.GCAACA.GT.T.AA.ACCAT.ATGAAG.TTAAT.GG.TCTGTGTTAAT.GA.AGACAAAAACTATAT.C.CTCA.GGTTAGCGATA.AC.TCGGT.CC.GAG.T.CGAC.TC.GG.TCCGACAA.GCGATTT.TCGT..GACTC.CGTCG.TCACCACG.CCTATGTT.AAGTGAGT.
JJ=    88  MV=                CTTAGAGACGA.AAAATTACT.TTAAATTAA.AAAAAGAAGCAAG.AATCCGA.AGAAAAAGAAAAAAAAAT.TGGAAATCTATTTTCAA.G.ATCTA.AGATTTTTTATTGG.AAGAA.TTTCTAAC.GACATGTCTTAAC.CA.ACTTAGT.CAA.C.G.AAAATT.TA.TGATTAAATTGAAATTCAA.CATAAAATTAAAA.ATTTAAATT.ACAT.AT.TTCCC.TTTATGGTAAAATGATAAATTGGAAGAGTTCATTCTTTAAACCAACTAAAATGG.TAAAATGATAATCACA.TATTTCCCTTTA.T.CAAA.T.TCGTA.GTG.TATCTATATTCTC.CAATTTCCGGATTCATTAACG.AGTAAT.TAACAACAA.AAAAA.AAAAC.CTCCAT.TAAA.GGTAAA.TA.ATCGTCAAATAA.ACAT.A.AAC.AAATCTCGCCAGCTTGACTGTTATAAGTCCATT.CGACCAAAAACAAAGACT.A.GAGGA.AGAAAA.CA.A.AA.ACCTT.AAAACA.CTTTC.AA.TAGAAGACACG.CA.CTCACTGTCAGAAAT.C.TACA.TCGAGAAACAC.AC.TTCCA.CT.TTC.C.AAAA.AC.AT.CATTCATG.AAAAAGA.CC.A..CAGAG.AAAAC.GAAGAATA.TGGTTGAT.GATGATGA.
JJ=    89  MV=                TGTATTTCTTA.CATCATTGA.CTTTATTTA.CAACGATGACTTT.GTCCTTG.CCTATGTTACATTGTATC.ATCATCTATTTTTGATT.C.GAAGA.GCCAATAAGAAACC.GAAAA.ACGTACAC.GGACTCTTACTTA.GC.TAAACAA.CTC.G.A.GTAACT.AA.TGGTTATCCCTTAATACAT.GTCATATCTAGAC.TCTAGTCAT.CGTT.TC.GGATC.CAAATTCCTCAATCAGTCATGTGATTTTGTAGAGAGACATAAAACAATACACAA.AAATAAAATTTTGTCC.ATTAGGTGTTGA.A.GATA.A.AAAAA.AAA.AAAAAAAAAAAGG.TGTGCAAGTGTTATCAAGGTC.AAAGAA.AAAAAGTTC.GAACA.CGAGA.CTTCAT.GCTT.GAAGAG.AG.AAACAGTAACCA.CTAG.A.CCA.CTAAAAGAAATTTATAAAGCTACAAGTTTTATT.AATATATAAAGGAAAATA.A.AATCT.CTAAAA.CC.C.TA.CAACA.TTCATT.TGGAG.GA.GGAGACCTGAA.TC.TTTGCAATCTCGCAA.C.AGAA.ACGGCGATGGG.AA.GATCA.GC.TCT.G.ATTC.AC.TT.GCTTCGCT.CCCAATC.CC.G..ACGTC.TCTCT.TCCTCCAC.CTTCACTT.CAGGTTCT.
JJ=    90  MV=                ATACACCTTTC.TATTTTACT.TATCTGATA.TCTGAACTACCAC.TTTTCTT.TTTTTTTTACATTTCTTT.CACATTAATATAATCAT.A.TTTAG.TCAATAGTCAAAAA.CTCAA.AATTAGTA.GAAAAATGATTTA.TT.TTATTAC.CAT.G.A.GCTTGT.TA.CTCTTTTCTATATAAAGAC.ACAATTTATTGTA.ATATAGAGT.ATAG.TA.CATAA.AAATTAAAATTATGTAATCAATTGTTAACATAAAATCATCACACAATCTAATTA.TAGTAGGAGTAGTAAC.GTAAATTTAATT.A.AACA.A.CCAAT.TAA.AGAAAAGAAGAAA.AATGAAAAAAGAAGCTTTCCG.TTTCAT.TGTTTTAGC.TTTTA.ATTTT.GAATAA.GAAG.TTGTTA.CA.TTTGTAAAAACA.AATT.T.TAT.ATTTAACTTTTAACTTTTTTTTATTCTAACACA.TTACAACATAAATAAAAT.A.AAAAA.GATAAT.TT.T.TG.CTTGA.AGTAGA.ACCTC.TC.TCTCAGTCTCT.TT.CTCACTATTCTTTGG.A.TTCT.TTTCTCTGTAA.TC.AAAGC.AA.AGC.T.CTGC.AA.AA.ATATTTCT.CTCCTTT.TC.T..CTTCA.AAACT.TTCCTTTT.TTATGATT.CATCTGCT.
JJ=    91  MV=                ATGCTCTAAAA.ATAATGGAC.ATAATGATA.GCCTAATCTGTAC.TTCGAAC.GAAGACAAGATCGAAGCC.AACAAATACACAGATTG.T.TGGAG.TTGGCTCATCATCT.GTTTT.GATGTCTC.CCATATTGTGAGA.AG.CATCGGA.AGT.T.T.AGTTTG.GG.GAGGAAGATGAGAGAAGCA.AGAAGGAGAATAT.CAAAGTGGA.GAAG.TC.GAACG.AATTTGCAAGTGAGGAAAGAATATCTGTTTATACTTTACAATGACTTGTTTGGC.TGCTTCACTGAGTTGG.ATATGATGAGTA.G.TAGC.A.TCATA.CTG.TTTGAATTCGGAT.GCAGCAAATATTACTGAAATG.CAGTGT.ACGGATCGT.GAAAA.CTGAC.AAAATT.GATA.GTAGCA.AC.AACAGTGAATTA.ATTT.G.GGC.CTGAAACTATCCGTTTTAAATGGGCTTTTGAGC.CTTTCACATTATCTATGT.A.ATTTT.CGATTT.TA.T.CT.TCCTT.TTCTTT.TCACC.TT.CTCGACGAACA.CA.CCTACACAAAAATCA.A.TCAC.AGTCTCTGTCT.CA.CTCGC.CG.GAG.T.TTCG.GT.CA.CTGCGCCA.TCTCCGG.GG.T..CGAGT.TCGTC.GTACTTCA.TCGAACTA.TGAACTCT.
JJ=    92  MV=                CTAAAATATCT.ATACCTAGT.TTAAACATA.ATATATATTTTCT.TTCAGTT.TTAGTTAATCTTATATTT.ATAGAAAAAAATCTAGT.T.ATTTT.TTTACATATATCAA.TTGCA.TATAGTTG.TATGATATAAAGA.AA.AGAAACA.AAA.T.A.ATATGT.TA.TATCTGATAAAATCAACAA.AAAAAATAGCTAT.TAAAATGGG.AAGT.CA.ACAAA.AATTAAGTGAGTAAAATAAAATAAAAAAATCAACAAAAATAGCGAATTAGAAGC.AAAGTTGAGGATTGTT.GGCATTTTTTGA.A.AGTT.C.AAGAT.ATT.TTTGACATATTAT.TTTTGTCAACCACTCATTAAT.TAAAGG.GCCTTAATT.AAAAC.CTTAA.TGGATG.TGTA.AATTTT.TA.AAATAAGAAAAT.AAAA.C.CTT.AATGGATCCAACAATTGGGCTAAGTTTATTTTA.ATTTAAAATAAGCCCAAC.A.ACTAA.AGCCTT.TT.C.TT.CTTTT.CTCCTC.CTACG.AA.GAAAAGTGTCT.CT.TTCATTTTTCAGTCT.C.ACAC.ATTGCGTAATT.TT.GCAGA.GA.AGA.T.CCAA.CC.AT.ACTTCAGT.TCTACTG.TC.A..CAATT.TGAGA.AGAAGAAG.CGTGAGAT.CTGATCAC.
JJ=    93  MV=                TTTATAACTTC.ATCTCAAAG.CCACTCCTT.TAGTTTTCTTGAA.GAGGAGT.TGGTGATGACGACACTTC.ATCTCCTTTATAATTAC.C.ATTAT.ACCCTTCGGTTTAG.TTGTT.ACTCTTAC.TCCTATGTATCTA.AA.TTTTGCT.TCT.C.C.TTTTCT.TA.AACCAACCTTAGGATAGTT.TTCAAAGAAAGAA.ATATGCTTA.AACC.AA.AACAT.TTTTGAGAAGACGATGGCTCGATACCGACCACTGAAGTCGTTCCAACCTCTTCA.ATGGATAGTACTGTAA.TTTTTGGTAATA.T.TTCA.A.AAGTT.CAA.CACTCAACAGTCA.ACATCTATATTATTTTTTTCT.TTATTC.AACAAGTCG.AATCC.AAATT.TGGTGT.GTTT.TGGTTT.AG.CTAATCACTTGC.GACT.A.AAC.TAAACACAATCCACTAATCATTTAATAACGAAA.CGGTCCAACCCCCATTAA.A.CCAAA.CTATTT.TT.C.AT.ATTTA.TAACAA.AGCTT.TT.CCCTCCACGCA.AC.TTCAATATCCAAAAT.A.ACAA.AACATCTCTTC.AC.TTCTC.AT.CAC.A.CCAT.GC.AT.CATCATCA.TCATCCA.TG.C..AATCG.CAAAC.CCTTCACA.ACCATCTT.CTCCTTCT.
JJ=    94  MV=                GATCTTTATGATATGATTGAA.GGAAGAGGC.AAACACATTGGTC.TTATGAT.AAAGTTGGATGAGTACTC.TATTTATGTAGTTACAT.A.TATCG.CCTCTAAACCTTTG.GCAAT.TACATTGT.TTGGTCTGCTTTT.TT.TTCCAAC.CAC.G.C.GTAAAT.TG.GTTTGTTGTTGTTACACAA.GTTAATTAATTTT.TGATTGCCA.AAGA.AA.AAGTT.GTAATTTCATTCTCAAACTCTTTGCTTGTCATAAGTTTTTAGATGATTTAGTTT.TTAACAGAATGGATCA.GGTGAAGTCAAC.G.AGGT.G.TCATA.TAA.AAACGTAAATAAC.AAATTTTTTGTATTCATTAAA.TTTTTT.AAAATCTAT.TTTCC.TTTTG.TATTTT.TTGC.ATCTTT.TT.TGTCTGAAAAAG.AGAG.A.AAG.GAAATAAAATCTCAATCGTGGAGATGATAGCAC.GTGTCAATGTTGCGACAC.G.ATCTG.ATCCAA.AC.C.TA.TTTAT.ATTCTT.CGCTG.CT.TTTTCTGTCTT.GA.CCGCTCTTCTTCTAT.C.GATC.TCTGATCTCCT.CT.TCTCT.CT.GTC.T.TCTG.AG.TT.CTGTCTAC.GCTTCGT.CG.C..CGATC.CCGGC.CAGACTCC.GTCTTACC.GGCACAAT.
JJ=    95  MV=                ACTTTTATATA.AAGTATAAA.TTAACCAAA.CAAACAACTTCTT.CACAATA.GAGAATTGGAAATCTAAC.TATGCAATATTGATCAC.A.ATGAA.AGTACGTACGACGA.ACTAA.AATTAGTT.CTAAAACATAGAA.TA.TGATGTA.ATC.C.A.CTCCCA.TA.CCATATAGTAGTTTTTTAA.AAAGAATACAACA.AAAACAATT.TAAG.TT.CGAAT.GTACAAACAACTGCATGGGGAACGCCTCTTCACTTTTTTTTTTTATTTTTCTTT.TTTCCTAAGCATCAATAGAGTTATAGGGA.T.GCCT.C.AATTT.TTT.TATTTTAAAGTAT.AAATTGTTGTTAAAAACAAGG.AAATAG.AATAAAGTA.TAAAG.TATAT.ATTTAT.TAAT.AACTCC.AA.GAAATTAAAGTG.TTTC.C.TTT.ATATTTATATAGATGTAATTAATTTGTGGTAAA.ACAATTTTACCGTCGAGT.G.TCTGT.GACTCC.GT.C.TT.CTTCT.TCTTCTTCTCCC.TC.TCACATCGTCG.TC.ACTTTCTTTTTGGCT.A.TTCT.TCTCTCTGTCA.TC.GCTGT.CT.CTG.A.CTTC.AT.TG.TCTTCCTC.CTTCTTC.CT.T..TTTGC.TTTTC.CGTCGTTT.TTCTCCGC.CGGATTGG.
JJ=    96  MV=                GGAAAATGTCA.AAAATGGTA.TCGATCTGT.TTTTAGACTCAAC.AAGGTAA.GCATAAAGAGCAAGGACT.CAAGAAATGATTCCAAC.A.CCTCC.AAATAAAACTTTAT.TTGTA.TTGTTTTC.TACAATTTTGTTT.AC.ATATTTG.AAA.A.T.GAAACT.AT.GACTTTGGTGTGAAAATGT.TTTACATAAATAC.ATGTCACAA.CTCT.CC.TCAAT.TTATGACCTTAACAAAATGCAAAAATACCTTAAGAAGATAGTGGACAAAATTGA.AAGCAAAGTGAAAAGC.CAATTGATTTGA.T.ATAA.C.TTTAT.AGA.ATTAAATATAGAC.AGTTTGAGTTGGTTCGATGAC.ATTTAT.TTCTCTGCC.TCTTT.CCCAA.CGTCCC.CCTT.CTTTAT.AA.GGCAGAGTAGAG.TAAT.A.AGA.CCGGTCCATGACCCTCACGTGACCTCTCTCACT.CTCACGTGCCTCTCTTCT.C.CTCCG.TCATTA.AT.A.TA.AAACA.GTTGGG.GAATT.TA.TAACTTTCTTC.TT.CTTCTTCTTCTCTCT.C.TGTT.TCTCTCTGTGC.GA.GCTCT.CT.CCT.C.TCAT.CA.AT.GGAATCTC.TCATCAA.TC.C..CAGCC.ATGGC.GGAGGAAA.CTACGATT.CTCACGGT.
JJ=    97  MV=                TTGCTTATCTC.TCCTTAGTC.CTTATGATT.ATGAGAATTATTT.TCTATTT.TAGGTGTTCCATGAGATA.TTTATAAAAAAAACATG.A.TAATG.AAACTACAGTTTTT.TTTTT.TTAATTCA.TAATTTTCCATTA.AA.AAGACAT.ATT.A.C.AAGGCC.CA.AACAGAAAATACAACACAT.GCCTCAGGGCCAA.ACAGAAAAT.ACCA.AA.AAACC.AACAACGGAGCATAAAGCCCAAAGGGGAACCATGGAAACAAGACCCAAAATACA.ACGTTATGTGTTTCGG.CTGCATCATTAA.A.ATCA.C.AAATC.TAG.TCCGTTTGTAAGC.CCATTTGGGTAAATTTTAGTT.TTGAAA.AAAAAAAAA.AAAAA.AAAAA.ACATTG.TTGG.AAGGTT.AG.GAGGTTAATAAA.TGAA.A.AAA.AGAAATGAATTAGAGAGAGGCAAAGGCACATAA.ACTTATTATTATTTAGTC.C.GCATT.TAAATC.AA.C.GA.TATAT.ACTTAA.TACTT.GC.ACACACACTCT.AC.AAATCTGAAATTACA.A.ATCT.CATCATCTCCT.TC.CTCCC.TT.GCG.A.GATC.TGATC.GTATCAAT.GGAGATC.TT.C..TACTT.CGTGG.TGTTCGGT.GGCCTGGC.TGCGTTTT.
JJ=    98  MV=                AATTTTAAAGA.ATCCACAAC.ATACACCAT.TAATATCATAATC.TCAAACC.CAACTTTAATGACTTTTG.ATTGCCACTTAAAACAT.C.TCTAC.AATACCTCATTTTA.CATGC.TCCAATTC.CCCATTACCAACTATA.ATCTTAC.TCC.A.T.CTCTTA.TT.CACCACTTACATTTTTCCA.AATCACATTCTCA.CCAAAAAAA.AACT.GA.TTTCA.TTATAAAAACTCTCAACATTTTTTTCCAAATATAATCAAAATAGTTTTCAAAAG.TAGTCTTGACTTTCAA.CATTACTTTTTT.T.TTTT.T.TTAAC.ATC.TTCATTTTATTGA.TATTGTACTTTCAACATTCCT.TTTCCT.CCAAGGCTT.TCAAA.CAAGA.TAATTT.GTCT.TCTTTT.TT.TTTTAATTTATT.TAAA.A.TCT.TTTTTTAATGATGTATAATTGGAGCCTCCTTTA.AATTAGGGCCCAAACGGT.G.GCTTC.TTTTAG.AT.T.AT.AACCC.AGGGCC.GGCGC.AA.CCCTTCTTCTT.AA.CAAAAACCTTTTGAT.T.CCAA.TTGTTCTTCTC.TC.TTCTT.CT.TCT.T.CTTC.TT.CT.TCTTCTTC.TTCGCCG.CT.T..CTTCT.CTCTC.GAATTCAC.CCCATCTC.AAGGAGTT.
JJ=    99  MV=                TGGGCTTATGG.GTCCCTATT.GATACCTCC.AAATGAAAAAGGC.ATTGATA.AGACGGCTCAATCACGTT.TCATTATGTTTTTGTCA.A.CCAAT.CCACCGTTTTGTAC.ACAAG.TATAAACC.TCCCATGTGTAAA.TT.ATACATA.TCA.A.G.ATTGAT.AT.TAGCAGGAGTAACATATTA.GTACTAAGGTCTA.TGTGATGCA.GTGA.TG.GTGTT.TAAGATTTTCTTCAAGGGACCAAAACACACAAGTTGATACACTTGCAAAGTAGG.CAAGAATGTATTCACA.ATCTACTTTAAT.C.CCTT.G.GAATT.CTT.TGTATTTTTCTTT.GTTTAGCAATATACATCAAAG.TGCCAG.AAGACAAGG.AAAAC.ACATC.CTATCA.AGTA.CGAGGG.GA.TTATATAAATAA.ATAA.G.AAG.AGTATATGTGCCAAATTGATAACTTCTAATAAA.TGGAGGGTGCAATTAATA.A.ATAAG.GAGAGA.CG.G.AA.AAAGA.GACGCC.GTTGA.AA.CACCGCAAAAC.AG.AGAAGCGCCTTTTGA.T.TGTC.TCTCTCCCGGA.GA.TCTCT.CT.TTC.T.CTTC.TT.CT.CCATCCTT.CTTCTCT.CG.G..CGCGC.GCTTC.ATCCCCAC.CACCTTCG.AATTCATT.
JJ=   100  MV=                AATCAACACAA.ATAACAACA.AACATTATA.CATAAAAATTCAT.TTTATAA.AAATCAAACATAAATAAA.ATATTTGACCACGATAT.A.TTGCG.GATCCTATCCTAAT.CTCTC.TCTATAAA.CTCCTAATTCTTG.TG.AGAATTC.ACA.A.C.CCAAAT.GT.GAAATCAATTTATTGTAAA.ACCATAACATAAA.AATAGAATA.CATT.TC.AAGAT.CCAAGTATAAATAGTCTTTTTTTTTTTTGTCGTACTACTACGTATGGGGTGTGT.TGAATTTTTGGTGTTG.ATAATCCGAGAT.T.TGGG.G.GATGT.TAA.AAGCCAGGTCGAC.CACGTGAGAACTGAATACGAC.AGCGTT.TCAATCAGC.GCCGA.ATAAA.AACACA.CATA.ACGGTG.CT.TATTGCTGCGAG.AACG.G.CGG.AACATTTTTTTTTATATTTTTATTTTTATTACT.TAATAAACAAACAATAAA.A.AAAAA.CAAATT.AA.A.AA.GAGAC.AGAGAG.AAGAA.AG.AGAACCTCCTC.AC.CTTCCTCCTCTCTTT.G.CGCG.TTTTCTCTCTT.CT.CTCTC.TC.CTA.C.GGCT.GT.TG.AAACCAAT.GGCATTT.CT.C..CACTT.CGCCG.GAATTTCG.ATCGGAAG.ATGTAACC.
JJ=   101  MV=                CGGATTACACA.GATCCATCC.TTTGGATTC.AAACTCCAAAGCC.CAAGATT.TGGATTCATAGTCTTGTT.CACTCTCTTCCTACCCT.T.TTACT.TGTTTAGCTAACTA.AGTGA.TCATGTGA.GTAGTGTGTGTGG.GT.CTCAATC.TAA.T.G.TAATGA.TG.GAATCTATGGAGATAGAGA.CATTTTTTTGTTC.CATCTTTGT.CTGT.TT.TTCCA.GCTGTTCCCCACTTGCCTCTGATAAAAATTGTACATTTTGATTTCAAGTAAGGA.GACGGAAATATATTTA.TTTAAGGTTACG.T.TACC.T.TCACC.GGA.ATTGTTATGACCG.GAGATAATCAAATCTGAATTT.CTGATT.GTCTGAATT.GACCC.CAAAC.ACAACC.AATC.AAAACA.AA.ACACAAAGGATA.AAAA.T.GTC.ATTTTGACGGGTTAATGTATATAACTAATAAAG.GGTAAAATTGTCATTTGA.C.TTCAC.CAACCA.AC.A.AA.CACTC.TTCTCA.GTGGC.TT.TTTTTTTAATT.GA.TCGGATCCTCCAAGC.A.GCAG.CCGAAGACGAC.CG.CCGGC.GA.TTT.C.CGGT.TG.GC.AATTGTTC.TCATCTG.AT.C..TGCTT.TCTCG.CGGTACTG.ATCTCTGA.TCCGAAAA.
JJ=   102  MV=                GATTTTCCTGC.TGTAAAAGC.TTTGACCTTCTGGTCCGGTTCAA.GGTGGAT.ATATTCGATCACCGGTTT.CTTTTTAGTGTTTTTGG.T.TTTGA.GTAAAAAAAAGAGT.GTAGA.TATGAAAT.GTGATTTCATTTG.AC.TAACTAG.TCA.T.A.GTTTGT.TA.CTTTGTGGTTAAATGATTT.TGGTTGTGAAGGC.AACAGACTA.TTCT.GT.TAGTT.TTTGTTAATACAAGTTTTTACAGATAATGCCAATCTTAAGAATTGAATAGGTTT.TTCTAATACATAACAT.AAGAAAGAAAAA.A.AGAA.A.GTGTG.TCA.TGGTGTCTTTAGC.AAGTATTTTTAACGGTCGAGA.TTAATT.TCAAATACT.GATCA.AGAAA.GAAAAA.AATT.AGTTAT.GA.GAATTACAATTT.TATA.A.TGG.GCCTCATTGTAAGCCCATTATAAGCTTACATAG.GACTTTTATGAGTTTTTG.T.TCTCA.GTCTGT.CC.C.TT.TAATT.GTTTTT.TGGCT.CT.TCTATCGCCCA.TC.GCTTGGGAGATTAAA.G.TCTG.AACTTTTTGAT.CT.CAAGC.TT.CTC.CATCTC.TC.CC.TCAACTCA.AGCTCCT.GG.T..TCGGA.ACTAT.TTACTTTC.CTATGCGA.TACAAAAA.
JJ=   103  MV=                AAAAAAGAGAT.GTTGACAAA.TCCAATCAC.CAACTATCAAATT.TGATATT.GAAAACATTACCGAACAG.AGTTATGATCACAATAG.T.TTATA.ATCCAACATGTTTG.TGTCT.TATTGACC.AGAAAAAAAATAA.AA.AAAAATT.CAA.G.A.GTGTTT.TG.CAAAATAAGACAGTAAAAT.TTACATTTCCAGT.GAACAAAAT.GGAT.TA.CAAGT.GAGTAATTAACAGAATTTAGATAGTTTTAATTCAATAATTTAAGGAATGTTATA.AAATAGAAAGACCAAC.AAATGATACAAA.G.GTTA.G.GTGGA.AAG.AAGATTAAGGGGG.TAATGTTACATAGTTTATCAA.ATGATT.AAATGTTTT.CAAAT.GATGA.TTAAAT.ACAG.TTTTGT.AA.TGTCGACACATT.ATTT.T.TTT.TCTTAAATTCACATCTTTGTTTTCATTTCTTCT.CTTGTTAAAAAAAAAAGT.A.CAGAG.TGTTTC.TT.C.TT.CTTCC.TCTTTG.TATCA.GT.TTGGTAGACAT.TT.TTTTAAAAAACTTAG.C.CCTT.TTAGAGAGAGA.AA.GAGAG.AG.AGG.A.AAAG.GA.AG.AGGAGAGA.GAAAGAG.AG.A..GAGAC.TGAGA.CAACTCAT.CAGTTGTT.GTCTGAAT.
JJ=   104  MV=                AGTTAAAGCGT.TACATGTCT.TCCATTCAC.AAATGAACTTAAA.CTAGCAC.AAAGTCAGATATTTTAAG.ATCGCACCATTTTATAT.A.ACCCC.AATCGTCAATTCTA.CTGTT.TCAAGTTT.TACACCAAAACAA.TT.ACGAGGT.GTA.T.C.TATTCG.TT.ACTCTTTTCGCTTATTAAT.CCTTTTACATGAT.GCAAAATAT.AACA.AA.TTAAT.TTCAAATTGTCCTGCACATTTGGTTTATACATCTTGATTCCAAAAAGTCAACTC.GTTGAAGAATTAATCA.ATACTCGAAACG.A.GTCT.T.CCTTG.GGC.CCTAAAATATTGT.CCTATCTAGTTGATGCTTATA.TAGCAT.ATATGGGCT.AATAA.ATTGG.GCCTTA.GCTT.TGGAAA.AG.GACGTAGAACTT.GAAA.C.AAT.TTTTATTTTTCTTTTTCCGGCGAAACAATTATC.TAATTACCAATTTAACCC.C.AATCC.TTTCTC.AG.T.TT.CTCTC.TTCCGC.GTCTC.TC.CTTCTCGTTAT.CC.TGCAAATTAGGGTTT.A.AGTA.AGAAAAAAAAG.CT.AGAGA.AG.TAT.C.TCGA.TC.TC.T.TCTTCT.GTTAGAT.TC.T..GCTTT.CCTTT.GAGATTTG.CTAGTGTA.ATAAAGAA.
JJ=   105  MV=                ATCAAAAATAG.TAAAACTTG.AAATATCCA.AAAAAAAATAGTG.GATCACA.AAATTTAGAACTGATAGA.ACCAGAACCAACCCATT.T.TTTTT.TTTATGCCTATATA.GATCT.TAAATTCC.AGAATTAAAAAAC.TA.AAATCGA.ATG.T.A.AATGAA.CC.AAATATCCAAACATCTAGA.GGATCCGTAGCGG.GAATCTAAA.ATTA.TG.AAATA.CATCCTCTAAAAAAATTTCAATAATTTATCAACTTATTCACATTTATAAAAATA.CAATATACTGTATCAT.TTTGATAAATTA.T.CTAC.T.TACTC.AAT.GGACATCATGATT.AATGAAAAGTTTAGGCCAAAA.AAGAAA.AAGAAAATT.GAAAA.GGGGC.AAAACC.GGTA.TTCTCA.GA.AAATTCCACATT.ATGT.C.ATG.ATTGGTCTTAATAGTCTCACGACACAAAACGAC.AAACATTGTATTACAGAA.G.AAGAA.GAAGAT.AT.T.AT.TATTA.TGAAGA.AGAAG.AA.AAAAGAAACTG.AC.CATCTCTTCGTCTCT.T.TGTC.TCTCTCTCGCT.CG.CAGCC.TT.TTT.A.TTTC.CT.CA.AACTTTTT.TGAACCC.AC.G..AGGAT.CATCT.TCCTCATC.ATCACATC.ACATTACT.
JJ=   106  MV=                TCTTTTAAAAT.CTTACCACC.ATTCACCAA.AAACCAATTATCA.CCATTTA.CCAAAAATATGATTTGCG.TGTGGTGTTCAAAATTT.T.AATTT.TTTTGGTTATATAT.ATATT.TTTTTAAA.AACGTTATTTCTT.TT.CTCATGA.ATT.G.C.ATTTTG.AC.CACAACCAAAATAGGACGG.TTCTGGTGCGATT.TTTTTCCAA.AATG.CA.TCAAA.TAAACGATAAATCATACGGATTAATTTAATCAATTAATACAATTCTATCAATTG.AATATTTTAAGCTCTA.GAATATATTCTA.A.TCAA.A.TTCCG.CAT.GTTTTTTATGTGC.CATATTAACCACACTTTTTTC.GGTTTG.TTGTTCCAT.TTGTT.TGTTT.TGTTCT.ACTC.TGACAC.AG.TTGTTTAATCCA.ATAG.T.ACA.TAAAAAAAAAAACATAAAAAAAAGGTAGCCATG.TGAAAAATCCATAAATGC.C.CTTAT.TCATCG.TT.T.TC.TTATT.CCGAAA.CCGCT.TT.TGTAAGTTTCA.GT.TTTGTAAGAAAACCA.A.AAAC.AAAATAAATTA.TT.TTTTC.TT.CTT.A.GAAG.GA.AC.AGAGAAAT.GGTTTCG.GA.C..TCGGA.CCTCG.TGACCCAG.CTCCGGGA.AATTTATG.
JJ=   107  MV=                AAGAGGCTTGG.ACTGAAGTG.AGTTTATGT.GCAACTTTTTAGC.CTATGAG.AAAAACAAAAAACTTGTG.AACGAATCCTATCCTTT.T.TGAAG.ATTGTAATGCTTTT.TATTT.GATATTGT.GTTGGTGCCAATG.CA.TTTATGA.ACA.A.C.AAGAAT.CC.TTTTAAAGTGAGTTTCTTC.AATTTGGTTATTT.GTTTGGTGA.CTTT.GG.TCTTT.TGTTGCATAATGGGATAATTGATATGTAATATTGGGAGCCAAATGAAGCACGTA.GAACCTATCATAAGTA.GGATACAAACTT.T.CTCC.T.TCTGC.TAC.TAAGCACAAGATA.TTAAAACTAGCATGTTTGTAT.CAAAAA.TATAAATAT.TGGAT.ATGGT.TAAATG.AATG.TTATTA.AG.TTGAGACCCAAA.AAAA.A.ACA.CTTGTATTCTTTGGATCAGTCAAAAGGGTAAAT.CAGTCTTTTAACATGTAA.G.TCTTC.GGACTC.AC.T.AT.TTATA.ACCTCC.TCTTC.AT.TAGAGATCCCA.AA.GCTTAACATTCTCTC.A.AAAT.CATTCGCAAAC.AA.AACTC.TG.AAT.T.GCAA.TC.TC.AAATCTCA.GAAAGGT.AA.T..AAGAA.CCCTA.GATTCCAA.CAACACAA.TCACATGT.
JJ=   108  MV=                GTTTGATATTA.TAATCTAAT.ATTAAATAG.ATTATATGTTAAA.TCTAGTA.ATTAGTTAAGTCACAACA.TATGTTTAAGTATATCT.A.ATAAT.TAAATATATTGTGA.CCTTTATAAAGATA.AAAAAAAAAGAAT.GT.GACATTT.TTC.A.A.AGAATT.TC.ATAAAACTATACTATAATT.TAACCTTTTTTTG.TTTTGTTTT.GTTT.TG.CCATC.TCAAAATTTGTAATCGAATATACAATTCACAAGCAAGAAACAAAAATAAAAATA.ATGGTTTATTTAGTTG.TAATTTTTTGTT.G.GGTT.TATAGTT.GGGCTTTGATGTTGTGT.AATTGGGCTTTGGTCACTCTT.GTACTC.TTTTTTAAA.ATTAA.TGAAA.CAGTTT.GACG.ACAAAA.CA.AAATAACCCAAC.AAGG.A.AGC.CCAGAAAAAGCCCAATCGTAAATGAAACAAGCG.GAAGAGACAGAGCACAGT.G.AACAG.TTAATT.CT.T.AA.CGCCG.TGAAAA.ATACC.TT.TAACGCCGTCT.TT.TGTTCGTCGTCGTCG.T.GTTC.TCTCTCTCAAA.CT.CTCAG.GT.AAC.C.AAAC.CT.TC.TTCAGTTT.TCCGGTG.GT.T..TCGTT.TGTAG.AAGCAAGT.TTCTTCCT.CGAGAATA.
JJ=   109  MV=                GTCATGGAGAC.AGAGAAGGA.TGAAGAGAC.TATGAACTCTAGG.GCTCGTG.CTTCGGATGAAGCTGAAG.CACTGTCAAAGAGCTCT.C.AAGGT.TTTTCTACGGTGCA.AGCTG.AAACCGTA.CCCCATATGTCTT.AA.CATCTTT.TGT.T.G.AGACAG.TT.CAAACTCTTGAAGCTAGCA.TGGAGTGTATGTT.TTCTTTTCA.TTTA.AC.CAAAG.ATTGTTTCTTTTGTCTGTCTGAAAATATTTGAGTCATCAAATGTATCCAATTTT.GTATTGCTTAATCAAT.TGATTGGTTTTT.T.GCCG.T.AATTC.ATC.AATTCATTATGAT.TGTCCTATGTGTCCAATTCTG.ATTAAG.CTTTTCAAA.CCGGA.ATCAA.GATCTC.ACCC.AAAAAA.AA.ATTAATTTATTA.ATTA.A.CCG.GGTTTGGTCTATGTATATTCTTCTTCCGAACCG.GAAAGAGGATTGGACACA.A.ACACA.AGTCAA.AC.A.AA.TTTCG.TTGTGC.AAACG.AA.AGTAAGCAGAGCAA.AGAGTTTTTGTGTGG.C.TAGT.GGCATCAATGG.AG.CTCTC.GA.TCT.C.ACAA.TC.AC.CGCGTGTT.CGGTTCT.CG.T..CTCTG.GCGCC.TCGTTTCT.TAGCAGCG.GAGGAAGA.
JJ=   110  MV=                GATATGTGCAC.ATACTTGGT.TGAATCGAA.GACCTTCGGGATT.AACGCAC.TCAATTGTCATGACGGAG.GAGGCGACGGTTGAAGG.A.CGACG.GATTTGATCAGCGA.GCGTT.CTCTGAGA.TTTTGAGGGCTTT.AA.GTGGTGA.ATC.G.T.TAAACC.GG.TGAGCGTACCATTGGTAAA.TAACTCCGAATAG.AGCCACGTG.GCAG.TA.ATGGG.CTCGAAACAGAGTCCACCTGGCCTAAACATCTAATCTGTAGGCCCATGCCACTT.TGGATGTATCAAACTC.AATATGATTATC.A.GTTA.T.AAATT.AAT.CGACTAATCTAAT.AACTGAAATTTGAATATTTCA.ATGAAT.GTAGGAAGA.AGAGA.AAAAA.GAGGGA.ACAC.GTCAGC.AA.CAAAAACGGCGC.GCGT.G.AGT.CTCGGGCCTAAAACGAAATCCCTTCCTCACGTC.TCAGCCTTCTTCCATTAA.C.GAGAG.AGAAGA.GA.C.AA.CGCAA.CACAAA.AAAAC.AT.TCTCTTCTCTC.TC.TCTCTCTTCCAAAAA.C.TCAA.AATCTCTTAGA.AA.CCAAG.TT.TGC.C.TGCA.AT.CA.TCATCATC.ATAGCAT.CT.C..TCTCT.CCATT.TTGAAGAT.TTCGTTAA.AAAAAAGA.
JJ=   111  MV=                TACTCCAAAAC.AATCAAAAC.CTGATTCAC.AAGTTAACCGAGT.TACTATA.AGTATTCAACTCTTTAGA.TTGGATCCGAACAAATA.A.TCAAT.AACAGTATCCGTTA.TCAAC.AACTATAT.ATCCATCACTTAG.CT.ACTATTC.TGT.G.T.TCAAAA.AA.AAAAAAAAAAGCTACTATT.CTAATCAAACCTA.ATTAAAACT.TCAA.AT.ACTCT.AAAAAGCAGAACAAATTAATAAAAATTTGTAACGATCTGAGACGTATTCAAAAT.GAGTTTGTTACATCAG.TTCTAGTTAACT.T.TTCA.C.GATAG.GTG.CTTAGTTTGGAGA.AAGAACATTACAATTCCCCAA.AACAAT.CAAAACCTG.GTTCA.CAAGT.TAACAA.TAAA.AGCGAA.TC.AACAGTGACTTC.ATGA.A.TCA.ACTCTCCGACCCACCTTCGTCACGTTCCCCTCC.AATCTCTCTCTCTCTCTG.A.TATGA.CACTAT.AA.A.AC.ACACT.CTCTCA.TTCTC.CA.CGATACATCGC.AC.TCGTTTAAGTAAGCA.T.CATC.ATCATCCTTAT.CA.TCAAG.AAAGAG.A.GAAA.AT.GT.CGGATTGG.GGACCGG.TG.C..TAGTTACGGTG.ATACTCTT.CGTGCCAA.ACTCCTCC.
JJ=   112  MV=                TCTTCAGGGGG.TCCATATTT.AAGAAAGAT.ACCCTCTTACCCG.AATTAAA.AATATCAAATAAAGTAAG.CTCAATTTGCAACATAT.A.ATAAT.TTGTTGAATATTCC.CCACT.CTTGTTGT.TTTCCTTGCCCAT.TT.TTTGATC.TTG.A.A.ATACTT.TT.ATCTTCTTATTGTTTAACG.AATATCACAATCA.TCCATTTTC.ATTTATA.CATTG.CATATTTTCAAAAAAGAAGCCATATATTTATTTAATCAACTGGTGACCCATTCA.ATAGAACATTACGATG.CTTTTAAAAGAA.T.AAGG.A.AATTA.AAT.GTTGGGAATTCAG.TAAATGCCGTTTATTAAAAGC.TCTTAT.GTATAAATT.CATTT.AGAAT.AAAAAC.AAAG.AGAAAT.TA.ACAAAAGGACAA.ATAT.T.TAA.TTGAGCTTAGCAATAAAAAAAAAATCTAAAAAA.TTCGGAAGAGAGTCAAAG.G.GGGAC.TTAAAG.CC.A.AA.GAGAG.CAAAGC.AAATC.GG.AGTACAGAGAA.GA.AGAAGAGAGATTGGA.A.TCTG.AAACTGTAACA.TC.GAGAT.TT.ACG.T.TTCT.CC.GT.CGGCGTCA.CGCCGAA.GC.T..TCCAT.ACTCC.AGAAACCC.CAAAATAA.GGACATGA.
JJ=   113  MV=                CATATATTTTA.TTATGATAT.AAAATCAGA.AAACATGGTAAAA.GTAAAAA.AGTTTAAAACTTTACCGC.AATAATAAACCCTATAT.T.ATTTT.ATCAATCATAAAAA.CAATG.ACAATGAG.CATCACTAAAAAA.AT.TATTTTC.AAT.T.T.TTTTAT.CA.TTACCAATTACAATTATTT.ACTTCTTTTTTTC.ATTGATAAT.CACT.AT.ATGTT.ACCAAAACTATATTTATATCCGATTTCATTTTCGCGAAACGAGAAAATCCAATG.AAAAATTAACTCAAGA.AAAAAAAAAGTT.A.CGAA.A.ACATT.TTA.TTTGTAATTAAAT.GAATCATATATAAAATCAAAA.ACAGCA.GAATAATGG.AAACA.AATAA.TCTGGT.AGGA.AAAATA.AT.CAAATAATTAAG.ACGT.C.TCA.GGTGACACAAGTTGGGCCGTCACGGCCTTCCAA.AAGCCACACTGCTCTCTC.C.TTTTA.TATATT.TT.G.CT.TCCAC.CTCTCA.AGACT.CC.TCCACCAACCC.CC.TCTCGCACTCTCCGC.C.ACCT.TCTTCCCTAATTCT.CTCTC.TC.TCG.C.TACC.TC.TC.TACGTAAG.TTTCAGA.TT.T..GACTT.TATTA.GCTTCGAT.TCTTTATT.TCGATGTT.
JJ=   114  MV=                ATGTATTGCTA.TATTTTTTA.TTTGGTTGT.AAAATTTTGAAGA.TACTTAT.TTAAAACCCATCAAACAA.TTTTTCTATATTTGTCA.T.TGGAC.AAATAAGTTTTTCT.AAATA.TTTTAGTT.TCAAAAACAAACT.AA.TATGATA.TTT.A.G.ACCCAA.AT.CAGGTTTTCCAAGATATTT.TACTCTTCAGAAC.GAATCGATC.TTTA.AA.CTATC.TCCAATAGTTATCTCTATAATTTGTATAAGATAAAGTTATCTTAATGTTATTTC.GGATATTTTAGTTTTC.TTTAGACATATG.C.CGGA.T.CGGAT.CAT.GTATAATAATGTC.ATTATCTCCATAACCGGATTA.GATGAC.CAAATTGAT.CCATT.TTCAT.TTCTCC.CAAT.ATTTAT.TA.CATTTTTTTTTT.TTTG.A.TGT.AATATTTGTAATAAATATTTAAATAAATAATTA.CCACTGAATCGAAGAAGC.T.TTGCT.TAGATA.TC.A.TC.GAACT.TGCTCC.AACTG.CT.CTATCTCAGGA.TC.TCTCTCAGACACAGT.T.TCTT.CCATCCATGGC.GT.CTCTTTCT.TCT.A.CCTC.TC.TC.TCTCTCCC.CAAGAAT.TC.T..CACCA.ACTCCATCCTTCAT.TTAATCAG.AAGTTGTT.
JJ=   115  MV=                GTCGTTTGGGT.TTGGACGAC.GAGCTTGTC.CCGGGGTTGGCCT.AGCTCAT.CGGTTAATGAGCTTGGCT.CTTGGATCGATGGTTCA.G.TGTTT.CGAATGGCAGAGAA.TTGGT.GAAGAATA.TGTAGACACTAGA.GA.AGAACCT.ATG.G.C.CATGAT.GC.GTCCTGCGACACCGTTGCT.AGCCATGTGTAAA.GCTCGTCCC.ATTG.TC.CATAA.GTTTCTCGATGCTTTTGCTTGAAGTGTAACTCTTCTTTCCTTGACTTGGGAATA.AAATATGTAGTAAAAA.AACTTATCATGT.C.AAAA.A.ATCTA.ATA.GTATAGACTGACC.GTTTACTAGGTCAGTGTTGGG.GAGCCA.AAGGTAAAA.AGATT.AGAGA.GTGATT.GTTT.CTCACG.GG.ACAAAAGACGAT.GACT.T.CAA.AAGTCAACTCCAGTCTTCTTTCTTTTTGTTCCA.CCAATAATTTCAATTCTC.T.ATTTC.TCCTTC.AA.T.CT.CATCT.TCTTCC.TCAAT.CC.AGTCTTCACAT.AG.ACCACACATGTTTTT.T.CATC.CATTGACCTCA.AA.GACTT.GA.CTT.T.CTCT.CT.TT.CTCCTTCT.CTGCATC.AA.A..GCTAT.GGAGA.ATTTCTGT.AGACTGGA.TAACACAA.
JJ=   116  MV=                AACCCATAAAA.ACTAGAGAA.CCGCTTGTA.TACATATAGCCTC.CTACCCT.CTTCCTGGACCTAACTTT.ATTATTGGGTCCTTTTA.A.AAGTC.TTCTATATCTATTG.GGCCT.TCTAAACA.ATGTTGATTGTTG.TT.TCTAGAC.TTA.T.T.ATTTTG.TA.TTTGTGTGAGGGGTCCATG.TGGAATTTCAAAA.TTCGAAAAT.TCAA.AC.AGGTT.ACAAATATCTCAAATTAAAGGGACACAAATCTTATCTTCATTATTTTAGATTTG.ACCGTCTA.GAAAAGT.AAGAACCAGACC.G.TACC.G.AACCA.AAA.CGAACCAGAGCCA.GACGACTCCTTAACGGCGGCT.AAGCTA.TCTGTAAAC.CGACC.GAACC.ACACAG.CCAC.AGGCAC.AC.AAATCAAACCTT.CTAG.A.AAT.CAAAGAGAGACATTTATTCTCTAAATTCATTTT.CCTATTTTGCCCCTACGA.A.TATTT.TTCTTC.TT.C.GT.CTCTC.TCTCTC.AGCTC.TT.GAAGTCTTTGG.TC.TGTTGGCGAATTTTC.A.AGCA.GCTTTCTAATT.CT.GAACT.GA.AAA.T.TTCG.TC.TT.TGGAACTT.TATATTC.TC.T..CATCT.GAAAC.TGAAGGAG.ACCAATTG.AAATATTT.
JJ=   117  MV=                TGTTACGACAA.AGCAAAACA.AAACAAACG.TCATGTTTCGCTG.TTTGTTT.GTCGTCCCGTTAATGGTA.ATCTTTCAGACACATAC.A.GTACC.CAAACAAGTAATTT.GACTA.AAATTTTC.TCTCTGTCTAAAT.TT.CAGAAGA.AAA.A.A.AAACTT.TA.GGATATATTGCCAAAAGAT.CTTAAAAATGGGT.CATATCATT.TTGA.TC.ATATA.GAATCCAACGACCTTTATCTTTTCGCCGAACTATACTTTTTTGTGTCCATTTGT.TTGACTTTCTTTCACA.CACACATCCACA.A.AGAA.A.AAAGG.ACC.ATTCTTCTCCTTC.TTCTAGTCACCCCTCGTGCCT.CTCTTT.AACACCAAA.CCCAA.AACTC.CCTTCT.CTTT.CTTCCT.TC.CTCTCCGATCTC.CGTT.C.ACA.TCTCTCTCTCATCTTTATCTTCTTCTTTTTTTG.CCTTGTGGGTTGAAAGTT.T.CTATA.TTTTCT.CT.T.TC.TCTTC.TGTTTA.CATAA.TC.CATTTTCAGCT.CA.AGCAGCTGAAGAATA.A.CGAT.CAAGAACCAAA.AA.AGAAG.AA.AAC.G.AATC.TG.TT.CTTAGCTT.TGATGGG.TT.C..TTGCT.TCAGT.TCTCGAGT.CGATGGTT.TCTTTCCT.
JJ=   118  MV=                TGATTTCGAGT.TTGATTCCA.AAGCTTTCG.CCATTGATCACGA.GCTCGTA.TTCGAGTATAAAAAGGCG.ACAGATGGTTCTCGATT.G.CAAGA.GTCCGGTGACGATT.TGTGA.TTTTCGAT.CTTCTCGTCGGAG.AA.GAATGTG.TTA.C.T.CTCTAA.AT.GTAAAAGAGAGTTTCAATT.TAATAAATGAACC.GGTCGGTTC.AATA.AA.AGGGA.AAGTCACCGGTTTTAGAAAATTGTTCCGGTATTATCCGGGTCATTAAGACGCTT.TGATCGGTTCAATCCA.GTTTTAAAAACG.C.TAAG.A.TGAAT.GTA.GCGTTTGTGAAGC.TAATTAAACGAGCCACGTCAT.CAAGAC.ATGTCAACA.AAACG.CGTCA.TAAGCC.CAAT.CACGTG.AG.GGCTGGTAATTG.GTAA.T.CGC.AAAACGTAGATCGCCATAAATTAAATTTCGAAC.AGACAAAAAAAGAAAAGA.A.AATCA.ATAAAT.AA.T.CA.TTTAG.TCCCTT.TGTTT.GA.TAAACCCTTTA.AT.TGAAAAAAAAAACAA.A.TTAC.TTCTCTTTCCT.TC.GATCA.TC.GTC.T.TCCT.CT.GG.TTCTCAGA.TCTTTGA.AT.C..GAGCA.GAAGC.AATTTTAA.AACATATA.CTACATAA.
JJ=   119  MV=                TGTTAATCCTC.TTTTTTTAC.TTAAAACCA.ATAATGTTTTCTA.CTTTTTC.CCCCCCATAGATTTACAT.ATTAAGATTCACTATAC.A.TCATA.AAATTGTCATACAT.TCATT.TTAAGAGA.ATTAAAAAATGTC.TA.ATACATT.TGA.A.C.AATATT.CA.CTATTTTATGGTGATAGTG.ATTACATGTCAGG.TGTGAAATA.TTAT.TT.TGTAT.GGAATATTTTATGTAGCATTGTGTTTATATATTTTACTAATTTTGTAACACAAT.TGACACCACATCTGGT.TCAGCTAAACTT.G.TGAA.A.ATAGG.CAA.GAGATCTAACATT.AATCTCACATGTAAACGGATA.ATGATT.CACTTAATC.TTGTC.TTTTA.ACTTTT.CCAA.AAAAAA.AA.AAAGACAGAGAT.TTTC.C.TTT.GATGATTTTATTATTAAATGTCAAAACCGATTA.AATAAAAATTTCATATCT.T.TTCTT.TACCTT.CC.C.TT.CTCTT.CTCGCG.TAGCA.CC.CACATCAACCC.AA.CAAAAAAAAAAAAAA.A.AAAA.GAGTTTCCTCG.AT.TTGTT.GA.TCA.G.CCGC.TG.GT.CTCGATCT.CTCTCCA.AA.G..ATCTC.AAGTG.AGACACAG.ACTTGATC.AAGTGATG.
JJ=   120  MV=                AAGTTAAAAAG.GCATTTAGA.TGTGTTGGA.CAAAAGATCTATA.CATTGAT.CAAAAACATGTTCATATT.GTCTGTACATGGTGAGT.T.TGATA.CGTCCATGTTTTGT.TCATC.TGTTGACT.TAATGTTTTTTTT.TT.GTATATG.CAA.T.A.TTACGA.AT.TGGATTGTACATAACGTCT.TTTGTAGTGCAAG.TGGCCAAAT.GATC.TA.AATCC.AAACCTTTTTTTTTGTCCTCCCAAAATGTTTCATGTCTGATTGAAATCAAAATT.ATTGTGTTTAGGGTTT.AGATCTTTTCTC.C.ACGG.A.TCATA.TAA.TAATTGTTTTTTT.TTTTGAAGAATTATTAAGAAA.AAAAAG.GACCAAAAA.AAAGA.AAAGA.AAGATT.CGTC.GGAAAA.AG.CAGGAAAAAAAA.AAGA.A.TGC.AAGAAATGTGAAGTGTGTTTGACTCTTTCATTG.GTCAGTGTGAAAAGTAAA.G.TACAT.TTACAC.TT.G.CA.AGAAA.AAAAAC.ACAGA.GA.CGAACCAAAAC.CT.CACTCTCTCCCCTGA.A.ACTA.ATCTTCCACTT.TT.TCACT.GT.CTG.C.AACT.TG.CA.ACTACAAC.TAGCAAG.CA.A..GAACC.TTTCT.TCTTCTTC.TCTAGTCG.GTAAATGA.
JJ=   121  MV=                TGCATGTCATC.GCCGTCACG.TTTAAATAC.GTGAGGGAAGCAC.GTCCTAC.ACTTCTCCCAGAGCCGGC.TCTGACTATTATTGGGC.C.ACAAG.CCAAGTTTTTTTTG.GGGCC.GATCAATA.ACTTAACTTCAGG.GG.AAAATAA.ATA.A.A.TGGGAA.AA.TTGTAGCCAGTCTGTAGGT.TGCATAACTTCTC.AATAAGCAT.TGTT.GA.ATCAT.GGTCAAGATTTGGCTAAGTTGAACTTAAAGACATGATTGGGTAGTTTTTGTTTA.TGGGCCTTGTCTTAAG.CTATGGGCCTTG.T.GAGT.A.ATATA.ATA.ATAACTAAAACGA.GTAACGGAAATGAATGAAACA.GAAGAC.GCGGGAATT.GGTTT.TTCCC.GTCTTT.GAAA.ACAGAG.GA.AAATG.AGTTGG.ATCG.A.GCG.GCGAACTTCGACGGCCAAATTTGGCAAAACAAT.TGTTTTTCTCAACACAAA.C.AAATA.AAGAAA.CA.A.AA.CAGAA.TTCTTC.TTCTT.CT.TCATTTTTAAA.AT.TTCTTGTTTCTTTTA.A.AATT.CAACGCACTCT.TC.TTCTT.CT.CCT.C.CTCC.TC.TC.TCGTTTAC.CCAGCTC.CT.G..GAACA.GGTAA.CAACCTCT.TCGCGTTT.GCATATTT.
JJ=   122  MV=                TTGTGGGCCGG.GGAAACAAC.TTGACCACA.TTCATAAGATAGA.TGTTGTT.GGAAGTCTCATTTATGTG.AAGTATAGAACTAGGCA.T.GATCT.TGCGTACCCAATTG.GGATC.ATTAGTAC.GTTTATGAGTACT.TA.CAAGTTA.CAA.C.A.CACATG.AT.TTCAGCTCAAAACTCCCAA.GAAAAAAAACACA.CAACATAAA.CGAT.GC.TGACG.TCGGCCACAAACGTAGCAAAAAGAGTAAGGTTGTTCCAGGAACCAAACAAAAAC.AATTTAATACTATAAC.TAAACTCGGTAA.C.CAAA.C.ACCTC.ATA.ACTTGCCTTAACG.CGCTCTCAAAGGTGAAAAAAA.ACTGGT.CTATCTTAA.GCAAC.TTCTT.TCTTTT.GTGT.GTTGTG.GG.AATAAAATAAAC.GAAA.T.TAA.ATACGAACCCCAATTCTCAGCTCAGATACATTG.CATGTGAAATTTCAACTA.A.GTATA.TAATAA.CT.C.AT.ATCTT.GACCTC.TTACT.GA.CCGATCATTTC.GT.TTTCCTGTTTTTTTT.C.TCCT.TCCTCTCCTCT.CT.CTCTC.TC.TGG.T.TTTT.TT.TT.GCCCTATC.CATAGGG.TT.T..TCTTC.GCTCT.CTATCTCC.TCTAAGCA.CCAAGTCA.
JJ=   123  MV=                AGTCAATGACA.ACACTGCAC.AGTATTCCT.TCTGGTTCCAATA.ATATTCT.TTTGTTTTATCAGATAAC.TTGAAATATAAATGCAT.A.TAAAA.AGTCGCATTTGTAT.AAATA.TTCTCCAT.TATCTAACAATAA.TC.CTATCAG.AGA.A.A.AGGAAA.AA.AAATATGAAAATTTCCGCT.CACGCGTGTTATT.CTCTAAATG.GTTG.GC.ACAGA.AAAAAAACCAACAAAAAATTATTAATTTTAATATAGAAGCTTCGGTTGGAATAG.AAAAACAAACAAAAAA.GAATTACTGGTA.G.AGAA.T.AGAGA.TTG.TCAAATTTCTCCA.TAGGTTAGTGATACACTGATA.TTTTAT.TAAACATTA.ATTAA.AAAAT.CTGGGT.TTGT.TGTCGA.GG.TTCCAATGATAA.GATG.G.TTT.GGTTCTGTTCTTTGTTAGTGAATGCCAAATAAA.GTTTTAAAATAGTATCGG.A.ATTTA.ATAAAA.AT.C.GT.CTCTT.GGGATT.GGGTG.TC.TTCTCTTTCTT.TC.TCTCTCTTTTTGTCA.T.CGAC.TGTTCGAAGTT.CT.TCTTC.TT.CTC.C.CTTT.TT.AT.CTCTCTGT.TCCCTGA.TT.C..AGCCA.CATCC.ACAATCTC.TCTTTTTT.TTTCTTTC.
JJ=   124  MV=                AGTTTACGTTA.TAGCATAGG.AGAAAATGA.TCGCTTCAAATTT.CATAGGT.ATTTTTAGGAATTTTTCT.AAAGTACCATTTTTTAT.G.CTTTG.TTTTTAAATCGATC.ATATC.AGTTCAAA.AAGAAAAAAATCA.AG.AATGATG.TCT.A.A.ATGAAC.AA.AAGTTTATGAGATTTATAA.AAAACAAGTTGAT.GATATTTTA.TTAC.TT.CATAA.TATACTTACTGTTCTATAGTATATTTTTAGAAAACAAAACCAAGAGGTTATATT.CTTATCCAATATCTTC.ACATTTTCAACT.C.TTCA.T.CGATC.TCG.CTTTCAGTATTAT.TGTGTAACCCAAGTTACATTT.TTTAAT.TCCAAAAAC.CA.GT.AGTCC.ACCTAC.TAAC.ATCACG.TT.TTAAAAACAAGG.GAAA.A.TTC.TGTCACCTGTCAAAAAATCCAAAACAAACCAAC.CAATAAAACTTTTTGTCT.T.GCTAT.ATAAAC.CA.C.AT.CATCA.TTCAAA.GTAGA.AA.AGTATCCGAAC.AC.AAAGACTTAAGTAAG.T.CAAA.CAGAAAAAAAT.GG.ATCTC.TT.ATT.G.ATTA.TA.GC.CGGTTTAG.TAGCGGC.TG.C..AGCCT.TCTTT.TTCCTCCG.TAGGCATC.TGTAATCT.
JJ=   125  MV=                CATTAATAATC.TTGTATACC.CTGGTTTAT.ATTAATTAAAGTT.TTAGACG.TTAAAAAACAATAGAAAA.GTGTACAATTGAAAATA.A.AAAAC.ATTTGAGAGCTTTT.TCGAA.AAAATATA.ATGTATTAAAAAC.GT.TTTCAGA.CGT.T.T.CAAAAA.CA.TAGAAAAGTGTATAACTGA.AAATAAACAACAT.TTGAGAGAT.TTTT.TT.CCAAA.AATATAGTCAAAGGAATACACCAGCTTTTTTAAATCTCCGGATTTTATTGATAA.GAAACTAAAACAACTT.AAACACGGACTT.G.TCGC.G.GGAAC.GTA.GTTCCGTCAATAT.CATCCCTCATTTGATTGCAAT.TCAAAC.AATAGTTAC.AAAAT.TCTAT.TTAAGT.CAAA.TCAAAC.AA.AAATAACACAAA.TCTA.T.TTA.AGTCAAATCAACAAAAAAAAATAGCAAATGTAC.TATATATAGAGACAAAAG.C.TGAAT.ATAAAA.AC.C.CC..TTCG.TCCCTA.TTACT.AC.AGGCAAACACA.TC.TCGTATCGATCAAAC.A.ATAA.AAAAGAAATCT.TT.GAAGA.GA.AAA.A.TGAC.GG.GA.AACATGTA.TAAGATG.AT.G..ATGTT.GATGG.CATTGATA.ATGACTTT.TTCTTTAT.
JJ=   126  MV=                AACAAGTTCAA.AACTCTTGT.GACTTATTA.TTATTAGTTTATT.ACCAGCC.AACCAACCTTTCATACAA.AAAGAATCCCATTTAAG.T.CACAT.TATATCAATATCAA.TAGAG.GAAGAATT.TAATTTTGATTAA.AT.TGATACG.TTA.G.A.GTTAAA.GA.ATCATGGTTCTAAAATTCC.ATGTCTGATTTTA.GGCAAACCT.ATCA.AT.ACAAG.AAATGAAAAAAAAATCTTCACCCAAAAGTGTTATCCTTTTTGAAAAATTAGCTT.TCCCTTTCAATTGTAA.CATGTAGTAGTA.G.ACTA.G.ACTGA.CTT.GTATATATCCTCT.GCTTCTCTCAGACTTGCTTTT.CCAACG.GTGTCGTTT.TGTAA.GAAGA.TTCTTT.TTCC.CCAAAC.AA.AAGATAAATACT.AATT.T.CCA.CTAAGTTACTAAAAAAAAAAAAGAGTCAAAAGA.GCAACAAAAAAAAAAAGT.T.TCTCA.TCTTTT.CT.C.AA.CAGTA.TCACAC.AGTCA.AT.GACCATTCTTC.TT.CCGCCATAGAAGCTC.T.CTCT.GCTTTTTAACC.TA.AGAAG.AA.GAA.C.TAGA.TC.CA.TCC.TTAA.TCATGAA.GA.A..GATCT.TCATC.ACACTCTT.ATGGCGGT.TGTATTTA.
JJ=   127  MV=                GTTAACTTATA.CGGAAAAGT.AGTATGAGT.CTCAAGTCAATGA.CAACACA.ACATCATTAAAGTATAAT.ACAATCATCTATAAAAA.T.CCATT.TATTTGTGTGTGTG.GAATT.GTTAAGTT.TTGTATGTTAAAG.TC.GTCATAA.GAA.A.T.ATTATC.AC.GTAATCAAGAAAAGAAAAT.TGGTGATTTGTAA.GCTCTCACG.TGTT.TC.TCTAT.GAATGGTTGGCACACAAAAAAAATCATATTAATTTATCTTTACTCTAAGCATCA.GAAACAGAAGCTTCTG.CCGCAAAAAATT.A.AAAA.T.TACAG.GTA.GCGGTTGTCAAAT.TTTTCCGGTAGTGATCATTAT.TTTATT.TTATTGTTG.ATATT.GCATA.ATAATA.TTTT.TAAAAA.TT.GGGTTGGTGTCT.AATG.T.CCC.AATGATAAGTTGGGTTGGTTTTATTGTTCTTGT.GGACTGAAAAAAATTTGT.T.TATTT.AAGAAT.TT.T.GC.AATTA.TTAATC.GCCTC.TT.TCTCTATCTCT.CT.CGGGATTGGGTCTCA.A.ATCT.TTTTTTGTCTT.CA.ACTGT.TC.GAA.A.CTCT.TC.TG.CTTTTGTG.TTTCCTG.AT.T..CAGCC.ACATC.CACACTCA.CAAACATC.AATTTTGG.
JJ=   128  MV=                AGATCTAAAGT.TTGTTCGTG.GTTAGGAGA.ATTTTTAACGATG.TGTTTTA.ATTAGCTTAGTAAACGAG.AATTCGTAATTAAATTA.A.AAATT.AACATAAAATTAAG.GATTT.CAATCACC.AAATTAAAAGTTA.AA.CCAATAA.AAA.T.G.ATAATT.TG.GTGATTTAAATACTATATT.TCCCAAAAAATAA.CCCCAATAC.TAGT.TA.GAAAA.TATATAGCAGTGATGCAAACGTACGGCATGTAAAGCTTTCTACTAAAAATAATG.TATAAAAATATCTAAA.TTTTAGTAAACG.T.GTCG.A.AAAAG.AAA.AAGGGTTCTCAAA.TTAAACGCATTATTTGTTAAG.ATTATA.AATGCATAC.TATAA.ACGAA.TACAAG.GAAG.AAAAAA.AA.TACAACAAGTCT.TTGA.C.AAA.AAAATAATAATACAACAAGTTGCTTGG.TGATG.CAAAACTCATTTCTCCTC.C.CACTA.ATGATC.GA.T.GA.TAGAG.ACATAA.CAAAG.AA.TCTTTCATGAC.TT.TTCTTCTTTTTCTCC.T.CACT.TCCAAA.AATT.CT.CTCTT.GT.CTT.C.CTCT.TA.AG.ATGAAAGA.ATCATAA.AA.G..GAACC.CAAAG.AAAAGCAA.AAACATAC.TAAGTAAC.
JJ=   129  MV=                CCTTGTATTTG.TAACGTATT.ATTTGCTTG.TTAATTAAATTAA.GTAGATA.ATATCAAAATCGTTGCCT.AAATAACGACGATATTA.T.CAAAT.CGATATTTGTATTG.TGAAA.CTATATGG.ATTTGGTTAAAAG.AT.TTAGAGG.TTA.T.G.GTGAAG.AA.AATTACATTCAAGTAAGAG.TATATAATACTAC.TATTTTTTT.ATGT.TT.CATGA.AATATGATAATTTTAATAAGATAAAATATATGAAGATAATTCTGTTGAGGCTAT.TTGAAATTAATTACAA.CACAAATCAAAC.G.AACT.A.ATACA.ATA.TATCAAACCGTTC.GAAATTAGTGTCTTAAACCGA.ACTAAA.ACCCCCGCT.AATTA.TAGTG.TCGGTT.AGAT.CTAATT.CC.AATGGCATTATT.GTAA.A.TAG.TTTGAAATTAGAGAGAAATTTCCCAAGAGTGTC.CTTGACAATCTGACACAA.G.CTTGA.GGTCAA.CT.A.AA.TATCA.CATTCA.AAGCT.TT.GATTTTTATTT.TC.TCTTTCGACGAAAAT.C.TCAA.AACTTTAAGAT.CC.TTTAT.TT.CTG.A.TCTC.TC.TT.CGAAGTTT.CGGTTTT.TG.T..TTTCT.TAATT.GTCAAGTC.ATTTCATG.AAATTGCC.
JJ=   130  MV=                ATTTATATTAC.AAGTCATTA.TAAGGCCTC.GGAAGTTATCTGA.TTGAGAA.TTGTATGAACCCATGTTA.TGGCCCAATAGGCTCTT.T.TCTCT.TTCTTTAATAACAA.AATCT.GAATTTGA.TTTAGAAGAATTT.GT.TAGATTC.TAT.C.T.GCTCAA.AT.ATTATTTGCTAAAAAAGAT.TTTAATATATCAA.CTATATAGG.TTTT.TT.CTTTA.ACATCTGGAAAACTATATAGGTTTTGAAGTGTTTTTTTTCAATAATAAAATCGA.ATCTACTATAATTGAC.TAATTAATTGTT.G.TTTA.T.TAATA.TTT.ATTTCTATTAAAT.AAATGTAAATCTTTCAAAAAT.TACATG.GTTAATAAA.ATAAA.ATTTA.AATGCG.TATC.CAATCT.CA.GCATTGACATTT.GGAA.A.TAG.TAAAAAATCGTGGAGCAATTAATATAACATTCC.TTATAGAGACTGAAAATT.T.CAAAT.GTTATA.AA.T.AA.TAATG.TAAGCC.TAAAC.CA.AATAATTAATT.TC.CCTCCGACATCATCC.C.GTAA.AAGTATCTCCT.CG.AAATT.TA.GTC.C.GAGA.TC.TC.AAGCTCAA.CGATGGC.GG.A..AGGTG.AAGAG.TCAAAGAA.GATGAATA.AATGTTCT.
JJ=   131  MV=                ATTTTTTTAAT.GCATTCATT.ATTATTTTA.GAAATTGTAAATT.CCAAAAA.AAAATATGTGAAAATATT.TAAATATTATGAATTGT.T.ATTAG.TTAGTGTAGAAAAT.AATAT.ATGCATAA.TTAAACATTAATA.AC.TTTTTTA.ACA.G.A.CATATG.TG.ATTTTTTTTTTAAAAAAAA.TCATTGTATAAGG.TACAAAGGA.AAAT.TA.TATTA.AAAACAATTCATTGAAAGTGTGGTTCCGTTTTTGGATTGAATAATTCGGTTCAG.ATCAGATCGGTTTATC.CGGATTGAACCC.C.TAGT.T.ATTAT.TAT.AACCAATGAAAAA.ACAAAGAAGCATGGGGCACAC.CAAACA.TCTAAATCC.AACGG.TTGAG.ATTCGT.TGTT.ATCACT.AT.TTGAGGCTCTCC.ACTA.T.CTA.GAGACTTAATCTCAGCCGTTGATTTGCTTCTCC.TGTCTTAAACCAAACCGC.C.AAAAT.TCTTTT.TA.T.AT.CGTGA.CAGCAG.TTTTT.GA.TCAGAACAAAA.GT.CTCAATTCGAGAGAG.A.AGAG.AGAAAGGAGAA.GC.TATGG.AG.AAC.G.AGAG.AG.CG.AAGCAAGT.GTACTTG.GC.G..AAACT.CAACG.AGCAAGCT.GAGAGATG.GTCAGGCA.
JJ=   132  MV=                ATAAAAGCATT.TCCATCGTG.ATCAGATGA.GAGGAAAAGTATG.AGAGAAA.TAGAAACGGCACACTACA.AAAATAAGTACTTCAAA.T.CTCTA.TATACAAAACTCCT.TTGAC.ATATGTTT.TTTAATGACTGGT.TC.ATCATTT.TTC.A.T.TGATTT.AA.AATTTTAAATAAATTATAT.TAAAATATTATAC.TTAAAAGAC.TCAA.TG.AGTTT.CTCATTGATAAAGATGCTTTAAGGGGTGTTTTTTAAAAATGTAAATCTTTATTA.ATTAAAGAAACATACA.AAGTAAACCATC.A.TTAA.T.GAGTT.TTG.TAGTTTTTCAAAA.AATTATACTATATTGAATAGT.TACATG.TGATTAGGA.GATTG.AAAAA.AATACA.AATG.AACTAA.AT.CACCTATTGGAA.AAAC.A.AAA.CGTGTTTTTTTTTTAATCACTGTGGCAATTTCG.TAGTTTGATAAAGAAAGG.T.CTTCT.TTAAAA.GC.A.GG.GCGAG.AGAATG.AGTGT.CG.AAAAATCAAGG.AA.AAAGGGACAAACTTC.A.GAAA.AGCTTATGGAT.CC.GATGG.AA.TCT.T.TGCC.CG.AA.GCTGCCGC.ACAGATC.GA.T..CTTTG.GGATG.ATCTTGCG.GCTTCCCT.CCTCTTTG.
JJ=   133  MV=                CCGGGAACGAA.TACAACAAG.TTTTGAAAA.TTTACCGCCATTG.AAGGACA.AAACTCAGAACGATTTTT.ACAAGCGAACAATTACT.A.GTCTT.GTACATATAGTAAA.GCCTT.TGTATCAT.GAGTTTTTGACTA.GA.AATTTTT.TTG.C.A.TTGATA.GA.TTGTGATTGAACAAATGCT.AATATAAATTTCA.AGCTTAGAT.TTAC.AT.TTACT.AATGAAGTTATATAATCACGTTTCGATGTTAAAATAAGAAGTGAAAAAACGTGA.ACGGCAGGATTCGAAC.CTGCGCGGGCAA.A.GCCC.A.CATGA.TTT.CTAGTCATGCCCG.ATAACCACTCCGGCACGTCCA.CTTTTT.GTTAATTCC.TCACT.ATCTT.AAATAT.CTAA.TTACCG.TT.AATTATTACAAA.TCAG.G.TTG.GGCTTAATTAAGCCCAAAGTTAAAGACAGATTA.GTGAAGGAGACAGAGAAA.G.AAACA.GCTCTA.AA.A.TG.GTAAT.GAACGA.GAAAC.TA.GAGAGTCAACG.GT.CATAGCGTTGACCAA.A.TCTC.TCACTCTCACC.AG.CCAAA.TC.TCT.C.CAAC.TT.CC.TCTTTCTC.TCCACCC.AA.A..TCTCG.CCGGC.GATCGTCA.CTGACGAA.ATAAAAAA.
JJ=   134  MV=                GCTTCCTTTCC.AGACAAATT.TAGGGGTTC.TTGTTTTCACTAA.CAGACAG.AAGTAACATAAAAAGCAA.CGTCAATGATTCAGATT.A.TATAA.ATAAGCTTCTTGAA.GACCG.ACAAAAAC.AAGCCTGCATTTG.TG.AATAAAC.AAG.A.G.AGAAAG.AG.CACATTTTGACTTGACAGA.GAAAAGAAAGGAT.TTTTGCACA.CCTA.AT.TTAGT.GGTTTCTCAAATGAGAGAAAATGGCTGACAAAATTCCTGAAAATTCCCATGAGT.TTCTTCTTCCCAAGAA.AAATCGAGAGGA.A.AGAG.A.AATCA.TAA.TAAATAAACATAG.ATTTATGGATCAATAATGTTG.TCCATG.GACAAGATA.CAGCT.AATCT.AGTAAC.CAAA.CAAATT.AA.CTCAAAAATAAA.ACAA.A.AAA.ACGGCAATCATTGTACATTAAAGGATTAAATTA.AACGACACGTAGTTGAAC.T.CACTG.CTTCTT.CA.C.CA.TCCAT.GAACTC.ATTTC.CA.CACACTCAATC.TC.TCAGAAGCTCCTTCA.T.TCTC.CACCATGAGCT.CG.TTTTA.CC.TTT.C.TTCT.TC.TC.CAATTTTC.AAACTTC.AG.T..GGCAC.GCAAA.CCATAAAC.CTAAACCT.TTTTATTG.
JJ=   135  MV=                GTAATAAGAAA.AATTATTAC.TAACTCGAT.AAACCCTGATATA.AAATATT.TTATTATGTAGAATAAAG.TAATATAATAGAATCGA.A.TTTCG.ATTGATATTATATT.ATCTT.CTTTTTTT.GTTTAGACCATTT.CT.TCAATAA.CAG.T.G.TCAAAC.ATATAATGACATGCATTTTCTA.CAAAGACAGCTAG.AACTTTAGT.TTTA.TA.TATTC.AGACACCACTTACAAAAGAAGAAAATATTAATTAAACATGAAAAAAGTAAACAT.TGAACATCCCCATTTA.ATTAGGGCTTTA.C.CAAA.T.TAGTC.GGT.ACGATAAACTCGT.CTAAACATTAAATGGGCTTAA.TTAGTT.GGGCTTATT.TTAAC.ACTAA.ATTGGC.CCAT.TATAAC.TT.CCCAAAATGATA.TTGG.T.TCG.AGATGATTCGATAACGTGGGCATCAATCCATGG.ATCATCTCAGCTTTCACC.A.TCACC.AATAAA.TA.A.AC.ACACA.GGTCTG.CTTTC.AT.ACCTTCACGCT.CT.CTCACTGATCATTCA.C.AATC.TCTCTCTTTTT.TT.CACCG.GC.GAT.A.ATTT.TC.CG.ATCTCGAT.TATAAGA.TG.G..CGAAG.GAACC.AGTTCGTG.TTCTTGTA.TGTACTAT.
JJ=   136  MV=                ATCAAAAATTC.AAATAGATT.TTTTGAAAA.TTTTCGGTGTTTA.AATATAA.ATTAGCACTCGTAAAAGA.CGCATTTTTTTAATAGT.T.GAGAT.TAAATTTTTATTTC.AGCAA.TAATTAAA.AAGCTTTTTAGAA.AA.GCCTTCT.TCA.T.A.AACAGT.AA.TGTCTTTGACTATCATCAA.TTATTTTTTTATT.TTTGTCGGC.AACT.AT.CATCA.ATTATTTGACACCACCTTTGATTGGTACATGAACGAAAAGCTCTCTTTATTTTT.TGATTGGCATCTTTTA.GGGTAATAATGT.A.TCAT.T.TTAAT.TTT.TAAGGGGAAAAAA.AAAAAATGTATTATTTAATAA.TTTTAA.GGAATTCTT.CGTAA.TGTAA.AGAAAA.AACA.ATTATT.CA.AATGAAGCTTTT.TAAT.T.TCG.GGCCGTAAAAGTTAATGGGCCATGTGCAATTAC.TCACACCATGTTTTTATT.C.CTTTC.CCTTTT.TT.T.CT.TTTTT.TCTTCT.TTTTT.TC.CTTTTCAACGC.GA.AGAATGTTTTTATTT.T.GATC.TCAGTTGATTT.GA.CTGTA.GG.CAC.A.GTTT.TT.GA.ATTGGAGG.CAAAAGT.GG.A..GCAAG.TGATC.CCGCCGGT.GAAGGTAG.AGAAGTGA.
JJ=   137  MV=                TACCAAACCAA.ATGAAAAAG.ACATGATAG.TCGAAGTGATTCA.CACGAAT.CGAACTATAATAATCTAT.ACTCTATCTTATTCACA.T.TTTAT.CATCTTTTTGTGTT.TCATG.TTATTTTC.TTATGTATATATT.CA.TTTTTCG.TAT.A.T.TCTTTT.GT.TTTTATCAAAATAAATTCA.TTTTTCTTTTTAC.CCCACTCAT.TAAC.AT.AAGTT.AGCCATATATTATTATAAGATTTTTTTCTTGCCAAATAAATGTAAGAGTTTCTT.TTTCCCACAACTCATT.AACAAAGTTTGG.C.ATAT.G.TAAAA.AAA.AGAATGAATTTTA.AACCTAATACTAGCCTTTAAA.ATTCAA.CAATTATTT.TATTT.TTATT.TTCTTA.TTTT.CGTGCA.AC.AGCTGGAGTGTT.TTTT.T.TTT.TTTTTTTTGTGTTCCCAGAGATCGAGTGTTTTG.TGTTTCTTCTCTCTATCG.T.TCACA.TTTGAT.TA.A.AG.CTAAA.GCTTTC.TTCTT.CT.TCAATTGATGC.TA.CTTCTGATTTACCCT.T.TCTC.TGCTTTTTTCT.CT.CACTC.TC.TCA.G.TTTT.CT.CC.TCCTTGAT.TCCTAAA.GT.C..TTCTC.CTTTG.CGTGCATT.TCTTCACA.TTTACGTC.
JJ=   138  MV=                ATTCTAAGTTT.AGGCTTATT.GATTTGTGG.TTTCAATGTAAAA.CTTAATA.TTATATGAAGTCATTTGT.TAGTGTTGAAATACATA.T.ACTAC.ATATTTTTATTGTT.TCATT.TTTTTTTC.TAATAGAAAAACA.TA.ATACATT.TAA.T.A.TAACTA.AA.ATATTCTTATAAAAGCTTT.CTTATTTAAAATT.TTGAGATAT.TTAA.TT.TGGAT.AAGTTTAGTTTTTAAGAAAGAGTAGTATATGGAATTAAAATTGTGTGGCAAAAA.GAATAGTAAAATAATA.TTAATAACAAAT.A.GAAA.A.ACTTA.AGA.AAATTGTTGGATT.GACTCATCATCATAAAAAAAA.ACTAGC.TCTTATTTA.GTACC.GGTTT.TTTTTG.AGGG.GGTAGT.CT.TACAAAACAAAC.AATA.C.GAG.GGCAAAGGAAGACAGATCAATAAATAAAAGGGA.CTTGAGTAAAATAAAAGG.G.ACATT.ATAGAG.TT.C.CC.GAAGT.TAGGGC.TCATC.TT.CTGTTCATCAA.GA.CATCAACGTACGCAC.A.AGGC.GATGAGTGAAT.TT.GAAGG.TA.AGA.T.TCGA.AA.TT.CGTTTCCC.TAAAAGT.TA.G..GGTTT.ATTAT.ATATACTC.TCTCCCGT.TTGTGTCA.
JJ=   139  MV=                CTTACTCCAAA.CTTTGCTGC.TTTTTTCAT.ATTTTGGCTCATC.TAATTTT.GTTGCAATATTCACATTA.TCTTTTATCTTTTGGAT.T.GGAAA.AAGTATTTGATTAT.CGTTT.AGATAATC.AACTTTGTTTGCG.TG.TACGTTT.TCA.T.C.AGTTTT.CA.GGTGTGATCTGTAAATTTA.ACAAATTCAGAAT.TTATGACTG.ATGA.TT.AATTT.ACCCATCACAAAGGAACCATACCGAACACAGTTACGGTCATTTCAATTCTAACC.CGAAAAAATAATAAAG.AACCGGTAATAT.C.CAAA.T.CAAAG.TAT.CAAACCAAGGCGA.AATAGAATGGGTTTCCGATTT.CAATAG.CTAACTTTC.ATAAA.CCGAG.AACCGA.AACC.GGAAAC.AA.TCAAACCAAACC.ATTT.G.GTG.ATTAAAGAATTAATCAGCATTAAGTTATGTCAT.ATCATCTCCTGCTAAAAG.C.CTAAA.AAGCTA.AA.A.CT.AGTCG.TGACTC.GTC.G.TC.GTCTGATATTA.CC.AGATTCCTGAGAATT.T.GAGC.CTAATCCTTCA.TC.ACCAA.GC.TAA.G.TCTC.AA.GG.TACTCATT.CCTCTCT.CG.C..TTTTG.TTTCT.TCTG.CTA.CTGCTACT.AGAGTAAA.
JJ=   140  MV=                ATTGTAAAGTT.AAAAGTAAT.TTTACAAAT.TTAAATAATTAGT.TTAGTTA.TTTAGCAGATACATATAG.TCAGTCTGCTATCATAG.C.ATTTA.GGTTGAAGCCTTTA.AGTTT.ATCTTGTT.CAATTTTTTATAT.AA.TATATAT.ATA.T.A.TATTTT.TA.ATCTAGGTGGTAAACAAGC.TTTATCACTTAAA.AGGTTAAAA.TGAG.TG.GGGCA.ATAATAGATGTAGCTCATAAGTTCTATGTTGAAAAAGATTAATACCAAAAATCA.ATCATTTTCTTATAAT.CAACCATGGAGT.A.GAAA.A.GCAAT.TAC.ACAAATAGAGTAA.CTTCTAAAATATTTACAGCTT.TTTAGG.TAGTCAATT.ACTAT.TAGTA.CTATTT.CTTA.ATTCTC.TC.AATAAAATAAAA.TAAT.A.AAA.AATCATATAGATAATCCCAATATCCCCAATCTT.CCACTATAATTGAACAAA.A.AAGAC.TCCTTT.TT.A.AA.TTCAA.CCTCTC.CCACC.TT.CTCTCTGCAAC.TC.TCTCATTTTCTTAAA.A.TCTC.TTTCTCACAGA.AC.CAAAA.AC.CAA...AATC.TC.AG.TCTCAAAC.AAACAAC.AA.C..AACAC.ACGAG.TCACGAGG.TTGAAGAA.GAGGAAGG.
JJ=   141  MV=                TCAAATGAAAG.CGGAGAAGA.TGAAATTGA.GAGTGACGAGAGC.TTTGAGG.ATGATAAGAGAGAAGAAA.GAGAAGAAAAGAAGAAT.T.TGAAA.GAGAAGAGAGAAGC.AGATA.AAGGAGGA.AATAAGAGAAGCT.TC.TCGGCGG.CGG.A.G.ATCACG.AC.GGCTAGGTATTGCTCCGAA.TTGGGTTTGATCA.GAAGCGGAT.TAAG.AT.CTATC.AAAAGCACAAAACGCTGCGTTTTGGCGTATAACAAATCTCCAGCCATTGAAATG.AAGCAGAGAGAGAGAA.GATTCGATTTTG.G.TTTT.G.AGGTT.GAA.GAAGAGAGGAGGG.AGTGAGCTACGAGGTTATGTT.TTTGGC.GGGAAACAT.ATTGC.CACGT.CATTAG.ATTG.TCAATT.TA.TTGGGTCTTGCT.TACT.A.CTA.CATCATAAGGCCATTAATGGCCCAACAAGAGTT.TTAATTTGGTGACGTGGC.A.AAATT.GAAGAT.AG.A.AC.AAAGA.TTACGA.AAACT.TC.CTCCGCTTCAG.AT.TTTTCCTTTCTGCAA.G.AATT.TTCCTGGGAAA.AT.CAGGA.AT.TTT.C.TCGG.AG.AA.AATTCTCG.TAATCAT.GA.A..CTGTG.TTTCT.GCATTTGA.ATTTGTTC.CATGATAC.
JJ=   142  MV=                GACATCAGCCG.GTTTACCAC.GATTTTAAC.ATTCGATTTTTCT.CTATTTT.TTTTTTCTTTTAGTTTAT.CCATACAAAAAATTACT.G.ATGAA.ATAGCAAAAGATTG.CGTTT.AAGTTAAC.AACGAATATTTAA.AG.ACAGAAC.AGA.A.C.TTCAGT.TC.CTCACTAAAACTGTATCTA.TAGATTTTTTCTA.AACTTATTT.GATT.AA.TAAAA.GCACAGGCTAATATTAGAAAGAAAAAAAGTTTTTATAAATTAAAAACTAATGTA.ATTAGGTAAATGAAAA.TGTTTATTCGCT.T.CTTT.T.GGACC.ATG.GAGATTAAGGTGA.AATTATTTAGTTGTTATCATT.ATAAAT.TAACAAAGG.TTAAG.TGAAT.ATAAAA.TTAA.TTTGAA.TT.ATTTTGTTAAGT.TGTG.A.TTA.AAGTTCAATTTCTTCTTCACGTTTTTAAAATTC.TTGAGCAAGTAAAAATTA.T.TTAGC.GACTCT.AA.T.AA.AAAGA.TCCTCC.TCTCT.TC.GATAGAGATAG.AG.CTAAGCACGAAAATC.C.CGAG.TAATTGACCTT.CT.CTTCT.TC.CCA.G.TGTT.GT.CT.TCTCTTCT.CCACGAA.CT.T..AATTT.TTTCA.AAACCCTA.GCAACTTT.GCCATTGT.
JJ=   143  MV=                TCTTTTTCTAT.TTTCCTTAA.ATTGATGGT.TGACATTAGATTT.GTGGGCA.TGAAAATCGACCTGTAAT.TTCTTAATATTTTGCCT.T.GAATG.ATCAAAGGAATAAT.ATTTT.TAAGATCC.AACATTTCTAGTC.AT.CACCATG.GAA.T.G.TATCCT.TG.CCCATGATGGTGTCACCTA.CATACCTTTTTAG.GGTGTAATG.TGTT.CA.TTGTTATTCAGAAAAAATGTAACAAACGGAAAAATGTCTAATCTTAAATTACCTCCTGAA.GAGATATGAATGCAAA.AAGGGACCACAA.C.CGCC.A.ATGAC.ACC.GACAAGAGTCAAA.AGAGACGTCACTAATAAATAA.ACTAAC.ACATTTTCG.AACAA.GAATC.CATAAC.GTTA.ACATTC.AC.TCACTGTCTATC.ACAC.A.CAC.ACATGCTGTGTACTTCATTATTACTCTCTCTCA.CGCTCTCTCTTCTCTTCT.C.TTCTC.TTCTTT.AA.A.AA.TCTCA.CACCAA.CTTCA.TT.GACAAAGAGAA.GA.AAACAACTCTCAAAA.A.CAAA.AACATGAGCTA.CA.CTTTC.TT.TCT.C.CTTT.TG.CT.CTCTCTTG.TCCACTC.CA.C..TTTCT.CTTCA.TTAGCTCC.TACGGATC.TTGGAATC.
JJ=   144  MV=                AAAATATTTTG.ATTTATAGT.GATAAGTTA.TCTCTAAATGAAT.ATTTATT.ATTTTATGATATAAATGA.ATTGTTAATTTGTAGAG.A.CATTT.TTTTATTTTTTTAT.TAATA.TACGTATA.TCACCTTGAATAA.TT.AATACAA.AGA.T.A.CTTAAA.TG.ATACTGTGTTTATATAAAA.AAAAAAAAAAATC.ATTAGCAAT.CATT.CG.ATTCG.GCTTGCAATAATCTAAATGGACCATTTTATCACTTCTCCAACAAGCAACTCTAC.AGTGTTTAATTTTAAA.TTAAGAATTTAA.T.TATC.T.ATATC.GTC.TCTTCTTTAGTTA.GGAAGTGGATAAGATAAAGTC.TAATCC.AAATTAAAT.CATTA.ATACA.AATAAA.GTTA.AGACAA.AT.ATTTAATTTAAA.TAAA.T.AAT.CAGAAGAAGAGTGATGATAGTGATTCTTCACGC.GCCTCTCTCTCTTCTTCG.T.CCTCT.ACAAAA.AC.A.CT.TGTCT.CTCTTC.TACAC.AT.TGTTCTTCACG.AA.CCTCTCTGTATCATC.T.TCAT.CTTCTTCTCCC.GT.AAAGC.TC.TCG.C.GTCT.AT.GG.CGGTCAAA.TGTTTCT.CT.C..TTTAT.CTGAT.TCTGGCGG.CGATTGTA.CCTATTAA.
JJ=   145  MV=                AAGAAAATAGT.AAAACCTAA.TGCTGGTAG.GTTCTAGAGATAC.ATCAAGG.TCATTTTCATATCAAATT.ATACCGGTAGGTTGCTT.T.GTTAA.CGGGTCTATTATTT.GCTTC.TTGAAAGC.AAAACAACACATA.AC.TTTTACA.TGT.A.T.GTTAAC.TG.TTTATAGATCCTAACTTAG.CAAGTGAAATGAT.ATTTCAAGT.GGTG.CC.TTGGT.GGAATGTTAAATTGTGATAAATTAAAGATATTTATAAGAAGAAATAAAAAACAC.TAAGGTTGTTTCTGTT.AATAGCTAAACT.A.TAGG.A.CTAAC.ATT.AAACGTTAATGAT.GTTCGAAGTTTTCTAACGAAG.AGAATA.ACAGACACA.CTGAA.ATTCA.AATAAT.CTCT.CTCTCT.CT.CTCTCTCTCTCA.CTAT.C.TTC.GTTAAATTCGGCAAAGCTTTCGCTTTCTTATTT.ATGGAAATTTCTTTCATC.C.TTTAG.TTTAGT.C..T.CT.CTCTC.TCTCCC.TTTTT.TG.TCAATTCAGAG.AC.AGAGAGGAGAGAGAG.A.CCAA.GAAAAGGAGAC.TT.TTGTT.GA.TCA.T.GGGA.CA.AG.AAAGACCT.AACGACG.AA.G..AGAGA.CCCGA.GTCACGTG.ATCTTGGG.GAGACTGA.
JJ=   146  MV=                AATGTAATACC.AGCAATAGA.GTGTAATCA.CTTAATTTAAATT.GTACATT.ACGATAGTTTGGTTGTTA.ATAAATATGATGTTAAG.A.AAGCT.TACGTAATTATACT.GTTCG.ATAAAAAC.AAAAGG.CTATCA.AT.AGAAGAA.GAT.G.A.TAACAC.AC.CAAATCAAAAAAAAAAAAA.AAGAGCCCAAAAA.CTGACTATG.CTCC.TG.CTCAG.ATACTATGTTCGTATCATATCAGATACTATGTTCGTAACAATGCATTTTTTGAA.TCATGCATTTTTGGAG.TATATCTGATTT.T.GGAC.T.ATAAA.AAT.TTTCCAATGCATT.TTTTTTTTTTTGAATCATGTC.AAGAAT.CAAGGGGTT.TTTTA.TTTTC.TTTTTG.GGAC.CGGCGT.TT.ACGGACTTCTTT.TTTT.T.ATG.TGACAAAGAAAAAGGATTGTGGGTTGAAAGCCC.AAAAGAAAGAGAGGGTTG.C.AAAGA.GGTTGC.AG.G.TA.TAACT.TTAACT.TGTTC.TG.AGTTTCCGATG.AG.ATGATCTCTGCCTCT.C.TCCT.CCACCGGTAAG.AG.CATCG.AC.ATC.A.ACGC.TC.AT.ATAGGATA.AAAAAGA.TT.G..TTCTA.AGGGT.AGAGACTT.AGAAATCG.GAATATAA.
JJ=   147  MV=                AGATATGCCTA.AGAGTTTAT.AATTCCATC.ACTCATAAGATTA.ATGCAAG.AAAATATCTTAGAGACTA.CAAGGTTCAAAGATATT.T.GTTTA.TTCTTAGTTATGTT.TTCTA.AGATTTCT.CTAAATTTTGCCC.GA.ATTCACA.ACA.C.A.GCTTTA.AT.TATCATTATACTCTTCCAG.TTTTATCTGTAAG.AAACTAGAA.TGCA.AT.CAGAC.TCATTGTTATGCGATAGCATGATCACTTATAGTTATGAAAATCATTGTTATACG.GTAACATATTGAAAAT.ATTGAATTGCTA.T.ACAC.C.GAATG.GCC.AAGTATATATAAC.CAAGGTAAAAATATGTCAAAA.TAATGG.CTTCGCCCG.GGTTC.GAACC.GGAGAC.CTTC.AGTGTG.TT.AGACTGACGTGA.TAAC.C.AAC.TACACCACGAAACCTACATGCTTCTTTCTAACC.TCAACAATATATATATAC.A.TATAG.ATAACT.GT.T.TA.ATATT.GTAACT.TGTAA.CC.AGTGTCGGCTA.AT.TTCGACTTTTGTAGA.T.CTTT.TTCTGCTCTTT.CT.CTCTC.TC.TCT.C.TCTC.TC.TC.TCTCTCTC.TCTCTCT.CT.C..TTGTA.TTATT.TCTATCTC.CCCCGCCG.TCACTCAA.
JJ=   148  MV=                TGGACCAATGG.TTATGACTT.CATATAGTG.TGTAACTGACCAA.CTTATTG.TGGGTGTGAGTTTTGTGA.TAATGAGAATTAATTAG.C.ATGCA.GTTAGCCACACAAA.AATAC.TGTGTTTG.ACATGTCCGGTCT.TA.TTCCACT.TCA.A.T.TTTTTT.TT.TCTTTCCAAAACCATTAAT.TAAAGATCAGGCC.ATACTAAAA.CATA.AA.TAGAT.CCGAGTCACAGATTTTGAATCCACTTATAACATCCCTAAAGTAGTGTATACATA.TGTTTTAAATCCACAT.AGCAATTATGGG.T.TATC.T.TGTTA.CAA.ACCAGGTGGAGAT.CCAAGGGACCATAATGTCATA.ACTCA..TAAGAGGAC.CAACA.AAAAA.TGGTTA.TAAC.TTCTAA.TG.ACTTTTGCCATT.GTGG.C.TTC.CACACATATATCTCACTTTTTCACTTAGACACA.TAGACATTACACAACACA.T.GCATG.CCTTTA.TA.A.AT.ATTTA.CACCTC.CTCCT.TC.AATATCCACCC.AA.C.TCTCTCTCTCTCT.C.TCTC.TCCAACAACCA.GA.AGATT.CT.CTC.A.AACC.AC.CA.AAAAACAA.AAATGTC.CA.T..TCTCA.AGAAA.TCTACAAA.ACTGGCTC.AAACTTCT.
JJ=   149  MV=                AAAATTAATAG.TATTCAAAG.AAAAAATAT.AATCGTAAATACT.AGCAAAA.CACAATATTAAAAAAAAA.TACAACTTTTAGTTTTA.A.CACTA.AAATTAAAAACGAT.AAATA.TTTTTGGG.TTTCTGTTAGTCC.CT.CTGTTCC.AGC.A.A.ATTTGA.TG.TTGTGAGATTCTTACACAA.ATTAAGAAAAACA.ACTATTACA.TTTT.AA.TATTA.TTGTTTTGTTAGTTTAATAATATTAAAAAAAAATTTTGATTAACAATAAAAGTA.ATAATAATATTGATAT.TCAATTTTTGTG.G.AAAA.A.AAATA.ATT.TAATATTATTGTT.TTGTTAGTTTAATAATATTAA.TTTGTT.TTTTATTAG.CAATA.AAAAT.AATAAT.AATA.TTGATA.TT.CAATCTTTGTGG.AAAA.A.AAG.AAATAAAAATAAGGGTGAGTATTTTTTAACAGA.AATATTGTTTGTAATGCG.G.GTCGG.TCTCCA.GT.A.TT.TACCA.GAAACG.GCGGT.GT.TTTCCATTGTC.TA.CGCATCTACCAAAAT.C.AAAA.TCCACCGAAGA.AC.CCTAG.AA.ATC.G.TTTT.TT.CT.ATACAAAA.CTCGAAA.GT.A..GAGGT.CGATT.TATTTCTT.CTCCGACA.AATCACTG.
JJ=   150  MV=                CCCTATTTATT.TTGTCCAAA.ACAAAAAAA.AAGGATACTGCCC.TTTTTTC.TTCTCATAGACAAAATTA.AGTATATAATTTATCAA.A.TTTTG.TTAGATGATTTTTT.TTGAA.TAAAAGAT.GATTTGGTTTTGA.AA.AAAAATT.CAA.C.T.CCATGT.TA.ACTAACAATTCATACAAGA.TGACCAAAAAAAA.AAAAAAAAT.CAAA.TG.AGGAT.TTTTTTTTTTTTTTTTCTGTTTTTTCTTGGTCTTTTTTTATGTCAGCACTCAAT.TATGTTTAGAGTTGAC.ATGTTTGAATAT.A.TATA.T.TTAAA.AAA.TCTAAAATAGTTT.AATTTGAGAAAAAGAAAGAAA.TAATGA.ACAAAAAAA.AAAGA.GCGAG.CGTTCG.TTGC.TCCGGA.AA.TGATGGGCAAAA.GTGG.G.TAA.GTGAGTGGGAAATAGAGGTCTGTGAATACCAAA.CGCTTCCCTTTTTCTTCA.C.TTTCT.TCCCTC.TA.A.TT.ACTCT.CTTGTC.TCTCT.CC.CTTTCCTCTTT.CG.TCTCCTACGTGTTTA.A.ACCT.TGCAAAAAATC.AA.GTCTT.TT.TTG.G.TGTT.TA.AA.TCACCCAT.TTTTGTC.AA.T..CTGTT.TTTCG.AGCAAAAC.ACCAGGAG.GAAATCCC.
JJ=   151  MV=                AAACTTGTCTT.GAAAATTAA.AAAAAAAAA.ATCAAACTGATTT.TGAAAAC.CTCACCGATTTGGCCTTG.TCTCTGTAACCATGGTT.A.TCTGT.AATTAGGGTTTTCT.CTGAC.GATAAACT.TGGGGTTGTTCTT.AT.GTATCTC.TCT.C.T.GTCTTT.CT.CATGTCATGGAGGTTTTTT.TATTATAAAATAT.ATAGTTCAT.TACA.AT.TCTGC.TATATCTGGAGGAAAAACGTAAAATGTTGAACCTTTTACTTTTATCAACTGTAG.TGTTCATAAATTTATG.TAATGCTTGTGT.T.GTGT.C.CACGA.AAC.GACGACGTTTCAT.CATTGTTCTGTTAAACCCAGC.TTTTGG.AACTTGGAA.GTGAT.GAGCT.TTATAT.CTGG.AAAATG.TA.AAATGTTGAACC.TTTT.T.TCA.ACTGTAGTGTTGTTCAAAGGCGTTAGCTTTGTT.TAAGAAACGACGACGTTT.C.ATCAT.TGTTCT.GT.T.AA.ACCCA.GCTTTT.GGGGG.TT.TTCTCACTCGG.AA.GTGAGCTTTATCCCT.T.TGGT.TTCCATCAATG.GA.GGTTC.TA.CTA.A.ACTC.CA.AT.GATGGTTT.CTTCAAT.TT.C..TCGTC.TTTCT.CGTCCAAT.TCGAACAG.GAGATGCG.
JJ=   152  MV=                TTACAATAATT.ACTGTCGAC.ACTTGTTGT.AGTTCTTAGTTTT.TGTTTTT.TATCTAGTTTTGTCTCTA.AATTTCAATTTCAATTA.A.GTGTA.CATTTGGACTGTAA.CAAGC.ATAGTTTT.GACAATTGTCTTT.CA.TTCATTT.CAT.C.A.TTTGAC.AT.CACCAATGAAAAGTTAAAA.ATCTCTTAACACT.AATTATGAA.ATGT.CT.TTCAT.ATTCTTGTACATATATATAAAACACTAAACTCAAAGTGTTTAGCAAATAAAAAA.GAATTTAGATACAAAT.GAATCTTGTCCA.C.CTCC.C.TTAAA.CAG.AAAGAAATATCTT.TGTCAAAAGTTTTTTTTATAA.GATATT.CGAAAATTA.AATTA.AATAC.CAAAAA.AGAA.AGAAAG.GA.GTAAACACTAAT.AATA.T.GAG.ACGTTTCAAAGATCCTATAAAATAGTCACTCTC.TACCATTACATGTGCTCT.G.CCGCT.TTTAAA.TC.T.CT.CATCT.TCTTCC.TCGTG.TC.ACTCTTTCTCT.CA.CACTCTGCAAAAACA.T.TTTC.TTGTCTCTCCT.CT.GCCCA.AA.TTT.T.TTTT.CT.TT.CCAGGAAT.ATTTCCT.AG.A..AAAAC.CCAAG.CAAAGCTT.TAACCCCT.TCCTACCA.
JJ=   153  MV=                AAACTTCTTTT.CACCATGAG.TACCGAACT.AGCACTGCTGCAC.AAGCTCG.TGTTGAAACAAGACGTAC.TATTTCTCCAAATAAAC.A.TTCCT.AATGTTTTCACATG.TTTGT.AGTTGTGT.TCTTCAAGTTAAC.CT.TTCGTAT.GTT.G.T.GATTAA.AA.AAAAAAAAAAAAAAACTCT.TTACCAATTTTAT.GTTTTCACT.TTAT.TT.CAACA.AAAAAACAAAAACAAATTATGTTAGTTCTATTTTTGTTAATTCCAATATTTATT.TCAATTATCTGTAAGA.ATTAAGATCCAT.C.TTCA.T.CCAAT.GGT.AGAGAGAGCCTAT.AAAATACCACGGTTCAAGAAA.AAGCCC.ATTTAGACA.AGGGC.TTGTT.AATTGG.TATA.TTTATG.GT.CATTAAACCAAC.TAAA.T.TGA.ATTTAGGAGATTCGGTTTGGTTTCACTTAAACC.GATAACAATGATCGTAAA.A.TGTGA.AAAACA.GA.T.TA.AAACC.TCACGA.AAAGC.TT.TCAGAAATCCT.CG.ATCCTCGTGTCTTCT.T.CACT.CTCCAAGAAAA.TG.CCTTT.CT.CTT.T.CTTC.TC.CC.GCAAGAAA.CCATCTC.GT.C..GATTC.AATGA.TTTCTACG.AAGACTGG.TCAACTTC.
JJ=   154  MV=                TCTTAAATCCC.ACTTCAACT.TCAACACCA.GCTTTGGGAACAT.TCAGCTT.TTTCATCTATTTCTCCAT.TAAAATGTCCAAAATCC.T.CGTCC.ATTATTCAGCATAA.CTATA.TTATATAC.AATTCTTTCAATT.AT.TAATCTT.TTA.C.T.AGTTTT.AC.AAAATAAATTTTGATTTAT.ATCCATACAAATA.GTTTTTAAA.AGTT.AA.TAATA.TATGATAAAGCTATATAAGTTTTCCTTTAAATTAGTGAGTACTTTTTATTATAA.ATATTCATTTCTAATC.TATGTTACTCTA.T.GTAG.A.TGAGA.TAA.AGAAAAATATAAT.TTTATTTAAACAAATTTTGTT.TGAGGT.TTTATCAAA.GATTC.AAATC.TCTTTC.TCTC.CCATTA.CA.TCATTGTCTAGG.TTTA.T.TGA.TCTCTTCCCTCTCTCCCTTGTGGTCCTTGACCT.CTTTAAATCTCTCTTATC.A.CTTTC.TCATTT.TC.T.TT.ATATC.TCGAAG.TGTCT.CT.ATTACCCGAAA.CA.CTTTCTTACAATTTT.C.TCTT.CTCTTCTCTTT.TC.GTTGC.TC.TTC.T.TTTT.CT.TT.CTTTCACA.CCTCTTC.AA.C..ACAAA.TATAA.AACCTGTA.GAATAAAC.ACAAGTTT.
JJ=   155  MV=                CGAAGACATGC.ATCCATAAA.CTATTCATG.ACTTTGATATCAT.TTTCATA.GTTTATAATATTCAAAGA.TTTTTTTTTTCTTTTTT.T.TTTTG.TTAAAAAGATTCAA.AAGAT.TTGGTTTC.ACTATAAGATAAA.AA.TCTCAAA.TGC.G.A.TTAAAT.TT.ACCTGCAGGCTGCATGATC.TAAAATAAAATAA.AAATGACCT.AGAA.AT.TTAAA.TTTTGAAATGTAGGAATTGTTGCTACTTCTCTCATGCTCCTTTATTCCCTCCAC.TCTGCCCTCAGCCTCA.GGCATCAGTAAC.G.AATA.A.ATATG.AAT.ATTTAAAAAAAAC.GTACAACTCTATCTCACTGTC.TTTCTA.TAATTAAAT.TTGAT.TTTTT.TTTTTA.TAAA.AAGAAA.AC.TTACAATAATTT.TATT.C.AGC.AAAATCAGTAGAAATTACCGAACTGAATCGACA.CCGATCTAACGTAATTAA.T.ACTCT.GTTGAC.TA.T.AA.AACCG.TCCTCT.AAGAA.AA.AATGTCCCCTT.CA.CTTCACATTCGCTCG.C.CACC.AAAGTTAACCA.CA.AAAAA.AA.AGT.A.TCCA.AG.AG.AGAGAGAA.CAAAACG.TC.T..CATTC.GTTCC.CCACACAT.CAATCCCA.AAAAATAA.
JJ=   156  MV=                ATAATTACCAA.ATATATAAG.AAACTGAAT.CTTAAAAGAACAA.ATTTTAA.AAATAATTCTAAATCAAT.TGAATTTTTTTAAAAAG.C.AATTA.ATAAGTATATGTTA.TGGAA.TTTTAGAA.TCATATAAGAAAG.AA.GAAAAGA.AAA.A.A.TAAAAA.CT.TTTATTTTGTTTATTTCTA.AAGTCACTAATAC.GGGACTTAA.AAAA.AA.TTTGA.AAACAAAGAGTAAATAAAAAAAGGATGGGAAAGCTTTAAAAATTTTTAAAGTAA.AAAAATCTTGATTCAC.AAAAAAAACTTT.G.AAGA.C.TTCTA.AAA.TCATTTTAAAATC.TTAAAAACCTCAACCAATCAT.CCCCTT.CAATTTTCA.AAATT.GAAAG.CTACTG.TCTA.CTGAGG.CA.ATGACGCGTGTT.TGCT.A.CGG.CAATGGCAGAACAACGTAAATAATTCAAAAGAT.GAGGGGGTATTTGGGTAA.A.AGAGT.TTCTGA.TA.A.AA.TCTCA.CAGATC.CAACC.AA.CCATTGAGGAC.CA.TTTCTTCTCTCTCAT.T.CTCT.CTTCTGACGTG.TT.TCCCT.TC.TTC.G.GTTT.CT.CA.TCCTCACG.TCCGCCG.GA.T..TTCGA.GGAAA.CGAAGAAG.AAGAAGAA.CAACTCAC.
JJ=   157  MV=                TGACCAAAACA.TCCAAGCCC.AACTTTTGC.TAAAGCATATAAG.CATATAC.CTATGTCAGTTTCCGGCG.ACTTTTCTTTTTTGCTC.T.TTTTT.GAACCAAAACAAAT.TTCTA.GCTAATGT.AGAAATTTATACT.TT.TTAAGAA.AAT.T.A.CTGGAC.TT.GTAACACCATTAGTAATAA.GATAAGATGAGAC.ATTTGTTTT.GTTT.AT.ATGAA.AATATAGTCAGTAATAACTGTTTTTTATGTTCTCTTTTCAACTTATTTTTAATT.CTTTTTGGCTTTCAAC.TTTGCTTCTTTT.T.GATA.A.AAGAC.ACA.TATATTGTTCCTA.ATCTTTATTGTCTTTAATTTT.GAAAAA.TGCCACAAT.TAAAT.TTTGA.ATTAAA.ACTT.CTTTTA.AT.TGCCCCTTTAAT.GTTC.T.CCC.TGACTCCCAAATCTACACGAAACACTAGGAATA.GAGAAAAAACAACCCTCG.G.GTAAA.GACAGA.GC.A.TA.AAACA.CTTGTA.GTGTA.GA.TATAAAAGACA.CA.CCTCAGAGAAGAGAA.G.AGCA.GAGAGAGAGAG.AG.AGAGA.GA.GAG.A.GAAA.GA.AA.GATCCAAC.TTCCACA.AA.G..AACCA.TGGAA.GCTGAGAA.AGAAACAG.AACACGGA.
JJ=   158  MV=                TCTTTGAGTTA.GATCGTGAT.CATGTCGGA.GATTATGTTGCGT.TGTCAAA.TATCTACGCTTCAAAAGG.AATGTGGGATGAGAAAT.C.AAAGA.TGAGGGATCGTGTG.AGGAA.GAGAAGAA.TGCCTGGTAAAAG.CT.GGATTGA.ACT.C.G.GAAGCA.TT.ATCAATGAGTTTGTCTCAG.GACCTGATAATAA.CGATGAGCA.GCTG.AT.GATGG.GAGAGATTAGTGAGGTTTTGAGATGTTTAGTTTCTTGTATGACAAGTTTTGATT.GTGTAATAGGGAAAAA.AATGTAGACCAA.A.AGAG.T.CTAGT.GGA.AGTTAATCAAAGC.CCACTTGTAGGAGCCTGTGGC.CCAACA.AATTAAATC.AAAAT.TGATA.ACTTAA.ATAA.TTTTAA.GT.TTTCACTTTTAT.CAAA.A.AGG.GGCCTGGGAAAAAAACAAATATCAAAGAAAGCC.CAAAAAAGACGGAGAAAT.C.AGATT.TTTTTG.AA.T.TT.AAGAA.ATTAAA.AAAAA.AA.AAGGAGAGCTC.CG.TCTTCGTTGCTTTTT.C.GAGC.GGTGCCTAGTC.TC.AACTT.CC.ATG.G.CTGA.CA.TC.TTACCTTC.AAATTTT.CT.C..AAACC.AACCA.AAAAGCTT.CTTCTCCT.TTTCAAAT.
JJ=   159  MV=                TTCAAGAAACC.AATATCGTT.TTCTTTTCC.TCAATTAAAGTTA.TAAAAAA.AAAAAAATCCCTGAAAAT.ATCACATGGTTTTTTAA.A.ACAAT.TAGTGTTAAAATCA.AAATT.TACTACCT.TCTCCACCGTTAT.TT.ACGAATT.TAC.C.A.TGTTGG.TA.TATTCTTAAAAACTTTTGT.AGTTCTTGTAATT.ACTAAATTT.TTTT.TC.CGTAA.TTTTTTCGATTATTATTTATAACTTTCCAACTCAAGCCAATATTTTTTTAGTAA.ATTTTAAAGGAATGTT.AATCTTCTAAAG.A.TATG.T.TTGAC.TTA.AAAAGGAGTTAAA.AATGATGAGATAGCCAAAAAA.AAGATT.AGAGAAATC.CAAAT.AAATA.ATAAGG.GGTA.AAAGAG.TC.ATTGCAGTCGAT.AATT.A.GTC.TCCGTCTGACGTAGGATACGTCAAAAATATCCG.ATCTCATTCAAATTACGC.T.TTCTC.TTCTTT.CC.C.CT.ACAAA.TACTCA.ATTCT.TT.CTTCTTCAATT.CA.TCACAACAAATCAAA.A.ACTC.CAAGTTCTTAC.CT.TTTTC.CC.ATT.T.ACAA.TC.GG.TAAATTTC.TCCGATC.AC.G..AGATA.CAAAT.TTCACTTT.CTGATATC.TTGGTTTA.
JJ=   160  MV=                GTTACTAATCT.TAACTGTAA.AATTTTTGT.AAGTTGAAACCTC.TATAGCC.AAAATTAACCACTCAAAC.CAATAAGTCCCAACATC.C.ACATT.GGTTAATTTTTTAT.GGGTG.TCTTTAGT.ATAAATTAGTAAA.AC.TGAAGAC.ATC.T.T.TCTTTT.CA.GATGTTTAAAATGTCTCTA.AAAATACACAAAA.CTAATATTA.AAGA.CA.CTCTT.TATTTTATTATCATTATTTTTATTAGTTTTATATTTAAAATCATCCTTCAAAAA.TTAACCAATGTGAATG.CTATAACGAATT.A.TATA.T.TAAAC.TCG.ATTGTGCTTGTCC.CAGAGAACAACTTATTTGATT.ATCTAT.TCTTAAAAA.GTAAT.GACGT.CAGCTT.TCAA.TATTTC.AC.GTTTTTTCAAAG.AGAA.A.ACA.TATTATATTTAGGTAATAAACAAAGCCTGATCA.TTGATCAATGCATGGGAT.C.TTTTT.TTGTAT.TA.T.AA.AAGGC.TACTCT.GTGTCATT.TGCATCTCTCC.AC.TTTGAGCAACAATGG.C.ATCA.ATGATCACTGT.TG.ACTTT.GA.AAA.C.TGCT.TC.AT.CTTCCTCC.TCTTATG.TC.T..TTTCT.CACGC.CTCTCTTA.CGATCTTT.TCTTAATA.
JJ=   161  MV=                GTGGTAAATGT.ACATTATTT.GAAAAATTG.TAAATAATGCACT.ATTTACT.ATTTATTATCTGATTTGC.TACTCTTTTTTTTTTCA.G.TTTCA.ATTATAGTTCAACA.TGGAG.TTATTTTT.TTGTCAAACCCCA.TA.TGATATC.TTA.T.C.TACAAA.GA.AGCCCATAAATCACTTATC.TTCATTTATTTTA.GATCCACTT.ATTT.TT.AATTC.TTTTTTTCTGTTTTGATTCCGTTTCAACTTGTTGGATACATATAACTTTTATTG.TTTCTCTATCGTATCA.AAAAAATAATTT.G.GATT.T.TTCCT.ATC.TTTTTTTTCTTCT.AACATACGGATTTTTTCCTTT.CCGAAA.TTGAACTTT.CTAAT.AAAAA.AATTCG.GAAC.AAGTCA.CC.ATTATTTTAGAA.AATT.A.AAA.AGAGTGACGAACGAAAACATTAAAATAGAAAAC.TAACAATTATTACACTTA.T.CTCAT.TTGGCT.TT.T.AT.ATATA.CCCCAC.CACCA.TC.TCTTGTCCATC.AT.ACAATCGTCTTCTTC.A.TCAT.TTTCTCTTCTT.CT.TCTCC.AA.GAA.A.ACAC.TG.AA.GAAGAAAT.GGGGTTC.CT.T..AAGCC.AACCA.TGGCGATT.CTTTTTCT.AGCCGATT.
JJ=   162  MV=                CAAACCAACAC.GCATAAAGA.TGAAAATTA.AATTTTAAAAACA.GATCTAT.AATCAACATGTCATGTTT.GGTTGGTCTATTTTTTT.C.AAGTT.TTTGAACACTCCCA.ACTTT.CCCTCCAC.TCCTTTAGTTTAC.CA.CAATACC.CAA.T.C.TATCTA.AA.CATGTAACCACCAAACTCC.AAATAATTTGCAT.GGCATGTTT.GAGT.AA.TGTGA.TCCATGAATTTGCTTCTTTTGTAACAACAATGCTTCTTTTGTAACAACAACAAA.AATGTCTCGTGGAATA.TATGTTTGTGCC.A.TTCG.G.ATGAA.AAA.TGAATTGAACGAT.GAAAAGGGCTGAAGAAAAACA.AAGGGT.TCGATTACC.AAATA.TATAG.AAACAT.GAAG.GGCCTT.TT.ATGTGATTTATT.AGGG.A.AAT.GATAAACGCAATCAAGAAAAATAATTCTACGTT.TGAAACGTGACGTTTGAT.T.CTTTT.TCTCAG.GG.C.AA.AGGCA.AAGCAA.ATCCT.CT.GGTTGATCAGT.AA.CATGTGGCAGAGGAA.G.AGGA.ATCAGACACTG.CA.AGGAA.CA.CAC.A.CGAG.AA.AC.GTCTCTCT.CTTAGTT.CT.G..GTAAA.GTTTT.GACCTCTC.TCTCTCTC.TTTTTATG.
JJ=   163  MV=                ATAACTGATAT.AATTAATGC.TTTTTTTTT.TCTTACTTGATAA.GATAAAT.TTTATATATTCTATAAAA.ACCCAAATGATCAAGGC.A.AGCGT.TTAATCTAAATTGA.CCTTA.ACCAAATG.AGCAAATATTGAC.CA.AAGGAAA.TCT.T.T.TCTATT.TT.TTTGCGTTTATCCTAAAGG.AAATGTTTGTTTC.ATGGCTTCA.AAAG.GG.AATAT.AATTTGAGCAAAACAAGTAAAAAAGTAACAAATTACCGTTACAGCAAAAACAAC.TTTAATAAATAATAAC.AGAGCATATGGT.A.ACAA.C.TTTAT.TAC.CCAATTCAAATAA.AGAAAATAATAAACCGTGGTC.AAATAT.TTGTATGAA.TTATA.TGAGA.TAGCAC.GGAA.CAATTT.AT.TGATGGGATTTA.GTAG.T.TGA.GCTAAATAAATAAAAAGCAAAAACAAATAAAAT.AAAACAAAATACTAAAGA.A.AAAAA.AAGAGT.AA.A.AG.CTGTC.TCTTTA.GCTCT.GA.CGTTGTTTCCT.GT.CGAAGTCGCAGACTC.G.TCAT.CACAGCTCAGG.CG.AGTAA.TT.CTG.A.GTTT.CT.TC.TATCTACG.CGCAATA.TC.T..CTCAA.AGGAG.GCCTCTTC.AAAGGTAC.CACTATTT.
JJ=   164  MV=                TTCCGGTGACA.GAAAAAGGA.GGGAACTAG.AAGAAGTTTGCGA.GAGAGTG.AAAGAATGCTTTATATAC.GTTCAATTTTTGTTTTG.T.TTCCG.TCAGGCCTTTGCTT.ATTTA.GCCCAATA.AGTTTAGTAAAGG.CC.CAATATA.CCT.T.T.GTATTT.TT.CTCATGGTCCATCATCTAC.TGAAATTGTAAAT.TTAACTATA.AATA.CA.TAAAT.GCAATTTACAAAAATTAAACATATCATAAATATAAAAAGATATGATGAAATATA.AACAACTTGATGATTG.ATAACTTAATAT.T.TAGT.A.TGGAA.AAT.TTCTTTTAATACA.TCTTTAATTGCTTTTTTTGTT.TAACAA.AATAAATGA.ATCAA.GTGGG.AAACTA.AAAG.AAAAGT.AA.AAAACAAAGCTG.TAAA.A.AAA.GAAGAGGAAATTGAGTAAAATACTTACATGTGT.ATGTATGTAGATGAGATA.A.AAAAT.ACATAG.AC.A.TA.TAAAA.AGGGTG.TTATC.GA.GAAGAATCATC.AT.ATAAGAAAGAAATCA.A.TCGT.ATATCTTCCAA.TC.AGGTG.GC.TTC.G.CCTT.TC.AG.ATTATTTC.CCCATCT.AG.A..AGCTC.TCTCT.CGACTCTC.TCGTCTGT.TTCTGTTA.
JJ=   165  MV=                ATTGTTTATAA.ATATATAGA.CATATAAAT.TAGTATATATAAA.TTTGTTT.ACTTTTTAAGATTTTCTA.TTTTTTTAGAGAATAAA.A.AAGTT.AAATTTTGAATGAC.ACATG.TAAACATC.TGATCGTTTGATT.TG.ACACGTG.GCA.C.A.ATCCTA.TG.AGTTAGCAATTTTGAAAAC.CATATATTTTATA.TAATAAGAT.CCCC.AA.AATTA.TTATGTATATGAGATTATTTACCATTTGGATTTGATTACATAAATTTTATAAAT.TAAAAAAATTATTGGT.AAATGAATTAGA.A.AATT.T.CACTT.TTT.AATAGTAATTAAG.AAGTAATTAATCAATTAATTG.AGAGGA.AACAAAAAA.ATTGA.AATTT.ATTGAT.AACT.CTTAGT.GG.CGAAGAAGAGAA.GAAG.C.AGA.AATCAAATGTCATCGTTTATCAACAAACCTCTA.AATTGATCGAATATCTTC.T.TCAAT.CTTCAT.CT.C.TC.TTTCA.AATCTG.CAAAT.GA.GAGAGCTGTAA.GA.GTTGCATCATCTCTA.T.CTCT.TTCTCTCTCTC.TC.TTGCG.AA.AAC.A.CCAA.AC.TT.TTGAAATC.CCCAAAT.AA.G..GGTTT.AAGCA.TAAACCCT.ACGAGTTC.ATGGAATA.
JJ=   166  MV=                TCTAAGCTCAG.AGAAGGTCG.AAATCGAAT.TAAGAAACAACTT.AAATTCA.AAAAGGTTGCGCAATTAC.GAGTCTTGTGATGAGGA.A.CAGCA.GATAGAGAGGGATT.AATCT.GGCAGTGA.CCAGAAACCAATA.AA.GTTGTTG.AGA.A.A.AGTGTC.GA.AGCCAAATCACCTCAAAAT.ACCATGTACAGAA.CAAATTGCT.GAGT.TA.AAGCC.GCCAAATTTTGCTACTTCCAGATTCTCTGAGCTCGCAACTTTTTCAAGCTTCTT.CGTTCTCAACGATGCT.GCTTCTGCCACC.T.AGAT.G.ATTAA.TAG.ATTATCACTGATC.ACTAGTGATCAGGATAAGTGA.CGCGAC.TAACGCATG.TTTAA.TTATA.TAAAAT.TCAC.GTTTGC.CT.TCTCTTTGATAT.AATT.C.GCG.TTCGCGTTCTCTTTATTAAAAATCGCGTTTCTG.ATAAAACGCAGTCGTTTG.G.TTTTA.CTTCCC.TT.T.TC.TTCTT.CCAGAA.AAGAA.TT.CGTAAAATCTC.AC.TTCAACCTTCTCTTC.T.CTGC.AAGAAACCTAA.AA.GCCTA.TT.TAT.T.TCAC.CT.CT.CTCTCTCT.CTCTCTG.CA.A..CTAAT.CACTT.GTTCGATC.TCGAAGCT.GAAGATTT.
JJ=   167  MV=                TAGAGAACAAA.TTCAATTTA.AAAAACTCG.AAACACCGATTTG.TTTTGTA.GAGCTGAAGCAAACCTAA.ACCAAAAACCTAATCCA.A.CCGGA.ACCATTTAATTACC.GTTGG.TTTTCTTT.GGTTTGGTGTGGT.TC.AGTTTGA.TTA.G.A.TTCAAG.GA.TATTTAGATCAAGCGATAT.AATTTTATTTTAT.TTTTTGGTT.AAAC.GC.TATAT.AAAATTTGACATGTATATTATGGCAAAATCACAAATGCTGGTTATCAAAAGATG.AAAAAATGAAATCTGT.TTCTTTGGGGCA.A.AAAA.T.ATTAC.AGA.AATTAAATTGGAA.AATGAGATTAACGACTTTTTT.TTTTTT.TTTTTTCGT.CAAAT.GAGAT.TAACGA.TTTT.TAAGTT.TG.AAATGAAAGTTA.AACC.C.TAA.AGAGGCCTAAAACCCTAAAAGGCTCATATAGTA.ACTAGCAGCTGCTTCTAG.A.CTCTT.CTCCTT.CG.C.TT.ATTAA.GCCCTC.TCAAC.TC.TTCTTCTCTCT.CT.CTCTCTCTCTCCGCC.T.GTTC.TCCATTGATCT.AA.TCTAA.CT.CGC.T.CATC.AG.AA.TCATCTCT.TCATCGT.TA.A..TCCTC.TTCCT.TCTCACTC.ACCATGTA.TCGATTTA.
JJ=   168  MV=                ATTATGGCCTT.AGAACCTTC.ACTATATTT.GAACACAAACGTG.AACCAAT.TAAACCAAGTGGTATACC.AAATTTTTGGAAATATT.A.CTCAA.ATAAAAATGAGAAT.ATTTG.AGCTACTT.GAAAAGAAATTTA.TT.GATCGAA.ACA.C.T.ATAATT.GT.TCGAATAAAAATTATTTTC.CAATAAACCAAAA.AATAAATAG.GTAA.AA.TTTGA.AATTAATTATTAAATTTGTAGTAAATGAATAGGCAAGTAAATTTCATCTATAAC.CTTAGATTTTTGTTAA.TTTCAGGGCCGA.G.CTAT.A.ATTTA.GAA.AACTTAATTTCTT.TGGTTCAATGTTATTGGTCAA.CCATAC.TTTTCGACA.AGAAA.CTCTC.TTTTGG.TCAA.AAGTTT.AA.TTGCTTCACGTT.TGTG.T.TTA.AATTTAGCTAAGGCCACAAATAGATTATTTGAT.AATTATTATAATATTTTC.T.ACACA.AAATAA.TT.A.TA.AATAT.CTCAAA.CTCAT.GG.CCTCATTACTC.AA.AACAGTTATCTTAGA.T.CTAA.GAAAAATGAAT.CA.CCTCA.TA.ATT.T.TTAC.GT.TA.GTTATTGC.CATTCAT.TT.T..TCGTT.CAATG.AAGCTTGC.AACACACC.AAAAATTG.
JJ=   169  MV=                TAGTTGATACA.AGAAAATTT.TGATTTGTG.TTGATTTATTTCT.CTTTTGG.CATGTGAATGTAAGTAAT.CTTTTTCCACATGATTT.C.TAATT.CTGGACTTGCATGT.CTTGT.TACGCCAG.TCAACATTCGTTG.GA.TAAGTTA.CAA.T.G.TCATTT.AC.AACTTGCAGATTAATTCGG.AAATCAAGAAGGA.AAAAATCTG.AATT.AG.AAATA.GTAGGTTGGATTTTTCACAAAAAAAAAAAAAGTACAATATTTTGAGATATGACC.ATTAGATTCTTAAATT.TTACGATTCTAA.C.TTGT.A.AGATT.TCA.AATTAAACCATGT.ATAATTCAATTTAGGGGTAAT.TTAATA.CTTTAGGGT.AGTAA.CGATA.AAATAG.ATAA.TTAAAT.TG.AAGTTTAAGGAC.CATC.C.TGT.AAATTCAAGTTCGGTACCGGAAACACGTCAGCA.TTGATCTAATAGATACGA.G.TCCTC.CTTTCT.CT.A.TA.AATAA.CGTAAT.CTCTC.TC.CCGTCTTCATT.AC.CATCGAAACAGTGTC.G.TCGT.AGTCTCTCTCT.CT.CTCCG.CA.AAA.T.ATCA.TC.GG.AGAAAAGA.AACAGAG.AC.A..CGAAA.CAGAG.AAAACCAT.GCAGAGAT.TCGAGTGA.
JJ=   170  MV=                TTGAGTATTAT.ATGAATCCG.TTTCTAAAC.AAAGATGCCGAAG.GAGTTGA.TGTTGGGGTCTGATCGCG.CCAGAAAACTTAGGTTT.T.TCTCT.CTGTGTTTGAACCA.AAAGT.CGTGGTAA.CTCTGTCTCAAAG.AA.TCTAATA.AAT.C.T.CTAATT.AG.ACCGTTTGTAAGTAAAAGA.AAAAAAGCTTCAA.GTTCAATGA.AAAA.TA.AAGAT.AATGATTGGGACTTTTAGGTTTGTTTGTGCTTCTTTAATTATTTTCTAACAACC.TTTTATAGAAAAAAAA.CTCTAGACTAGT.G.AAAA.T.TCGGA.GAG.TTTCATGTTGCTG.CGACTACACCACGTCTCTATC.TAAACA.GAAAAGGGT.CAGGT.AAAGG.AGATTA.ATGT.AACAAT.CG.CACACGTGGCAC.CTTT.T.TCT.TTGTCGCCTTCCAAATCATTAATTAAATTTCCA.TTTATTTATTTTCTCTGC.T.GTCAT.CACCAA.TA.A.TT.TTAAT.TTAATT.TTTAC.CA.AAACCAGAATC.AA.AATTTTGAACGGAGA.A.GAAG.ATTGAATTCAG.AA.AGGAA.GA.GGC.A.GATC.TG.TT.ATTCTCTG.TTGAAGT.CT.G..ATTGA.TCTGA.TCGGAGCT.ATTGCGGA.GGAAAGCA.
JJ=   171  MV=                TGAGACTGAGA.CCATGTAAT.CTGGACTCG.AGCTAACATTAGA.CCCATAG.TTCTCTTGATATTTAGTG.CCAAAGGCCCAACACCT.A.GTTTT.CTTAAAATGATAGT.GTTAA.CCTTAATT.CCCTTATTTCTTA.GG.GATTTTG.ATG.T.G.TTAATG.TT.TAATGAAGAACTTTCTTCC.GTTTTATATTTTG.TACAATATT.TATG.AA.AATGA.TTTTTTATTTGAACAAACTAAAAAATATGAAGAGTTTTCACTTTCACGTATAAA.AGCAAACATAAAATAA.AATAAAAAAATT.G.GACA.G.ATAAA.AAC.AAAAATTGGTGTC.TGAAATAATTGAACACTAATG.AAGAAA.TTATTTGTC.TATAA.AACTC.TGCCCC.TATA.ATTATC.AG.CACTTTTAGTTT.TTAG.C.CAT.AAAGGTTTCAACTTTTATCAAAGACCCAGCCTT.TTTGCAAGTGGCGTGGTT.T.CACTC.GTTGGG.CC.T.AT.AAATA.ACAACT.CAACC.TC.GACCTCCCACC.AT.CGCCACTAAAACGAA.A.TCGT.GGTCTTACTCT.CT.CTTCT.GA.GTT.C.TGAC.CT.GA.GCACACAC.ACAGAGA.TT.T..TGATT.GTGTC.ACTCATGG.AACCCAAT.ATTCAGAT.
JJ=   172  MV=                ATTGTTGGTTC.TTAAATAAT.GTAGTTATA.GATTTTAACAATA.TTCGCCA.GTGGAAAATGTTTGAGCA.TTGGAAATGAATCCCTT.G.GTCCA.ATATCTTAGCCCAT.CCACA.CAACTCAA.ACACAGCAATTAT.AT.TGTAGTC.ACA.G.C.AAGTAC.TT.CAAAACTTCAGAAAAAGAT.CAATCAGAGTGGT.TTGTGAAAT.CTTC.AG.ACTGA.TCAGAAGATGAACAGTTCTAACAACAATCATATATCCTTAGCAGTACTGATTCA.TGATAATTGTTGTGCT.TGTTACTTCTTA.G.TAAG.T.AGGAT.CAC.AAAAGCTTGGTCA.CACCAACAATATTCGGATTAA.GGAAAG.AGATCAGCG.TTTTG.ATTTG.TGATAT.TTAC.ATTTCC.TC.TTCTAGTCTTGG.GCTT.A.TAA.AGGCCCAAATTCAGGGACCAAAAACGACGCCGT.AACTTGAATCATATTCGA.A.CTCGA.AGGCTC.CT.T.TT.GATGC.TTCTTC.TTCCT.CA.AATCTCACTGT.AG.GGTTTTTAGGGGTTT.T.CTCT.CTCTTTGCAAT.CA.TGGAG.TC.TCT.A.GGGA.AG.CT.ACAGCTTC.ATCAGCA.AC.C..AAATC.ACCTC.TCTTTCAC.TCATTTCT.CTTCACGT.
JJ=   173  MV=                CAGCTTTATAA.AACCACTAA.CGGCCGACA.CAAGTCAGTAGAT.CCTACAG.TGGGGACCACTCTAACCT.TTTTCTGGTTAAAAAAA.G.ATATA.TTTTACCGTAGATG.AAATC.AATATTAG.CCGTCGATTAAAT.GG.TAAAAAC.AAA.T.A.TGCTTG.AT.TTGGTAGTCCACGTTTCGT.CATCTGTGGATCT.CAAATGAAT.TATA.CA.TTATA.GTTTAATTCTGTATTTTCATTATTTAAAAGGAATAAAATCAGCAGCACGTCAAG.TCTACGTAGAGATCTC.AAGATGAACGGT.G.GCGA.T.TATGA.CTA.CGTGTACCAATCA.TTATTTAAGTCAGATATTTAA.AATGTC.CAGCGCAGA.TCTAG.GGTTG.CCAGCT.CAGC.ATATGC.GT.TCCCTTTGCAAA.CCCT.T.CAA.GATCATGACACGTGTACGGTGACGTGTTCATCA.GCCTCTTGGCGCTCCGTT.G.TGTCT.CTCTTC.TT.T.TT.CTTCT.CTTCTC.CTTCC.TC.TCTCTTCTTTT.AC.CGAACTCTGGTTCTA.G.AGAG.A.GAAACCATT.CT.CTCCG.AC.TAA.G.AGAG.AG.AA.GCGAATTT.GTTTTTT.TT.T..CTTTT.GTGGG.TTCAATTC.GAATTGTT.TTCCATAA.
JJ=   174  MV=                AAATTAAAAGC.ACAAATGAA.TTTTAGTAT.GTGTAATTATGTA.TAGTAGT.AATTACTCATCAATCATC.TTAAAAACCTTTTTTTC.T.GGTGA.TTTCTAGTTTTAAA.GTTTT.TACCT.AT.GATTTTGTCTTGA.GG...ATGTC.TAG.G.C.TTTACA.AT.ATATTGAAATATTTATACA.TTTAAAATAAAAT.CTATAAAAC.TGAA.AG.AAAAT.AATTAATATTCTGAACTTCATTTTTTGCATTTTGTGTATAAATTAAAAAAAAAA.AAAATTACTGCTACGT.GATTTGTTGAAA.A.AATT.A.ACACG.TGG.GGTGTTTTATTTT.TGATTACATGAACTTGTGAAC.CTTGTT.TCTGCTTAC.AAAAA.CTGAA.GAGCCC.ATTT.CAAACA.AG.GCCCATATTCTG.ATTG.A.GCG.GCCCTATTTTACCAAACCACCTACTAATGAACA.CTCTCAAGTCACCTCATT.C.GAGTT.GGAAGT.TC.C.CT.TTAAA.ACAATT.ATTTT.CA.GACACAGAGAG.AC.TCAGACAGGAGATAT.G.AACT.GCGGAGGAAAG.GT.GGTCT.GC.GTT.A.CCGG.AG.CT.TCCGGCTA.CATAGCG.TC.T..TGGAT.TGTCA.AGCTTTTG.CTCCTCCG.TGGCTACA.
JJ=   175  MV=                GAAATAGGATG.TTTCCTCCC.CTTG.CAAG.CTTTAGCTTCTCC.AGTGCAT.TAAGTCTAATTCATCGAG.CTCATTGTAGGTATACG.A.AGGAT.TTGACTGAGCTAAC.TTAGG.AAAAAAAG.ATTGAAACGAGGA.AT.GATTTAG.TAA.T.G.GTAATT.TG.ACCTTGGTTTTGTACTTCT.TTTAATTCATAAA.CCCCCTCCA.CCGT.AA.AAATG.AAACATTAGAAATCCTAAAAGGGCAGACAAGTTGATGTCCAAAAAAAAAGAAAA.AAGGGCAGAAGAGTAA.AAACGCGAATGA.A.AGAG.T.CAAAG.CAA.AAAATTGGTAAAA.AAAAGCGTGAACGGCAGGATT.CGAACC.TGCGCGGGC.AAAGC.CCACA.TGATTT.CTAG.TCATGC.CC.GATAACCACTCC.GGCA.C.GTC.CACCTTTGCTAGTTGAATCATTTGTTAAATTGA.AAACCCGTCATTTTGATC.T.GATTT.TGTACT.GT.A.TG.TTGAC.AAATTG.AATAG.TC.TCTGATGATTT.CG.ATCAAAGAGAAGCCA.C.GGGG.GGAGCGCTAGC.AC.TTAAA.GG.TTC.C.TCGC.TT.TC.TTCTCAAG.TTTATAG.TC.T..TCTCC.TCTGT.GTTGGCTC.ATTTACAT.GGGTAGAT.
JJ=   176  MV=                GATCAAACAAA.CTCAGAAAG.CTAAAAATC.TTTATCCAACATA.TTTAAAT.TCTGTATGATCTATTCAT.CGTGTGCTTGAAAAACT.T.CACCG.AGATAGCTTCCACA.CCTGT.ATTAATAT.TTCTAACATACTT.TA.AAAAAAC.TTT.G.G.GAAGAA.AA.CAAAAACATTTTCAACCCA.TTCAAGATGTTAA.CAACAATAG.GCGT.GT.TTCTA.TTGGAACCCACTTGTTTTCCAAAAGCACATTTAACTCTTTTTGAAATTTCGTTT.ACTTAGCAAAGAAACT.TCCCATGCATAT.C.TCTC.C.CACCA.ATA.AGTGAACAACAGC.TTTGCTATTTTCTCCTCCATA.AAAGAC.TTATCCTAA.ACACC.TCTGG.CCAAGA.ATGG.ACAGTA.TA.CAACTTGTTATG.TACG.C.TTC.ATTACGCGTTTTTGCATCCAAAAATCACATTTT.GACTTTTCTTCTCTACAT.T.TAACT.GTTTTG.AA.A.TT.TATAA.GTGAAC.ACTAT.TT.TCCCATTTCGT.AT.CCTAACTCAAAGTCT.T.TGTG.AATCATCTCTC.AT.GGCTT.CT.TCT.T.CTTC.CT.CA.CCTCGCAA.CTGGAGA.TA.C..AATGT.CTTCA.CGAGCTTC.CATGGACC.AGACGTCC.
JJ=   177  MV=                AAAGAAATAGT.TTCAATTGT.CCTGGTAAG.AAAATCATAAAAT.GTACTAG.TTGATATACATTGGTTCT.ATTTCGGTTCGGTTTGG.T.TGAAT.TATGTAATTAATTA.GAATT.TTCTTATA.ATTTCTTTCTAGC.AA.AACCAAC.TCA.T.T.GAACAC.TT.TTTCCAA.GATATATACAC.TTCGGAATAAAAA.ATAATCAGC.CTTA.TA.ACTGA.AATTTAATATTTATATAAAACATAAAAAAAATCCTGATGAGCCAATAAGCAATA.ATCATGACTAATTTTG.GTGGTATGTTAA.A.CCGA.A.AATTA.ATA.AATTAAATATTAT.CCGAGCCGAAAATCAGACCAG.ACCTGA.GCCATTCGC.TGGAG.TCATT.TAGCTG.AGCC.TTTTAC.TT.TCTCAACTTCTC.AATT.C.CCA.AAACCAGCCGACCGATTATTGAGCCAGCCTCGT.TACCCTAGCTCCTCTCCT.C.CGTCA.AATCCT.CC.G.GC.CAAAT.CAACGG.ATCCG.CC.GTCGTAACCCA.TC.TCTCAGATCGACGAA.T.CTCC.CGACTCGCCGA.TC.CTCCT.AA.GGT.C.ATAT.CC.CT.TAAATCGG.CTCAGAT.CT.G..TGGCT.CATAG.ATCCAGCG.CCGATCCT.CTTTCTCT.
JJ=   178  MV=                CTTTGGTGATG.TACCAAATG.CATAAAGTA.CTAAGCTTTTTCT.TACAAAA.TTTATTTATTTTTGAATT.TAATGTTTTGTTTATGG.T.TTTAA.TTATTAAGCATGTT.TAATT.TTCTAATA.TTATCAATTTATC.AT.AATAATA.TAT.T.G.TATTTT.TT.TTCTTTTAAAATTAATATA.TTATATTTATTTT.GGTTATTTT.TTAT.TT.AATTA.C.TATCGCACCCGCTGGTTTACCAGTCATAAAACTCCCGTAAACGCACCTATTA.TCAAACGCTCAACCAG.TCGTTCAAAACG.C.TTGA.T.AACGC.TTG.AAACCGCAACCGC.CTGTTTCCGCAAACTCCCGCA.ACCGCA.ACCGCACCC.GCACA.CTTTC.TGCTTT.ATGG.TAAAAA.AT.AAATCTTTTGGA.TTAT.T.TTC.CAAAAAAGAAAATAAGAAACAAATCAAAAATCA.TAAAGAAATGACGTGTCA.T.AGCAT.ATCCCC.AT.C.GG.CTTCT.TCCTCA.CTGCT.CC.CAACATTTTTC.TC.TGATTGCATCATTTC.A.TTTC.CTTTAAGCAAA.CG.AGCTT.GA.GAA.G.CTTT.CC.GA.TTTCAATT.CCTTTTA.AT.T..GACGA.TGCCT.TCTTCGTT.CTCCAAGC.CGGATTTA.
JJ=   179  MV=                GAGTTTAATTT.AGATAAACC.TCATCCGAT.TTGAATAAGAAAA.AAATCTT.ATGTGAAAAAAACAAATT.TGTAAATTTCTTTTGAT.G.TCCAA.ATCAGTTTAATATT.GAGAG.ACAAAAAT.AAATAGAAACTCT.GC.CAAAATG.CAG.A.G.ATTTTA.TT.GTTTTCTGTAAATCAATTT.AGTAATAAGAAAA.AAAAAAAAA.AGAC.TT.ATGTC.ATTGTCCCACAAAAAAGGCTAAAAACGTAAATGAATATTTATCTGTGACTGTGT.AATGTAGTGGCACGTG.CCAGCTTTACAA.A.CAGT.A.AAGCT.AAA.AAACCGTTCATGT.TTGGATCCGTCGACCAATATA.TTCCCG.TCATCACCG.GTGAC.CCCTC.TCTTCC.TCTC.CATCCA.AC.GGCTCTCCTTCT.TCTC.T.TCA.CTTAATCAACCGTCAGATTTTAATCCAACGGTC.TTTATTAAATCTAATTTT.A.TCTCT.TTCTCT.CT.T.TA.AATTA.AACCCA.AACCC.GG.TCTAATTTCTC.TT.CTCCTATTTCTCTCT.T.CTCT.CTCTCTTTAAG.TG.AGCTT.CG.CCG.T.TAAA.CT.TT.CTCCGGTA.CCGGGAA.AT.T..AACGA.AGAAA.GCGAAAAG.TCACTGTT.ACACTAAT.
JJ=   180  MV=                ATTATATTTTA.AAGGACTGT.TTAATTATA.AGAAACCTTAAAA.TTCAAAA.CACGAGAATCTTGACTTG.TCCAAATTTGAAGAATA.G.TCTTG.TATTAACCAACTTT.ACTAG.TAAAAGTC.CAACGGTAATGAT.AT.TGTATTC.AAA.G.T.CATGCA.TT.TTAGGTAACCAGAGAATTC.TTCAGAGTTTTGT.TTACAATAA.CATC.TT.CGGAT.TGGATCAAAACAGATTTAAATAGTTTGAATCAATTATTTGTTATCGGCCGTACT.CGAATTCATGATTTTA.AAGAACTCAACT.C.CTTG.A.TAAAT.TAT.TAAACACTAACCT.TGTAAATGTCCCGCATTTTGT.AACAGA.AAAACTTAA.ACTCG.AGCAA.GTTTTG.CAAT.AGTAAC.TT.TTGGGCCAATTA.TAAT.A.AAT.TATAAAAAGCCCATTAAGGACTAAATATTTTTA.AGTTAGGCCCATCTCAGA.T.TCGTC.ACCTCT.CC.C.AA.AACCT.CTCATC.TAGGG.TT.TTTCTGTCTGG.AG.AACTTAGCTCACTTT.T.GACT.CTGTATCTCTC.TG.TGTCT.CT.CTT.C.CCCG.TT.AG.TCTTCGTC.GTGACCT.TT.T..TGTAG.TATTA.AGCAATGA.AGATTAAG.ACGTTATC.
JJ=   181  MV=                AAGTCCGAAAG.CAGAAAATA.AAAAGGATT.CAAACTGAAATCA.TGAAAAC.ATAAACAAAAAAAATGTA.CTATTCTTTTTACCTCA.C.AGTAA.TTTTGTTTTATATA.AAAAG.CTTATAAA.TTAACAAAACTTA.TA.AAAAAGT.GAG.A.A.AAACAG.AG.AGTCTCTTCTTTTCTTGTT.ATTCTGTCAGTAT.CTTTCTGTG.TGTG.TT.TGTGG.ATTTTTTGGCATTTTCATTTTGGATTTTGCTTGTTTGGTCCCTTTCTTTTCATG.ATTATTATTTTTAAAT.TCCTTTTTTATA.T.TGGT.G.GTGTG.AAT.GATAAGAGTAGGC.AGATGAGAGATTAGATGATTT.GGTAAT.AGTGGTGTG.GAATT.AGAAG.CAAACC.TTTT.TTGAAA.AA.ATTAAGAATGTT.ATAG.A.GAT.TAGTTATTCAATAACAACTACTACCAAAGTCAT.AAAAATGATATAAAATAT.A.AACCA.AGAAGC.AC.T.AT.TAGTA.TCACTC.ATCAC.TC.AATAGCTTTTT.TT.TTTTCAGATCTCTAG.G.AAAA.TTTCTCAGACT.TT.CAGAG.CA.TTT.T.GGTG.CT.TT.TGTTTTGC.TTGGTTT.CT.C..GGGAA.AATTC.TCTTCACA.CTTTTAGA.GTTTTCTC.
JJ=   182  MV=                TCCTCCTTGTA.AAAAAAACC.GCGCGGAGC.TCATTAGAGCATG.GACAGAG.CAGAGTGCAAGACACATC.AACAGGTAATCGGAAAT.C.AAAAT.TCGAAGAAGAAGTT.TGTGG.AATCATCT.ATGAATCGTATCC.GA.AGAAGAA.GGA.G.A.AAAATA.AC.GCATATCTTTAGGGCAATA.ACAGTTTCTCCAA.TGGCTCGTA.GCAA.AA.TCTGT.AGAAGCTAACAAAGTTAGAAAAATTGCAGAAGAAGAAGTTCATTTTCTTCTCTT.CTTACTTCTGTTTTTT.TCTCTGGACTGT.T.TGAC.A.CGTGG.ATC.GAACCCTCGTCTC.CCCCTCTACGGCTATTAAAAA.AAATAT.ATAAAAACT.AAACC.GACTG.ATATTC.AGAG.TCACTT.CG.ATTCAATTGAAT.GGGA.A.TTT.TGGTTTAATGTCGGTTCGGTTCGGTTCCTTTGA.AATCTGAAATCTGAAAAC.T.GGAAA.ATTCGA.AT.T.GA.AGTAT.TAACCA.CCCCC.TC.TCTCTCTCTCT.TT.TGCTTACTTCTCAAT.T.CACA.TGATTGAGCTC.AA.AACAT.TG.CTT.G.ATCT.TC.CA.TTACACTT.TCTTCAT.CT.C..AAGCA.GATCC.ATTGCTTA.CTCCTAAC.TTCTCCGA.
JJ=   183  MV=                TATTCTTGTTC.CCTTTGATA.TTACTACTA.TCCATTCTCTTGA.CAAAATT.TAGTCATGCCACCACGAA.ATAAGTCTAGATTTTTT.G.GTTCA.TGTCCGCTTTAAAT.CTTTT.AATTAAGA.AATTGATTTGCAA.TA.TTGTCAA.ATG.T.T.GATTAT.GT.CAAGAAAATCTTGGCATTT.ATTCGTTGTTTTT.TTCTTCCTC.GTTT.GA.GAAAA.AATTCGATTCTAGAAAACGAAGTCTCCTTCGAAAGGTCAACCAATCAGAAATTC.AAAAAGTCTAGAAATG.TTGATGGTAGAT.A.CTCT.C.TGGTT.TCA.AACATTTAGGTTC.ATGCATTAAAAAAACCCCAAG.ACTTTT.GGTTCATAC.ATTTA.AAAGT.TAAAAC.CCCA.GTTTCC.CA.ATTTAGTGGATT.GCAA.T.TTT.AATTCTTACAGATTTTTAGCATTCAGATTTCTT.TCTGTTATAAATTTTGGA.C.AAAAA.TCTAAA.AC.T.CT.GATAT.ACCCCC.ACTAG.AT.TCCTCACCAGA.TT.TTTCCGAGAAAATTT.G.TCAG.TTTCTCGGGAA.AT.CAAAA.GG.TGG.A.GGAC.TC.AT.AAACTACA.ACGTCGG.AC.T..CTATC.AAAGG.TAAATGAA.TCGTCTCT.TCTTCTCA.
JJ=   184  MV=                CTAAATCATTC.TCTTTTTAA.TGTTCTTAT.AATATTTTGTTGG.TTTTTGA.AAGGTAAT.AATAGAGAT.CGAAGCCAAGAATGTCA.C.TAGAG.TCTATAGACTTGCT.TTTAA.TAACAGGT.GGGGAGGTTGAAG.GT.TTTGGTG.GGT.A.G.GTATCT.TG.CAAGACATACATATAACAT.ATTGATGAGTACT.ACTTGCTCA.ATAT.TA.CTTCA.AGCTGAAGCAAAATAACATATGAAACCAAATTGAGATAACACTTCAAATCATAT.TGCAAATGTAAAGAGT.GAATTTGCACAA.T.GATT.T.ACAAA.GTG.AACATATACAACA.ATGGATTATAAGTTCTTTAAA.AACCAC.AACAACAAA.AAAAA.AAAAA.AAAAAA.AAAA.AAAAAT.TC.TAGAGGAACTTT.TGGG.T.CAA.TTTTTGGTTTATTTGGTTATCACAAAACCAAGC.CAATTATACCGATTTTTC.C.AAACC.AAACTC.AA.A.TT.ATACC.GATTGA.AATTG.GC.CACTCTTAGTG.AC.GACGGCGAGGAAGAG.C.TCCG.CCGACGTTTAC.TG.AGTAA.AA.CCT.T.TACT.TC.TG.AGCAAGAC.AAGAAAA.AA.G..AAGAT.ATTGA.GCGATTAT.GATTCGCG.CAGCTGCC.
JJ=   185  MV=                AAAATGCACAT.TTACTCTAC.TAACTAACT.TTTCATTTACATT.AAAAACA.TATATAATGAAATCAAAT.TTGTATGCAAATTCCAT.A.TATAT.TATAAAGCTAAAAT.TATTT.AATTGAAA.ATTTACAATCTTA.TC.GTCTCCT.ACA.T.A.ACTAAT.TT.AAAAACAGTTGCATTCTCT.TAAACAACAAAGT.ACAAAAAAA.GAAT.GT.TTCCT.TCCATATGGCTATTTAGCTAGATCATCATTATTAGTAACATTCTCTTTTATAAT.CAGATAAACACAGGAT.AATTATACAATG.T.TGGA.A.ACTCG.ACA.TAGATACTAATAA.TTGCAAACAAATAATTAGAGA.GAATCG.TTATAGAAA.ACAAA.AACAA.AATAAA.TGAT.AGTAGA.AA.AACAAATGATTT.TTAT.A.GCA.TTCACAGTCAGAGTCACGATAATTCACCTGTCT.CCGGTCAACGCTTTTTAT.A.GACTC.TCTTCT.TC.T.CT.TCCTT.CAAAGC.ACTCT.CT.CACAAACACTC.TC.TTCTTCATACTCTCT.TATCTC.TCTCTCTTTCT.TC.AACCA.CC.GTC.A.TAGA.TA.CC.GGGGAAGA.CGAAGAA.AC.A..TGTAT.CTTCT.CTTTCTCT.TCTTACTT.TTCCCCAC.
JJ=   186  MV=                CGGTAAATAAA.CCACCTAAC.AAAAGAGAG.AAAACAAATTTTT.TTTTTAT.TGCATAGAAACAAAAGAG.AAGCAGCAGCAGTGAAT.A.ATAGA.ACTGTAAAATTCTC.AAATT.CCTTATTC.TATTATTTTCTGT.CC.ACTAATA.ATA.A.C.TAAAAC.AA.AAAAGAGAAAAAAGGGAAA.AGAAAAAAAAAAC.TGATGTCCG.TTAC.TT.TATTA.AAAGGTTTAGGAATCGAGAGAGAGTATATTACTTATACTTGGACTTAGATTGCA.GACAAAGCAAAGCATC.AAAGATTCATTA.T.TCAC.T.GCTTA.TAC.ATACACAGATACA.TAGAGACACTTGTTGTATATA.ATACAG.AGAAAGAGA.GACAG.GTGTT.AGGGCA.AAGT.TGATAG.TA.GTGGTGGGTCTG.ATTT.C.TGA.CATAGTCCCCATTTCCCGCCTTTGCTATTGTTT.GAATATCTCTCCTCCTCC.T.CCTTC.TTCTTC.CA.C.TA.AAGAC.ATATAT.AGAGA.GA.GAGAGAGAGAA.AC.TTAATAAAAGACTGA.G.ACTT.TCCTCAGAGAT.AA.GAAAG.AG.AGA.G.AGAG.TG.AC.ACTGTGTT.TGTGGAT.GT.G..ATTTT.TTTTG.TTTGTGTG.TTGGAAAA.TGGATACC.
JJ=   187  MV=                CCTATTAAAAT.TTTGCAAGA.TTATCATAA.GATTGTCGTATAA.AGAGTGC.TGAATCTTGACTTAATTT.CATAAAACTGCTGATCT.A.AAATC.GACATCTATGTAGT.AAGTT.CTGATCGG.TTTGCTTGAACAT.AT.ACGGTTG.AGC.T.A.GGACAA.TT.ATTCTTTGATTTATTACTT.TAAATACTAGTAT.CAATTTTAT.TCAC.AA.ATTTA.TTTTTGTAATTTTTTTATACAAGCCTTTAATTTACCTTTTTTTTATTCACACAT.TACATGGCAATCACTT.AATCACCAAAAA.C.CGTA.T.AGGAT.TAG.GATCGTAATTTGC.AAGTTATTAAGAAGATTTGGC.AGATTA.CATCTCTAA.TTCAA.TAATG.TTGTTA.CGTC.ACATAA.CT.TCTTAAATAATT.GATA.A.ACT.CTCTTAAATACGAACTTAATTGGTCTAGCCGGA.ATCTAAAGTCAACCCTAA.A.CTCCT.CCTTCT.TC.C.TT.TTAAG.AGACAC.ACAAG.AG.ACAACCTTTCT.TC.TCCGTATCTCTCTTT.C.TCTC.TCTCAGC.TCT.CT.CAAAC.AT.GTC.A.GGAG.CA.AT.AACATGCT.CTGCGGC.CG.A..TCTCG.CCACC.CTACTTGG.CCCCAACG.CCACGGCG.
JJ=   188  MV=                GCGTTTTCCAC.CGAAGAATT.GGTTGTGGT.TCCATCTAACTTA.AGATATT.TTGTGTTAAGATGGTTTA.TTTGTAGAGATATATTA.T.AATTA.TATATGATTTCTAA.CCAAA.ACAACAAG.AAGTTTTTAAAGA.TG.GGTACAA.ATT.G.A.ATTAAC.TA.ATGTAATTCCACATTGTCA.TTTGGTAAAAGAA.AGATATCTT.GACA.AA.AGAGA.TTAAAAGAATTATGTGAAAAACCTTGGCGACCTTAAACCATCTCCAATGTCTTT.ATATCTTTGGCATCAT.TAAGAGTAAATG.T.GTAT.C.TTGAT.CAA.ACCTGAAACCACT.AAAGAAAAACATATGAACTCA.AATAGA.GGCCAATTA.AAGAT.GAGGT.CCAAAG.AATA.GGGAGT.GT.CAAGCCTTTCAC.AAAG.A.CGA.CGCCGTTTGGCTAAAAAAGGCCCAAGATCACAA.CGACGACGTTTGCTGAAG.A.AAAAT.GAAAAA.TC.T.TT.CACTA.CAATCA.TTAGA.CC.AAAAAAGAAAA.AA.AAAATCAAAGGAGCT.T.CCTT.TTTTCGCTCTC.GT.CTCCG.TT.TAC.C.CTTT.TG.GG.ATTTTTCC.CTAAACC.TT.T..TTCTC.TCTTT.GTATAATC.AAATCCTC.TTTATCTT.
JJ=   189  MV=                TCAATCATAAT.TGTGATCAT.TGAGATCGA.GAATTAAGAGTAT.GTGGGCT.TTGATATTTGTAACCCCA.AACGCTCGCTCTATCGC.T.GGAAG.TTGAGCAGCCATTG.GAGAC.TTTTGAAG.AAGAAAAAAGAGA.TG.AAAGAAG.GAA.A.G.AAGGAA.AA.AAGGAAAGAAGAAAGAGAA.ATGAGAGAAAAGG.TTAAGGAGC.GATG.GT.GCTCT.GATACCATGAAAGTTAATGAATTCCTCTTGAGAGGATCGTTGAATTGACAAGGC.TATATAAAGCCAATGT.TGTTACACAAAA.T.CAGG.G.ATTAA.AAA.ATCATATATACAG.AATATATAAAACAGATTGTAA.CAGAAC.GTCCCTATA.TTCTA.TCATG.GATGTG.TACT.TTAATT.TT.TTTTAGTAGTAA.ATGA.A.TGA.AGGTGTTAAAAAAAAAACCCAACTGGGCATGGC.AAAGAATGTCACGAGGCC.C.AAACG.GCCCAC.AG.A.AA.GGTAA.AGTAAA.ACGTT.GG.CCAGAAGGAAG.TG.GAGTTCGGATCCGGG.T.CAAG.TCACCGGAGAC.AG.CGACT.CA.CGG.C.CTCT.TT.GG.TGGATCCT.CGGTGGC.TC.T..CTCAG.CCTCT.TTGCTCCG.CCCGCGAA.TCTTTCCC.
JJ=   190  MV=                GTGCAGTGTTG.TGGCGCTAC.TCGTAGGAG.TCTACTCTAGAGC.TTTATAT.CCCATCTTGTCACAGTTC.CTTTTAAAGAAATGGGC.C.TCGTC.GGCCCAATAACAGA.AAAAA.GGTTTTTA.GTTTTGATCAGAG.TC.TCAAGTT.GCA.G.C.AGCTAA.CA.ACCAACATGGTCAGGGACA.AGATCACACACTT.AAAAAAAAT.CAAG.TC.GTGTC.TCTTCCGCATTCATACATTTCATTTGACAAATAAATTATAAATCTGAAATTGAA.GACTTTGACTCTCTGT.GCAAATTTCCGT.T.TAAG.A.ACTTG.AGA.AGAATATACATAA.ATTGTGCCAAGATATATCTAA.AAACAA.TTAAACCAA.AAAAA.ATGTA.TCCAAG.TGAT.TCAAAG.AA.AAATGTGTGAAG.GGAA.A.AAA.GAAAGAGGATAAGACACTTGTGGAGAGCTTGTG.CCAAAAAAATCCAACGGC.T.CAGAT.TCAACC.AA.C.CT.CGTTA.TAATCC.CTTCG.TA.ACAAATGCCAC.AC.GAAGACACACATACA.C.ACAC.TACCGATAAAG.AA.AAACC.AG.AGA.A.GAGA.GA.GA.GATAACAA.CAATGGT.TT.C..TTCGC.TTCTT.ATGTCATT.TGCTCCGG.CCACCGTG.
JJ=   191  MV=                AGGTAAAATAA.GTTGTTGTC.GTCAACAAT.TACAAAATGAACA.CGATTGC.TACAATATGTTATTGTTA.TAGATCTTTGGCAACTG.C.AAAAC.GAATATAATTTAAT.CACGT.ACGATACG.ACTATGAAAAATC.AA.ACTTCAT.CTA.A.G.ATATAT.GT.TTTGGTTTTCATTTTAAGA.TTAATTAAAACGA.GAGTGGTTA.TGTA.TT.AAATT.GTTTTTAAATTTATAAAGAAAAACAAAACATTTTTTACATGTTTCAAGAAACAC.TTAAATATTTATCCAC.AAAAAATAAAAT.A.AAAC.A.ATGAA.TCT.TTATTTTTCATTC.ACAAAGGAAATCTGAAATAAG.AGTAAC.CTAAAAACC.ACGTC.ACCAC.ATTATC.CTTA.AGAATA.GA.TATGTAATGTAC.ACGT.G.GCA.GATCTCAAGTGGAGGGAAACGATTCGTTTAACC.CAAAACATCTCAAACAAT.T.CCTCT.TTTCTT.AG.C.CT.TACGA.ACATAT.TACTA.CC.AACAAAACAAT.CA.AGAACCACTCTTTCG.T.GTCG.CAATAACAATA.AG.AAAGA.AA.GAA.A.AAGA.AA.AC.CAGAGATG.GCGATGA.CG.A..CAGCA.TCTAC.GGTATTTG.TTCTACCG.GCCAATGT.
JJ=   192  MV=                CACATCTTCAT.GGAGAGATC.GGTTTAGTG.GTTGGATTTGAAT.CTTTTAA.TGGTTATGACTTCAACTA.AAAAAACACTGTCGAGA.G.ATGTT.GTTTCTTGTCTTGG.TCAGT.GAAAATTT.TCTCTGGTCTTAG.GG.TCTTCTC.TCA.G.T.CACCAT.CC.TCTCTTTCTATCTCTCTCT.CTCTTTACTCTCT.AATCTTTAT.CCAT.TC.TCTCT.CTTCTTCTCTATGCCAACGAAGCAATAGCTATGAAAAGCTAAACCCTTTCCTTC.TTCTTCTTCTTCTTCT.TCTTCTTCGATT.G.TTTA.G.ATTAC.TTG.GGTTTGACCCAAG.TTTGCTTCTTTCTATGATTCA.TCAATC.TAGATCTTG.CTATC.TGGGT.CCAGAA.ACGA.TTCACG.CG.CTTCATTCATGA.TATA.A.AGT.TACTACCTTTTTTTTATTTTACCTTCTGGGTCA.TGGTTTTGTCTGCTTTTC.G.TCTTT.TGCTTT.TG.T.CT.GGATG.ATTCAT.AATCT.CT.CGAGATCTATT.AT.GTTCACAAGAGTTGT.T.CTTA.TGCGTGGTGAG.AT.GATCT.TA.GGA.G.TGTT.TC.AC.TATCTTTC.TTCAATT.CG.G..GTTTT.TAGTT.TCTGAGAT.CTGTTTTT.GAAGAATC.
JJ=   193  MV=                TGATAGTTATG.AATTAAAAA.TATGTAACA.AAATCTAAAATTC.GTAACCT.TTATATTTATACGGTATA.AATTCATAACTAAAAAA.A.TATGT.TGTACCACATTGGT.TTAAT.TTGTCTAA.AATTGACAATAAT.TT.GTTAATT.TGT.T.A.CATATT.TT.TAAGTCTAAATACAATAGT.GTAAGTAAATTTT.TACAAAAAC.CTAT.GA.CGCTT.AACAGCGACAACAATACAAATTAATTATACTTGTCAAAACGATTTGCAAATAAA.TGAGTGATTATGATTA.ACCATGAGATGT.T.TAAT.A.TACAA.GAA.CCATAAAATTTTC.ACAATTCAAGGTCAGGCTCAA.ATTTTG.AATTACAGC.CCAAC.AACAA.CTAAAT.AGAA.CAGAAG.GC.CCAATAAATGTT.AATT.G.AGA.ACCAAAGCTGAAAATCCCAAAGCTTCGCAAGCA.CGATTTAGTTGGAATTAG.A.TACTT.TGCTAA.TT.G.CC.TAACT.ATTTAT.GGGCT.CG.GCGGGAAAATC.AT.CGAATTAATTTTCTC.T.TTCT.TCCTTTTTTCC.CT.CAAAA.AT.ATC.A.AAAA.TC.CC.CAAATTCA.ACCTGCC.GT.T..AGGGT.TTTCA.ATTTCTCC.ACTTCTTC.TTCTTCGT.
JJ=   194  MV=                TTCTTTTAATT.CAAGAATAA.TTAAAATAC.TCCATTTGGTGAT.TTGGTGG.ACCGTTAGAAATTAAAAG.CAAAATGCAAAAATATT.C.AAGTG.GGATAACATAATTT.AACTG.ACAATTTG.TTCATGTTTCCAC.TA.ACTTTTC.TGA.T.G.GAAAAA.AA.CGCACTATTTGCAACTATA.ACGCACTAATCTC.TTAAAAAAA.AAGG.TT.AACCA.TAAACTCTAAACTCTTCCAAAAAAGCTTAAATACTCCTAA.CTAACCAAATTAA.TCTTTTAAACAAAAGT.CAAAAAGTTACA.A.ATTA.T.ATGAA.AAC.TCACGTCAACCCC.AGTTACAATATTGTCTCTGGA.AAACTT.CCTAAAACT.AGTAC.ATTAA.ATAAAT.ATTT.ATAGAA.AG.AACCGTTCATTA.GTTT.T.AAA.TTAGAATACTAATTAACATCACAGTAATGCCGT.TCTTAACTTAATAATTTT.T.AAAAC.AGAACA.CA.C.AG.ATTCT.TAAGTA.CTTCC.TC.CTCCACTCGAA.TA.TCTTTTTATTCTCTC.T.CTCT.CTCTCTCACAT.TT.AACCC.CA.AAA.T.CATG.GA.TC.GCCTTACC.AAGAACA.AA.A..CCCTA.ATTCA.TCATCACT.TGTCTGAT.TCTTCTCT.
JJ=   195  MV=                ATTGCATTTTC.TGAATGATG.AAGCTACCA.ACCTGTTTTCTTG.ACTAGAC.TGTTTTAGATTTTCACCT.TTTGCATGCCAAATTTG.G.TATAC.AAACATACTTTGAT.TTTAT.TTCTTAAA.TTGTTCATTTTGT.TG.TATGCTG.AAA.T.G.AGAGTT.TT.AAGTTCATAGAAAACTTTG.ATCAAAAAAAAAA.AAAAAAAAA.AGTT.CA.TAGAA.CACAGTCTCTTTTATGTTCAGTACAATAATCACAGCTACCAATGTAACTGAACA.TGTATTTGTTGTTTTG.TTTAAGAGATGT.A.TCAC.T.GTGCT.TCC.GTCAAAGACCTCA.ATACTCGAATAAACTATAGGA.TTTTTT.TTTAATATA.AACAA.AAAAA.AAGGAC.ACGC.GATTTT.TT.TTTTTTTTTTTT.CCAC.A.AAG.AATTTTTGCGAATCTGTGTTTACACTTTACACA.CTCTGGTTTTGTCAATGA.G.AGCAC.GGGAGC.TG.C.AC.ACGAC.TACATA.AGCCC.TA.GTAAGTGAAGC.GG.CAAAACCGGAAAAGT.T.AAAA.ACATGAGGTTC.CA.AAATT.GA.AAA.G.ACGA.GA.GG.GAAAAAGC.AATCCCC.AC.T..ACGCA.CGATC.GGGCGGGA.ATAAAAGG.GTGGGAAG.
JJ=   196  MV=                AAGATATTGTG.AAATAACTA.TAACCAATT.TATAGGAAAGTGA.TGTAAAA.ATAAATAACTAGTTTTTA.GGTTTTTGTTTAGAGAT.T.ATGTC.GAAATAATTGTGAT.TTGTA.GTATATGA.AAGATTGGAAAGT.CA.CACCTCT.TTG.A.C.GTTAGT.AA.ATACAGTGAGTGTGTGTGG.CAAATCGATTAAA.CAAAATTTA.TACA.TA.TGACA.TTTTTGTTAGGAGCAACATTTTGATTATTTTTATCTCCTAGTGTTTCTAATAAT.TGTGGAGACCAAAAAA.GGGTTTTACAAT.T.TGGT.A.AAATA.TCG.TTTTCTGTTTCTC.CTAAAAACTCTCAATTTAGAT.TTTTCT.AAACAAAAA.CACCT.TCGTT.TTAGAA.TTAA.CAACGA.CA.CAAACAGCTAAA.AGAT.A.ACA.CACACGCCCACAACAATAGAAGAGAAAAAATAG.AGATCGAAAATCAACCAA.T.ATCAT.TTGAAA.TC.A.GG.AGAAA.ATAATA.TTAAT.TA.GATTTTTCCCT.CT.TTTTTTCAATGAAAT.C.TTTT.GGTTTATGTCT.GT.TTATT.CT.CGT.A.TCTT.CT.CC.ATGTCTCC.TTCAAGC.CA.A..TCTCT.CGTCT.GATTATTA.CACCAAAA.CATGTCCT.
JJ=   197  MV=                GAATGAAAGCT.TTTCTTAAT.TCCACTACA.ATTTTTTGATCAA.CTTCAAA.CAACGATCTCGCTGGATT.TTCTCTTTTTCTTACTC.T.TCTTC.CTCTCTTCCGAACC.CATCT.CTCGATGA.CTCTTCCTCTTCT.TC.TTAGAGC.TTA.G.C.TTCGTC.TC.CTTTGATTTAATCTCCCTA.TGGATGCTCTTCA.ATTCAATAA.AGGC.AC.CGGAA.GCTCGTCGAAGGTACGCGCTAACATCTTGAGAGGCTCCATTCTCAGAAGAAACG.AATCCGGAGAGAAGAG.TAGCCGCCTTTG.A.TAGA.G.AGATT.GGC.TTTGCACTGTTAA.CTCTTCCGGTGACCGTCTTCA.TCGGAA.CAACAAGCT.CAAGG.AAGAT.GGTCAC.AAAT.TAGGGC.AA.GTTGAAAAATAA.ATAA.A.CCT.TTTTATACATAGAATTGAAAATGGGCCTAGTGG.AAAAAGCCCAATAAGAAA.A.AATGT.CATCGG.TG.T.CT.CTCTT.ATAAAG.GTAAA.GC.GCAGTGTCACT.CA.CAGAGTCAACAACTC.T.CTCT.GAATTAAGACG.AT.GGCGG.CT.GCA.A.TGGC.TT.CT.CATGTTTC.GACGGCT.CG.A..TCACC.GGCTC.TTTCCTTC.TCTTCTTC.GTCTTCCT.
JJ=   198  MV=                CCTTTTACACT.TCTGGTTTG.TATCGAGAA.AACATATTGCATT.ATTAGGT.AAGAATAAATCGGGTTAT.GATATGATCATATAGAA.A.CTCAT.GTGTTTGTTTTAAT.AAAAA.TAATTTGA.TATATTTGTAAAT.CT.TGATTGA.AAA.C.T.TTTGTG.AG.TGGTCAACGAGTTATTGGT.CCAGTCATAAATC.TTCCAGATG.GAGA.TG.ATTAG.TTCGAGGCATGTTAGAAGGGATCTCTTCTCCAAAAGAGATGAATTCACTGTCTC.TCAGAAATGTAAAGGT.CGAGATATTAAA.A.AAAA.A.AATGA.TCG.GTTCCTATTCGGT.TATACAGTCGGTTAGCCGACG.AATCTA.TCAATAACC.GAAAG.CGATC.CGAAAC.TCAA.CTCAAA.CC.GAACTCAAACCG.ATTA.G.TTT.CTCAGCTTCAATTCAATCTCAATTTCTTATCTA.AAACAGGCCAATTTTTGT.C.TTTTC.TTGTAG.AG.A.AT.CTGAG.TAGTAA.ATCAA.GC.GGCTTTAGCAA.TC.ACATGTCATGGCTTC.T.TCTC.TATCTTTGAAT.CC.TTCGC.CT.CTC.G.CTCC.AA.GA.TTCTTACA.AACCCTA.AC.C..CAATT.CCCCA.ATTCTCCA.TTCCTCTC.TCCATGCT.
JJ=   199  MV=                CTGTCTATCTA.AGATTTCTC.CACCTTCTC.CATCATCCACCGT.TGATTCA.CTCATCTCATGTCTCCAA.TGACTCATCTACGGTCA.A.GATTC.AAGGAGCATGAAAC.ATCCC.ATGAACCA.AATTACACAAAAA.CA.TTTACCT.TGA.T.A.AAAAAA.CA.TCATTTTATTATTTTGGCA.GAAGAAAAAGTCT.TAATTCGAA.CTTT.GA.GCGTG.CTTATAGTTTAATCAATTAAAGTTATAAAGAAAAGTAACTTTATAAATTCAGGA.GTAATCAGTAGATTTA.TACCATTCTTGT.C.CATC.G.CTTTA.AGC.CACACTTGATCGG.ACGGTAAGCAATCAATCCGGT.TTACAC.TTTCTGATT.ATAAA.GATTC.CAACTT.TTGG.TTATAT.CG.GACGGTTAATAA.TCAA.T.ACG.GTTTGAGTTTAAATCATAGCCGTTGAGATGTTT.GACTAAAGTGTTTACAAA.G.TAGTC.AACACT.CT.C.TT.TCTGC.TACAAA.GGACC.AG.TCTTGAAACTC.AA.AGTCCTTACCTTTCC.C.TTCT.CTAACCTCTCT.TT.CTCTT.TC.TCT.G.TCTC.TT.TG.TGAGAAAT.GGGCATG.GA.A..GCTTT.GAGAT.TTCTTCAT.GTTATCTT.CTTCTTTG.
JJ=   200  MV=                TGCTGTAACGT.GAAGGAGAA.ATATCTAAT.AAATTACATTTTT.ATATAAA.AACTGTACTAACTTACTT.AAAATGAGAGTGAAAAT.A.CTAAA.TCGTATGAATATTA.CAGTA.GTATTTAA.TTACCATTTTATT.GA.AATTTGATATA.T.A.TATATA.TA.TATATATAACCATATATTG.GTATATACACACA.TTTTTGTTG.ACAA.AT.AAATC.AATTCTTATAACCAAGTTTGGTTGTTTTCCAGATAAATAAAATAAAAACAAGAA.TTATCCTGTTTCTTGT.TTTGGCATCTAA.T.TATC.C.TTTTG.TAT.GTGGGGAGGAGAA.GATATGGACACAAATTTAAAA.TACTCT.ATACATAAT.TTTTA.TTATT.ATCAAG.AACA.GAAATG.AA.AATAAGAATGGC.ATCA.T.TTT.ATTGTGACCCATAAAACAAAAAAGAAAAGTGAT.AAAACATAAAAAAAAACT.T.TCTAT.AAAAAA.AA.A.AA.ACATT.AAGAAA.CTTGC.CC.CTTCCTTCTCT.CA.CAGATCATTCTAGGG.C.TCCT.GACAGAAAAAC.CA.AATAC.CT.TTT.C.CTCT.TT.CC.ATTTTTGT.AGAATTT.CA.A..ATCTT.TCTTT.CCTCAATC.TTTCACAA.TGATCTTT.
JJ=   201  MV=                TCCGTGTTTAT.AACTTCTTA.AAGTTTTTA.CTATGCAAGTTGT.CTTATGA.CACAGAGCTAATATACAT.AATTAATTCATTACCTT.A.TTTAT.TTAATTTACTAGAC.TTGTT.AAAGTATT.CTTCAGAACTGTT.CA.TAGAGTA.TAG.G.T.CGCATA.TA.GTATATTTACAAAAATATA.TAATTACTCACAA.GTTGCGAAA.AGAT.TC.AGATA.CGTTTCATATAATAGGACCCAATTTTTTACAAAATTTGTTCAAATTGAGTTAAA.TCATCAAAACCAAATT.TTCTTCTGTTAT.A.GATC.A.AATTT.ATA.AAAATAGCTATTT.GCTATATTATATATATATATA.TATATA.TATAAACAT.TAGTT.ATTAA.AAAAAA.AACT.GCGTGT.TT.CCAGTTCACACG.GGTA.C.AGA.GAGAAGCCGACTCATTTTCATTTGGCGGCGCTG.AAACCATACAAAGTAATT.A.ACACA.AGAAAA.TT.A.AA.TTTGT.ATATCT.ATCAG.CT.AAACCTCGTCC.TT.TGTCTTAAAAAACAC.A.TCTT.CTAAAATCTCT.GT.CTTTC.TT.TCT.T.CCTC.TT.TG.TCTCTGTT.TCTTGTT.TC.T..CTCTC.TCTCT.CTCTACAG.AGTTTTCT.TTCCCTCG.
JJ=   202  MV=                AAGTTAATATT.TATCACCTG.TTAGAAAAT.ATGTTAAAAAAGG.ATTTGAT.TTATTTTTTGTTGAAGAA.GAAACATGATTTCTAAA.A.TATTT.GGAAATCTTTGATT.CTGGT.TTATACAC.TTTGTATCAATGG.AA.ATTTGGT.AAA.A.T.TGGATT.TG.TCAGTGTGAAAATATCATG.GAGAGGAATCAAT.TAAAAAGGA.AAAG.AA.CCTTA.CCAAAAAGAAAGAAAGTAAAAGAATATAACTAAATAGACATTACAGTCAGCTTT.TCTAAACAAGGAAAGG.ATAGACTTATAC.A.TGAA.T.TAGTA.ACT.ATTTCCTTAGAAT.TCAAGGATTTTTTTTGTCTAA.CAGTAC.TTGTCAAGT.AACAT.AAGTA.CGATAA.TTAA.AGTCTA.AC.GATGATGTCTAT.GGAG.C.CGT.CTTACACGTGGCACAGCTATTCTGGTCCGAAGA.AAAGGATGATTTGGTGCA.G.GTGCG.TGAACA.TT.T.CG.TCCTA.TATAAA.TCCTC.TC.ATCTCCAATTA.CT.GATTTCACACAAAAC.A.AAAA.TCGACCAAAGA.GT.AACCA.AA.TTG.A.TATT.TA.TC.TCTTCTCA.ACCATGG.CG.A..TGAGA.CAAGC.CGCTAAGG.CAACGATC.AGGGCCTG.
JJ=   203  MV=                TTCTGATGTTA.AAGTATGTG.TCATAGACT.AATTCAAAAATCA.AAGAAAT.TAGTAATTTGAAAACAAA.ATGAGTGGATTCACTTG.T.TCCTT.GAAAAAAGAATAAA.ACCGA.CAAAAAGA.AAGATTACTATTA.GA.ACCGAAC.CAC.A.T.TTAATC.TG.CAGTCTACTCCATATTAGA.TTAGATTATTCGA.TTTTGTTTC.GGAT.AA.ACTCG.GATTTTTTTGGATTGAAACACTCTTACATTTTCTTAGTTATTAGATAACGAATT.AAACAAGTTGAAGCAT.AAAATCCAAAAT.T.GTTA.G.AATTG.GAA.GTTAGTACTTGAG.TTTGATGTTTAAGATTGAAAC.TTGTAA.TGTGTAAAT.CTTAT.AAAAG.AGTAGA.AAAA.TCATAC.AC.GTTAGACACAAA.ATTG.T.ACA.TTTCCATGGACGAAAAAACGACAGCGTTTTGAA.TCTAAGGAAAAAAAAACA.T.CCAGA.AACAGT.CC.C.AT.CAGTT.GCTTTT.CTTCA.TC.CTCTTTAGCAA.AA.AATCTCAGAACTCAA.A.AAAA.AAACATCCAAC.AC.CAAAG.AC.AAT.G.GAGA.TG.AG.TTTGCGTC.TCGCTTC.AT.C..TTCAA.CCTCA.AACCCAAT.TTGTCTAC.TAAACCCT.
JJ=   204  MV=                GGACCAAAGGC.CCAGCTTCC.CCAAGTTTC.ATGTAGTCACCAC.CATCAAA.GTATTTCCTTCGTCAGGT.CTCATATGCTTTTTAAT.C.TGAGT.AAGATCATGTTATG.AATTT.CCACCAGC.CCTAAAAGAATCT.AC.TTGTTGT.TTG.A.T.CTCTTC.TC.TATACTGTGTCTCCTTTGC.TCTGAACATGATA.AAACATATG.AACT.GT.GTTTC.AGTTCTTATCTCTCTCAGTTCACAATTTGTTGGACTTGCTTAGTTATTTAAATA.AGATTATGCTCCTATT.TCATTATTATGT.T.ACTG.A.CACCA.AAA.CCTTGGATACTAG.ATTCTATTAGAATAAATAAAT.TGCATA.TGGATTAAT.ACTCT.AAACA.AAACAA.AAAC.AAAAGA.AC.AAAGTAAGATTG.TTTTAG.TGA.CTCGGACTGGACTGTTAACATCGGATAAATCTG.AAAAAGTAAATAAATAAA.A.ATAAA.AACCCT.AT.T.CT.ACGTT.TTATTC.GTCTG.GG.AAAACAAAAAT.TA.AATTCGATCCCCAAA.A.TTAA.TAATTCCGTCT.TC.ACCGA.GA.AAA.A.ATCC.AG.AG.CTTCTTCT.CCTCCGA.CG.C..GATGG.AGTCT.CGTCGGAA.CCCTCGCG.CCGTAGTA.
JJ=   205  MV=                GAAAACTGTTA.TCTTTAAAA.CTGTTAGTT.ATCAGATATTAAT.TCATGAG.TTTTTCTGTTTTAATTTT.ATATTCTTTTTTATTAT.T.ACCAA.ATATTAATTAGTCT.ATTTT.AGTAATTT.TATATTGGATCAT.TG.GCATTTT.GCC.T.A.ACTTGT.TT.TAAGTTTAATTATTTTTCT.GAAACTAATATTG.GACCATTGA.CATT.TTGCCTAA.CTTATTTTCTTATTTTCTTTTTGTCTTCAACATAATTTTTAACCAACCAATCTA.AAGAATAAAGATTATA.AACTGATCTCTT.T.GTAA.G.AAATA.TAA.AAGAGTTATCTTT.CTCTTATGACATCAATAATTC.TAAGGC.CCAATTAAG.GCCTC.CAGAG.CAGCCC.AATC.TGAGAT.CT.CGATATATTTTT.TCCG.G.TAT.ATGAAAAAAAAGTCCAAAATCCAGCTCAAAATT.CAAATCTTTCAAAAATTT.C.TTACA.GTTCGA.GT.C.AA.ACATA.TACAAT.AATAC.AA.ACCACAAATGT.GT.TCTCAATCAAATTCC.T.CCAA.GTTTATCTTCT.TC.TTCAA.TC.CAA.G.AAGA.AA.GT.CTACGAAA.AGTCTCC.TC.C..TTTAC.TAATG.GGTTGTTT.CAGCAGTA.AACACCGG.
JJ=   206  MV=                AACAATTTCAA.AAACAAGAT.AAGTAAAAG.TTTAAATTTAAAA.AAAATGA.ACTAAAAAGCTTTGTCCT.ATTGATCACCTAATGAG.C.CTTTA.AATTTCTAACCGTC.TTAAA.TCCTATTA.CTAGTTAAAATCT.TT.AAATTAT.TTT.A.A.ATTAAA.GA.TATAGGTTACATTATTTAA.AATATAGATATAA.TCAATTAAA.AGTT.TA.AAACT.CATGTTAAAAGCATCTTAAAGGGAAATGAAATATTAATACAAGAAACAAATATA.TATATGTAAAGACATA.TTTTCACCAGCG.G.TCCA.A.AAAAA.AGG.ATATATTCACATA.TTAAAAGAAAATATTGGGGCA.AAGTGG.ATAAGATAA.CATCC.AATGA.GAATAA.GACA.TATCAA.AA.TTCATATCCCTG.AGAG.C.CAC.AACAATCTTAAGAAACAGATCCTCTGTCTTGCC.ACATCAGCAAACGCAATC.T.CAAGT.TTCGTA.GA.T.TG.CTTAT.TTCTTC.ATCAC.AC.ACTTCAAACTC.GA.TTTTATTTTAATTTT.C.ATAA.GAGAACAACCA.AG.ACAAA.AA.GAA.C.AATG.GC.AG.CGAGTGCA.TCTCCAA.TG.G..CGAGC.CAGCT.AAGGAGCA.GCTTCTCC.TCCGCTTC.
JJ=   207  MV=                TAGGATAATTT.TTCTATTCC.TTAAAAAAA.AGGAGATAATAGT.CGTTTCT.TGCGAAGTTGAGATTGGT.AATGAATGCTAAGTTTA.A.GATAA.TTAAGTAGAAAAAA.CTAAA.GCATTGCA.TGCAGTGAGATCC.AG.ACACAAC.CAA.T.A.AACTTA.AA.CCACGTGTCTTATTTCATA.AACACTTGGCAAA.AACCAGCCG.GCAA.AA.CATGA.AGGAATATACGACAGTGTCAGGAGTTCAGTTTCTCACCAAACACGTGTCAGAAA.ACTAAAAAAATACAAT.TAAGAATCAGAT.T.TTGG.G.CATTA.TTA.GGGCATCTTTCTT.CAC.TACAAGCATCTTCGGTC.TTGATC.CTCAGCATC.TATGA.AAGAT.CCACCG.TTCA.ACTTGT.CA.AGATCCAATGGC.TCAC.C.ATC.TATCTCTCTTCAGATCCATCCAACGGCTAAGAT.TCAATCTCTCCCCATACT.A.ATCCT.CTCTTT.CT.T.TC.TCCCT.TTATAT.AACCA.CT.GATTCAATCTT.CT.TCGTTAGGATATAAT.A.AAAA.CATTTCAGAAA.TG.GCGAC.TT.TGG.A.TTCT.CC.GT.TAGAGGTT.TTGGCTT.TC.G..ACTAC.GTTAA.CTTCGTCT.TTAACAAT.CTTTGGAC.
JJ=   208  MV=                ATATCTCATTA.TCAAGATCA.TATATTAAT.AGCACAAGTGATT.AGAAGTG.AAGCTTCCTCCTAAGAAG.TTTCAAAAGTTGTGATT.G.CCAAA.ACTTTTTTTAAAGC.AAAAT.CGTGTTTT.CAAATTTTCACTG.TT.TGTTTAT.ATA.T.A.TAATAT.GA.AATGATTAGACCATTAAGC.CAGTTTGAAGTAC.AAACATTGT.CACT.AG.TATGA.TAATTCAAACATTTTTTTAATTATCTCCATATTGATTTTTTAAAATCCAACCAA.GTCTACTTCTGGTGAT.GTATGATCCTAA.A.GTCA.T.ATGTT.TTA.CGTTGCATTCGGA.AGATTTTTCTTCTCAAAGATA.ATAAAG.ATCCACCAA.GCTTT.TAAAC.TTTTCA.AGTG.TTATCT.AC.TTCGACATTTTC.TGGG.C.TCA.AGCAGTACGTTGTTGGCCCATTAAGGCCCAAAT.AAGTAAAACTGTGGTCGT.G.TGTCT.AGCAGC.CG.C.TG.TGTCA.TCGTGG.AACTC.CC.ATTTTCTCTCT.TT.TACTTGTTCGTTCCC.A.AACT.CTTCTCCCTCG.AT.CGTCT.CC.GTC.G.CCGA.TC.TC.GTTTCTTC.ATTTTCC.GG.T..GAGAT.TCTCT.CTCTATTT.CTCTGTAT.ATCTCGTA.
JJ=   209  MV=                TTAACGAAATA.CAGACAATA.AATTAATCG.TGAATAAAAAAAA.TTCTTAA.TAAACATCCAAATATCAA.TATTTTCTTGGAAACTT.A.TCTCC.AAATGGAAACAAAA.ATCCT.AATAAACG.TAACCATGATTAA.AA.GAAAAGA.GTT.G.C.ATAAAC.AT.CCAAAGAAAAACAATACTA.TTATATATATAAA.AAATCCAAA.TCAA.CA.TGAAG.AAAGTAAAATGATTCCAAATAGACATCCAAAAATCATATTTTCTTTAAACTTTT.TTTATTGGTTTTCCAC.AAATGAAAATAG.A.ATAA.A.ATAGT.GTC.TCTGAATTAAGAC.GGAGTCGTAACAAATGACATA.ATGGCC.GGTCAAATA.AACCG.CCAAA.ATTGTT.CTGT.TATAAT.TA.AGACTAATTTCT.GAGT.C.AAA.AAACTTCTCTTGTTCCCTTAAGGGCCTTAATCA.CTATTAACCTTAACTAGT.G.ACTTA.ATCTCA.AA.C.TT.ATAAC.ACACCT.TTCAC.AC.ATCAACAACAC.CT.TCTTCATCATCTCCT.T.TCTC.TGTCTCTGTCT.CT.CTCTT.CT.CTC.T.CAAA.CC.TG.TAATCATG.GCAGCTC.CT.T..TGTTG.ATGAT.CATCAAGA.ACCAAACA.GATCACCG.
JJ=   210  MV=                ACGAACCGTTT.AAAGAAATT.GCTGTACTT.AGGTCCTTTCCAA.ATAAAAA.TTAGGATTCGAGATTATG.CAGGATTACTAATTTAA.T.AGCCA.ATTTCACAAATAAA.AACCA.TAATGTAA.TTTAGCATTTTTT.GT.TCTTGGT.TAT.A.T.CGACTA.AT.TTATACAGTTAAAATATCA.TCCATTTCAATTC.AATGGAAAC.CTTA.GT.CTTTG.AAAAAATAGATGATACTTGTCAAAATAAGTAAATAAAGATTATTCAGGAAACAG.GTTAAATATGTTTTAT.GTTTTTTTTGTG.T.CTGC.A.AAGTT.AAA.TATGATTTTATGT.AGAAACATAAATTCGTTGTCA.AATACA.AAAAAATGC.GATAA.TTTAC.AAAATA.AAAA.TTATGA.CA.ACAATAGTTAGA.ACTT.T.GTG.AAATAAAACTAATCATATAAATAGTGTTAAAAA.TAAAATAAAAATAATCAT.A.TAAAT.TTCCCT.CC.T.TT.CCATA.TATCAT.CATCA.TC.TTCACAATCAC.AA.GAGACAACACTTCCC.A.CAAA.AATAAA.AAAC.AA.AAAAA.AA.TAA.A.AATT.TG.GC.CAAATCTC.TCTCTTT.TT.T..TGCTT.CTTCG.TTGTAGAT.GCTGCTGG.TTGTCTGA.
JJ=   211  MV=                AAATTATTTTT.GTCTATCTA.TTTATCGAA.AAACTTCAATGAG.ATTATTT.ACTTGCATAAACAAAGTT.TTGAGAGAAAACCAAAC.A.TCAGA.ATAGTGAAACAAAT.GGCAT.TAATTTGA.CATTTATTTATAA.TA.AAACAGA.CCC.A.A.AACAAA.CA.TATGTTCAACAATTTCATT.TAAGACCAAAAGT.AAAAGAGTT.GTGT.AT.TTAGT.CAACGAGATTTAGTTTGACATTCCCATTAGTTACACACTCTGTCAGTTACAACA.AGATTAAAACTTTTTA.GGTTAGTCTTCT.T.CTTC.A.CTCTT.TTT.ATCCATTCCTCAC.AAAACCAAAAAAGTCTTCACC.TTTGCA.CCAAAAAAA.AAAAA.AAAGT.CTTGAC.ATTG.TTTCGT.CG.GTCGTCACTTTT.GCTA.G.CTA.ATAAAAGCCAGAATAAATAATTGGATTAAATCT.TTTTTTTCTTTTCTTACT.G.TTTAT.TATTGG.AA.C.AC.AGCTA.CAAGGA.GGGTA.AA.GCTTCAATCTT.TC.CCACTCACATTCATT.T.TCTC.TGGTCTTTGAT.TG.CTTTT.CT.TTT.C.ACTG.CT.TA.GGTTCTTT.GTCTGTT.AG.G..TTTAG.AGAGA.TCCTTTCC.AAAGATCC.AAAGCTGG.
JJ=   212  MV=                AAAAGTACTAT.TGAATAACA.CGTGCGGCT.ATATACGTCATCC.AAAATCT.AATCCAGAAAATCCAACG.TTGCCAAATCGCCAATC.C.TGCGG.CTCTTACGTAACTC.TTTTA.CTTCTTTT.TTTCTTACCCTTT.TA.TCGACTA.ATT.T.A.TGTCGA.AT.AATAATTGTAAATAATTTT.CTCAATTTATAAA.CTCAAAAAA.ATTT.CC.TAATT.AGTCCCGCCACTTAGTTCGATTTAGTTGATACTGGTTGATTTATTCAAATTTCC.TAGCAAATATTACAAA.ATTACCAATCCA.A.AATT.G.AAAGT.TGC.ATCACATGCATTA.AATTTCATGATTTCTTTAAAA.TAAGAA.ATGAAAATA.CTCTA.TTTTC.CGTATG.GTTT.TGGATA.AA.TATGAATTATTA.CACA.A.AAA.TCCAAAACTAATAAGGAAACAAAATTGCATTAT.TTATTTTTTGGTGCGTTT.T.AATTT.TTTTTT.TT.A.AA.CGACA.ATAAGC.TCCAC.AG.TGAGTTCTTCT.CA.GCAATCACAATCTAT.C.TGGT.TTAAGCCCTCA.CT.ATCCT.CT.CTC.T.CAAA.TC.GC.GGAGTCTC.CGAAGTT.TC.T..CTGGT.AATTT.TCAAATCT.GAAGTTTT.GCTTTGGA.
JJ=   213  MV=                TATTCTTAAAC.TCCACTTCT.TGATTTTTC.CTTCCCATTTTAT.TGGTTTA.GCGTAATGTATACAAAAG.TTTATGATTAGTTATGG.A.TTTCG.GTTTAGATAAATAT.ATTTA.AATCAAGA.TATGTTGATATAC.TA.TTAGACG.GTT.T.T.AAATAC.GC.ATATTGCATATTGTTGACA.AAAACATAACAGC.ACAAAACAT.CATT.AA.AAGTT.AGTTGTCATTGAGACCCACTGAACCAGTTTAGCTTAGTGTTACAATTATAAAAG.CAAGAGATTATTATGA.GATAAACAAGTG.A.TTCT.T.AAGTC.TTA.ATCCCAAAAAGGT.CCAAATTAATCTCTTCATAAT.CTTTAG.CTAGTAAAT.TTTGT.AACGA.AATGAT.TATG.GAAGCA.TA.ATAATTGAACCA.AAAA.G.AAA.AAAAAGCGTGTGGGATTTATTGGGAGCAATAAA.TAAAAAGTTGAAATGTGT.A.AGTCA.AGTGGG.TG.C.GA.GTGTA.TTTATA.AAACT.TT.CAGAAGACATC.TT.CTCTGCAAATTCCAT.C.ATCG.TCGCCGCAACA.AT.ATCTT.TT.GCT.T.TCTC.TC.TC.ATTCTTCA.CCAGTAA.CA.A..GCCCA.TCTCT.CGATTCTT.CACTCTCA.AGGAAGGT.
JJ=   214  MV=                AAATATGGTAC.GAATTACTA.ATCAAGTTG.AAACAAATATCAA.CAAATTT.ATATAATAATAAAAAAAA.CTTATCAACAAATTCTA.G.GGTTT.GATTTTCATGAAAA.TATTG.TTAGAACG.TGCACATAACACG.CT.AAACGTT.GGA.T.A.TTAATA.AG.GAGATGCGGAAGCTGAGGC.ATTGATACCGTGA.AGTGAAGGA.CCCC.CT.AGGCC.GCACATGCACTTTGTGTCTTGGGAATTGTATTGCTTACATAAATATTTCATCCG.TTTCCTTACAACAAAT.TACGAGTTTTCC.T.AAAA.G.TTGTT.TTC.TGAAGCAAAGAAA.ATGATTTGTTTTAATATTGTT.TTTACA.TAAAAGGTT.GGGAA.GAATT.TGATCA.TCAA.ACCAAA.CA.AATGAACAATCA.ATGA.A.AAA.CATATAAATCCATCAATTTCTATAATCAGCCCA.GATTCTTTTGAGTTGAGG.C.CCATT.AGGCCC.AT.A.TT.CATCA.TATACC.CGTTC.AA.AACTCGTCATT.TC.ATCGTCACCACCACC.A.GTAC.AACATCCGCTT.TT.TGATT.CC.AAA.C.CAAA.CC.CT.AATTTCTC.AGCTCGA.AG.T..TTCCA.TTTCA.TTGCTTCT.TCTTACCT.CGATTTTT.
JJ=   215  MV=                CCCATTAATTT.TATTGAACG.GTTTAGATT.GAATCGGATTATA.TAAAGTT.TAGGAGATTGTTAAGACC.AAATTACCCTTAATGAT.T.TTGAA.TAGCAAAGAACAAA.ATTCA.AAATTGAA.ATAAAAATTGAGG.CT.AAATTAG.ACA.A.A.ATTTTA.AT.TTATATTTCCCTTTTAATA.ATAAAGGGATATA.AATATGGCA.ATAA.AT.AAAAA.TTGATATAAATAAAGAGAAAAATTAATTTAAATTGAAAATGTTCAAACAAATTC.ATAACCTATATAAAAT.AACAAATTGCTT.T.TACT.T.TCTAC.ATT.AGTGATGGTAACA.AAAATCAAAAGAGAAAATTAC.TAGGGT.TTAAGAAAA.TAAGA.AAAAC.AACATA.GGGT.ATAATT.TG.AATTAAATTGAG.AATG.T.TTA.GGTTAAAGAGAAAATAAAAAAGCGTCGACTTGT.TTTCTTTTTTGTCGTTGT.T.GTTGT.TGTGAG.CA.A.CT.TTTAT.TTATTT.ATTTG.TC.TTCCGTTGCGT.GA.GATATTATTGAACGG.T.GTTT.GTTATTCGGAG.AA.GAAGA.AG.AAG.A.AGAA.CT.GA.AGAAGCAT.ATTCGAC.GG.T..CACCA.CCAAA.CCTCTTCC.GTCGGATT.TTCACTCT.
JJ=   216  MV=                CCGGGGGTTAA.ATCATGATA.AATAACAAA.AATGAAGGACCAA.CACTTTG.AAGAGAAGATTATTGCCT.AATGTGTATTTTCTTGA.A.TTTTC.AAATTTTCATTTTG.AAACT.TTTTGATT.GAAAATAATTGGT.TC.TGTTCGT.ATG.A.G.TTCCTG.AG.ATTATTTATTAATTAATAT.ATATACTAAAAAA.TTAGGAGCA.AGAT.GG.CAAAA.GAAAGAAGCATATGGTGGGGGGTGTTAATGGGGAGGGGACCACGTGGCGGTTAC.TGGGAACGCTGCAAAC.TAAACGATCGGT.G.TGAG.C.GGGAA.AGC.CGCTTTGTGGGGT.CCATCATCCATCTAGTAGGAC.CCACAC.TCAATGGGT.TCCAG.CGTTC.AGACAC.ACAC.AATATC.TG.ATTTTCCCTTTA.ACTT.T.TTT.TGTTCAAGTTAAAACTAAAGTTTTTTTAAAAAA.AGACTTTTTTTTTATTTT.C.CTATA.ATAAAC.TG.C.AA.CTCTA.TAAAAT.CAGAC.CA.TACCACAACCT.CA.GCCTCTGTCTCTCTC.A.AAGC.CTACACACTCA.TT.CTCAC.TC.TGT.T.TCTA.CA.AC.CCTAAATC.TCTTTTC.AT.T..TACAG.ACAGA.AATGGGTA.AATTGTTT.AGAGTTCC.
JJ=   217  MV=                TTATTTTCTCT.TTTTTTAAA.GATTATTAT.AAACGTCTTTCAT.AACCATC.TCTTTATTCATTATATGT.TCAGGAGTGAAAAAACA.A.AATCT.AAAAAATAGGGTTA.AATGT.TTGCTTAG.CTTCTCTCTTTAT.GT.AGATTTG.AGA.A.C.CGATGA.AC.AAGAATTTACTGAAAATAT.ATCATTGATCTAA.AAATTATGA.AAAA.CA.ATTCA.ACTTTTTATCCACCAACACATATTTTTCTTTACTTTTCTGTTCTGCTACGCATT.ACCTAGTCTTATATTT.CGAAAAATTATA.A.AATC.T.CATTT.CAC.AACTAAATTAAAA.GTATCATTTCACAAACAAATA.AGATGA.AATGATGAT.AGAAA.AATCA.TCAATT.AATA.GGAAAG.AG.GATTGGAGTATA.CTTC.T.ATT.GATTGTTACAGTATCCACATGGCATCGATAATC.ATAGGGACTACTAATAAG.A.ATTTC.TGTCCA.CA.A.AT.TCCAA.TTGAAA.TTCAA.AA.TTCAACTCTTT.GC.TCTCTTAATCACAAA.C.ACAA.ATGAGCCACAA.AA.ACGAA.GA.CAT.CATATC.AA.GA.AACGACGA.TGAGCTT.CA.C..TGCTT.CTCTC.GTCTCTTA.TTTGACGT.CTCCCTCA.
JJ=   218  MV=                CTCGAATTCGA.CACCAATGG.TGGATTTGG.ATTCTAAGCAGAA.CTCGTTG.CGAGTGAATCTAGAGAGG.AGATTAGACTTGCCGAC.A.CCGGA.GTCTCCGATCAAAA.CCACT.TTAAACAA.GTAGTCGTATTCT.TC.GTCCGGT.CTT.C.T.CGCCAT.TG.TTACACTTTTCTCGAGGAG.TGCTTTAGATTTG.GGATTTTGA.AATA.GA.AAAGG.AGAAGATGACAGAAATAAATAAATAATTTAATTTCTCTTTCCCCTTGGATCTTC.TCTATTCAACCTTCTC.GGCTTGTTATTG.C.CCAA.C.GACGA.AGA.CCTTTTCTTGTCA.AGTTGGGCTTACTAAAAAAGC.CTACAT.ATATGTAAT.TCATT.TATAC.ATGCTA.ATAA.AAGGGA.AA.GTAATTAGAGCT.TAAC.C.GGA.AAATAAACAAAAATCAGAAATAAAACCAAACAA.AACCGAGCCAAACCAGAG.G.AATAC.ACTCAA.TA.C.AG.ATTTT.AAAAAC.CCTAC.TT.CTTCATCATCA.TC.CCTTCAACACTCCTT.T.ATAG.CTTTTCTCCGC.CT.CAACT.TT.TTG.C.TTCT.TC.TC.TCTCGATT.TGCTCTC.AC.G..GAAGA.TTCTT.CAGAATAT.CTGGTAAG.ATCCATCG.
JJ=   219  MV=                ATTGTTTTAAT.AGGGGTCAA.AACTTTAGT.TTTTTTAACAATT.GTCTCAT.GAATTCGTGGTATAGCGT.TACTTAATAACAATTAT.A.AACTG.TAAAATATAAATAT.TTTGT.AAAAGTAA.AATTTGCAAATTT.TA.ATATATA.TTA.C.T.TTTAAA.AA.TAAATCGTCCCGCGATATA.CCGCGGGTTAAAA.TCTAGTTTC.AGTT.AA.ATTAT.AAAATACAAGAAAGTACTAACACATACGCCTAGACGTAAATTCAACCATTAGTG.ATATTAGCCAAACAAA.AAGAATATTTAT.G.AATC.A.GTTAT.ATT.GAAAAAGAAGAGA.AAATGAAAACCTTTTTTTTTT.GTCAAC.AAGTCAACA.ACCCT.TTCTT.TCTAAA.GAAA.GATAGA.CA.AATGAAATAAAT.AGAA.G.GTA.TGTATTGAGTAAATCACCAAACCACTACCAAAA.CCATAAACCTCCCAACTT.C.CCCAC.ACAACA.CA.T.AA.TAAGT.TAATAA.CCTTT.CT.TCTTCTTCTTC.TT.CTCTTGTTTTTGGTT.T.TACT.ATTTTTCTTCT.TT.CTTCA.AC.GAT.A.ACAC.AC.AT.AAAACATA.ACCACAG.AA.A..AAAAG.GAGCA.ACCAAAAA.AAAAAAAA.AAAGAATC.
JJ=   220  MV=                AATTCTAATCT.CTCTGTCAT.TACCACATA.CCTAACATAAGCT.GAAATCT.CACTTGCTTCCTGTTATT.TCTTGTTTTGGGTTTAG.A.TGTTA.AGAAAGATGGTGAA.TCTGG.TGATGAAT.CAGAGGAGGATGA.TG.AAGATGG.CCT.C.C.CTCCTC.TA.GAGAGGAACATGAACCATA.TCAAATTAGAAGA.CAGTGAGGA.GGAA.GA.TAGCG.AGTGAAAAGCCATTGGAGAAATCCTATTTGATCTAAAAAAGTTTCCATCTTTGG.CTTACACTACTTGAAA.GCAATGTTTTTC.A.AGTT.T.TCACC.AGA.TTCTTCTGGTGTA.TTAATACCATGTAGTATAATG.TTTATT.TAGTTTTAT.TAATA.AAAAT.ATCTAC.TATA.CATTCT.TA.GATTTTTTAAAT.TTAA.A.GTT.TTTGTTTTTTTCCATGTAAATATTAAATCTTTT.TTTTAGGTGAAACAAAAT.G.ATAAA.ATAATT.GA.A.GT.GGAAC.AAAATA.TGGAG.AA.GAAAGAAAGTG.AA.AGCCCATCTTAAAGT.T.TGAA.AGCACAAAAGA.AA.AAAAC.AC.AAG.T.TTCC.TG.AT.TCCTCTCT.TCTCTGC.GA.T..TTTAG.CTCTA.GGGATCGA.TTTCGGCG.TCAAACGT.
JJ=   221  MV=                CGCTTGCTTTC.GCTGTTGAA.TTTGAAGTT.CCATAATGTGAAT.AAGCTTT.GGTCTCGCCTTGATTAAA.AGAAACAACACAAATAT.A.TATAC.AGACAGAATGTTGT.GAATA.TAAACGTA.ACACAAAGTGATG.AA.ACATGTT.GTG.A.A.TGAAAA.GA.GATCGTTACTTGGTGAGGC.AGTAAAGAATTGA.GAAAGTAAT.GCAA.AA.TATTA.AAGATTGAAGATATATCAGCAAGCTCCAAAAGGAGAGTTATAAGCAAAACCGAA.AACACGTCGTTAGAGG.CAAGATTTAGAA.C.GAGA.G.GCAAG.ATT.TAGAACGACGTCG.TTTATGATATCTGCGGGTAAA.TCAGGC.TCCCCTATT.TTGGG.CCTGG.GAAAGC.CTTC.GGGCCT.TT.TTACTTAATAGT.AACA.T.ATC.CGTAAGATTTTCCGACCAAAAGAAAAAAAACAT.ATAACATAATTGTAGTGC.A.TGCAT.CTAAAC.TT.T.GG.TAATA.AATTCG.AAACT.TC.TCTCATGCGAC.GT.GGCTTAACCACTCAT.C.TCAA.TTTCTCCCACG.GT.CTAGA.TT.CTC.T.CCGC.TT.CT.ATGTCTTT.CCCGAGA.AA.ATTCGGGA.CAGCG.ATTCACGC.CGCTCTAT.CTTTTATC.
JJ=   222  MV=                ATATAACATCG.TATAATTGC.TGTATTCAC.TTTATATTTGGAT.ATCCAAG.ATTATAGAAAAGAGATTCCTTTGCAGGACCCAAAAG.A.TACAG.CTTTTAAAAGCAAA.TGAGT.TCATTTTA.ATTTCTTGCTAAC.CA.AAATGGT.AAG.T.A.ATTTTG.TG.GACTTATGGTATGGATAAA.TAACAAAATCTCA.ATAAACCAT.TGAA.AA.TAGGA.AATCAAAAAATATATTTCTGCATATAATTTGAAAAGAAAATTTGCATGGAAATA.ACTATGTTTTTGAACA.AACTAAACATGG.A.AATA.A.TTATT.ACC.GCAAAGTACAAGG.CATTACGATAAGCATCCTTGA.AAGCTT.TGTCTTTTT.TTTTG.GGAAC.TCGAAA.GCTT.TTTGTC.TT.CCAGTTGTAAGA.AAAA.T.ACA.GGAAAAAAGAATTGAAAAGCCCTAAATAAAAAA.GTCGAAAACTTTAGCTTT.G.ACCAA.CTCTTT.CC.T.CT.CTTTT.CATGGT.AGACC.CA.ACTCTCTCATT.TC.TTACTCTCTGATTCA.T.CTCT.CTCTCTCTCTT.CA.TTTCC.AT.GGA.A.GGAA.GG.TG.ATGAGCTT.TCTCAAT.CT.C..TCTTT.ACTGA.TTCTTAAT.GAAAGTCA.TCTCCTTC.
JJ=   223  MV=                AGTTTATGAGA.GTATTGTTG.ATTCAAGTA.AATCAGTTTTGAA.TAAAACT.GTACTCAGATTATTGCTG.CTAAAGTATATGATTCA.T.GAAAT.CTGAAATTTTGAAT.TAGTT.CAGTGTTT.AGGCTCAATATCA.AA.TATTCGT.TTT.C.G.CCATTT.GC.TCATTCATTGTGAAGATCA.AGGAGAGAAACAT.TTGGCCTGC.TTGA.AA.CATCA.CATCAAAATTTGAAAACCAACAAAATTGAAAAGATTATGATGTCCAAGACCAAG.ACCAAAATGAATTTTG.GTCAAACATGAG.T.CAAA.C.ATGAT.TTT.TTTTCTTTTTCTT.TTTCTTTCATCAATGTGTTTT.TAGTCG.TTATCTTTA.ATATT.GCTTT.TTCCTA.ACTC.TCCTTC.TA.TTGGCGCATTTA.TTTT.T.TCT.GAATCCTAATTCATTTTTTTTTTGTTCTTAAAT.TAATTCCAATTTCCAAGT.C.CTCTT.CATCTT.TA.T.TG.CTTTT.TTTATT.CCCTA.AC.TCTTGTTTTAT.TG.GCATAGAAATTTTCT.T.CGGA.TCCTCCTCACT.GT.CTCTC.TA.TAC.T.CCAC.TC.TT.CATCAAGC.GTTGGGT.CA.T..CGCCG.TCTTC.CCTTTCCT.TCCCTCTC.TAACGTAG.
JJ=   224  MV=                GATGCCCATTA.TAAGGCCCA.TCATCTAAG.CCCATAATCTACA.TGTTTTT.AGGGTTTTACCATTTCCT.TATACTCCTATATAAAG.A.ACCCT.TTATCTCAATGGAA.TAACA.CACTCATT.TCCTCTATCTCTT.TC.TCTGTTT.ATA.A.C.AAAATT.TA.CTATTTTTTAAATTATGTT.TTAAAATGTGATT.ACTTTCCAA.ACTC.AC.TCTTT.TGTTAATTATTATGATTTATCTTCAAAAATTTGGCTACTTAGTCAATATTCTCA.TGAATCAATACAAAAT.ATCCGGTTCAAC.T.ATCC.C.CGGTT.TGG.TGTAATCATAACC.GATGCAATCATATATTTAATG.AATTAA.AAAATAGAA.GAAGC.GCAAC.GTTTCA.GAAA.TCAAAA.AG.CCCCAACGTTCC.GATT.A.ATT.TCAAAAAACTGAAATAAATCTCAGCCGTTCATT.AACACGCTCCTTTCACCC.T.CCGAT.CACATC.TC.G.TC.TTCTT.CACAAC.GTTTC.CT.TTACTCTCTCT.CT.CCATCTCTTCCCCCT.T.GAGA.CCCAAATTTCA.AA.TTTCT.CT.CTT.C.TCTC.TC.TC.ACTGACTC.AGTGAAT.TC.T..CATCT.TCTCT.CATCACCC.AACCAAAT.CAAGCATA.
JJ=   225  MV=                ATTTTTAAAAA.ATTATTACC.TAAAGTCGA.AAGTGTCTAGATG.ATCAGTG.GTTGTTCAACAAATTGAC.CTTGACAATTCTCCTTT.T.CATTA.AACATTTTCTTACA.AACGT.ACTCAAGT.TCTTAAACAAAAG.TA.GTCCTAA.AAA.A.A.GATATA.CA.TCCACTTGTGTAAGAATCA.ATACTTTTGTTTT.CTTCCTCGT.AGTT.AA.GTAAT.TTACATGTATTTGCAAAATCGATCCCCAAAGTTTGATATTACTCACACTTTGTA.ACCAAGAAACAACAAT.ACTAATGAGACA.C.ACGA.G.ATTAT.TAT.GCACTGGGTTCTC.TGGGTCCCACTGCTTCTGCTT.TTGTCG.GCTTGCGTT.TTGTG.GGTGG.AGAATA.TATG.TCATGA.GA.AACGTATCATCT.AACC.G.TTA.GATCAACGACGTCTACATATCTTTCAATACACC.GCGTAACACTGAAACAAA.A.CCTCT.CTTCCC.CA.C.TT.TCTTC.TTCTTC.TTCTT.TC.TCCATAGTCAT.TT.CTAAGTCCAACCATC.T.GATT.CTTCGACATGA.CC.TTTTG.TT.CTT.C.TTCT.CT.TT.TCTCTCTC.TCTTAAA.CC.C..AATTT.GAGAT.TGTTCGAT.TTCGATCT.ACGAGATC.
JJ=   226  MV=                CACGTAGTCCG.ATTTATGTC.ACGAGAGCT.GACGCGTCACATTATGCATTT.TTTTTTTTTTTTTACACA.TTATGCATTTGATTAAG.C.ATCTG.TTTAACTTCTTTTA.CCATT.TTGTCCCT.CAAATTTTCATTC.CC.TCTAATT.AAA.A.A.AAATAG.AA.TTAATCCACAATAAATTCT.TGAAAAACTGATG.ATGCCACAG.AAAT.TC.ACAAA.ATTATTGAAAGGCTACAAAAAAAAAACAGAGAAGTTTCAGACATATGATGACTG.TGTATGACCTTGTCAA.CGTCTGACGTGT.C.GCAC.A.TGTCA.CCA.CGTGTCATAACGA.TGTAAAGCAAACCAGTTAGGT.GTCTGG.AGAGAGAGA.TATGG.ACTTC.ATCTCT.TCTC.CGAGTC.TT.TAGCACGTCACA.ACTT.C.AAA.GGACTCTATCGTCATTCGCCGTAATTTCTATCT.TAATTACTGTATTACCCT.T.AGGCT.CGGAGA.TC.T.CT.CTTCT.CCCCGT.TTCTC.TC.TCTCTGTCTGG.CT.CATTCAGAAACTTTT.T.TATA.CGCCTCTGTTT.CT.TATGG.GG.AAG.A.GGGT.AT.AT.TCTCTGTT.TTGATTC.GC.T..TCTGT.CTTAA.CACATTGA.AATTTTCC.ATAGAAAT.
JJ=   227  MV=                GAAAGCATTCA.TTGTGAATG.TGAAGTTGA.GCGTATCTATCCG.TGCAACC.AAAAATAGAAAGAGATGA.AGTATATGATCATAATC.T.GATTT.CTTTTGCTTTTAGC.ACACT.AATCATTG.AAGTTTAAGCATC.AC.ATCTCTT.TTC.T.A.TTTTCC.TT.TCCTTGACAAAACTTGCGA.ATCGTTTTGATGT.TCCATACGT.CTTT.TG.CCATC.ATTCATACATAAGTACCAACCAACTATTATTAAACTTTTATTTGTTAATTATAC.ACAATATTGACTATAT.ATATTATTATTT.T.TACC.A.CAAAA.AAA.ATTTAAAATTTAG.ACTATATAGTACCAACCAATA.TAGTAT.TAATTTTTT.TTTAT.TTTTT.ACAAAA.ACCA.ATGAAT.AA.ATTTGATTTTCC.GAAT.G.TGG.TTTCTTAATTAAATTTATATTATTTCAGTTCCA.ATATTTATATATATAGAT.A.ATAAA.AACAAA.AG.A.GA.TAAAA.GAAGAG.ATATT.GG.AAACAAAAGAA.AA.TGAATAATTGAGAGA.A.CACA.AAAGAGGAAGA.AA.GAGAG.TG.GAG.A.AGAG.AA.GA.GAAGAGAA.GAGAGCA.AC.T..TCCTC.CATTT.TCTTTTGG.CTTCCTCT.CTCCTTAC.
JJ=   228  MV=                AATTTATTTTC.TTCGACAAT.TTCTTTTAT.CCTCTTAATTGTC.GGCCTCT.GCTTCAACTTTCCATGGT.TTATCGTAATCTTCACA.A.TGAAT.CAAAGTAATGTTTT.CAGTA.GAAACTGG.TTGTTTTTGAAAG.GA.GTCTTAT.TGG.G.A.GTGATT.TA.GAGAGAATGAGAATCCATAGAACAAAATCAGTT.AGTTGATAA.AGAT.TT.GATTC.CACAACAACAACATTTGCTCAAGTTCTTCATATAAAGAGAAACAAAAAAGACAA.TTCTGAGATATTTGCA.AAGGTTGATCTT.A.TACC.G.TTCTT.TTG.GATGGATCAATTT.CACAAAAATCAGGTTTGATGA.TTCAAG.AGCTTTACC.CGGTT.CAATC.ACCGGT.CCGG.TTTTAA.AA.AACATTTAACAC.TACA.C.AGA.AAATTTGGAAGAAGAGTGTTAAATAAACACTGG.CTTTAATCATTTTGTTGG.G.TAAAA.CAAAAC.AA.A.AA.CAAAA.CCAAAG.AGAGC.GA.GTTTAATCACA.CC.ATTGTCGAAACAAAT.C.AAAA.GGCTCAACAAA.AG.TCTTC.TT.CTT.C.TTCT.AG.AT.CTCTCTTC.CCGATCC.GA.T..TTGTG.ACTCG.CCGGAAAG.AAATAACA.CACAGAAT.
JJ=   229  MV=                AATAATGAACT.ACATTGAGG.TTTCTTTTT.TCATTACTACCAA.ATGAAAA.AAAAAATGAGTACTATTG.AACATTGAAGAAGTGTT.G.TCATA.ACAAAAGCTGACTA.GTGAC.TTAAATAA.GTACAATTGAATT.CG.ACAAGTG.TTA.A.G.TACTAA.AA.TAAGTACAATACAAATACA.ATAATTATCACCT.TTTTTTTAC.TAAT.TT.TTGTA.AGCAGTTTGAATGATAGATTTTCTTTCTTCTAAATATACATTTAAGATTTTGAT.GAAATATATAGAAAAA.TATATTGTGTTA.C.TTTT.A.ACAGT.ATC.ATTTTTTATTATA.ATCTTGGTCCTAAGCAAAACT.AAATTT.AGTTCTATA.GTGTA.CTTGG.AACCGA.ACTA.AACCGA.AA.ACGCTGTCGCTT.TAGG.T.TTT.GTTTCCCTCACCAAACCCTTTCATCGTTTATCT.AAACAAACCTCAACCATC.T.CCATC.AACCAT.CG.T.CT.CTATA.TATGTA.TCGAC.GA.CTTCAAAAGCT.TC.AAGTTATTCTTTATC.A.GTAA.TGGAACCAATT.AC.TTATT.CC.AAA.G.ATCT.TC.CA.TTATTCTT.CTCAATC.TT.C..ATCTT.CGTTT.ATCTTCTC.GGTTACTT.ATTCATAT.
JJ=   230  MV=                CATCCTTCTCC.TCAAGTGGC.AGCAGCTCC.TGAAGACCTTGGA.AAATCGG.AGTGAGAGTGAGTGATGA.GTAAAGGATAAGTCTCA.T.CAGTG.ATTGATGCTGGTTT.CGTTT.GGTGTTTT.AGCTTCTCTTGTG.TT.GTTTTGT.GTT.T.A.AGAGTC.TC.CTTTGTTTCTCTTTCTCCT.CTCTGTGTTGGAT.CATCATCCA.TCAT.AT.TGGTT.TAAGAGTCTTGTTGCATTTGTCTTCTAAGTCTTTGTTGTTGTTGTTGTTGTTGT.TGTTGTTGTTGTTGTT.GTTTGTTGGTGT.T.TATG.T.TTGTG.TTT.CCTTGTTATAATA.TTTTTTGTAACATGAAAATGC.AAATAC.AAAACTTCA.GAGGA.ACAAT.AAAGTT.TAAA.TCATGG.TT.TCGAATATAATG.TCTA.T.TGA.AGAACAAAAGGTGAATTTCAACCATACATCAAA.TATATAAAATAAGAAAAA.A.TCCGG.TGGCTG.AG.A.AT.ATTTA.ACGGTA.ATGTA.AC.ACTCTGCAACA.GT.ATCTTCTTCCTCTAC.A.CTGA.CACATTTCGTC.GA.ACACC.TT.TCG.C.TAAT.GT.CA.GTGAGCAA.GTTTCCA.CA.T..CTCTC.TCATG.GCGTTCAC.ACTATCAA.TTTCCTTA.
JJ=   231  MV=                CTTAAATACAA.TTGGCCAAC.AGCCTCAAT.TTATTTCAACCTT.TTGCTAT.CTCTATAGTATAATGGTG.TCATAAAAATTCATAGA.C.ACATT.CCACAAAACTCGTG.TATGT.ATATCCGT.GTCTTTATATATA.TG.TGTATAT.CCA.A.G.TGTATA.AT.AAAGTTTTTTTTCTTAAAA.AAAAAAACAGAAA.TTTGTATGC.ACCA.TT.TAAAC.AATTAAAGAAAGAAAATTGGGCCTACTCCAAACACAACGCTACTGTGGAGTACA.TTTTATCCATTTTAAT.GGCCCAATAATT.T.ATAA.T.GGGCT.TTT.AGTATGGGCCATT.TTGTCCCTCTTTTTTATGTTG.TAAGCG.AGATCTTGA.GACAA.TGTTA.GTAATT.TTGG.TTTAAT.CC.GGTTCAACAAGT.AAAC.A.TCA.CACTTGTAAACTAAACCGATAATGCCACGTCAC.TACTCCAAATATTCGCCA.A.ATCAT.AACAGA.CA.A.AA.TCCAA.CAACAA.CGACG.AC.ACTCTCCTCTC.TC.ACTCTCTCTCTCAAT.C.TCAA.TCTCAATCTCA.CG.TCAAC.GA.CCG.T.CGCC.GT.CA.CCGGAAGG.AAACGAT.TT.C..ATCAT.CTTCT.ACAATGAT.CCCATACG.CAACATTG.
JJ=   232  MV=                AACTTTTGTTT.CCGGGGAAA.TCTTGTTGT.TTGCCGACTTTGC.TTTCCGT.TAAAATCGGGATCTGTTT.CCTGTTAAAGTCTTTGG.C.TAAGT.TTCTGGTTTATCAG.GCTTT.GTAAACAT.GTTTGGTTTGATT.AA.TAAAATT.CCA.G.T.GAAAAA.AA.AAGATTATATATTTTTTAG.AAATACAAAATTG.ATTCAGCAA.AAAA.AC.TTGAA.TTTTTTCTTTTCTTACACCATCTCCATTGATTATATTTGCATGGAGATAGGAAA.CTAAAATGGCGAAAGT.ATATTCTAAGAA.A.TCAA.T.TTCTC.TTT.CAATTTTGAATTT.GCTTGACATAAGTTTCCAGTA.GAATAT.GCCATTTGC.AAGAC.AGGTC.AAGACA.AAAG.AGCAAT.GT.CTTAAAATCTGA.ATAC.A.AAA.TAAAAAAACTGGTGGTGTATGTGACTTGATGAA.GATAGGGTGGACCAAATC.C.TTCCA.AAAAAT.CA.A.CT.AAAAT.GCAATT.CCATG.CA.ACTCTCTTCTC.TT.CTCTTTTATCTTCCC.C.TCTC.TTCAAACCCTT.CA.AGAGA.CA.ATC.T.TTCC.TG.CG.AAAATGGT.GGTCTCT.GC.T..GACTG.CAGAA.TCTCCCTC.TCTGCCCC.TAGCTGAA.
JJ=   233  MV=                AATTAAATATG.ATTAAGTCA.TAGTTCACC.ATATAATCTATAC.TAGTACT.ATAGATTGATGTATAAAA.GAACAAAAAGTCAAGAA.T.TTTCT.CGATACACAAGAAG.GTAAT.TAAGATGA.AAATCTGCAAAAC.CT.TAAAAAG.ATT.T.G.TTTTAT.TA.TGTTTTTTGCACTGATTTT.CAAAAATGTTATC.ACTTGACCA.TTCA.GA.ATTCA.TATAAGCATATCAATCCAAACATTAGTCAAATTTTCGACATAGATGAAAAACAT.TATAAGTTTCTATCTT.TTAAAAAAATCA.A.ATGG.A.GAAAA.AGA.CAAGTCGTAAAAA.CATTAGAATATTTGTAAAACC.AAGAAG.TCTCTTAAA.AAGCC.TCATG.CCCAAA.ACAC.ACACAT.AG.ATAGAACTCCAT.AACC.A.ACA.GAAAATAAACACGTGTCGTCTCCACAAACTTCA.AACTCTATTGTCTCTCTG.T.TCTTC.TTGTTT.GC.T.AT.AAAAC.ACACTC.AAAAC.TC.CTCTAACTCTC.TC.AAAATTCTCTTTCTC.T.TTCT.CCATTTCTCTC.TT.CTCAA.AG.CTA.A.ACAA.TG.CG.CAGACTCA.GTGGCAT.TC.T..CGTGA.TTTAC.ATAATCTC.CACTGTCC.TCTTTTTT.
JJ=   234  MV=                GAAATTGGTAG.AGATAGAAA.TGAAGGAAG.ACTACATAGAGGA.AACGATG.GTGATGGTGGTGGGATTT.TAAGTAGTGAGGGTTAG.A.GAGCT.TTGTGAATCATTGA.AATGG.CTGGTTTT.AGGAGATTTAGGG.TA.GATTCGA.TAA.A.A.GCTAAT.GT.TGAGTTTGGATGATGATGA.TGAATGTGAAGAA.GAAATAGGT.CAGA.AG.GAAGA.AGAAGAAGACGTCTGGTTTTTTTCCGGCGACAATGCTGAAATTTTCTGTTGGGG.TCTTGAGAGAGTGGAG.ACCACGTCTTTG.C.CATG.T.CATGC.TTC.GTTGTTGTTTTTT.AAGAAAAAATGAAAAAATAGA.TTCTTC.GTGGTTGTC.ACAAA.AGAAA.AAGGAA.ATAA.AATCAG.TA.TCTGAAATCTAA.CGGT.G.AAA.ATTAATCGATAAAATAAATAAAAAGATTTATAG.TCTTTTTTAGATAGAAGG.G.AGAAA.ATGAGT.GG.A.TA.ATACA.ACCACT.GAATC.TG.TTTTGCTTTAG.TT.GGAAGCATTAAGAGA.A.CAGC.CATGGCTTCTT.CT.TCAAT.CT.CAT.T.CTCC.TG.TG.CACCTTCT.TTGGCCA.CC.T..CACTC.TTCTC.CACCACTT.CTTCTTCC.CCAAGTTA.
JJ=   235  MV=                ATTCATAAAGC.ATATCACTA.AATAAAATT.GATGATATAAAAA.CAACTAT.AGTATGATCATGACCAAT.AGTTTTATGTGACTTTT.G.TCATT.ATGTAGATCAACAC.AACTG.AATCTGTT.AAAACGTGTTCAA.AA.AAAAAAA.AAT.T.G.TAGAAT.CT.GTTTGAACAAACAATAATG.AAAAAAACATTGA.ACCGGATCG.ATAA.AC.CAATC.CACGATTCGATCCTATATCCTAAATTGACGTAAACCAATCCGGTCCATAACAAT.AAGTAACATGTATCCG.CCGAAGATATTT.A.TGCC.A.GCCAA.AAT.TGAGAAACTGTAG.AATGAACTGGATCGTGTGGGC.AATATT.GTAAAATGA.ACTCA.TTTTC.GAACAA.AAGC.GAAGCC.GT.GGGACCCAAGGC.AGGC.T.GTC.ACAAAATGGCGGACCCCAACAAATTATCAAATC.CAATTCAATAAATTAATC.A.TTTTC.CCTTCA.CA.A.AA.TATAA.ACCTAA.TTTGC.CA.ACGAAGTTGAA.CC.AAAAAAAGAAGATCT.C.ACTC.TCACCGCCTTC.AT.TTCCT.CG.ATC.T.CCGT.CT.TC.CTCCTTCT.CCGTCTG.TC.G..CAGAG.CATCG.CTCGAATT.AGGGTTTC.TGCTGAAT.
JJ=   236  MV=                AAAGTAGGAGA.GAGATAAGA.GAGAGATTG.AGAATAGTTTCTC.TGAGAAA.CTATGTGTATATGTGTGT.TTATAATTGGACAGAAA.T.TAAAT.CATAATAAAATATA.TATAT.ATATTTTT.TTTTTGAGAAATT.TT.TAAAATA.TCT.C.A.CAAATG.GA.TATGGCCTTATAGGACTTT.TCTGTTAATTGAA.ACAAGTAAC.TCAC.AA.TACAA.ATAAAATAAGCGTCAACATTATAAAGTGGTTACTTGCCTTACGATTCTGATAAT.TGACATTTCATATGCT.CCATTTATAGAC.C.AAAA.A.TTAAT.TTT.GAGATCCCCAAAG.CATTGACCGTTAGGCATAACT.TTAGTA.GGTGACTAG.GTGCC.AAAGC.AATTGT.TTAC.TCATAG.GA.TCTTTAAGTGGG.AAAA.T.CAA.TAAATTCAGTTCATGCTCTAGCTTCTAACACTT.CTGACGTGGCGAATCCCC.A.TTCGT.CATAGG.TA.C.CC.TATAA.AATCAC.CATCT.CT.CTACTTGAGTG.TC.ATCAACCATCAAAAA.G.AGAG.AAGAAAAAGAG.AG.AGAGA.GA.GAG.A.GAGG.TT.TG.AATTTTGG.AGATGAA.GT.T..CGACT.TCATC.ATTGTAGC.TCTTGTAA.TGGTATTT.
JJ=   237  MV=                ACATTTCAAAC.CAAAAACCT.AATTCTATA.TTGGCTAGTTATG.ATTCATG.GCCGGCCATTGATGATAA.TTTTGTAAACGCTTTAA.C.ACATA.TAAATGAGTATTTA.AATAT.TTTTATAT.CAGTATTTTCACG.AA.TGCTACA.TAT.T.T.GAATTG.GC.TAAACAAACACAAAAGAAA.AAAGAAAAATACC.ACAACAATA.ACAT.TT.CCTAA.CCACATTTACGTCAATATGTAAATTTATAAGTAAACTAAAAATACTATGTTTTG.AGCAGTTTAAAACAAT.TTGGAAAACAAT.T.AGTC.A.AGATA.ATA.TCATCGAAAATTA.GATTAGATATTCCAAGATTTG.TTACTT.TTTCCTTTG.AATGG.TTCAT.GCAAAA.AAAA.AGGAAT.GG.TTCCTTTAGACC.AGCA.G.TAA.AATAGTAGTAAAAATCGGGTCTAACGTAACAAG.TGAGAAAATCAAGGTAAG.T.GAATA.ATACTA.AC.A.GC.ATATA.AAGGTT.AAAGC.TT.TATCCTGTGAG.AG.AAACAGATAGAATTT.T.CAGA.AAAAGAGCACA.AG.GTAGG.TG.AAA.G.ATTT.CT.TC.TTTCTTTT.TTTCTCA.TC.A..CAAAC.TCTCT.GCATTTCT.CCACGAAA.TCATTAAA.
JJ=   238  MV=                CGTGCAATTGA.GATTTTCTA.ATTCATTCA.CAAATTCATCATA.TCATTTA.CTATATTTTAGATTTTTC.TTAACAGAAATTTTATA.A.CAAAA.CCATATTAAATGTA.ACGTA.AATAATTG.AGTCATTTTGAAA.CG.TAACGTA.TTA.T.T.ATATTC.TC.GAAGTCATTTTGTGAGAAG.ACTATACGCTATG.ACGCTCGCT.CATG.GT.CAAAG.TTGGGTTTTGCTTCCGATATTGGGTCGAACCGAATATAACCAAACCAATTACAA.TCTTAGTATGGCTCAA.TTTGAGTAAAAC.C.AAAC.C.AGTTT.TGT.TTTTCTACAAATG.GTGGTGGAATATTGTGATGGT.GCCACG.TGGATTTGG.TTAGC.CCGCC.ATACCG.CTTC.ATCTTA.AA.AAATTAGAAAAT.CAAA.A.GTT.TTCATTTTTTCAATTTCCCCCGCTTCCTTCAAA.TCTTCCCCGAGACGCTCT.C.TAAAT.CCCAAT.TT.T.AT.TAATT.TGTTCG.TCTTC.TT.CTTCTTCTGAT.TC.AAAGTCAATTACAGT.T.AAAA.TCTGGGTTTTT.CT.TTTGA.TT.TCA.A.ATCC.AA.GT.ATCGATCT.TCGATTC.CT.C..CACCC.TAATA.AAACCCTA.ATTTTTCA.AAAAACTG.
JJ=   239  MV=                TAGCTTACGGT.TAGGCTGTT.CTTATCAAA.TAACAAAAAGAAT.GTCAAAC.ACGTATTTTATCGTATTC.AATTTAGGGCACGTTGA.T.AACGT.TTCCAAAACAATTA.TTCAA.TA.GTTGG.TAATGAAAATTAA.TG.AAAGACC.CAA.A.C.CTAATG.AA.TGTTAACCACTAATTGACC.ATTCACCAACCAA.TTATTTAAT.GAAA.TA.TCTTT.GTTAGTTTCGTTATTTAGTATTGTTAACGGTTTCTTACTCTTTTTGACTACATC.AGACGGACGTAAAACG.ACATCGTTGTCG.A.ATAT.T.CAAAA.GAT.TCACAATTTGACA.AAGAGAAACAGAGACGACTTG.TTTCTA.AAAAAACCA.CGTGT.GTCTG.AAAACG.GAAA.AAAAGA.AG.ACTGAATGAGAA.ACGG.C.GTG.TAAAAAGAAAACGCGTTGAAGGTTAGGCTCTCA.CAATCGTTGGTATACAGA.G.AGACC.AAACAT.CT.C.GT.CATAA.AAAACG.GCAAG.AA.TCATCAGTTAC.TT.TATACCCATCAATCA.A.GTCT.TGTCCTTTTTC.TC.CTTCT.CT.CTC.T.CATA.CG.AG.CTTCTTTC.CTGCTGA.TG.A..GGCTT.GAGCT.TTAAATTT.TCAATCTT.GATTGAGT.
JJ=   240  MV=                AAAAAAGAAAT.ATGCTGTTT.TTGAAATAT.ATTTTATATATTC.ATCAAAT.TTGATAATACACTTCATC.TTATTGTTGGCTTGCAA.C.AGATG.ACAACTAATTAAAC.AAAGA.ACAGATAA.GCTTCTTTTTTTA.TA.AATTTAA.AGA.A.A.AGAAAT.TT.TCAATTAATGGTAGTATAT.ATTTGTAATTGAA.AGTTTCTTT.TAAT.TT.TAGTT.GTCATT.TAAATGTATCTAGGATTTATGATTTATGATTTATGTTTTTTTAAAAC.TAAGAATATTTTAATA.CCTTTTTTTTTT.T.TTTT.G.GCAAC.TAA.TTAGTAGAAGATT.AAACTCTAAAAAAAATTCTAA.CAGAAA.AATTAAAAC.TTACG.AATCA.TTATCT.ATCT.ATATAA.GA.ATTAAAAAAAGA.GTTT.A.ACA.AATCGTGCGTTTGGATAATCAGAAGAATCATTA.TCTATCTATATAAGAATC.A.TTATC.TATCTA.TA.T.AT.AAAGC.AGTTAT.ATACT.TT.TCTTTCTTCAA.CC.GTTTTATAGACTCTA.T.TGAT.CTCCCGGAACT.TT.CTGTT.AC.CTT.C.CCAT.GG.AT.AATCAGAA.GTCGCCG.AA.G..CAACC.AACCT.CCCAAGAC.TTCACCAA.ATCCGCCA.
JJ=   241  MV=                CATTTAACTTC.GTTTAATTA.TAAAATCTA.AACTCGTTTATAA.ATCTAAT.CTGATATTTAACCTCATT.TAATTATAAAATATAAA.T.CCTAA.TATTTTCTCATTTA.ATATA.TATATATA.TATATATATGATT.TA.GTTTTGG.TGA.T.A.GGTTAG.TT.TTTACAATTAGATAAGTTA.AGTTTATAATTAG.ATGACTGAT.TCTT.AT.TCACA.AAAATAAAAAATTCTGAATAAAAGGATGATCCAAAATATTTTTTTAACTAATGG.AATCTTGATGAGACAC.AAAAAAAAATAA.A.GAGA.C.AAAAA.AAA.AACACCAATCAAT.AACAATTATATTTCATTAAAA.TTCGTA.TCTACCACG.CCCCA.AAAGA.TAGCTC.TAAC.AATCAG.TA.AAAACAAATAAA.AGTG.T.AGA.GATTCATCTCTCTCTCTCACTCGCTCTTACTCT.CAACAGTCTTTCACACAA.G.TCAAA.CTCACA.CA.C.AC.ATTAT.CAAATG.CAGTG.TC.TCCGAGTCACA.CA.CCAATACCAGATTAC.C.ACAA.AACCTCTCTCT.T..CTCTC.TC.TCA.C.TAGC.TC.GA.ACACCCAA.AACAGTT.AG.A..GATTC.AAATG.CCGTCGGA.GTCATCGT.ACAAAGTC.
JJ=   242  MV=                CGATTTTACGT.TGAAGATCA.GCGTTTTCT.TCCAATATGAAAT.TTCTGGC.GTAAAGCGATAAGTGCAC.TTTTCCGGCATAGATTG.A.GTTGA.ACTGAACAAGAATA.GTACG.ACGACAGA.TCAGATTTTTGAG.GA.TAAAGAA.ACC.A.T.TGTCGA.GA.ATTTGAGAAAAAGATGAAA.GTCGAGAAATGAT.TATTGATTA.TCTG.AG.GATTT.ATAAAATATATAAAAAATATTTAAAGTTCAAATTTTATTAATCCTACTAATATT.AGTTTAGAAGTACATT.TAAAAAATATGA.A.CTAA.T.ATCTA.TCA.TCTAAAAGAGTAT.AAATTACAACAACAAACGAAA.TGTGTT.GAAAGAGGC.TGTTT.TTCCG.GGAAAT.AAGC.ATTTGA.AG.TTTAGTTTCAGA.AAAA.G.GAG.TTAAAAGAAGAGCAAAGTAAAAAAATCACATAT.ATCCAAAACGGTGTCGTT.C.CATTC.TCAAAC.GT.G.CT.TTATC.TTCTTC.TTTAC.AC.ACTCTCGCCTC.CG.GACGACGGAGACAGT.C.AGAT.ATAAATTAGGG.TT.TCAGA.TT.TTT.T.AGAT.TT.TA.TCTCTTCA.ATTCGAG.CC.A..GTGAA.TTGCC.GCCTCCTC.CTCCTCCT.CTTCTTCC.
JJ=   243  MV=                CGAAAGGAACT.TCTGGAGGA.GTTAGAGTC.GTCATGTTGGATA.TGGATTT.TGTACGGCGGAGTTGAGT.CGCCGGAGATTGTGACG.G.CGGAA.TCTCCATAGTCTTT.CTTCT.TCTTTTTT.TTTGTTTGGTTTG.TT.TGTGAGT.TTG.T.G.GCTGAT.TG.GGTTTTGCGAGTGTTTAAA.GTAAGGAAGGAGG.TCCAATTAT.TGAT.CT.CTATG.ATATGTACATTTGTCACTATCTTGTGTTGTATTAATTAGTAAAGAGATACGTTT.ACTTTATTTGTATTTT.CTTAATTATTAT.G.ATTG.G.AATGG.AAG.ATAGTAGGCAAAT.TACAAAATTTAAGGATTGATT.ACTATT.TTTGATGTG.AAGAT.TAGAT.GGAAAT.ATAT.TCGGAA.AT.CCAACCAGCCTA.AAAA.T.AGA.TTTTGATTTAATTATCAAAGTATGATCATCAAC.ACGGTGTCGTTCCGGTTC.A.TCGAA.CATTCC.AC.T.TC.TTTCT.TCTTGT.CTGAA.AA.ATCTAGAAGAG.CA.GCTATTTGGTTTCTC.T.ATCC.GATTCGTCTCT.CT.CACGC.CC.TCA.C.GTTT.AT.CC.ACCTCATC.CTCAAAC.CA.A..ACCAC.AAGAC.CTCTTTTT.TAAGTAAC.CAATCACA.
JJ=   244  MV=                TCAGCAAATTA.ACTATACTT.TGTTGCAGA.AAACATTAATTAA.AAATTAA.GATATAACGGCGCATGAT.TACTAATAAAAAAATTG.A.CCAAT.ACAAAAATACAAAG.AAAAC.AAAGCCAA.CTTCGTGTTAAAA.AA.AAAAAAA.AAA.A.A.ACAAAG.CC.AACTTCTTCGACCGTTTCT.TATTTAAATCTGC.GTCTCTTTC.TCTT.AC.CTTTT.CCCATTTCAGAGAGAAGAAAAAAACCTCACCGGCACTATAAAAGTCGCCTGGAT.CATCCCCAACTACTAC.TCTAGAACCTTC.T.TCTC.A.AATTA.AAA.TTCGTCGTTTCCA.AAAACCTACTCGCAAGTTTTT.TTTCCC.CCAAATCGC.GAAGT.CTTTG.TATCCA.CTTC.GTCGGC.GA.TTTCGTGTTTGA.CTAG.T.TCT.CCGGGAGAAACTTCTTCTCTGAGTGTCGGTTTT.TTGTGCTGGATTTTTTCG.A.GTTAG.GGTTTT.AG.A.TT.CCTTA.TTCTCA.GACTT.AG.GGTTTGGGTTC.GT.CATGAGTAAGAAGGA.T.TCAG.TATTTCAGTCG.CA.AGCGG.AT.GAT.T.TCTC.TG.GT.GGCTTTGA.ATTTGGA.GC.C..GACGA.CGAGG.ATTTTATG.ATTGACAT.AGAGGCGA.
JJ=   245  MV=                CTGCTTTTTTT.TCTTTTCTC.GTCTTTTGG.TTTCTTTCTTCTA.TCTAGTA.CCATCTATGTAATGGAAG.ACAACCATATCCATATC.A.TGCAA.TATTTGCATCTTCT.TATTT.TTGTATCA.GTTCAATGACATG.TT.TTGCCAT.TTC.A.T.CTTTCT.AA.GTTGTTACACAAATTGTCA.CTTCCTTTGAACA.AGAGTTTCT.TCAA.TT.GCAGT.TTTATTCCAGCCGCACGTAGTTTCTTAAAGATATGTTATTCGATAGCTTTACCA.TATGTACTAGCAAAAC.GAACTAAACGAC.G.GCGT.A.CGTAG.CGT.AAAGTAGTGCCCG.CTTCAAAATTTCGTAATCAAA.AAACAC.AAGAAGACT.TGGTA.GCCCA.ATCCAC.ATAA.TTAAAT.AC.TATTTTAAAACA.AATA.A.ATT.AATTAAAAAAATAAAGTAGCAAAAAAGTACGAT.CGATGAAACTGAGACCGT.T.GGATC.AAACCT.AT.C.GA.ATTAT.AAAAAC.TAGAT.CA.CGAGAATAATA.AA.AAGAAAAAGAAAAAA.A.TAAA.GCAGAAAATTC.AT.CTCCA.AA.AAA.A.AAGA.AA.GA.AAAATTCA.TACTTCC.AA.A..GGAAA.GGGGA.AGAAAAAC.AAAAACAA.AAAAATCT.
JJ=   246  MV=                TGCTTCTTTGC.AAATTTTAT.TGCTTGCTT.ATTATTGAGATAG.TACTATC.GTTTCATTGACTTGACTC.GAAAATATACAGTGTAG.T.GGAGT.AGTTGTGTTTTGTC.ACCTC.TTTTATGG.TAAAATCCTTGTA.GC.ATCATCA.TTT.G.A.ACCAAT.TG.TAAATAATTGGTTCCTAAT.TTGAGCAAGTTGA.ATAAAAAAA.CTAA.AA.TAATG.ACATATGTCATTTTATTCATAACCAATAATCGGA.TTGTTAATTGAAAACTTTA.ATACTCCATACATATT.GAGTTAACTCTG.T.TAAC.T.TGAAT.GCT.TAAGAATACCATC.CAAATCTAATTTAGTCCCAAT.CTCAAG.TTACTAACA.ATAAT.AATTA.CTGTAT.ATGA.ATGTCA.CA.TATTAACCTACA.AGAA.A.ATA.AAATAATATTAATTCCATGTGCAATAATAAGAG.TCGATCACCAACTTCGCT.G.TGTCA.CTCTCT.C..T.AT.ATATA.AAGACT.TTCCC.TC.CTTTAGACTTT.GT.GCATTATCCAAAAAA.T.GGAG.AAGAAGAAGAA.CA.ACAAC.AA.TGG.A.GGAG.AT.TT.CGGAGAAG.AAGAAAG.TT.C..CATTG.ACGGA.GACATACT.CGAGTCAA.TCCTCTCC.
JJ=   247  MV=                TATAGTTATTC.TAGTCTCTC.TACTACCGT.ATTTAAGAATTCT.TACAAAC.AATGTTCTTGATTATAGT.TTTCCATTACTAGCTGG.T.CTCGA.ATTGTTTCCAAATT.CTTTT.TTTTTTTG.TTGGATTTTTAAT.TT.CTGCAGG.ATT.T.T.GGTTTT.GA.TCATATAATAAGATCTCCC.ATGGATGCATGCA.GATCTTTTC.AAAG.CT.TTTCA.TCTTAGTTTATTTTTTTTTGGTTTAGAAATAGAACAAGTTAAGTTAAGTTAAGT.TAAGTTGTTAAGTTGT.TATTATTAAAAG.T.AGAA.T.TATTT.TTT.TTTAATTTAGCCA.AAAACTAAACTGAAAAGTACA.TATGAA.TATTTGCTT.ACTTT.TTTTC.TATTAG.AAAA.ATTGAA.GT.AAATATATAAAC.AAAA.G.TGA.AAATGCCACCTGGTAAGTAAGATTAAGAATATA.CATTTTACTAAAAATTAA.G.AAGTT.GTTAAA.TG.T.AA.AATAA.ATATAG.CGAAG.AA.TTCTGGTGAGC.TG.AATTTGTGTGTTCCG.A.CCGA.AAAATCAGGAA.GA.AGAAG.AA.GAA.G.ATTG.AC.AA.ACAAAAAG.GATTCAC.CT.T..TAGTG.ACTGA.GTGAGAGA.AAGAGATT.GAAGGAAA.
JJ=   248  MV=                AATAATAAATT.AGAAAATAA.AATTTGATT.CGAATGCGGAAAT.TCAATTC.AATTTGCATTAGCCTGGC.TCAATTTTTTTTTTTTT.T.TTTTT.TTTTGGGTTCATTT.GTAGA.TAATGGTT.TTTTTTCAAAAGC.CT.CTAACTA.AAT.T.G.TAGTCG.AA.TGTTTATGTGGAATCTTTA.TGTGGTTTACATG.TCTCAAACA.AATT.TT.ACATC.TCATAGTTTGGCCATCCCATCCATAAACGTTTTAAATAACACAAAAATATCCGA.TTTTTTTTATAGATTC.TCAATAACAAAA.A.TCAC.C.GGCAG.AGA.GAAAGAAAAAAGA.GTGGATGAAATAAAATCTAAA.GAGGCG.TGTCAAGAG.TAAAC.AAGTC.TGAACA.ATTC.TCCGTA.GA.AAGTGGTGGGTC.TCTC.C.AGC.CGTTACGATTCGACATCTAATTAACCCACGTGC.CTAAATTACTCTCTCATA.T.CTCTC.TATCTT.TA.C.CT.CCTTT.ATACCC.ACATG.CC.CAAATATCCTC.TC.TCTT.CACTCAGCAT.C.CTTT.TATAACCAAAA.CA.AACTT.TA.TCT.C.CCTC.TC.TC.TCTCTCAC.AGACAAG.AA.C..ACAAA.GTTAT.GGACAATC.TCCGGAAA.CTTAATCT.
JJ=   249  MV=                TCTCAAAATTC.AAGAAAAAA.ATGATATTT.GCCAAAAAAAAAA.AAAAAGA.GAATTAAAGATTTGAATT.AGACAGACGTTGTCAAC.A.TTAAA.TATTCGTATTGGAA.ATCTA.ATCAAATG.GGTCTGTCAAATC.GT.GGTATTA.AAT.T.A.GATGAA.TA.AAAAGTTTCCAAAAACAAA.ACATAGTACTAAT.TACAAACAA.ACAA.AA.AAACG.AACTTAGCCAAAACTTAAAAATAAAAAGGTAGAGCAAAGAACAGGACTAAAACA.CTCACTAGTCTCTGCA.ACTTTATTTTTG.T.TCAA.A.ATACG.CTG.CTTTTACTTTGCC.CGTTTCATTGAAGCTCCTCTC.TCTCCC.TTTCTTTCT.TTCTT.TCTCT.CTGTAG.AATT.TGTTAA.CT.TTAACTTTCTCA.CTCT.A.AAA.TCTGCCCTCATTGTCTCGCCTCTGTCTACTTTC.AAGAATTGATGTCTCTTC.A.ACACT.TTCTCT.TA.T.TT.TAAGT.CTCTCT.CTCTT.TG.CTACATTTCCT.TT.TTTTCTGTCTCTGCC.A.TTAA.ACCTTCTCTCA.AG.AACAA.AA.AAG.A.AAGA.AA.GC.CCTCACAT.TGCTTTG.TC.C..AAAGA.GAGTC.TTAGAATC.TCAAACCT.ATCTCTTA.
JJ=   250  MV=                GGGATAACATA.TATCAACAT.CACTTAGTT.TGTATTTGAAATA.ATCAATC.TATATACTAAAAAAAGAA.AAACATTACCTTTATAA.C.AAAAA.ATGAGTGAAACTTT.AATGG.AATTTTTC.ACCAGCAGAAATA.TA.GTGAATC.TAA.A.A.GCATTC.AA.AATTTTCTGAAGCAAGATT.TTTTTTTTTCAAT.TGCTTGTCA.GCAT.CA.CATAT.TTGTCAGAAATAATGAATAAACTTGACAAAAAATCTTGCTTTAGAAAATATACA.AATATTACAATACATA.TACAAAATATAC.T.AACT.T.TAAAT.ATT.AATTTAATTAGTA.CCAGATTTAAGAAAAAAATCA.TTCAAA.ATTATAAAT.TGTTT.TATTT.ATTTTA.CTTG.AGTTCT.CT.CTCTTTTTTGTT.GTTG.T.TGA.TTACAGATGTAAATGTTTATGGGTAGAGCTTCT.TTATGATATACGCGAAAT.T.GATTA.GTTTTT.AG.G.CC.CAAAC.CTAAAA.AGCAT.TC.CGGGTCGGGTA.AA.CGAGCCAAATCTAAA.C.GCTG.GTTCTTTTCTT.CT.CCTTC.TT.CTT.C.CT.C.TC.GC.TCTTGCGG.CGCCTTC.TC.T..CTCCC.AAACT.CGCAGGTA.ACAAAGCT.TCCTTCAA.
JJ=   251  MV=                TTTCATTTAGA.TACCAAATG.TAATTTGTT.GATTTTAATTGGT.TACTTTT.TTGGAAATTAATAATGTA.TTTCGTTTTTCTAATTA.A.ATTAA.ATTAATTAAAATTT.AGATA.TCACATCT.TATATGTTGATTT.TG.ATTGGCT.ATT.A.T.TTTTGA.AA.ATTAATAATGTATTTCGTT.TTTTAATTAATTT.AATTAATTA.AATT.AG.TATTT.GACTTTTTAATCCTTAAAGAGATAAATTAATTTATTCTTTAAAATTTTATTTCT.AATGGCATACCTATGT.AATTACTTACAA.A.AATT.A.AGGTT.ACA.TTTAAAATGTACT.TCCCAAATAATATAGTAGGAT.AATTAT.AAAAAAAAA.AAACT.TAACA.AAACCA.ATAA.AAATGT.GT.ATTATATATTTG.TTTT.C.AAA.TAATTGTTTTCGCTAGGGGATCAATTATTTTGT.ATTAAATATGGACCAACC.A.AAGTA.ATCAGT.CT.A.CC.CCTAT.ATTTAC.GTTCC.CT.ATCCATTATCG.AC.AAAAAGCAATCACTC.C.TCAA.GCAAATCACTC.CT.CACAC.CA.CAG.A.AAAA.CA.AA.TAATTGAA.GAAATGA.AG.T..CAATA.GTCTT.CTTCTTCC.TCCTCCTG.CTCTTTGC.
JJ=   252  MV=                CGTATTATCCG.AATCGAAAT.CAACCCAAA.AAATTGGATCCGA.AATCAAA.CTCGAACCCGAAGATTTA.TCCTATTAGGTCTTAAA.T.TCTTC.TACCGAAAAAAACG.AACCC.GAATCCGA.AAATACTCAAATA.TT.TTATTCA.AAA.A.T.CTAAAT.TT.TACCTGAAACTCAAAATTT.TACCCGAAAATCT.GGATATTTA.CCCA.AA.AAATC.TGGATATTTACCCAAAAATTCGGATATCGATTCCAAAAAAGGGTCTAAAAATCT.ATATCCAAACTCGATT.GGACCCGAACCG.A.AATT.G.AACCG.ACA.TTTTAGATTTACC.CTATTGGATCCTAAACTTCTA.ACCCGA.AAAATCTGT.ATCCG.ATTGG.ATTTTA.TCCG.AATCCG.AC.TCGCTTACCCGA.ATGT.C.CAG.TAAATGAAACCGGTCTACCCATTACCCGGTTTG.GTCTTTGCTTCCCAGAGA.A.TAATT.CTTTTG.TA.G.AG.TATAT.TTTCAC.ACTTG.CA.GCGCAATCGAG.GC.GGTTTTTGGTTGCAA.T.CGTC.TCATCACAATC.AC.ATCAT.CA.TCG.T.CTTC.GT.CT.TCTTCTTC.GTCGGCA.CA.T..ACTTT.GTCTT.CTCATCTC.CTCCATTA.TTTTGATC.
JJ=   253  MV=                TTATATAACAA.GAAGATATT.ATTCTAGAA.AATAAGTGTTAAT.ATTAGAG.TTTA.AAAAGTTTAACTT.TATATCTTAATATATTA.T.TTATA.TTTATATTTATCCT.ATATC.TATATAAG.AGAATGTAAGTTG.TA.ATATTAT.TCT.T.A.TAAGAG.TA.TATTATAAATTTGTAAGTT.GTAATATTATTTT.TATAAGAGT.ATAT.TA.TAAAT.TTATAATGTTGCTTAAACACTTATGTGTTCTTTACGCTCATCGAATTTTATCAT.GGTATCAGAGCCACCG.ATCCTTGAAAGC.C.CATG.T.TAAAC.CCA.AAATCTATCATGG.TATGAGAGCCCAAATTTATCA.TCATTT.TAAAGAAAA.AATCT.CAGAC.ACACAC.TGAC.ACACAT.AT.ACAACCTGTATG.CAGC.A.ACG.TAACGGTCGTTATTAATGGTTACCATAAATGTC.AACAAACTCAATTATTAC.A.TCATT.TATTTG.TC.T.AA.ACTAC.TACTTA.TAGAA.TT.CTTCCAACAAA.AA.TGATTTTTAGTCTTT.T.AAAC.CAAAATCACAA.AG.CAAAA.AA.AGC.C.TTAA.AA.TT.CTCAGAAT.CAAGAAA.TG.G..ATTCA.GACTT.TGTTCCTC.CTTCTGTT.TCTTTTCA.
JJ=   254  MV=                GCTCCATGAAA.ACGGAGTGT.TGTGTCTTG.TGTGCGTGCGTAG.TTCCCAA.AATACGACATCGATTCTA.CTTTCTACTAGTTTTTA.A.AAGCT.TTTGCAGTGCACAT.T.TGT.TAATACAT.AAAGGTAAAGAAA.AC.TAAATTT.TCA.T.A.TATACT.CA.TAAGCATTTAATTAAATTG.GACATCCACAACA.ATCTAATTT.GTTG.TC.TTTTA.TAGTGTATAGTTTTCTGATTTTACAAATCTATCTCATCAAAGTCAATTCTTATT.GCAAGAATCTCTCTTG.CTTTATTTCTCA.T.TAAT.T.TTCTC.TTT.ATTTATTTTTCCT.TGGAAGTTGGAACCAAGTAAT.TATTAG.TTGTTCAAG.CCTCT.CTAAA.AAAAGA.TAAA.AAAAAT.AT.GAGTTGTACAAA.GGTT.T.TTT.GCCAAATAATATAGTTGGTGGGATTAATTACCA.AAAGAAACAAAAAATTAA.T.ATGGG.ATTATG.AG.T.TA.AAAAA.AAAATA.CTTGT.TG.AAAATTGAAAA.AA.GAGAAGTCCGTTCGT.T.CCTC.ATTTGGAGCTA.CA.GTGAC.CG.TTT.C.TAGT.GC.TC.ACAGAGAG.AGAGAGA.GA.G..AGAGA.GAGAG.AGAGGCGC.TGTGGATT.TGTGGGAG.
JJ=   255  MV=                AGTAGGTTGGG.AGGAAACAT.CTTCTACTG.CTGAGATATACAT.TTCAAAT.AAAGGTACACACCATATG.GAGAGAAAGGAATAATC.G.CCGAC.ATGGTGAGGAGAAC.CCTAT.CACACCAT.TGGCCATTGGAAA.CA.ACATCGA.CAA.A.A.ACGTTC.GC.AAACGAATCACCCTTCTTC.AGAAACAAGGAAA.CCCAAAATA.TGAT.GA.TTTGT.TTGTATTTTGGCTTTCCACTAGGTTTTAATTGGCATAGCTAGGACAAAGTATGA.GCCTAACAACTCAAAC.AAGAAGCACTTG.A.TGTA.A.CCATG.ATT.TTTTTGATGAATA.AAATTTTGCATTCATTCAAAA.AAAAAT.AAAAAAAAA.AAATA.AAACC.GAAAAC.CCTA.AAATCC.GA.AAACACCAAGAA.ACGA.C.ACC.ACTCCCTATGAACTGGACTCTAGTAACCAATAA.AACGACAGAGGAAAGAGC.G.TTTTG.GTAGAC.GA.C.CC.AAGTG.AGATAA.AAAGG.CC.CAACTGAATAT.CG.TTAAGGGCCAAGAAT.A.ACTG.CAAAAGACGAA.AA.AGAAT.CT.GTT.C.ACTC.TC.TC.TCTCTCTG.GCTCGCT.CG.C..TCTCA.ATCTT.TCCGATTT.GGTTGGGT.TCTTCTCC.
JJ=   256  MV=                AACTCCTTCTA.TTAATAACT.AAAAAAACC.AATTTACAGAAAT.CCGAAGC.TAAACGAATGAAAACTGA.AACCAAAATGTGTGTGT.A.AATGT.TAATTTGAGTATAA.GAAAT.CTATTTTT.GAAATCTAAAAAC.CA.AAGGTGA.ATT.T.G.AGCCAA.CC.AATACGTAAAAATCCGATC.TAAAAGATATTGT.AACAGTAAA.CGAT.TC.TATGT.TTTCGAAAAATCCAATAAAAAAATAATCGAGTTCAAGCTAAAACTGAAGACAAT.CGAATTATGATAGCGA.ATAGATCCATTC.T.TCGA.T.TCGTA.ATT.TTTGTTGAGTTAC.GAATTGGAGAATGGCTCAAAG.CATCCG.TACCTATTT.TAAGT.AGACC.AAATAG.TAGA.ATAACA.TA.AACTACAAGGCT.AGAA.C.TAA.AACACTTGTAAAATTAAGGGACTTAGAGAAAAA.TTACAGTCCAAAAATTTC.C.TCGAA.TAATTC.GC.T.GT.TTTTT.TTATAA.TATAG.TC.TTGCTCCTGAA.AT.CTGACGAACATAAGC.T.CTTT.TCGCAAAACAC.AC.ATCAC.AC.ACC.A.TTTT.CA.CA.ACATCGTA.CTTATCG.CC.T..TCCTC.TCTCT.CTCAATAC.CTCTCTCAATTTCTGGA.
JJ=   257  MV=                TCCACGCACTT.TTTCTTTGG.TCTACATTG.TTCGAAATTTATG.TATTAAT.TTAGAGGCAGAGCAATTT.ACATGTCGATTTATTAT.G.CACGA.AATAACAAAACTAC.TAGTA.TCAATAAT.AATACATCCACGT.CT.GTTTCCA.ACC.A.A.ACCAGG.GA.TGCGTCTAATTTGATGAAG.CATCATTCAATTA.TTGCTTACA.CACT.TC.TTAAA.CATTTTAAACTTTACTGAATAACAGATTATTTTTATTTTTTTACTGCAAAAGGG.AACCATAACCAAAATT.CTTGCTAGATTT.T.AATA.T.ACTTA.CAC.ATTCTTCTTTCTT.GCTGAAAAATCAACAGCCTTT.CAGAAA.TCAGAATAA.TACAA.AACTT.TTTCAG.GATC.ATAATA.AC.ATGCTTAATTGA.TTAG.A.AAA.AAAGGATAAATCCCGTCAGATATGGTCCACTCA.CGGGGATGGAATCTGCAT.A.TTGTC.GATGCT.CC.C.AA.AAATA.CTATTT.TTTTC.TT.TTTCTGGTGAA.AC.ACACACACAAGTTCC.G.TCTT.CGCCACAACAA.CA.CAATC.TT.CAA.A.GGTT.TC.TC.CTTTTTGT.TGTCTTC.TG.C..TTCAT.CACTT.TGTGTTCG.TCGTTCAA.AAAAACTT.
JJ=   258  MV=                CTTTGTTCAAA.TTTCCTCAA.TTTGTCAAT.CGCTCTCTTTTTG.CCTAACT.CTTATTATTATTATTATT.ATTTTGCCTAACCTTTG.C.GTCCC.CTTGGAGTTAAATA.ATTGA.GTTTATTTACAAGTGAAGGGAT.TG.AAACAAC.TTT.T.T.TTTTCC.CA.GAGCTTAATCGCAACGCAA.CTCAGAACGAAAT.ATAGAAAAA.TACA.TA.TACTG.TATGAATATACTTCATCAATTCTGTAACCTGTTGGGTTGGATCAGTAAGAATAA.ACTAAACATTTAGTGG.ACACCAAATCAT.A.AATT.T.AGCAC.ACA.AAAATAAAACTAG.CCCAAGGCCCATGGTTCGAAA.TTTATC.AAACCGTAA.CCGAA.GACCA.CGCGCC.GGAC.CAACAC.AG.ATCTCCACGAAC.AAGA.T.CCA.ACGGTCCAGATCCATTCCCTCTCCTTCTCCCTC.TTCTCTCTAACCAAAAAA.A.AAAAA.AAAACT.TC.T.GA.ATCTC.CGAAAA.AAGCC.AA.TCGGGGGAAGA.AA.AAAATTCAACGGCCG.T.CTGG.TTACTGTCTTG.CT.TGCTT.CC.GAC.G.ATCTATC.TT.CCCCGAGT.AGATTTG.GT.A..CTTCC.TTCTT.TCGATTTT.TAGGTTCT.ACACAATT.
JJ=   259  MV=                GATGAGGTATA.TACAGTAAT.TAGGGATAA.TACCCATAATCAA.AAGACAA.GTTTATGACAAAAATGTC.GCCACCGCATTTACCAA.C.AAGTA.TTCCAAGAGTTAAA.AAAAA.GTCTATTG.CTATTGTCTCAGA.CA.TCAAACT.GGA.T.C.GGTAGT.GT.AAACTATGTCTATATGAAC.AAAAACGGTCGTA.TAAAGGTTC.TAGC.AA.ACAAC.CCATCAAATACCATCATCATTTCTCTTTCTTGGTTGGTTCACCCAAAACGTACC.TCAAAATCTCAAGCTA.AGTGATCCGTGG.C.ATTT.G.AGAGG.TTT.AAGAGATGGTGGG.CTTTAGTGAAAAGTGTAGATG.TTTCTC.ACCACAAGT.CTCTA.GTAAT.GGGTGT.CAAA.CTCACA.AA.CACTTGTTGGCC.TATT.G.AAG.CCCATCCATCTTCTCTTCTCGAAACTTCAAGTG.GGGTCCACAATTTCTCTC.C.CTCTT.TCTCCC.AC.C.TT.CCTCT.TATCTT.CTCTG.CC.TTCTATATCTC.TT.CCTCCTACTTTCCCT.T.AGGG.TTTTTCAGCTT.CA.AACCC.TC.CTT.G.CACT.CT.CC.GCTTCCCT.CCGTTAC.CT.T..TACTT.CTCTA.TTGCTTAG.CTCGAAAA.ATGGCATC.
JJ=   260  MV=                TTCAATGTGCA.ATTAATTTC.CCGATCGCT.TGAAGTTAACAGT.TACGACG.AGAAACTGACGTCACTTT.TTAATTATTGTAAAGAA.T.GAAAA.AGAGTGTTCGTATA.GGGTA.ATTGTATT.ATTGTAAAAAACT.AT.GTATCCA.AAC.A.C.AATAAA.TA.CACGAACAACATTTATTTT.CACTCACTTTGAT.CACTGTACG.TAAT.AA.GGAAA.AACATTTTATTTGAATGAATATTTGTACAGATTGGAGAACCACGTAAGCCCATC.TCTTTTATTTCCAAAA.ATAACGAAAAAT.T.CTCA.A.AGGGA.ATA.GTTTATAATGTAA.ATAAAATTCCAAAAATAAAAC.ACAAAA.GATATAAAG.CAGCA.AGAGA.AAAAAA.AAGT.CCATGC.TT.TCATATTCATTG.CTTT.A.ATC.TCTCTCTCTCTCTCAGACATAGACACAGCTAAG.CTTCCCATCTGAAAGGAG.T.TTCAT.GTCCTA.AG.G.AC.CATAT.TATAAC.CTCTC.TA.TCTCTCTCTAA.GT.ATCAGCAAAAAAACA.G.AGAT.TTATAGAGAGA.GA.AAAAA.AC.TAT.G.GCTC.AC.AT.AAAGATCT.AACAGAG.AC.A..GTAGT.ATAGT.CCCACTTC.CCCACCAC.CAAAGCTT.
JJ=   261  MV=                CGATTAAATAA.AAATCAAAA.TAATTAAAG.TTCTTTGGAAAAT.AGCTCTT.GTTTTAAAACCTTTTGAA.ATACGAACATTTTTTCT.T.TGATT.AAAATACACTTTAT.CCTTT.TGAAATGC.AAACGTAATTTTC.AA.TATATTC.TCT.T.G.GCATAA.AA.AGAAATTGACGTTGCATCA.AATTTGTAATTGT.AATATTTGA.TGGT.TT.CTTTA.CTATACCCTAACTTATTTAATGGAGAAATATCCTTTGTATCCAATCTTTGATCT.AGAAAATTTTCAATTA.TGTGATTCAAGT.T.ATAA.T.TATGT.CAT.TGGTATAAGATTG.GATCTGAGAGATACAATTTAT.TGTACA.TTAAATAAA.AGATT.AATGA.ACACGA.GGGT.TATATA.TA.ACTAAAATAAAC.TTTG.T.AGA.CAAATTGTATGAAATAGAGAAAAGTATAAGAAC.TTCACGAATATGATAAAA.A.CAAAA.AAAGTT.CA.A.AT.GAATT.TAAAAC.AAAAG.GA.AGAGAAATGAA.AA.AAGAATAAAACAAAG.T.TTTC.TTTCTTTCTCC.TG.TTCTT.CG.TCT.C.TGAC.GC.GC.TCCTCCAC.CATTTTT.AT.C..TTATT.CCAAG.CTTCCACA.GAGACGAC.TTTTCTTT.
JJ=   262  MV=                AGTAGAGTTAT.TAGTTACAG.CTATACTAT.TTGTGGTGGCATT.AATATAT.AGTAACTTATTTAAGATA.TATGTCATAATGTTAAA.A.AGAAA.TCACAGAGAAAGCT.GTTAT.TTTTTTTA.ATCCTAAATTTAA.AA.CTTTGGA.TAT.T.G.AGATTA.GC.CTGTAATACATCTTTTTCC.AAAAAATTTATAC.AAAAATGGC.CATT.AA.TAATT.AATAGTAATAGCTAGTTGGACTTCTTAGTTCAAAGTAATTCAACATTTTTTCTA.AAATAAATCTTCTAAT.AATAGAACACGT.T.GGAT.T.GACTA.ATT.AAGTCAAATATGA.AATATGGAAAAGGAAAAAAAT.CCACCA.ACGATACAC.CAAAT.AATTT.CCGATT.TTTA.TATATA.TA.AATAAACATACT.AAGA.G.CAA.AAGAAAAACAAACTGAAAATAAAAAAAATAAAT.AAATAAAAAAAAAAATCC.G.GCCAG.ATAAAT.CG.A.AT.TTATG.TAATAA.ATCCG.AC.CAGATAAACTG.AT.ATTATTGTCTTTCTT.C.CGCT.CCTTTGTCTCT.CT.ATCTC.TT.TCT.C.ACAA.TT.AG.ATTCTGTG.CTTCTTC.TG.C..GATCA.ACTAA.GATCCGAT.CCGCGAGC.GTTTCAGA.
JJ=   263  MV=                CTTTATGTTAA.TTATTTGTC.CACACCTTT.GACTATTCCTCCA.TTTCATC.GAAGCAAAACTATTTTAA.TATTTCAGTCAGATTCT.T.TCCCA.TCATTTCCAGAAAA.ATTCT.TCAAACAA.T.TCTGTAAATTA.AG.CCAATAA.TAA.G.T.CTTAGT.AT.CTCTGTCAATTTGATAAGA.TTAGTTTCTATTT.TTTATGGGA.TCAC.TA.TGGAT.TATTTTTTCATAATCTGTCTATGGATTTGATTATTAGTAAAATACTAAAATGTG.AGTTGACATGTAACA..AAATTGTTTTGT.A.AAGC.A.ATTGA.CTA.AGACCATAGATTA.AGGATGTTTATCATAAACTAA.TGAATC.CTTAAAAAA.ATAAA.AAGAC.AAACAA.AAAA.AAGGTG.TA.AGAAAAGTAACC.GGAG.T.AGA.AATAACAACGGCAAGAGAAAGTTACCGTTTTTG.GAGTCATCCGTCAAAATC.G.TCTTT.ACAAGC.AA.G.CA.AATGC.TTTATT.GCATG.TT.GGTAGTCACAC.AC.ATACACACACAATCT.C.CTTT.TTCTCCTCTCG.CA.TAAGA.TT.CCT.C.TTCT.CT.CT.CTCTCTCT.TCTCTCT.AC.C..CATCT.GATTC.GCTGCTGA.CTCACACA.CGACACAG.
JJ=   264  MV=                ACCACGAAGTA.TTGTTTTGT.TATGATTAA.TATCATTTGGTTC.TTTAGGA.TATTTCTAATTTAATTAT.TTTATGTACTTTTCACA.A.ATTCA.TTCCTATCCATGAT.CATAA.TGGAGTTT.AAATATGAAGTTA.GG.ATATTAC.TAT.T.T.TGAATA.TA.ATCATTAAAGAATCAAATA.AGAAATTAAAAAA.TAGTGAAAA.AATT.CA.ATCAA.TTCATTTATTGAATAATTTTGAAATTTTGTCCTGTTATTATAATATTTGTTTAA.TAGTCTACATAATAAA.CCCAATTATTTA.C.GGAC.C.AAAAA.AAA.CAAAAGCGTCCAT.CGACCGTGTAAACTAGTAAGG.CGTGAA.GGACTACTA.GCTCC.AGGCA.AAGTCT.CGGT.TTTTGT.AT.TGTGTGTGTCAC.GTGC.T.GGT.TTTTATTTTATTTTTCACTTATTACCACGCGCG.TTTGAGAGAGAGAGAGAG.A.GACTT.AACCAC.AC.C.AA.CGAAC.CATTTA.AAACC.CT.AGACCTTCTTC.TC.TTATACCTCTCTCTC.T.CTTT.CGTCTTCGTCG.TC.TCTTC.TT.CCT.C.CTGA.TT.TG.ACTCTCTC.GAGTCTC.GT.C..GATTT.CCTCC.GGGAGGAG.ACTTGAAA.TTCGTGAC.
JJ=   265  MV=                TTTCCTAAAAC.CAAGAAAGT.GGTCCAAGT.GTATCAACCAGCT.CTTACTG.CTTCGTCTCCAATATCTT.TCTCTTCTGCTCGATGG.T.TCTTA.AATAGTTGCTTCAA.ACCTA.AATCAAGT.TTTGTCTCTTGGT.AA.AGTTTGG.AGT.A.T.TTTCTT.TT.GTTTTGTACTGGAACAAGA.TTTGTTGCAACTT.TTCTTTTTT.ATAT.AT.TCAAG.TGTTTTGGACTAAAGGATTGATGAATTGGAGATTAGACGGGTGATTATTGATTG.TCTATAACATTTGGGC.GTAATCTGTTAT.A.ATTT.A.CATTA.CCG.TTCTGTTTTTGGT.AAAGAGAAGATCCACATGTCC.ATCAAT.TTTTACTGT.GACAT.TGTAA.AAAAAG.TAAA.ATCTGT.TA.ATCTGTTTTTAA.GCTG.A.GGT.GCAGATAAATCTCTTAGGATAGAGAATTCATGA.ATCAAGAGTTGCCCATTG.C.ACAAA.TTAGCC.CA.A.TT.GTTAA.TAAAAA.GGAAG.AA.ATAAACAAAAT.CA.CAAAAGTCATCTAAA.C.TTTG.AAGAATCTTTA.CC.AACGA.GA.ATC.T.CACA.AA.AG.TTGGAATC.GTGCACG.CC.T..CTCGA.GTTAT.CTCCGGCT.CCGATACT.CCATCTGG.
JJ=   266  MV=                TGGATATGATC.AAAGAGAAG.ATTTAGTAT.ATAAAATCTAGGT.AATTGAT.CAATATGATATATATGTT.TTTTTGGTCTTTAATAA.A.TCAAA.ACCTCATTATACCT.TGTCA.TTTTTCAG.TTAAATATTTTCC.TA.ATTTTAA.AAC.A.A.ATCAAC.TA.AAGGTTTAATAGGGGCATA.AGACTTTAGATGG.TAGCTAGAA.TTAA.TT.AGCCT.GGTAATTCACCACTAACTAATTTAATGAATTTTCATTTCTATTATTTTTTGTCT.TTAACTCGGAGTTAAT.AATCAAGACCGT.C.AGAG.A.AAGTA.CCA.ATCACTGTAGTAG.TGTAAACTAAAGAAGTTAAAA.TCATCC.ATTAAGGTA.AAGCC.ACGTG.TTAATC.TAAT.CACGAC.AA.AACAAATCCAAC.CGTA.C.GAT.TGATTAGAGTAAGCTAAAACTTGTACCTCTCAA.GTCTCAACCGCCGACTCT.A.AAAAT.CTCTCT.CG.T.GA.CCGCT.TTTAAA.TACAA.CG.AAAGCTTCACA.TA.ACTTCCCCACGTTCT.C.TCTA.ACACACACACA.CA.CTCTC.TC.TCT.C.TTTC.AT.TA.GATAATGG.ATCAAAA.AA.G..TAAAA.CGATT.GGAGAACA.ATGGTGGA.GGTCAAAT.
JJ=   267  MV=                CCAACTCATCT.GATCTGTTT.CGTTAAAAG.ATTCGTCAAGATT.TTGGTGT.TCGGATCTTTCCTCTTCT.TTGTTTTTGTTTTCTGG.A.AGATG.GAACCGTTTTTTGG.TAATT.TTTTGTAA.TATTTTTGAATAT.AG.ATAGTAG.GTT.T.T.ACAAAG.AA.GTCCCAGAACAGTTCCATG.TTTTGTATAGAGA.CCAAAGAGA.ATAA.AT.AGAAA.ACAGATAGCTATAAACATGTTCTTGGGACTAAGTTTTTTATTAACCAGAAAATA.AATCATTTTCAGAAGT.ATTCTTTTTGTT.T.TCTG.T.AATGT.TTG.TGGAAATCTTATG.TAAGATTTGGATGAAGATAAC.AATCTT.AACTTCAAA.TTTGT.TTCCC.TTGAAA.TTAT.ACTTCA.AT.TACATATGTGTA.TACT.G.TAT.CATCATCATTTCTTTCATGTTTGTTAACCTGTG.GAAAACAGAGGAAACGAC.G.ACGTT.TTGTCT.GA.T.TT.ATAAA.AGTTAA.AACCC.TT.TGATAAGCCCT.AA.AGATTGCCATTTCCG.A.TCTC.AAATCCTTTTG.TC.CCACT.TG.CTA.T.AATG.GC.GT.TCGTTTCC.AGCTTTC.GC.C..GTCTC.GTTGC.CGGATCCA.GTAGCCTC.TTGTCTTC.
JJ=   268  MV=                TCCATGTTAGA.CGAATTCAT.CATGAAGAT.TTTCTTAATCATG.ATATTGC.ATTTTCTAGAACTTATAA.TTTATTTATATATAATG.A.GCTAA.CTTTACAAAAAAAA.TTATA.ATTTACAT.TAATTTATGTTGA.AT.AACCTAA.AAT.A.G.TCATGA.AA.TCACTAGAAGTTTTTGTGA.AGTAAATAAGAAA.GTAAAAGTT.GCTT.TT.TGTTC.CCAAAAAAAAAAAAGACTAAAAGTTGCTTAAATAACCCAAAATATAATAGAAAT.ACATCAATTAGGTTAG.GTATTCATATCC.A.AAAA.A.TTAAA.TTG.ACAGTAATGATCC.AAAAAATAGTAGATTTATTAG.AGGTGG.GTCTGTCTA.GGTGT.CCAGG.TGAACA.AGTG.AGAGGA.GA.GAGTTAATAGTT.TTGT.C.TGA.GAATCTGACGATCACTTAACTCCAAAACCCAGT.GGCAATCATGTAATTTTA.C.TGTAA.AGTTTC.AA.C.CA.GAAAT.CTCTTT.TTTTC.TC.TCTCTCTCTGC.GC.TGCAAAGCATTGATC.A.TCAT.CATTCATCATC.TT.CACAA.GT.CTC.G.TTTT.CA.TA.ATTTATAT.GAGGATT.CG.T..CATCC.GGGTC.TATACGAA.TATGGAAT.CCGTACAG.
JJ=   269  MV=                CCACAGGCTGC.CAAGTTTGA.TCCTCCGAC.AACATTCCCGCAG.CCTCAAA.TACAATTATTTGTTTTTT.TTTTCCCTTTGATTTGT.G.ACATT.GTACAATTATTATG.ATTTG.TTTCTATT.ATCATCGTATATT.CG.TACATTT.AAA.A.A.AATAAA.AA.AAAGGGGAAAAGAATCATT.TACATAAATAACA.ATTCATAAT.GTAA.TA.TCGCA.CCGAGTTTTATAGAAGTCTACACATATCTAATCTCAAAATGAAAGTGGCTTACA.TGTTTCTTAAACTTTT.ATTAAATTTGTT.A.TATG.T.TTGGT.GGG.AAAAAATAACCAA.TAATGAAAAAGTGAAAGTTGT.CTACAC.GAGGTAATG.GATGA.AGAGA.GGGACC.TACG.ACGAAG.GA.TGACTCCGTCCA.CGTT.C.TTC.TTCACTGTTTGACAATAAGCTCCAATTTTCAGA.CTTTTCATTTCAAACTTG.T.GGGTC.TCATTT.TC.C.TC.TGGCC.TATATA.AATCC.AC.TATCCTCCACT.TC.TGTCTTTCATCATCA.T.TCCA.CATAAACAAAA.TA.TCTTC.TT.GCT.C.ATTA.TT.CA.TCATCAAT.CTACTAC.TC.C..GTAAA.CTTTG.CTTCCTCT.GTTTGTAT.TAGCTCAG.
JJ=   270  MV=                AAGAGATCAAG.TTATCTCGG.ATTCTTAAT.GCTTTGAAACTCT.TTTGTTG.TTTGGACGTTCTTTTTTC.ATTGAATTGTTGTTGCA.A.GCTTT.CATGTTTGTTAATT.ATTTT.CCTTTTGA.ATAAAAAGCCTTT.TG.ACTTTAT.TTG.T.T.CTAATC.AT.TACATAAAGTTGAAAATTA.CCACTAATCGATG.ATAAACATT.GACC.TT.CAGAA.ACCCAAACAGAACCAAAAAAAGATTTGTATCATTATTTAATTGTTGATCCGCCG.AATAGCAAAAAGTCAA.AAACCACGTCAG.A.GATA.C.AAAAC.AAA.CAATTAAAAAAAC.ACTATCGCGTGAGATTCACAC.GCGCCG.CTTCGTTGA.TTCGT.CGTCT.GTTTAC.CCAA.ACTAGT.AG.TATCAGATTTAA.ATCA.C.ACG.ATCACACGAAGGAATCATCATCATCATCAGAAA.TTCAGAATTCAGGAGCAG.T.AATTA.AAATTG.AT.T.AT.TTTGA.TTATAA.AATAA.CT.CAAGAGAGATC.AC.AGAGAGATATGGCGG.A.GGGT.AAACCCGACGA.GC.AGCTC.TT.TCA.G.CTTC.TT.TC.GGGTCTTC.TTCAACA.GG.T..TTCGC.TTTTC.TTTTTAAT.TCGTTAAC.GATCTGTT.
JJ=   271  MV=                GAAATATTGTG.ATTATTTAA.GAAACAGTG.GGGAAGTAGATTT.TATGAAA.CATTGAAACATTAACTCC.ATCTATTTGAAATTGTA.T.ACATA.ATTAGAAATGCTAG.ATTCA.CCTAAGAT.TTCCTGTCCCCAA.AG.AAATTAA.GAG.A.G.ACATGA.AT.GAATGAACATTTTATAAGA.AAATGAAAGAAAA.GAAAATGGT.CAGT.TT.AATAA.ACTAATGAATGAATGTTGCCAAAACAAACAAACAAAATTTAATGAATGAATGGG.TTACACATTACATAGT.TTTCTTTTCACT.T.GGCT.C.CCAAT.ATT.GCAATACTTGTCC.TTTCTCATTGCACTTGGTGAC.AATCTT.AGTACTACA.ACAAA.AAGAT.TTTGAC.CAGT.CTTCTC.AA.TCACACACCCAC.AAAA.T.AAA.ATAATAATCAGAACTATCCCCAAAACTTAAACA.CACATAACACTACACCTA.T.CCCCA.CCTCAA.GA.C.AA.TCCCT.TTCTTC.TCCCC.TT.TCTCCAACACC.TA.CCAAAAGCCTCTCTC.T.CTCT.CTAGTTCTTGA.TT.TTTCA.AG.ATT.T.CAAG.AA.AA.CATGGCTG.ACCAAAG.TG.G..TGGGT.TGGTT.ATGATGAG.AGAGTACA.GAAAAGGC.
JJ=   272  MV=                AACTGAAATTA.TTATTTTTT.GCTTACATT.TCTTTATATTTGT.ATGCTTT.TATTTTGACTCTAGGATG.CGTTAATTTTCGTTTAA.T.CTGTA.CTAAAAATTAGAAT.TTATT.AGTTTTGA.ATAAATAAAATCA.CA.GTTTGTT.TAT.C.C.TCTGACCAA.AAACTATAACTGGATTGAA.AACGGAAATTAAA.CCAAGACGA.ACCG.GA.TTTAA.CCGGACTCCAGTGTTGTAAGAGAAAGTAAACAAGTTCCCAAGCGTTTCGTAAGT.AAAAAAACGAATGGGC.TAAACAATTAGT.C.TAAA.T.GGGCC.TTA.AAAGAGTGAATAA.CGTGTCATAATCAGGAGCGTT.AAATTT.AGGGCGATG.AGTGT.CGAGA.GTGTTC.CCGC.GTTCAC.CG.ATTCACTCCACT.CTTT.G.GTT.AAAAAGTCCACTGTCATGGAAAATTAATCGCGG.TGATTTACACAGATGCCA.C.GTGGC.ACGTTC.GC.T.TT.CTTTT.TCTTCC.TCGTG.TT.GATTTTTTTTC.TT.CTCTTTTGTCCCTCT.T.TGGT.TTTTCTTTTCC.CC.TTCAC.AA.GGC.G.CGAT.TT.GA.GTCGCCTC.GCATTTC.AA.A..CCCTT.CTTCT.CCGGCGTA.AACCTTTG.CTCTATCT.
JJ=   273  MV=                CTCGTTATTTT.TCATCCATT.GGTTTTTAT.TGTTTCTTCTTCT.CTCGTTT.GGTTGTGCGAGCTTTTAT.ATACATAACACAGACAA.A.GACAA.TAGCTAGACAATGC.AACAA.CAGTTTCT.TCTTGTTGCTCTC.TT.TCTTGGG.TTT.T.G.TTTTAC.TT.TTCTGTTCTATGTATATTC.TTCCACTAGCTGA.ACATAAAAA.ATAT.GA.AAGAT.TTGTTTGTTAACTATTTGCTTGAGAGTTTTTTTAGTATATTCTATAATGCTTCA.AATCAGAGACTTGTTG.CATTTCTTCTAA.T.TAGT.T.ACAAC.TTT.TGCAATCTTTGCT.AGTATAAAAATATTTTATTAG.AAATAT.GTAAAATTT.GGGAA.AGTAT.TATTTC.ACAA.CAGAAA.AA.AAAAAAGCATAG.TACT.T.TTC.AAATATCGACCAACCTTCTGATTCGTTGAATCC.GTTTCTCGAATATTATAA.T.TTTAT.TTTTGT.TG.T.TT.GCCCT.ATCTTT.CTTTC.TC.CCTCTGCTCTT.GT.GCAACTTGATCCGTC.G.TCTT.CTCTCAGCTCT.CC.ATCTC.CG.TCT.T.CCAA.GG.TT.TTTGTTTT.TGCTATT.TA.C..GTTTA.CAGAT.TCGTAATC.CTATCCTG.GATTGAGA.
JJ=   274  MV=                AATGTGGGAGA.TTAATATAT.ACGTACATT.TTTTGTAAAAAAG.GTGAAAA.AATGGGAGATGGTAAAAG.AAAGGCAGATCTTTCAT.A.AGATA.TTCGCATAAGCCTA.GTTTT.ATTTGCTC.CCTACTGGTGAAT.CA.ATCACCT.ATC.C.A.TACGTT.GT.CGACAGTCCACTGAGACTA.ATAATATATCTGA.CGAATAAAT.TCAA.TC.TTCTA.AACAATATGAAAAATACATACAGAAAAATATTTTACATGTCGGCTACAATAGTG.GGAAAACGTAGATGGG.TTTTTAGGCCCT.T.TAGT.G.ATAAA.CTG.ATAGGATAAAATT.CAGGGCCCATTAAACCCAAAA.AGAGAG.AAGAATTCA.GGGCC.CAATA.TGAATT.ACTA.ATTGGT.AT.TTTATTTTCCTG.AAGA.A.ATA.ATTTACTCAAAAGCGCGAAAAAACAAAAAAATC.CAAAAAGCTCCAATTTCA.T.CTCTC.TCTCTC.TC.T.CT.CTCTC.TCTCTC.TCTCT.CT.CTCTCTCTCTC.TC.TCTCTCTCACTGGTG.T.CTGT.CTCACTAACTT.CT.TTCAA.TG.GCG.A.ACCC.TA.AT.TCTGTCGA.TTCGTCG.CT.C..TGGTG.GGATC.CGTTTGAC.TCTCTTCT.CACCGACC.
JJ=   275  MV=                TCGAGAGACAG.AGAAGAAGC.TAAAGAGAG.AAGAAGCAAGATA.GAGAGGT.GTTACCGGGGCAGAGAGT.AGACAAGACAGATGAGA.C.GAGAT.CGACAATACGATGT.ATAGA.TGCAGAGA.GGAGAGTTGAATC.GT.TGTTGAA.TTC.C.A.GAGACC.TT.TTTAGTTAAGGGACCTTTC.AGGGTTAGGCCAT.ATAGAAAAA.AAAA.AA.TTAAA.ATTTTATTTATTAATATAACGAAATTATTTTTAATATTTGTTCGTGTTACTAAT.TTATATACGTAAGTGA.AAAATGGAGGAT.A.TATT.T.TAGTA.TAT.ATTTTTTTGATAC.GTCAAGGTCTCAATGAACGAC.AGAAAC.GCGGTAAGA.GA.GA.AAGGA.GAGATA.AAAA.TAGGTG.TG.GATGAGTTGTTT.GATC.C.ATA.AATGGGATGGCCAAGTTTCTTTCTTACTATTAA.TTAACTAACTTGTTTTTC.T.TCATT.CCAATT.TT.G.AA.ACCCC.TTCTTT.CTTTG.GC.CCCAAGCTTCC.GT.TTTTCTTCATCTTAT.T.CTTT.CAAAATCTCAA.AC.CCATA.AG.GGA.A.AAAG.AA.GC.ATAAAGAG.GCAGAAG.AG.G..AAGGT.GGTCA.TATGTTCT.TGCTTTCG.CCTTGTGA.
JJ=   276  MV=                GATCTCAGCTA.CCGAAGTAA.TAGTTAAAG.TCTCCATTTTCTT.CTGTTTT.ATAGAAAATTTAGGTAAT.ATTTCATATATATATAT.A.TATCA.CTCAGAAATTACAC.AAATA.TTCAAAAA.AAATCTGAACATT.GG.GAGCAAA.CTT.T.T.TGAAGC.AA.ATCAGATCATAAAATTAGA.TAACCCGTAGTTA.CAAAAAAAA.TACT.TA.TTGTT..CTATAATATAAACTCAGCTCTAATCAGATTCCATTTGCTAATTTAACCGTATA.AAGATATTTCTAATTT.ACAAGATTTTAA.A.ATAC.G.AGAAT.GAC.AGTAGGAATT.AG.AAAAAACTAATATAAAGCAGA.AGAATA.TAATCGTCA.ACACG.TGATA.AAATAA.TAAC.CCAATG.GA.TAATTTAATACT.ATTA.C.AGA.ACCAAAACAATCAATAAGCAAAAAAAAAAGGCA.AAGTCCCGGAACTTGCGT.C.AGAAG.AATTTT.GA.C.TA.GAAAG.AAAAAA.AATCA.AT.TTCGACGGCCA.TT.TTTTTCTCTCATCGT.A.CGGA.TTCCTATCTCT.CA.CTACT.CA.GAT.G.CTTC.CT.TC.TTCACTTT.AATCACC.CT.T..TTCGA.TTTTC.GTTTTCCA.GCTTTTTG.ATTCCTCT.
JJ=   277  MV=                GTTTCACATGT.ATACAGAGC.AACATCCTC.AAATATATGTTGT.AATGCAC.CAATTTAAGACGTTAAGC.TAATGCAATCAAGATTC.A.TACTT.GAATTCAAATTCGT.TAACA.TCAATCTT.AGGCACCAAGCCC.TC.TTATGCT.TTA.G.A.AAGCAT.AT.ATGCCATTCAAAGTTTGAT.ATCGATTTAACCA.TTTTTGATG.TATA.GA.TTATA.AACATCCCCAAACCATCAATATTTATTTGTAGTCGGTTCAAACGACAAGTAAAA.GTTAGTCACAACTCAC.AACTCCTCTCAC.A.AGTA.A.TTGAT.CTA.ATGTTTTGTCTCT.TTTGACTAGAGACAGTTGACT.TTGTTA.ACACGAAGT.CAATA.GTCAA.TACTAA.TTAA.TTGCTG.TT.ACTCAGAGAATT.GATG.A.CGT.GGCGAGATCTAAACTGTTAAAATAATTCTTCAA.TCGTGACCGTCGAATATT.C.CATAG.TAGCCC.GA.T.CC.CAAAT.TCTTCC.TTCCC.TT.CCCTTCCCTCC.TC.TTCGCCTCTCACAAC.A.ACTC.GAAGATCAAAG.AA.TTCGT.AA.ATT.A.TCTC.TT.TC.GAATCATT.TTCTGGA.AG.C..TGAGA.AGAAA.TGGGTTTC.GAGGATGA.TCCGTAAA.
JJ=   278  MV=                TTCTAATAACT.GTGAAGTTG.AAGATAACG.GTGGTGATTTTGA.TGCTAAC.CAAAATGTTCAAACTGAA.AAGTCCCGGTAAAGTTC.A.GTGGA.TGGTGTCATGGTGA.AATGG.TTTCTGTT.GTAGAAATTGAAG.CA.TACCTTC.TAT.C.C.CAAACC.AG.AAAAAGTCACAAAGACATA.GATGAGTCTTTTT.CATCACGTT.AATC.TA.GCAAC.GACACTAACATAAACCACGAATCTACGTATCATGGTTTATATTAGTAAACTGAT.CTTAAGCTAATTTTAG.ATGCATCATGTT.T.GGAT.T.TTTGG.CAT.GAACAAAAATATT.TGGAAAAACAAAAAATATCCA.AAAGGA.AAAGAAGAA.CAAAA.AAATG.TCCATA.TATG.TATTGA.AT.TATTTTAATTTA.GAAA.A.AAT.CGGAAGTTTACCTCAAAAAAGAGCCACGTGGAT.AAATCAAGACGGTCGATT.A.AATGG.ATCATA.GG.G.AT.GCAAT.ATATCA.TAAAA.CC.AACCCTCCCCG.AA.AATCGTGAACAGGCA.A.AAGA.GTTATTCGGTA.GC.TCTCC.TC.TCC.G.AATC.TA.AA.AGTTTTCC.GAAGAAC.TT.A..AAACA.AATAT.GACTGATA.CGCTCGAG.CTCGACTG.
JJ=   279  MV=                ACGAATTTTCG.TGTGTTTGA.TACATACAC.CAATCAGATTTGT.TGTTATC.ACTTTCAATCTTATGTTT.CTTCTCTTAGCTTCTCG.T.GTTAT.CCTTCTACTTCACT.GAACT.TATGGTAA.TGGGAATGTTAAA.GC.TAGTGAA.GAC.A.A.CAATGA.CA.TCGAAGTATGATTATCATA.TTCATGTGAATGG.GGTTTTAAA.CCAG.TT.TATAA.CCAAGCAAGACCAAACAACTTTCTGATACAAGAACCAAACCAAACCAATCAGAA.TTGTGGTCCATCTTCC.TCCTCTAGTGCC.A.AAAA.C.AAAAA.AGT.TAAAAAAAAAAGA.TGCAAGATTAAGATCTTTTTA.AAGTAA.GTTTCTTTA.GAACC.TTTAG.AGCCGT.TGTG.GTATAG.AA.ACTGAATACAAA.CAAA.A.ATA.AAAACTTGAGTAAAAGAGAGAGGCGTCTGTAAT.CCGTAGATCGTGCCTACT.T.AGAAA.AGTCTA.TT.T.CA.CACTG.AATATT.AAACA.AT.AACGCAATAAT.TG.TTCCTCTTTCACTTT.C.TACA.TCCTTTCTTCT.TC.TTCCT.CT.TCT.C.TTCC.TT.CT.CCGTTGCA.AAGCTCA.AG.A..AAAAC.TAAAG.GAATCCAA.GTGGTAAA.CCTCAGCG.
JJ=   280  MV=                CAAATTTAGAA.AGAAGAGAC.ATGGTAATA.TAATAGATATTAT.GGATGGT.GTGACGAATAATTGATCT.AATAATCATTTCAGACA.A.GTGGA.CAACCCTACCTCCT.GAGAT.GATCTTTT.TAGCATTCTATGT.AT.GTACTGG.TTA.A.A.AAAAGG.TT.TCAGAATCAAAATGATGAT.GATCGTATATTTG.AAAAGAAGC.CAAT.GA.TCTCT.ACTTTGAAAGAAGAGAAGATGAAAAGAAGCCAATTATGAAGATGAAGAAAGGGC.ATAACAGAAGATTGAG.TGTTATCCTTTG.T.TGAG.G.AGTGC.CCA.ACACAAATTAAAG.AATGCTTCTTTTCCTTTGTTG.GATATA.ATGTATTCA.AAGAC.AATTG.AAAATC.CAGA.CGAGAC.GA.GTCCACGAATAA.TGTG.G.GCC.TTAAAAAGAGTCAGGTAAGGGAAGGCCCAATAA.CGAAAATAATGGGCTTAT.T.ATTAG.CAGCGG.CG.G.TG.AGTTA.TTATAT.GTGTG.GA.AAGAAGGGCCA.AA.ATCACAACTCACAAC.C.CCCA.AAACGCAAAAA.AC.GCAAA.AT.CGC.A.GAAA.GA.AA.CTTTGCAA.TCAAATC.TC.T..CTCTC.GGATC.TCTGAGAG.AGCGTTCT.CGTAAATC.
JJ=   281  MV=                CCTAACTAAAT.TAAAAAGAT.TATATTAAA.AGTCATCTATACG.ACTTCAT.ATATAAAAAGGAATGATG.ATCTCAAACTTTAGGTT.G.AACAC.ATTACCATTTGACA.TTTAC.CGCGTTTT.TTCGGTGCTTTTA.TT.ACACAAA.CCT.T.C.GGCTAG.AA.GTCAAACGTGTTGGCTCCG.TGTGTTCTTTACT.TTTTAGTGC.CTGT.AA.ATTTG.TTATTTCATTTGTTAGCTGATGAATTATTTCATGCGATCAAATTTTCCAACAAA.ACTAAAGAATTATATC.TGAAAGTAAATT.T.ACAG.A.TATTG.AAA.GTAACATTTTCAA.GATACTGTCTAAGTATACGAA.TATATA.TGGCAAATG.TGCAT.AACTT.TTTTTT.TTTT.TGGACA.AA.ACAAATTGTGCA.TAAC.C.TTT.AAATCTTTAATAATAACGAAAACAAATAATTAT.TTTTCAATAAACAATTTA.A.TAATT.TAAAAA.TC.T.TA.AATTC.GTCAAT.AAAGA.GA.GGAACACTTTT.AT.TCTAGCCTCTGAATG.T.GCTT.CTTCTCTCTCT.CT.TTTCT.TC.TTT.C.ATCT.TC.TC.TCTTCCTTATCACTTG.AC.T..TTAGT.CCAAA.TCTCTAGC.TCATTTGT.CAGACAAC.
JJ=   282  MV=                AAATTTGCGTT.CATTTTTCA.GTCTGCCAC.TAGTTTTGTCTAA.AAGGCTT.ATCTCTTTCGCTTTCCTC.TGTTTTTAAAATACTCT.G.TTTCG.TGGCTTTCTTTGAT.TGGTT.GATATTTT.CTTGTGGTTGTCA.TT.TTAATGT.TTA.T.A.TCACAA.AA.ATTGTGGCCCATAATCGTT.TTTGATCTGGTGC.TGATTTTGT.GATT.CA.TCTTT.GTTTCATTTCTTTTAGAACTACAGAAGTCTAGAACAATCACAAAACACTTCGGT.TTTTGAACATTACAAT.GTACAATTTTTA.C.GTAA.G.AAGAT.ACA.ATCGACATTAATG.GGCCTAAACTTTAAATTGGGC.TTTATG.AATAAGCCC.AACAG.TTGAG.AAAACG.CAGT.ACTAAA.AG.TCGATCATCTAG.GCAC.G.ATG.AGATTAACCATAGAAACCGCGCACAACGAAGCA.CGATCAGTACACGTGTTA.A.ATTAT.GATTGG.GT.C.CT.TGGTA.GAGATT.AAAGA.TC.CACCGTCCATT.TC.CCCAGAACTAGAAAA.A.AGAG.AAGGGAGAAAA.CT.TTCTC.CG.AGC.T.CGAT.TG.TT.TTTGGAAA.TCGTCAA.TC.A..GATAT.TTCTC.GTTCGTCT.CCGCCTTC.GATTTATC.
JJ=   283  MV=                CAAAGGTAACT.ATATATATA.CATCAGTTA.ATGTTCATTGTAC.TAAACAT.TTACTTTCATCAATGTCA.CAAGAACGCAAGATGAC.C.ATCAA.ACAAGTCCTGTTTT.CTCCT.AAGAACGT.CTTTGTTGTGAAT.CA.TCTCTGA.ATC.G.G.ATTCCT.TC.TGATTCATTTTAATACTAT.GGGATTGTAAATT.TATCAATCA.AGTT.TC.TAATT.TATCTGTAAAAAAAAGTCTTGAATTATTGTTTTTCTCATGGATTTTAAAGTTTT.TTTTTCACTATTTTAC.ATGGATGTTTTG.T.TAAA.T.TTCTC.GTT.CTCTAGATCATGT.CATTTTACATTAGCAAAACCA.ATATAA.TATATAGAT.TAATA.TTAAC.GAAGGA.ACAT.AAACGT.GC.AAAACTAAAAGT.TTTA.A.AGC.TAAATCGCTTTCAAAAGAGTTAGTAACCAGACA.AAAAAGAGACAGATCATC.G.GCAAC.TAATCT.CG.T.CA.TCGCA.TGCATC.ATAAA.CC.AAATTAACTAA.AT.CATCCATTTAATCCA.T.TTGT.TCTTATCAGAT.CA.TCCTT.TT.CCT.T.CCTA.CA.CA.AGAAATGG.TTAGTGT.TT.T..CTTTT.CTCGA.TTGTCTCT.TAGTTTAG.ATTCTTTA.
JJ=   284  MV=                TCCGACATCCT.TTTTCATAA.TAATGATGT.GAAATTGTATAAT.TGTAAGA.AAAAATGAGAAAAGAGTG.ACGAAATCTTTAAAACA.G.ACAGA.ATTTTTTTGGTTGA.GCAAA.CAAAACTT.AGTTATCAAATTT.TG.GAAATAA.CGT.G.T.TGAAGT.GG.CTGATTCTTTTACCTACAA.TGATTGATTCATC.GACAAATAT.CTTG.TT.CGTAT.ATCATCAATTCTAAATTCTTCAAAAATAAAGTAAAGATACTCAAATGTAATGAA.ATGACGAAGCTGGAAA.AACGTATTTTAA.T.TTAA.T.TCATT.ATT.TGACCAACAATTT.GCATCATGTGAATTTAAATCT.TGATAG.GTCAATATT.AGTAT.AAACT.ACCACA.CTAC.ATGCGA.AA.ATCATTCCTCAT.TTAG.T.GCA.ATTACAAATGATAAACGGAAACGTTATCATTTG.TATTTATTTTGTAAAATA.T.GTAAT.TCAAGA.AA.C.TG.CTCAG.AATATA.AAGAC.AA.GAAT.CCTCTT.TC.TTCCATCTCTATCTC.T.CCGT.AAACAGTTGCT.CA.AAACC.TT.CTT.C.CTGA.AA.TG.GCTTCTTC.TCTCATC.TT.C..CTCCT.CCTCG.TTACCCTA.ACCTTTTC.AGCATCAA.
JJ=   285  MV=                CCCTAATTCTT.TCGGAAGCA.TATATATCA.GTTCGGGTATTAT.CGAAGAA.CCGATAGGCTAACCTAAC.TATCCAAATACTTCTAA.A.AAATT.TTTGGTTACTTTGG.TTAGT.TTTCAGTT.AGTCTTTAGGTTA.GT.TCAAGAA.TTT.T.T.CATGTA.TT.TCGACTGTTAGAAGGATAA.TTTGTAACCGAGC.CGAACATTA.CCGC.GG.TTCTA.AACCGGTTCTTCACTCTATTATCCGAATCAAAAGGTATCCGAACCGGAAACAAA.CCAAATTTTGTTCGGT.TCTTATATGAAT.C.CTAA.A.CATCT.TAT.CCAAATCATAAAA.CTGAACCAGAACGGAACCAAA.GATCTA.GATCTACAC.ATTAG.TTCAT.AAGCTG.GACC.AGACTC.AT.AAACAAACTAAC.AAAA.C.ACA.GGTTTGGTCGGAGAAGGCTTTATTAATCCACTT.GTCCTCCTCTCAGACTCT.A.CAAAG.TCAAAG.TT.G.TT.CACTT.TACCTA.TAAAA.AC.GCTCTCTCACT.TT.CTTTTCAATGGCTTC.T.TCTT.CTTGTTTCCTT.CG.CTCGA.TT.CTC.T.TCTC.TT.CT.CCTACTAA.CCTTCGT.TC.A..AATCA.CCATC.TCCCCACT.TTCTTCCC.CAAGAATT.
JJ=   286  MV=                ATCTCATTGGT.TATTGTATT.TCATAATCA.TTTTTTTGTTTTC.CGTTTTG.TAAATTAACAGAAAAAGA.TAATCCAGTTCTTGTTT.T.TCAAT.GGAGAATATTTGCC.ATTAG.AGTGGTTT.AATGACTGTTTAT.AA.TCATAAC.GTA.C.A.GGTGAC.AA.TCCATATATGAAATCAATC.AGTTGATTTGATT.TTCCTTAAC.AAGA.TT.CGAAC.CCAATGCCCTTGGGATGTGTAATTATTGTGTTAGGAATCGACTGCTTTTTTTGT.AAAAAGACAAAAAATC.AATTATATTTTT.A.ATAA.A.AATTT.CGA.TACAATAATTACA.CTAAATGTTCGTCAGAATTTA.CATGGC.CGAATGTTT.GTTTT.ATTTG.GATACG.GACA.TGTTTT.AC.TTATTGGTCTCG.AAAA.T.TCC.ATTAATAAATACTTGGGCCTAATATGTGACCCA.AAAGAACTTGGTCTCAAG.C.CCAAT.AACTCT.AT.T..T.CGTCA.TCTTCC.AAATT.GT.TAGGGCACAGA.TC.AAAAGAAAAATAAGA.A.GAAT.CGGTTTTTGTT.CT.CTCAC.AC.AGT.C.TTCT.TC.AC.TTGGCTCT.ACCTTGA.AT.T..TCTAC.TTTGG.TGCTACTC.TTCTTCAC.ATACCTAG.
JJ=   287  MV=                CTGCTGTACAT.GAGAAATCT.CAAAAGCGA.AATCAAAAACTAG.GGTTTGA.TGCACCAACAACCCTGGA.TGAGAGTCGTAGACTTG.A.GAAGA.CATGAAAGGGGTAG.AGAGA.CGGAGGAA.GAAGAAAGAGAGG.AT.TTGTTCT.TCT.C.T.GCAAAT.TC.GTAATGGGTAATCATCCGA.ATTTGGAGGAGAG.CTAAGTTAG.AGAG.AT.AGATA.GAGAGAGAGACGGACCTTTCGGGGATTTTGAGAAAAGGAAATTAGGGTTAGGTT.TCTGCTTCTGTCTTTT.GTCGGATAGTTT.T.GAGG.A.GGAGA.ACG.GAGCTTAGCTTAG.CGCCGTGTTTGGATCTTCTTC.GTCTCC.TTTTTCGTC.AAAGG.CGTCG.TCGTAT.CTTT.ACAAAT.AT.AAATCTCGGTTC.GGTT.T.TGT.ATTCACTTTGGTTTAATTCGGTTATTCAACAAA.ACTATCTCAAACAGTTGT.T.GTTAC.TCCTGT.TT.G.GT.CTGAA.CGGTTA.TTAAA.AA.CTCACGTGTCT.GT.AGGGGTTCCATGTCT.C.GGGT.TCGAAGCTTGT.CT.GAAAT.TA.ATT.T.TAAA.CC.TT.AAAAAAAT.CTAGAGA.GA.G..ACCAA.AAAGC.CGACGATT.AGTCCACC.GTGACTCC.
JJ=   288  MV=                ACCGGTCCTTG.TCAAATATG.ATCATCATT.AGAAGCCGTGGCC.CATTTTG.ACTAGTCAAGCTATACAG.ATAACAAAATGAATATA.A.TCAGA.ACTAT.C.TTTTTA.GCATT.ACATGTCG.TCTAGTTCACGTG.CG.AAATAGT.TTT.T.T.CATTTG.CC.CATCAATCACCACAAAAAA.TTTCCGAATTTGC.AGAAAATTT.CTCG.TA.ATTAC.CTTGACTGGGCCATATCATATGAATTACGCTAGATAGAAATATATATTACGTTA.ACAATTACTCAATCGA.AATATATGTTGT.A.CAAA.T.TTTTA.ATT.AGCGACGAATTAT.GCGCTAACACAAAAAGGTTAA.AAGGAA.AATTAAAAA.GTCAC.CGTCC.TAATAA.AAAA.TAAATC.AA.ACAATTAGGTTT.GTCG.A.TGA.CCAATAAGAAACTGCCATTTGTCAACCAAATAC.ACTTCCCTTTCTTGTCCC.T.CTCTC.CTCTCT.GT.C.TC.TCTTC.TTTCTC.TCTCC.TC.GCCACTGACTT.TG.CTCTCTCTGATTTAC.A.GAAG.AAATTTCAAAA.CT.TTCAA.AA.GCT.C.AAAT.CT.TT.TTTCCCTT.TTTCGAT.TA.T..ATTCA.TCGTC.GTCGAGAC.CGGAGATA.TCTTTATC.
JJ=   289  MV=                TGATCAAAAGG.TTAGATAGA.TAAAACAAT.ATTAATGATTAAT.TAACCTC.AAAATTCAAAACACAGAA.TGTGGACATAAGCAACG.T.TGTCA.ACAAATCTACTACT.AAAGA.TGATGTCT.TTTGTCTTGGATT.CC.TAAGCAT.AAT.A.A.TATATA.TT.TTAAAGTCAACATCAATCA.AAAAATTTGGTCG.ATTATTTGC.ATCT.TT.TATTA.TTAACTTTGGGTGGTATGATTATTTTTGATAAGGAATATTATTTCTAGTAAATT.ATTAGTTATGTAACGT.TATAGAAGCTTG.A.GCAG.T.AATGT.CAC.TAATATAGCAAAT.TTTCCATTCAAGTAAAAGAAA.AATATC.GACAGATTA.TAATG.AATAT.GATGAT.GATG.ATGATG.AT.GATGATGAGTCA.TCAC.T.TTT.TTTAAGCCCATGCCTAATTACGGTAAAATGAAA.AAGGTGTTTTAAGGAAAT.A.AGAAA.AAAAAA.AC.A.CA.GTGAA.GGAAGG.GTTAA.GA.GAGAAAGGTAA.AG.TAACAAGTCTCTCGA.G.TTTC.CTTTTTGCTTT.CC.CTTTT.GT.GTG.G.TTCA.TC.TC.TCAGTCTT.CTTCTTC.TG.C..TATAA.CGCTC.TTCTCCAT.CACCGTAT.AATCGAGT.
JJ=   290  MV=                TTCGATTGTCT.AGGCAGGTT.TATTTCTCC.TGTAAGCTTGTAT.TCTCTCT.CTATTTGTCTTACCATTA.GAGCCTAAATAAATAAA.T.CAAGT.TCTAAAATCTAAAA.AGCAT.ATAAAAGA.CCACTTTCATCAT.AA.TCATTCT.GAA.A.A.TTTACC.AA.CAAAGAATACTAAGTTGCA.TGATTAAAGTCTC.TATTAGAAA.TGTA.AA.TCATA.GTATTAGAGAAGAACATAAAAACACCTAACTTAAAAAAACCTTAATTTAGTGAG.ATAGAGAAGAGAAGAA.ACAGAATTGTTG.T.TGGT.T.TAACA.AAA.ACCTAATCTTTCA.ATGATTAGCTGTTTAATTTGA.AATTAT.AACAATAAT.TTAGA.CAGGC.CAAAGT.GGAA.CCCCAC.TG.TCTCCACCAAAG.CTCT.A.GAT.AAAAAAAAAAAAACGAAAGCGTTAGATATTTTT.TATCAATCGTGCTCCGTA.A.TCATT.ACCTTT.CT.T.CT.TCATC.TTCATC.TTCAC.GC.AGCGACTTCTT.TG.ATTCTCTCTTTTTAT.T.CTCA.GCTCCAATTTC.AA.CCTGC.AT.TTC.T.CTCT.TC.TC.AATTTTGG.GTTTCTT.TT.T..TTGAT.ATCTC.ATTTGATC.AGATCGAC.GAAGAGGT.
JJ=   291  MV=                AACCATTTTGT.TCAAACTTC.AAAAAATTG.AATCAATGCTTTT.TGCTAAG.ATATTTCTCAGATTTCTA.AAAAGTGAATCAATGTT.T.GTTGA.TAAGTATTACCAAA.ATTGG.AGAAAAAC.TATTTAGCTAAAA.AA.ATTATTT.TAT.C.C.ATAGTC.AA.AGTTAGTAGTTATTATATA.GTCTCTAAAAAAA.TGGTGGAAG.AAAA.GG.AAAAA.ATGTCAAAGCTGAAACCTTTGCTACTAAAAAAAGGAAAAAAGAAATAACAAAAA.TCACAAAAAGTCTTGA.ATATTGAAAAAA.A.AAAA.A.GAGTG.ATT.GGGCAAGGAAAAC.GACAAGGTAGACCACACAAGA.AATCCA.ATGGATAAA.GAAGC.TGACC.AATTAA.AACA.CTATTA.CG.AAGATCATCTTC.AGAA.C.TCA.ACCAATCACAAATCAGATAAGGCCTCGTCATGG.GTCCCTAACTGAAGACAT.A.AACAC.CCAAAA.AG.TACA.TAATT.TTTCTT.ATAAC.TT.CAAAAATCCAC.TG.ACACAAAAGGGAATG.C.GCTT.CATGCGGGTCA.TC.CTCTT.AA.TCT.C.AAAC.TC.TC.TAGGACTA.CACTAAA.TC.T..AACTT.TTTGC.AGAGAGCA.AAAGATTC.AATAATTG.
JJ=   292  MV=                AGATTGATCAA.TATCTATTC.CTACCAGAA.AAATAAAAATTGA.ATATCTA.TTGATTTTTAATTCCATT.TATAATTCAATACTGAG.T.TAGTT.TTATGGTAATATTA.TTTAA.AATAAGTT.AAACAAAATATAA.AA.AAAAAAT.GTG.A.A.GAACCA.AT.ATCAACATTTTGAAGCTTT.TATTTGGATTTAA.TTCATTAAT.TTTT.AT.ATTTT.AAAAGCTTTAGAATAGTTCTAAATTTATAGCTTATACATTGATTAGGCCTAGAA.TTGGTTTTTATATTAT.TCCAAGTTCAAC.C.TCCT.T.TAAAT.TAG.GGTTTAAGGCTAT.AAATAATAAGTACTGTTTCAT.TCCCCG.GGTTAATAA.TCAGG.CGCGG.TATAGA.CCAC.CGTAAC.AG.AAAACAGAAACA.GAAA.C.TCC.TGTCTCTATCAAATGCAAAATTTATAAAATAAA.ATAAAATAAGTGGCTGGG.T.CTTTA.GCTAGG.GT.T.TA.ATAGT.GCGTTG.CAGCT.TC.CGCTCTCTTTC.TC.TCCTTTCTTTTCACA.C.AGCC.GCAAAGGCTCT.CA.TCTTC.TT.CTT.C.ATTC.AC.AC.AATCTCTC.TTCCCGA.CA.A..TCACA.CGGAT.TGTTGATT.CCTCTGGA.TTTGGGGT.
JJ=   293  MV=                GAATGGAGGAT.TCTCAATTA.AAAACAATA.TTTTTTTGGTTAA.TTTTTTT.CTTTTCTAGAGTCTTCTC.CGCAAATCTCGTTAATG.G.TTTTT.AAACCGGTGACAGT.AGCTG.CTTAAAAA.TAATGTAAGGATG.GT.GTCGCTA.TTA.A.T.TCCGAC.AA.CTCTAGAATTTTGATATTC.AAGCCGCATCAGC.GACAATAAT.GTAA.GA.ATTTC.GATTTTGGGAATCTAGGGTTTTCGATTAAGAGACTTTTTAACGATATGCCTTAA.CTGACTTAATCAACAC.GAATTCGTGATC.A.AATC.G.AAAGT.CAA.CATAAAATTGAGG.ATTGAAATCACTAAATCAAAA.CTTATG.CTTTAAACC.AATAA.AAACT.AATGAT.TTAG.ATGACA.TT.TTTAATTTTTTC.CTTT.T.TTT.TAACCATTTTTCAAAATCTTTAAATTAAAAAAC.TTCTCTATCAATCTCCAG.T.TTTAC.CGAATT.GA.A.AA.AAATA.CAATCT.ATAAA.TT.TCTT.CTTAAA.CC.AATTACCCATTTCAA.G.GGTC.AGAGTTCCTAA.AC.ATGTT.GG.ATC.C.ATTT.TG.TT.GCGAACAT.CTTTAAG.AT.C..CGATA.AAAGA.CTTGTTTG.AGAGATCT.CAAGGAAG.
JJ=   294  MV=                AAGAAGAAGGA.CCTTCCACT.AGGTTTTCT.TCAGGAATCGGGT.CTACCGG.GTTGACCCGGACTAACCA.AGCCCATGACTTACCTG.G.TCTAT.GGTTTGAGCCCATT.AACTA.TTTCGTTC.TTTTAAAGCAGAA.AC.TTGGGCC.TT..T.A.ATTTGT.AG.AGCCGAAGACTAACCGGAC.CGTCAATTTAAGT.TTGGTTCAA.TCCG.AT.TTCTG.AATTTTTGGTTCTGATTTCTGAAGAGTAGTACGTAAACCGAATTGGGAGATTCT.CTTATTTCAGTAACAG.TTTAATACAGTT.T.TTGT.T.TAGTG.TTT.TCAATTTCGGTAT.TTTTTACAAACTCGAATCGGA.TGATTC.CGGTTTAAT.AAAAT.CAAAT.GAGTTC.GGTT.TAGCTG.AA.TTTAAAACTGTT.TTTA.A.TCT.TATAGTATACCGAACCGGACCATCCATCTAATT.TCAATTGTCTACCAAAAC.C.GACCG.ACCAGT.CT.T.TG.TCGAA.AGTTGT.CTTTC.TT.CTTCCTTGTTC.GA.TTTTCGCCTCCTTTG.G.CTTT.TCATTCTCTCT.CT.AACTT.CT.CTA.T.GTTA.AA.AT.TCCGAAAG.CTCGATT.CA.G..AAATC.TAGAA.GCTTCCTC.GAGGGCCC.TCGCGTAG.
JJ=   295  MV=                AAAGTCGAACT.TCTACGGTA.TTAAGCTTG.AAGCATTCTTTTT.AACTATT.AGTAGTATAATTTAACTC.ATTATTAACTAGAGATT.A.ATGAC.AGAATATTGTAAAA.CCATC.AATTTTGT.TTAAAATCATTAT.TT.TTTTTTA.ATC.T.T.TAGCCT.TT.CCATTATATTGATCGACAG.ATATGGATATTAT.AGTACAGTT.CTTA.AA.CGTTA.ATCACAGTAAAACTGGCAGAAATTTACTGTATTATTACTTCAGTTCGTTGTAGA.ACATGCCTCAGGAAAA.AAAAGCGCACAT.A.AATA.T.TGACC.CAA.AACAAAAGAAAAG.TAAAACGACTTTATATTTCTG.GAGTGA.ATTAAATAA.ATAGA.TAAAT.ACAGGT.TGTG.ACTTTA.AA.AAAAAAAAAAAA.AAGT.T.GAG.ATGTTGTCGCTTTAATCTATTCTTCCAATGCTT.CCAAATCCCTCAAATTGT.C.TTTTG.TCTCCT.TT.C.CT.TTTCG.TTTTTA.GGGTT.TT.TTTTTCTTAGC.AC.AGCTCTCTCTTCTCA.A.TTTC.CCCAAATGAAA.TA.AATTC.CT.CCG.A.AAGT.TT.AT.AGATTTCA.CTCTCCC.CC.G..AACTA.TACAA.AATTCCCT.CAAAAGGA.AAAACTAA.
JJ=   296  MV=                AAAGCCGATCT.GGATTAATT.TTCGCTAGA.TGCATTTTTTGTC.GCTGTAA.AAGTCACGTGAAAGTTGT.AGTCTTGTAGAACTCGG.A.GATTA.TTATGAAGTAATGA.ACCCA.TCATAAGA.TCTTCCGGTGTTA.AA.TAAAACA.TAC.A.T.TGATGA.TG.CAACAAGACAATCAACATA.TCCAAATTAAAAG.AAAATCAAT.CATT.CA.ATATG.CTAACAAATTAGATAAAAACATGAAGCGATCATTTAATTTTTGTTCCCCTGTGT.TTCCTATGCTGCTTGT.AAATTAAGCTGT.T.GTAC.A.AAAAC.AAT.TTGAAATTCATAA.TGAATAAATAATATATGATGA.GAGGTT.TGACTTTAA.TACGA.ACTTC.AAATTT.AATG.AGGCCT.CC.TCTTCCTTGAAC.GCAA.A.GGA.AGTTTCTTCGTTGGAAAACGCTGTCTCCAATTC.ACATCTCTCTCTTTCTCT.T.TCCCT.CTGTAC.AC.A.CA.TACGT.ATACGT.ATATA.TA.TTAACACTATA.TT.TCATTTATGTCTTCG.A.TGGT.CCTATGATCTT.TA.ATCTC.CA.TGG.C.GACG.AC.TA.GAGTCTCA.CATGTCT.TA.G..GGTTT.CTTCT.ATGGATCT.CTCTTCTC.ATCTTCGT.
JJ=   297  MV=                CTCCATAGGGT.GAGTTTCAG.ATCAAGGTT.TTGTACCAAGTGG.ATGTGTC.TTTCACTAGTTGAGATCA.GATCATTGACGTTTTTA.A.CTTAC.TCTAACTATTTTTA.GTAAT.TGTATAGA.GCTCAAACGTTTT.GT.GGTGAAC.CTT.A.T.ACTTTA.AC.AGAAGATTGTTTTTTAAAA.CACATTAACGAGT.CTGTGCACA.CAAA.AA.AAAAA.ATAAAAAAAAATTAACGAGTCTATTATGCAAATGGTGCATAAAAGTTTTTTAAC.AAAACCATTTATTAAC.AGATGAACAGAA.ATCAGA.C.CGGTT.CGA.TCCGGTTTACTCA.TGGTTTGTGTTTGTACTTTCT.CCACTT.GCCGTTTTC.ATGTT.TGAGA.AACAAA.ATAC.GCAGCG.TC.TAAAATAGAAGC.AAAA.A.ACG.GGACGTTGTTTACTAACAACGACAAAACAATGG.CACACTTACCCAAGTTCT.T.CGTCA.TCTCTT.CC.T.GA.TTGAC.TCTATT.TAAAA.AC.CCGATCGGAAA.AT.TCGAAATCCGTTCAA.T.TGTA.ATCGGAATCGT.CG.AAAAA.TG.GAT.C.AAAC.AG.TA.TCGGAAAA.TCTCATT.CA.G..GTGAA.GAAAG.AATCAGGC.GGGATCGC.CGTCATCA.
JJ=   298  MV=                CAATCAACCGT.TGCTTTGTG.ATTGTTATT.GCAGAAACAAGGA.CGTTCGA.TGCACTTCCAAAAAACAT.ATAATGTTACAGACAAT.G.TAGTA.TTAAAAAGTAGTAG.TTAAA.AGCAAAAT.CTTTAATAATTTA.GA.CAAATGT.AGC.G.A.CAGCTC.CA.CTTACCATCCAAACGAATA.CTTCACAATTGAT.AATTCTAAT.AAAT.GT.TTTTT.TTTAAAAAAGACAGCATTTAACAATAACGAGAAAACAAATACTAACGAATTGGA.ACCAGAAACCAACGAA.CCAAGGAAAATC.A.AAGG.A.GGCGA.CTC.ACTGGAAAGGAAA.AGGTGAGATGGCAAAGTCAAC.GATCCG.CGTAGAAAC.CGCGT.GAACG.TGTGAT.CCAT.CTCTTC.TC.ATGTCAACCTGG.CGCT.T.AAA.TTTAAAACTCAAATTTATGGCATTCTCGTAATT.TCATCCCCAAACCGAGGT.C.CTTCC.CGACAT.TAAC.AA.TAATC.CAGGTA.AATAA.AA.CGCCTCAAGTC.CG.CATTCGTAGCACACG.A.ATCG.TCTCACAAACT.CT.TTCGT.TT.TTC.C.CTTT.TT.CT.CCAATCAC.AGAAAAG.AA.A..AGAAA.AAACA.ATGGCGGA.TCAGCTCA.CAGACGAT.
JJ=   299  MV=                CAGATCTCAGA.AAAAAAAAA.CATGGCTTT.TCTTTTTACTTTA.TTTATTT.ACCCTGCTTCAAAACACA.AGAGAATAAGAGAAAAG.T.GTATT.TTGAAACGTTTTTG.AATGT.TAGTTTGG.TTTTGTTTGATTT.AT.AGTACTG.TTT.A.A.CATCAG.AA.AAGACAAATGAGTTTAAAA.AAATAATACCAAA.AAAAGAATT.TACT.AG.ATACA.ATTTTAAAGTGGAAATATTTTTAATAACTTGGATCCTCGTCTAATTTATTCATA.ACATTTATGTGATATA.TTATATATATAG.G.AAAT.G.ATTTA.TTA.GATAGTTGACTAA.AACTATATATTAGATGCTATT.ATTTGC.ATAATTCAT.ATAGT.TATTT.ATTATG.AAAA.AAGAGA.AG.AATAATCAGTTA.TGTA.A.AAG.TAGAATTTTTTTTTTTTTTTTAAATGTTATCGG.AAAAACTGTATACAGTAA.T.AAAAA.AGAGAA.AA.A.AA.AAAAA.AACCAT.ATCTT.TG.TCGATGGATTA.AA.AACAACATTTTCATT.A.CGCA.GCGCTTCTTCG.CC.CTCAG.AT.TCT.T.CTTC.AC.CT.TGAAAGAC.CATTAAC.AT.C..ATTCC.TTGCC.CAGATCCA.AACAATGC.CATCTCCA.
JJ=   300  MV=                CTCTCTCTAAT.TTTAGTTAA.TCACATACT.CATTTTTTTTTTA.ACACAAG.TACATACTTATTTATATA.AAAAAAATTGCCGATAT.T.ATACG.AATTACTGAAATTA.GGTGT.ATAATGAA.ATAAATGTTAAAA.AA.TAAAAAA.ATA.A.A.TAAAAG.GT.TACGAATTACACAACTTCA.AAGGCTCGTTAAA.CCCTAAACC.TTGT.CT.CCGCG.CCGCGTTATCACTCTTACGTTTCTCTCTCTCTCTCAACTTCTTCCACAGCAAAT.TTCTTCGATTCTCTGA.GCTCTCTCCCAT.C.CTTT.T.CAAGT.GGC.TTCGTTTCTAAAA.GTAAGTTTTTTTAATCTATGG.GTTCTC.TTCAAGTGG.TTGTT.CCTTT.TCGAAT.CTCT.GTACCC.TA.GATGAAATCGAG.TACA.G.CTT.TAATTACTCTGTTTTTCTTTGGGATTGCTCTGT.TTCCCTTCTCTTAGAGGT.G.TATAA.TTACTC.TC.A.AA.TTTGT.TGTTTT.TTTCA.TT.CATAAATTCAT.TA.ATATTGCTGCAGAAT.T.GATT.GGTTGAAGAAA.GT.GGAAA.CA.TGG.T.TGAA.TC.GG.ACAAGTCA.TCCGTTG.AA.G..AGCTG.AAGAA.GAGGGTTA.GGAAGAGA.AGCCGTGG.
JJ=   301  MV=                GAAGAAGAATA.TATAATAAG.ATATCCAAA.TACAAATTATCTT.CCTCTAA.AACTTAAATTTACTTTTG.TGTTAGGTATGAGATTT.T.GGCAT.AATTGAACTCAGCA.TATCA.AATTGAAC.CTCTATAATATGG.GC.TTATGGG.AAT.A.A.GAAAAA.CT.TAAAAACCCACTTTCCCTA.TCCTGTTTAGTAG.AAGTATATA.CTAA.AG.GCCTA.ATATATTCAGGCCCAACTTTATTTGATTTATCTCTCTAGAAAATAACTAAGCCG.AAGCACCACGCCTCTC.CGCAACCCCTCT.C.TCTC.T.CTCTC.TCT.CTCTCTCTCTCTC.TATCTTCTAGCTGCTGCAAAA.CTCTTT.TGTAAATTT.CGTTA.ATCGT.CACTCT.AAAA.ATTCCC.CC.AAATTTTTACCC.GCGA.A.AAA.TTAGGTTTTGTGACGTTTTAATCTTTTAATTTT.CTTTTCAAAATTTTGAAG.A.ACAAA.AAAAAA.AA.C.CT.CAGA..TCTTCC.CTCTT.TC.TCTCTTCTAGG.GT.TTCTCTCTCACTCAC.T.CACT.GATTCGTTTCT.TT.CGCGG.CT.CTC.T.TTCT.CT.CC.TCTCGTGT.TGAGAAT.GG.A..TGTGG.CCATT.AGTGATGA.TGTACCGG.TGAATCTC.
JJ=   302  MV=                GAATCGGTTGA.TAAATTATT.TATCTCTTA.AACCATTTTTTGT.CTTTATA.AATAGAAGTAACATGATT.TGATTCAAAATTTTATA.T.TTAGC.TCGTATGTTAGGTT.TAGGG.TTCTTAAC.TTCTTGTGTAATT.GC.CTTGTTT.CCC.A.T.TTTTTG.GC.TGTCGTTTACGCCAAATTT.TGTACTACATTTT.GTGAAATTC.AGTA.GA.AATCC.GTTAGAATTTTTTTTAAAAAAACCTCCAATGAACGAAGGAATTGGTACAATTTG.GCAACTTTTATAATCA.AATCATGCAAAG.A.TACG.G.AATCT.TAA.TGTAGTAAAAGAT.AATTAAAAACAAAACATTATG.ATTACA.TGTAAATGT.GGGAC.ATCAC.CCTCCA.AGAC.ATGTAA.AT.TACACTTTTGTC.CTTT.A.TCT.TCCCCCAAAGGTCATTCACTTTCACCAGCTTTA.TTTCAAATCTTCCAACGT.C.TACTT.TTTCAA.TA.T.CT.CTCTG.CTTCTT.GAATT.GA.GAGTCTCTCTC.TC.TGGACATAAAGCTAC.G.ACCT.CTCTTTTCTCC.AC.ATTTT.GG.GTT.T.TCTT.GT.CT.TCGTGTTC.TTGTTTC.TA.T..CAACA.AAATT.AATCACAC.CAGCAGCA.TATTCAAA.
JJ=   303  MV=                AACAATTTCCA.ATTCGTATG.ATTGCTAAA.AAAAAAAAAAACA.CACATGC.ATTCGTATCAGCTAGTAA.ATTACACGATCTCTCTGTA.TCTAA.ATTTTTCCGGATAC.TAAAA.AATTGCAG.AATTGATCGGAAT.TA.AGTAATA.CTA.G.A.TCTAAC.CG.TATATACCAGAAGATGCAT.CAATTCCCAAGTT.GGCCACATA.CAAT.TA.TTTCA.AACGACCGGAACAAAAAAAAGAAAAAGACCAAACCATTAGCACGTCGTATTTTA.ATATTCTTTTGTCATA.ATACATACACGG.T.TTAT.A.CTTTA.TAC.ATACACCTACTTT.AACCCGTACATGTCGGCGTCG.TACCTT.TCCTGGTCT.CATTC.CACAT.CTTATA.ATTA.AAATAT.AC.AACTTGCTAATT.GTTA.C.TAA.TTGTTCACAAAAATGTCAAAACCTAATTAATAA.AACAAAACACGCAAAGCA.T.AAAAA.CCCTTT.AC.C.TT.TTCTC.TTCTAT.AAAAC.CG.TCCATACGGAC.AA.GCTCCACGACCCACA.C.ACAC.TTTCTCATCTT.CT.TTCTA.CA.AAT.G.GGTT.TC.CA.AAGATCTA.TCTCTTC.TT.C..TTCTG.CATTA.AAATGGCT.TGGATTTG.TAACAGCG.
JJ=   304  MV=                GTTTGGGTTTG.ACATAATTT.CCTTTCCTT.GATGACATTTGTT.ATGTTGT.GGGAATATAGAAAATATA.TTGGGAATTTAAGAATG.C.AATTC.TTACATGCAGACAA.CCCAT.TTTCAGAC.AAGATTTTGTGCA.TG.TAAACTC.AAA.C.T.AAATGT.GA.TTTTATTGGTTAATGAATC.TGATGAATCAGAAGAAGCTTCAT.GTCT.AA.ACAAA.GAGATATCTGTTGGCATGCCTAAGTTTGTGTAAAATACATAACTTTGTCAAGAA.ATAACTTAAGCTGTAG.ATTTTGTCATGA.A.CCAT.T.CCTTA.AGT.AAAGTTAGATGAT.GATTAATTGATTATGATGATA.AGGACA.TTATGAAAA.AACAT.TTTTT.TTTTTC.TGGC.AAACTA.AT.GAAGAGATTAGT.ATGT.C.GAA.TTGAAAGAGTTTATTCAAAATAAAATAAATAAA.AAACGATACGATGCGTTT.T.GTTGC.CGCCGG.CA.A.CT.GAAAA.AAAAAT.AAAAA.AA.AAGACATGAAC.AC.AAAAAGTCTCTGTGA.A.AGTG.AAGAAACCACC.AT.GGAAA.TC.GAA.G.GCGA.AG.AC.GGCACGAA.GCTCTTC.CT.G..AAGAC.CGGAG.TTAAGGAT.GTATTCGG.AAGAGGAG.
JJ=   305  MV=                CGGGATTCACA.TTCAAAACG.CCGTCGTAT.TTGTATCAAATGA.TAATGGG.CCTATTTATACGCCAATG.AGTTTAAAGGCCCATTA.T.AGATA.GGTCAATCTGTGAT.GTTAC.AAAAATGT.GACGTCGAAAAAT.AG.CTTTATA.ACA.G.T.GTTTTG.AC.CGATATTGATTTCTTTTAA.AACAACAAAAATA.TGTTTTTAA.AAAC.CT.TAATA.TCTACTTTCAAACAATAACGATAACGAGAGAAATGACGTAGACATGAAATTTGA.TATCAAAAACAATATA.GTATGTACATTA.A.TATT.C.TTAGA.AAT.TAGTGTGAAAAAA.AAGAAATGAATCCCTAAAAAT.CTTATT.TTTTCCAAA.TTAAA.ATGCA.AAATGA.AAGT.ATAGAG.AA.AAAGAGAAAATC.AAAC.C.TGA.GCCATAAGTGACCAATCAGAATCGACCCCGCTT.AGTAGTTCCTGATTTTCC.A.CACAC.CTTATC.TT.T.CT.CTTCT.TCTTTA.ACCTC.TC.CAACTTCACTC.TC.TATCTTCCCCTGACG.T.GACT.CTTCTCTCTCT.TC.CTCTC.CA.TCA.A.TGGC.GA.CC.ACAAACTC.TCTCCAC.CA.C..CACCA.CCACT.CCTCTCCT.TCTTACAC.ACACCACC.
JJ=   306  MV=                GCAACAATTTG.TTTAATTGG.TATGTAAGT.TCCATCATCATCA.TAGTTAT.TGAGCATTAGAATAAGAT.GACATGGCATGTGAGTC.T.TTAGT.GCTAAAGGAGAAGG.ATATA.ATGAACGA.TTGAGATATTTTT.GG.GAAAAGC.ATA.A.A.GAGGAA.AT.GGAATTGGAACAATCAGAA.AGAAGTATAGAAG.AAGAAGGAG.AAGA.AG.AAGAG.AATATGGTTCTGTTTGTTACCAAAAGCTTTTCTTTTTAGTTTTTACTAACCATT.GACTACATACATACAT.TAATACATAGAT.G.AAGA.A.AGATC.TTG.GTCGGCATAAAAT.GTATGACTTAACAGAGAGAGC.CCACAC.TTGTGTAGC.TTACG.TGGCA.GGTCAA.TTAG.AGATGA.TC.ACATAGAGTCAC.TGCC.C.GTA.CTGCCCTAAGGATTCGTAGTAACAACTACGGGC.AGCTTCACACTCTTCTCT.T.TCATC.TCTCAT.CT.C.TC.TCTTC.TCCTAT.ATCTG.AG.ATTCTGAACAA.CT.CTTCTTTGATCACAA.A.TCTC.ACACTTTTTCC.AT.TAATG.AA.CAG.A.GCTC.AT.TT.CTTCTAGT.CCTTTTC.TC.T..TTCTT.TCTTC.CTTTTTCC.GCTAATTA.CAGAGCTT.
JJ=   307  MV=                TTCTTTGGTCA.CTTTTGTTC.AGATACTGA.ATTTATGATCTGA.TTTTAAG.TTATTAACTTTCCATCTG.TTGTATTCTTTAGCCAG.G.TGAGT.TAGTTTACCATTAC.ATTGT.TTAGGGAT.CTCAGAGATGTTT.TT.TCTCAGA.AGT.T.T.AGTCCT.TT.TTTTTTTTGGTCGTTGGAG.ACTTGGAGGAAGA.ACTTTGTCT.CCTT.TT.CTTCT.GAATTGATCAAAGTATTATATTATACAGATTCACCCAAAATGTTTGCACCATGT.TGTTCAATATTTTGCC.AAAACAAAATTG.A.CTAA.T.ATTCC.TTC.CATTAACTGTATA.TTCAAACTCCAATTGATACGA.TTAGTA.TGAATTTTT.GTTGT.ATTGC.TACTTT.GCTA.GTAGTA.AT.TATATCGAATAC.AAAG.T.TAG.GGACTACGTTGGATTTGTCAAAAAGTGAGGGGC.CTATCTGTAATATTGAGT.T.ACTTT.GTCACC.AC.T.TC.CCCAA.AACATC.AAAAC.CT.CTAAAACCCTC.GG.AAGCCTCTTCTGTTA.C.ATTT.CGTTCAAATCT.GT.ACTTC.TC.CGA.G.ATCG.CT.AC.TTCGCCAT.TGTTACA.AA.A..ATGAA.AGCTT.TTAGATCT.CTACGTAT.ACTAATTT.
JJ=   308  MV=                CCATCTCAAAC.CAAATGCTG.TCTGTTCAA.ATCTTTGTGCTTT.TATTATC.AGTCTGTCTAGTTCGGTC.CTGAAACTCTTTTGTAA.A.ACCTG.TTGAATTTATAATG.AATAA.AAGATGCT.TTGCTGATAATTA.TT.GGTTGTT.CTA.T.A.AAGGCC.AG.TATTGAGGCACCATTTTAG.GCTCTGGTGCAGC.AGTATCAAG.AACA.TG.AACCA.TTTTATGTCACCTTCAAGTCACATCAAAGTTAAAACTCACATGGCAATCAATTC.CAAATCATAACTTTTT.TTTTTACTATAA.T.TGCT.T.GAAAT.AAA.CATTTTATGAGAT.CTGAAGATTTGTGGATTTTTT.TTCCAT.TTTTTAAAT.AGTAA.AATGT.TTGGCA.ACCA.AATCTG.AA.AAAGAGGTAAAG.ACGA.G.AGG.TCTCGCGCTTATCCTTAAAGGACTGTGGTGAAT.GGTGAGTGTGACTTGGAG.G.GACCC.CATCAC.CG.C.AA.CAATA.CAGCTT.CTTAG.AT.CTCGATAACCA.CA.ACTAACCTGTCACAG.T.TTCG.ATTAGATCTTC.TC.AAAAA.CT.TCA.C.CTTT.TT.TT.GTTTTTCC.AGTTTCT.CA.G..AGGAG.ATCTT.CCTTCAAA.GCTCAAAT.CCTTTTGT.
JJ=   309  MV=                CTGAATTGGTG.AAAAAAAAA.TTTTCGTCT.GAAAATTTATAGT.TAATTTT.ATTATCAGTTTTGGTCTA.TTTTTTTTTATTATCCA.G.TCTGA.AAGTTTGATAATAA.CAGTT.TGAAAAAT.ATTTTTTTCTATT.AT.CCTAAGA.GTC.C.G.AAAAAT.AT.AAAGATGATTTTCATTGAT.TCTAGCGACCATT.ACCTTTTTC.GAGG.TG.GCAAA.CAAAAAATAAAAAATTGACAAATTTTTCATTTTTGTAAGGCAAATTGTAAATAA.ATTCAAATTCTTTTAA.GAAATTAAATAA.G.TAAC.T.TTATA.ATA.TTTTGATCCACAG.TTTGTTTAGTAGACTAACAAA.CCAACT.ATATAAATA.AAATC.ATCGT.TTCTTG.AATC.CCATAA.AC.CCAAAATTGTAA.ATAA.A.ACA.AAATGCTTTTAGGATACTAAATAAGTAACTTTT.TAATATTTTTGATCCACG.A.TTTGT.GTAGTA.GA.C.AA.ACAAG.GCAACT.ATATA.AG.TAACATCATCG.TT.TCTTCAATCCCATAA.C.CCAA.AAATTCTCTCA.CA.GAAAA.CC.AAA.A.AAAA.AA.TG.GACTCCAA.AACAACT.TT.T..CTCAC.ATTTC.TCCTCTGT.ATTTTCAT.TTTCTCTC.
JJ=   310  MV=                ATTTTTCAACG.CATAACTAC.GAGTCCCTC.TGCCGTAGCTATT.AAAGCAA.ATTAGTATGTATGTAATA.GCTATTGAAGTAATTAA.G.TAAAC.ACTACGAGTCCGAC.GTTGT.GATACAAA.CAATCCCATAACT.AA.AATGTAC.TTA.G.G.TCTAAG.CC.AGTAAGTTCATGTATATAA.CTTAGAAAGTGGT.CAATTTGAG.CAAT.TC.TCCTC.TTTTCCTTTTGTACTCTAAGAATCAATTTGATTTTGGTGATACAAAATTAAGTA.TTTCATTTTCAGTTGT.ATATTGACAGAA.A.TAAA.A.AATAA.ATC.AATTTTATATTAT.TTTATCTTAACAAGCTCACTT.CAGGGC.CGGTATTGG.GCTGA.GTAAG.GAGTCC.AATG.AAATAT.GT.GCTTCGACCCTT.AGAT.T.ATT.TATTGTTTACAAATAGACCCCTTTATTTTGTAA.AATAGTAATAAGCTCTCT.T.TTTTC.CCTGTC.GA.C.GA.TTTCT.CTCTCT.CTCAT.TA.GGCTCGAACCC.TC.TTTCACTCTTTGTGT.C.TGTT.ACCAAACTCTA.CC.CCTCT.CT.CTT.A.TCCG.CT.CT.ATTCAGAG.AATCTTT.TC.T..TCAAT.GGACT.TTCTCTGA.ACACTCAA.ATCGAACA.
JJ=   311  MV=                GAGAGTTTAAC.ATATCTTTC.ATATTTTAT.ATGACCATTATTG.GATGAAG.AAGAGTCAAACCAAATAT.GAACTAGAGTAGTAGAG.T.TCAAT.TTTTTTTTTTGACA.ACAAT.GTTTTCTT.TTTCTGGTCAAAT.AA.ATAAACC.TTT.T.T.TGTTCA.TA.TTAAGGTGAAAGAAAATTA.GAAATTATGAACA.AATGTTTTA.AAAA.TA.ATATA.AATATCTAGATCATATTGCATATATTTCATTTACCAATGTTAAAGATTTGTGTA.TATATAGAAAAGAAAT.CTTCAACAAAAT.T.AAAC.T.GCTAA.GAA.ATTATTAAAAAAA.TGTAAAAGAAGGAAAAATATC.TAAAAC.ATGAAGCCA.GAGAA.ACGAA.ATAGGA.GTAT.TAATTA.AT.TAAAGAAACAAA.CTCA.A.TTA.ATTAATTCAATGGAAACCGCTAAATTATTAACC.GTTCGCCATAATTAAAAT.T.TAAGA.GACACA.CA.C.CT.TAAAC.CTCACC.TATAT.AT.TTTCCATGCAA.AA.AAAAAAAAGACAACA.A.TTTC.AACCATCATGA.AC.ATTAC.TA.AAC.T.CACT.CC.TT.GGTTTCTT.TTCTCGT.GT.C..TGATT.CTTCT.ATCAGGTA.TTATTAGT.CTATAACT.
JJ=   312  MV=                TTCATTTTTTC.TTCAAGATT.GGATAAGAC.ATTCTGATGGGAA.GCTAAGT.TTCTTGGGTTTTGTCAGA.CTCTTACACGGCGTCTC.C.TCTCG.TACATTGCAGAAAG.CGTAG.AAGAGAAT.TAGATTAAAGATT.TG.AAAAAAG.AAA.C.A.AAAGAG.AG.CAAAATTTGTGAACATAAT.TGTTTTGAAAAAG.ATTTGAACA.AGTT.AT.TTTAC.AAACTAAGAATCTTATTTTTTGAACAAAATAAACTTTACCAGATGAACCGAATT.GTTCCGATTTCACTTC.GGTTCGGTTTAA.T.TAAA.C.CGGTT.TGC.TTAGGCGTTGTGC.GGCAAACTTTACGTGTCGAGC.TCGAGT.GTGTCTTTG.GATGG.CAGCC.AAAGTT.CTCA.AGCCGA.GA.AGCATTATCTGA.ATCT.G.AGC.TATCTCTGGATCAGCTTGGGATCCGCCACGTCA.CTTCTGACAGCCGCCGGA.G.ATGAA.CCTCAC.GT.G.AC.CGTTC.TTCAGA.TCGGA.TC.TTCTGTGTGTA.AC.CGTCGAGGAGGACTC.T.TCTT.CTTCTTCTTCT.TC.TTCTT.CT.TCT.T.CTTC.CT.CG.CTCACATT.GTTCAGT.CT.T..GAAAC.ACTCT.AATGGCGA.CAATGAGC.AAAGCTCA.
JJ=   313  MV=                AAGGACCAAGT.TTAGTTTAG.TTCGATGTA.ATTTGTTTGCTTA.CAAAATA.TAATTGAACAAAAATCTT.AAATCTGTTTCGGAATG.G.TTTGT.TTTTTTCACCGGTT.TACCA.AATTCACT.TTTGCTTCGGTAT.AA.ATGAATT.AAG.A.T.TTTGAA.GC.TACTGTTATACCATACTTG.TAGTCATTAATGT.TTTTACATA.TTGG.GG.AAATT.AAGCTGAATAAATTAGTTTTTGTAAAGTTTAAGTCTAAAATAAATAAATTGATC.AGCTTTATTAGAATTT.TTTTATTAGAAT.T.AATT.T.AATAA.TTT.CGGTCAGATGGAC.ATAGGTAATATTTTGGTACAG.CAGAAA.GTGTAAAAT.CTTAA.AAACT.GCATAG.TACA.GTTGTA.CA.AATTTAACAAAA.ATGG.A.AAT.AAATAACAAATTTTTTGTAACAAAAAAAAGGAA.GTAAAATAATTGGTTAAG.G.CACGC.GTCGTC.CT.G.CA.ATGTC.TTTTTA.GCGGT.TT.CCTCATCATAT.CT.CTCTCTCTCTCATTT.C.ACTT.TCTGCGCAAAG.AG.GGCAG.GA.AGA.G.GTTT.CT.TC.TCCATTTA.TTGCATT.TG.T..CTCTC.CAAAA.TGTCTAAT.TAATGGTT.TTGATCTT.
JJ=   314  MV=                CCAACCAGATT.ATTTACATA.AGTTATATT.AAGCGGTTTAGTA.CGAATTT.TTCGTGCCAAATTGTTCG.CCTTAACATTTGTATAA.T.TCAAA.ATACCGAATTAAAC.CAAAT.GTTTTTCT.GATTCGTTAAGAT.AT.TTGTACC.AAA.A.A.AAAGAA.AT.AACCATTTTATTTAATAAT.CACTAAAAAAACA.TAAGCTTAA.ACTT.AT.TATTA.TAAAAAATCTTTAATTAAAAACCTAATCTACTATAAATAGGAAAATTCAATTTT.TCTTGACCAAAAGAAA.GTATAAAAATAC.A.TAAA.A.TGGCA.AGA.AATCTCATATGTT.TTAATCCCGAAAGTATAGGTG.ATAGGA.TGATACCCT.AATTT.TGACT.GTAAGA.AATT.AGGGGA.AA.TCCATTTTGTTA.CCAA.A.ATC.TCTTATCATGTTTCAATTACTTTAAATGCATGA.ATACATGCCAAAGATTTT.G.TTATT.AACAAC.AC.A.AA.CACTT.GATTAT.ATATC.TC.CTTGGTATAAT.AT.ACAGAACAGACACAA.T.CTTA.GGCTCCTCCTT.CT.CTCGC.TC.TCT.T.CCCT.CT.GT.TGCTCGGA.AAGCTTT.GG.C..CTTTT.TGGTT.TTCTTATG.GCTAATTC.TCTTCTCA.
JJ=   315  MV=                AAACTATTATA.ATTTTTTAC.ACTTCTTTA.CTAATCTTATTAT.ATATGTA.ATCTCGTTTTAGTGGCCT.TTGATGATCACTCACCA.T.AACGT.AACAAAACTAATTT.GTGCG.GATATTCC.TGAAAGTTATTTT.TA.ATCATAA.TTA.A.T.CATTGT.AG.ATATTTTCAAAAAATATCT.TTAAGCTTCCAAA.AATAAGCCT.AAAC.AT.TGGTT.TGAAAATCTAGATTATTAAAATACAAAAATTGACCATATCGTAAGAGAAAAAAT.CAATATTGCTTTGCTA.CGCCATTATTAA.A.ATAG.A.AAAAC.AAC.TATTAAAAAAAAA.AAAGTTTTTTCTTACATAAAA.TGATGA.AAAGAAAGA.CGAGG.ACTGA.CTCACG.CGTT.GTTTCG.GA.ACTCTTCAAGTA.AAAT.T.TTG.GATTTATGGTCTGGCAAAATTAAAAAATATCCA.GATTTATAAAAAAGCTTC.G.TCACT.TTCCTC.TT.T.GT.ATAAA.ATAAAA.TAAAT.TC.TCTCTTTCTGG.TC.TGAAGAAAATTACGA.T.TATT.TTCTTATGTCT.CC.AGTTG.AA.CCC.G.CCGG.TA.TA.ATGAAGAA.ATCTCAT.CG.T..CAGAA.ATCTC.AGGTAAAC.AAAAAAAA.AAGAAACT.
JJ=   316  MV=                TTTTGTGTCCA.CTCTTTGCA.AGCAGAGTC.AAGCTTGTCAATC.TCAGAAT.CCATGGAGGTTGAAGAAC.ACAGAAGACTCATGTCT.A.TGATT.GGGATCTGGTTTCT.TAGAC.CAGAATCA.ACGGCTATCTCAG.CT.ACGTCTT.GAT.C.A.GACCGT.AC.ATACCTCGGAGGAACCGTC.GTGATCATCTTCT.CCTTCACCA.TCTC.TT.GAACA.GAAGGAACTATGATAGAGCTCCGGGTTGCTCCTTTGACTTCCATGGCCGCTTCT.TCTTAAGAAATAATCA.GAATGTAAATAG.A.TAGT.C.TCAAA.TCT.AATGAAGACAGTC.ACAGTTGAACACAAAAAACGA.AAGAAA.GAAAAAAGT.GAAGT.ACGAC.GTCGTT.TTGA.ATGTTA.GG.TGTTTCTCTGTG.GGAC.T.GAG.TATTGACCACACACTTGGAAAGAGTCTTCTCCA.CCACAATCCCTCTCTCTC.T.CTCTG.CTTCGA.CT.T.CA.TGGAT.ACTACT.AGTAC.TA.ACCCACTGATT.CT.GGTTTTCTTCCACCG.T.CCTC.ATGGCGTTCCT.CG.CTCTC.CC.GCA.T.TTCC.TG.CA.TCTCCGTC.TCCGGCG.GA.A..TGATC.GGAAA.AACCGATG.CAAATGTT.GTTTGTCT.
JJ=   317  MV=                TCGGCAACTTC.AATCTTTTT.TTCTCCTTC.CATGTTTATTTAT.TTTAAAT.AAGATTTTCGAAAATGAT.ACATTTTCAAGCTGTAA.T.GTAAG.ATTTTATTTTATTC.TGTTA.AAAAAAAA.ATTCACCAATGAT.AT.TTTTCTA.AAT.T.A.TCCACT.TT.AAATGTTTATTATTGACAA.AAACTAATAATTA.AATTGCTAC.TTTG.AT.TTAAT.GTAACAATAAAATACTAGTATTAAACAAATGACCTTGACCTGGACATATGTGCT.TTGCGTGGTGTTAACG.GCGTCAGCTGCC.G.TTAT.C.TCCAT.CCC.AAAATATATACAA.GGGAATCTCTTTCTCTCTCTC.ACACCA.TTCAATCAC.TTCCA.TTTTT.TCAAAA.TCTC.TCTTTT.CC.CTCACTCACTCT.CACT.C.TCT.CTCTCTCCTTCTCTCGCTTGAAGAACAAGCTTG.GTATATTTGTTACAACGG.G.CTAAT.TAACCA.AT.C.TC.TTTTT.TCACAA.ATAAA.AA.GAAGAAAGAGA.GG.AGTCATTTTTTGGGG.T.TGAT.ATCTTCGAAAT.GG.GAAAG.AA.AGA.G.CAGA.AG.GA.TCATCATT.CAGTAGT.AG.A..GAGCG.ACGAC.AAAGTCGA.AGCTGTTC.TTCATCTC.
JJ=   318  MV=                CTTCGTAAAAC.AATGTTTAC.AAATGTTTT.TATTTTGTTTTGT.TTTGTTA.GGAGTTGCTTTTGTTGAT.TTTGATGAGGAAGAGGC.C.ACAAT.AATTGTGAAGAGAG.AAAAA.CTCGATGA.ATGTAAAATTAAG.AA.AAAATTA.GAT.A.A.ATTTTT.GA.ATGAATCTAAAGGAGGATG.TTTCTCTTGTTTT.AGTCGCTAA.TAAT.TT.TTGGA.GAAGAAGTGAAGTGAACTGGTAATGGAAATCAACTTTCAAAATAAAATGAAGTT.AAAAGAAATTACAAAT.AGATTCTCATTT.G.TATT.T.CTCCC.TAT.TATAATCTACAAC.ATCATATTTTTCTTAATTTGA.TCAATC.TTCATAAGT.CAAAA.TGATC.AACAAC.ATTA.CAAATT.TA.TTATGTTTTTTT.TGGG.T.CAA.ATTATATGAAATTATATTTGGTAAATTAAAAAG.AAAAGAAAAAGAGAGTTG.A.TTGAT.AATAAT.AA.A.CC.ACCAA.ACCCGT.CTTTT.AG.ACACAACAGTT.GT.TGTTGCCATTCATAC.G.CGCT.TCCATCAACCC.TT.TGGTC.TT.GGA.A.GCCA.AA.TC.AAACCTTT.CCTTCAA.TC.C..TCAAA.TTTTC.GAAAATTT.TCTCTTTT.GCTTTACG.
JJ=   319  MV=                TTCTCTCATAT.TTAACACTT.TCTCGTTTG.CTTCCTTAACGTT.TTTAGAC.GCGTTCGTGTCTGACTCG.GAACTCAGTTTGACTCA.A.ACTAG.AAGATTTTTTTTTC.TTTTT.TTTCGTAA.AGACCTTTTTTTA.TT.TTATTTT.GGT.T.T.GAAAAA.AA.CTCTAAATCTTTTGCTAAA.GCAAAATATATGG.TGATGCAAG.TCTT.TC.TTTTT.TAGAAGGTAGCAATATTTCTTTTGTTTTGAGTAAAAGTGTTGGAAAGTTACCTT.ACGTAGTTACGTTGAA.CATTAAAGTGTC.C.GTAT.T.ATTCA.GAA.AATCTAACAACAA.GTTTTGAAAAATTCGCGTTTT.AATTTT.TTTGTTAGC.AAAGT.TATAA.AAATAT.GATT.GACGAA.AG.AAAAACAAGTAA.CAAC.G.AAT.ATTCCAATTAAAAAAACGTGTGGACGGCGAAAA.GCTCTCTTTCGGTCTTCC.C.TTTTG.CTCTCT.CT.T.TC.TCAAG.GCATAT.AAATA.GC.TGTCACCTGCC.GA.TTATTATTTGTAATC.A.GAAC.GCAACCAAATA.AA.GAAAG.CT.CTC.A.AACT.CA.GT.CTTGAAGC.TTCAACT.TT.A..TATCT.ACCAT.ATCATCAA.CTAACTAA.TTCTTTTT.
JJ=   320  MV=                AAAATGGCCCA.TGGAACTCA.TTTATATTA.TTGACCTGTCCTT.TTCTCAC.TTGATCTATTGTTTATTT.AGAGAATATGGTAACTG.T.TACAA.GATGTTTGGTAAAT.TATAG.CCTAACCA.AGCTAACATAAAC.GT.AAATAAT.ATC.G.A.ATAACT.CA.ATTTTGAAGGTGAAAATGG.ATTATTGATTATT.ATTTATATA.CTAT.GG.ACTAT.GGAGATTGGAGACAGACAATATTCACGGTAAGAATAATCGACAATGGACAAATT.TAATATCAAATTAAAA.ATAAAAAAATAT.A.TTAA.A.ATATG.CTA.GTGTGCTGAAAAT.TTTGAAGTTGACCGGTCTTCT.TGATAT.TTTTTGTAA.CAAAC.AAAAA.AACTAG.CTGC.AATAGG.AC.TCAATCAATACG.ATTG.A.AAA.AATAATAAAAATCCCATAAAAAAATAATTGTAA.TCCTAGTTTGACTTCTCA.A.TTCTC.TGCATC.TC.T.CA.ATCAC.GCATTT.ATATA.TC.ATATCATTCAA.GC.CTTTTTATCTTAGTG.T.CTCT.CTATAACCAGA.GA.AATTA.TT.TCA.A.GATC.TA.CT.TCTCATCA.TCGTTCT.TT.T..CTTAT.CTCTT.CTTGTCCA.ACTTCTTC.TGAATCAA.
JJ=   321  MV=                GACAAGAGTAG.TGAATTAGG.TTTTGATTG.GCACTTATCCAAG.AAAGTGA.TAATACGTTGATGTTTTG.GTTTGGAAGTTGTGATA.A.AGCAC.ACATTGAAGAATGT.TTTGG.ATGATTCA.GAGTTCTCGAGCC.AA.GAAATGA.TAA.T.G.CGTTGA.TG.TTTTTGGCTTGAAAAATGT.GATAAAGTCACTA.CTTTTGCTT.GATT.GG.AAAAT.TATATAATTTGAATTGGTAAAATTAATATAGGTAAAACTGTTTTTGCAACACGA.AAATTGAAAGACCAAG.TTCAGGAACTTC.C.AAAG.T.TATGT.TTT.GCTATATTGGTGA.AAGAGCAAAACACCACAAATG.AATATC.TGACTGGAC.TGCAA.GAGAG.GGTTAG.TTAC.GTAGAT.TT.CCATTATATAAA.GGCT.C.AAT.ATGTAATTTCGCAAATATACAAGCCCTCATTTT.GGAAATTCGTTAAAAACA.A.CGAGT.CAGCCG.AA.G.AC.AGAAA.CCCTAG.AAATC.GC.CCGAGTCGAGT.TA.ATTCGCCTCTCACCC.A.GCTC.TATCTCGTCCC.GT.GACTC.GT.TCC.T.TCCT.CC.GC.AAAAACGC.TTCTTCG.AT.T..CTTAG.CTCAA.ATACGTAT.CTCGCCGT.CTAAATAT.
JJ=   322  MV=                GTGTTCCATTG.CATAACAAG.GAATACAGG.CTGGCGTGTCCAG.TCAAAAA.AGTCAGAAATCTGCATAA.AAAACTGTCTTTACCCA.A.ACTGC.CAAACCTAACCGTT.ATCGT.CTCAGATA.TTATTATTATTTT.TC.AAATAAA.CAT.T.C.AAAACA.GC.TTTCTAATTTTTCACCTCA.GATTGTGCGAATA.ATATCAGAG.CTCT.TT.CCTTG.TAGGTTTCCGTGATTTTGTCGCTTTAACTTCCCTTCTTTTCCCACTCTCTTCTC.ACGCGCGCGTGCTTCC.CCTTTCTCTCTT.T.CGAC.T.GTATC.ACA.CGCTCCATAAACT.AATAAACAGACGCACCGAGAT.CACGAC.ACGTGTACA.CCTAC.AGCTG.TATCCC.AAAA.CTTTCA.AA.ACCGCTTGCGTG.GAAG.A.AGC.GGTGCATGACTTTCTCCACCGTCTCTACCGGTT.ACCGGTTATTATCCATCC.T.CCTCT.CTATCT.CT.C.TC.TCTGT.TATAAA.TACCT.TT.TTTCTCCTCTC.TT.CAGTTTCCTCCACCT.T.CTTC.TTCTTCTTCTT.CT.TCTCT.AC.AAC.A.AACA.AA.CA.AAAGATCT.GTTTCAA.TG.G..CGGAT.CGTGT.TAAAGGTC.CATGGAGT.CAAGAAGA.
JJ=   323  MV=                AGATGAGCTGA.AAGTTTCTT.AAGCTATCA.TCACTTCTTAGCG.AGTTAAA.AAGAATATATTAATTATC.CAATAATTATATTTAAG.A.CTTTA.ACAGTATTTTTTCA.GAAAT.TAAGAAGT.AAATTAAATATTC.TA.TTATTAT.TCT.T.C.TAAAGA.AG.CAGTCTTAAATGACTATTC.AAATTTTCCATTA.TTGATTAATAGCCA.CT.CGAAC.CCAGAGCTAGCTGGTTCTCCCCGAAATGCGTTGATTTAAATAAAATAGAATTAA.TTTTATATTAAAAATG.TACATCAAAATC.T.TAAA.A.TAAAA.CTT.ATTTTGCATTATA.AAAATAATCTAAACATGTTAC.AAGGCC.CCAAAAAGA.GCCAA.TAAAA.CCACAA.GGTG.CAACCT.CT.CAATGTCTCTTG.CTTT.T.TGG.TTTGCAAAAAAAAATTAACTCAACCAGTGGTGG.GTTAAATAATTAACTAGA.G.TTAAA.ACGTCA.TA.T.GA.CAGCT.AATATA.TATTT.GA.TGGTATGGGTC.TC.TCTCTCTTTCATTTT.C.CAAT.GAGTCTCTTTA.TA.TATAA.AC.CGT.C.GTGC.TG.CT.TCATTCAA.TAAAACC.CA.T..TTTGT.CTACA.TTTTCTTA.ATACCAGC.AGAAACTA.
JJ=   324  MV=                CAGAAAGATGT.CACCTTGTT.TAATTTTAG.TTGTTCTGTTTGT.GTAACTA.CGAGTCTACGAATACATT.GTCTAATGAAATGTGTT.G.TTATG.TTATATCACATGTC.ATATA.TAGTGTAA.CTCACAAAAGATG.TA.TCATGTC.ATT.T.T.CTTTAT.TT.AAATCGTGTTACGTAATGT.GAAGAACTTAACA.ATATATTAG.CAAT.TT.TAATA.CATCTGAAAATCATTCAAAAAATCGAAAAACAGAACAAAATTTTGTTATCGTAA.ACAACCAAGTTAAATG.ATAGATGAACAC.A.ATAG.A.TCAAG.GAT.AAAAAAAAGTTGA.GATTTGAGATGAATTTGTTTT.TTTTTT.GTTTTTGTC.ACTGA.AATCT.TTATTG.AAAG.CCCATT.AA.CTTACAGATAAT.AGGC.C.CAA.TAAACAAAATTTACACGCCGTCTAAACCCGATT.TCCGACGACCTACAGAAA.A.ACTTC.GGTCGG.TC.A.GT.GACCC.TTTAAA.GGAAA.GC.TATTAGCGATT.GA.TTCGAGAGATGTGCA.A.AGCT.TGTTGATTTGA.GG.CTCTC.TC.TCT.A.CTAG.GG.TT.TGTTGATT.TGAGTTT.TC.T..ATTCC.TCC.T.ATACGTGT.TCTTCGAT.TCTCCTGG.
JJ=   325  MV=                GATTTTTTATT.AGAAATAAA.TTTTCTATT.GCATGAATAAGTA.ATTAGAT.AAATAAAAATTATATTTA.AATTAAACAATACGAAA.A.AATTC.GAAAAAACCGCAGC.GTAGC.GCGGATGA.TCATCTAATGGCT.AA.TAATAAT.TAC.C.C.AAACAA.AA.TAATATTCCTTCTGTATTT.TTAGTTAGTGTTT.AAGAGTTTT.ACAC.AC.AAATT.AAAGAATCATTTAGGGAGCTTATTGGTTCTTGCATTTTTTCTACTGATGATAAA.ACAATCAACATATTAT.ATTTCGTCAACA.C.TAAT.T.AATTT.TTA.CATGGTCTAAAAC.ATCAACTAAAAAATACAAGGG.GATATT.TAATGTTCA.TATTC.CCTAT.ATTTTG.TTTT.TTAATT.AA.ATGTATTTGTTT.TTCT.G.AAT.ATTTTATAAATCATTCTAGAAATACAATGGATT.TTCTTTTTTTGATATATT.T.GGGGA.AAAAAA.CA.A.AA.GAGTA.GAGGTT.TTAGA.GA.GGTTTGTTGGA.TT.GTTTTGCTCTCAAAA.T.TTCT.TTCTCTTCTTC.AA.ATGTT.CA.TTG.G.AAGA.CC.AA.TACCTTAT.CTTCTAC.TA.T..CTTCA.CCTTC.CTTCCATG.GCTTCCGC.TGCGGCGG.
JJ=   326  MV=                CTTCTCCTATG.TGCTTGTAA.ACACGCAGC.CAATAAACCAGCA.GAAGAAT.AATTTAACTACAGATTCT.TGTTCTACTTTAAGTTT.C.CATTC.AAAGTACACAAAAG.ATTCT.ACGGAATA.TTGGTCTTTCCTG.GA.AAGCTAT.GTA.A.G.AGAAAT.AG.AACTGGTCTACTCTTGGCT.CTCACTGCAAATT.TGCAATAGC.ACTT.TT.TCATT.AGATGGTCTGACACAAAATATGTAACATTACAAGTATAACTTTTAAGAATATGA.ACAATTCTAAACATTA.TTTACAACACTT.C.ACCT.G.ATTAG.AAA.ACAAGTACTGTAC.TCTTCTAATAAAAGCGTTAAA.ATGCCC.AACGGCAAC.CCAAA.AGCAA.AAGCAC.CTTT.ACGGTT.CA.AATTGAAAATCT.GAGC.G.TCA.AAACGAGAAAATTGAAATTTTAAAGAAAAAAAA.AAAAGAATACAATAATAC.G.CGGTC.ACAGAT.AG.A.GA.GAGCT.CTGTGT.ATAGA.AG.GGAAATCAAAA.AT.TCAAACGCTACAGAT.T.CTTT.CTGTTTCTTTC.TA.CATCT.GC.CTG.C.ATTT.GG.GC.GCTCCTCA.CTTCCCC.GG.C..GTTGC.AATCG.CCGACTAG.GGTTTTTC.TTCAGATC.
JJ=   327  MV=                TCCGGCGGTTT.TCAATGCTT.TTTCATGCA.AGAGGAAACATTA.AAATATC.GTCGTTATTAGTATTAAT.TATGTTTTTGACCTGTA.A.AGAAT.GGACAAAACTTATA.CTAAA.CAAATTAT.TTCGCCGTCAAAA.AG.GAAACAA.AAG.T.T.CAGATA.TA.AATTCCTGGTAGCTTCAGG.TCAAGATAAAGTC.AGGTCAAAG.GTGA.TG.AGCTC.TATAATGAGTCCTCCAAATGTGATTTAAGTTTAAGAAATGAACACACTTTTCTT.AAGCCGGCATTAGTTT.TATGTTATTACC.C.CACA.A.ATGAT.GAT.GATGATGTCGCAT.GGTCCTTCACGTGATTACAAT.ATTAAT.TTGCCAAGT.TGATA.TCGTC.ATGACT.CATG.AGCAAA.GT.GCTGGTCGAACA.TCGA.C.GTA.TTCTTGGATAATGTTCGATTTTTGAACTGGTCC.TAATTCTAATATCAATAT.T.CTTAC.GAAACT.AA.T.CA.CATTG.GTCTAT.AAAAG.CC.CACTCACACTT.CA.TCTTCCACTTCAAAA.T.TCGA.ACTTTCGAAGA.TT.CTCAT.TC.TCT.C.CACT.AC.AG.CAACAAAT.TCACATT.CC.T..CTCTG.TTTTT.TTTGTTTT.CGATTCTC.CTTCTTCA.
JJ=   328  MV=                ATGGCTTCTAA.ATTAAGATT.TTATGCTAT.GTTTAATTTATAT.TTGTTCT.GATTATAGCAAATAAATT.TCCATATCTAGAGATCT.T.CTTCA.TACACAATAAAAAA.AACTA.GTATTTGA.ACTTTTGTATGTA.TT.AAAAATT.GCA.A.G.ATTTTG.TA.AGTACAGATTCACCAAGGT.GAGGTGTGTGATT.AGGAAACTT.TGAT.TA.GTTGT.CATGTGTCATCAACAGGCCATGAAAAGGAAATCTTTGAAATTCAAAAAACAATA.CCTTTTGATGAAATTA.TTACTATATAAA.T.ACTA.T.ATGTG.ACT.ATGTGTGGATATG.CACAATCATTCCCACTAATAG.TTTAAT.AAAGTGTAT.AATTT.TTTTC.AAATTA.AAAC.AGCTAA.AC.ACACACAACCAC.ATTC.A.AAA.AGGGGTTAAGCATTGAAGAATATTCTAAGAAAA.TTTGTTTCTCTTCTTACA.G.AAGTA.AAAGCG.AC.T.CT.CTCTC.TCATTA.AGCAT.CA.AAGGAGTTTCG.TT.TTTCTTGCTTTGCTG.T.TACA.TTCTTCAGGAA.AA.AGGCG.TT.ACC.T.TTAC.TC.TC.TCTGCATC.AACGAGG.AA.G..CGTGT.AGAGC.TAAAGGAG.CTGAATTT.GAGAGATT.
JJ=   329  MV=                TTTTTGTTAAA.CCGTGCGAG.GATAAATGG.TAACCTTGATATC.GTATCCT.TGTTCAGATATTTACAAG.TAGAGGATTGTGCTAAT.T.TAAGA.CATTATTTTAAGCA.GGTAA.AAATATCA.AAAGCAACACAAA.TC.CAAGTTG.AAA.G.A.AACCAG.AA.GATGAAGAACAAAGCCATC.GAGACTCAAATTA.GGGACATTG.CTTA.GG.GAATT.TTTTTGATTTTTTTTTTAGGATCATACTCATTTTTAACATATGATCCATGTCAC.ATTTTAAAAAAATAAT.TAGGAAGATTAG.A.CATA.A.TTAAA.ATT.TAAAAATGGTTTG.AAGTTTATGAGTGAAAATTGT.CACTAC.TATATCGCA.AAACA.GAGAA.TCGAAG.ATAA.TGGGCT.TT.GCATCGTTGTTT.AGTT.G.ATA.ATGGGCTTTGGAATAATAAAGGTCCAATCAAAT.TACATGACCCGACCCGAC.C.CGTCC.GAGAAA.AA.T.AT.TCTGT.CTTCTT.CATCA.AT.CAACGGTTTAA.GA.CTTAACACTGCAAAC.A.AAAC.TCAAAACCCTA.GG.CACAC.AC.TCT.C.TCTC.TC.TC.TCTATCCT.CAAAGCT.TC.T..TCTTC.CTCGA.TATCGATT.GAGAGAAA.CTTCGTTC.
JJ=   330  MV=                TAAGATTCCTG.GTGTGTGTA.AGGTTTCAT.AATCTGCTAGAAT.AGTTAAG.AGGTCACCTTCATTTACC.AAATGGATTTTGTCTTC.T.AATTG.ATTTAAATCCATTT.TTTTC.TTTTATTC.TTTGAATACTTTT.TC.ATAATTA.TTT.C.G.TATCCT.CC.ACACTAACTCATTTCTACT.TTGCTACATTTAC.AAGTTTCAT.CTAA.TC.TACTT.AAATTAACAAAAAAAAAAAAAAATTGTTTCCTTATTTAAAAATTAGATTTCTCG.TAAATTGGACTTTGAT.TTTAATTATTGT.C.TATT.C.AAAGT.TTT.ATTTTTTTACCTT.AAAAAGTGTTGACTTTGATAT.TTCATT.ACCTTAAGA.AGAAG.AATCA.CCGACA.GCTC.CAACTT.AG.GAAATCTCAACC.GTTG.A.TTA.AATCAAACGAGATACTAAAATATCCAACGGCCA.TAAATCGTCCAATTGCCA.T.GTTTC.TTCCCA.CT.C.TC.TTCTC.CTTCAT.TTAAG.AA.ATTTCACTCTC.CG.AAGAAGAAGACGAAA.T.CGAG.CAAATCCATGG.CG.AAAGT.TC.GGA.T.TTTG.AT.CT.TCACCCTT.GTCTTAT.TC.T..TCTCC.CTCAA.TGTCCATA.TCCATGGA.TTTTACCT.
JJ=   331  MV=                TCCCGGCGATA.AACTTAATT.TAGTAAAAA.AATATCAAATATG.TTATTAT.TATTATCAAAACCTTACT.TTAGCAAAAGAAAATCA.A.ATATG.TTTTTTTTTGAAGT.AACAA.AATTAAAT.GGAGGTAGAATAA.CA.AGTGTCT.TAA.T.G.TATTAA.TT.GTAGATTACAAATTTACAA.TGAATATTATTTT.CCAAAATAC.ACAA.TT.GAATA.ACAAAAGATTTCACAATATTCATGCAATTAATACTTATAAATCTGTTACTTAAA.TTGAAAGTTCAAATGG.CAAGAGGAGCCT.T.CTCG.T.AATAT.ACG.GTTTAAGTAGTTG.GTTTATTAAAAAAGAAGTGAA.AAAGGC.CTTTACGAA.TTTGA.TACAA.AAGATT.CGAT.TATAAA.GG.CCCAAATATACT.ATTC.C.CTC.CAAATCGCGTTTAAGTCTTGTTTGAATTTGAAA.AACCTCAAAAGATCCATC.C.AGAAA.ACAAAA.AA.A.AC.CCCAA.AAAAAA.CAAAC.AT.ATTTGTTGTTT.GT.CAGAAATTATTAAAA.C.AACG.CAGACATCGCG.CG.CTCTT.CT.CAC.C.TCTT.TC.TT.CTTCTTCT.TCTTCCC.TC.T..TC.TC.CAATT.CTAGGGTC.TCAAAATC.GAACATTC.
JJ=   332  MV=                CAATCTTTATG.TATTCAAAT.TAATATTAT.TTTATGAGTTTGT.ATTATTT.CATCGAATATTTATATTG.TCCATTTTTTTCCACAT.T.CATTG.CATATTTTCATGGG.GTTTT.GTTTGTCA.AGTAGTTCATTTT.GT.CTTCCAC.TTT.T.C.TTAAAT.TT.TCCATCTACTTCACGAATG.TTTGTGTGTTGAA.TTTTCCAAA.AGAT.AT.TTATG.AGATACAAAAGAATCTTCTAAAGACAGATCACAATCCACAAGAAAGAAAATACC.GAAAGACAAATGAATC.ATATTTTACTAG.G.TTAG.A.ATATT.TTT.GGTCCCCAAAAGA.ACTATAAAATATGGGCCTAAT.GGGTAC.TTTTGGTCC.CTAAC.AGAAA.CTATAC.AATT.TGGGCC.TA.ATGGGTATTCAT.TTAT.A.ATA.AGCGTAGGCCTTTTAATGAATTAATGGGCTTAG.AATAAATAATATCTCATC.A.TTTAA.AAAAGA.GA.G.AA.AAAGG.TTTTGG.ATAAA.AT.GGATAACCCTC.AA.GAAGAAGCTGCTGAA.G.AAGA.AACCTCATCCT.TC.GAACG.TT.AAG.A.GGAA.GA.AG.AATAAGAG.AAATCGA.TT.C..GTGGT.TTTGG.GAAAATTC.AATGGCGG.TTTCTACT.
JJ=   333  MV=                GTATCGTCGTT.AAGTGTTTG.GGATGAGTT.TTGTATCGATGGA.CATATAT.CTTAATTGGATCGAATAC.TTTTTTGGGTCGTCTAG.G.TTTTA.GTTTTTTACCAATT.GTTTT.GATTTTTT.CTTATTTTTAGTT.TA.ACAAAGA.ATT.A.A.AAATTA.GA.AAAATGACATTCTTGATTT.TTTTTTTTTGAGA.TAATGGCAT.TCCA.AC.CATAT.ATTCTATCATTTGACTTAAGACCGTTTCCGTTTACTAAAGATCGATATAAAAAT.TGGCTAAAGATTAGTA.ATTTAAATTTTT.T.GTTG.T.TTCAA.GTT.CAAAATCGCATTG.CATATTTGGTAAAGGTTTACC.ATATTT.GACACGATA.TGTGG.GAAAA.AAAGAA.AGTA.ACACCG.AT.CCAAAAAAGAAA.AGGA.C.TCT.TACCTTAACTTTTTATTATTAACATATTTGACC.CTAAAACTTCTTATCTGA.G.CTTAT.CAGACC.AA.A.CC.AAGGT.CACAAA.TAAAA.AA.GAAACAGATTT.GT.AATCGATTGTTCGAT.T.CACT.TCATCGTTGGC.AC.ACACA.CA.TAC.T.CTCT.AT.TC.GAAAAATT.CGCCACT.GC.A..ATTTC.TTCTA.GGGTTTCT.GGTAATCC.TCACTTAG.
JJ=   334  MV=                CCGGGCAATTC.TTCCTTCTT.CTCTATAAA.ACAGGGAAGCAAG.TTACGAT.TGCACAATGTCAGGCGTG.AAGATCATTGATCGTAC.C.ATTGG.GAGAAACTTGTAAA.TCTCA.CACGAAGC.ATCAATCAAAATG.TT.TTGTTGT.TTC.T.T.CTCCTT.AA.CAACTCGAAT.AATAACAT.GGAAACGAATTTG.GAATATGTT.CATG.TT.CTCTA.TTCGTTTTGTATAGTTTCATCATCATGGATATAAAAGTGAACATAAATAAAAAT.TTGTAAATTTTTTGTA.CCGCAATGAAAT.G.TCTT.T.TTTGT.GTG.TAAAAGTTCATGG.GCTGTCATTGTTTAATTTGAG.CCCGTA.TAGTTTAAA.CAGTT.CATGG.ACCTTG.TGAA.ACATTG.GG.TTTTATAGTCAA.TAAA.A.AAC.TGTGGGGTGATTTAGGACAGACTTATAAGGTTA.GGGGTCATATTAGAATTC.T.CTTAA.AGTTGC.TT.C.CA.ATTGT.GAGG.A.GGCAC.TA.AAACCCTAGAC.TC.CATATCAATCAATCG.A.AAAA.CCTTTCTCTCT.TC.TTTCG.GA.GCC.G.TCGC.TT.GT.GAAACTTT.CCGGCGA.TT.T..AACAG.AGTCA.TGATGGAA.ATACGAAC.TCCGAAGA.
JJ=   335  MV=                CTGGCAAAGCC.TCTTATTAT.ATTCCTCAA.TTCATAATCTATA.TTGTTTT.TTTTATCTAGAATTATAA.CATCATAAATTTGGAGT.T.ATTCG.AGATGCAAATTATA.GAACT.GAATTTGA.GGCGAGTTTAATT.AC.GTAATTG.ACC.A.T.AAAACC.AA.TACTACCGTACCAATCTGT.AGGAGGAATTTAG.ATAGTTCCA.TACT.T..CAATC.TATATATCGTCGTTATTATACAGAAATAAACTGATTACAAAGTTGCAAGAGAAC.CTTAACTTTAAAAAAT.CTGATGTTCAAA.T.CTCA.A.GAGAA.GAA.AAGTATATCATAT.AAGATTCAAACTCTTTTTTTT.TTTTTT.GTAGTTTCC.CTTAA.TGCGA.ATTAAT.GAGA.GACAGT.AT.TAATCGATCGTT.ATAT.A.TAA.AAATAAATTACAGAACCATTGAATAGTTGAAAA.CAATAAAGAAGAAGTTCT.T.AAAAA.GCGTTA.CA.C.TC.GAAAA.TCACAA.TTGTA.TA.TAAAAGGGACA.CG.AGGAGACATAAACGC.A.ACGT.TTCAGACCCAC.TC.GTCTC.CT.TCC.T.TCTC.AT.CT.CTCTCTTT.CTCTCAC.AA.T..GGAGA.CAAGA.CCATCATC.ATCATCTT.CTCTTTCA.
JJ=   336  MV=                CCGGCGACGAA.TTTTAATTA.ATACAGTAT.GAAATACAAAAAA.AAAGTAC.AATCGATATATATATATA.TATATGAAAAATTAAGT.G.GAAAT.TCAATGTAGTAGAA.TCATG.AGTTAAGA.ATCCGTACCACGG.GA.TCTAACA.ATG.T.T.AAAAAG.CA.CCCACCTTGTTTTGAAATA.TCTTCCAAACTTG.AGGGAGACA.AAAA.AA.AAAAA.AAAACAAGTAAAAACATTTGTCTTAAAAAAAAGAAGAAAAAAAGAAGAAGAAGA.TAATAATAAATAAAAA.AGAACAGAACAG.A.AGCT.G.CTCTT.TTG.TCCAAAGCTTCTT.CCTTTCTCTTTCTCCAACATT.TCTTCT.CTGCAAGTT.AAAAA.CTTAC.TAAAAT.AAAA.AATTCA.AT.AAACCCTTGAAG.A.CA.A.AAT.TAGCTTTTTTGTTTTTTTTTTATTTTAATTCTT.TTTTGGTTATTTTTTTTT.A.TGATT.TTGTTT.TT.T.GT.TTTCC.TCGTAA.AACCC.AT.GAGTGACCCCT.TT.GGTTCCTCTTTGCTT.T.AATC.TTCAAGAAAGA.AA.GAAAA.AA.ATG.C.CTTC.TT.TT.GCTTTTGG.ATCTCAT.CA.C..CATTT.GGCGA.ATCCTACA.GACTCGCC.GCCGTACT.
JJ=   337  MV=                CCGTCGAAATT.AGAATGAAC.ATCTCTAGA.TTCTTTTCGTAAT.TTCTTTA.GAATAAGATAAGATCAAG.GTGTTGACCCACGAACA.A.AAAAT.ATATGAATTGTTAT.ATCGC.AAGAAAAT.GATTTTAAATATA.GA.TAATGTG.GCC.G.T.CGAAAA.AG.ATAATCATGATTTAGCCTA.AAATAAATCTTTG.AGATATGGA.ATTT.GG.CAAAA.CAAAAACAAAAAATGTTTTATTGAGAAGACAGAGCCCACAATAATACAATGTCA.AGATGGGTTACTTGAT.TTTATTCTTTAT.G.GGCC.A.ATGAA.CTT.GGGCTCATTAGAT.TCAAACTGTGTGTTTGGGCTC.CTTAGA.TTAGAAACT.GATTC.TCCTA.AATGTG.TGTT.TGGGCT.CC.TTTGTAACATTT.GCTT.T.CTC.ATGGTTTTCAATAGAATATCAATTAACAAAAAA.ATTGGTACAGTTTCGGTT.T.GGTGT.AAACGG.TT.T.AA.TTAGA.TTAAGC.ATGCT.TA.AAAGAGAGAGA.CT.TTGATGAAGTGTTGT.C.AACT.CCAAGAACAAA.AA.GCACC.TC.TGC.T.CTGT.TT.TG.AGATCCAA.CCACAGT.TC.A..AACTA.ATCAA.AAGTCCCA.ATTTCTAA.CTTCAGTC.
JJ=   338  MV=                TAGGCTTTTTC.TCAGGTTTA.GTTTTGTAT.TTGATTAGAGCTA.TGGACTG.CTAGAGTTAGTTACACCT.CTCAGTACCTATTGTAT.T.TCTTG.GAATAGCTTTCTAT.AAAGT.CAATGCGC.AAAACAAAAAGGT.AC.AGAGACA.TAA.T.G.ACACAT.CT.TTCTTTGAGATTACAAAGA.CAAAATGTGTAAT.CTTTTAAAT.GGCT.AA.GAAGG.AGCAAGAAGGGTCACACTTCTTAATGTGTCAGTGATTTTCATCTGCAGCATAGA.GATGTCAGAAAAGCTA.TGTCGTCGAGTC.A.CTAG.A.TCAAA.TGT.GACCACATGATGG.AGAAGCCCATCCACTTGTGAA.GCCCAA.GTGAGAAAA.TCAAA.AATAT.GTGTGA.ATCA.TAGAAA.AC.GTGAAGAGGGAA.GAGA.G.ATA.AAACCACAACCATACAAATGAATGACAAAGCTA.TCCAGAATCTCATCTTCT.T.TGCCT.CCAACT.CA.G.CA.ATTCA.TATTTT.CCTAT.AT.TACAACTCTCT.GC.CTCTTCTGCTTACAT.C.ATAC.AACAAGCTTCT.CT.CTCTG.GT.AGC.C.ATGG.CT.TC.GGCTACTT.TCTCTGT.GG.C..CAAAC.CATCT.CTTCAGGT.TTTGTTTC.ATCTTCCT.
JJ=   339  MV=                AACCACATTAT.CTATCATGA.GCCAAGTTC.TCAGGCTGAGCTA.AGAGAAT.ATTCCCAGTCCTGCTTTT.CATCATAAACGAAAGAC.A.CTTGA.CGTACGAGCAGTCA.TCTGT.GATTTTGC.TTGAGATTACCAT.GA.GATTAGT.TGG.T.A.TACGTG.TC.CGGTCAACTGTCCATAACA.TAAGCTCCTCCAA.AAATCATAG.AATG.TA.TCCAT.TACCTTAATAAATCTTGATTAAATAGTAATATACCGTTATCGGAAAAATAAAAT.TCAATATAATAGTTTC.ATTCACTTTTAA.A.ATTT.T.GGAAA.AAA.TAGATATAAATAT.AAAACTCTTTAACATTTATCT.CCCTAA.AACACGAGA.TTTAA.CCTAA.TATAGA.TCAT.AATTAA.AT.CAAATAATAATA.GGAA.A.ACC.AAAAAGGAAAAGAGTCACGTTTATTGTCGGTGA.CCCGTAGCAACGAAAGAA.A.TAGGA.AGGTCA.AC.A.AT.TTTCT.CATACC.CGTAT.AT.AAAACAAATCT.AT.CTCTCCTTCCCTCTT.T.AATT.TATTAATCAGA.TC.TTGCC.CA.ATT.C.TTCA.AT.TT.CTTCAACC.CTAATTC.TT.C..TCTCT.TTCTC.AGATCTAC.CAAACTTG.ATCTCCAA.
JJ=   340  MV=                TGGCTTCCTCA.GCCTAAACA.GCAACGTAC.GATTCCTCGTCGC.CATGATC.GTCAAAATTTGAAATCCC.TAGAATCTCAATTTCAC.A.TCCAA.ATTCGAAATCAGCT.CCGAT.CTGAACAC.AATCGCGGCTTCA.TC.ATCGACC.GAG.A.A.TAAAAC.CG.AACACAAAAATTGGGACTC.CGACAAGGAAGTG.CTCGGAGAG.CGGC.GA.GATCA.AAACTTTTTCCGATGAGGAAAGTAAACTCTCAGATTTGCAAATTGAGGTTTTCA.CTTTTCACTATTTCCC.CAAAACTTAAAA.C.TTTG.G.AAACA.GTA.AAAAAAAAAGTTA.AAAAACAGTTGCGCGGCTAAC.TTTGTC.CTGTTTCAC.CAGCT.TACCA.AATACA.AACC.AATAAT.AT.TTCGACACGTAA.GCGT.C.GTA.CTAACAGCATGACGTTTTGATATTCCAAAAGGG.AAAAACACGGCGGGTAAA.A.GGTTT.AAACGG.CA.T.GC.ATTCG.TGCGGG.CTGTT.AA.AAAACAATTTA.AT.ACATGTAATAGAACT.C.ATCT.CTTCTATGTCT.TT.CACTC.TC.TCT.C.TCTC.TC.TA.TATCCAAA.GAATTAA.AA.A..CCATA.ATAAA.AAAAGAAG.ATAAAAAG.ACGAATTC.
JJ=   341  MV=                CAGAAAAAAAA.GATGCCCTT.GTAGTATAA.TATTCTAATGATA.CACTTGA.AGAAAATCTAAACTTTGT.GTGAGATTTCTTGCTTG.A.AAAAG.AAAATCATTTAACT.TGAGA.TTAATATA.AACGAATCTTGGT.CT.TTGGTCA.AAG.G.A.GACATA.TT.TGATTCTTTTAAATAGAAG.TGTTTTATTTGTT.TTTATAGAA.ATGA.AT.ATTAT.TTCATGGTGTAATTTTCAAAAATAAAATAAAAATAGTTGTCTTCCCCAAAATAG.AATAAAAGAAAAAAAA.ATCAAAGAATTT.G.AATA.A.ATCTA.TAC.ATAGATGATATAC.AATTATAACCGTTGAATAGAA.GACAAC.TTTCGATCT.GGAAC.ACGTG.GCGTTG.ATCC.AACGGC.TG.AGATGAACTAGC.CGTT.A.ATT.TTAAAGAAAACTAATACACTATAGACGCTCTTC.TAATCTTCAAAATCAATC.T.TACTC.TTTTTT.TT.T.TC.TTTTT.TTCTTT.ACCCT.TA.TAAAGAGAGAT.AG.AGAGAGAGTGGGAAG.T.ATCT.TCAAAACCGAA.GC.CATTA.GA.GAG.A.AAGA.GA.GC.GTGGTTGA.ATCTTTG.GG.T..TTTAC.TAAAA.GATCTCTC.TTTCTCTC.CTTTGTTT.
JJ=   342  MV=                GATCAACTTGG.ATTACAAAT.ATTTTAATT.ACAAACATGAGAG.ATAATTT.TTTATGGAATAATGTAAA.AATGTACGGAAATATAG.T.ACATA.AAAATTATACAAAT.ACTAA.AAGTAATG.TTTTAAGTGACAC.TT.TTGATAT.TAC.T.T.TTAAGA.TT.GATAATTGTCAAAACGGTA.TATTTTATACTTC.AACGGTATA.TTTT.AG.TCTTG.AGTATACTGGATCTAAAATATCTGAATCGACTCAAAATAACAAATTCGGTTCGG.TTCAGATTTATATGTT.TAAAACTTTGAA.A.ATGT.T.ACGTT.TTT.TTGAATTGTTTGG.TTTTATGACTTTCATGGTTTA.TAGAAT.AATTCGGGT.TAAAA.AAACC.GAATCA.AAAT.ATCGTT.CA.ATCATAGGTTGG.GGAC.C.TTG.GGGTTTAATCAAATTTCAAAAACCAACCCGAAT.CCGAGAATACCATAACCA.A.ACCGA.GCTAAC.CG.A.AA.CAATT.TCGGTT.CTCTT.TT.ATATAGACCCA.AT.CTTCCCAGAATTACC.C.GAAA.TCCGGAAGAAA.GA.CTGAT.CC.GAA.T.CGAC.CC.GA.AAACCCGA.ATGGTCA.GA.C..GAAGA.AACCA.ACACACTA.AAAACTCT.TGGTCTCT.
JJ=   343  MV=                TTATCCTCCGA.ATTAATGAA.TGTTTGACA.AAAAAAAGTATAA.TTAATGA.ATAATATCAAATGATAAT.ATGCTTAAATCGTACAT.T.CACTA.AAATATCTTCTACT.GTATT.TATAGAGT.TAGAATTATGACA.TC.TTCCTAT.ATA.A.A.GCAAGT.AA.ATTTGTAAACTTATCTAAA.AGTTCAATGATTA.AACGTAAAG.AAAT.TA.CATTT.AAAATGATGGGTCCATTTTAACGTAGCAATCCTCATGATCTGTACGGAATCCAA.TTTGTTCAATGTCTAT.TTGTGGGCCGTT.T.TGCT.A.AGCAA.GCC.ACCACATCTCTCA.GACACTTGACAGCTCATCATC.TCCCCC.TTGTCAATC.CCGGT.TCGGT.TTCTGA.TTTA.GTTCGA.TC.TTCGATTTTAGT.TATT.A.AAC.CGGAATCTCCCCTAACAAATAAACCGAATCCTA.CTAAGAGACGTACGTATC.ACACACA.AATCTT.GC.G.GC.TTTGC.CTCTCT.ATACA.AA.TCACTCTTCTC.TC.TCCCAATCACTCCCT.G.CAAA.TTTTCTTCTCT.CC.CTCTC.CC.ATG.G.TGGT.TC.CT.CTATTTCA.ATCATGC.CC.T..CTCAC.CCCAA.CTTCATCT.TCAGGTTT.TTATACCA.
JJ=   344  MV=                CACAATTCCCA.TAAATCAAC.GACCGATTT.CAATCCGTGATTC.CAGACAT.TTTCTTCAACCGTGAGCT.CTAAGACCAATTTCTGC.A.AGTTT.GAGCTTAAGAATTT.ATCGA.TGTGTATA.TTAATTTCTGGAA.AT.ATTGTTG.GTA.T.T.AATATG.TT.ACCATTAAATTTGAAAGGC.ATCATTAGATGGA.TGTCATGTG.AGTG.AG.TACTT.GAAATTTTGAAACTATCCGTTACGGACAATAAATCCTTATTTAAATGATTTGTT.AGTAAAAAACTATGCT.ACAAATAAAATC.A.AAAC.T.TCACA.TAC.GATACAGGAAATA.AATATATTATTTATTTTGTCA.AAACTC.AAAACCAGG.ACCTA.AAGCT.GAAAAA.AAAA.AGATCC.AA.CGGTGCAGAAAG.CTGC.G.TAG.ATATTGGAGAGCCAAAAGATGGAATCTAACGGT.GGAAAAAATAGCGTCAAA.C.CTAAG.CCAAAA.CC.T.CC.CAAAA.TTCTCC.TTATT.AA.AACCCCATCTC.TC.TCCCTAGTCCCTCTC.G.CCGC.ATCGCTTCTTA.AA.CCTCG.AC.GAC.A.TCAA.CG.TC.TGACTTCG.CTTCTCC.TC.T..CACAT.GGTGA.ACATTCTC.TTCTCTTT.TCCCGATT.
JJ=   345  MV=                TCTTCGTCTTG.TAAGGAAAA.CCATTTCTC.CCAATCTTAATTG.GCTATAA.AGTAGATTTTTGGAAAAA.ACTTAAGCCATAAACAA.T.TTCAA.AAAATCTATAACCA.TTTCA.AAATCTTT.AATCCTTTTTTTT.TT.TTGTCAA.AAC.A.A.GTCTTT.TA.TCCAAATGAAAAAGCACCC.AAGAAAAAAAAAA.AAAAAACTA.TCCA.AT.AATTG.AGTCAGCTCTCATAGGCTTAAACAATACTTTAAGGATCAACATTAAATAATTAC.CACACTTGAGGGGTAA.AACTAAAAACGG.T.AAAT.A.AAACA.CAG.AAAAACGACAACG.AGGGGCAAAATCGAAAATAAA.GAGAAA.ATAGTGGGA.TAATA.GAAGA.AAGCAT.CCAA.TGAGAG.TA.GTGAAATCAGAG.AAAG.A.CCT.TTACTCCTTTAGTCCAATACCATCCAATCAATC.TTTTTCTTTTTTTTTATA.A.AAATC.TCTCAC.TG.A.GT.CTTTT.TATTTA.AATAT.TA.TAAAAAGGAGA.GA.GAAAAAAAGTTTGTT.G.GAGG.ATTCGTCTCTC.TC.TCTCT.CT.CTT.T.CTCT.TT.CT.CTCATCTT.CTTCTTA.TC.T..CCCTC.CAAAG.ACGGCGAC.TGTATAAT.CTATCATT.
JJ=   346  MV=                TCTTCACAGTA.ATTCAAATC.AAGAAAAAT.GGGCAATAGTTAA.CTTGAGT.GACAAGTAACAAACTAAA.ATGAATAATCATGCATA.A.ATTAT.AAAGATAACATTAA.ACCAT.TTTCCATT.TTATATAATTTGT.AC.AAATAAC.TTT.T.A.AGTTAT.AT.AAAGGAATTATTTAGAAAT.ATGCTTGGGTAAT.TGTGTTCTC.TTCT.AA.TTTCT.TATTATATATCTCTAGAAACTTTTTTTCTCAAAAGAGATTTCTAAACTGATATT.ACATATTTTTTTTTTA.GTTTTTTTTTGT.T.GTTG.T.AAATT.TTA.GACATCTATTTTT.AGACATCTATATTAAACGATT.AAATAT.TTCATTATC.ATTAT.AAAAT.CATAAT.GTAT.TTATGT.AT.AAAAATTCAAAA.TATA.C.TAC.TTTTTGTTTAAAATTTTAATATTACTTCTGTTT.GGCAAATTAAATAAAATC.T.TTCGA.ATAGTT.GA.C.AT.AGTAT.AAATTA.GAGAA.TA.TAAATAAGAAA.AC.CAAAGCGGTCAACAC.A.AGAG.GATCGGTTTGT.TC.CTTTC.TT.CCT.C.CTCG.TA.TA.CGAATCAA.TACGCAT.TT.C..TCCAA.CTCCA.TAGCCAAA.AGCTCGAC.GAGATCCA.
JJ=   347  MV=                ACAGCACCTCC.TCGATTAAA.TTCTCTTCC.AGTAACTGCATTC.AAATGAT.GTGAGTTCACTCACCATT.TGGACCAATTTTTGTTT.C.AATTT.TCTTTGTATTAACA.AACAG.TTCATTAA.TTTAGAACATTTC.TA.TTTTTTT.CTA.T.T.TTTTCC.TA.AATAATTTTAGTAACTAAA.CGTATAACCTTTC.TATTCTATT.AATA.AA.AACTA.AATGGTTTAATTTTAATTTGTTTATTGAAAATAATGGTGTCACCCTTAAATTTG.GAAGTTGGAACACCAA.ACAATAACAATA.A.CGAA.A.AAGAA.CCT.TTTTCTAACAAAA.GTGAATCACAACGCAAAAATA.AATAAG.AACTGGAAT.TGGTT.TATCG.TTTTAT.TGAA.TCTCCT.TC.AATAAAAATCCA.TCAA.A.AGA.TTCATCTTTTTTCCATTAACACTTTGATTTTTT.ATTTTCACAAAAAAAAAT.C.AATTT.AAAGCA.AG.C.AA.AAACG.AGGTTA.TTGTA.GA.AAAAGAATTGA.GT.TTTATTAGAGAAATT.A.AAAG.ATGGGTTGTGG.AA.AATCA.AA.ACA.C.GATG.TT.GT.TACGGGAA.ACACCAC.GA.G..GATCA.AGAAA.CCTTCGGA.AGCTGAAT.CAGTGAAG.
JJ=   348  MV=                GGAAAAGATAG.CCATTGTTA.TTTGAGTAT.CGGCTTCAACCAA.GAAATTC.CACTACCGTGTTAGTCTT.CTAAATGAAAGTGGCTC.A.TTCAC.AATCCCAAAAGTTA.GGACC.TTTACACT.AATCGAAATAACC.AG.ATACAGT.TGG.A.C.TAAATA.CT.TAATACTACTCCAAAACAT.TCCATTTTAAATT.TCTCCTTAA.CTGA.TG.GAAAA.GTTTTGAAATTTTGAAAAGAAGAAAGTAAAAAAAATCTTGTTATCAACGATCCG.CGGCGGTTAAAACGGA.GATTATTATTGA.T.GGAT.G.GATAT.CTG.GTCATTCGTGTTA.TCCACGTGCAACTAACGCACG.TAAAAG.ACATACTAA.CCTCC.CCGAA.AATCGG.ATCC.GGATCC.GA.AAATATCTGACC.CGTT.T.TGA.AGCGGTTTGACGAAAGACCGTTTTGGGCCTAGT.CAATAGTAAAAATTAAAA.A.CTCAA.GGCTCT.TT.G.GT.GTCCC.TTGGTA.TTACT.AT.CGGCCTTTCCC.GA.TGCTCTTTCTTCTTC.A.TCTT.GAAACTCGCGA.TT.CCTTC.TT.CTC.C.TTCT.AG.GG.TTTATTAC.TAAGGGT.TT.C..TCTAT.CCTTA.AATCTCAT.CTCTGTCC.TTTCTTCT.
JJ=   349  MV=                TCTCCAGAGCG.TAAAAAATT.ATTCAAGTA.ACATTCAGTTTCA.GGCAGAT.GGTTTGTGAAGTCAATTA.GAATAAGCAAATCTAAA.G.CTGCT.TTTGTTACATGCTT.TTTGC.AACGGCTG.CATCACTACGTTT.CC.GTTTTAG.TCC.C.T.AAAAAT.AC.AAAGAGATCAAATCAGAAA.TTCACCACTAAGT.ATTTTTTCT.TACA.AA.CTCGT.GAAGAAACCATTAATTGAGAAACATGTGTAAGAAAACCATTATTATAGAGTGAA.GGAATAAGAAAAACCA.TAAGGGTAAGAA.G.AAGA.T.TACCT.TGG.CGGCAGATTCTGA.AGAGGGTAATTATAATTGCTT.TTTGGG.CCTTGAGTT.TAGTT.CTGGC.ATGGAT.TCTA.AGGCCC.AT.ATGGTCCTAATC.ATCC.G.AGC.CGTAGTGGTCGAATCTAAACAGATAACAACAAT.TAAAAATTTACAAGAATC.T.TGTCA.AGTCTC.TC.T.TT.CACAA.GTCTTT.GCCTC.AA.AATCAATAATA.TC.TCTCTCTTCATCATC.A.TTGT.GTTTCCTCCTG.AT.TTTTA.TT.CCT.C.ATCT.TC.AC.AATATTGG.TGTCTTG.TG.A..GATCA.AGACT.GTGAAATT.TGAGATTC.AAGATTTG.
JJ=   350  MV=                TGTTCTTTTTT.TTCCAAAGC.CTGGTAGTA.CTCATACAATTTT.AACCATT.AGACAAAAAGAATATTAT.TATTAATGGATTGAATC.T.CTTTT.TTTTTTTTTTTTTT.TTTGA.GGTTTCAA.ACACAATCAGAGT.GA.ATTCGAT.TAT.A.A.TTCAAC.AA.TGTATTTTACATATGATTG.CCAAAAAAAACTA.CTAACCTTT.TCTA.GA.AAGAA.CACTTATCTATTGAATTGTATATCACACAATGTAGTAGTATCTAATAATCATTA.ACATTAACTTTTTCAT.AATGGAAAAAAA.T.CCAG.A.AAAAT.AGT.AGTTGGCCTGTAA.TAACTGTAAATTAACTAAATT.ACAAAG.AAAAAAAGT.AAAGA.CAAAA.AACAAA.TGAT.TAATAA.AT.AAAAAGGAAAAT.AATT.G.TCC.AAAAATAATTAATTACCCAAAAGGCCCCATGTG.AACAAAGATTTTAATTGG.C.CCATT.CTCTCA.TT.C.TC.TCTTT.AACTCT.ATAAA.AC.ACAGAGCAAAG.AA.AAAACAGAGGAGGTT.G.ATTC.TCTTTGGCATC.TC.CGAAT.CG.AAT.C.TGAG.AA.GA.GAAGAGGA.AGAAAAA.CG.A..AGATC.GATGT.TCGAGAGG.GAATTAGA.TGCATGAA.
JJ=   351  MV=                GTTGGATTATT.TATTTTCCG.CAAAATTTA.CATAGAATATTAA.GAAAAGA.TCACAAAAAACAGAAATT.TTGTTTGTTTATTCCGT.T.ATATA.CTTAATATGTAAAA.TATTT.TCCTCTTG.ATATACATATTTC.AA.AACGCTA.ATA.T.C.TCGTTT.GG.TTATTCTGTTAAATACTTT.AATATATAAAATA.ATTTTTCTC.GGAT.AT.ATTTT.TAAATATACATAAAATTTCTCTTTTAAGTTTTAAGTAAAAAAATAATAAATCTT.TCGTTTGCCTTTTTAT.GAAAATATAGAT.T.AAAC.T.AATTG.ATG.ACAAGAAAAGACA.TTAGTTTTCTTATTACCATAT.TGATGA.TTTCATCTC.TTTCT.CTTGT.AATACA.AAAT.GGATAA.AA.AAAGAACAGAGC.AGAA.A.TGA.AAACATGAACGTTATATATAAATATGTCATGAA.TGAAAAAATAACTATTAA.A.ACAAA.TTAAAT.TT.A.AG.GTTAA.AATTTG.TTCTC.TC.TGTTTCGCTGT.GT.TTTTTCTTCTTTCTTAC.AATC.TCTCCATTTCT.CT.CTCTT.CC.GTC.T.CTTT.TT.TT.ATCTCTCT.CTCTAGA.AT.C..TTGAA.GAGAG.CGAGCTTC.CATTAAAA.TCTCATTC.
JJ=   352  MV=                TAACGATCTCC.GAATATGAC.GTTTCACAT.AAGAGTTTAGAGA.CAATAAC.TTGATAAGTTAGAGTGTA.TAAGGGAAAAGTTATCA.A.CTTTA.AGTAAAAGAAGCAA.AAGAT.GGAAAAAA.CAAAAGAATTTGA.TA.ATTTCGT.CTT.T.G.TTAAAT.TT.GGATTTTCCCATTTTATCT.CTAGAAAATAACA.AAAGTGATT.AGAA.TC.AGAAT.AGGTATTTTTGGAATTTACTGTTAATTAATACTAAATTACCCTTTTAATATTTT.TTTGGTAGTAAATTAC.CCTTTAATTACT.T.TACT.C.TAGAA.AGA.CTAATTTATTCAC.AGAAGTAGAAAAAGAGAAGAA.ATTAAA.AGAAAACAG.CAAAA.AATAG.GTGAAA.ACTA.TATAAG.AG.GAAGAGAAGATT.TATG.A.TTT.CTTCATTAGCAATTTGTTTTGTTGTCAAAGGGT.TTTAATTTAAAAGCTTTT.C.ACACA.TACATA.TA.T.CT.CTCAA.CTCTCT.CTATA.AG.ATACAAATCTC.TT.TCTCTGAGAATCCTA.T.TATT.TGCATTCACAC.TC.TGAGT.CA.CAT.T.GAAC.TT.CG.TCTCTAGC.TCAAGCA.AG.T..GAATG.ATTCT.TTGTTGCT.ACAGGAAT.CTATCTCT.
JJ=   353  MV=                TGGGTTTCTGA.AATGTAGAA.AGTGACTAG.TTAGGTTGATGAA.TGATTGA.TGGTCCTATACAATTGAT.AATTTGCTACTTTTGTT.G.GTAGG.CAAGTAAAAGACAC.TTAAT.GAGCTGCT.AGAAGCTATTTTT.GG.CCACAAA.ATC.T.A.CAAATT.TG.TTTGGTTGTTGAATCTTTA.AAAGGACATTCAT.GCTGCAATA.TCAT.CA.ACATA.GTGAAGATGATAATTTTCAAACTTGAAATTCAAAAGTGTATATATATGAATATG.ATGATTGAATATTGAT.TATCAGTGTGAA.T.GAAA.A.ACCAT.TGT.TATAAATTTTCAG.TTTTCATCAAAAAAATGATGC.CAAAGA.AGAAGAGTA.AACAA.AACAA.GACAAA.AAGA.GTTAAA.TG.GAGTGGTCCAAT.AAAA.A.TAA.AAATAAAGAAGACAAAACAAATTTGTATTAAAA.TGGTTAGATGTCGTTGGG.T.GCCGG.GAAGTC.TT.C.GT.TGGAG.TCTATT.ATTTA.AA.TGCTTCACCGA.TC.TCTCATTACTCTCTA.G.TCAA.TATCCCAAAAT.CC.CTAAT.TC.ATA.T.CTTT.GA.AA.CTGATAAA.GATAACA.AA.G..AAATG.GCCTC.TCAATTGC.TTTTACCT.CCAAACCA.
JJ=   354  MV=                ATTCACTAAAT.ACGTTGTTA.TGTTACACA.AGTACAAACATTA.TTGCGAA.TGTCAATCTCATTGTACT.CCAAAACAAACGTAAGC.T.GTAAC.TCTATAATCAATAT.ATCTC.TTTACAAC.TAAATAAGAATTG.TT.GATAGAG.TTT.G.T.AGTGTT.TT.CACGACTCAAAAATACAAA.TGTTGTGCTGATT.GAAGTATGA.ATTT.TT.GGTTC.AAGTCTTGATCTTGATCATTGAAAAAAATCGTGAAAATATTGATCAATTGCCAA.CGAAAAGACGTAATGG.GGTGAATCAGAT.A.GTGT.A.GGATT.ATT.TGGGGTAATTTTG.TTACATTCTAAAGTATAGTGG.GTGGGG.TTAAATTGA.TAGTA.TTAAA.AAAGTC.AAGG.GTTAAT.AC.GAAATACAAATA.TAAT.C.AAT.AGCGAAAAACCAAAAAATAAATAAATAAATGAC.AATTTGACTCGAAAACTT.T.AAGAG.AAAATG.GA.A.AC.TGTGT.CTCAAT.AAACC.CT.AGTACCCTTTT.TC.TCTCTTATTCTTCTA.T.CTTC.CTCCTCCTCTA.TC.TTTCG.CT.CGA.G.CCAT.TG.AG.CAATTATG.TCGATTC.CT.T..GTCTA.ACCGA.AGAGACAG.CCAAAACT.GTTCTTCG.
JJ=   355  MV=                CCAGGTACAAA.CGATTAAAA.AATTTTACT.TTTTAGTTTTTAC.TGATTGA.ACTATAGCGATCAACTCT.GTATGTATGCTAGAGAT.T.TTCGG.TAAGCTTGTCTTTG.TTAAT.ACGAGAAA.TTTGTATTCTATG.AA.TCGAACC.TCA.T.A.TTCATT.TA.TGATATACAATCACTTTAA.TTTTAAACTTAAG.TGTTACAAT.AGAA.AA.AAGCA.TAATTTTTAGTAGAATATGATCTAGTGATGATATAATAGACGGTTTGCAATAGA.AAATGTGTTTACTCAT.GATTAAAAGAGA.G.AAAA.C.GAAAC.TAT.AAATTGCTCAGCT.TTCACTTGATTAGAATTTTAC.TTTTTA.ACGGGCCAA.TTCAT.GTCCA.AATTAT.AGGC.CTTTTA.AC.GGCCTATACTTT.TTGA.T.ATG.CTTAGCTTTTTTACTTATCCACTCCAAATTCCC.AAAAAGCCCCTGAGTTTT.T.CGGAT.TTTACA.TT.T.TC.TACCA.GAGTGG.AGAAA.AA.AAACAGAGAAG.AG.GAAACAAAGCAAGCA.A.AAAA.GAGTTGCCATG.GA.AGCTC.TT.ATT.G.CTTC.CA.CT.TCCTTCTT.CGTCCCC.AT.C..TCCAA.CTCTT.CCTCCTCA.CACATTAT.CAATAACA.
JJ=   356  MV=                GATTCTTCCCT.AGAAATCAA.ACATTAGGC.ATTAAGATTTGGG.ATAGATG.TGCTAGAATTTTCTTTGA.TTGTTACGATAAAGAAA.C.ACAAC.CCTCCAAAACATTT.TTATA.TGATTGCT.TTTTTTAGGTCGG.GT.TTTTATA.TGA.T.T.GTTATT.TC.CAAGGAAAACTAAACACAA.AAAATAATTATGA.AACGTTTTT.CGGA.TT.GTTAT.TATTAGTAATAGATTAAATCTGTATTTCTAAATTTTAAATTTTATTACCAACAA.ATAAAATGATATGATT.TCATATATCAAA.T.TGTA.A.GTTTT.GTG.AGCAAATTTTCAA.AAAGAAACTGTGGGTATTCAT.CAATGA.TAATCTATA.TTTGG.ATTAT.TATCAT.GACA.AAAAAA.GG.TTACAGAAAAAT.TAAA.C.AAT.TGTAGATATTGTTTTTATTTTAGATGAAACCTT.CTGTCCGTATTATAATTT.G.CATCT.CGAGGT.TC.T.TA.TACGA.TTTGTA.CTGAA.TA.AAACATATTTT.TT.TTGTTTTTAATCATA.A.CTTT.CCCAAAAACCA.TC.TCTTC.CA.TCG.C.TAGC.TG.TA.CCGGTTTC.AATCTCA.AA.T..CCTGG.GAATT.GAAATTTG.TTTCTCTG.TCGGAGAA.
JJ=   357  MV=                TCATCATCGAC.CACCTTAAA.ATAAGAATA.CCATCATTTCATA.GGTTCTA.GAGATTAGTCTAAATTAC.AATTCGGGATTTTAGTT.A.TCAAA.AGATAAATAGATTT.AATTA.AATTTTAA.GTTGTATTCGAAA.AT.TCAAAAG.CAA.C.A.CACAAT.AA.GATTTATCTACAACGTACA.TATATATTTTGAA.CATTGTCTA.ATTA.CA.AATTA.AGAATAATATAAAAAACTTCAAACGTATTTTCCCTCTAAACCTAACGGCTTTTA.AAACCAATCCACAAAC.TAAAATTAACTA.A.AGAA.G.AATAA.ACT.CAAAAAATATATG.TAGCGGTTTTGTTTCATAGTC.CAATAT.AGGTTTTAA.TTTGT.AAGAA.ACATAC.TTTT.GGGTTT.TT.GATAATGCTTTT.GCCC.C.CTC.CACTTGACGACTATATAGTATATACTAAACTCT.CTATCTTTGTCCCTCTTT.C.ACCTC.TACTAC.AC.A.ATATAAAG.CTCACA.AGAAC.TC.TTCCATTTCTT.AA.GCCTTTTAACTAGAA.A.AAAA.ACTCTTCCATT.TC.TTGCA.CT.TTT.T.TATA.TT.TT.GGTCGGAC.TCACTAA.GA.G..CAGAA.ACAAA.TCAATGGC.ACCGGAGG.AGAATGGC.
JJ=   358  MV=                ACGTGTGAGCT.AGAGCTTGA.TAATAATAT.GCGGGGACATTTC.TCTGATT.TAAAGCTTTGCTTTTATG.ATAGACTTGTAACCTAG.A.TTGCA.CTTTTTAGACCATG.ATTTC.AAGAACAG.TGGAGATCGTTGA.AC.AATTTTT.TAG.G.A.ATGATA.AT.ATTCTGAAATATGTTCAAC.CGTTAACCAAAAA.CTAATGAGT.CATA.AT.CAATC.TAAATAGAGTATGTTGTTCCTAATTTTCCTAAAAAAGATAAGAATCTACAACAC.ATAATATACGCCAATT.TAGGAAAGCCCG.A.CAAA.A.ACCTT.TAT.TGTCTTGTAGTAA.TTAAGTGACCTGATTCGCGCT.TTAATC.AAATCAAAT.CTCAA.TCACG.TAATCT.CAAA.TTTTCC.TT.GTCTGTCAAAAA.GAAA.A.GAA.AAACAAAACAAAACAAAAGAAAATCTCAATTTT.TCCTTGCAATATGATACG.A.ACAAA.AATATC.AT.A.GA.ATCTT.TTTCTA.TAAAT.GG.GAACATTCGCA.TC.TGTATTCCTACTTAC.T.CACT.GAACTCCACTA.CTTCTCAA.AA.ATG.G.GGTT.TC.GC.ACCAGAAA.CCTCTCC.TT.T..CTCAT.TCTCC.TCCTTCTT.AACTTCTT.TGCTGCCA.
JJ=   359  MV=                CATACGCTCCC.ATTGAGAGA.AAGAAAAAT.CTCAATTATTCCC.AGTCATT.CATTTACACACAACCATT.TTCCACCCCAAAAATTC.A.ACCAA.GTTCTCATAAATTT.TAGAT.AGGTTTTA.AAAAATAAGTTGA.AA.GATATTT.GAA.A.T.TTCCAC.AC.AACAAAAAAAAAACAATTT.GTTTCCTAGCCAT.TGAAAGAAA.AGAA.AA.ACTCA.ATTAATCCCAATCATTCATTTACAAAGCCATTTTTCACCCTAAGACTTCAACCA.ACTTCTAATAAATCTT.AGACAGGCTTTA.A.AAAA.T.AAGTTATTT.AGATTTCGTTCTA.AGTAGTTCAATAATTTTATAG.GTGAAA.AAATAGATC.GTGTT.TTTAA.ATAATA.AATA.AAGTTA.TA.TAAATACACGTT.TTAG.C.TGC.ATGATTGTTAGATGCTTTTATATTGGTTTGACC.CAAATGAAGAAACCATGG.T.CCACA.ATTGTC.CC.C.CT.ACTAG.TCTATA.TGAAC.AC.CTCTTCTCACC.AC.ACACACCAAACATTC.A.TCAC.AATTCCCTAAA.TC.CTACA.AT.CTT.T.CTTT.TC.TT.CCATCACC.TAAGAGT.AA.A..CCCTA.CCTTG.CGTCCCAA.GTCTCCAC.CGATAATG.
JJ=   360  MV=                CAACCATCTTT.TTTAATTCC.AAATCTATA.CAAAATTATTTCT.TACATAA.ATATATATGTAGACATGT.ATTCAATAATTTTCATG.A.TAAAA.CATAGGAGTATTTT.TTACA.ACTAGAAG.GTTACATGTACTT.AA.TTATCCT.TAA.T.T.GTACCC.AC.CAACTGTCAACTATATATA.CATACTCTATTTT.TTTTACAGC.AGCT.AT.AATTT.TCTTTATTTAAATTTTGTAAAGGTTCTGTTACTTCATTAAATTCAATTTACACA.AACTTGTACAAAAAAA.AAATGATCTCAC.A.ACCG.T.TGAAA.AAA.TGACCTCATTTAA.AAAATATAACAAAAATAAAAT.ATGGGA.CATGAATGA.CAAAC.ATAAC.AGATCG.GAAA.TATATT.TA.AAAGACTGCAAT.AAAT.T.AAG.GTCATTAATACGTGGCCGGAAGCAACTAATTTA.CTAACCAATGCACACATC.T.ACTTG.CTTCGT.CT.T.CT.TCTTC.CTTCTT.CTTTC.TA.CCACCATTTTC.AG.ATTCAAAATTCAATT.C.TAAC.AGTTTCACTTC.CC.CTGCT.CC.TCT.C.TCTC.TC.TC.TCTCTCGC.TCTCTTT.CT.C..ATGTG.ATCTC.TCTCGCTC.TCTCTTTC.TTCTCTAA.
JJ=   361  MV=                AAGCCAAATAG.CCTGTTGGA.CGTCCTCGC.GTCCCAGACTGAA.GAAGTGA.TGAGTAGGGCTGGGAAAA.AAACCCGAAACCAACAA.C.CCGAA.TCGAAATTGGCCCG.AAAAG.TTGGATCT.AAAACCGAATCTG.AA.TTCGAAG.ATT.T.A.TTCTAT.TA.GGTCTTAAATTCTTCTATC.CGAAAAATCAAAC.CCGAACCCA.AAAC.TA.AAAAT.ACCCGAATATTTTAATTGAAAATCTAAATTTTACCTAAAACCTGAAATTTTACT.CAAAAATCCGGATATT.TACCCGAAGTTC.C.AAAA.T.AGGGC.CCA.AAAATCTATACCC.AAACTAATCCGAACCCGATTA.GATGCG.AACCGAAAT.CGAAC.CGATA.TTTTAG.ATTT.ATCCAC.CT.GGGTTCTAAACT.TTTC.T.ACC.CGAAAAATCTGTAACCGATCGGGTTTTAACCGA.ACCCGACCCGCTTACCCG.A.ATGCC.CATCCC.AC.T.GA.CGAGT.GTATAT.CACAG.AG.ATTACCACTGG.AC.TTGCCCTTCTTCTGA.G.AGAA.ATGTCTGACGG.CG.ACTCG.AC.GAC.G.ACTT.CG.GC.TATGGAGA.TCTCCGG.CG.A..CAAGA.TTGAT.TTGAAGGA.CGGTGAAG.CAACAACA.
JJ=   362  MV=                CCACCAAAGTT.TGTACAATG.TGTTCAACA.TCTTTGATAAGTG.TATGTAT.TATACAAACAACAGACAG.TGAAAGTTTGAAACCAT.G.ATTAA.TTTAGTAGGTGTGG.TTAGT.TATGGATT.TGGCTATTTTATT.CG.GTTTGGT.TTA.A.T.TCGTTT.GA.TTGGTTCAACAGACAGTGA.AAGTGTGAAACAA.TTAACACGT.TTTT.TC.CTCCG.TCTAATTAAGGTGTAGTAAAATTGCGAACACTTGTTGAATTCAATTGATTTAGT.TTTGTGCAATTTGACA.TGATTATATTTG.T.AAAT.T.TGTAC.AAT.AGGCATTTAAATG.GTTTGGTTTGGTTTGGGGTGC.TTTCGT.CGGATTCAA.TTCGG.CCTGG.TTCGCA.TGCC.AAATAG.GC.CAGGGCCCAATA.AACC.G.TAA.CTTGGATTAGGTAGACCAATTAAGAATAATAAC.CCGACCCGTTTCAATTAA.G.GGTCG.GATCAC.TC.A.CT.CCCGT.GTTTCT.TCTTT.CT.TCTTCCAAAGG.TG.TTTGTTTTATCAAAT.C.CACA.TTTCCCCAAAT.TT.CTTTC.TT.CTT.C.TTCG.CT.TC.AGCCATGG.GAACCCT.AT.C..TCTCT.CATCT.TCTCTCAA.ACCTTCAC.TCGTTTCA.
JJ=   363  MV=                TCAAGACTTTT.CCTAACTCT.GATTTAATA.ATACCTATTTGTT.AAAAAGG.ACAATTCAAGTGAGAAAA.TGAAAAGGCACCCAAAT.A.ATTCA.CTCTGTTTAAGTCC.TAAAC.GACTGATT.CTTTTATCTGAAA.AT.ACGTGAT.GCT.A.A.ATTAGT.CA.ATAGTTGAAATAAGATTTA.AAAAATGGATTAT.CCGTTAATT.CACA.AA.AATTC.CTAGAGGTCTCTCTGGTACATTCAATGAACACTCTTTTTAATAGTTGAAAATAA.ACATTTGGGAAGAACT.AAGAAGAAACAA.C.ATTA.T.AAGAT.GGG.CTTGGGCTTTTTG.TTGTATTGTTTTTTATGTTTT.ACAATT.TTATTTAAC.AAACA.AGATG.ACAAAA.AAAA.AAAAAA.GG.ACTCCAAAAGTC.CAAA.A.CAG.CTATGGAGTATATGAGGGTAAAGTCGTCATTTT.ACAAAAAGCATTTTTATC.T.TCGTT.TTGTCG.TC.T.TC.GAAAG.TTCTCA.AAGAG.AA.GGCATCTGAGA.AA.CCCCAATCTCTAATC.T.TCTT.TTCAATTCAAT.AC.TTTTT.TT.TCT.C.AATC.TC.TC.CTCTCAAA.TCAAACA.AC.T..TTGAT.TGATC.TTCGCAAT.CGATTCCA.CATGAAGC.
JJ=   364  MV=                GCAGTACTTTA.AGTTCGGTT.CAAAAAAAA.TTCACAAACATTT.TAAGTGC.AACAAACAATCTAAATTC.AATATAAGAATGTTCAA.G.AATAC.TAGAATAGTCTAAC.ACCAA.ACCCAATC.TAAGAAAATTCAA.CA.CTAAACA.TCA.A.C.ATTTAG.AC.ATCAATTCGTCCTAATCTA.ACACTAAGATTCA.ATAGAAACT.ACTC.AC.ATTAA.CAGTCACAGATACTGTAATTAGCTAAAAAATATTATTAGAAGGAATGAAGAGGA.TTGGGCCACGTAGGAT.CACACGCGCCCG.C.GAGT.G.TAAAA.ACG.TACGAAATTATGA.ATCTTTTAATAACAAATTCGA.AATTTG.ATGCCATTT.CAAAA.TCGAA.GCTCAC.ACAC.ACACAC.AC.ACATCTCTCGCA.AAAG.C.TAT.TTGGGGATTTTCAAATTTGAAAACAAAAGACTC.ACAGAGACTCAGACCCAC.C.ACCAC.CACCAA.CA.T.TC.TCTTT.CTCTCT.CACTT.TC.TCGGGAAACTA.TT.TTTCCCTCCTCATTG.A.GAGT.GTTTGGTTGTT.GT.AGGTT.CC.TCC.A.TCGC.TG.TT.CCTTTTTT.ACCACCA.AT.A..TAATT.CAAAT.CACGACAT.TACAGAAA.CGCTTCAT.
JJ=   365  MV=                AATTGAGTATA.AAACAAATC.CTGACGTGA.AAATAAAAAGAAA.TCATCAC.TTTTTTTTATCTCTTTTA.TTTTCTTCTAAATACAA.A.AATTG.AATAATCAATTAAT.TTTTC.ATGTATGC.AAACAATTTCTTA.AC.AAGTCTT.GTG.A.G.CTTTAA.AT.GAAATATAGAGGCGAGTGG.ATTAGACTTGATC.CTGATCTTT.TATT.AA.GCTGA.TCCATATTTTACATTGAAATAAAGGACACACCGTTTAACACGAAAATGAAGAGA.CAAATAAAGAAGAGGA.AAAGCATTGATT.C.TGAA.A.TACCA.ATA.TAGTATCATTCGT.GAAAGAAGATTTTGTAATATT.CCACAA.ACTTAGAAA.TTAGG.GGAAA.AGAAAA.CAAA.AAAAAA.AG.ATAGGAAAAAAG.AGCT.T.TAA.CTTTTGGAATTGGAAGAAGCACAAACACACACA.AAAAAAAAGTCTCTGTTT.T.ACCTT.TTAACC.CC.T.TC.AAGAA.TCCTCC.TTTAA.GT.TCAGTGCCCTC.TT.ACTTTTCTCTTATCG.G.AATA.TCTCTCTTCCT.CT.GTTTC.TT.CGC.C.ATTC.TC.TC.AGCTTTTC.TCCTTCT.TC.T..TCGTC.TTTGT.CAGGTAAA.GAGATACG.ATGAGCAT.
JJ=   366  MV=                ATCCCACAAGC.GTTAGGATC.GTTAATTCA.ATGCTTTGATTGG.AAAAAGG.TGAACGAAAAAGAGATTG.ATATGAGTGAGGGTCCG.G.GGATG.GCTATGCGTATGAT.GGTGC.CGTTACGA.GCCTTGTGTAAGA.CT.CGACCCA.TAA.T.G.AATAAG.CT.CCCGGCCTACACGAAAGTT.TAGTTATGTTTTT.GTATTTTTC.AATG.GA.AAAAT.TGTTACATTATGTTGTGTAACCAAGACTACGAGTGTAATGCGCGAATATATTGA.AATAAAATGCTATATT.TAGCAAAAATCA.A.CCAA.T.AAAAG.TGT.GTTTATTTTATTT.TAAATCATGATTAACGTCAGC.TTTTTC.CTGCTATTT.TAATG.GGGTT.ATGAAT.TTTT.CTTTCT.TC.ATCCAATCTTTT.GGTT.G.TCG.AAATTTTGTTTTCAGAATTGAAAAGACTCACAT.AATGTAACAAATACAAAA.A.CTAAA.AAAAAA.AT.T.GA.TGGAT.TTTTTT.ATATG.GC.TACAAAAGAAG.AT.TGTTGGATACGTAAT.C.GAAA.ATGACGTTATC.CT.TCAAG.AC.TTG.T.TCTT.CT.TC.TTCTCCTC.GATTAAC.AC.C..AAAAT.CCATC.GCCGGAGC.AGGAGACG.ATGCTTCT.
JJ=   367  MV=                CAATTCTTGGA.AAAAAACTA.CACTTAAGT.GCCATTATCTTAA.CACGCAT.TTGGTGCCGTTTGGGTTT.AAGAACAACGAAGTCGT.A.AGCGA.GAATATGACAATAT.TCAAT.GGCATTTA.AGAACAATTAAGT.CG.TGATCGT.CTA.T.A.AGACTA.TG.ACACTATCATTAAAAGACA.CTTTAATCACTTC.ACAACTTAA.AAAC.AT.CTTAC.CAACAAATATGACGAAAGCACACTACAACCTAAAAGTTATAAAGTTCCATTGGT.CAAAACTACTAAACAG.ATTTAGAAATCT.C.TACT.A.AACAG.TTA.TAAAGAAAATTAT.CCATTACTACAAAAAAAAAGG.AGTAAA.TTTCTTGGA.GTTAG.GAAAA.AATGAA.AGAG.AGAAAC.AG.ATGCCAAACAATAGTGG.C.ATG.CTCTGATTCTTATCTCTTAAACACACTTCACAG.TCACTTCTCTAATTGGAC.C.TCTCT.CTCACT.CC.C.TC.GTGCT.TTATAT.ATTGC.TC.CTCTCAGAATC.TC.CTTTCTTTCCACAAA.A.ATTG.TCTGTAACCAA.AT.CACAA.CA.AAG.A.CCCA.CA.AA.ATTCTTTT.TTTTTTC.TT.T..TTCAA.ATCCC.ATTAATAA.AAACCTTA.CCAACCCA.
JJ=   368  MV=                TGAAGTATTTT.TTAAAACTT.TTTTCTTGA.CTATTCTTTTAAG.AAAAAAA.AACATTTCATTACTAGAA.AATAGTACAAAATATAT.C.ATTCA.ACCTAGCAAGAAAC.CATAG.CCTGAAGT.AGCCGCGAAGACC.TA.GTTGCTT.AAA.C.A.CTGAGT.GG.TTCATCTTAATTCGAATAT.TATAAACCACATT.TTAATTAAG.TAAA.TT.ACTTA.GTCTTGTTCTAATGTATAAAATAGCCTATGAGAGGAAAACAGAAGAGAGAAGCC.TTTGCCTTATCTCTTG.TCCCTTCTCTCT.T.ACCT.T.TATTT.TAA.TTTTCAAATATTT.CTTTTTGCTCCCAAAGCAAAC.GACGTC.TTGTCAATC.CACTC.AAGCC.ACCCAA.CTTC.TTCATT.AT.TGTTAATCTCTC.TCTC.T.CTC.TCTTTCTCTCTTCTTCTCTCTTTCTCTTTTTTT.TTTTTTTATTTTCTTCTC.T.TCCAT.GTCACT.TC.C.TT.GACGA.ATTCTA.TATAC.CT.AGTTCGTTTTT.TC.TTCCTCAAATATATC.T.TTTT.CAATTTATTTG.GT.TTTTC.TT.TGG.G.TGCA.AC.TT.CACCTCAC.AAAATTT.TC.T..CTCTT.TTTTT.ATATTAAT.TTGAGTTA.GGCCTTTT.
JJ=   369  MV=                TGATTTCTTAA.TATCCACTT.TAAAAGTGA.GAAAATATGATCG.AGAATTC.AAGATCCAAGTTATTAAA.TTGAAAGGGTCGATTTA.T.AGCTG.ATGTTATACGACCC.TCTTT.GTCATTGA.CAAATGACACGGT.CT.CAAGAAT.AAT.C.C.CACTAG.GA.TATTGATAACATTTACGAC.ATTGATTTAGGTA.TATGAACAA.ATAA.AA.ATAAA.CCATCAAAACAAAAATAAAAACAAAAATTAAAAGATTTGGTAACGACTCAGAAA.TGTCACGAAACTTTAT.AGAAACCTTGAA.A.GAAA.A.GAGGA.TTC.TAAAACGTATCAA.AATAGAGACGTAAAATATAAT.AATATT.TATAATCCT.CTCTT.AAATA.AAGAAG.AGTG.TGCAAA.GA.ACATGCTTCACT.TAAA.C.AAA.GACTTTGGTTTGGTCTCAAAGGTTACTTGCAAG.GCATAAGAAATGTGTAAA.G.CCTCT.TTTCTC.TC.G.CC.TCGCT.CTATTA.TATAT.AC.CTCTACTTTAG.AT.TTCATCAATCATCAT.C.ATTC.CTTCTTACATC.AA.ATCAA.TT.CCT.A.AAAT.CA.GA.GAAAAACA.GAGGGAC.AA.A..GGAAA.CAACT.TCAAAGATATGGAGATC.AAAGTTGA.
JJ=   370  MV=                CGAAGGGATTT.TAAGAAACT.CGTGCGTTT.TATTCTTGGTCAA.ATTAATA.AGTCAATGGGTAAAATTG.GGTTCATTCCGGTTACA.A.TTAGG.TTTAGTTGGTTTGT.TTATC.GGTTTTGT.ATATAGTAAACCG.AT.TAAATCT.AGC.T.T.CGTGGG.GT.TTTAGCTCTCGAACATTTA.GTACGGGGGCATT.AAGCTATAA.AACT.TT.CTATT.CGAGGGGAAACAGGAATAAAACTTTGATTTTATAGAGATATAGACCGGAATCAA.AGAATGGGCTCTATCT.GGTATGATGTAA.T.ACTT.C.TCATG.GAG.AAATAGACCGTTT.TCCGGATAAACACACTAAAAC.AATAGT.TACATTGGA.GACGA.CCAAA.TTTAAG.AAGG.AAATGA.GC.TACTTTCATTTT.TTTT.A.CTA.ACTAAAAAAAGTTTTACAAAAAAGTTTCTTAAA.AAGCCCAATCCCAAGCCC.A.AATAC.CATCTC.TT.T.TT.TTTTT.TTACTA.AACCC.GA.TTCCGTGGGAA.CG.AACCCATCCGTTGGT.G.AATC.TGGACAGTCCC.CT.CAAAT.AA.AAG.T.TGTG.AG.AG.CTGTTTCG.TCGCTTT.GA.T..CGAAA.TGGCG.TCGTCTTC.TCCAACTC.AGCTAGCT.
JJ=   371  MV=                CACGTCTTTTT.GTTATATGT.TGTCATTAT.AATTTGAAGTTTT.TTTAAAA.AAACCGATATATATAGAA.CACTCTGATTAACATGG.T.ATCAA.TAAAAAAATAACAT.GAAAG.TTAGCATT.GGTAAGTGCTAAC.CT.ATAATAA.TGA.A.T.TCAAAT.GA.TCACCACATGTAAAATCAA.CCATATTCCAAAG.ATAGTTCTC.TCAC.AC.CTGGT.AACATATTACAAATGCATTACTACATTATTAGTACGAGAGGCTGTCTAAAATTA.ATATGTTTTGATTACG.TATATCACACAT.A.ATTT.A.TTTTT.ACT.CTTATGTTGTGAA.CGCGTAAGCGAATAAGCATGT.GCATGT.ACATGCACA.AAATT.AATTA.CTGAAA.TGAG.AAGGAA.AA.AAGAACACCTCT.CCCC.A.AGA.AAAGATCGATCGCTTGAAACCTTACTTAACCTT.TTTCACCACATTTCACGC.G.TCAAC.TCGTCT.CG.A.TC.ACAAC.TATAAA.CCCTA.AG.TCCACCCTCTC.CT.CAATTCTTCACAGCT.C.AATC.TCTCTCTCTCT.CT.CCCAA.AT.TCT.C.TTCC.TA.GC.TCTCTACA.TTCACAT.AA.T..TTAAA.CAAGA.AGAAGAAG.AAGAAGGA.GACAAAGA.
JJ=   372  MV=                AAGGAATAACA.TTTTTTCAT.CATTTATTT.GTTCCATAGAGAG.GCTAAAG.TAGGGATAAAACGTCACC.TCTTATTCACTTTTCTT.T.TATTT.CGTTTACCAATAAA.AATAA.ATAATATA.TGAAAGTAACATG.GT.AGTATAA.TTG.G.A.GTGAAT.AT.GTAAGAACATTAATTGGAA.TACAAATTTACTA.CACCAAAAA.CTAT.TT.TTAAC.CAAATATGTCACCAAATTCAATAGAATTTACACTAATTTTTATTG.GGAACACA.TGTTCCCATCATGGCC.TCTTTCCTCCTC.C.ACTG.G.TTATT.ACT.GATAAAATAATAA.CATTAGACACTTAACAACGGT.TGATTC.TCTGGTATT.AATGA.AAAAA.GAATTT.CGAA.AGTGCA.CA.AAATGGACCCCA.AACT.C.CAC.AAAACCTGCAACACACTCAATTATACGCACAAC.ATGCAAACAATAATAAAC.A.TCACT.GACCAT.CC.A.AG.TATTT.CTTCTA.TATAT.GT.AGACTCTCACT.CT.TTTACGACTCAAAGA.G.CAAA.GAGCTAAAGTC.CA.AAACC.AA.ACA.C.AAAA.AC.AA.AAATCTAA.ATTTCTT.TC.T..TGGTC.TGCTT.TCAATATG.GCTCCTCT.ACCTATTT.
JJ=   373  MV=                CTTCGATTCTT.CATATTTAC.TCTTTTTAA.CAATTGTTCAGTC.AATTTCT.TATTGTTCTACACTAAAA.ACTATCATTAACATGAC.A.AACCA.AAAAGAATCCATCA.TTATC.AAGATATA.TAGGTTTTGATAT.CT.TCTTTTG.TTA.A.G.TACCTT.AG.TTGGTCTTCTTCCCCAATC.TAGTTTCTGGTTA.TTGTTTGTT.TTTT.TT.TGTAT.ACTTTTTATGTTCAAGTTATATAAGAAAACCCTTTCACAAAAAAAAAAAGTATA.TTCAGGGAACCAGAAA.TGTTTATCAGTT.A.ATTT.T.TTTGT.AAA.ACAATGACATGTT.TTATCCTTACTTAAAAGAAAG.TAATAT.TAAACAAAA.TATAG.TGGTT.TCGTTC.GTCA.AGCATA.AC.AAATGAAACGAC.ATGA.T.CGT.GTGACCCAATAAGCCCAGCAGCCGGATTTGACT.TATCTCCTTCTTCTTCCT.T.TTCGG.TCAAAT.GT.T.TG.ACTTT.CTGCTA.AAAAT.AA.CAAAAATGAAT.TT.TAAAATTGAGAAAAA.A.GAGT.TTCACCTTCAC.CA.ATCAC.CA.TTT.C.TCTC.TA.CT.CGCCAAGA.AGTTTCC.TT.T..CCTTT.GATTG.CACAACTA.ATCTCAAA.CTAAAAGA.
JJ=   374  MV=                TCTTCTCATCC.AACATGTAC.TAACGAGGG.CGGTCGCTGGTCG.CCTTTTC.CGTAGCTCTCTTTTTGAA.AAACTCAATAATACATT.A.ATGTA.ACAAAATGTTGAGA.TTGGA.AAAAGATT.CTTCGTTTTTTCA.GG.AAAATAA.AAT.A.A.AATTAA.AG.ATGATAAACAAAAAGAAGA.AGATACTTTGTGT.CTATATCCA.AAAC.AA.GTACA.GTGTGACATATTAAAGATAAGATTTCTTATCTCAAATTTTGTGGGTTTCTTCTT.TTCTTTTCTTTTGTCA.ATGATGTCCGAA.T.AATT.T.TCAAC.TAC.AAATTCATAGTTT.ACGAACAGTACAGACAAATAG.ATAACC.GATTAAAGG.ACCGG.AATGTATGAAAA.AAAA.ATCAAT.CT.GGGCATTTTAAG.AGAG.A.CGC.GGTTTAAGATAATGGGCCTATTCTTTTGATAAA.GCCCAATGTAACTTTTAT.T.TTTTT.AACAAA.CA.A.AA.GGCCC.AAATAA.ATTCG.CC.GAAGAGAAAAA.TA.AGAAAATTTGTAACT.C.TCAT.GGCGGAAGTGT.CT.CTGAC.AA.AGA.A.GGAG.AT.GA.CGACAAAG.GGAAAGA.GC.G..AGAAC.TCAAA.GAAGATGA.AGACAGAT.ATGGCTGA.
JJ=   375  MV=                TATGGTGACTA.GGGCTCAGT.CTCATATTC.GATGTGAGACTTT.TAACAAA.CAATCCTCTTAGAAGTTT.TACCAGTTGGTATATGC.C.ACTAT.CATTTGCTCTTTTT.TCTTT.CTCATAAC.GTTTATATTTTCT.TT.CTGATTT.TTT.A.T.TTTATT.TC.TATATATATAACTATATAT.TTCAAAATTATTT.CCCCTTTTA.TAAT.TC.ATAAA.CGCTCTCTAAAATTTTAAATACAATTAAATCAATCTTCAATATATGTTTTTTTT.TGTTTGTTTAGAAGTC.GAATTATATTAC.T.ATCA.C.CAATT.AAA.TATTACATAGTCG.TCTATTTTAAGCATTTGAAGT.TTTATT.TAATTTACT.AATAT.GAATG.AATTAA.ATAA.ACATTG.TT.AGCAGACTTTAT.TTTT.T.CTT.AAATTAAATTTTGTTCCTAGTGTGGACACATGG.ATAGGAGTTGAAACTTGT.A.TCAAC.GATTCA.AC.T.AC.CAGTT.TAAAAG.GACAC.AT.CTCTGATCCAT.TT.GTCTCTTCCATCTTC.T.CCTC.TTGTCAAAGTT.TC.CTCAA.TA.CTT.C.AATC.TT.GT.AACCCGTT.GACTTTT.AA.A..GGAAG.ACGAT.GGAAGCGA.AGCTAGAG.GTGACCGG.
JJ=   376  MV=                GAAAGACTCTT.CTCTTTCAC.GCTTCTTTT.GTTAGCGATGTGG.GACTCTA.TGTATGAGTGAACAAGAC.TAAACAAAAGAAACCCT.C.TTCCG.CTTTTAGCGGGTTT.TGACA.CACGGCAT.GATTGATGATAGT.CT.TAAATCG.GTT.A.A.CATACT.TT.GATCTTTTCCCACTTCTTT.TAACCTTTTCTGG.AAAAAAAAT.ATAA.CC.CAGTG.AAAAGAAGAGCTGAGTCAAATAAAAATCCAGAGAAAACGGCTCAAGATACGTTA.CTCTAATCACTCTCCT.TTCTTCTATTTA.A.CAAA.A.AGAAA.AAA.AGAAAAAACTGAG.AGAACAAAAAAGAAAACTTTT.TAAGAA.CAATGTAGC.CACAA.GCTAT.CCTTAC.CTTA.GTAAGT.AA.GCCAAACACTCG.AAGA.A.GAA.AGACAATTATTTAAATAAATTATACTCTTCACA.AATCTCCATTTTTTATCC.A.AAGAA.TCCCAC.AA.A.AG.AAGTC.AATAAA.CAAGG.AA.CATGATTTTCG.AT.CATCAACTTGTTCAA.C.ATGA.CAAAATCAAGA.AT.AACCG.GA.GCT.C.TGTC.TC.AG.CTTCTTTT.AACGGCT.GT.G..ATCTC.TCCGA.TTTTGGCG.GTTTCAAG.TTTATCAG.
JJ=   377  MV=                ACGGTGGGCTA.AGCAAAACA.AAACAAAAC.GTCTCTAACTTTG.GTATTAT.ATGGTCTGTTTTGCAGGT.TCCTGTGGGGAGACTAT.G.CTCTT.GGCTTGAATTGAAT.CTATG.GGACATTC.CTTGTAGCTCTCT.TC.AGTTATC.TCC.G.T.AATGGT.GT.TGATAATAATATATAAAAA.GAAAACTAAATTA.ATTTACTAG.GCGT.GG.CTTTT.TTGGTTTTAAATTCCTGAACCTACATACATATTTTTACATTAGCGAAGTTACTT.TCGTATAATTTTATAT.AAATTTCTTTAC.A.TCGA.A.TTTTA.ATG.TTAATTTTTTTTT.GGGTCCAAAACCATTAATTGG.AGTAAT.AAATATATT.AAAAG.TTTAG.AGGGCA.AATC.GGGAAA.GA.AGATATTTAAGT.TGTT.T.TCC.TTTTCCTACTTGGAATAAGCAAAGTAAAACCTA.AAAAAAAAAAAAGACCGT.A.AGTAG.TTACAA.GG.G.TG.GAAGT.ATAAAG.GAGCA.GT.CTTTTCTTCTT.CT.TTCAACCCCACGGCG.C.AGAT.CCTACGAGTTT.GG.TCTTT.GT.CTC.T.ATCT.TT.TC.AATCTTTC.TCTCTCA.AT.C..GCTCT.TCAAT.TTGATAAC.AGCAAAGG.TTTGTTTG.
JJ=   378  MV=                AATCTCTTTTT.TGTTCTTCT.ACCTAAAAC.CATGAAAGAGTGG.TTTGCAC.ATAAATACATAATGAATA.TAGTATGAAAAAACTGT.T.ACATT.TTTTTAATTATTTT.GAAGC.TAATTAGT.GAACTCAATAAGT.TT.TCTAATC.ATA.A.T.TTACCT.GT.TCTCTATCGTGACACAATA.AACAAAGACAGAT.AAGAGTTAG.TTAA.AC.GTGAA.AGAAGGTTAGAATTTTGGAAAATGACCAAATTTGTTATTACTTCACCAAATTCG.GATCTTGTCCTCTTGT.CATAAAATCATT.T.CAGA.T.CTGAG.TTA.TTTGGTCCAACGC.CAATACTGAAAATTAATGTTA.TTAAAG.TAAATCATA.TTTAT.TATTT.TCAACC.AATG.GGGCCT.TT.CACAATAACAAA.CAAA.G.GGC.CAGCTTTAAAGTTTTATTGAAATTTTACATGCC.ACATAAATTGGTTAAAAT.A.CATTT.TCTTCA.CG.T.TT.CTCGC.TTTTTA.AGTCC.CT.TTGAAGTGGGA.AT.GATACTCGCGTGACG.A.CCAA.ACTCCATCGAG.CC.TCTCT.CT.CTC.T.CTCT.GT.GA.TCAGTTTA.ATCTACT.GA.A..AGAAA.GAAAG.AAAGAAAG.AAAGATCC.GTATTATT.
JJ=   379  MV=                AGGTAATCTCA.ATACCATCA.ATCACTGCA.TAATAATTGAAAT.CTCCTTT.CTTGAAATCTAGGGACAA.GTTGTTTTTTGCTCCCT.T.TGGAA.TGGACAACTCAATG.GAGAA.AGACTTGT.GTTGTGACCTTCA.CG.TCTCTGC.ATA.T.A.CTTCCA.TT.AAGAACCTATGAAAATACA.CAATGATGAACAA.GATGAATGA.TTAT.TT.ATCAT.ATTTTCACATTAAAAAAAAAAATTGTGTCCTTGTGTTTAGTGAGAATAGTTGTA.TCTACTTAAATGTTTT.TCCAACTAACAA.A.TTTG.G.ATTCC.TGA.ATTAATTAAAAAT.AGATTTTATGTTGTTAAGAAA.AAAGGA.AATTACACT.TTTTT.TTTTG.TTTTTG.GTCA.AAGGAA.AA.TTATTGTACACC.TTAT.T.TTT.TGTTAACAAGAAGATATTGTTTTGATTTTTGTT.ATTAAAGTGATAAAATAG.A.ATTAA.AATTCG.GA.T.AA.ATCAG.AGTATT.GAAAT.AA.CAGTTCGTCAG.AA.GTAAAAGATATACCC.A.AATC.AAAACAGGAAT.CG.GATTC.AG.AGA.A.GGTC.TC.TC.TCTGTATT.TATCAAA.AT.T..TTGTT.CCTTT.TTACTAAA.GAAAGACA.GAGTGTTA.
JJ=   380  MV=                TTGAATTAAAA.CTATAATGA.TTTCCGAAT.CTAAGTAATTATA.GATATGG.TTAGTTAGGATTTAGTAT.CAAATTTAGTAATTAGG.A.ATTAA.TGATTTGCGAATTA.CGTAG.AGTTTATA.GGGATTGATTTGT.GC.AATTTAT.TAG.G.G.TAATAA.TT.AACAATATCTATGTTTAGG.CAAGTAGTTAGTG.CAATATCAT.AATA.GT.TAAAC.AAAAGTTTGGTCATTGTCCTAAATAAAATATCTTGTTTGATTGATTTTATAGGG.ACTAAACATACAATAT.CAAAATTGAAAA.A.GAAT.T.TTTCT.ACA.CAAATCGTTCCAA.AAATGTATATGTAGATTCTTA.ATATAA.ACAACAATT.ATTCA.CTTGG.CCCTAA.TTAA.ACCATC.AG.CCCATTAAGCCT.CTTA.T.TAC.CAAAACCCTTCAAACCCAACTTCTTTCCTTCTT.GTTGACTTTCCTTCTTAC.T.CTGTC.GTTGAC.TC.T.CT.TTGCG.ACTTCT.TCTTC.TC.TTTTCTTCATC.TT.CTTCTCCCTGATTCC.T.TTTT.CTTTTGTTGCA.GG.ACTAA.AA.TCC.C.AACA.CC.TC.CCTCCTGA.GTTCTTT.GA.T..TAAAT.CCCCA.ATTTCAAT.TTTAGGGT.TTTGATTC.
JJ=   381  MV=                CCATTGATACT.CAATAGGAT.TACGTATTT.GGATAAAACTCAA.AAAGCCT.GTGACGGGTTAAATACTG.GTATCACGTTAGTCGAG.A.GGTGG.TTATTAAATAGAAG.TAACT.TGTCACAT.TGGTGTATTTATG.AT.TATTATT.AAA.T.G.AGGTAT.TT.TTCACATTCGTATCCGTCT.TGTAACTTTAATG.ACCACGATG.ATTA.TT.GATGA.GTTTGAATTTCCTTCTAAGATACTGCTGCTTAACAAATGATTATTGTGATTTTT.TTGATACATTAAACTC.AAAAACTAATTG.G.AAAT.T.AATTG.ACA.CATTTCAAAATAA.AACTAAGCAAGATTATATATA.AGGTGA.ATCAATTTT.TCAAA.TCCTG.ATTTTT.AAAA.TGAAGA.AG.AATCATGAGGTA.GTAA.A.AGC.GCCAATAAAATCCAAACAAAATTAAAGTAAACC.GATTTGAAAAATAATATA.T.TAAAT.TTGAAA.AA.T.GC.AAAGT.CCCAAT.AAATA.AC.CAACAGCTTAA.AC.AAATCAAACACCATT.C.CAAA.ATAGTCACCGC.CC.AAAAA.AA.AAA.A.AAAA.AA.AA.AAAATCCT.TTTTTTC.TC.T..TCTTG.AGAGA.GAGAAAGA.GAGAGGGA.GACAAGTT.
JJ=   382  MV=                TGTTCTGCCAA.AATGTTTAG.AAATGCCTT.ATTTGTATAAGGT.GGTGCAG.TGGTGGTGCCATGTGACT.TAGGATAAATTATAAAA.T.AGCAT.ATCTAGAGAAAAGG.CCTTA.TGATTGTA.TAGGTTTCTAGTT.TG.ACGTACG.TTG.A.A.AAAAAT.CA.GTAATAAAATATAGCAAAT.TGTTTTCATGATA.TGATTTTTA.TTCT.TT.AATTA.ATTTTACTATAAAGAAATTTGCTAAAATTTTATAAACGCTTATGTGAGTGAATA.TGTTGATAAATGATTA.TTTTGATGAGTA.C.TTAA.A.GCTAT.CAT.CATTTTATAGTTT.TTGGAGGTTTTGCCAAAAACT.AAAGGA.TTCTGAAAA.TATAT.CAAAA.GTGGCC.CAAT.AGAAGC.CC.ATTAAGACCAGT.TAAA.A.CAG.AGAAACGACTCTATATCGAACGTCACGCGCATT.ACTCGCGCGTGTGACCAA.G.TCCCT.TTCTCT.TG.C.TT.CAGCT.TCTTTC.TTTCC.TT.CCTCGTTGACT.GC.TTCTTCTGCATTTCC.C.AGTG.AGAAATGGCGA.CG.AAGGA.AC.CAG.A.ATCT.GT.TT.ACGAGTTA.AGCATCG.AG.G..TGAAT.ACATT.TCTCTAAC.TTGAGTCA.TCGATTCA.
JJ=   383  MV=                ATAACTCAAAG.CTTAAAGAT.TTTTTGATT.ACCCACAGAGAGC.GTCAATC.GTTATGATCACTTAACGT.CCTCTATAACTCACATA.C.TCCTC.AATTTAAACCCATG.TTGTG.ACATTTTA.TAGTTTTTGAACA.TA.GTTATAT.TTT.T.T.TCTTAT.AG.TATCCCGTTTTCCATTTTG.TGTAATTCATGCA.CTACAAAAA.TAAT.AA.TCTAA.TAAATAACAGAAAACTAAAACAAACCTATGTAACATTTGGATTTTCTAGACAGT.TTGAAGTAGCGATTCT.GTAGTCGCTGTC.A.AATA.A.TCAAA.ATA.ACGTTAGAATAGT.ATTTGAAACCAAAAAAATAAA.GTTAGG.AATGAATTC.ACACA.TCAAC.TTCAAT.TCCA.GATTTT.GT.TCTCTTCAATCT.CATT.T.TTC.TTCTTACAACAACAAAAAAAAAAAAAAAAAAAA.AAACAGAACTTAACCTCT.A.AGTCT.AGCATT.TC.C.AC.TAACT.TATTAC.TTATC.TC.TCTCTTCTTTC.AT.CACCAAAATAAAGAA.C.CTTG.ACAACTTCTCT.AC.AACAC.TC.ACT.T.TTTC.TC.TC.TAATGGTG.GAAGCAA.GA.A..GCTTG.AAGAA.ACCAATCC.AATTGGGT.AATAAAGA.
JJ=   384  MV=                AGATCATAAAA.TAAAATGTA.ATCACTAAT.CAGTAATCACTGC.TGTCAAA.AATAAAATAAAATGTAAT.CACTAATCAGTAATCAT.A.TAGTA.CGTTATCTTTCTAT.GAAAG.TAACATTG.TTTCATTCGTGTA.CT.TTCTAGA.TTG.G.T.CTCACC.AC.ACAAAAATAATGCTGTTTT.GGAAAGAAAAGAA.TCATAAAAT.CTCA.TC.GCCTT.AACATCCTTTACATTATAATTCGTATTCACTAAACTAATTAAATAATAAAATTA.ATATCTGAAATAAAAT.TAAAACTAAAGA.A.ATTGAT.AAATT.TCC.AAATAAATATCAG.TTTCTAGTAAAAGTAAACAAT.AAACAG.TGAAAATTG.AAACT.TGTCT.TGATTC.GGAA.AGATTC.TT.TTCAGACAACAG.ATAG.A.CCC.AAGAAGTTGCCTGATCGACTTATATTTCTGAGT.GAAATTTAAAAGAAAAGA.A.AAGAG.ACAAGG.GC.A.TA.TTCTT.TTATAT.TATCT.CT.GTAGAGAGAGT.AA.AAACAATTAATTAGT.T.CTTA.TCTTTCATCTG.CT.TCATC.AT.CTT.C.TTTC.TA.GT.CTCTCTCT.CTCTCTT.CA.C..CGCGT.ACACA.GTAACACA.GACCCTTT.TTCCCTCT.
JJ=   385  MV=                TACTCTTGTGT.AGATTACCG.GCCAAAACC.TAAACATCATATT.TTTATCG.CCCTTTCATACTTGCAAA.TATCTAATTCATGTGCA.A.ACGTT.TCACCTTAAAACAA.GTTTT.GATTAGTT.AGTGTTTTTATCT.CA.AAATCAA.TAT.C.G.AAATGA.CT.AGAGTTTTTAAGACTTACA.TAATTTGATCCAA.GTCCCATCT.TGAT.TT.TCATT.AGCTTTTTTGTATACAGTTTATAAATTATATAATTGATATTTGTGTCATAGTAT.TTGCAAAATGCTATTC.TCTAGTTTACAA.A.GTTT.A.AGCCT.TTT.TACGTGTAGCTTA.AACATGAACACGTAAACACTA.AAACCG.AAAATTCAA.CTAGA.TTGAA.AGTGAC.AATA.TAGATA.TA.CAGATAGAGAAG.TTAA.A.CGA.ACCTTTTTTATTATTCAAAACTCTGCACAGATT.TTCCCACCAAACTCCATC.T.TTCTT.CTTCCT.CA.A.AA.CACCT.TTAAAT.ACCCA.TT.CGAATCAAAGA.TC.ATAATCTCATCACAA.A.CACA.AAGCAACAACA.AA.CACCA.CA.AAA.G.CAAA.AG.AA.GAAACAAA.CGCAAGA.GT.T..CTCAA.GCAAG.CTCAAACA.TGGCACTA.ATGAAGAA.
JJ=   386  MV=                GAGTCAATAAT.TCGCTTGGG.AACATCGTC.ACATTGGACTAAC.TAAAAAC.TTTGACTACTATTGACCT.TCAAAACTTATTTTTAC.T.ATACT.ATTATTTACTTGTA.AGTTT.TCCAATAT.GTTTTAGTTCACA.TG.TACTAGA.AGA.T.G.AGATCC.AA.TAAATTCTTTAGTTTTTCA.AACAATTAGGAAC.AAATTTGTA.TTAC.TG.GCATT.GTCATCATCGACGGTCAAATTACTCAAATCCGATATTTCTTTTTTTTTTACAGA.ATAATCGATTGAAACC.CAAAGTCATTTA.T.GAGA.A.CCAAA.AAT.AGAAAGCTAAAAT.ACCAAGATGGGTATTAATTTA.AATTTA.ATATCCAAA.AAATT.GGAAA.AGGAAA.AAAA.TAAATA.AA.AATGGAAAAAGC.TTAG.G.GGG.AAGCAGCTGATGGGTAAAGTAGACAAATCCGTC.AGAATAAATCTGAGCCGT.C.CATTC.TAGTCT.TT.G.GA.CAGCG.GTCATT.GCTTC.TA.CCCCGTAACCC.AA.TCTTTCTCACACAAA.A.CATA.ACGCTACAGAA.AA.AAAAA.AA.AAC.T.CTAA.AA.AA.TCAAAGAG.CGATTTT.TT.T..TCTTC.TTCCT.GGGTCTCT.CTCTGGTG.GTGACGAT.
JJ=   387  MV=                CGAAGAAAAAA.ATTGTTTTC.ACTTGATTG.AGACCTGTGAAGC.TTAGGAT.TTTGATTGGTAGCACATT.TCCAAATTTGAATTGTT.T.TGTTG.GAGACCAATAAGAA.AGAAA.CGAATCTG.TTGAAAGTTGAAA.CA.TACAAAT.TTA.A.T.AGATAT.AT.AATTGAAATATTTGTTTAC.AACTTGTTTGACA.AATATAGAT.TGTT.TA.CCATC.GTTCATTTACCAAATGGATATTTTGAGGAAAATATCTTTCTTTTGGGAATCATC.TTACTAAAATAAAAAA.AAATCTAATCGT.A.TGTC.T.TTGCT.TAT.AATTTCTTTTTCA.TCTTTTTGTCAACCAACGACA.TTAAAC.TTGTTTTTA.AGGTT.AATTA.TAAAGA.TTTT.CTAAAT.AT.AACAATTGTATA.TAGT.A.TAC.AATTGTATGTAAAAAAAAACAATTGTATAGCCG.TCGTGACGTAGTAAAAAG.G.GATAT.TAGGAT.CA.C.AT.AAATT.CTTTAT.ATAAG.GA.ATCTTTACGTA.AG.GCAACATTATTATCT.C.CTCT.CCCTTATTGAG.AA.GGGCT.CA.TGG.T.CAAC.GT.TG.GTTATAGT.CTTATAG.AT.G..AAATG.GGGAT.CTAAGACG.ACAACCCA.GAATCCGA.
JJ=   388  MV=                AGACAAAAAGT.ATCTTTAAG.TTTGGTGTA.CAGTTTGGGTTAA.AGTACTG.TGTAATATAGGTGGATTG.TTTTGAAAAACTTTGAA.C.CGATG.CCGATATCTAATTG.ATTTT.CTTGTTTT.TTTTTGGTAATTT.GA.AAACCAT.TTT.A.A.TTTATT.TG.GTTACATATATTTGTAGTA.TTCAGTAAGTAAG.AAACAACAT.AAGA.AG.ATTGG.AATTTGATATTAGCTGGTGCTACTAATTTTGGAGTGTTTCTGAAAGAAGACACA.CGTTCCAAAATTGTCA.ACACGTAAACAA.A.AACC.A.ATAAG.GGA.TTGACTTGTGGAT.ATTGGATAACCAAGCAATTAA.TTAAGA.TGGTTTAGA.GACGT.AAAAT.GATTAA.TTAA.GAAATA.GT.ACTAATACTTTA.TTGG.A.AAA.TAAGAGATGAGGTATAATAAAAGATGAGTAGCT.GGGAACGTGCAACAGAAA.A.ATAGT.TCACCC.AA.C.TT.TCTCC.TATTAA.TACTT.GC.CTCTTCTCTCT.TC.CTACTTCTAACCTTC.T.TTTT.CTCCTTCATCA.CA.CACAT.AT.ACA.C.ACGC.TT.TC.GTTTAAAC.TCTCTCT.GT.T..TCAAT.CATTA.ATCAGAAA.GAAGCAAC.ACAAATAT.
JJ=   389  MV=                GGATCTCGAGC.AAGATCTAT.GTCCCACCA.TGTTACGAAACCA.TTTGCTC.GTTCTCACTTAAAAAGGA.TTGTTGGTGCTGCTTCG.A.ACCTT.TAGTTCACAAAAAT.CTTTG.TTGGGGAG.TACATGATTTTCC.GA.ACGCCAA.AGA.G.C.TTTGCT.TC.AACGAATATTCAAAGAAGA.TTTAAATCCTTTT.TATTAGAGA.ATAA.TA.ATGTA.TTCTCTGTTTCGTGTAGAAAGTTTTTTTTCCTCTTGAGTGCACAACAAGTTATG.TGTTTGAATCTGCAAA.AATTTACTGGTC.A.CATG.T.TCATG.CTC.TTATCAACGAGAA.ACACGACGTCTAATTCCACTT.GCCTCC.CTCATTCAC.TCTCT.TCTAT.ATAAAC.AAAT.TCCACT.TT.CTTCCCTCTCAC.TCAC.T.CTG.TCATCTATAAACAAATTCCACTTCCCTCCCTCT.CACTCACTCACTCTGTTA.T.AAATG.AAACCT.AA.A.AA.AAAAC.TTGAGA.GATCA.GA.TCAACAAAACC.AA.GAGAAAACATGGCTC.A.GAAC.GATACAGTGAA.GC.TGATA.GG.TTG.T.TCGG.AT.GA.CCCTTTTT.CCATTAG.GC.C..ACGAG.TGGCT.CTACACTT.GAAATCTA.TCAAGTAC.
JJ=   390  MV=                GAGTAACTATT.CGGTTTTTT.AGGTTCAGA.TAATTGAGTAGAA.ACATTTA.TAATTTGTTCGAGTTTTA.TGACAATTTGATTCGGT.T.CGGTT.TTGGAACCGCATTT.TTTTG.GATTGATT.TCAGATTTTGGAT.TT.TAGTTTT.TTG.C.C.CAAACC.TA.GCAATACTGGTTTGTAAAT.TATCAAAAAGTTG.GTAATCTAT.TAAA.TG.AAAAT.TTCTCAACTTTATTACTATTAAAAGAACATGTGATGAATTATGGTGAATTATTA.ATGTTTCCAACCAAAG.AAGAGATCAATT.A.TTGA.T.ATTAA.TGT.AATACTACTTTAT.TTGATGTGACCTCGGTTTTCA.ACTTTT.TTTCTCAAT.ACCGA.ACCAA.AATCAT.AATG.AAAATC.AA.ACAAACAAAACT.AAAC.C.GGG.TAAAATTGATTCGATATCGGTTGATTTATACCT.GACATGAAGATGCCACGT.A.AACCA.ACATGA.TT.T.GT.TTCTC.TATTTA.GTCCT.TT.TTTTTCTCGAT.TC.GTCGAAACAAGTGAA.G.AAGC.TCGAATCAAA..CG.AGTGA.GA.GAG.A.ACAC.AA.AA.AACAAAAT.CAAAATC.TC.C..GGTGA.ATCAG.GAACTGTA.CGTCGGAG.ATTGTGAA.
JJ=   391  MV=                AACACGGAATC.ATTTTAAGC.TTCTTAAAG.GAAACTCACTGCT.ATGTTAC.TTCTTTTTCTTCAAGTTC.GATTTTTTCTTTTTGTC.A.GCCAT.TTATGGCTTTATGT.TGTAA.CAAACTGA.TAAATCTTTAGAA.TC.TCCTCAA.GTT.T.T.CATAGC.TC.AATAGCTCCTTGGAGAATG.TTGTAAACCTAAA.CGAAATACC.TTTG.TG.TTGTT.ATGATAGAGAGATTTTAGTGACTGTTGGTTATAGCATGCATATATTCGAAGGAT.GGAGGAGGTTTTTTGG.CATTCAATGGAA.A.TTAT.C.TATGT.ACT.AGATACTCTGTAA.CAAAAAAATAATAACCACATC.AATCCA.ATACTAATT.GGAAA.GTAAT.CAGTTC.AAAC.AAAATT.AA.AATCATCCCCTG.AAAC.A.TAC.AAATATGTGTAATAAAGTCAAGGGCTTCTTTTG.TAAATATCCGTAATTTAT.C.TTCCA.GAAATA.GT.T.GC.ATTAA.TTATCT.CTGTG.AC.TCTGTCCCCAG.TC.TCCTTCCTCACAGAC.T.GATC.CCTCTCTCTCC.CA.AAGTT.GC.ATT.A.AGTT.TT.AA.ACTAGTAC.AAAGTCT.AA.G..CTTGG.AGCTT.CCACTTTG.TGTTCTCC.TTGAAAAG.
JJ=   392  MV=                TTTTTAATTTG.TTGTGTATG.TCCTCTGAT.GAATCCGGTAGAT.GATGCCG.ATAATTCTTTTTTTTTTT.TGTCGTATGAAACCGAT.A.ATCAA.AGACTAAAACAGGG.ATTTT.TCTCATTT.GTGGTCATCACTT.TT.TAAATTT.TGG.T.G.TCATTT.CT.CATCTTAATCAATTTGTTT.TTGAGTTTTATTC.TTCTATTAG.ATCT.TT.TATAC.ATCAAAGAATAGATGAAGATTCCTCCCTAAAACCTTATAGTATGTCATTTATTC.ACAATATGTTATACGT.GTTAATTTTCTC.T.CTTT.T.AGTAT.ACT.CTTTTTTTTTCTT.TCAGATTCCATCCCAAGTTGC.TTAAAT.TTTGTTAAA.ACCAA.CTAAA.TTCCAT.AGTT.CAATTT.AC.AAATCTGTGATC.AGAT.G.CTA.TCTAAATGAATATTACCATTTTAGCCCTTACCT.TTTCTGAAATTTA.CCAC.G.TTTAC.CTCAAT.GA.A.CC.GTCAT.CGCAAA.ACCAA.AA.ACCCTTTCCTA.TC.CCTAAAACCCGAGAG.A.GCAT.CTTCTTCTCCT.CT.TAGGG.TA.GAA.G.AAGG.AC.GA.AAATCGGA.GGAGGAA.GA.A..GAAGA.TCGAT.TCGATTTG.TGATCAAC.GATGAGCT.
JJ=   393  MV=                CCTTCAAGCTT.TTGTTACTT.TTGAGAGGT.CGGCTCTTTTCTT.GATAGGA.TAAAATTGTTGTTATTTT.TGAGTTTGCTAGCATCA.A.TAATC.ACAATTAAGATGTA.TCTTA.TTTTGAGA.GGTCGGCTCTTTC.TT.TGATAGG.ATA.A.A.ATTGTT.GT.TATTTTTAAGTTTGCTGAG.AGAATTCAAGATG.ATAAAAAAA.TTAA.AA.AAATC.ACAATCACAAGGTTTTAATAATAAGGTTTCAAATATAAACTTTTTTTTTTTTGC.ACAAACTTTCAAATAT.AAACAAAAAAAT.A.ATTT.T.AATAC.AAA.GTCTATATATGGA.GAAAATAGGAAGCCAAAATTG.ATAATT.CACAAAATT.AAAGT.AAAAT.CTATTA.GCCG.ACAAAA.AA.AAAGGTAAAATC.TATT.A.AAA.TATAGATAAGGTTCTAGAAATTAAATAAATCTA.TTACCAATTCTCAAACCG.A.CATAA.GTACGA.CC.A.AA.AAAAA.GTTTAT.AAATA.AA.AGTCACAACGA.GC.CTTAACGCGTAGAAT.C.TTCC.CGTACTTTACT.TT.TCCGG.AG.GAA.T.AGAA.AA.TT.GGGGGCTA.GGGTTCG.CA.A..TTGTA.GTTTT.CGAGCGAA.GAAGATGA.TCGAGGTG.
JJ=   394  MV=                GTTCTCAAACA.TGTTTAAAT.GTTTAATTC.TGTTACCAACAAT.TTAATTA.TATATATATAACGATTAA.TTGCTAGTTTGTTTCTT.A.TTAAA.TTTGTATCATATTT.ATTCA.ACGTTCAA.ACAAATCACCGTT.CA.ATTGTTT.ATG.C.A.TAACCC.GA.TCATGAACTCGACCTCGAG.AGGCCACAATATT.ATCAAAATT.TGAA.AG.TATAT.ATGTACAGTTGAAATCTTATATCGTTGAGATTATAACATGAAAAAAATCCAATG.TTTGATGAAGAAGCAA.AAGGTGTTGGAA.A.ACTC.T.TTTTA.CTT.CTTACTTTCCTTA.ATCGTTTTCTTACAACAACAC.AACCAT.TATGTAGTT.CTTGT.ACTTA.ATCTAA.TTAG.AAATTT.GT.TAATAACCAAGA.CCCA.C.CCT.TAATTGGGCCTTGTTCACCTCTGGGCCCAATGG.CCTTTTTCTCTCTTTTCC.T.TCACTCTTCTTC.TT.C.TT.CTTCT.TCTTCT.TCTTC.TT.CTTCTTCTTCT.TC.TTCTTCCTCGTGCAT.A.CCTT.GCTGTAGTTCC.CT.CTTTT.CC.TTC.A.CTTG.CT.CC.CTCATAGT.TCGAACC.CG.T..GCATA.CCTTT.TAATTTCT.GTTGAATT.TCTCATTG.
JJ=   395  MV=                TCTTTGCATTT.ACATTTACA.TTTGTATTT.TAACTTATTTTGT.ATATTTT.TGAATACTTTACCTACTT.TTAGCTATATTAGGATA.T.AAATA.CTCAAGTTTTTCAA.AAAAA.TTGTGTAT.TTTCAAGTAATTT.GA.ATATATT.TTT.A.T.ACAAAA.TT.TTGAGTTTTGGATATTCCG.GGTAAACCTAAAT.TCGAACCCG.AACC.AA.ACCCA.AAATCTTAAAATACCGAATCTTAGATTTCCAAATCCAAAATAACCAAACCCAAA.AAAAACCAAAAAAAAC.TAATCCAAACCC.G.ATCC.G.ATCCA.AAT.CCGAACCGAACGT.CCAGGCCTACTTGAGCCTATA.CAGGGA.TAAATATAA.TTAGC.GACCA.TTCTAT.TTTT.CCTATG.AT.ACACTTCCAAAC.TGAA.C.AAA.ACGCAATTTTTATCATTATTGTAAACAAAACGC.AAACGCAAACGCAAACGC.A.AACGT.GAATAA.AA.C.TT.GAATC.CACTCA.TAGGA.GA.AACTTCCACCA.CT.GATTCTTGCATAATC.C.GAAA.AATCTCTGCGA.AT.ACTCG.CA.GTA.A.TGGC.CT.CT.TCTCATTC.TCTTCTC.TT.T..TCTTC.TTCCT.TCCTCTCT.AAACCCTC.TTCTTTCA.
JJ=   396  MV=                CTTCTTGTAAC.TCTTTTTTT.TCATTCTCT.AGATTGAATCAAA.AATAATT.TTGTTTTGTAGTATAAAA.CATTTTTGGTCTTTTAT.T.CACCG.TTTTATAGAACATT.AATAT.CTCAAGTT.CTAATATGAAAAC.AA.AAATAAC.TGA.T.C.CCTCAA.AA.AAAAGGAAGATAAAGGTTG.AAAGACATGTTAT.TCTCTTCCC.AAAA.CA.ACCTA.ATCCAATACCTCTAAAAATTTATCTTTCTCACAATGCCTTCAAACAAATTGTGT.TCTTTCTATAGTTAAC.TTGACTATATTA.A.AATC.T.CTAAA.GTT.AACTTGACTTCTG.AAACTTGTGATCTTTCTATAG.TTAACT.TGACTATAT.TAAAA.TCTTG.AGCAAT.TAAA.CCATTA.AA.AAAAAAAAAAAC.AGGA.G.AAA.CCTTGACCAATACAACAAATCCTAAAAATGGCC.AACGATAAGAATCACAAC.A.GAAAT.TTAAAG.AC.T.AC.ATGTA.ACTATT.TATAC.TA.CAGAAAACACC.AA.ATAGAATCCAATCAA.A.AAAA.AAAAAATGAAG.AT.CTTTT.GT.TTA.A.TTCT.CT.TC.TTAATCTC.CTCCTTC.AT.C..TCTAC.TTCTC.TTGCCGTC.GAACCTCC.GCCTGAAA.
JJ=   397  MV=                CAATCTTGATA.AAGCTTTGC.TTTAGATTG.TTTACATTACAAG.TGTCTCT.GCTATAATCTGATTCAGT.TTCGCTCGAAAAACGTT.A.CCATT.TTAAAGTTTATACT.TATCT.AAATCTTA.AATCACAGAAACA.CA.CCAAGTT.TGT.G.T.TCAAGT.AA.TTTCTTTTTTTCTTGTTTA.CATTTTACAGACA.TTAACAAAT.GTCT.GA.AACTC.ATCACATAACACTCCTCCAGACAGGGGTTTAGTGTTTTGAAGGTAAAATCACAA.AGTAACTAAATTTGGG.CCGATAACAAAA.A.AGTC.G.CTTAG.GAG.ATTGGACTTATTT.GGGCCTAAAACCTAACACTTA.AGGGCC.CAACTAAAA.TGCCA.TTTAC.CTAAAA.AGCG.ACGCAT.CT.TCGTCTACTACC.AAAC.C.TTT.TCGCTGACGCAACCAAACTCCCAAAAATAAAAA.TAAAGTTTTTATTTTCTC.T.CTCTC.TCTTAT.TT.T.TC.TTCTC.CTTCTT.GTTCC.GT.CTGCTTCTCTC.CA.TCTCCTTCCATATCT.A.TTGT.TCTCTCTCTCT.TC.ATGCC.CG.AAC.G.CATC.GG.GT.CTCAAAAA.CCATTGA.TA.C..AGACA.TCGAT.CCTTGTCA.ACTAGTAC.TGATCTAT.
JJ=   398  MV=                AAATCTAAATG.CATTTTAAG.TTTTTAACC.CACCCATAAAAAG.TGACTCC.AAAAATACTTATAGAAAT.ACTAAAAGATCACTATC.C.ATCCA.CTAGACCAGTAAAT.GAAAG.AGAAAAAA.AAACATGAATTTT.CA.AATTTGA.AAC.A.T.TTTAAT.CC.CCAACTTTAAAAATATATG.GATTAAATCATTA.AGTTTTTTT.TTTT.TA.ACTTA.GCCATTTAACATATGACCACCATCCATTTATTTTAACAAATTAACATAATTATA.TAGGGTAAAGAAATGC.TTTTCTTATTTT.T.GACA.T.TCTAA.TTC.TAGGGTAAACAAA.TACATTTATATCTAATTTCAA.TATTTA.AGATTTTTT.TTTTT.AAATA.AAAAAA.ATGA.TTGAAT.CT.GGTTTAACCAAT.TTGA.A.CCA.CAACCCAACAATTTATCCGGTTCGATTTGGAAA.TAGCAAGTGTGGGACTGT.T.ATGAG.GTCATC.AC.A.AT.CAAAG.TAAATT.AATTC.CT.CCGTGTGACCT.AA.AGAGTGACCGTTCCC.G.TTCA.CTACCGCCGCA.AA.GTCTT.GT.GGC.T.ACAG.AG.CT.TAGGGTTT.AAACTTT.CT.T..CACGA.TAATT.TTCCGATG.GGAGTTCC.GTCGTTCTA
JJ=   399  MV=                CAGATTGTAGA.AGACCATAT.ATTATTAAG.TCTCTAGTCCATT.GTCAATA.AATGGAAATACAAAAAAA.AAAAAAAAAAAAAAAAG.A.AGAAG.AAGAAAAAGACAGC.ATTTA.ATGAACGA.AAATAATATTAAT.GA.ATTTGGA.AGA.A.G.GAACGA.AC.CAACGAGAAAAATCAACGA.AATAATTTAGACA.AATGTAGCG.ATTG.GT.CCACT.ACCCATCCAAAAGTCCAAATGAATACTTCACCGTTGATAATTCTATTCAATTGT.TTTCTTCTGTAGAAGA.CCATATATTATT.A.AGTC.T.CTAGT.CCA.TTGTAAATAAATG.TTTCTTTCAAATAAATGGAAA.TACAAA.AAAGAAAAG.AAAAA.AAAGA.CAGCAT.TTAA.TGATGA.TA.ACGATTTGGAAG.AAGG.A.ACC.AACCAATTAGAGTAACAAACCAAGGAGGCGACT.CACATGAAAGCAAAAGCT.G.ACATG.GCAGTG.AA.T.TC.AGTTT.TATAAA.AAAGG.CT.TCAAGGCCGAG.AG.TTCGTAGTACAAACT.C.TTCT.CTCAGTCATCA.CA.GAAAA.TA.AAA.A.ACAA.TG.GC.GAATAAGT.TCACTAG.AC.A..ACAGA.TTTCA.GAGTTTAG.GGAACAGT.TCAGCGTA.
JJ=   400  MV=                TACGACCATTA.TTGCTTAAC.CATAAGTAG.ATCAAGAGAGCTA.AAACACT.TTCTGTCTGCAACTTTTT.TTCGTAGGATGATTTAT.T.CGGCG.CTGGATGATTACGA.GGACT.GACTAATG.AAGAAGACATGGT.CC.ATCTTCT.TCG.G.T.TTATTG.AC.ACTACGCTTAAAGATACAG.CGACATGCTCGTG.GACATGAAA.AAAA.GC.AAGGA.AAAGTGTTTGCTTTGTGATGTTTGTAAGATTAGTGGCAGGAAGATTTGTGTATT.TATTTATTTCTTAGAA.ACATGTTCAGAT.T.AACT.G.TTTTT.TTT.TTATCTTATGTCT.TGATCATTATTTGTACAAGCA.ATCAAG.CTCGTAAAC.TACTG.GTTAC.AGTAAC.AATG.AAACTG.AA.TATTTTCAAATA.TAAG.A.AGA.AAAAAAGTTAATTCATGTGAACTTTGACTTTTA.AAAGTGGGAAACCCTTTA.G.AGTGA.TGTAAT.AA.A.CG.AGAAC.TTAAAA.GATGA.TT.CGAACCTTCTG.TT.TCAGTTTGGTAATTA.G.GTTA.TCTTATAAAGC.TA.ATCCT.TC.TCT.C.ACAC.TG.AC.AATCGTCG.TTATCAA.GG.T..GATTT.CTTTC.TCTGCGTC.AAACATCG.CTTACCCT.
JJ=   401  MV=                CTTGATAAAAA.GCTCTTTTT.TCTTCGTTT.TCCGACTTGTTTA.TGGTTTC.TTCTCCGACTCGTACATG.TTTCCCAGTCTTCATAA.T.TTCTT.CATTATTGCTAAAT.GGGTC.CTAAAGTT.TCAGAAATAACAA.AT.TTGGTCT.CCA.A.A.ATCTTA.AA.AAAATAAAAAAAGTAATTC.CTTAGAGTTGATC.CTCAATATA.TATA.AA.CTTAT.AATTATATTAATTACCAAAATACAATTATATGTTTAACATTTTCTATAGCAATG.AAACTCTTAGAATTAT.CAAAATATGTAG.A.AAAT.A.TTTGT.CAA.TGTACAATTTTGT.TTTTTTTGTGAATAAATTTTG.GTATTT.TACATTGGT.TCAAA.ACCAA.AATGAA.TAAA.TCCAAA.AC.TCTAGCCAAAGT.ATCA.C.CGA.ATTTATAAGACTTGGGGGACCCAAATTGAAAAC.TCTGAAACTTTAGGACCC.A.TTTAG.CAAAAA.CG.A.AG.AAATT.ATGAAG.ACACC.CA.GTCGGAGAAGA.AA.CCAGAGACAAGTTGG.G.AAAA.CGAAGAAAGAA.AA.AAAGA.GA.GCT.T.TTTT.AA.AA.ATCAAATG.CTTTGAT.CC.G..ATTCG.TTAAT.GGCGACTC.AGATCTGA.AGATAATC.
JJ=   402  MV=                TCTTCGTTATT.TTCTTCTGC.TTTCGATTT.TTTCCTTCTACTT.ATATTTT.TCTGTAATTTTTTTCAAA.AGCTTGCAAAAAAATAT.A.AATAT.TTAACATTGATATA.AAAAA.AAAGTTTT.ACAGTTGATTTCT.TT.TTGTGAA.AAA.A.A.AAACTC.AA.TCCTCAAGACCAAAAAAGA.AGAGCGAAACAAA.AAAAACAAC.CCAA.GA.ATAGG.TTTAAGAACTTTAATTTTTTCCTATTTCTGGATTAGTTGTCAATGTCATTAAAT.TCAAACATTCAACGGT.CAATTTTTACGC.T.TCTT.T.AACAG.CTA.GCGAATAATATGA.CATAAACCTTCATTAATTCAA.AAATCA.TTTTTCCCG.TGATA.TGTTT.TTTTTT.TCTT.TTACCT.AA.AAATTAACTTTG.ACCC.A.CTC.GCGTTCGAGAAGCGTATGATAACGACTAATTTA.AAATGCATACATTTTATT.A.TCTCT.ATATTC.AC.A.TC.CATAC.ATATAT.AAATC.TC.TCATCCCCACT.TG.TGTTCTCCATTAGTA.A.TAAA.CGGTCAAAGAA.TG.GGACT.TT.CAT.T.GAGA.GT.GA.GACGTCGT.GGAGGAA.GT.G..TTAGC.AAGAA.AGAGATCA.TTCCGGTG.ACAAGTTG.
JJ=   403  MV=                CTCGGGGTTTT.TGAAATCTA.GTCTAACAG.AAAGAAACAAGAG.ACAAATG.AAGAAGAGTAAATCTAGT.CCATTCATCATCATCAG.T.CTTTT.GGATCGTGCATATA.TTAAT.TTGTATAA.GAGTCTGTCTAAC.AA.AATTGTC.AAT.A.T.GTCCGA.GT.GGTTAAGGAGATTGACTCG.AAATCAATTGGGC.TTTGCCCGC.GCAG.GT.TCGAA.TCCTGCTGTTGACGTATTCTATTTTGTTTTCTTTTCAGCTCTCTTCAGAATTTT.TGTAAATATTTTAAAA.GGGAAAAAAATC.T.CAAA.A.TACGA.TTT.CAATTAAAATTGT.AGAGATTCTCCTCACGTCTGT.TTGTGA.AATGTTGTC.TCTAA.TAAAT.TTCCGT.AAAT.TACTGA.AA.ACAAGACACGAG.AAAT.T.GTT.AATTTAACAAAATAAAAATACGTTACGTTTGGG.GTTTGCCACGTAACTACT.T.ACCGC.CACACG.TT.C.TC.GTCCT.TTTCTT.CTTCC.TC.TCTGCATTCTT.CA.CAGAGTTTGTCACCA.C.CAAC.ACCAAACACAC.AA.TTTCA.CA.TTC.T.TTTG.CA.TA.TTTCTTCT.TCTTCTT.CC.A..TTATG.GAGAT.ACGGAGCT.TGATTGTT.TCTATGAA.
JJ=   404  MV=                CCCTATATACA.TTTGACTTG.ACCCATAAT.GCACAGTATTTAT.AAAATCG.AATCATTAACATTACATG.GCCATAAGGTCATACTT.G.ACATA.TTTATAATTTCAAA.CATAA.TAATGTTC.TTGCAGCAAAAAA.AA.TAATAAA.AAA.A.C.AAAATC.AT.GTTCAGAGCAATCAGTAAA.ATTGATGGTAATT.AACAATAAC.ATTA.AC.ATGGA.AGAGACTGCCAAGAGGAAGGTACAAATCAGATTCAGCATTCAATATTTGATTAA.AATTTTATGACTAGTT.TTCTTTGATGAC.C.AAAC.G.TCTAT.AAT.GATGAGCGACTTT.TAAGAAAGAAGATTTCTTCAA.AATGGA.ATCAATTAA.ACAAA.AGAAT.ATTCCA.TTGT.TGGAAA.TA.ACAGAATTGTCC.AAAA.T.GCC.CATAGAAGATCCAAGGAATTTTCTATTTGCCCA.TACGCGTAATATCCCACC.A.TGACA.TCACTC.CT.T.CC.CTATA.AAACCC.ATCCA.TC.TGCAACCTTTC.TT.CTTGGTTTAAGACAC.C.AAAA.ACAAACACTCA.AT.TATAA.AA.AGC.T.TCCC.TC.TT.CTCTCCCA.AATCTTC.AA.A..AATTC.AAAAA.AAACTAAC.AATGGTAG.CCGTTGAT.
JJ=   405  MV=                TATACATTAAA.ATTGAATCT.TACCAAATT.CTTATTTTTCTTC.TTTAATA.TGTCAACTACAAATTTCT.ACATATATTTGTTTTTC.A.GGATT.TTATCCTTTATACT.CATTT.TTATTTTA.TTTTTCATATGCT.TC.ATGTGAG.TCT.G.G.TTGATA.AA.AAAGCAAATAATACTCACA.AAATATATAAAAA.TCGGATATG.AAAG.CA.AATAA.TGAGCTAACCTGAGTTTATAATCTAAAGTAAAATCCGAAATAAAGGGAAAAAAT.CGCAATACTGGATTTC.CTTGATTTTTGT.A.TTCC.A.TTTTT.CTA.TAAAAAAATTCCA.TAAAAGAGAAAGAGAAATAAA.AATAAA.TGAAGAAAC.ACATC.TCGTC.AAATAG.ACGA.CCAACT.AA.TAAATTGCCGTA.CACC.A.AAT.ATTAAATACATCCCATTTTTTTATTTAAAGATT.ATATATATATCTTTTTAA.C.GGCGC.TTGAGG.AC.T.CT.CCTAT.TTTTCT.TTACT.TT.TTTTTTTCTTT.AG.TTTTCTGTAAACTGT.T.AAGA.TTGAGAGAGAG.CG.AACAA.AA.AAA.A.AAAA.AA.GA.GAGAGCGG.AGAGAAG.AA.A..AAAAA.CCCTA.GCGTGTTG.TTCAGTGA.CTTTGGGG.
JJ=   406  MV=                GGAAATAAATA.CTTTGGTGA.AGATTATGG.AATCGATGAATGA.AATCGCC.TCGGATTTTAGGGTGAGA.ATACAAAGAAAGTCGGA.T.GATGA.AATCAAAAGGAAAC.TAGTC.ATCTTAGC.GTTTGCTTGTAAC.GA.TAGTGAG.TGA.G.A.GAGAAA.GA.CAATAGTCTTTAGGTTTTG.TCTTTTGGGTTGT.TGTTGTAAC.TACT.TG.TAATA.CAGTTTTGTCTCACCGAAGGTTTGATTCCTTTTTGTCGTATCCTCCTTGTCACT.TCAAATCCAATTATAA.GATACACTGTCA.A.TGTA.A.TTATG.ATT.TTTAGATACGGTG.GTATTTTATTTGAATATCGAA.TTATCT.TTTTAATCT.AAGCT.AAACT.AAAGTA.AATG.ATTTTA.CT.TGTTTGAGGACA.TGAA.T.GGG.AAGAGAACAAAAATTTGGATTAAGTTCAATTTA.ACACTAAACAAAGATTCA.A.TTATT.AACTTG.AT.C.AT.GAATA.TGTTGT.CCTTT.CG.TATTCCCGCTT.CA.TTTTCTCTGTTTCTA.G.GGAT.TTGCTTTTTCC.CT.TCTCT.GT.AGC.T.ACTT.TC.AT.TTTCCAGT.AGCTAGC.TC.T..TTCTC.TCTTC.TGGTCGTT.TGAAGAAG.AAGAAGAT.
JJ=   407  MV=                TCAAATTTAAA.ACTAAATCT.CTTTTCTTT.TTTTCTTTTCATC.CCTATTA.CTTTAACTTAATAATTAA.AAGATAAAGCTTTTTAG.T.GTATG.TATAAAGGATATAA.TAGAA.ATTTATAT.AGTTTTCTTAATT.AA.TGTAAAA.CAT.G.T.CAAAAT.AA.CACTTTTGTACGCTACTAA.TTATAGTTCTAAA.TTTCAAAAA.CTAT.CA.ATTAA.GAATCTTTGAATCTGTTGAATTAATATAGAGAAATAATTAGTTTAAGAAAATGG.TCTATTTATAGCTTAA.CATTAAAAAATC.T.GAGG.A.ACAAA.AAC.AGTATAAATTATA.ATAACAACCAAATTTTGACCA.AAATGA.TGAAATAAA.TAACA.ACAAA.AAAATA.ATAA.TTGGGA.GA.AAAATAAGTAAA.GAAG.T.AAC.CAATCTTTCAAAGCAAGCTTTAGAGATAATATA.GTCAAACATTTGACTTTT.G.AGCCA.CCTCTC.AT.C.CC.TGGCC.TTATAT.AAACC.TT.ACGCTCCCACA.CG.TCTTCTCTAAAATCT.C.TTAA.AGCTTCCTTCA.CA.ATCTC.AA.AAG.C.CATT.TT.TC.AAATTTCA.AACTCAG.AG.A..GAGAG.AGATG.TGTCCTTC.TGGTAGAA.TCGCGATT.
JJ=   408  MV=                CCGATACATAA.ATACAAGAT.TCAACTAGC.CCTATAAAGAATA.GAAAAGA.GAAGCTTTCTGTAGAAGA.TTTGTTATTAGAGACAA.T.TTTCA.AATTTTGTATGTTC.TGTTT.TTTTTTTT.TTTGGCTCAACTT.AA.ACTTTTC.TTT.A.T.TCTCAT.TC.GACATGAGTTTTAAATTTT.TAACCCAATTTGG.TATGTTCTT.AGTA.TT.ATGTT.TAAAAGATGATAATGTTTACACGAAAAAAGAAAAGAAAAAGGTTTTGGTATTAG.TCAGACTTCGGTTTAG.TGATTTAATTCG.G.TTTA.G.TATTA.AAA.TTGTAAACCGCTT.CGGAAACAGGCTTCTCTTATT.TTGGGC.TTTTGAGAG.GAAAA.TGGAA.ATCTCG.TGTC.CAACAA.GA.ATTAAATTAGGA.GTGA.T.AAA.AGTCAACACGAACTTTTTGACTGGAAAAAAATG.GAAACTTTCCGGCGACGT.A.AGAAA.AAAGGA.AA.C.TC.CCACT.GCTATT.AGTAT.TC.GAGTCTCCGAA.AT.CAGATAGAGAGAGAG.A.TTAG.TATTTCAGATA.AA.CAAAC.TG.TTT.C.AGTC.TT.CA.AAATCCGA.GAGAGAT.GG.G..TGAAG.TTTGG.AGATGGAA.CAAGGAAG.TAGAGATG.
JJ=   409  MV=                GATTCTGTTTA.GGGAAGGTG.AAGAATCAA.TCACGAGATCACG.AGCTTCA.ACTAAAGTCGACTCACTA.CGAGCTGGACGGCTGGA.G.AACGG.GCTGAATGCCTTGG.CAACG.AACTGATT.ACTTGGTGACGAG.CT.GGCGACC.TAG.T.G.ACGAGC.TG.ATGACTTGAACAAAGAAGC.CAAAGACCAACAT.ACGATTCAA.GGGC.TT.GGACA.ACCCCAAGTCCCCAAGTCACTTTCGTCAGAAAATCCTCGTTCATCACCGGAATA.AATTTAGTTTTGTAAA.TTACAAATCGAT.A.AGAA.A.CCTAG.CAA.CAACAACGATCCT.CCGATGAGACATTATCCGAAT.TTGGTT.CTCGAGTAC.ACAAA.ATGAA.AGAGAC.GGAT.TATTAA.AA.AAAAAACAAAAA.AAAG.A.GAA.AGACAAAAAAAATTAAAAACATAAAATTAGATC.TACTGATTGTTATTGAAT.T.GGGCT.TACCCG.GC.C.CA.TAGAA.ATATTT.ATAAG.CC.CGTTTGAATAA.CT.GACGTCGTATGATCC.A.AAAA.AAACGAAACAA.TC.GCTTC.CT.TCT.T.CCTC.AC.CT.TCAAGCGC.CGACTTC.AA.T..CTTTT.CTCTT.CTTCTTTG.TTTTTTTG.CTCTTGGT.
JJ=   410  MV=                TGATCAGATGT.TCTGATTCG.AATGATTGA.GTGATTATGAAAT.TTTTTAC.AAAAATGATCGATAGGTA.TTGTGTTGTTATGGGTT.T.TAAGA.AATATTTAAATACT.TTTTT.AGAGACGG.TATGCTTGACCTT.TT.GTAATAT.TAT.G.G.TCGAAT.TT.TCAAATCTCATAACTATAT.TCTATCATTGAAA.TTTAAATTT.TTTT.TT.AAATA.CTCTAGTTGGTATTAAATAACATTCCTTAGTTTTGCCTCGTTTGAGCTCTAATT.ATTAATCGGATGACAA.AAAAAATA.GTT.A.ATAT.T.AAATA.GTG.AAATCTTTTATAA.AAAGAAAAGAAAACATTTATT.TACTAG.TGGGGATAA.TGTTT.CTAAA.GCCCAA.TAAA.GGCCCA.AA.CGTTCTCTGAAA.TAAC.A.CCC.TAATTATAGCTTCTGAGGCCCAAATCTCTCTCT.CTCCCCTCCGGAAATCTC.C.TCGAT.TCCTCC.GT.C.AC.CACCG.TACCGT.AACCG.AG.ACTGGTCGCAA.TG.TTGTCGCTCAATCTA.T.CTTT.GAAACCCCAAC.AT.CTCAA.GC.TCT.T.ATCT.TG.TT.ACACGGAT.TCGTCTG.CT.C..CTTCA.ATCGC.GAAAAAGG.TACCTACA.CACTTGCT.
JJ=   411  MV=                TCTGTTAATAT.TGTTAAACT.TTGTCTTTT.GTCACACTAGTCA.TAACTGA.GATTGATCAGTTCGTTCC.ATTTCTATAGAATTCAA.C.TTATA.CGTTGAATCCGATA.GAAAG.AAAATAGA.AAAGTAATTTGAA.TT.TTTTTTC.ATC.C.A.CAAACA.AA.ACTTGTTGAAACTTGAAAC.ATTGAATAATCTA.ATAAAAGTA.TAAA.AA.AAAAT.ATAAAAAATATATGTTTACCAATTATCCAATTTATTTCTGCATATTTTGTAAAT.TAAAAAGTAATTCAAA.TACGTTTCATGT.C.GACA.A.AATGT.TGA.ATGTACAAGTGGT.TTATGCTAATTTAATCACTGT.CAATTC.ACTGAAACG.AATAA.ATCGA.GTAATT.ACTT.TTTTAA.TT.GACAAATTACAA.AACT.A.TAG.AAACATTAAGGGCATAATTGAAATTTCCAATAA.ATTGAAGAGCAAAAACCC.T.AGAAA.ATTGAC.AC.G.GA.CTATA.AAAAGG.TGACG.AA.GCGGCGCTTTT.TC.GGTTTGGTCATCGTG.C.TCCT.CTTCTCCTCCA.CC.GCACA.GA.TCC.A.AGAC.AT.TT.TGATTACA.CTCCATC.GC.C..GGCGA.AAATG.GTGACGGA.AAAGAAAA.CGGTGCGC.
JJ=   412  MV=                CTTATTGTGAC.AAATAAAAA.GGAACTTTT.TGGTGACAAATAA.AAGAAAA.GAAACTATAGAACCTAGA.GCATCTCCAGTGGTTAA.G.ATGTT.AAAGCATCTTAATC.TTGGA.TCTTAACC.TTTTTTTTTACTT.AA.AATTTTG.CTT.T.T.TCAAAG.TT.AAGATATGTTAGAGAATAT.CTTAACTTATTAT.GCTCCAATG.GTTA.GA.AGTAA.GAAGTTCTTAAGGGAAAAAATTTAAATTATTTATGCTCCAATGGTTTTTTTTTC.CTTCATTTTGTTTATT.TGTGTACCCAAT.A.AATA.C.ACAAC.ACC.TGTTTACTTCTTA.AACTTAAGAAAATATCTTAGT.TAAGAT.ATAAATCTTAGCTAA.TCTTA.GCTGCT.TTTA.TTAAAT.TT.AATCAATTTATT.AGCT.A.AGA.TATAACTTAGATATTTCTTAAGATATAAATCTT.CGCTAATCTTAGCCTAAG.A.TATAG.TTGAAC.AC.A.CA.GACGC.TTATAT.ATATC.TT.ACTACGTTACC.CC.TATCTCCTAAATCTT.C.ACAA.TTCTCTTCTCT.CA.ATTTA.CG.ACT.T.CTTG.TG.AA.TCTCTTTG.AGAAGCC.TC.T..TCCAA.ACATG.AATGATCC.CATTCCCA.AACCCATA.
JJ=   413  MV=                GTGAGTAAAAT.ATCAGGGTC.ATGATTTAC.AATCTTTATTTTT.TCTTGAT.ACTTTTCATGATTTTAGT.TTGTAAAAAAAAATGTA.T.AAAAT.CATAAACCAATAAC.ACCAT.AATTAAAA.TCATTAAGAATCA.TA.GATTCAT.TTG.T.T.TTAGTT.TA.ATAACATCAATTTTTAATG.ACTTTATTAAATT.ATGAATCTA.ATAA.CT.CAAAA.TTTATGAAGACTTTAGATTATTTTGTATAAATCAAAATCTAATAACACTAACTG.TTAACAGAATCTTATA.AAATCTTAATTT.A.ATTA.C.ACAAG.ATT.TTTTATAACATTA.AATCGCTAAAAATTTATATAA.ATCGTA.AACCAATAA.TACCC.CCTAA.TTTTTT.TAAA.AAAAAT.AG.GATTTCAGATTA.ATGA.G.TAA.TTTAAAATAAGTGAGCCCATTTAGGCCCTTAAG.ACAAAATAAAACCCGACA.G.AGATT.CTCTGT.GT.G.AA.ACCCT.AAATAT.TAAAA.TC.AGAAGGCAAAG.GC.ACTTTCTTATAATAT.A.CAGA.GAGTAACGCTT.CT.GCTCA.TC.TTT.T.CACG.TC.CA.AGGCTGCA.CCCGTAC.TC.G..CTCCA.GGTTG.GTTAAGAT.TTTAGTTT.ACCTTCGC.
JJ=   414  MV=                TCCCTCCAAAA.TCAAAATGT.ATATTCGAC.AGAAGAAAAATAT.GTATATA.AGTATAAGAAAAATGAAA.AATATGATGTGATAGAA.T.TTGAG.TGGACAACTCTTTA.AGCAT.CATAACAT.ATTAACATGTTTG.TT.AGTATAT.ATT.T.A.AGAAAC.CA.TTTTATTTTTAGATATATA.AAATAAAAACTAC.AGTTCTATT.TTTT.TA.TGTAT.ATAATCATAATTACCCATCTTCCATCATATTTTTTGTATTATATTTTCATTTTT.TTACGAAAAAATCATT.TTAACTATATAA.C.TATA.A.TTTGA.TGG.ATGAATTATGCTT.TTCATAATTATTGATTTTACA.GAAACT.AGTCGAATT.TCATA.TTATA.TTATTT.GGAG.AAATGA.AG.AGATTATGTTTT.TGTA.A.AGT.ACGTTGACGTTAAAAGGATAATAAAAGAGGAGA.GAAAATGCATTAAGGAAC.A.AAAAT.AGAAAC.CC.T.TT.ATTTA.TGTTTA.TATTC.TC.CCCGTCAATTT.CG.TAGCAAATATCACAC.A.ATTT.TTCTTCAATAT.TT.TTACT.TA.TAC.A.CAGC.AA.AA.ACGAGAGA.AAGAGAG.AG.A..GAAGA.AAAGT.TTCTCTCT.TTGGGGTT.CTGTGAAA.
JJ=   415  MV=                ACCAAGCACCA.AATTACCCC.TTCGTTTTT.TCTTTGCTGCTGA.TGCTTCC.AACCGCCACAAACAATCT.TGGCTTCGTTTAAACCA.T.ACGTA.TCCTAATTAAACTC.TTAAT.ATTAATAT.CATTATCTGTACT.CA.AATCTGC.ATA.A.C.AGAGTA.CA.ATGTTATTGATAAAAAAAT.ACCATTAATCAAA.CTTAATATA.AATT.TA.TGGTA.GGATAAATTTGATTATCAGGAAGTGGAGGACATATCATGTTTGGCAGTCAAATA.CTTCATTTTATTTTTG.ATTAAATTTAGC.T.GGTG.C.GTAAA.AAT.GAATTTATGTGTT.CTCTGTTTAATGAATTGATTA.ATGTGT.TTGTAGCTT.ATACT.TATGA.TCAATA.GTCA.GTCAAT.AC.AAAAACATAAAA.AAAA.T.ATT.AAAAGGGTATAAGTGGCACGTGCAAAAGATTCT.GATGGCACGTGTGGCAAA.C.CAGTC.GTCTTA.CC.C.TT.GGTTT.TTTTAT.CCTCC.TC.ACCTCTCCTTT.CA.GATTCGATATCATTT.C.CACT.CCCTTCAAAAA.AA.AAAGC.CT.CTC.T.CTCT.CC.TC.TCCTATTT.ATACCTC.TC.T..CGATC.TCTCT.CGCCGGCG.CTGCAAAT.CCCTAGGT.
JJ=   416  MV=                TTTTCATTATC.TTAAATGTG.TGATTTTTT.TTTATTTTAAAAT.GTAACGC.ATCTCACGCCTAATAGAG.TAATAATCGTTCGTACA.C.GTATC.TAAGAATATAGTCT.ACAAT.TTACTTTC.ATTTGAAGATAAT.CT.TGTATTT.ACA.C.A.GAATCA.AT.TTAATTTGTCCAACTTCAA.TGTATTTGGGAGA.AATTAATAG.CTCA.AA.TGGAT.ATTCTTCTCCTTATAAATTTTTAAAATGTCCTTTAAAAGTAATTTCCTTATATC.TTTTTTTTTTCAAAAA.AAAAAAGTCAAA.G.GAAA.A.TTAAA.AAA.TTTAATAGCTAGT.CCAAACAAAGAAATCTATTAC.AATAAA.TAAATTATT.ATAAT.ATTTT.ATTTTC.TTAT.TCTTCG.AG.TGATATTATAAA.CAAT.A.GTC.CTCAATTTCTCCTCCCTCTATCAACGTAAACTC.CATTTCTCTTGTCTCTCG.A.GATAG.TTCTGT.CA.G.GG.TACAG.TTTATC.ACCTC.TA.CCATCCAATAT.CA.ATGACGACACAATCA.T.CATC.ATCATCATCAT.CA.TTGCC.CT.CGT.C.ACTA.TC.AT.CAACACCA.CCACTAT.TA.G..CATCA.A.ATG.CAAGATGC.AAAGTTTT.AAGGACAG.
JJ=   417  MV=                GAGCATTGACG.TAAACGCGC.CGCCTTATA.GCTTCCGTCGTCA.ACTCTGT.GAGGTATAAAAGACGTAA.GGAAAAGCAGAGAAACT.G.GAGGA.AAAAAAAGAACAGA.GAGAA.AGAGAGAA.GAGTGAATTGTGA.GA.CAGATCG.AAA.C.G.TGTCAA.TC.TGTGTGTCATTCGATAGTA.ACTCGGATTCGGT.CTCAGAAAG.AAAA.CA.AACGT.GCACACACAGAGCAGAGAGACAGAGTCGCCATTAAAATATGTCCAACTTAAAAA.TGTGAGAAAGAGAGAG.AAGAGAAGAGAA.G.AGAA.G.AGATG.AAT.ATAATATACATTG.ACCTCTCTGTCTCATGAGCAA.GCACAT.GTCCTCTCT.CTCTC.TCTCT.TTCTCT.TCTC.CGTAAA.AA.AAAT.TACCAAT.CTTT.C.ACA.ATTCATTCACATGCTCCTCTCTCTTTCTTCATT.GGCTATTCTCTTCCCAAT.G.CTCAT.TTGAAG.TT.T.AT.TTACT.CTACTC.CCGAC.GA.CCACGACTCTT.CT.TCAGATCTACTCACT.C.CTTC.TTTCTCTCCTT.CT.TCTTC.TT.CAT.T.TTTC.CG.GT.GACCGGAG.TCGGAGA.AG.G..TAAAG.CTTCT.GATCCCTT.CCCCTTTC.CTCCGGCA.
JJ=   418  MV=                TACTCGTTTCT.CAGAGAAGC.TTGGGGCTC.GCGGTCTCTTGCT.CGGAATC.ATTATATTCGCCATCCCT.TGAGAGAGGGATTTCGG.A.TTGTA.ATCGTTTTATAATC.GTTTT.CATGTTAC.GATCAAAACTCAC.AA.AGATTTT.AAA.T.A.TAATAG.CA.TATATGTAAATACGATTTT.GAGGTAAAAAAGA.ATGAAAATA.ACAT.TT.TTGTT.TAAAAATTTGATGAAGTTGCCAAAATAGAGATATTAGGATCAGAGAATATCCAA.ATCGACATAAGTTTGT.ATTCTTCTAGAC.T.TGGT.G.TCAAT.TTC.TCTCACATGTGTA.TGTGTTGATGAAAAGAAAACG.TTTTGA.TATTTTGTG.TGGAA.AGCAG.CAACCC.AAAG.AAAAAC.AT.AAAAAGGCCGGT.ACGG.G.GGA.GAATCATAAATGATGATTATAAAATCGGTTTAG.TAATATCATAAACGTAAA.A.ACGAC.GACGTA.GC.T.TC.TTTAT.TAAAAC.CTTGT.TC.TCTCCTTGCTC.TT.GTTGTTCCTTAACCT.C.GATT.TGATTTGATTT.GA.TTCAA.TT.GT..C.GTCG.TC.CG.GCAAAATC.ACAAGCT.AA.C..TTGTT.TCTCC.CGAGAGAT.ATCTATCA.TCACAATC.
JJ=   419  MV=                TCCTTCCTTAC.TCAAGTCAT.GTTTTCCAT.TAAGAATCTTTTA.GAATTCT.GTTATCTTTGAGGGTAAA.AACTTAACTATGTTTGT.A.ATAAA.AGCTTAGAATGAGA.ATTTG.GTAAAACA.ACTGTCATGCTAA.AC.ACTAAAA.ATG.G.G.AGAATA.CA.AAATAAACTTGAGATATGA.GTATTTTGTTTGT.TACAATTTA.TGAT.GC.TAAAG.CCAAAAACATTGAGAAAAGAAAAAAAAAACATAATCTTCTTAACTGAGAAACGT.TGACATGCAGAATCAC.ACGTTAGAAGAT.A.ACTA.C.CGTGT.GTT.AGCAAACAATTTA.CACGATTACAACTACTGTACT.AGTCAT.GAAAGACAA.GACTT.TAAAT.TTCCAT.CGTA.CTTCTT.GT.GCATACCAAACT.CAGC.C.TCA.TAAAATTAAATGAAACCAATCGCAAAACTGGTT.ACTTTAAATTCTCCTCAC.C.TAAAT.TATCAT.GC.T.CT.GCTCT.GTTTTT.ATACC.TT.CCTCTGCTTTT.CC.CTTCCACTCTTAATC.C.TCCA.TAGCTACAAAC.AA.AGCTC.AG.TGA.A.AAGA.AG.AA.GAAAAACA.AGAAGCT.AA.A..AATGT.CTATC.CTTTCGTT.TCCTCACA.CTTTCTTT.
JJ=   420  MV=                AACATCTCGTC.TTTGATTAA.TGTATGGTT.CATTTCATACGAG.ACCCTCT.GTTTTGGCAAACCTATAA.CGGGTTTTCTCTTATAA.G.TTCTA.AGATGAGAAAGTAC.TACAT.TGAGATAT.AATTACTCAATTA.CA.TACTGTA.CTT.A.G.TCGTAA.TA.ATAGTCGGTGATTATCCTT.TTAAACTTTCTAT.GGACCGAAA.TGTT.CC.AGAAA.AAAAATGCAATAGTTTAGACTTTTAACTTTATTTTATTAGCTTTTCTTCATGTA.AACCAAAAATAACCCA.AAAGCAAGCGGT.A.ATAA.T.TATTC.TGT.CCCCCATGAATTG.CTTTTACTTTAGTGAATGAAG.TAGATT.TTAAATGCG.AAAAT.ATGGC.TGCTGC.TGCT.CATTTA.CA.GTTTTACACTAA.TGAA.T.AAA.TATGATCAAGAATCATTGATTCTACACCTTGTC.CCATGTCAAGTCTAGTCA.A.AAGCT.TATTTT.AT.C.AA.CTCCG.GCTCTT.TAAGA.TT.CTCTCTCTCTC.TC.TCTCCTTCACCATCT.C.AGAG.ATTGCTCCACT.AT.CTCAT.AG.ATT.T.GGTG.AC.CA.GAACAACT.TATCTCT.TG.A..GTGGT.TCAAC.CTCTATCT.CTCTCTCT.TTCTGCCA.
JJ=   421  MV=                TGAAAATGTAT.GTGATTAGA.CGATAAATG.AGTCAAATCATCT.ATTCAAA.ATGCTTTATCTTTAAAAA.GTGTCTAACCATAAAAA.T.GTTTT.TTAAAAAATATCTT.ACAGT.GTAATATT.CTCTAAAAACAAC.TA.CCATCGA.GTT.A.A.AATAAC.GT.CATTAAATTACCTTAACTA.AATTCAAGTAATA.ATAGTCAAG.TTAT.AA.TACAT.TAATGATCTTGAAATAATTGATGCAAGTTTGACAACTACAGTTTGATGACACGC.GACAAAACTTCCCACG.CGCTCCAAAAGT.T.AGAA.A.ATCTT.ATC.CATTTTGATTTTA.ACCTTATCCAATTTACCAAAA.TCAGCT.CTTTTCTTT.GGTAA.GTCTA.AAAATT.AAAA.CTCACG.TG.CCACATATGCGC.GTGG.T.ATT.TTAAAAAAGTAATAAAAGTCAATTAATTACAAT.TTGGGATAA.ATTACCAA.A.AGTTC.TCAAAG.GT.T.CT.CAATT.CGACAC.AAAAA.GC.CCTAATCTCTG.CT.TCTGTAAAGTTCAAC.A.TTTG.GCGGAGTCAAA.GA.AACAG.AG.TGA.T.TCTC.TG.AT.CCGATTCC.GGCGAAA.GA.G..GACGA.AACAA.ACGGAACT.TGTTCATC.ATCTTCTC.
JJ=   422  MV=                CAGAAATGATG.CAGACTGAA.GATATTGGG.ACTTTAGTTGATA.TTCGAAA.AAAAAAGATATTGGGACT.TAAGTTTGCAAAGTTTT.A.CTACT.ATAGTAATATCGTA.AGTAC.GTAAAAGA.TATATTTTACTAA.TG.TTTTAAC.AAA.T.C.GTTTAA.TA.TCATAAAATAAAATAACCA.TGTTATTTATTTT.TGGGGAAAG.TATT.TA.ATAAA.AATACACCACATAATTTCTATTCCCACAAAAAAATACACGATCTATTTTTTCGT.AACAAGAAATATAGGC.TTTTTTTTTTAC.T.CATT.T.TAGTA.TTT.AAAGTTTAAACCA.ATATTATTTATTTAAAACAAG.GACTAC.CACACACCA.CTTGG.TTAGG.GTCAAT.TTTA.TTCAAA.TA.AATTTCCACCAT.ATAA.T.AAC.TTAAGTTACACTATACAGTTTACTCAATTAAAA.ATTTGTTGTCCAATCAGT.A.AAGAA.GGAAAG.AA.A.AA.AAACA.TGTTAT.AAATT.GA.T.TGAGGTCTA.AA.TTAAATGTTGGTCAT.C.TTCC.AACTCCAAAAG.GA.CCCCT.CC.CAA.C.CAGA.AT.TA.GTGGAGAT.AAACTTG.AC.G..CGTCC.CTTCT.TCATTCTC.CGTCTTCT.TCACGTCA.
JJ=   423  MV=                CCGGAAAAACT.TTTCCATAG.TTGTGTATT.TAGTGGTAAATTA.TGATGAA.ACAGACAAATTCTAGTGT.TACAATAGATTATAATG.T.TCGAA.TATCCGTTGAAATC.TAGAT.ATTTGATA.TGATATAAAAAAC.GG.ATACGTA.AAC.T.T.ATTTGA.AA.ACAAAAGAAGACACTAAGA.AAACTATAAACAA.ATAAAGGTA.ACAA.AA.AGTAA.ATAGTTACATTCATTTCAAAATCTTTTGTTATTACATGTTTGGAATTAGAGTAA.CTTAAAAGCTTTATAG.TTTATATTGATT.A.ATAC.A.ACTCA.TAC.ACATCCCACATCC.CATCATAATTTTGATAAAATG.AAGACT.CGCCAACGT.GTCAA.CAGAT.CTAGCA.CCGC.CAACTT.CT.CACATGGCATCA.TGGG.T.TAT.TATTATTATACACACTTACTAAAACCAACTTCA.ATACGACGCCATGTATCC.G.CGTTT.TGATAA.TA.A.TG.CTCAC.TTTTTC.CTATT.TA.AATAAATCCTT.CA.TTTTCCTCCTTTTAC.A.TTTC.CTCACTCAACT.CT.CTCA..TT.CTC.A.CTAA.CA.GA.GAGAAAAA.GCAAAAG.CA.A..AAATG.GCTCG.ATCTTTCG.CTATTGCT.GTGATCTG.
JJ=   424  MV=                TATCGTCCTCA.TTCTTTTGC.TGTCGTGGT.TTGAAAAAGAAAA.TGTCGAT.ACATAACAGGCTTACAGA.AAAAACCAAAAATGTTT.A.GTAGA.CGAGACCACAACAC.GAGTT.ACACGAGT.TGCCAGTAATTCC.CA.CTTCTCA.GTG.T.A.GGGAAT.AC.AGAAACGAAAAGATTATAA.ATTAAAATAGAAT.TAACAAAAA.AAAA.AA.AAATC.CACTTCCGTTGTTGTCCGGTAAATATATAAAGGTTATTTTAAAATTGTTCTCTA.AATAAAAATCGTTCTC.CAACAAAAATCT.T.TTTT.T.TTTTT.TTT.TGTTGGAGCAAAG.CACCTAAAGAAATGTAGGGTA.AATTTC.TTTTAATAG.AGGGA.AAAAA.TACAAT.GTTG.AAAGAA.AA.AGAAAAGTATAA.AACG.T.AAT.CGTAAATGGGCCCCATGGCCCAAATCAAACTTG.CCTCAGTCATAACCTTCT.C.ACGTT.GGTTCC.TG.A.TT.CCCTA.GTCCCT.ATATA.AG.CAAGTGCCAAT.AG.CCTTCATCAATCTCA.C.GCCT.TCTCTTCTTCT.TC.TTCTT.CA.TTT.C.CGTC.TT.TT.CCGCTAGG.TTTCCGT.CT.C..TGTTT.TTTCT.TGCATTTT.CCCCAGAA.TTCCTTCA.
JJ=   425  MV=                CATTCTCTCCT.CCAAAATCC.ATACATTTT.CAAGAGACGGGAC.CGAAAAG.GTTAAATTCATCTCCTTT.GGAAAAAAAGATATCTC.T.CAACG.TGTCTCAAACCCAT.CACCT.CCACCTAG.AAAATCCTAAAAT.TT.ACCACAG.GAC.C.A.ACATGC.TG.TTGGTTATATAAGGGTTGT.AATGTGATATGTT.TTGTAACTT.TTTA.TA.CACTC.CATTAACACAATGCATGTTTTGAAGTTTGGCACCGATTGCTAATATAAAAAAAA.AAAAAGACAATCTACA.AAAAGTTTGATC.A.CCCA.T.ACGCC.ATT.TGAACGATATGAA.AATGGTCCTGAAAAAAGAAAG.AAAAAA.TAGTGGAAG.GTTAA.GGAAT.CTTTTT.CTGC.CTCACA.TC.TTTTTTCACTGT.GGGG.T.TAA.AAATCCCTCCTTTTCATGCCAAAACCAACTTTT.GTTTATTTATTTTTTACC.T.CTTCG.CTTTCT.CT.T.TT.ATTTT.TACCCT.TTTAT.AC.ACACAAACTCT.TC.TCACATTCACATTCA.C.ATTC.ACATTCCTCCT.CT.CTCTC.AT.TTC.A.TTTC.AT.CT.TCACCAAA.CTCTCAT.GG.A..CTTCG.ATTCC.GCAGTGAG.TTTTTATT.TCCTCTCC.
JJ=   426  MV=                TAACCAAATCT.CTTTTCACT.GTTTGATTC.GTACACTTGGATT.GTACTAT.CACTTTTAGTGTACAAAT.ATAAAGTGTACGCTGTG.T.ATTTT.TATATATATTTGTA.CACTA.AAAGTGGT.GTACAATCTAAGT.GT.ACGAATC.AAACA.G.TGAAAA.GT.GACTATTTTGCAAATTATG.AATAGTAAAGTGA.CTACTTTTC.TAAT.TA.AGTTT.AAAAAAGTGACTAGTTTACAAATTAACCCTAAAAAAAATGGAAATATTGAAGAA.AAAAAGGAAATTAGAA.AGGAAAAAGGAA.A.TTAG.G.TTAAC.ACG.TTACAACAAATTA.TAATCAGAGTTTTTTTCTTTT.TGCTTA.TATAAACAC.AACAT.TACAC.TTGTGA.CTTC.TCCACA.AT.TACAATTTTCTC.AACA.A.TCT.CTGTTTTTCTCTCTTCCTTACGAATCATCATCT.AATTTCTCAACAATATTT.C.ACTCT.GTCTCT.CT.G.AG.TTTTG.TCTAGT.TTCAC.TC.GCTCGACAATG.GA.AACTGAATCTTTCAA.A.CTCG.ATGTTCATGTA.AA.AGCTT.TG.TCT.C.AACC.TC.CG.TCGTTAGG.GTTCTTA.AG.T..ACGGT.AGTAA.TCAGTCAA.TACAGAGA.AGTAGAGG.
JJ=   427  MV=                AATTTCTCATA.TCGAGAAAA.AAAATTATT.AGTTCCCCAAACT.CATAATT.GTATGTTAACATTTTCTA.CCCATTTTCTTAGATTT.G.AATAA.GGAAAAATAATATT.TTGGT.TGTAAATT.GTAATAACTAAAT.TT.TTTCCGG.ATT.T.G.ATTATT.TG.TTTTATTTTCTTGACAGTG.GTAACTCTGCTCA.AGTGCTTGC.CTTC.AT.CTATA.AAATTGGAGAGACTTTTCATTAATTACTGTTCCAACAAATTTGAACTACTTTTA.ATTATGAGTCTAATTA.ATACAGAGAGAG.T.TCAA.G.CGTCC.AAC.GAATTAAAGGTCT.CGTTGTTATTTTCTCACTAGC.TAAAGG.AAAAACTTG.GCCAC.GTTGA.TGAACC.ACCA.CTTGAA.AA.ATCTTGAAGCCT.CCAT.T.TAC.ATCAAAACAGTCAAACCAAATTCGCAATCTCAC.AAGTTTCCCTTCCATCCC.A.AACAA.CACTTT.AT.T.AT.CTCTTGTTATAT.ATAAA.TC.TCAAACAATAA.CA.CTAACATTTCTCAAA.A.TCAA.GAAATATGGCC.AC.AAGAG.CT.TCT.A.CATC.TA.GC.AGAGTCTC.TCCAGCT.TT.C..ACTTT.CCTCG.TCATCTTC.TTCCTCTT.ATCTCTCA.
JJ=   428  MV=                CTGCTTCAGAA.AGATAGTCA.CATGCCACT.ATCATTTTGCCGT.GTGGGAC.TAATAAAAAAAATGTAGT.GTTATAGAATACACATA.C.ATGTG.TCTTCACTTTACAT.TATAT.ACATTAAA.TTTTGATTGATTT.TT.TTTCTTT.TCT.T.T.TCTAAA.TC.AATTATGAATTTCTTTGAA.TGCAATTATAGAT.ATAAACTTT.TACT.TT.CTCAA.TAAAACTTTAGAGAAGACATTAATAGAAGAAGTTTTATCTTAGCCAAATAAGAA.AACATATATGTACATT.TAGATATAAATC.T.ATAT.A.ATATA.AGA.TAAAATGATGAAA.CAAAGAAATGATGAGATTGTG.ATTATA.TATGAACAT.GACAT.TGACC.TTCTGT.CACG.GCGTCG.TT.TAAAGCTGAAAG.TTAA.A.GAA.GCAAATCCAACAAAAATTCTGACAAAAAGGCGC.CCTTTTGTTTCTTTGAAA.T.TTGGT.GGGACC.CA.C.AT.GCTTT.TGCAGA.CTAAT.AA.TAATTATTTTC.TT.CATCCGTTTGGCACA.C.ACAC.TCTCTTCCTTT.AT.TGCTT.TT.TGC.G.AAAC.TC.CT.CCTCTCTC.TCACAAT.TG.A...ATCA.GGACG.ATCCAATT.GAATCGCT.ATTTTTCT.
JJ=   429  MV=                TCTCCTTCGTA.CGTACGCTA.TTCAACAAA.TGATGTATTTGGG.AAGAGAC.ATAAGCGGAAAGTTTGAA.TTTCACCAACCAAAGAT.T.TATTA.GCAATTTTAGTGTG.GTTAC.TAACTTGC.ACGTCTAGAGGAG.TG.AACGTGT.TTA.G.T.GATTGC.TA.ACCTGCGCGAATGGAAAGT.TTGTTGGACGGGT.AAAATACGA.AAGT.TT..GTAG.TTGAATTTTGCTGGAAATATCTTTACCACTCTTTAAGGCAAATAGTTGTTCCCA.ACCTGAGCGTTTTAGA.AGGCTAAAATGT.G.TACT.G.TGATT.GTC.TAAATTGGGCTTT.TAAAAGACAAAAAAAGTGTTA.TGCGAT.GTGATTGCT.AACGT.ACGTT.ATTTTT.TTAT.TTTGTT.TA.TCACAAAAGTGA.AGAG.T.GGA.CGATACCAATTCCCTTATCCACACATTTTCTGC.CTCAAAAAATCTAATCTT.A.AAGAT.TAAAAT.AA.A.TG.AAAAA.ATAAAA.AAGAT.TA.CACCAACATTT.TT.TTTTTTTCTTCTCCA.T.TGCC.ACCATCAAGAA.GT.AACAA.TG.GCT.G.AAGC.TT.TC.ACAAGTTT.CACCTTC.AC.A..AATCT.TCATA.TTCCTTCT.TCCTACAA.TCACTCGG.
JJ=   430  MV=                TACATATTATT.CATATGATT.CTTTTTTTT.TGGTTGTTTTGTG.GTATTTC.TGGGTAGAAAATGTATCC.TAGAAGATTCTTGGTTG.G.AATTG.AAAGCTAAAAGGGA.ATTTT.CCCTGTTT.AATGGATGAAAGA.TA.AGAATGT.GAT.T.A.CCAACG.TT.TTTGATTCCCATGTGCACG.TCTTTGGAAAAAG.AAAGTGCAA.ACCA.GA.GAGAG.TTGTTGTCTGTTGAGCAAAGATGAGTGAAAGAAAAAATCAAATTCATGTTTGAA.CTAGCTCGTATACATG.AAACCGAACTAATA.ACCT.T.GTTGG.CAT.AGATAAAATATTT.TTTTGATCTTTAAAACTCCAT.CAACCA.ATAACCTTA.CGTTG.ACAGA.TATGAA.AAAA.ATTCTA.TG.TTAATGTTGTTT.TATT.A.TTC.TAAATTAAAAGCCAGTAATTGATAATTACGATT.ATTGGTTCAGAACGAACC.T.TCTTT.CTGAGC.CA.G.AA.AGTTT.AGTTCG.CCTTG.TT.CTGTCTGTGTT.TC.TTCCTCTTCCCCTGA.A.ATCG.AACGATTTATA.AA.ATCGT.CG.TCT.G.GCTT.TC.GA.CGATCTGC.TGACGAA.GA.C..CATGG.CGCCG.ATTTTCAG.ATCCACTT.CCCTTATC.
JJ=   431  MV=                GCTTTTTCTCA.CTCCTTTTT.TTTTTTTTT.TTGCAATGTGCTT.GTCCCAA.TCTCTTTTCAAGTAAAGG.AGTAAAAGACAAATCCT.A.AAAAG.AGGGAAACAAAATA.TCCGT.TAATAGTT.TCTACATGCAGGG.TA.TCTTTAT.ATA.T.A.TATTGA.AT.AAAACTCAATTAAAAATAA.AGTCTAGATAAAA.AGTGGTTGA.GGAA.TT.AAAAG.GTATTTAACAAACAAGATTTATATAGCAGAAACGTATATAGAACGTATACTCTG.AAGATATATATTTACT.CTGTTTTTTAGA.A.AGGT.A.GTTTG.TTT.TCTAGGAACTAAA.AGATAAGTAAGTTTTGGCGTT.TAAGAA.ATATGATTC.TATTT.TAGAT.TAAATA.TTTA.GACATG.TA.TTATGTAGATGT.AGAG.A.GGC.GTGTGCTTCTACCCAAATATGTGTACATTAATA.AAACTTTTCTCAAAGAAA.A.AGCCA.GATTTT.GT.G.GT.CTAAA.AGCTTT.ATAAA.TA.TAGTTCCTCAC.AC.AAAGCATAACCTTAC.T.TCTT.CTTCTCTCTCT.CT.CTCTT.TA.TCT.C.CCTC.AA.TA.CACACACA.CACACAC.AA.A..CACAA.GCTTT.AATATACT.CTCTTTTG.ATGGCTGG.
JJ=   432  MV=                AGGAGAGAAAG.AAAAAAAAT.CAAAGCGTA.GAGAGTCGAGAGG.ATCATAT.TCGTTTACAAAAGAAAAT.AGAAGATCGTTACTTTA.G.AGATG.AAGATCGTGATGGT.TTCAG.ATAGATAG.AGAGAGAGAGACG.AG.CGAGGAA.GTG.A.A.AGAAAA.TA.CATAAACTTCTATTTTATA.TCCCACCCTTTTT.CTTACTATC.AACA.AA.AAAAG.AAAATTGTTTAATGTCGGTTTTCCGATTGTTAAAAATATCCGCTTAATTTTCT..TACACACATTTTTTAT.TACAAAAACCAA.C.TTCA.A.ACTAA.ATA.ATTATGAGGGTTA.TATATATGAAGGATAACAAAC.AAATTA.CAGATTAAG.AAATA.CTATA.ATGAAG.GATA.ACAAAC.AA.ATGACACATTAA.TAAG.A.AAT.ACTTAAATTTGGCATGGGTCCGAGATAGTTGAA.GACTGACCCCTGTTTAAG.C.GGATT.CCAACT.TT.T.AC.CACCA.ATTTAG.CTCTC.CC.CAATCTTGCTT.AC.TACTTTCCCTTCCCA.C.CATC.TCTATCCATTT.TT.CCTAT.CT.CTC.T.CAAA.AA.AC.AAAGTGAA.AAATATA.AA.C..GGAGG.ATGCA.AGAACTGC.CGGATTGT.TTGTACGA.
JJ=   433  MV=                GGAAAACCAAC.TTTCTTCTC.TGTGTATTG.TCGTCAGAGATGG.TTTAAAA.GTTGAACCGAACTATAAC.GATTCTCTTAAAATCTG.A.AAACC.AAACTGACCGATTT.TCTTA.ACTGAAAA.AAAAAAAAAAAAA.AA.CTGAATT.TAG.G.C.CAACTT.GT.TGTAATATCACAAAGAAAA.TTCTACAATTTAA.TTCATTTAA.AAAT.AA.AGAAA.AATTTAGGTAACAATTTAACTAAGTGGTCTATCTAAATCTTGCAAATTCTTTGA.CTTTGACCAAACACAA.CTTAAGTTGACA.G.CCGT.C.TCCTC.TCT.GTTGTTTCCGTGT.TATTACCGAAATATCAGAGGA.AAGTCC.ACTAAACCC.CAAAT.ATTAA.AAATAG.AAAC.ATTACT.TT.CTTTACAAAAGG.AATC.T.AAA.TTGATCCCTTTCATTCGTTTCACTCGTTTCATA.TAGTTGTATGTATATATG.C.GTATG.CATCAA.AA.A.GT.CTCTT.TATATC.CTCAG.AG.TCACCCAATCT.TA.TCTCTCTCTCCTTCG.T.CCTC.AAGAAAAGTAA.TT.CTCTG.TT.TGT.G.TAGT.TT.TC.TTTACCGG.TGAATTT.TC.T..CTTCG.TTTTG.TGCTTCAA.ACGTCACC.CAAATCAC.
JJ=   434  MV=                CAAGATCGATC.GTAAATCGT.AGTATCGAT.CGTTATATAGCAA.TTATTAA.TAGATACTAAAATAATAG.ATGTAAAATACAAGGAA.G.AGTAT.ACTATAATTTTCAA.AAAAT.TTTTAAAA.AAACAAACAAAAT.TC.GATTACA.GAT.T.T.ACAGAT.AA.AAAAAGTATAAAGATAAAT.ATGTCTAGCTTAA.TCCACGTCA.TTTA.GC.TGTAA.ATGGAAAATAAAAAGCTGTATGTGAAAAAAAAAAAAAAAAAAAATCTGCAAAAA.GTAAACAAATTGCCAC.GTAAGATATCTG.T.TAGG.T.CAAAC.GTT.GACGTGATTTAGT.AGCTAACGTCAATTAGTTAAT.TTCCGC.ATTTCGTGT.ATTTG.AAGTC.TCTTCT.TTAA.CTTAAA.AT.TATTTCTGTAAT.TCCT.T.TCT.TTAAACAAAACAGAACGAAATAAATAAAAAATT.CTTCGATTTTGTTATTTG.T.TAGAT.TGAAGT.TC.A.GA.CACCT.AGGACT.ATAAG.TA.GACGATCTCTT.AT.TGTCTTGTCTTCTCA.T.CAGA.CAGACATCAGA.TC.AGAAG.AT.TTT.G.GTTT.CA.AG.CTCTTCTT.CTACGAT.TC.C..CCGAA.GCTTC.TGGTAAAA.ATCTAAAC.GAAATTCC.
JJ=   435  MV=                CAATCTTGTCC.TACTCTCTC.ACTAAGTGT.CTCGTTGAATTGT.GTCTGAG.CAGCTTAAGCTATATGTA.TTTGCTGGTGTTGCTTT.G.TGGCT.TTTCTACTTCTCTA.AACTT.TCCTCTGT.GGAAGTAAGACTT.GT.TTCTTTC.TAT.G.T.AGTTTC.GC.TTATTTCACTGGTGCAAAA.AACAGCATGTAGT.CGAGGTTTA.GGCA.GA.AGAAA.CCCTACAAATTTAATAAATTTTGGTTATTTGTTTTCTCTTTTTGACACGAATGA.ATTTATTATTTTTGTT.GGAAAAATATTT.T.CATT.T.TATTT.GGT.AAATAAATAGTGT.AAAATAACTTCATTAATTAGT.TATTAA.AAGCCCGAA.ATGCA.AAAAT.AAAATA.AAAT.AGATTC.TC.TTCTTGGTAAAC.AAGT.A.AAA.AAAACAGCAAAAAAAATAGAAAAATATCGGAGT.AGAAATAAACCGACTACC.A.AACAG.TGGATA.AG.A.GA.GTTAA.AACGAG.CCCAT.AA.AACCTGTTTCC.AA.ACAGTCCATCTGTTA.A.TTTT.CCTTTTCTCCG.AT.CAATT.CC.AAA.A.CCCT.AC.TT.CAACCCTG.CGATTCA.TT.C..ATCAT.TCACA.GAGTTTGA.AGAAAACG.CCGAAATC.
JJ=   436  MV=                GGAAATGGCGT.AGTACGAGG.AAGAAGAAG.ATGATGACGACGA.GGAGTTT.GCATAAACCCGGAGTTCA.ACAAAGAAAAGGTCCAA.A.TACAG.ACAATGAATCGAAG.AACAA.GCTTCATG.TCTTGATGTATCA.TC.ATCATGA.GAG.G.A.GAATGA.AT.GATTTACTTTGAATTTTCG.AACAGATTCTTTG.TTGATCAGA.TTAG.CA.TTCTC.TCTTATCCATCCTTGTCATCGATTCTTTTGTTCATCATGTTGTTGAAATCAGAA.CAATATGGACCAGAAA.TTGTAATGACTA.A.AATA.C.CCTCA.GGG.GCAAATCAGTAAT.TATGATTTTTTTTTTCCTAAG.CACCAA.CCCTCTTTT.GTGTT.ACCCA.AAGAAA.GAAA.ATAAAA.GC.TCACGATCAATT.TTGT.T.GGG.CTCCTTCTTCGTCTTGTAGCCACGCACTTGTTC.TCTTTATCACAGTGCCCT.C.TCGCT.CTCTGC.AA.C.AA.CACTC.TTAATA.TATAT.AT.ATATATATTCA.TC.AATCCCTATCTCTCA.T.CGAA.TTCTCTTCCGA.TC.GTCTT.TT.TTT.C.TTCC.CG.CG.GTTTCTTG.CGTTTCC.GG.T..CAGTT.TGCGG.CACCGTGT.TTTGTTAT.TTGGTTGA.
JJ=   437  MV=                ATGATCAAACG.GGTGTAGTT.GTACTCATC.CGAGAATGATATG.ACCTAAA.TCTTTTTCTGATACAATT.TGAGTTAAAAGTGGAAA.C.AAAAC.AAGGCCAAATATCT.ACCTC.GTGGATGT.CCGTTTAGTTTAG.GT.TCCAAAT.AAA.G.C.CGTTGG.TG.TCGTAGACTTCTGAGTTCT.GGTGAATTTTGGG.TAAATTGGT.CAAC.GG.AAATC.AATGAATCACATCAGTACTTTCGGACACGTCATATGAATTACATCAGTACTTTC.AGACACATTACATCAG.TCTATCTAGTAC.T.CAAC.A.CCGAA.CAT.TTAAATAAATAAA.AATGAACTTGTGAAAATCATA.ATTACC.AAAATGCCA.AATTT.AAACA.CGCCAT.AATG.ACTAAC.AC.AAAAAAGGATAG.TTTA.T.GCA.AATCTTAATTCCACATTTAATTAAACTAATCAC.GAAAATGTGCAAAACTTT.A.GTACT.GTCATC.AG.A.AT.ATATT.ATCAGA.ACGTT.TC.AATTGGCGGCT.TT.CTCTCTCTTTCCCCA.G.GAAG.AGAAAGTTCGA.AC.TCCAG.AA.ATG.G.CGGT.GG.AT.TCTCCCGC.TGGAGTT.AT.T..ATCAT.CGCCG.CCGTGCTT.TTACTTGC.TGCGACAA.
JJ=   438  MV=                CCTTGGCCTGC.TCAAATAAT.AACTCCTAG.GGAAAATACATAG.TGCATGC.ACTACAATGAAACGAATT.CAAACATGTCTTCTCAC.T.ATCTC.GAGAAACGTACAAA.ATTAT.AAGCTTAT.TTATACAATCTCC.TC.TTTCTGC.TAC.A.A.GCTTTT.CA.GTTTTCACACAACTGTGAC.AAAAGTATTTTTA.ATTTTTGGC.CCAC.CT.CTCTT.TATGAACCCCCAAAAAAAAACATTTTCTCCAATATCTCAACCTTCTTTATACAA.AACAAAATGTAAATGT.AAATAACAAATT.T.TACA.G.ACCAT.AAT.AATTTAAAAAAGG.ACAGACTGCTCTGAGTCTGTG.AGCTTC.TGTGTAAGT.GTAAA.TAAAT.AATAAT.AATA.AAAAGA.CA.GAAAATGACAAA.GCCA.G.AAG.AGTTTTCATTTTTTTCTTTGCTTTTCTTCATTA.GCGGTAGGGTTCACTTTT.T.TATTG.TTTTTA.AG.T.TT.TGAGA.ATTTAT.AAGTT.TC.AAATATCACAC.AC.AGAGATAGAAAGATA.A.TAAT.AAGAGTTTCTT.CT.CTCAT.CC.ACA.A.TCTC.TC.CC.TCTCTCTC.TCTTTCC.TT.C..TTCTA.GCTAG.GTATTTTG.TATTCTCT.TCCTTCTG.
JJ=   439  MV=                CTTTGTCATTA.AACATAATA.AAGGAGAAT.TTGAGTGGATACA.AGTTGTA.AACTTTTTTAAGATCATA.AACACCATATATCCCTA.T.AAAGA.TAAAGAATACGACA.AACTT.AGATCTTT.TTCCTCCAACGTG.AT.ATCTAGT.AGT.A.A.TGAAAA.AA.CACATGATAGTTAATAAAT.AGATCTTGACCCT.ATAAAATAA.GTAA.AG.ACTTT.TTTAAAGATAGCAAAAGTAAACTCTGTAAGAAGTCTCCAATGGAGAACAATCTA.ACTCTTCCAATGTGGC.ATAGGCCTAATT.T.GGGG.A.TCCTT.CTT.ATATTTCGGGTAA.AATCACACACTCATGTAAAAA.TACCGA.CATCACTAT.CATTA.TTACA.AACAGT.ACTT.TTCTTT.CA.TTATTATAGTTT.AGAA.A.AAA.AAATAACTCGTTTATTTATATAATATCTTTATT.AGGAAAAAAGTTGTTTCC.C.GACCA.GCAAAA.TT.T.CT.CTCTT.CTTCTT.TATAA.TC.ATCAGATCGTT.CC.TTCACTTGATTTTCA.G.GGCT.CGAAATCTCTC.TC.AAAAC.CC.TCT.C.AAAA.AT.TC.CAAAACAT.AATCTCA.TT.T..CTCAA.GTTTA.ACATTTTC.GAGCCCCT.TTAGAACA.
JJ=   440  MV=                GTGGAGAAAGA.TGTCAAGAA.ACAAAACAA.AAAGTGTGTGATT.TTGATTT.AAATAACTTTAGATTTTA.TCAATATTTTATCCCCC.A.ATTTA.ATTTTTTTTTTAGA.GGTTA.TCAATTAA.TCTACGATAATTA.AA.AATATGC.TTA.T.T.ACTCTA.TT.AGTATGTGTGTTTGTGGAT.AGATTTGACTAGT.TGCACACAG.ATAT.GA.TATTT.GTTAAACATTAGTTATCAAAACAAAAAAATAAATATAAATTTTCAATTCATAAA.AAACCATATAAGCAAG.AATTTGAGATTT.T.GATA.T.CCGTT.TAA.TCTCGATACAAAT.TAATATTAACATGTACATTAT.CAAGTA.ACAATACTT.ATCTT.GTGCT.TATGCT.TAGT.TGCTGA.TA.GTGGAGGGAAAA.GGGT.A.ATA.GAATTGGAGGGTTAATGGCGGGAAAATGTCGAT.AAAGTCCCTTCCTTTATA.T.AACAT.ACATAA.AT.T.TT.CTCGC.ATTTAA.GAATT.TT.AACATCCGCTA.GA.TCCTTCTTTCTTCCA.A.ACCC.TTAAGCTCCAC.CT.TCGTT.TT.CCC.C.AATT.TC.TC.TCTCTCTC.TGCCTTC.GT.T..TATCT.ATGTC.TTGAAAAG.TGAAAAGC.TTTAGGGC.
JJ=   441  MV=                TTTTACAAGTC.TCAGATTTG.TACTTAAAA.ATGGGCTTATAAA.CTTAGTG.GTGAAGTTTATGGTAAAG.AAAGTTTGTCATTTGAC.T.CAATTCTATTCAATAAATCT.TCATA.AGCCATTA.GTTCAAAAAGAGA.CT.AGCAATA.ATT.T.T.ATATAT.AT.ACTATCTTACATAAATATA.TATATATATATAT.ATATAGACT.TGGT.AT.TTTTA.CTTTTTTCACTAAATATATGATCACTTTTCACTATAGTTAGTCATTCTTTTTCT.CAATAAGTTTGACAAA.GCTAGTCTTATA.T.TATT.T.TTTTT.CCT.ACACTTGTAGTAA.CAAATTGGTACCATATTTTAG.AGAATA.TTTCATAAA.AATAG.TAGAG.GTATTA.AATG.TTGCAA.AA.AAAAAGTCAAAC.CGTT.A.AAG.TCAAAAAGAAATGGAGAGACGACAGGTAGAGAA.AATAAAATACTATAAATT.T.ACCAG.AAAAAA.AA.A.AA.CACCA.TAAACA.CGATG.AC.CGCGACTATCG.GT.ACTTTCTCTCTCTAA.A.AAAA.ACAAATCCAAC.GT.CTCCG.TC.TCT.T.CTTC.AA.AC.GCGTCTTC.TTCTCTA.TT.T..TAACC.CTCTT.TCATCGTC.TCTTTCGC.TTTTTATA.
JJ=   442  MV=                GGTTTTGATTT.TCAAATATA.AAAATGCTT.AAACAGTTAGGCT.CACGAGA.CTGAAGGAAGGAAGAGAA.GAGAAGAGAAGAGAGGG.A.ATGAG.AGGACAGCCAAATT.GGTTC.AAAAAGAA.AACCAAATAGGCT.TT.GCCTTTT.ACC.T.T.ATTAGC.TT.TTGTTTTTCTTTCTTAATT.CTGTTTTTTTTTT.TTGCCCCTT.GTAT.GG.GGTTT.ATGTTTGTGTACATAGAGCCCCAAAGTGTAAATGCTCTTTTCTGTTAAAATAAT.TATTATGTCCTATCCA.CTATTCTTATCC.A.CCAA.G.GAAAC.CTT.AGGCATCTCTGCA.ATAGGTGCATGCAATGTTGTG.CTAGTA.AACAAGTAA.GCATG.AAAGC.CGCAGA.GAAG.CTGATG.AC.AACAAAGCCCAT.GTAG.A.AGC.CTTTGATTGGTTTCCATAGTGGAAACTTAAAAC.TTAAAGCCCAAATGTGGA.A.AATAA.AAGACA.GC.C.CA.AAACT.TACCCA.TTTAA.TT.TACGGTCTCTC.AC.TCTGCTTGTGAATAG.C.GAAA.ACACAAAACCC.CA.AACTC.TC.TCT.A.CGAA.GG.CG.GATGCACG.CTTCTCT.GT.C..TCCCT.CCACT.CTCGAGTC.TCGTCCCC.TCTGGTCA.
JJ=   443  MV=                GTTTTATGCTT.ATAATAATC.AAAATCCAA.AAAATATGCAGAA.AGTTTAT.GAGATTGGTAATTATGCT.GAAAGTTTATGTAATCG.A.ATTGT.CCAACTCCACATTA.TGAAT.TTCATTAC.AAATCTCTTCCGT.AT.AATTTTT.AAG.T.T.TCACTT.GT.TATTTATTAAACGCATGCA.TTTTCACATTGAA.AAAGAACAT.TTTT.TC.AAAAG.CATAATAAGAACCAAAATAATAAAATGATAAGAACACCAAAATGTTGAATTGGA.AAAGAGAAAAAAAGAG.GAAAAGAAGAGA.A.AAAG.A.ATCGA.ATT.CTCGAGGACCTCG.TGCTCGTCACCAAAACCATTT.TAAGAA.CCAACTTAC.CTTTC.CCAAA.TACGCT.TTTT.CATCTA.AC.CCCAAAAATAAT.CAAA.A.TGA.CCATTATACCCTCACCTTCATCTTCCTCGACAT.GTCACTGCCTCCAACCCC.A.CCGAG.AAACGC.CA.G.CT.CCGTC.AAATAT.TACCA.AA.CTCTCTTCCCC.TC.TCTCTCTTTCCTCAA.A.ACCC.ATTAACCATTA.CT.GATAA.CC.CAA.C.GAGA.TT.AC.CTGTGAAA.GTCTTCG.TC.T..TCCCA.TCATT.TTCCCTCT.AATATCCT.CACTTTCT.
JJ=   444  MV=                GAAGATGAGTA.TCTAGTGAA.TATCACTCT.AAGCGATCAGCTA.CAGAGAC.TCTTAAGGGTCATATCTT.CGAGGTTAAATTTGTTT.A.AGTTA.TGATTAGTAGATAC.GAAAT.TACGAGTA.AGAGAACAGAACA.TG.AACTTAC.GGA.A.A.AGATAA.AA.CTTTACTACGAAATTAGTA.ACAGAACATAAAC.ATGAAATTA.AAGA.AC.GAAGC.TTTATTACGACTTCTTTGATAAATGGAACTAACCTAGAGAAGAGAAGCCAAAAT.CTAAGAAATTCTTTTG.GGCGATACGACG.A.AGAA.G.ACAGT.CAA.ACATTAATTTGGT.CACTAATACCAGACTTTTTTG.GGTAAC.CCAGACTAA.ACCGA.AATCA.ATCTGGCTCTC.TTAATT.GA.ACCGATTCAAAT.CCTT.C.ATG.TCCAATCCGATTTTAATCAAAACCAGAAGAATC.GAGTTTTGCGAATTAAAC.C.GGTTC.ATCCGG.TT.C.CG.GATCC.ATCAAA.CGATA.AA.AGAGTTAAAAA.CC.CAGAAGATAAGTGTG.A.TAAA.CCTCTCTGGCA.AT.TTCTT.CT.TCT.T.CTTC.TC.TT.TTTCTTTG.CTCTGCC.AA.A..AATGG.CGAGT.CTACTCGA.TTCGTTGA.CAACCAGA.
JJ=   445  MV=                GGGTTCTTCCA.AACTTTAGC.TTCTTCCAT.TTTTAAGAGACCT.CTGAGTT.TTGGTGTCCCCTTACAGA.GAAACTTCGCTCTGTCT.C.TCCAT.TGGATCGGCTTGAC.CGCTC.TCACGTTG.CGGTTCCTGCGTT.GG.GTGGGAA.GAA.G.A.GAGAAA.GG.GGGACATAGGTCTATAAAT.TTTTACTGTGTAC.AAAAACATG.TAAA.CT.AAATA.TATTAGCTTCATGTACAAAATAATGTCGTAGTAGAGATTTAAGAAGCAGCTTTT.TGCAACTCTTTTTTCA.TTTCTGTTTTTG.C.AATT.T.CATCA.ACT.CCAGAGACTTTCA.TAGAGATATGTTTAGATATAA.AATGAT.ACAAAAACA.AAATA.ATATT.AATCTT.TAAA.AAAGTA.AT.GCCGCCAAAAAA.GGAA.T.AAA.ATATTTCGGAAATTAATAAGAAAACCACAAAAA.CGGAACAAGTTTCGAGCT.T.CAAGG.TCAGCT.TC.T.TC.ACTTA.GAATAT.AACCA.AG.TGTCAACAAAG.TC.AATTTTCCGATCATA.G.CTTT.TTAGGGTTCCG.TT.GACTT.CA.AAT.T.TGAC.AT.GG.CTAATTCC.TCAATCG.TA.G..CTCTT.CTTCT.TCTCTTTG.TTATCGCT.AGTTCCGT.
JJ=   446  MV=                CAATGGAGGCT.GTAAAGTTT.TTTTTTGTT.TTTAACTTAAATT.TAGATAA.ACAGTTTTATTTTCTTAC.ATAATATTTTTGTTTTT.A.AAAAA.AAGTTGTAAGTATT.TTTGT.TTAAATGT.GTAAAAAGAATTG.AA.TGATAAC.AGA.T.T.CTTTAC.TC.ACAGAACAAGAGATATTAA.ATTTTCTTTATGT.TTATAGTAT.TTAA.TA.AAGTT.TATAGTATTTATTTCCATATATACATTTGTTTCTGTAAGAACTATCCATTTGAT.ACTAGAATAAATTTCT.TCATTTGGATTA.G.ATTG.T.TCAGT.ACA.AAACTCTATTTCT.GGCATGTCAATAAATAACAAA.TGCTAA.TTTTGGCTC.TTAAT.CTTGT.TGATAG.AATA.CTAAAC.TT.GCAATGCTTTTT.ACAC.T.AAT.CTTTATCTCTTTATATATTTATTTTTAAAAACT.CTTCTTTCCTTTTTTTCT.G.ATTTA.AAGTAC.AA.A.AA.AAAAA.CAATAC.ATCTT.TC.CATTGAACTAG.AA.GAAAACATTTTCACT.G.TCCT.TTTGAATCAGA.AG.AAGAA.AG.AGA.A.AAAA.AA.GA.GATGGAGA.GAAACAC.GC.C..GGTGA.GAAAC.CCTCACAC.TTCCACCG.CCGATCTG.
JJ=   447  MV=                CTTTCTTGGTT.TCTAAAATT.CAAATGTCT.TGACAACAATTTT.ATTTTTC.TGTTGACAACAAGTTATA.AAACCAAAAGTGTAACT.G.AAATA.TATAAATCCATATT.AGTTC.GTAGGTAT.ATCTGATAATTTA.AT.TTAATAA.CTA.A.A.CAAGAA.TA.TCAAAAAGTATGGATATTC.TTCAAAAGTATCT.GTTTAAAAA.GATT.GA.CAATT.ATTTTATTTTATTTGTGGTGATAAATATCTAAAATATAATCTCTAGACAATATT.ATAAGCTTCTATTTTT.ATGGGAAATTAA.T.TAAC.A.AATGT.TTT.CTAAACCAATAAG.ACAAATTATTAATAGCCTAGA.AAACGG.ACAATTAAG.AGACA.AAATA.GTAAAG.TCTT.CACTTC.CT.CACCATAACAAG.GTTA.A.AAA.TTCTTTTGACCTGGTGAACGACTTATAATCCAC.CACGTGTCAAAACTCACA.C.AAAGC.CCTCTC.AC.G.TG.CCAAC.TAATAT.AAAAG.CC.AAAGCGACGGT.CT.TCAGAGTCTCCCATC.A.CCTC.CGATCTCAAAT.CT.CACAA.TC.TTT.T.CTCT.CC.AA.ATTCTCTT.CTCTCTG.AA.T..CAATC.CAATC.ATGGTTGA.GCCGGCGA.ACACCGTT.
JJ=   448  MV=                GGAATTCCGTA.AGTTGAAAG.ATGAAATCA.CAATATAGATATA.TAAAGTA.ATTATGATCCTAAAAGAT.GGTAAAAGTTTTTTCCG.A.CATCT.TGAGATTAGTAAAT.ATTTT.GGTTAGAA.TCCCCAATCACAA.TA.AAAAAAA.AAG.T.T.TATATT.AG.AACACCAAACAAAATTATA.TAAACCTCAATTT.TATTTTGAT.TTCT.AT.CTCCG.TAAACCAAAAAAGCCACACAAACCCCTCTAACCTTCTAGATAACTTTCTCGTTA.TGCTATTTTTTTAAAT.AACCTATCCAAA.A.AATT.G.TTGTT.CGT.GTTTATTTTATTA.ATTCTGTTTTGTTTTTCAACT.ATTTAA.TCCGATCTT.ATGTG.CATAA.ATATCC.GTCG.GAGTTA.AT.TTAGAGTTAAAG.AAAT.A.GAT.TAGCGTGTGAGCTCATCTCTCTTAAATCTCTCC.GCTCTAAATAAGTTTGTT.G.GAATT.ATCCTC.CG.C.GT.TTTTG.TTAAAT.CGATT.CG.TTCCGCGACCT.TA.TCCATTTTCTTCATC.T.CTTT.CTCTCTAACTT.CG.ATTTT.CC.TTT.T.TCTC.GC.GC.GAGAAAAT.TTCTGGA.TT.T..TGTCT.GCGAA.TCACGAAT.ATTCCAGC.GTTTCTTC.
JJ=   449  MV=                GTCCCGCATAT.TTTGGTTAA.TTAGCTAAT.TAATTTGATTAAG.GAGAAAA.ACCTTATGGCTTTTTAAG.TATGGTAATAATGTGCT.C.GTGGT.TGATAATAAGCGTG.TGTGG.GTTATTTG.TATGATTATGTAG.TG.TGTTTGG.TTT.G.G.AATTGT.AA.TATTTGGACCATGGTTTTT.TAGTACTTATGTT.GTTTAAAGT.TTCA.TG.TACTG.TTGTCAATAAAAAAGAAAAATTAGTTAATGCAATTGTTATCAAATCTGTTTTAA.CTTTCAAGTGAACGGT.GTAACATAATTT.G.TTAT.T.TAATT.TGC.TAATCTCTAAAAC.CCAATCACTATCTATCTTCAA.TGGTGA.TTACCAAAG.CTAAA.CCACT.CTGGTG.TAAG.GTTAAA.CA.GTACACAACTTT.GGTT.T.ACA.AACTCAAATTGATGATTTTTTTTTTGTTAATAA.GAATTTCCTAAAAATAAT.T.AAATC.TAAAAC.CC.T.AA.AGACA.ATCAGT.CTTAT.GT.TCTGCCGTCGT.TC.ATTGTCTTCATCATC.T.CCGT.TAAAAACAGAG.CA.TTTTC.AG.ATT.G.ATCG.AC.CC.ACTCTTTC.TCCTTTC.TC.T..CCATA.AATCT.CATCATGT.TTTCATTA.ATACTCCA.
JJ=   450  MV=                TGGTGGAAGAT.CAGGCAAAA.CAAGTGAGT.GTATTAGAGAACA.TTGAAAG.TGTTCCTCAAACACAAGA.GTCATCAAGCGATTTCA.G.TGAAG.AAGAGAAGAGAGAA.GAGGA.TACGGGAC.AAAATCAGGGCAT.GT.TAAACAA.AGG.T.A.AGAACT.CG.AGCTTGCAGAGAAAACGTA.AAGCTCGCTGCTT.TGCTTTCAG.GTCT.TG.GCTTT.GAAGGAAGCCAAAGTTTTCATTTACTTGCAAGAGTTTTGTAAGTTGGATTTTTT.TTTTTCACTTGGAAGT.TTCTTCTTCTCA.G.TTGC.A.TGATC.CAT.GTATAAAGTTTGT.TGATTATTTTTGTAAAACTTG.TTTTGT.TCGATAAAA.TTTAT.CATAT.TTGGCG.AAAC.TAGTTC.CT.CCTACATTTTTG.CTTC.T.AGC.CAAAAATAAAGAATAAACCGAATCTTTGGGTTA.TGGTTGGTTTGATTTCTC.A.ATTCG.GTTTGG.TT.T.CA.TACCC.AAATTT.GAAAC.CT.AAAACCCTAAT.TT.CCTTTTTCTTTCAAA.T.CCCC.AAATTTCTCGA.TC.TCGTC.GT.TTC.T.CTTC.TC.TC.GCAATCAT.CGCACCG.TT.T..CTGTG.GAATT.CTAGTCGA.AAGGCGTT.TTGATGGA.
JJ=   451  MV=                ATCAAAGGTCA.AAAAATTTG.AATTTTATA.TCTGGACTTTACA.GTTACTG.CACAATTCAAAATCGTAA.ATAATGGGTAATAGTCA.A.CTGTT.ACGGTTGCTGAGTC.AAAAT.AACACGTA.TTTGATGCTATAA.CT.TAAAAAC.GAC.A.T.CGTTTT.AA.GAATTGAAATTAAATTTTT.TTATGATGTCTCA.ACCCCACCA.CGCT.TT.CACAA.TAATTGTCGATAAAATGATAATGAACGCATAAATGAGTGAAAACTGAAACGTAG.TGGATTCGAGACCTGA.TTTTTATAAGAT.T.TACT.G.AAGGT.TTT.TATTTTTATTTTT.TCTGAAGTTAGTGTTTTTTAA.AAATAA.AAATAAAAA.TAATA.ATAAT.AATAGA.AGTG.TTAATA.AC.AGACAAAACAAA.AAAT.A.AAA.ACCCTGGCCCATAGGCAAAACAAAAAAGGAAGA.CACGTGCTAAATGAGGGA.T.GGCCC.ATAGGC.CC.A.GT.AAACT.GGTTAT.ATGAT.GA.ATTACCACCTC.TC.AAAACCAAAAGTGTC.G.ACTG.TAGCGACTCTC.GC.CGGAT.AA.TTT.C.CTAG.GT.AA.CAATCATC.ACCATGA.AG.C..TCTCT.TTCTC.TCTCCCTC.CCAAATCG.AAATCCAG.
JJ=   452  MV=                AGTTAGTCTGA.CAGATAACG.TTGTGGTGT.TTGTGGCATGGTC.AACGTTT.TTCTATGTGTAAAATGGT.TGGTCAACGATTTTGTC.A.TGTTT.TATTTGGCCACATA.CGAAG.TTCACGTA.TTAAATGACTATG.TT.TTAAAAG.TTG.G.C.GTATTA.AA.CAACATTTTTTCCATTAAA.GAAATATCGCATA.ATAATATTA.TATA.TC.TATAC.TATATTTTGAAAAATGTTGTGGCTTTCTAGAAAAAAGGAGAAGAAGGAAGATTT.AAAGCAAAAAAAAAAG.TATTTAAGCTGT.C.ATAA.A.TAGAA.TTT.TTTTAATCAAAAG.TGTCTAAAAGGTTATTTAAAC.TCGGTT.TAAGGTGTG.TCAAT.AGGTA.GAGAAA.TACC.GAATTA.GC.TAACCCGACCCG.TACT.C.GGGTGGCTCTTTCTTTCAATTCTTTCTTATTTTGTGG.TCGTTAAACAAAGACCGG.A.TAAGT.TGAAGA.CA.T.TC.GCGAC.CGTTAT.TTATT.TC.GCAGAGTGATT.AG.AGATAAAGAGAGAGA.C.AGAG.AGAATCAAAAC.AA.TGGCC.AC.TGT.G.AAAA.TC.TC.TCTTTCCT.TGGCTTC.GC.T..ATCAC.CATCT.TCTTCTTC.TTCTTCAA.TTCAATCT.
JJ=   453  MV=                AAGTTATCATC.TAAGAATAT.TTACAACAT.TATATTTGTGTAC.AATTGCT.TGATTTTTCATGTACGAT.TATAAACAAAATTTTAT.A.GTCAT.AACTCTCTTTGTGT.TTCTC.TGTTTACT.TTGTTCATCAAAT.CT.GGAATAA.AAA.C.A.TTTTTC.CT.ATGTTTCTTTTAACATTTT.TACAGATCACATA.TGTATTTTT.ATAT.CA.ATTGT.TTTTAAAGGTAATCTTGAAGAAGAACGAAAAAAGGATTCAGATCATTAAAGATA.TGTAAAATTAAAAATT.TATTCTAATACT.T.CTAT.G.ATCGT.GAT.CGCGAAAAAAACG.AGGAATTAACAAATAATTTTT.GTATTA.TCTACGAGG.TGGGA.GAATC.AAGATT.GCGA.GATTTT.CC.AATTAAAAATTG.CAAC.A.AGG.TTTGGTCATGTAGCCAAAATTGAAAGATAGTTG.GTAGGCGACTTTTTTTTT.G.TTTTA.GTATAA.AA.A.TG.TAATT.ATTGTC.CTTAA.AA.GGCATTATTGC.TA.CATTGCTAATCAGAA.A.CTGA.AAAAAACAAAA.AA.CAAAT.GG.CTA.G.CAAC.TA.CG.TTTTCTCT.GTTCTGA.GG.T..CGCTG.CTTCT.GTTAATTC.ACACTGTA.TTCTTAGG.
JJ=   454  MV=                TCAGCACCATA.ATAATCTTT.GATTTTCTA.GAGCTTTTAAATG.AATAACA.CATATCTCTTTAGTAATA.GAATTCCCTAGAACAAA.C.CACAT.ACTCTTGTTTTTCT.TTTAA.TAATAGAT.GTTTGGATGGAAA.AA.AATCCAG.TAA.T.C.TATATC.CA.ACAATTGTCTTACCCATTT.ATCCGAAAGATAC.AACAAAGCT.TATA.GA.AAATC.ATGTCTCAGATAAACATTTTGATTTACAATTAATAACATCATAAAACAGTGGAA.ATGTGTTTAGCAGTAG.ATAAGATAACAA.T.TATG.T.AAAAA.AAC.TGGAATTAGCTTT.TGTAAACTGTTCAATAATTCT.GATATG.TTACCATAT.TAACC.AAAAA.ACAAAA.TGAG.AAAAGT.GA.GAAAAAAAATGA.AAAG.A.AAC.AAAAAAGGAGGGTATTATCGTAAACATAAAAAA.TGGTCTCTGCCCTTCACA.T.GCGTT.CTTTCT.AT.C.AG.TCCTT.TTAAGA.GAAGG.GA.GACAGAACATT.CT.TTGGATTTTCTATCT.C.TCTC.TCTCTCTCTCT.CT.CTCTC.TT.CTT.C.ACAC.ACACA.GAGACATC.ATCCTCT.TC.A..CACCC.TTTTC.TTTTGCAC.AATCGCAT.TCACTATC.
JJ=   455  MV=                TCTTCTCTTTA.AGATTACGC.GTAATATTT.TATAATGTTTCCT.TTATTAA.ATTATTAAAATTAAATAA.GTATTATGTCTAAAAAT.A.TTAAT.TTCGAAATTCTTTA.TTAAT.TATTAAAA.TTAAATAACATGA.AG.TATTTCT.GTC.T.A.AAAAAA.TA.TGAATTTCGAAATTCCTTA.GCTTTAATAAGTC.GGCAAATTT.TCTG.TA.CCAAC.TCGACAAACCCATTTCTCAGTGGGTCCCACGTGGGGTAACACGTGTTACACAGA.TAAGTCACACGCATTA.CACGTATGTTTA.A.ACGA.C.GACGT.TCC.AACATTCGCTGAG.GAAATTATCATTTTAATAATT.TATTTC.TTATACTAT.TTATC.GTCGG.GAAAAT.ATCG.TAAAAA.AA.AAAAAAAAAATC.ACGG.A.AAG.CAAAAGAAAAATGAAAAAAAAAAAAGTCTTCTT.TTTGGCTATTTATTTAAA.A.TAGGG.AAACGA.AA.A.TA.TAGCA.TTAAAT.AGATC.TC.TCTCACACAGA.AG.TTTCTTCTTCGGCGA.T.CTGT.TCGGCTGATAA.AC.AATTT.TT.TCT.T.CTTT.GC.TC.TTTGCTAA.ATATTCT.CA.A..TTCTA.AATCT.TTCTGTGG.GTACAATT.TCACATTC.
JJ=   456  MV=                TAAACAATTAT.TTTTTAAGT.TTATTATGT.TAATTGAACTAAT.TTTTATC.ATTAAAACAAAATTTGAT.GTCATTTTTATAGAATT.T.ATCAA.AATAAACCTGATTA.TATCA.AAATTTAT.GAAAAAAATACCA.AA.ATTCTTC.TAA.A.A.TCGATA.AC.TAAAACGAACCGATAACTA.AATCAAATCAAAC.CAAATACTT.TTTC.AG.GTAAT.TTAATTTCGGTAGTATTTTTAAAACCGAACACTGATTAACCAAAAAAAAATAAA.AAATTAGGAACCACTG.TTATTAAAATAG.T.CTCA.A.AACCA.TGG.CGCCAAATATTAA.AAAGAAAGATTATTGACTACC.CGTAGC.TTTCCCGGG.CTGAA.CATTA.TTATCA.TTTC.CAATTG.TA.CCCTTTCCTCTA.CTTG.C.ACC.TAATAATCTTCCTCTGAAAGCTTCATTCTCTTT.TAATTCCTGGGGAAGCAA.C.CAAAT.TGAAAA.GG.C.AA.AACTC.TTTCCT.TTAAG.AA.GAAGAAACTCT.TT.CACCTACTTTACACT.T.ATCC.CTTCTTCCTTC.TT.TGTTT.TT.CTT.T.TTCT.TG.TT.TCCTCATC.TTCAAAA.CA.T..TGTAC.TAGTC.TCAATCTC.CAACTGTT.TTAAATGG.
JJ=   457  MV=                GAATTTCTTAG.ACTGCCTGA.ACCGGATTT.CTGATTTTTCCCA.GTGATAC.GATGAAAATCGTTTCGGT.TGAGACCACCTAGACTG.C.CTAAA.CGGGCCCTTTGAAC.GTTTT.TTTTAAAA.CATTAATTATATC.TT.ATCTCTA.TAC.T.A.TTATTC.TC.ATTATCCATTAATTACATT.TGGTTTATATAGT.CGTGTCTTA.TCTA.AG.AAACA.ATCAAACAGATACACCAAATGCTAACAATTTAACACACCCCAACACGTTCACAT.TGACCTTCCCTTCGAG.TAATCACTCAAT.A.AATG.T.ATATC.AAA.CTTCAAGTGCACC.ACGTTTCGTTGGGAAATAATT.TTTTTT.TTTTCATCA.ACTTG.AATTT.TGAATT.AAAC.ATAATT.TG.TTCAAGAATGTT.TTTT.T.AAA.TACTTTTAACCAAGTCAAATATCAAGTTCATTG.TATTACTTAATTTCTTGG.A.TTAGT.TCAACA.CG.T.AA.ACTCA.TCTATA.AAATT.GA.AGTCTATGTCT.CA.TAAGTTTCTTATCTC.T.TCAA.TACAATCTTAT.TC.CACAA.AC.ATA.A.ACCC.TC.TT.CCTATCTT.TTTAATG.GC.A..ATGAA.GAGTC.TCTCATTT.CTTGCAGT.GCTCTCTC.
JJ=   458  MV=                TCTTGGCTTTG.TTTTTCCCT.AAAGTAAAA.AATAAAAATCTAA.CATGTCC.GAAGTCGAACCAAACATA.AACATACAGGTGTTCGA.A.ACTAG.TTAACACAATAACA.CCTCT.AGATATAT.ATATGATTATGGT.AT.TACTTTT.CTT.T.G.GTGATT.TT.TTTGTTGGGAGAGAAACAT.AAATAAACAAGTT.GGCCCATAT.TCCA.GC.GATTT.TCCTCACCCTTCTTTGATATCTCAGTTTATAAAAGTCATGATACTAATAAATTA.GAGTATACTCAAAGAA.AAATCAGAAAAT.A.CACC.C.AAAAA.AGC.AAAAATGTGAGAA.AGAGAAACATGTTGTTGTCCG.CTGTAT.GGCGTCATA.AGCCA.TTCTA.GAATCA.TTGA.AATGCA.TA.TTTAATCCTCTC.TGGT.A.ATT.CCAAAAAAGCGATGAGGGTATTAACGTAAATCC.ACCAGAAGACGAGAAAGT.G.GGGAT.GGTGGA.AG.G.AG.AGATG.ATAAGA.GAGAT.GG.AAACGCGTCTC.TC.TATGAGGCCCATATT.C.CATT.CTTACCTCTCT.CT.ACCTC.TC.TAT.C.TCTC.TC.TC.CTCATAAT.CGATCCG.TA.A..ACTCG.CCGGA.GGAGCAGG.GAGATTCA.ATAAGACG.
JJ=   459  MV=                ATGGCTCTTTA.GTAGAATTG.TGGAAATTT.TTAATTGAATAAC.ACAATAG.TATCTTATGATTATCATT.CCTTTGGGTCGCGGGGT.G.TTTGT.TTGTTCACTACCGT.TTATG.GTAAAGAA.AATCATGGTTTTG.TT.TCTCTTA.ATG.T.G.AATCTC.TA.GTCTCAGATCTCTTTGTTT.TTATGGTGATTTA.GACTTTGTA.ATTT.TA.TTTTT.GATTTTTTGAGTTTGGATTCTAGGAAAATTGGCTCAGATGCGTGTATTTGTATG.CTTGAATTTTTTTCTC.TTTAATTTTTCT.T.AATT.A.GATCT.TTG.TCTCTGAGAGTCT.ACAAGTACTGGCCGGCTTATG.TCTCTC.GAAGGTTTT.GATTG.CCTTG.ACAGCT.ATTG.TATGAA.AA.CCTTATTTCACC.ATTA.T.AAT.CTATAATTCCAAAAAAAAAAAAAAACACAATAG.TATTTTTTCTAATATAAA.A.ATTAA.ACATAT.TC.A.TC.AACCC.CACCTA.AAAAT.AA.CCCTAACATCT.CA.CGGTTTCTTCCACAT.G.TACC.CTCTCTGTGCG.TC.TCCAA.TT.CCA.G.TTTC.CG.CC.GCCGAAGC.TAAATTT.CT.T..CAGGC.TTCAT.AGAAGAAG.ACCGAACA.TGGCGAGA.
JJ=   460  MV=                CGTAACCCACG.GAATTGTAT.GTAGATGGT.GCATATAAGCTGA.AGGAGAA.TGGGAATGCAGAAGAACA.AGAAGGAAAGAAAAGCA.T.ATGAT.GAACAAGTCTGGTT.AGAAG.AAAAGCTT.CATGATCTTCTGG.TA.GTGTATA.TAT.A.G.AGAAAT.GT.TTCTGCCGAATCTCTCAGG.CAGTTGTTCAGTT.CAATGTATA.GATC.TT.GCTTA.GAAATATTTTGATTTCTGAATAAGAATGTGGTGTGGTTATAAGGAATAAGAGAT.ACTGTAGTTGGGTTCA.ATTTTATGTTAT.G.TGTT.A.AGTTT.CCT.TGTTCAATTTGAT.CTTTCTCCTTTTGTCAAAAGA.CTCAAA.ACCTCAAAA.ACAAA.ACTAA.AATTTG.GGTC.CCAAAG.AA.GCTATGCAAAGG.GAAG.G.AGA.TACTTTGATAATGCTTGTATTTTTGGGCTTATT.TTAGGCCCAAATAGCACC.T.TATTT.CGGCCC.AA.A.AG.TTAGA.CCTACC.AAAAA.AC.CTTCAATTGTC.AC.T.AGAGCGAATGAAT.G.TAAA.AATCTGGTCTC.CT.ATTAT.CA.ATT.C.CGTT.TC.TC.TCTCGC.C.GGAAGAT.TT.T..TGCTA.CTTCA.TCTCCTTA.TCGCCCCA.CCACCGTC.
JJ=   461  MV=                ACATATTCATA.AGAAACCAA.TTAAGATAT.CATTCAACGCCAT.TGATCTA.TAAATTTTCATTTCCTCT.TATGAATATTAATTTTA.T.TCATT.ACAACTTCTTGTAT.GCATG.AGATGACA.AACACTTTTTATT.TC.TCAAAAA.TAA.A.C.TTCTCA.GT.TATGTTTTGCGAGGAACAA.AACAAAATTCTGT.TTTTAAAGT.GAAT.CG.GATAG.TTTTTCTTTATAATCATATTGAATAATTAGGATAAAATGTTCATATAGCTAAGC.ACTCAATCAACTATAT.GAATGATATTTA.A.GAAG.T.TAATA.TAC.ACACATAGAGACA.AAAATCATATTAAAACCCCTA.ATTGAC.AATTATCAA.TTAAC.CTACC.GTTTAA.CCAA.AGGGAA.AC.ATAAAAGAGTGG.TAAC.C.ATA.ATCGAACATGGAAGCCACATTGTAGTTGACATA.TCCTAAAGGTCCAAATTC.A.TTAAT.TAATTC.AT.G.AA.TTCAT.CACTTA.TAAAT.AA.TCACTCACCAA.AG.TCATTTCCCTTCACC.A.CCCA.CAAAGCCATGG.CG.ACCAC.TT.CAT.C..GAC.AA.AA.CAAGTCAT.TGTCTTC.AC.A..ATTTC.CCTTC.TCTTGGTT.GCTTTCCA.AGCAGTCC.
JJ=   462  MV=                ATGCAGACTAC.ATCGACGAT.TAACGAAGC.CAGACCGGATCTG.AGCATGG.GCGAGCTTACTAATTTGG.ATCGCTTCGATTTCTGA.T.TGCAA.ATTGAAAAAAATGG.TAAAA.ATCGAAGA.AGATGAAGTTTAA.GG.GTACCTG.AAA.A.G.TTCAAA.GA.AATTGGGAAAGACAGTGGC.GACTTTGGTGGAT.TCTAAAGGG.CAAA.AG.TGACT.TTACCGTAAAAACTAAACAAGTGGATTTATAGTTCAGTTAGGCCCAAAACAAAT.TAATCCACGATTAACG.ACGACGGTGTGA.C.GTGG.A.CTCAA.TAG.GGTATATAAATCC.CTTTTAATCAAACATGAAACA.AATGGG.CTCTAGTTG.ATTTA.GGCCC.AAAATT.ATTA.ATTTCC.AG.TATAAGTTTATT.TCAA.A.AGA.AGGACAAAGGTTTCGAGTATTTGATGATAAGTA.TATAAATTAATTAAAGGA.T.GCAAT.AACGTC.CT.C.TA.CAATC.TCGGAC.CTTTT.TC.TTCGTCTCTCT.CT.CCGACACTGTAGTAA.C.TTTT.CATCTTTTTTT.TC.AACTT.CA.GTC.G.CGTG.TT.GT.AATGATGT.TCAATTA.GT.A..GTATT.GCTTC.TTGCTCCA.CCGGATCT.TCTTCTTC.
JJ=   463  MV=                TGCGCTCAGCA.AAGATAAGG.GTAAAATTA.TTTCTAAGAGATC.TTTTTGA.GATATCAGTTTCCATTTT.TTTTTTCGTTTTAAGAA.A.ATCCA.CTATAATTTGATTA.AAGAT.TTTTTGTT.TTTGTTTTTGTCT.GA.TAATTTT.TTT.C.T.GTGTTT.AT.GACGGTTAAAATTTTTGAC.GGTTAAAATCCAT.TGTTTATGA.CAGT.TA.AAATT.TTTGTTTCCACTAGAAAAACAAGTGATCACATATAACCAAAGAGGATTTGATAT.AGGTCAGTAGTTAGAA.AATTAGGTGAAA.C.CTCT.G.TTGTA.GAT.AAATTTATTGGTT.CGTTTCATGAGAGTAAATCAG.TAAATA.AATACAAAT.TTTCT.TCTAA.TCTACA.CAAT.ATTACT.CT.AATTATAAACTC.TAAT.T.ACT.CTTATCACCCGCCGCAATGGTGGTCCCAAAGAG.TCACGCGCACTCTAGCAG.C.TAAAT.GTCTCA.CG.C.GC.ACTCT.AGCAGC.TACAA.AC.TTCCAATGTTT.GT.AACAAACTTATCTAG.G.GTTT.GTACCAGAAGA.GC.TGGGA.GA.TTT.C.AATT.GG.GA.AATGCTGA.AACTAGG.GT.T..TCGGT.TAGCG.ATTGGCAT.TCAACATC.ATCGCCTC.
JJ=   464  MV=                TTCCGTATTCT.AACAATGAT.TCATAAACA.TATTATAAATAAG.ATCAACA.TTAATAAAATAAATAGTT.TTTTTTTGTGGACGGGT.T.TGGCA.GGACGTTACTTAGT.AACAA.TGATAAAC.TATAAAATAATTT.AT.AAATTTT.TAT.A.T.ATATTA.AT.TTTAAAAAATGAATTGTCT.CCGCGGTACACCG.CGGATTAAA.ATCT.AG.TAGTT.AACATTTTTTTAGTTCGCTTGAAACGTATTAAGATGGCAATAATACCAAAATAA.ATGGAATCCAATTTTT.GAAAATTTCACA.A.ACAG.G.TTTAT.CGT.TTATGATAAATCT.ATGTTATCTGATGAGGCACGA.GTCCAG.TATTTTATC.TAATA.ACCCC.AAAAGA.ATTA.TAGGAT.GA.ATTCTTTAAAAA.TGTT.A.TTT.TATTTTTTGTATTACAATGAAAAAGAAAACAAA.AATCACAAAAAGCATTTT.A.CACGT.GCGTGA.AG.A.GA.AAGAA.ACAGAG.ATGTC.AA.GTTGTGTTCTG.TC.CAAACTCTGTTCTAA.T.GCCA.GCTTTTGTCTC.GT.CTTTT.CT.CTA.T.CCTT.AT.CT.TCCCTCTA.TCTTCGA.TC.C..CAACA.CATAC.ACAACACG.CACACACA.CATATATA.
JJ=   465  MV=                AATCAACTGAT.GTTGTGTGG.TTTTTTTGG.TTTTTAGTAAAGA.GAAGATA.TAACAAAACCCTAATTCT.CATGAGTTCAAAAACCC.T.AGATT.TAGTGAGCCCATCA.AAACA.TTTTCCAT.TGGGGAAGATTTT.AA.CATTTGG.AGA.A.T.TGTGCA.TA.ATAAAAACAAAATATTAAA.CAGTAAATACTTT.CCAAAAAGT.GACT.AA.AATAT.TCTAAATTTACTCAACAAAAATTGAAAATTCTTGACAAAAAAATTACTGTTTTT.TAAAATGATACAATGT.TTTTCAAATTTT.A.ACCA.C.AAATG.ATT.ATTGTACTTCTTC.CTCAAATAAAAAAAGAAACTC.TATATA.TTTTGGCTT.GAGCC.AATGA.AGCGAC.ACAG.TTTAAA.GC.GTAGCACAAAAG.AGAG.C.CCT.CTTGGAAACTTCACCAACATAGAAGCGAGGGTA.ATTCGGTAATTTCATCAT.C.ATCCT.CAAAAC.AC.A.AA.CTGAG.AAGATA.AAATC.CC.AAGGCAAAGAA.GA.AAAACGAAGAGTCAT.T.TTTT.GTTCGCCGAGT.GA.CCTTA.TC.TCT.C.CCAA.TT.CT.CTCTTCTT.CAAAAGA.GA.G..AGAGC.AGCCA.AATTCTCA.ATCATAAA.AACCTTCA.
JJ=   466  MV=                CACAAAAAAGA.AAATTAAGG.CATGAATCT.ATCGGCCCATCTC.GAGGCCA.ACTTAGTCCACAATCTGG.ATCATTGTACTTAGATA.T.ATTTG.ACTTTTATTTTGTG.GTCAA.TAATGTAC.ATATTGTTAGACA.AA.AATAACA.TGT.T.A.ATAAAT.AT.TTTTTTTTTTTCAAAAATA.ACGTACATTTTGA.GAAAACATA.AATG.AA.ATTTC.TTTCCAAACTAAGTTTCATAATAGCCCAAAATATTATTTAAACATGATAGAAAA.CAATTGTAATTTGACA.ACAAAGTTCTAG.A.AAAA.T.AAGAT.ACA.TAAATCCTTTATC.TATAATCATCAAAATATTATA.AAAATC.TGATGAAAG.AAACT.GTCTC.TTTCGA.GGGG.TTGAGA.GATAATAAATTCGAC.AACG.A.TTA.CGGATATTACCACAACTTATTGCCACCACATGA.ACATGAATTGGTCAAAAT.C.GGCAG.CTCTTG.AT.T.CA.ACGTT.TTCCTT.CTATT.AA.TAGCGACCAAT.TG.TGTCTTTCAATCAAC.A.CAAC.TCAACCATGAA.CT.CTTGT.TG.CTT.C.CCTC.TC.TT.CATCTTTG.CATTCGT.TA.T..CTTTC.TCCGG.TGTTTAAG.TCCCATTG.AAGCTGCC.
JJ=   467  MV=                ACGTGTCATTT.TTAATGATT.TTGATTTTG.ATTTTAATTTTCA.TTTAAAA.AAAATCAAATGATAAGTT.ACATTTTCCCGATTGAA.TGTCATT.TCAAAACAAAAAAA.AAAAA.TCAAATGA.TAACTTCTGTTTA.AA.AATTTTA.AGA.T.T.TTTTTT.TT.TGGGTAGGATAAAATTTTT.AAGATATTAGCTA.ATCAAATAA.AATA.TT.CTACA.AATCTAAGTTAAGCCACTAATTAACTAAATTTGTACTTCAATAGAAATCGCCAA.TAATTATGCATAAAAA.TCTGCCAAAATC.A.GATT.T.CTATG.AGA.TTTCACTGTTACG.ATCTACATCTTATATAAAGTT.CTTTCT.TTTTTTCGT.CGACA.AGAAA.ATTCCA.CAGT.TTCAAC.CC.CAAATTTTTATA.TTTT.G.ACC.CCAAAGAAAAAGAGAACTCAACACAAAAAATAT.ATATAGAATTTTCTCCAC.T.TGTAA.AAGCGG.TA.T.CG.TATCT.CTTGCC.CTTAA.AG.CAAAGAACTTG.TC.TCTCCTTCTCCATTC.A.CTCC.TCTTTTGGAAC.AT.CACAA.GC.ACA.C.AATC.CT.CT.CCGTCTCT.GTTTCAA.TG.A..AGAAC.CAAAA.GGATCAAA.ACTCATCA.TCATTGTC.
JJ=   468  MV=                TTCTTCATTCT.CTCTCATAT.AATTTTAAT.AAGAAAATGTCAT.AAAAATA.TATGTAATTTACCTATTT.TGACTAAAATAACTTTA.A.CCATT.CCATTAGATAAATA.AATCT.CCAATTTT.TATGTTGATTAAG.TT.ATTTTAC.TTT.C.G.TTTTTA.AT.CAATAATAACGAGTTAAAA.TTATTGACTAACA.ACGGAGATA.AATA.GT.AAGTT.CAATGTAAAATTGAAAACTTTATTCATCTGATAAAATAGTTTGAAAGCTTTTTC.GTTAAAAAAGTTTGAG.ATTATTTTTAGA.A.TTCT.T.TATTA.CAT.TTATCTTTTTTGA.ACAAAATCTTTTTATTTTTCC.AAACAA.CCCAAACAC.CACAT.AAAAA.TGTTAA.GCGC.TTGCCG.AC.AAAAAAAAAACA.AAGA.A.ACG.CTTTTACGAAACGTGTCAAATTTAATTAGTCTA.AAACGCCGTCGTTTCTGT.A.TAACC.ATCCAA.CA.G.AT.CCTTG.TGCTTC.TTTTT.CA.TTACAAGGAAG.AC.TTTTTCATTACAAGG.A.AGAT.CGATCACGGAC.AA.AATTT.GC.AGA.G.ACAT.TG.TA.GACAAAGA.TCATTCA.TG.T..TTCTT.CAACT.CCGGTCTT.AGGTATTA.ATTCTCTT.
JJ=   469  MV=                ACAATATTATA.CGTCCAACC.GCGTCAACT.TCTTTGGTTTAAT.CTAAACC.ATGGTTCGTTTGGTTGTT.GTTGTGTATCTTAACAT.G.CTGAC.GGTTTTAAGGATGG.TTCGT.TTGGTGGT.TGTTGTTATCGAA.CA.TGTTCAC.GGT.T.C.TAAGGA.AG.AAAAGTGTGGTTTTGTGTA.TTTGTGGTTGGAC.ATAAGATTT.TCGT.TT.TCGTT.TACATTTGTGGCTTTCTTTTGTAATTTCCTTTTAGAGTTTGGAATCTCCTTAAA.TCCGACCTACATTAAC.TCTATAGTCTAT.A.GAAT.T.GGAGT.AAT.CATTTTATTCTCC.TATCTTAATGGATTACAATAA.ACAGTA.GTTGAATGG.AAGAA.AAAGG.GGATAT.AAAA.GTAAAC.TT.AGCAAGTTTAGC.AGCC.A.TGA.TTAGGCTTATAATAATTTATGTAGACGTGGAGC.TTACGTGGCAGTCTAGGG.A.GTTTC.CCTGCT.CC.G.GG.AACAA.TTCCCC.CAAAT.TG.ACTCCCCCATA.GG.AAAAACTATTCGACC.T.CACT.CTCTCTCGCCA.CT.GTTCC.GC.TCT.C.TCTC.AT.TC.TTCCTAAT.TTTACCC.CC.A..AAACC.TCCGA.TTATTACT.GAAACGCC.ACTGCTCT.
JJ=   470  MV=                CTCGCCGGCTT.AGTTAAAAA.CTTACCTAA.ATGTTGTTCAACT.CTCATCT.GCAGTTTCCTAGCTCCCT.AATACCAATTTTCATAA.G.CTATT.TTAACCTGTTTAAT.TTCAT.GTTTTGTT.GTTACATCAAAAT.AT.AAGATAA.AAA.T.G.TGTTTG.AT.CGATTCATCAAATTGAAAG.AAAGAGACACAAC.TTTGACTTT.GTGG.TT.TTGAT.GTTTTTCTAAATCATTTAATTTTTTCTGTAACCAGAAGAAACCCAGCTGATTGA.TCTAGAAGCTCGCTGA.TATTTGTGAATC.A.TATG.A.ACTAT.CCT.CACGTGTAGTCCA.CCGTACGCCACCGTTTTTAAATGAACAG.AAGTTTCTC.ACACG.TGTAG.ATCCAT.CACA.ATTACA.AA.ACCACCCCTACA.TTCG.A.GCG.TGTGCAAAAGTCAAAAGAAAGGGTACTTTAGTC.AGAAGGAAAGTTCTGTGC.G.GAGAC.GAGGAG.TT.T.CC.GTTAT.CCCCTT.ATTTT.AT.CTCTCTCTCTC.TC.GTTTTCTCTCACAGA.C.ACAA.CAAACAAAGCA.AA.AAAAA.AT.AAA.A.AATC.GC.AC.GTTTCTTC.TTCTTCT.TC.T..CTCTC.GCAAC.AAATCTGT.ATTAGGGT.TTTTGAGA.
JJ=   471  MV=                AATCTTCTGAG.AAGCTTTGA.GGTGGTGCC.ATCGGAGGAATGA.AATAGCG.AGTGAAGAGACGAAGTAA.GAGTCTTGAACTTGGAA.T.GGAGA.AGAGAGTATGCAGC.GGAAG.GCAATGAA.GGAATCTCGTCCC.AA.ACGCAAT.CAG.G.A.TTCTGA.AT.TACATACTTCCAGATTTGA.ATCGCGAATTTAG.GGTTTATTC.CCGC.TG.ATTCA.AATTCCGATTTGATTTCCGAAGCATCGAACACCGATTTCAACTTCATCGACTCT.TCCTTGGGAATTCTCC.GCTCGCCGTCGC.C.GATT.T.TAAAA.GCC.CTAAACTTTTAAA.GCAAATCCCCTCCGTCACAAC.AAAAAT.TCAAAGAAG.AAGCT.AAAAC.CGGTTT.GGTT.TTTGGT.GG.AAAATCTAAACC.CGGT.T.TGA.TTTTGATATTTGGGGGAAAAGTAAAAACCGGTT.TGTCTTAACCGTTTTTGT.C.CTTTG.TGGTGG.AC.G.AG.CCGGA.ATATAA.ATTCC.CC.AATTTTCACTT.CC.AACATTCCTCAGCTG.C.TCGA.TCTCTCTCTGA.TC.ACAAC.AA.TCA.T.AAGC.GA.TG.AGAGGAGC.TAGACCC.GA.T..GAATT.CAATT.TTAGTACG.AATCCATC.AACGCCAA.
JJ=   472  MV=                ACACTGGAAAC.AAAATTACA.AACAAAAAT.AGAAGATGGTAAA.TTGGTTC.ATTGAGATGAACAAAGTA.CCTGATTTCTGAGTAAT.C.GATTA.ATGATGTTGAGAAA.CCCAT.CTTTGAGA.TTTTACACAGTAG.TC.ATGGAGT.TTT.T.G.GAAGAG.AG.AAAGTGGAGATGTGGAGAT.CGTGGGGATGAAA.GAGAAAATC.GTTT.GA.GAATG.AAACAAAGTTAAATAAAAACGACACATACTATGCGTAAAAATGAAAAAATAAAA.AAGTAGTACTAAGCTG.ATGTGTCAATCA.C.TGAA.T.GCATC.AGT.TATTGGAAAATTG.ACTGCTGATTTAGTATATTTA.GATTAG.TAAAACAAA.ATCAA.AAGAA.ATAACA.GGAA.ACAAGA.CT.TCAGTTGTCTCT.ATCT.C.GCG.CCTTTATTGGGCCGTATCTAGACCCATTCCATT.TCCTCTAGCCCAATACCT.G.TTTAC.CAAATC.TT.C.GC.GTACA.AATCAT.CTGAT.TC.ACTTTATCGCC.GC.GCGACTCGGCGCACC.A.AACT.CACAAATGTCT.CA.CTGAG.TC.CAC.T.CGGT.CA.CC.ACATATTC.GAAGCGT.TC.T..TTGCT.TCCTC.TGTATTTC.AAGCAAGC.TTCTTCGA.
JJ=   473  MV=                TCTTCCTGGTC.GCCACGTGG.ACATGTGTT.ACCCTACTAACCT.AGAAACT.ATGCTTCATTCTTAAATC.AGCTGAGAGGATAAAAA.T.GTACA.TAAAAAACATAGTA.AATTG.TAAATGAA.CTTTGCAATTTTG.AT.GTTTGGT.CCA.T.G.GTACAT.AA.AGGAAAACTATAGGTCTTT.TATGCTAAAGAAA.GAAAGTACG.GGGT.TA.GAGAA.GAAAAAGGATAAATGTTTTACAAAGTTGGGCTCAATGTATTTACGTAAATGGCC.CACATGAAACAGAAAG.TTAAGAGATTCG.A.CCCA.T.AAAAA.GCA.CGTGTGGTTTATA.AATGGAAAATTTCATCTTCAG.GGAGAC.GAAGACATA.ATTTC.AATTC.TTTTCT.CATC.AAAGTT.TC.TAAAACAAAAAT.CTTG.G.CCT.AAAGAGGTGACGTCATCTCCACCCTCTCGTAAT.TTTTCCAATTTTGCCCTT.G.GAAGC.TGCTTC.GC.C.TT.TTTTT.TCAATT.TCATC.AA.GGGTTCTGAGA.TT.TTTTTCTCTCAGCTT.C.TTCG.TAGGTTTTTGA.TC.CGAGG.TA.GGT.A.GGCT.TT.GG.GTTTACAA.AAATTTC.GC.C..TCGAT.TTTTT.GTTCTCAC.GCGTCGTT.CTTGTTAC.
JJ=   474  MV=                AGGAAATCACT.TCTTAAACT.CATTTGATG.TTGTAGATTTTGG.TGAAGAC.TTCACAATGCCGCTTTAA.ACAATGAATCGAATGGT.G.AGAGA.GACAACCAAGATTA.GTTGT.TTAAATTC.ACGATCTTTTCTT.AG.TTTATTT.CCG.T.G.ATTGGT.GA.TCTCTTACTATATTTGTTA.TCGTGTTAGATAT.TTAGTTGAA.TATA.AA.AAAAT.GTAATCATTTTATTATAATTATTTGATTTTATATATTTATATATTTTTAGTGTA.AATGATTTTATATTTT.ATTAAATGTGAT.G.TAAT.T.AATTT.GTT.ATTATATTTATAA.TTTTTTTAAAATTTTTATTAA.TATTAA.TTAATTG.A.TCCGT.GGTCC.AATCCG.GATG.ACTGGG.TG.ACCCAAAGATAG.TCCG.G.TCA.CTATCTGGGTCAGGTTTAAAAACATCGGTGGTA.GCATTGGTAATTCAAGTC.T.ATTTG.AGGTGA.TT.T.CG.TGAAA.GAGATT.ATTTT.TC.TCGCAACGACA.CC.GTTTTCTAGTCATTT.C.TGTT.GTACTTCTATT.CT.TTCTT.AT.CTT.C.TCCT.TC.CT.CTGGTCTT.TCCCTTA.AA.C..CCTAG.AAATC.TCTG.GTA.GTCAATTG.GTCTATGA.
JJ=   475  MV=                ATGGGAGAAAT.TTGT.GGAA.TTATTACTA.TTACTTTTTAATG.TAAAATA.TTTCGAAAATAAACTTTT.AACAAAAGTAAAATCCG.A.AAATA.CTTAGTTTCCAAGT.TTATA.GAAATCAA.GCCCAGCCCATTT.GG.GGTTTTT.AAT.T.T.TTTTTT.TT.TTTTTTTTTTAAAAAAAAA.AAAAAAAAAAAAA.TCAAACCCA.AAAC.GA.TTCCG.TTTAGTAGGCTAAAATTCAAGTAAGTCCCGGCCCAATAAGGCAACTAACGCCCA.AAAAAGAAACGGTTTT.GTCGATGTGACG.G.TAGC.A.AACGG.CCA.CCAGTTTTGTCGT.TTCGATGTGCGTGGCCACCAC.GCGCAT.ACGAAACCG.CGTCG.GTGTT.CGCTAA.CGCC.ATCATC.AT.CGCCTTTTTTTT.TTTT.T.TTT.TTTTGCCTTTCTCCGAAAGCAGTCTCACTACGG.CAACACACTACCCTACGC.C.CCCTT.CCCACC.AT.C.AG.CATTA.AATTCT.CTCTC.TC.TCTTCGCTTCT.TC.TGGTTTCGAATTCAC.T.TTAC.TCTCTTCGCTT.CC.AATCT.CT.CTC.T.ACCA.CT.CT.GATACCTT.CGCCGGA.GA.A..GAAGC.TCTCG.TTCTCTCT.ATCGTCGG.AGAAGCTC.
JJ=   476  MV=                TCGTTCTCTGT.CTCTATCTG.TCTGCCAGT.ATCCTTCGTCCGA.TTTATGC.TTTTTGATACCTTGTTTG.CTTCTTTCTCAGGCTTT.T.ACGTC.TCATGGACCCGTTT.TCATG.ACTTTTTT.TATGGGAACAACA.AA.GTGGGCT.AAA.G.C.CTATAG.AT.GGTAACTGAAATTAAACAA.AGAAAAACAAAAC.AATCAGAAA.AGGC.CC.AGCCC.AAATAGGGAGAAGGAGGCCCAAACAGAAAAGAAAAACGGAGCACAAAATGGTTT.TACCGGCGGCAAGAAA.ACCGGCAAAGTC.T.CTCG.G.CCGGA.AGC.CTAATCTAAAATA.TTGCACTGCATTGTGTCATTT.CATTGA.GTTGACTTT.GATAT.TTTCT.TGGTTA.CAAG.CTGACA.AA.AATAACAAATAA.GAAA.A.TGC.GAGGAAATTTAACCTGTCTCTGAAGCATGAAGA.AGGAGTCTCTGTAAAATC.C.TCCCA.CACGGT.TA.C.AC.GTCCA.CGGCTA.TTAAT.CC.CACTTATTCCA.TT.TCTCTTTAGAATCAA.T.GAAA.TGTCAGATTCT.TC.AAACA.CC.CTC.C.CAAA.GT.TT.GATGTTTT.TCTGAGC.TT.C..AGAGG.ACTCG.ACACTCGC.CGCAGCTT.CATCAGTT.
JJ=   477  MV=                TCCTCTACAAT.ATGTGCATG.AGTAAAGAT.GATCTTCTTTGTT.GCATAAT.ATATAGATAGGAAGAATA.CGAAGAAATAGTTGGCA.T.TGCAA.GAAGAAGACATGAT.GAGTC.TTGTCTTG.GTAAATTTGTTGC.AT.AATTGGA.TAT.A.T.ATAAAA.GA.TTTTCTTGAAATGATGACA.TGACAACTATTTC.TGAATTTAG.CCAT.TG.TCAAA.AGCTCTCTTCGTTTTGAAGCGGTAGAAAATTAGAAATGTTTATGTTTAGCCAAA.TTCAAAAGTAGAGGAG.ATTCCTTGAATT.T.CTGT.T.TTCTC.TCG.CTGTCTTCTCAAT.ATTCAAAACTCAAATTGGTGT.CTTCTC.CAATTTAGA.AAACG.TTAAA.AACAAG.AGAA.AATAAA.AC.TAAACTTTTTAG.AACC.A.AAA.AAAATAAAAATAAAACGCATTTGGGATTTCTCA.TTGTCATCCCAAGTTCTT.G.GAACA.GCCAAA.TA.C.TT.TTTCA.TTATTA.GTTTA.TA.ATCGTCTCATA.AA.GGCAAAAAGGTTTAT.T.TCGG.AAATAAGATGG.GA.GCATA.TA.GAG.C.AGAA.GA.CG.ATTATGAT.TACCTCT.TC.A..AGGTG.GTCTT.AACCGGAG.ATTCCGGC.GTCGGGAA.
JJ=   478  MV=                ATCTAATTTGA.TAATTATAC.AATATGAAA.TAATATCAATTGC.ATACCTA.TTTTATATACGTGAGTGA.CTCGTAGGAAGTAGAAA.T.CCTCT.TTGTTTTATTAGGA.GCATA.TATCTTCT.CAATTTACTTTCT.TT.TCTTAAC.TCT.C.A.CGAATC.CT.CTTTTAATATTTTCTTAAC.TCTCACGAAAACA.ATTCCTTTT.AAAC.TT.TGAAA.TTTCCTTAAAATTGAAAAGTTCCTATATATGAAACTGAAACATGATATAATTGA.CCATCTTATATTTCAC.TTTCTACTATAA.A.ACAA.T.TCAAA.CTG.TAAAAAGAAGAAG.AATTTACTAATCAATCTCAAA.AAAGTA.AAATAAAAT.TTAAACACACA.GAAAAT.TACG.AACGTT.AC.GAAACCAAAATC.ACAG.A.AAT.AACGTGAACATAAAAAAAGGGTAAAAAATTAAA.ATAAACTCTTTTTTACCC.T.TTTTG.GGGGCC.CA.C.CA.GAAAA.CTGCAT.CTCTT.AT.AGGCCTCTCTC.TC.TTCCATAGACCCATC.T.TCTT.TCTCTTTCTCT.CT.TCCTA.TC.TCA.C.AGCG.AC.AA.TCTCTATC.TCTCTCTATC.T..CTTCT.CCGCT.CACAGCGA.ATCTCTCT.CTCTCTCT.
JJ=   479  MV=                CTCTCTCTTAA.TGAAAACTG.AAAATTATC.AAAAGCAATTCAT.TTAAGAA.AGTCTACCTTCCATTGAA.GACGATAAAGAGCTCAC.A.AGATT.ATAGGCGACAGTAG.CGATG.ATGTTAGT.TTATTTCTGTTTC.TC.TTTGGTA.TCA.A.G.ATTGAA.TC.CTGAGAGTTCGACTTCGAT.TGTGTAGTTGTTG.AGAATTGTG.TTTT.TG.GCAAA.AGACGTTTGTGAGATAATGGGCTTACACAACATAATGGACTTTTCTCTAGCCAA.AGCTATTGGGTTTCAA.GCCATTTCAAAA.G.ATAT.T.CGTGT.TTT.TGAATTTTTCTTC.TAGTTTTGACTCAATTTTTAT.ATCCTC.TGTTACCGA.AACTT.GAAGA.AAACAA.AATC.TAGGAT.CA.ATACAAAAGAGC.ACAT.G.ATC.ATTGCTACAATTAACGATAATACCAACCGTCCA.CGTGCATCTCTTTCCCGG.C.CCAAG.AACACT.CT.C.AC.TTACA.TGATTT.CACTG.AT.GTACCCTTCTT.CT.TCCTCCTCTCTGTTC.C.AAAC.CCAAGTACTAC.AA.TAATT.CT.CTC.A.CATT.CC.CA.TGGAAGGT.AAAGCCA.TC.G..CGACG.TCTCT.CGGTGGTG.ATCGTGTA.TTGATATT.
JJ=   480  MV=                CCCGTGTTCTG.ATGGACATC.ATCAAGCAG.TGGTGGAGGCAGT.GGCGGAC.CCAGAATTGTTTTTTACC.TGGTCAATGATTTTTTA.A.AACAT.ATAAAATTACTAAA.ATTAC.TAAAAAAA.GTGTCACTGAGTA.GG.CTCGAAA.CCA.A.G.TTATCA.AG.AATTTGACCAACTGAACTA.GTATCTCTTCAAA.CACCTCATA.TGCA.TT.AAAAG.TTATTTGTATATTTAACCTGAGTCAACTGAACCACCTCTCTTCTTAATAGGTCC.GCCACTGGGTGGAGGG.AGTGTATAATCA.T.GGGG.T.CAATT.GAC.CCCATGGATTTTA.GAAAATTAGTTTAGGTTTTGT.TAATTT.TTACAAATT.GACCC.CTTTC.CCAAAA.TTTT.ATTGAC.CC.CCATCAAATATA.TATT.C.TAA.TATAATCCAACAAAAAATATTAAATCTACAACA.AGTTAACCCAATTAATTT.T.ATAAA.TAAAAA.TT.T.AC.AGCTA.AAGACT.TCTCA.TG.TCTCAACACTC.AA.GAGCTGGAGTCGAAA.A.TTCA.TCTCTCAAATC.CT.CTGAA.AC.CCT.A.ATTC.CT.CT.CTCTGTCA.ATTTTCT.TC.C..GGAAA.ACAGA.AATGGCGG.AATGTCCG.ACGGATCT.
JJ=   481  MV=                CATCAACGTGA.TTTAAACCT.TCAAGTTTA.TGTTGACTTTCAA.TTTAATC.ACGAATTTTCGTTGACTA.AGCTAATTAAGGCACAT.T.TTTAA.AAATCCTTCTAATC.AAATT.TTTTGATT.TTGTTTCTTTTTT.CT.TTGGAAT.CTC.T.C.ATCTTC.TT.CGGATTTTCTCTTCTTCTT.CGAATACAAAGTA.ATTTCTCGT.CTTA.AG.GTCGA.CTAATGGCGTAAAAAAAGTAAGAATTTGTGCTTCAATTGGCTTAGTCAACGAGA.ATTTGTGATTTAATTG.AAAGTTAATAGA.A.AATA.G.AAAAT.TTA.ATTCACCACGTCC.ATAATTCATGATTTAAACCAA.CGAAAA.TGATGAAAT.GATGA.TTTAA.ATGATA.ATTT.TTCCCC.AT.TTTAACACCTAA.GTAG.A.ACA.TTTATAAATATTGGCCAGCCTACTAATCTAAGT.CCAGGCCCATTAGTATTA.G.GAGAT.CCGCGA.GA.C.AA.AAAAG.TAGTAA.ATAAC.TA.GATTCCAAATT.TA.CCCTCCAAACCACAA.C.GACT.CTTTCGAGTTT.CG.AGCTA.AA.CAC.T.CCTC.TC.TC.TCTCCGCC.ACTTCAC.TA.T..CACAT.CCCAC.CTACCAAC.AATGATAC.CCGTAACC.
JJ=   482  MV=                GCCACTCTTTT.TTAAAAAAT.GCTTACCAA.AACAAATCGGTTG.TGGAAAT.GATATGATGTTGATATAT.ATGTAATTATATATGTA.G.TATGT.ATAAGATACATATT.TATGT.TAAACATT.TTTTGGTTGTTAA.TA.TATAAGT.TAA.A.A.TGGTGA.GA.AACCCTTTAACAAAAAAAA.AAAAGGTTAAAAT.GGTGAGACA.TTTT.TA.TCTTT.AACTAGTCTTTTTTGTTAAATGCTTTGGCAATAAAAAAACCTTGTAATATTAAA.CATTTTTGAAGTCATT.CTATCAAATGTA.C.TATC.G.TCGTT.AGT.TGAAAACAAAACC.AAAAAAATATCATAAGTCGCC.GACCAG.TGAATTTTC.AAAAA.TATAA.TACTCA.CATT.TTATTA.TT.CTATTATTTAAA.AAAC.A.TTT.TATAAATTCTTTATGTCAAACAAGTTCAATATT.TTCTTAACCTTCTCGTAT.A.CACAC.ATAGAT.GA.T.AG.ACCTG.TATTTA.ATATC.TC.ACACTTACGAC.GT.TGGTTTTCTCCACAA.C.CCCA.CTTTTGTACTT.CT.CT.TC.CC.TCT.C.CCCC.TC.CC.AAATAACC.GCCGATA.AA.C..AATGC.TCCGG.CTAAGCAA.CGCCGCCG.TAATAACA.
JJ=   483  MV=                ACCAATGCAAG.ACTTAAGCG.AATTGGATT.GCGCTCAATGCTT.TGCAACT.GCGGTCGGGAGCTTCATG.ACAACTTGCCACAACAA.G.AAAGG.TTGTCGTGTTTTGT.ATAGT.AGTTGCTA.TGTCCGGTACGAG.TT.TTATCCG.TTT.T.A.CTTCCC.TC.TTGATCCGGCTAAAACCGG.TCCTAGTGTTGGT.AGAATTTCT.TCCG.TT.CATCT.CTCTCCGTAATCGCATAGTCTAATAAAAGAGTAAGTTTGTTTCTAAAGAGTATA.TGTATATGTGTGCAAA.ATAAGGCTCTTT.G.CTTA.T.GTTTC.TTT.CTTTAAGATGCAA.GACAATTAAGTAACCAAGTTA.TTTATG.TTCTAGACT.CCAAC.ATGTA.TAGTTG.CATA.CAAATC.AT.CGGATCATAATG.CATC.A.ATG.GAAAAAATAAACGAACTAACAAAAACCGACTTG.GTTTGCTATAAATGCAAT.A.CCGGT.TTGGTT.TG.G.TT.TGGTA.CAATCA.TATAT.GC.AAATAGGTTTA.CT.CAGTGAACGCTCACT.T.ACCA.ACTTCACCAGC.TA.TGCTC.TC.CGT.C.GCAA.GA.CG.TCTCGGTT.CGGCGAC.GC.C..GTCGC.TTCAA.AACGGAGC.TTCCTTAC.TCCGGTTC.
JJ=   484  MV=                ATGAGAACGAT.GGTGTCTTT.TGCTTTCGG.TTGTTCTTCCTCT.TACCTTA.ATGGATTATTCTGTTTAG.GGTTTGAGTTTTCGTTT.C.AGAGT.TTGTAACAAAACCC.TTTTG.TGTTTTCT.GGGGTTTGAAATA.AT.TATGAGC.TTA.C.C.CAATTG.CT.TCTTTGTGTTTTTGCTTCT.ATGAACAAGTAGT.AACTGATTC.GTCT.TC.TGATT.CTTCAACTGAATCGTGAATCTTGTAAGACTGACTAGAAAAAAGAAGACTTTGTT.ACACGCAAATCTGTTT.AACAGGAAAAAA.A.ATAC.A.ATCTT.TTT.GAGGAGATGATTG.ATAAACCTTAGCACAACTCTC.AATCTT.AAATTCAAT.CGTTT.CGTCT.CACAAA.AGCT.ACATAA.AT.GAACGTCAAATT.TTCA.T.ACT.TGTATGAGTTAAAAAATGTAATGCAAGTAAAGT.ACACTCAAATATGTAACA.C.AGTTT.GGTTGA.TT.T.TC.GTTAA.CGATGT.TATCA.AA.TCTCGTTTAGT.AA.AGCAATCGAGTTATT.G.GCGT.TGACCATTTTC.CT.TTCTC.TT.TCT.C.TAGC.CA.TG.GTTGCTCT.GCGTTTC.TT.C..TTCTT.CTCAT.CTCTTCTT.ATTCTTCT.TATTCTTT.
JJ=   485  MV=                CTCAAGCTCTC.TCATCAAAC.TTCCTATCA.AAGTCCTCCGTTG.GTTTACC.CACTCCATTCCTTGTTAA.CAAAACCACTTGTTGTA.T.TTCTT.TCTTAATTTATCAC.TAATT.ATTTGTTT.TATTCCTTCTCGT.TT.TCATGTA.ATT.T.T.CTTTTG.TA.ATCCAATTTTTTTTTTTCT.TTGAAAGAAGGGC.TTATATGAT.ATAA.GA.CAACC.GATTCGTTCACAAATCCATAATTAAATTGAATCTAAAAAGCCATATACTACGGA.TTTGGGTAGAATAATA.AAAAGCTCACTT.T.GAGT.C.CAATG.TTG.TAAAATGGGCTTTAGCATTTTAAACTCCACAGCTT.AACGGG.CTAGAGAGT.TACGG.TAACG.AAGAAA.AGCC.TGTGAT.GC.AAACACGCGTCA.CCCA.A.ACA.ATCAGAGGTTTTCAGAGATTTCTCGAACGTTCC.ACAGAATTCTCCACAACT.C.TGAGA.AGAAAC.AT.C.AT.GAATC.CGTCGT.TTTTA.AG.ACCAAAACTCA.TC.TAATCTTCAACAAAA.G.ACTA.TCAAAAGAAGA.AA.CAGAG.CA.AAT.T.TCAT.TC.TC.TCAGAACA.AATATAT.AC.A..TATTA.ATCAG.AATCAGGA.AAAGTGAA.GAAGCGAA.
JJ=   486  MV=                AGAGAGAAAGA.TCAATAATT.TGTTTAATA.TATATAACCATGC.ACTTGGT.AATTCTAAAATGTTAAAT.AAACATTTTCTGTTAAG.T.TTTTT.GTTTTGTTGGTTTT.ATTTT.GTAAATTC.ACCATAATTCTGT.TA.ATCTTAT.TCC.C.C.CAAACT.AA.CCGGTTTGGAAACTATATA.AATTAAATTGATG.TGTGATAAC.TGAA.TC.GGTTA.TCGTTGACTGCACTGACCAGAAACCAATAAAGGTTCTGTCTTAAAGGGAAACAA.ATCATCGTCGTCACCA.AATCATCACAAT.T.CACA.A.AGGTT.GGT.GTAGACAGGGACC.TGAGAGATAACGACAAAGAAA.CAACAA.ATATAAAAT.AAAAA.TCAGA.AGAAAA.TATA.AATAAA.AA.AAGAGGGAAAAA.ATTC.G.AAA.ATTTGCTGCAACCACCAAAAGCTCAGCCAAAAG.CAGAGGCCACAATTCTCT.C.AAACA.AGATAA.AC.C.CA.ATTTT.GTTATT.TTTGT.TC.TCTCTTCTCTC.TC.GTTCATGTTTCAAAT.C.TGTT.TCTAGGGTTTC.AC.AAACC.AG.AGA.T.AGAG.AG.AG.GTTTAGCG.AAAAATG.GC.G..ATGGC.CATGG.CTCTTCGA.AGGCTTTC.TTCTTCAA.
JJ=   487  MV=                TTGACAAACAA.ATGCATGAA.AATTTAGAT.GGGAAGAAGAAGA.ATCTGCA.AATGAAGGAAAGTTTAAA.TGAAAACAAAACTCTGC.T.GCATT.CAACAAAGAGGAGG.AGAAG.ACTATGAA.AGACCATTGTCTC.TG.TAGCCAG.AGT.C.A.CTCACC.TC.TGCTTGTGATCACATCATG.TCTAACATAAGTT.CTTGTCATA.GTAT.AA.CCCAA.CAACTCTTGAACTGTTGTCTTTTGCTTAATCTTATCCAAATATTGTTTTATATT.TATTTTTTCCTATTGT.TTCATATTTTAT.C.CTTG.T.GTGAC.CTT.AATCTACCCTCTT.TCAGAGAAAAATTACAAATCA.AATCTA.ATATTTACT.AAAAA.TATCA.TAATCT.CATA.GAAAGA.AC.CAAAAAAAAAAC.AATC.T.TCA.AAAAAAAGTATACTCTTCTTAAGAAAAAGCTAA.AGAGACAGAAACAAGCTT.C.GTATA.TTTCTC.GC.T.GC.TATTT.AGGCGG.TTCTC.TT.CTATTCTCTTC.TC.TTCTCTTCTCTATTT.T.CTCT.TCTCTTCTTCC.TG.CTCAA.TC.TCT.G.CTTC.TC.AA.TCTTCGGC.TGGAAGT.AT.C..ACAGA.AAAAT.CGAATTTA.AAAACTGA.CCTATATA.
JJ=   488  MV=                TCGGTAAGGAT.TTGAACCCC.ACACATGCT.TAAGGTACAATAC.AATGGAT.AGTGGCTAAGCACTAGCA.CACAAGGTATTTTGGGG.T.CGTTA.TGATTAAACTATGGCAAAAC.TGATATAA.TTCGTTAATGTCT.TT.TTACGGG.AAA.A.T.GAATTG.AA.TAATGGAATATAAAGTGGA.CGAAGCGGGAAAA.AAAAAAGCG.ATAT.GC.GGAAT.ATCTCTAGAAACAGAATAAAGCAGAAAAAAATCAAGGTGCACTAATCCATACAA.AATTTTCCAATAATTG.GATTGAATAACC.G.AATT.T.TAAAT.TCG.TCATTGAGAAAAC.AGATCAGAAAGAAAACCGAAT.TTTATT.CCGGTTTGA.TTTGA.AATTG.TTTCAA.TTTG.GTTTGG.TA.TAATTTGGAGTT.AGGA.A.TTT.GTGGGTTTGGCAGTTACACGCGTAGGCTAGTGG.AAAAGCCCACCACACATA.A.CACAC.ACACAT.CT.T.CT.TCCTC.TCTTTA.TCTTC.TT.CTTCTCTGTTT.CT.CTAAGAAGATAGAAC.A.ATCC.CAAGATTCTCC.TC.TTATT.TG.ATC.A.ACCA.TG.TC.GAATGTCT.TGCTATC.CC.C..AAACG.GCTAC.GTATTTGC.ATCGCCTA.AACCTCTT.
JJ=   489  MV=                GGCAGATGAAA.CATTAGGTC.TCATCTTTT.ATTTTGTTAAAAC.ATTAGGT.CTCTTCACCGACGGATCT.ATTTGTGTCCTCTACTT.T.TAGCC.ATTCTTTAAGAAAA.AAGAA.ATGAAAAA.AAATGAGGGAATT.GG.CTACCCT.TTA.T.T.GAAAAT.GA.AACATGCATGATTTGTTTT.CGTTAGAGATGAG.AAATATAAT.GACA.TA.ATAAA.TAAGAATCCAAAGTGAAGAAGAAGTTGGAAAACAAAAAAAAAAAAAAAAGAGAG.AAAAAGATTCTTTTGT.CCATTAAAAGAG.A.ATGA.A.TGATA.ACG.ATGTCCATTATTA.TTCTCCGTCCTCGTGCTTAAT.TTAATTATCTTCCCCT.CTTTA.ATTAA.AACTAA.TTAA.CTATTA.GA.GAACAATAAATA.ATTA.A.ATA.GTATAGTAAGAATCGGATCGTAAGGTAAATCAA.CGGCTGAGATTCATTCAA.A.CCAGA.GGACAC.AA.A.AC.ATCTC.TTCTCT.CTCTC.CCACTTTTTCTCCC.GG.AGACAGTTAACGTGA.T.TCGC.CCTTTTCTCTT.TG.CCCAA.GA.GCTAT.ACGA.CA.AT.ACCTCCAC.CACACCC.CA.C..ACACA.CACAC.GAGAGACA.GAGAGAGA.GAGAGAGG.
JJ=   490  MV=                AAATCATGGAT.GATTGTGAA.TCAGAAGGA.AGAGAATGAGAGA.TGTGTTA.AAAGCTATTTTCACTGAT.AATGAAGAGAATGGTTA.C.AGTAT.TTAGTCAATCGCTT.ACTCA.TTTTACAA.ATTTCATTAGAAA.AT.CCATAGC.TAA.A.A.AATCTT.TA.AGTAAGGATGTAACTTATC.TAATTTGATGGAG.ATAAAAAGT.TACA.TA.AGGAA.TCAAAATTTGTTACAAAAGCCATCATCTGTTATATCTTGTGACATCAAATCAAG.AGTAAAGTATCAGAAA.ATGTTGTTCCTT.C.TCCT.T.ACTAT.TGT.TTTTTCATATGAA.ATAAATGATTTACTTCATATA.TTTATT.AAAAATGAA.TTTTC.AGTGT.TTTCAA.TTAA.TTACAT.CA.AAATGATATTCT.TAAG.A.ACA.ATTAAGAATGTGGAAAAGGCCCAATAAGCCCAA.ATTAAATCCAGTAAATGG.G.CCCCC.ATTATA.AT.A.TT.TTTCA.CTAAAC.CTTAT.GG.GCAAACAAACA.AG.CAGAGAGAAAGAGAG.A.TCGA.GATCGGCGTGA.AT.GGATT.AT.CAG.C.AAAA.GC.CG.CCGCAGTC.TTCTGAC.CC.T..TCGCC.GTCAC.CGCCTGAC.CGTCCACC.GGGAATCA.
JJ=   491  MV=                GATCCAAAATT.GGCAAAGGA.TATGCAACA.TAACTTCTTGGGG.TAATATC.TCCAGAAAGTGGCAATAA.CATTTTTTAATCGTAGA.G.AGGAG.AAGTGGGAGGCTAA.AGAGA.CTAAACGA.GACCATAGGGTTT.TT.ATAAGAT.GGG.G.A.AAATTT.AG.GGTTTTGATTTGTTCAAAT.TTTATTAGTTATA.AAAATAAAC.TAAA.AA.TCAAA.AGGATCCCGTGTAAAAGGGGAAGCAAATATAAAAATATTTTTAATATTTGATTT.CTATATTCCGATTTCA.GTTTTCCAAGTT.T.CCTT.A.CATGA.ATA.CCAATTAAAACCG.AGTTTCTATTTTCTTCGAGTG.ATTTGC.CACAACTAT.AAAAC.TTTTT.AAAAAA.AAAA.TACTCA.AA.ATACTATTAACG.ATTT.G.TTA.AAACCAAACTTGTGCTTGCTAGCTTATGCGAGA.GAGAGAGGCTTTGTGTGGTC.GTCAT.TGACCA.CG.T.CT.CTTGC.AATTTA.TTTGT.AT.GTTCGAAGAAA.AT.GTCATTAAATGTAAA.A.AAAT.AGTCTCAAACG.AC.GGCAA.AA.AGT.C.TCTC.TC.CA.TTGAGTAT.CCTCTAC.GG.T..TCTTG.AATTG.GTTTGGAT.ACATATTT.CGTGTATG.
JJ=   492  MV=                AAATGTGAATT.CTTTTTCAC.AGTTTTTTT.TTAACTACATTTG.TAATACA.ACGATCTACTTAACATAT.CATTACTTCTTCTTTTT.A.TTTTA.TCGAAAACATATGA.CGCAA.ATGGTTGA.AAGTAACAATGGT.TG.TCATTCC.TCC.T.C.AATTTG.TT.CATCTCTTGTTTGTTAAAC.AAAAGATTTCATA.TTTTTCCTT.ATCT.CA.TTATA.TGTTCCTCTAACTGACCTATACAATTTATAGGGTGAATATTATTTTTCCTCACA.AAAAAAAAATCTAAAT.CGAGAGGAAGAA.A.ATTC.T.TCTTT.TTT.TTTCTTTTGTGGT.GTTTAAACATTGTTAGCCAAA.TTTATT.AAAAAAAAA.AAAAT.TCAAT.CAATGG.TTAA.GGTTTA.AT.TTCTGTATGTCT.ATTT.A.TAA.GATGTCATTTGAAATTTTCTCCATTCATAGTTA.CAAAGATCCTAAATAGTC.T.CATCC.TCACTG.TG.T.AT.ATAAT.CAATCT.TTCTC.TT.CTTATCTTTTT.TT.TGGTTTAAATATAAT.C.AAAT.CTTTCTCTTCA.AG.CTTGT.TA.AAT.C.CTCA.GC.AA.ATTAATTT.TCACCGA.GA.T..GGCTT.TCAGA.ATCACCGT.AAGTTTTT.TTTTTTCC.
JJ=   493  MV=                TTGTTATCTGA.AAGTAGTCT.TGTCCAATC.TCAAACCACTTCT.TAAAAAT.ATTGATGTGTGTTTTGTT.TTTTGATGAAAGGCTTT.A.CAAAA.TTCTAACCGGGTTC.ACTGG.ATTTTATG.TTTTGGAGGTTAG.CT.CGCAATT.GTA.A.T.TATAAC.TC.ACTAAAATAAACATACAAA.CAATTATTGGTTG.GTAATTAAC.AACC.AA.ACCAC.CAAATAAATTAAATAGAGAAAAATAAATACACCATATAATAAAACACCATTACT.TTAAAATCACCTGAAG.TTTTTGCAATTA.G.AGAT.A.CACAC.AAT.TTTGGAATCTTAG.AGAATAAGCTCTCTTAATAAT.TTGTTT.AATCATTAA.GTAAA.AATTG.TCATCA.AGGA.CTGGGT.CA.ACAAGTGGCAAA.TGGA.T.GGC.ATTTTAGTAAATAACTGAAACTAAGAGGTGTTT.ATTGTGTTCTCACGTGGA.T.CTCTT.ACCTTA.GT.T.TC.AAAAG.TTCAAA.ATTGA.GC.TCTTCTCTTCT.TC.TTCCTTCTTCTTCTT.C.TTCG.CGAAAACTTGG.AA.ACTGT.TT.TAG.G.AACA.AA.AA.CCAGAGGC.TTTGATT.TG.G..AAAAA.ACCCT.AATTTTCA.ACAACCCT.AAATCCCC.
JJ=   494  MV=                TACCCAAACAT.AAAAACTAA.TTAAGAAAA.ACTCAACACACCT.CTCTTAC.CAAACTTGTTAAGCTCAT.AACATTCAACATTGGTT.T.GCTTC.ATCAGAACAAAGTC.TTGTG.TGAGTTTT.GCTAAGTTTGGAG.AA.AGAAAGA.GAC.C.A.CCATTG.AT.TTTTGTTGTAACCCATTGC.CAAAGCCCAATTT.GGATGGAAA.TTAA.TA.TTATA.CCATAAAAAAAAGATATGAAAGTCGAAAAAATATCAGAAATAAAAATAATTTTT.TGTATTTTTTTACATG.ACATATTGGGGA.T.TAAT.C.CTATT.TTT.TTACTTCCAAAAT.TGACTGAAATTAGTTGGCCAA.AAAGGT.AGTTACGAC.GAAAA.CAAGA.AACTCG.AAAATAAAAAA.AA.TAAGAAACAAAA.GACG.A.GAA.AAGAAAATTTAACCAAAAAAATGTACTGACACG.TGTCATAAGCTTAGACCC.A.TCAAA.TTATTA.TA.T.GA.AAAAT.AAAAAC.AAACA.AA.ATCTTCTGAGA.AA.GATTTATCTCATTAA.C.CCAA.TCGTTTCAAGC.CG.GGAAG.AA.GAG.A.AGAC.TA.TT.CATTCGTG.TCTCTCT.TC.A..TTCAA.TGTCG.AAGAAGAA.GAAGACAC.AGAGTTTA.
JJ=   495  MV=                TCTAATTTGGT.AACAGATAG.ATATTTGAA.TATTCAGTATATT.TTGCTTC.AGATTAGGAAATCTTTGA.TGACCCGTCTTTAGATC.C.AATAA.GCCCTATAATTAAG.AGATG.AATATTGT.CGTTAAATGATTT.TG.GTAACCT.TAA.T.G.ACGTCA.TA.AAAGGATTTTGTTTTTGAT.TAAATTTTTCTAA.TGGCATTGT.TATG.TA.ATTAA.TTATAAAAGTTAAGGTTATATATAAAATATACTTTCCAAATAATATAGTAGGAT.TAGGTAACGGTTAATT.GTAATTTCAAAC.G.TGAG.A.TTCAT.TGT.GCAAATTAAAGAG.AATCTAGTAAAAAATAAAACT.AAAGGG.TAAAAAGTT.AAATT.ATAAA.AAGATA.AGAT.CCATTG.TG.CAATTAAAGAGA.ATCT.A.GTT.ATTAAAGATTAGATATGCGAATAATCGTCGTCA.CAATCTCTTCCTCATATT.T.ATTTC.TCTGGT.CT.T.AT.TTATT.TATTAA.TAGGC.CT.CTCTGAATCTT.CT.TCGGTACGAGTATGA.G.CCAC.GATAGAGAGTT.GG.TTTCG.AT.CGT.T.AGGG.GT.AT.TTTGGTCA.ATTGACA.TG.T..TCGTT.GGCCC.ATCTCCGC.CGCACACA.CCACTCGT.
JJ=   496  MV=                TATTTTGTGAA.TCTTCAAAA.GTACAAATA.TATGTACTCTTTT.TCCAACA.TAAATGTAGTGAAAATTT.TATTTTATGTGAAAGAA.T.GAAAA.GAAACCAAGTGAAA.GAAAT.TAATAGAC.AGTACATGTAATT.AC.TGAATAC.GAA.A.G.ATAAAA.AG.AGAGGAGAGTAGTCATTGT.CAGATAGAAAGAA.AGAGCAGAC.AAAA.GG.ATCGT.AAAATCAAAGAAAATTGGGTCCCTAAAAAGATTATGACCGTGAAGACACAATAT.TACGTTTTCTGACAAG.ACATAAACACAT.C.ACTC.A.TCGCC.TTT.AGATTCTCTTCCG.ACCCTCACAAGATCTTAACAA.CAACAA.CAACAACAT.CAAGA.TCCGA.TCCTCC.AGAT.TCTCTT.CT.GTGTATTTCCTT.AAAT.C.TCC.TCCTCTTTCTCTTTCCTATTTATTTATGTATCT.CACTCACCGCTTCTGCCT.C.TCTCT.CTCTCT.CT.C.TC.TTATT.TATGTA.ACTCC.TC.GTCTTCCTTCT.TC.ACATTGATTTCTGCG.T.CCTT.TGACGTTCAAA.CT.TTAAA.CG.TTT.C.TTCA.TC.TG.TTTTGTTG.TTTACTT.TC.C..CGAGA.GAAAA.CAATGGCT.CTCAGAGA.TTTATCTT.
JJ=   497  MV=                CTTCTACAGCT.ACTGGTTCG.TCTCAGTAG.AGAAGAAATATCG.CTTAAAA.AATGTACTGCAAGTTTCC.CGCTATTCAGGACGAAG.G.TTTTT.TGTATTCTGAATGA.ATCAT.TTTCTTCT.GCTTTTTAAAGTA.CT.TCGGAAT.GTA.T.T.GTTTCT.TC.AAAACGGTTGTTAACGAAA.TCTATCAGTTATA.GAGGCAATT.GGTT.CC.ATGAA.GAGTCTGCAGTTATTGGCCAATTTCATAAAGAACTTTGAGAATATTATTATCAC.AAATTTCACATTTGCT.CGAATCGTTTAT.T.TTTT.T.TTGAG.AAT.TCTACTAGTAATT.TGGATAAATGCAAATAATCTG.GGAAAT.ACAATTGGG.CCTTT.TGTGA.GAAGAA.AAAT.CGTATA.AA.GCTGGGCCGGAC.GCCA.A.ACT.GAAAAATGTGATGGAATTTTTAAAATTCAATCG.CGTCCGACTTTCCCGAAG.C.TTCTT.TCTAAA.TC.C.TC.TCTAC.ATATAT.TCCCC.AC.TCATATATGGG.GA.AACGTGAAATTCATT.T.TACT.CCGGTGGGTCG.TC.AGGTG.CA.GAG.A.GTTC.TG.GA.ATATCCAT.TGCGCTT.GG.A..GAATC.GTTCG.CCGGTAAT.TTGCTTCA.TCGATTGT.
JJ=   498  MV=                ATTTTGGAAGA.ATTCAGGTT.TGATCCGAG.AAGGAAGCTACTT.TGTGTGT.GTAGCTGCTGAATGTTTT.TGTGATATTAATAGAAG.A.TGAAG.CAAAAAAAAACAAA.AAACT.GGCTTTGA.GTTTAAGACTATT.GC.TACGTGT.CCA.A.A.TGACCG.AG.ATTACTGATTAACGATGAT.ACTAAAATCGCTC.TCAAAAATT.CCTT.AA.TGATT.GTAAATCGGTCACAGAAAAAAATAACTAAAAATAGATTAATGTTGGCAAGCATT.TTAATTATTGCAGACA.ACATACACATGA.G.AATT.A.CATTT.CCA.GGTATATCAATGG.TTTTTTTTTTTTTAATTTCCA.ACCTGG.TTTTGATAG.GAATC.TGTTT.GGTACC.AAAC.AGATTT.AC.CGAACATAACTG.CCTA.A.TGT.AATTAAAAAAAGAGAGAGAGCGAGGGAGAGAGA.GAAAGTAAAAGCTCTTAC.T.TTGGC.CACAAG.AT.A.GT.CCGGA.TCTCTC.TCTCA.GC.TTCACAATTTT.CC.CCAAGTTTATCGGTC.C.AATC.TAATCCTCAAA.CC.TCAAC.CA.AAA.A.GCTA.AC.GA.GCAAACGC.GCGTGAT.AC.T..CTTTT.CCAGA.AATGGGGA.AGAGACCG.CCGATTCC.
JJ=   499  MV=                ACCATTACCCA.GATACAGAA.AAATATCAA.ATTTACAACGAAT.TCATTCT.AAAGATCACATTTTTCTT.ATATTTGTTCATATCAG.A.AAATC.CGAATTACCTGAGG.AAGAG.TTTTTGGA.AGAGAGAAGATCT.TT.GACAGCT.TGA.G.A.AGTTCC.GG.CGATGTCTTTGTTGCCGGA.AGCAATTGAAGAT.TCGCCGGTG.GGTC.TA.ATACG.GGATTTGAAGACTGAACTTAATAAGCTTTTGTTAACCTTTGAGACAACCATGTT.CGGATTTCAAGTGAGA.TTGAGAAGATGA.A.GAAG.A.GCAAG.TTT.ATAAAACCCTGAA.CAAAAACCCCGACAGGGTTGT.TCTATC.CAATTTTAA.ACCTT.AGGGG.TGATAA.TTTA.ATCAAT.CA.TATAAATTAGGG.GTAA.T.CAT.GTAAATTAACAAGATTAGTTGAAGAAGAATCGT.CAAATTTTGATTTTGTCT.T.GTGGA.TTCTTC.AA.T.TC.AAAGA.TTATAA.ATTTA.TT.GATGAACATCG.TC.AATTCAAAGATTCTC.T.TTTTATCATTCACGCT.AC.TTCTT.CT.TCT.T.CAAT.CG.TC.AATCGTTG.AATCCGA.TT.C..GATTT.GCCTC.TCTTCCGG.CGTAGCTT.CGACGGTG.
JJ=   500  MV=                GACAAAAAGTT.CGAAAAGAA.ACCGGATTT.GTTCTGCTCGGTT.AAGTTCC.GGTTTAGTTCAGTATGAA.CAAATAAAAGTAAAACA.A.ACGAG.GGACGTGTGTATGG.AAGAG.GCAAAGGC.TGAGAAACTTTTG.GT.TGGGACA.ATT.T.GCTTAAGT.AA.TGACTAATGAATGACCCAA.AAGAAAAATCCTA.TTAACTCTT.TCTT.CT.TAAGC.CAACTTGCTTTCTTCTTCAACATTACACATTACGTGTAACTGTAATTAATTAAA.AATCTTTACACATTGA.ATTATTAGTTTT.T.GTTT.A.TTCGT.TGA.TTTAGGCATTTAG.CAATTCAATTCAGTCTTTGGA.AACTGT.TCTTATGAC.TGACC.CTTTT.TAACTT.TTTG.ATTCAA.TT.TCCTTAAAATAT.TAGT.T.TTT.ATTTTGGGTTATATGGTAAATTACACATTGCCG.TCTCGTCCTAATAATCCT.C.TTTTC.TGTTCC.CA.T.TT.GTGTT.GTTGTG.CTTTG.CT.TCCTTCCTTTT.TC.CTCATTCTCTCTTCT.T.CTCC.TTCTTCCTTCT.CC.TCCAC.CA.CAA.A.GCGG.TA.GG.TT............................................................
