# Supplementary material for: Multiple Alignment of Promoter Sequences from the Arabidopsis thaliana L. Genome
Source: Genes (Basel). 2021 Jan 21;12(2):135. doi: 10.3390/genes12020135 (PMC7909805; doi:10.3390/genes12020135)
Supplement: Supplementary file 1 [file genes-12-00135-s001.zip › Multi11.txt]

JJ=     1  MV=                TGGTT.ACTTCAAGATCAGGAGAGGAACGAACG.AATGTGGCATTGAACAGAGTGTTGTA.GCTGGTTTACCTTCAGAG.AAGA.ACGTATTTAAAGGTATTACCACTTC.AGATGATCTTCTGGTTTCCTCAGTCTAAACAAGACGATGTGTCCCTACTTCTGTAATATATCATTTGCAACTGTGTTGTAAG.TTTAATATACCATTGAAA.GAA.TCACCTTCAATCAAAACAAAAGTATGTATAGCTTCTGTTAA.TATTCAATTTTACATGTTACCATGCAAGAG.GACTGTTACAGTGTTTATTTGGTT.TTGGTAAATTAT.AGCCACCT.AAAAGTAAC.GCCTTAATTAATCATT.TTAAATTATG.ATTAA.CA.ATCAAGTAAGT.GGAACAAATCAACGGTCAGGATCTTATCCTCGCAGTAATATGATCTGTCATTCTCT.AACTAAAAAGATAAGCCTCTCTCT.GTCTCTTCCTAGAAAAGAAAAC.TTTGTACCTTTTCCAAAGTCTAAGCAAAT.CATTGTTTTTGATTACT.GGAACTCGTTGAGGGATTGAGAAAAAAATAATCAGAAGAGAAAGATCCATGGCTGATAATTGTATCAGA.CTTCTT
JJ=     2  MV=                CAGTT.ATTAATGGTTTATCTTTCTGAAATTAT.TAGTAGTTTGGTACTGATCATATCTCATAAGTCATAACTAAAACC.GTTT.GTATATGTCAAATTTATATAGCTAA.TTAAGCAATATTTCATTATTTCTTTCCCAATACAATTCTTCTACATATTTACAAATATGAGACGATGAGTATATGTACTATA.GATAGACATACACAACAA.CAT.ATATGGTTTTCCAACACATTTATACAACAATGCCGTTGGTT.ACGTAGCCTTCTTTAGGATAAAAAACAATT.AACAATGGGGTCACGTTCACCTAC.AGGTGACGCAAA.CACCTATT.GTCTCTATG.ATAATATTATGCATAA.CAACGTGAAT.GAATT.AA.TACAATCACAA.TCTATAAAGCAAGGGTGAAAGAGAGAAAGACACGTAGCCGAACATTAACAAATTTG.AAAGAATAAAAACTCTTAAGAACA.CAAAAATATTTCTATATATATC.CTACATAGCTAAGACCGAAATATCACTCA.GAATCATCTTTGTCAAT.ATTTCTCTACCATCTTTTGTCTCATAGCCATGGGTCTAGTTCAAGAAGAGGGAAGCGGTCCTGTTCATG.GCTTTC
JJ=     3  MV=                GAATA.ACAAAAAACTGTTTTAATTGTTACCAC.TTACTACTAGAAAAACTTGTACAATATGTCAATCACTCACTAAAA.GATG.GCTTATACCCTCTTTAATTTCA.GT.AAAAGTTGTTATAGATTATATTACGAAACAATTTTTATAACCTAAAATGAATTGTGCTATAGAACTTGGCCAAATGTTTATT.CTTTGATAAATTTTGGAG.ATT.TTGGAACCAAAGATGTGGCAAAATAAAGAAAAGGGAAATGA.TAATTTTATATTGTATAATTAAAGAATCAT.GCATATGTAATTTAAGAAAGATGA.AAATATATATTC.ATGCCTTT.CTTGCCACA.CACGCTTCTTATACCT.CCAAACCCAT.TTTGC.CT.AACCCCTTCCT.TCTTCACAACACTCCCTTTGTATTATTATTATTACATGCCTCATTCTCAATCTTTC.TAAAGAAAAGCTTTTAATACATTT.CTCCAATACTATAGCTATAAAC.ATCCTTTATAATTTTGTTTCTTTTAAAGG.AAAATGGTGAGATCTTG.TTCTTCAAAATCAAAGAATCCTTGGACAAACGAAGAAGACACAACCCAAAAGTTTGTGTTTGCGTCTGC.GTCCAA
JJ=     4  MV=                AACTT.GCACAACAGAAAGTCGTTGTAAACCTC.GTCTTTCTTCAGACAAAATCTTTCTCAACAAATCTTCTCGTCTTT.GCTC.AATCTGCTCAAGAGCTCTCTGCAGA.GCTGTCAGATTCTCCTCTAAGCCATGAATGTAATCTCCATTCCTGTTTAAGCAACTACAAACATTCTTCGTCAACTGATCAC.ATGATATTGATACAGAGA.CAC.AACCTCCCATCCTGCGTTTACACAAAAGAAGAAGTAAACTT.GTGGCAGAGAACTAGAAGAAGAAAAAGGAT.AAGAGCTGCTGAGTTGTGAAAATT.GACAATAATCCA.AACTCTAA.AGTCGTCGC.TATTGTAAACTTTAAA.CAATATTCTG.AAAAG.AG.AAATTTCTACG.AAAAAAGACTAAAAGAGTATCATTTCAGAAAGATAACTTTTTTTCAACGCAAATAA.CTCTTTAATAAATATTGACTGAGG.TTTGATTGAAAGAGATAAAAAC.TTCATTTGCCAGCAAGATTGGCACAAAAC.TCGAGCAGAGGACATCT.GTAGGAGTTGTGTCGTGGTCGTCTTTGGTTAAGAGAAGAAGAAATGGGTTCAATGTTCAGTGGAAACCG.AATGAG
JJ=     5  MV=                CAATA.ATAAAAAAGTTTATATAAAAACATACA.ATATAGTGTGAGGCAAGCATTGTGCTTTTATTTAAGTTAATTTTC.ATTT.TTTCTTACGTGTTTTATAGTATTAA.TTACCAATGGAAGATTTGACCAAGGAAGTTAGAAAGGGGGAAATTTTACCCAGATTTTTATTGTTAGTCAACTTGAATTAAT.TAACTTTCCAGTTTTGAA.CTA.TTGGAAATTATAATATCAGCTTTGACGCAGAATTAAAGGAA.ATACGTGTGTGACTTATTAAAACAAAACAA.AAATGGGACCATCTTTTTGGTGTT.GTTGTTCATATT.AGCTCATT.TTATGTAAG.TAAACTTAATGAGACT.TCCATGACTA.TAAGT.AA.TAAAAATAAAA.ATAAAAATTAGCATGATGATTTAGGAATAATATCTAGAGGTTATAATTAGCATACC.TTTACATTAATAATTTATTTTTTT.TCCAAACCTTGTATAAATTAGA.GCTCATAGACAGCTACACAAACAAGAAGA.AAAATAGTATATATAAA.TAAATAAAAATCAATACGTGACATAACTCAAAATTCCAACCAACAATTTTTTTTTTTAAATGGCTGCAA.AAGCCA
JJ=     6  MV=                CAGTA.AGTGAGAAAAAAGCCTTCAGAGCAAAA.AAAAAAGAAAGAAAGATAAATTTGAACATTGTGAAACCAAATGCC.AGAT.TACTTTTCTTACTTATTAAAATCTT.ATAACTTGTAAATGATTTGTTCATAAAAATGTTATAATTAGTAAATTAATTTTAACAACAAATATCACTTATAATCCAAAAT.TTAGGTAAAGACAAAACT.TGG.TTCGATATCTTTTGTACTTGCGAGCATTGTACTTCCCGGTC.ACAAAACGCAATCGCTAAGTAAAAAAAAAA.GGTCCATCTGAACGCAAGACTTAT.TCAATTTACGAA.ATAACCCC.TATGAAACT.GTGTTTAATGGACACG.TGTCCTGGAT.ACGAT.AG.GGGTATAATAG.AGACTTTAGGAAAGTAGAGGTTGGCGTTTGGGTGATTGGTCAAAGCGAATCCTTAA.GAATCTAGTAATACTGACACAGGT.CACTCAAACAGCTATTTATTTG.GCTAATTTTCAGCCTTAATATCAGAATTA.GAGAGATAAGTTTTTCT.TCTTCTTGCTCTGTCGCCACTAACTAGGTCACCGCCAAGTAACATCGGATCGAGAGAGAGAGAGCGATG.GCGAGA
JJ=     7  MV=                GACCA.CTCGCATCAATACTTACATGGGTATAA.TCCATTAAATCTAAAGACGGACTATAAGGTTGTGAATGCAAGCAA.GGCG.AAGCTAGAGAAGGTTCTAGATAGAT.TTATTACGAAGAACGATTCAAAAAGAATAGCTTCTTGACTAATAATAACTTCACATTGCCTCATCTCCTTGATTCAATGATC.CAATTTGAACATCCAACG.ATC.CATATGTTTTCAACAACGTCGGTCAACTTTGACTAGTATAC.ATTAAAAGACTATTCTTGTTG.TCTTATCC.AGCCATGGTTGATATTTTCTCCGA.TTATATTGTTTT.ATAAGTTA.TATGAACAG.TATATGAAAATCTTGA.ACCAATAGAA.ACGAC.GA.ATCATACGTTA.CTCAGCTTGACTATGAAATAACAAAGAGTATTCAAGCTTGGTGGCGCCGTTTGTTT.TTTGTTTATTCACTAAGTTACTCT.AATTTAGTTGTATAAATACACT.CTCCCATTTGTGTATTTCTTTTCATCAAC.CACAAAGATCTCTCTAC.TTCAATAAATCTCCACCTTGCTTTAAGAACAAAGTCTTAACAAATGGCAGGAATCAAAGTTTTCGGTCA.CCCAGC
JJ=     8  MV=                TTCAA.AATATCAAATTGTTCTCTAACGTATCA.CAAGCGACATCCGAGTAAAGACTAAAATTCGAGAAAAAATAAATT.AAAG.GTTTCTTCTAAAAGGGGTGCTTACA.TAAGGACTCTTGAGGAGAGCGATATCATCTTCATCAAGCGGGAGATCACTCACCATTTTTTTTCAGATTCCGAGTGAAGATT.TGAGAAATTCGAAGGGTT.TAC.GTGAGATTTCTTAACGAATAAGAAAAAGAAGCTACTGTATG.TTACCGTTTGGTCTCTCTGTAAGTGTGTCT.GAGGTTTCGAAATTTCGAATTTAG.GCGAAGAAGGAA.GAAACTGA.CTCAATGTA.GTACTTTGCAATGTAA.CTTTCTCGAT.GGTCC.AT.GGGCCTTAGAA.CCGTCTTAGGCCCAAATATGTCCTTTTTTCCCATTGGCCCAAATATATCCAAAACT.TTCTAATTTGGTTAGAGGTTGCTC.GTTGCTGTATTAATTAATGTTT.TATGTTTTCGTTTAGAGTTTTGTAAAGAC.AAATTAGAGAGAGAGAG.AGAGAGACAGAGGCATTTTTGGTCATAAAATCCACACAGAGGTGGTTCGACATCCAGGTGAATCCAAGT.AATAAA
JJ=     9  MV=                TTGTT.CACTTCAGCTTGAGGCTACAATTCAAA.ACAAGTTTCAAACTTTCTATCCAAAGAGAACAAAAAA.ACAGTGA.TTTC.AAGTTTGAGAATGAGACCTTAGTCC.AAGACCAGTAAAAAATCG.AGCCAGAAGTATTTCTCGCCGAGAGCTGAGAGGAGGCGAGAAATTTTTCGCCGACGGCGGTGA.GACCATGCGCCGGAGAAG.CAC.ACGGCTTGAATTGAAGCTGCTCTGTCCCGGTTTTGAGATCC.CAACTTCCAATTCCTTCATCGATTGAGGAA.GAAGCGATTACAGTAATCTCCATA.GCTCAGAGAAAG.AGGGAAGT.AAAGAGAAA.CTGATTCCAAGTCTGG.GTTTTGTGAT.ATCTA.TA.AATTAGGGTTT.ATGAACTATGTATGTAATTTGATAAATTAATAGTTTTGTGTCTTATTGATAATTTC.CACAAACTTAAGGGACTATAATGT.AAATTTTGTGTGATATTGATAA.TTAACAGTAACGGATCGTTTAGATTGGAG.AACAATGGCGATGATAA.GCTTTTCGTTTCCATCTCCCGCCAAACTTCCGATTAAATCTCAACCGTCCGTTTCAAATCGGATCAACG.TCGCCG
JJ=    10  MV=                ACCGT.ACTCCTCTTAAAGCTTGCT.CGAACTT.AGAGCATCTCCAATTCTCCAAAACGAGTATATAATTTAAACCATT.GGAG.ATGTTCTTATTATCTTTCTTTTTTT.TGTTTCATAGTTATTGTTTTGTTTTTAAGTTTTAACTTAGTTTTAGGCAAGCGAAATTTGTTGACTAAATTAATTTTGCGTG.CGAGATCAGTAGTAAAAA.GCA.AACACCAAAGCTTTTTTGTCAATAAAATGATACAATCAAAA.CGAATTTCAAATTTGTTTTTGAGAAAATTA.CAAACGCAGTAGATAGACTTCACA.AAGGGCCAAAGC.AACCAAAC.TCTTTGACG.ACTGGCAAGTTCAAGT.CTTCGGTCTT.CCTAC.GA.CCCGCCATCGT.GAAGTAGTAGTCTCTCTCTTACTTATGAATAAGGGTTTTGTATATGGGCTTGGGCT.TTAGTTTGGGCTTTTAAAAGATTA.ATAAAATGAGAAGTATGATAAA.TCCGATTGGTTACGTTTGTGTGACATGAA.ATGAAACGGCTAACTTT.CGATTCCTTATCCACGAAATCTAGTTAATTATCTATCTCCCTCCACCAATGATGACACACAGTTTCATC.AGGTAG
JJ=    11  MV=                ACAAA.AATAGATGTCATGCATTAAGATACAAG.CTACCATTAAGCGCTAAGGAAATGAAACCAGATGTAGTTGGCAGA.AGCT.CTGATTAACATTTTTGATCAGATTA.CCAAAACAGACGAATGAAGAGATTCTTTGACATTGAATCAGAAACACAAGTTCATAGCTAAAACGAGCAAGTTTATGAAAAT.CACAGAAACACACATGCA.AAA.ACTATACGATCGTGAAAATCAAATCCCACAAGAGAAATGCA.ATTCCGTCGCCGGTGCTCTCTCTTTCTCTA.CAACAAGAAGGTCGCGAATGTCCT.ACAGTGGGCCTC.TCATAGAT.TGTATTTAC.AATAAAGGCCCATTAC.GATTTTTTTT.TGGGT.AA.AATCCAAACCG.ACCGGTTCGCAATTTTTAATTTCTGGTTAAAATTACAAATCAGGCGGTTCCCAGAA.AAAACCCTAAAGTTCGTCTTCTTC.GTCAGTGTTAAACCCTACAAAA.ACAAACAAACGCAAAAACGAGCTCCCAAC.TCTCTCGCGTCCGCCAT.TGAAGATATGGTTGTACCGCAGAAGAAATTTGCTAATGGAAAACGTAATGATTCTACAAAGTCCTTTAA.ACCAAT
JJ=    12  MV=                GAAGA.ACTAATAAACTAAATTCTTGAAATGAT.ATTTCATTTAGCAAATATATATATATATATATATATAATCCATTT.TACC.GTGAGGATATTTATAATTGGTTTCA.AAAAAAAATTAAAACAGATATATGTACTACATTAATTACAATACTATAAATTACTGTATATTCAAGGAAAAATATTACGTTC.ATTTGCGGGTAGCCACTT.GGA.ACAAGCAAACATAAAAGATTTAGATCAGTCCGCTAACTTTT.ACTAAAATCCAAAGTTCGTGTCATCTTTTT.CTTCATAAAATCCCTACGGTCCAA.TTATTATTATTA.TTATTATT.TCCCAATTA.ATTAATTAAATAAACT.ATAATTCCTT.TGATC.GT.TAAAAAACCTC.CACTCGTTTTGGTTTTAATTTCTTTTTATATAAAACATCTTGACCTCCATTATTTT.CATTACACCATTCTTGATCTCTTC.CGTAATCCACCACCTAATATTA.ATCATCTAGGGTTCCTCTAACCAACCAAG.AAAAAAAGGAAGAAGAA.AGGTTTATTCTAGGGTTTGTATCGTCAACTTCTGATCAATATTGTCATATACAATGGAGAAACCTGGTG.GCTTCT
JJ=    13  MV=                GGATC.CGAAATGGTGGTGGATTAGTCGTTAAT.GGCGTTGAGACTGAGAAGATGGGATTAAAGAGAGGTAAAATCATC.GTAC.ATATAATGAATGGTGTTGTAATGGA.TTCTGATTTCGCACAATCTATTGCTTCTTCTACTCCTAAAGACGAAGATGATGATCCATAGAGAAGAAGAAGAAGAAGAAGA.TTATTGTTTTGACTAAAC.AGA.AAATTATTGACTTAATCATCCAATCAGAATCAGAGTTAAAT.TGTTTTTCTACCATATTTTTGTTTTTTTAC.TTTTAATCCCTCCACTAGCAAAAC.TCAAGTGGGACC.CACAGAAT.AGCCTAAGG.CAGTTTACCACGTCAT.CATGGAATCA.GGAAA.AC.GTCGACGGTTG.TGAGTATCACACGTGGCATTATGGTTTTCTCTTACTGTGCACCGTGCTACACC.AG.AAAAGAATTCGTCGTCTGATCTGC.GAGATTATACGCCTATAGAGAA.AAAAGGCGATGATGACTAAAGAAGACTGA.GTCGACTCGCTTTTGAC.ACAGTTGACTTCTGAGACGTCTTTCTCTTCTTCATCTTCTTCAATCATACGCTTATCTATTTTTGGAAA.CTTGAA
JJ=    14  MV=                TTCGT.GAAGATATCTTAACATACTGTTTGAAA.AATTAAATGGTAGGTTACTCCTACTTTGACTCCCTTACATACTAA.CAAG.TAAGTCAACATTCAATTTCAAAATC.ACACTGTATTACCATAATGACGGTCCAAGATAGCTTTTAAACTTATGAAACTTATGAATGCAATTAACTAAATAAAGGGTTT.GATTGGTAACAAAAAGCT.GTA.TAAGTTTTTTAGTTGTAAAGCTGTTAGAATGAGCTGTACAA.TAAAGCTGTACAAAAAAATTAAGAGTAAAA.CTTTCTATAATGCTTTTGATAGAG.TTTTTGTGATTG.GTAACTGT.CAAACCTGT.AAAAAGCTGTACTGCT.ATGATAATTA.TTGTC.ATTCAAACCCAATT.ACTTGATTCTTTTGTTCTTACCAAAATTAATTTTATTTTTTTTTTAATTTTTACTA.CAAATAGTCAAAGTTTTTGCAATA.AGCTTTCCTCTCTATATAGAGG.AGATAATTTATTCACATCGAAATTTTATT.CCCATTGCAAAGACTTA.ATTAAAATCTATGGCGAGACTTATCTTTCATTTTGTATTTGCTCTTATCCTTGCAGCTTGTAAGAATAC.GTTACA
JJ=    15  MV=                CATAC.CCTTGAAAGTATCAGTCGTACACACAA.TTGAAGCGTTACGAAGATGAGAAACGTTATCAACCTTGTTAAAAC.ACAA.CTGTGGAGAGTTTAGAATTGATGAT.AGATGAAAAGTTATAGGGATCAAAATAGAGAGCTAATATCTTTGGTGTGGTGGCGAGAAAAATCATCTGAAAAGATGTTTCA.TAGATTTGAGGTACGAAT.CTG.ATTGGTTGGGTTAGATAAAGGTCAGGTCAGGTGGCTAAGAC.TGAATTCGACTGTCATCAAAAAGGAGTGTC.CACTACGGTCAGCAAAAGAAAAAG.GACTATGTAGGT.GAAGTGAA.TCCGATGGG.AAATAAAACAAATGTG.ATAGAGAGAG.AACAG.AG.ACGCCAATTAT.GAGTAGAGCTGACACGTTGGAGCTGACTCTGTCTCTATCTCTATATCTCTGTCTTT.CTCTATTTATAGATGGAGTACGTA.CAGCTGCTCCACACTATATATA.CAGTACATACTTTGAAAAGTATATTTGAG.TTACGTCTTCAACTTCA.AAGCGTTTCTTACTACTAAAGTGGTACGTTTCCCTAATTCGCTCTCATTTTCCATCTTCTTCTTCTCCT.TCTTTT
JJ=    16  MV=                GAAAA.CTCCATGTGCCCATAGGGTTTTGTTTT.GTGCAGCATTCCAAAGGGGACCAACAAATAAAATTGATGCTCTTT.GGTT.GTTAGTTGTAACTAGCTGGTAACAA.TTGATGTTTTCTGGAATCGTCCAACAAGTTTTGTTATCCATAGTAAGAGCGCTTGTTATAAACCACTAACAGTGATGAAAGT.TGAGTGTCTTATCTTACA.CCA.TTTTAAACTTTTACCTATTATCATCTCTTGTTGTGCTATAG.ATGATTGGCTTACCAAAAGGTAGGGTAAGG.TGAAAAAGGTAAGCTATTTAAATT.CGTTTAAGACCA.AGTCAGAA.TCCTCCAAC.TTGAATGATTTTGGTG.GGGTTGCATT.TTGGT.GA.GTGAAGCATCT.TTTTCAAACAATGTAGAGGAAATAAAGAGGAGCCAAAAGAACTTGACTTTCTTACT.CAGATTAATGGACACTAAGTCATG.GATCCAAAGCATATATTATATC.TCTATTGTGTGTTAACATGTCTCTTGAGT.CTCTAAACTTAGTTTTC.TCCAAAGATTAAAGCAAAAGCAAAGATGGGCTTCCTCTGTCACTAGTTTTGCTAACTCATCCTTTTCGG.ATAGCG
JJ=    17  MV=                ACACT.CTGGTTTATGTATTCACGTTCATTTTT.TGTTAAGAATAAATGCTTGGCTCACCTGCCCAATAACATCTTTTT.TTGA.CCAAATCAAGGTTCTCAAAATAGTA.CGGTGAATGAAATCAAACTAGGCTATCCACTGTTTTATCCTCACATGTTTCTGCTTTGTGTCTTCCTTCACAAAGATGCAGG.GACTCAGTATTTTAGACC.CAA.CGGTACTCATTCCTTAATGGAGACTAAGAGATTTTTAAAAC.AATAGGAACCGACGACTTAAATACTTGTGT.TTGGTCATTGCTTGTTGCATTGTG.TTTTGGAGTAAG.TTAGAACG.TTTTGGTGT.CAAATAGGGCCTAGAA.GAGCTACAGA.TCAAG.AA.TTGGTCTACGT.TCACTTTCATCATATTTACCTAACGTGTTTATAAAGTATTAAATTATCCAAAACGT.TGACCTAGGTGACTTGTGCATTAA.TGCACGTATCCACTACTTGACG.AAAATTCTACACGCGAAAGCTGTTTTGAC.CAAATCAACGTTCCAAA.ATAAACATTTCCTTTTAAAGATTCAAGTTCTAAGATCTGCAACAAGTATCTGAGCAAAGTAAAATGTCA.AGAGAA
JJ=    18  MV=                AAAAT.GAAATGGAGATTAAAAGCAAACAAATC.CTCACCTAAAACATGCTTTCTTGACCTCTTTAGGCTCTGGCAATT.TAAC.AAGTAGCCGTTTAGGCCTGTTTAGT.TTTAGACCTGTTTACATTTTTAAGCTTGCAAGCTTAGGTTGGTTCATATATGCCCATTTACATTATATTCAATTAATTGGAG.AACTTTATACCATGGTTT.TCT.CTTTCTATGGACATTTTTCAACCCAATCAAAAAAAAGAAAA.GTAAACTGAAATCTCTTACTTAGAAAATTG.ATTCTACTATACTATATCCGGTTT.TAAATCTGGTCC.TTGTTTGG.TCTTGGGGA.TAATAATTAGTGGCGA.AAACGGCGTC.GCTTT.TG.CTTTGGTTTTG.GGTTAAATGAGTGGTGTTTGCTAATGAATGGGCCTCTACGCCTTTTAACAGCCCAT.ATTTGATCACATTTCAATCTATCA.CATGATTTTAACCATAATAAAG.CCGTAGCCATTTCTTCTTCTTCGTTCCTT.CAGATTTTTCGCAACAG.AGAGAGAAGTCGAAGCTTCACGATCGTATAATAATGGCGACGGCTTCAGGTACCCATTTCCTTCAACAT.TTCTTC
JJ=    19  MV=                TAATT.CCCGACAACCTCATCAAGCGTTTCACA.TATGACGAATACATCCTAGCATCAGTAGCTCTCTACTTGGACATC.CTCA.ATCTCTTCTTGACCATATTGCGTAT.ACTGAGGCAAGGCGACAACTGAAAGGCATAAAACGATGCTTCAGTGATGTGATCCAGTTTATAACTATAAGAGAATCCAAAA.GCCTTTATGTGTGTATAT.CTG.ATTTCTGTTTGGAGAATTAAGTATATGATGCTATGTGGTTA.AACGATTGATATAAACAAAATCAAGCAATG.TCGATTTTCAACTTCAAATAAATT.TGTTAATTTTGG.CGGAATTT.TGATGCCTT.TTGTCGTATCCATTTC.GATATTCTGA.TTGCT.TA.AGAGCAAAAGC.AAACATTGATACCAAACGTTTGAAGATTTATTTACCATCATCGATAAATTGTTTTT.ACTTTGCTCTCCTTTTTTTTTAAA.CTCAACCATACACAAAAAAAGC.GACCTCATCTTACCCACCGATCCGCCATT.ACAGACGAAGAAGAATT.TCAACTGCAATCTCTCTCTGAACCATGAGAGGTCACGATCGGATTAACAATTGTTTGCCGGAGGAACTT.ATCCTC
JJ=    20  MV=                GAGAT.ATAGAAAATAAACACGTTTTCCAAATC.AAACAAGAATTTGATAACTAGCTTTCTAAAAAACAATACTTAATT.CAAA.ATAGTAGCCACGTTATAGACTTTTA.AACATGAACTAAAAGTTTTTTTTTTTTTCAATCAACTTTACGTGCTTAAAAAGATAGTATCAGTTTAGGTATCTCATAATCC.TTATTTGGTTTCATCATC.CTT.AATTACCTAAATTTTCCCTAATAATACTTTCTTGAGCAAAA.AAATATTATCCATTTAGTTATAGTCTCTGA.ATCCTTCTAGTGAGCTACACTCAC.TTACACATATAT.ACTAACAA.ACTAAAAAT.TATAACTCTTTCACAC.ACACTTGGAT.GACAT.TG.TCTTTAATTTA.GAAACATAATGGGTCAGAGTTTCAATAACAGGCCTAAAAGTACAAAATAAAAGCCC.ATGTCATCTCATAGGCCCATTTTC.TTAATAACGTTCTTGGCTTAAA.CCCTAACGAACAAGAAAAATCAATTTGGG.AAACTCAATGTCTCTTC.TCCGGCGACGATTCGTGAAACAATCAGTTAATTGCATAACATTCCTTCAAATCCTCGCCGAGCGATCCT.TCTCCA
JJ=    21  MV=                .CCGT.GAAAATTTACCAATCAAATGTATGCAG.TTATTTATTTTATTATCTGATTTTTTTTTAAAAAAATTATTATCT.GATT.TTCTAGTATGCAGTTTTCATTCTAC.GAGTTTTAGTTCTGTGAATTCTCATAATGCAAATTTTTATAAATTTGAGAGATGATTTAATTATTTATCCATATGCAAATAC.ATATTATATACAGTGGTT.TAG.TAACGTCCACGCAACAGCCACGATTATACGATAAATACCCT.ATGATAATAACTGGTTGCAACATTAAATAA.AACAATCCTTTTTGGCTTTTGGGT.CCACACAACACA.ATAATATA.CTGTCACTG.AAGATAACAATGGCCT.CTATGAGACA.AATTC.TA.AATTAATACTA.ACTTATAGCATTTTAAAACGGCATTATTAGATTCAAAAATAATAAAAGTAAATTAC.TCGTTAAATTAATACTTATCGTTA.AACGTGGCATTAAATCATAAAT.ATACCAAACCTCTGCATTTGAAGGGTCAT.CAATGTCAATCTCTGAT.TTTTGAAAAAGATCAGATAGAGATAGAGAGACAGAGGTAGAGATATGGAATTGCTCTTTCTCCTCTGTT.CAATCA
JJ=    22  MV=                TCTAC.ACTCTGTTTATTATAAGTGTATAGATC.ACAATTATGCAAATAACTCATCCCTATCAATCTGTAATTTACGAG.ATTA.GTACTGTTGAGTTTAGTTTTGCTTT.GAAGTATTTTTTTTGGATAATTACGTATTTACATCTTTAAATAGGTTTCACTGTGTGTTGTATATGCGATCCAAGGTGCTTT.GAATCGTTAAATTGATAT.GAT.GGTGAAATTAATATAGCTTACTATCTCATTAGTGCATAAGC.CAAACGTGACAAGGTAACTCATACATGGCA.GAGAGAACATTGCTCTGCAATAGC.TTCTTACCTTGT.TGTGACCT.GTGATACTA.GTGTGTGACAACAAGA.AATGAAAAAT.GTAAA.GT.TTCCTTAAAAC.TTTAATCAAACAGTATAATCAAGCAATGAAATGAACAATTTTGTTTTTAATTTCAA.AATGATTATCAAAGTTCTATTCAT.GTCCGAATATTCGTTTTATTTT.AAGGTTATTTCGTTAAGATTCACTTTTGC.AGAGCGTCGCCGGCAGC.TCAACGATGGTGACTCGCTTAAGACTCGTTTCGAGATCTTCTCGTTACGCCACCGTCAAGTTCACTGAC.TCTGTC
JJ=    23  MV=                TCAGC.ATCCGAGATCCATCATCGGCGACTCGG.GTCAGATCATGTACCCGAATCTTTGGTTCTGAACCAGACACAACA.ACAT.CCACAAGATGCTCTCGTAATGATCC.ATCGGATTCGTTAGACCAAAGTGATGGCATGGCTTTAAAGTTTTCAACTTTTTTTGATCAAAACACTCACTTAACGAAAAGA.TTTGTGTCCGTATATGAA.CAA.TAAGAATCAGTCAATTGATATTGACAATTTATTATTCTTAC.ACCACTTAGTGGCCAACTTTTAGGACCAAT.CTCTGACATTTACATAATTTATGA.CATCACGAGATT.TAGAGGAG.GAATTGTTT.TTTTTTTTTTTCACAT.CCAGATACAA.ATTCC.CT.ACATGACTACA.TCTATCACTTGACTATGCCAGAAATGATAATTCCGGTTCGTAGATAACCAACAAAA.TTCAGACACAGAAATTAAAGTAGA.CCGGTTCACTATCGTATAACTT.CGCTTTGAGTTTTTTTTTTTTTTTTTTGG.TGTTTCAGAGATTAACT.TTGAAAAATGAGTATCGCTTTGATCTCCTGCTAAAATCGCCATTGCAAAATTCAAAACCTGTAGAGATT.GAAACT
JJ=    24  MV=                GTAAA.AATAGGATGGTGACACAACATCAAATT.CAAATTCCAAACAACTACATAACATATATGCCAAGTCCATTGAAA.CTCT.TTAAATTATACATCTGTTATCCTTT.TAAATCTGATAAAATGCAATACAATAATAGATTAAAAGGATGTACTTCAACCACGTAACCATAGACCATTGATTAATCCAAA.ACAAAACCATAGACCATA.GTT.CGATACAGCTTCTGTTGATAAAAGTACATGACTATGCGATT.ATCTAATATTAGTTTAACTCTTCATCTATA.TATTAAAAACATATATCGTTTAAA.TTAAGAAAAAAG.TGGTGATA.CTGATATCA.TGATATTCATCTACCG.ACTTCAAGAA.ATAAG.AG.GGGTCATTATA.CAATTCAAGAAATAAATATCCATCTTTTTGGATCATTTTAAAAATAATTAAATCTT.TACAGCGTTACCTCCGCGTTGGCC.TGGACCCTTCTCTTGACACTAT.AAAAACCCCACTCTCTCTTATCTCATCAC.AAACATTACTCATTCAC.AAAACCATCTTAAAGCAACTACACAAGTCTTGAAATTTTCTCATATTTTCTATTTACTATATAAACTTT.TAATCA
JJ=    25  MV=                AATCA.AGCTCAAGAAGTCAGTGGAGATGCTTT.GGGCGAGGTACAGATTCCATTTTTCTTACTTTGATCTAATGAGTG.TGAA.GATTAGCATTTCGAAGCAGATGATG.ATGTTTTGTTTATGAATTGTTGTTATTGCAGGAGTTCAAAGGATACGTTTTCAAGATCAAGGGTGGTTGCGATAAGCAAGGT.TTCCCAATGAAGCAGGGA.GTT.TTGACTCCAGGCCGTGTTCGCCTTTTGCTTCACCGAGGTAA.CTAAACATAATACCTTTTCTTACACTTTTG.CATCTATAATGGATTTGTATTTGT.GTGTGTGTGTGT.TTTGCTGT.AGATTAACA.TTGTTTCGTAATGGGT.GAACAGGAAC.TCCTT.GC.TTCAGAGGACA.TGGAAGGAGAACTGGTGAGAGGAGAAGAAAGTCTGTTCGTGGTTGCATTGTGAGCC.CTGATCTCTCTGTTCTGAACCTTG.TCATTGTGAAGAAGGGTGAGAA.CGATCTTCCTGGGCTTACCGATACTGAGA.AGCCAAGAATGAGAGGA.CCAAAGAGAGCCTCCAAGATCCGTAAACTGTTTAACCTCAAGAAGGAAGATGATGTCAGGACCTATGTC.AACACT
JJ=    26  MV=                TACCG.CCTTTTATGTAAGCAAATGCGTGATTT.CAATTCCCATGTACCGCAACTATACTGAAACAAAACAAAACACGA.ATTT.TTTTTGGCTATTTCTCTACAATATA.ATTGAAAACATATACTTTATCCAACATCATATTAATACAGATATATTCGGTTCAGAAACTGTTAACCAACTTTAACCGGAAA.TATAGTAGTCTTTAAATT.AGT.ATTGGTTGACTTTTTAATAACTAATGTCACATCTCTTTAGC.AAAATTTTATAAATAACGCATATAACATTA.GCCACATTAGTAAACCTAGCAATC.TGGTTTCGTTTC.GTATAATG.AGTCGAGAG.GATGACTAAACTCAAC.CCAAAAAAAT.CAATA.AC.CTATCGGTTAA.AACTAGGTGGGATCTCAAACCAATTTCATGTTTTAAAAATTCTTTTCGGTTGGGAT.TATTAATGTCACGAATTCACGGGG.ACTTTCTTCAGCTTCCTATTTA.TACATACACTTCCAATTGCAAATACACAA.GTCATCTTCTCTCTCTT.TTTTTAGTGTGTGCAAAGTCATCTTCTCTTTTAATATTTACCTAAAATTCCAAACAAAAGAGAAAGTTA.TGAAAC
JJ=    27  MV=                CAAAG.AGGGAGATAATAATATGGTTTTTCATT.ATTTTTCCTGAATCCATCTCATCCAATCAACAAAAAGAGACTAAA.GAGT.TGACCTTATTTCTTGTATTCCAATT.TATAACTCTGTAAAATAGATTTGGTTTTTGTAAGTTTGTTTTACTTACAAAGGAAAAAAAATTATGGGTTGAGGTCCTAGTT.GAGGTACACCATATCCTA.TTT.ATAACTCATGTCAATATGTTAAGGCACACCATATCATATTA.ATTTATAACAAAAATATGCATTATTGTACA.TGTATAAATTAAGGTCGGTTCTGG.ATTTTTTTCAAT.TTTTCAAG.ATGAGAAAC.ATTTAAGAAAATCCCA.AGAAACTCTG.TCTGC.CC.TTACTTGAAAT.CTAAGTTGGTCTTACCATAATTATTCAATTTTTCTCCACAACTTACATATACTTAT.GAATGCACATGCATGTGCATATAA.TTTTATTATGTAGTATATAGTT.CCAAGACCCTTTATCAAAATTGAAGTTGT.GAGCTTGATTCTACTCT.AAGTCTCTCTTTCACTTTTAAGTGTTCGATCAAAAGATCGACGGTCATGATGATGAGCAATCTAAAACT.CGGCGT
JJ=    28  MV=                GGACG.TGTCTTCTTCTTCTTCTTCTTTCTTTT.TGGATTCTTAAGTTCCGACAAAAAAAAAAACTAGTCAATCTCGTT.TTCC.ACACACTGAACCTGGTCCCTAGACC.CTAGGCACATATATATTCCTCTAATCAAATATTTCAACGTTAACGAAATTATGTTCAGACCAGGAGAATGTACTACTAATAG.ACATAAACTCTTTGTGAT.CTG.TTCATAATTGGGTTTGTTTAGAATAAATATTTCCTCTTATT.CGTCAGAGTAGATAACACATTTTCCACGAC.GTCCTTGTCGTTTAGGATTTGATT.TCGGACCTTTTG.ACTCCAAG.AAAACATGT.CCCATGCGTTGGACAA.AAAATAGTGA.CATGC.AC.ATGCATTTGGT.ATTCAGACTTTATGATTCATTTCCCACTCAAAGACTTCACTTAGCTCTAACTTCTT.CTAAGTCAACTTGTAGCTCCAAAG.CAAAACCACATACCGTTTATTT.ATACCAATCTTCTCTCTCACTTTCCTTAA.ACCATAATCATTTAATT.TTCCTAAAATAGTTCTCATCATGAAGACCGTGTTTAAATCGCTTCTGCTTTTGCATTTTCTCTTGCTAC.TCTTAC
JJ=    29  MV=                TCTGT.TTACAGATACTAATTATTTCTTACTCA.GTAAAGCTTTTTGTAACAAGAGGCACATTACAATCTTTGGGTAAA.TGAA.AAAAGCAGAATTCTCTTATTTCTCC.AGACTCAAATGAGCCTTAATCTACTGTTTCACTTATTGATCAGGTTCTTTATACACGATGGTTCCACTAATATCCATATCAT.CATGCTACCAAACATTTG.ATA.TCAGAATGTGATTAGAGATTTAACAGAGGATGATGTTGTTG.AGTCAGAAATATGAGGTGCATTGTTTTTTT.CAGTCTGACACAACATGTGAAGGA.AGAAGTCCTTAC.CACTCCTT.TAAGTCCTC.TGTAGTCTAGCTTTAT.TCCCACCTTT.TTTTG.GT.TATCTGTGCAT.GTGACCATTATTGGTCGTATCCCTTGACCCATTCCCTCACACGCACATACACAAAC.GCACGTGTATACATGTTTTTGTGT.CACTGTGTCTGTGTATATATTA.CTCAGCTCTGGAGTATGATGCTTCTGTAG.TTCAGTTTACTTGTGTC.CAAATGTCAAAACCTCTCAAGTTCCTTCTTTGGTCATCTCTTGCTCTCTTGCTTCTTCAAATAGGTAAA.TTCAAA
JJ=    30  MV=                GCTTA.AAAGAGAATGTTCGAAACCCCCCCCCC.CCCCCTCAAATCCGATGCTTCCTTTGATTCCAGCCTCCAAAAGCC.CATC.TGCTCAAATCTTCATTTCGAGGACG.AGGACTCGAGGAGTATTACAAGGTACCTCTATAGAATCAATGGCTTCCATGGATTTTGAAACTTTACTTCTAATAAACACCA.TTGTAATGTCTTTTTGGT.TGT.GTAAGGAACAAAGGATAGTGAAAGCTGAAGAGTGGGATTCG.TTTATGGAGTTTCAGAGTTTTTTTGACTAA.GTGGCCTCTGTTTTTGATTCTTCA.GTGGTCAATTTTGTGATGGGA.TTTGATTGA.AATTGTTTTTGATGCT.CACTCTTTAT.CTTAG.TT.ATGATGCATTT.TGTGATTCCTAGACATGTTAACAAAATAGTATTGAGCCTTTGAACTTTTGAAACAGAGCCTGACTATATATCATTGAAGCT.TTGTCTTTTACGCCTTTTAAAA.GGAAGTTGGCTTTTGGGGTGTACATCAAC.ACTTAATGTTTGGTATC.ATTGTTGAGACCTTGAGGACAAGATGGTTCTCTTAGGGGTGAGTAAGGTAATATGGAGAAGGGCTGTCT.ATGATG
JJ=    31  MV=                CAGAG.TGCGTCGATTTTAAACTCTCTTTGTTG.CAAAAATGAGATTAGGCTTAACACTGGGATTTACTTAACTAATCATACTT.AAGAGTGCTTCGTTGGCTTAAACTT.TTAAGTGAGTGGAAAAAAGATCTGGTTTCATCTCTTTCTATCTTCTTTTTTAAGTCCCTAAGATATTGAAATTCCAAAATCC.AAACCCGATTGGATACTT.AGA.TTAGTTAATTAAATTTTAAGATGATGAAAGCCATAATCCCT.GAAGACAATGATAATAAAAAATCACAAGTT.GATGATGATTCAAAAGGAAAGATA.CTTGGAACCTAA.TCCAAATC.TATAATCTA.TAACTTAAAAGATGAC.CTAGATCAAG.GAAAA.AC.AAGAACCTAAC.TAACTGATGCATGATGTTATTATCCACTAAACTATTTGTGTTCGTCAGCTTTTTGG.ACATTTTTCCCAATTTGGGTAAAC.TCATGACTTTACTATTTAAGCA.AAGCCAAAGCATGCTTACAAGTTCAAAGC.ACAATTTTAGAAAGGAT.TTAATTAAGTATAATAACACAAAGAAACAGAGTAAAAGAAAGAAAAATGGATTTTAAGAAGGAAGAAAC.ACTTCG
JJ=    32  MV=                TAGAT.ATCATACAGTTGGATCATACGGTCCTT.GAAAGAGCTAATAGTGAGGTGGGCTTGTGATGATTAAATAGGCCC.AGTG.ATTATAAAAGGCCTCGTTACAGACC.ATTACTAACACGTGTGATGCGCGGATGCGGCATAAGATACTGTTAAACAGAGCCGATGCCGACAAAAATGAAATAAACTATT.TAAGCTTTTTAATTAATG.ATT.TAATTAATTGGTTTTGGCAGTAATTGAGGAGGAACATTCAA.AAGACAGACACTTTTTGTCATGTTAATAAC.AGTAAAAATCCTCTAATAATTATG.TCTCAAATAAGA.TAAATTAA.AATTGCAAG.AAAATTAGTACTGTAT.CTTGTATTTT.TAGAA.CC.ATATTAATTTC.AAGAAAATCAATTAATTATTCAAAGATTTGGTTCGTGACGTAAATCAATTTATTAC.CATAATGATGAAAGCGTGAAAGAA.TTTAACCAGAAAAAGCCATAAA.GACTTCTCTCGCTATCAATCACACACATG.CAACAGTACAAGATTTG.TCAGAGTCCACAGAAATCGATCTTTTCGAGTCAAGATTTTCAGCTCTGTTCAGGACTCCGGCGGAGATG.AAGAGT
JJ=    33  MV=                GTGTT.GGATCAAAGAAAGATTTACATAGTCCA.ACTAATCAATAAACTCGAGACGAAAAAAGGTAACGATAAGCCCAA.AGTA.AAATCGAAAACACCTACTGTTATCA.CCATGTAAGGCTCATAGATATTCGCAAGTATAAAGCCCGTTTCATTTTGGATTTAAACGTTCATAATCATCTTCATTAAAAC.AAATAGAATCATTTAAAC.CTT.TTTTTTTAATTGTTTTATCTTTAATCTATCACTTTAATTTG.TAATAGTTTGAAGAAAAAGAAAGTGTTTTT.GTTGTCAAGTTTCGCAAAAATCTA.ATATGTTCGATC.CAAGAAAA.TGTTAAAAG.TTACATTTGAAAATCT.TATAAGTTTC.TTCTG.TT.AATGTATTCTT.AACAAAACTATAAAATGCTGAGATTTATGATGTAAGTAACGTAATACTATTAATGA.ATAAACGTTTTATCAACCAAATAA.ACTCATTGATTGCCTTATAACA.TCTCTTCTTTTCTTGTTTCATATCACCAA.TCTTACATCTAAAACTA.AAAGTAAATATGGCAAAGTCTATTCTCATGGCAATACTTGTATCTATATTAACGTTTAGCATGGTTTGT.CTAATT
JJ=    34  MV=                TGCTT.ACGAAAGATCGATTCGTCCCTCGAGTA.GTAGTTAATGTCAGGTGTTCTGTTTTGTAGTCTTTAATCAAAATG.TTCG.ATTTTCGCAATGCGTAATGATCTTTGTCTTTATCAATCGAATGGACGAAACAAAAAAACTGTTTGATATTGTTACACTATTTGTTTAACACAAATGCGGAAGAGCAAT.AAACATCTATGTTTACAT.ATA.TATTTTTCCACCATATATATCACTTTTGCAAGAAAAAATTC.CTCCATACGATTATCTACCAAAATGACACT.GGTTTTCTTCATCAATCTACTACA.CACTTTGAACAT.TGTCGGAT.TCCGGGAAT.AAGAAGAAAAAAAAGA.AAAAGGCCTT.TTCTA.TT.GGGCTTTATGC.TTCCACGCTAGGCCCAGTTACTGTGCTTCATAATCATCACAAACGTCACTCTCAAG.AAAACTCTAGAATTCTCTTGAGTA.AGAAGATCAAGATTTATAACTC.AGCTTCTGTTACTTTCTAAGAATAGAGAA.GAAGAAGATGTCGATGA.TTCCGATCAGCAATCGCCGGAGACTATCTCCCGGCGATAGAATCTGGGAACCATTTGAACTCATGAACA.CCTTTC
JJ=    35  MV=                TTGTC.AAGGTAATAGGCTGAAGAAGACAGCGC.ACACCACAGCACAACATTTGCTTTGTCAATTTGCTTCTCAGTTTT.TAGG.ACTTCGAGTTTTTTAGTTTGATTAC.ATATTACTATAGTGAAAGAGCAGTGTGTATATGATGTCTATTCTTGGCATGTACTATATGATATTAGGGGCAAAAAACAACA.CCCTTCTTGTGCTCCTAA.ACT.TACTTTCTCAGTCATCTCTTACGCTCACACCACTCACATTA.ACATTGGTAGGCTCAAAATGATAATCACAA.TGCCAATCTTCTCATTTTGCAAAT.AAAGAAAAGAAA.ATAATAAA.AATTGATTA.CTAGTTTTGAGTATTG.ACAACCTTTA.TAAGC.AA.GCAACAACAGG.CTTGAATGCAATGACGTGGTCATGATTAAGGAAAACAGCGGTTGGTCCAAATCGTA.ACACTTGTCCTCGTAACAACTTCA.AAACCTGGTTTGACTTATATTA.CAGTCCTCACTCATCACGGAACCACGCCG.AAAATTCATGGCGAAGA.CTAGCATTTTTGCAGCTCTACCCTTTACCAACTTCGAATTCCCGTCGCTGTTCCGTGTCAAGAACTCTT.CGATTA
JJ=    36  MV=                TCAAT.TTGATGCAAGAAACTATTGAATAATGA.AGTTGGATAGATTTCAACTACAAAATACATTTTCTGTTAAATTTT.GAAG.GTATAACTTTAAAGAGGAAATTGAT.AGTCCGGTTTATTACTGGCCATATATCAAATTGGATCAGCTATTGGTACTGGTGTATCCGGTCCTCCTTAGTCATGAACCAT.TAGTCTCTCTATAGTATC.AGA.ATATTTGTTTCTTTGTGGTTTTCTCCACATATTTGCTATTA.GAACAAGTATTGTGTGATTGTGATTGTCAC.AGAATCAATAGAGTCAATCGTTGC..CTTATGGCCCT.TATCCATT.TTCTCTGAC.ACTTCATTTCTTCCAT.ATCTTTTACA.TGAAT.TA.AAACGACAGGT.TCTTTCGATTTCATTATGTGGCTTGCCTCAATTTATGGTTCTAGATCACAAATCGA.GTCTGACCTGTCAATAGTTTGGTC.ATGTTCTTGTTGTATATAAACA.CCCATTGATTTAACACAAAGAGGGCAAAG.TTGTAAGAAAATAAAAA.AAGGGGTCAAAAAGAACAAAAAATCAAATTTTGGGGGGGCGACACCATAAAATAAAGAGAAAAAGCAGA.GTCCAG
JJ=    37  MV=                AATCT.CTTCCTTTCGTGGTCACCCCTAGACTT.TGATTTACCCTTTCCTCGTACTGTTTCAATAACCCAGACATTTTC.CTTT.ATAAATCCCGTCTTTACAAGTTGAA.TTTGCAAGTCTTAAAAGTAGGATTAAGTAACATTCAGTCACCTTTGTTACTTCCTCGTTTTGTTTCTTAAACAATATCAACA.AATTTCAAAATAAATGAG.AAT.CCTCGTAGCAAGACTAAGAAACAGTACCAAAATGACCATAC.GAGTATCACAATATAACTACTTTAAAAGAC.GCTATTAAGAGATTGCACATGACA.TGAGTATCCAAA.ACCAACAT.GTATCTAAA.CTCCTCGTTAGTGTTC.AGATTTTCCA.ACGGG.CC.TTTCTTATTTG.GGCCTCTGATTTGGGTCCATCAATTCTCGTTGTATCTTTTTGGGCTATACGAAATA.CATTAACCATTCCATTCTGAATCT.CTGATTACGTCATTTGTTTAAG.TGATCGATCGATGAGTAATAATTCAACTT.TGGTCAATTTCAACTTG.AATTGTGTAGAACGCAAACGTGAATTGTGTGTCAGCTCCGATCACTCCTTTTATCACAAGCGGCTCTAG.TGGAGC
JJ=    38  MV=                TCCGA.AATCTGAAACAACAGCATGAAAAAAGC.ATTAGGATTCAGAGATAAATGAGAGCTAAAGCTTCAAAATCATAC.CTTT.TTCAATTCCTTCCTGATGCGAAGAA.GAAAAATAAAAAAACACAGCTTGAGAAATCGAAATCAAAGCTTTTTTCCTTTCTTTACTAACAATTTCAAAAAATCAAAAGA.TGAACAACAAAGGTGGAA.GAA.ACATACCAAACGACATCGTTTTTTAGTTTAGTAAAAGATAT.GCATTATTGGGCCTTTCATATCTAAAGGCC.CACAGGCCCATATAAGTTAAAATTACGTCGGTCGCTA.ACCACTAC.TACACCGAC.GTCTTACTTGCCATGT.GTGTGTGACT.CTTAA.TC.AATTACGAATT.GAATATATTACTTTTACGATGTCGGCCAACACGTATTGAGTAAAATATCTATGTGA.TGATGAATTCCTATCCAAAATGAA.ATTTGCATCTCTATAAAAGTAT.CATTCAAGAGATCATTAATCTTCATCGAT.CAAAGTCTTGAATATTT.CATCTATATATACCTAAGAAAGAAAAGAGTTAAAGAAGTATATTTTCGATTCAAAGAAGAAAAATGAAT.TCTCAC
JJ=    39  MV=                CAGAA.CACACGGCGGTGGTGGTGGTGATGAAC.GACAAAGATCTCTCCTTTCTGACAAGTTCCTCGATCCATTCAAAC.ACAA.CAGCACGATGACAACAATACCGGTG.GCTCAATCGTCTCTCTCATAATCACGGTGGTTGTGGCTTTAAAGAAGGTGGCTGGATAACCAACGGTGAGGCATAGTCTCGA.TCACGCTAACGGTGGCTT.AGG.GTTTAACTCAAAATAGTTCTTTTTATTTCGTCCAAAATCAG.AGACGGCGATATACACAAGCACACAAATGT.AACAAAGAAACCCTTGTCATATTT.AGTCATTGGGCT.AAATGGGC.TGCAACTTA.TTAACAACAAACTGGC.CCAACTACTA.ATTAT.AG.AATTGGGGATG.TTAAAGATTTTGTCGTTTGTAACATTTTCTAGGAAACATCCATGGAGTTTCTGTGC.CAATAGTCAACGGTCACACGGATCCTTTTCTTCCTTGTTAAAATCCT.TCTTCCATCCATCTAGGATCTTGCTCCAT.CCTTCACCATTCTAATG.GATTCTTCTTTTTTCCTTGTCGTAGTCGCAGCTGCTATAGGCTTCTTCATACTTTTTCGAAAATTCAGA.TTCCAA
JJ=    40  MV=                GACCC.ATATAGACGAGACGGACAAACTTTTTA.TGGATAATTTAGGTTTTTGTTCACCAATCATAATTTTTGGTATGC.AATG.TTTTTTTTTCTTTTTTTTTAGCAAT.AATTATTATTTTTGTGTGAAGCAATAATAATTTGTTTGCTTGAAACGATAAGATTTATATATATATTCGCTCTAAAAATAGA.ATAAACTTCAGCAATCAG.ATT.AATCCGAATCAATTCCGTTGGTGTTACAGTTATTCTACACT.CTCTATAGATCCCAACCTCTTTCTTTTAAA.TATTTATATACATCTCTCTTTTTT.TGTGAATTTTTT.TACTAGAT.TCCAAAGTA.AATGAGTAGCGAATAC.GACAACTCTC.GTTAT.TA.GACAGAGATAT.ATAATAATCGCGTAATAATTATTTCCTATTTAAATATGATAAACTCATGTGTGTGC.ATATTTACTTTTTATTTACTTATG.GGATACTCACCAATATTTATTT.GATACGAACCATAACCTTCACTAAGTTTT.CTTTCTCTAGCCTCCCT.CATCTTTCTCTCTCTGTCGGCGATGCAGAGGATATCGTTAGACTCATCAGCTTCGAAGCTCCATAGCTA.TGGAGG
JJ=    41  MV=                ACTAT.CACCGTCGTTTTACTCCCAACTCATAT.ACGAACCTGCCCA.AGGTTAGCTTTCTCAATACCCAAGTAACAAT.TTTC.AAACTTTGAGTCTCAGTCAAATCGG.ATAGCAACAAAACTTCTCTGCGGCTTTCCGTCGAACACCATGCGTGCGTTATAATAACCCCTCTTGAAATCTCATAAATCTC.TCTAACTATCTCCACACA.ACT.TCCTCGAAAACACAGTAGCAATCTATCAAAAAGGACGAAGC.AAGGATTCACCCAACGAACGAAAGCCACAA.TTCTTCGAATTGATCAAATCTGAA.ACCGGCTTCTCT.TACCGGTA.AAGAGATAA.AAGACGGCACTATGGT.GGAGGAGACA.ACAAA.AA.GCCAAAAGAGA.GAAAATAATACAAACTGTGTGGCGTCCTAAATAAAACACCCTGGCGTTTTTGTTTT.ATTCATATTAACATCATGCCGTTT.TCATCTCGACAATATAAAAACC.TAGCTTATTTTTAAGGAAAGGTCAAATCT.TAATTAGTTTTGATTTC.TCTCTCCAGTACTTCTCGATTCGCCGGCGATCCGAATCTCATTCTTCTGCTTGTCGGAAAAAAAAACCC.GTAATT
JJ=    42  MV=                TAATT.AAATATTTTTCTTCTCAAGTATGTAAA.AATTGGCGATCAAGATTCAAGTGACGACTGTAAGATAAAATTAAA.AATT.ACAAAACTTGTTGTCGGTTCAGAGA.GACTAAAACCATTCAACATGCCGGTTTTTTCGCAGAATATGTAAGCACATCTTAAATAAAGTTGTTCTTCTATAAAATCAGA.ATCATGACGATACATTCT.TAA.AGATCCCACCAATCTGTTACGAAAGAAAACAAATGTGTAGT.ATAAGCAATTATTTTCTAATAGATCAAATT.GTCACTTTCTGCAACTAGTAATAT.CAATCCAAGAAG.AAGATGAT.CACATCAAC.ATGACTAAGTTGGTAG.TACATTTTTT.TTTTT.TT.TTTTTCACAGA.TTAAGTTGTTAAGTACATACATATTTTGAGTTCCGGACAAGAAAAAAGTTGTGCGT.GTTTAGTAATGGGCTTTTTAAAAT.ATTTT.GGATATATATAGCTGG.GCTTTGTGATAAACCCAAAAACTCAAAAA.GCTATGTCATTGCAAAC.AAATATCTAGGTTTACAATCGGTGGTTGATAACGTAATGGCAGAGGCAGACGACGGCGGAAACGGAGAC.GGTGCC
JJ=    43  MV=                ACCGC.GAATTGGAGTTAACGGGCCTAAAATGA.GTTTTAAAACCCAATCCAATTTGTTTCGTCGAACCCAGCCGGAAT.GTGT.GTTTTTAAAACACAAGGCTACTATT.GTATTTGACACCTCTTTTGGATTTTTGCTACCTTTTTCTATCTCACATGAATCCTATTAGACAAGCCCAATAAAAAGTACCC.TCTTAGCATATTTCCAAA.AAA.ACTGTCTAGTTCTCAAATAATTTTCTAAAAACTGCCTACTT.TTACAATAAACCCTAGTCATTTCACTTTTT.TATCAAAAACAAAAAAATTGAATA.AAGTTTCACATT.AAGTTACG.TTTCCAATT.AGGCAATTACATTATA.AAACAAAAAA.AGTAT.TC.AACTTTCCCTC.ATTACTTCAGTTTCCATATTTTGTAGGTTTATAAGTTTATTCAAAGTACTGTAAAT.ACATCTTTCAGTTTAATTTTCTTT.CCATAGTTTTTTCTATAAGTCT.AAATCCCAATTAATACATAAGAAAAATAA.CAAATTACTTTAGATTT.TTCGTTTCTCTTTGAGTTCTTCAATCAAAGTAATGAAAGAAGTAGTTTATGTTCTGCTACTTGTTCTTC.TTGTTT
JJ=    44  MV=                CGGTA.AAAGATTGATATTGCAATATTGAATTG.AAATAGTATCATAGATCATAGTTGTCCATGTAAATAATAATTGAT.ACAT.TTATACTTGTATACTTGTTAGTATT.TAGATACTTGACAAGTTTACACTGTTTTATGAATTAATGATAAATATCAAGAAAGCATGAAAAATCACAATAAAGAGAATCT.CACCGACATCTGGCTTTC.ATT.GGCCGGTGACATGTCGGATACGCTCAAGTTAGAATCTGATA.CTCTTTGTCTCTTACAGCCGACGTGTCCGG.TATACTCATGGACACTAAACAAAC.GACAAACCGATC.GTTAAACC.GGACTAAGT.ATAATGATTAGTTGAT.TACTCAAGAA.GAGAA.CA.ACTAATTTCAT.CGGTTTGGTTTGTAAATTTATAAAACCATTCGTCCTGGTTCGAACTAGAACCAAAT.CGTGCAAAACCGTTTAAAGTGTCC.AAGAGAGTTAATATAAATAAGA.AGATCTCTCTAATCGTGTTGTTTCAGAAA.ACAAGAGCGTCCTTTGA.TTGGTTTTGGATTTTGTTGTGTTCCTCTCAAAATGACAAAACTATGGACTTCTCTCTCTGCTCTTCATT.CCCTCG
JJ=    45  MV=                CTGGG.AGAGCCAGAAACCACTAATTTAAATAT.CTCAATTAAATTGTTAGTAAACCCTACACATAAAAAAGAAAAATT.CTTT.TATAAGAACATCTAAAATTTTAAAA.CCTAAACGTAATTTTAATAATATACCTATTACTTCCACTGTAATAGGTATTATAGTTGTGTGTTTAATCGAAAGAAAAAGTT.TAATAGTTGTAACGAACG.TTT.TCGTTTAGTATTATCCCGAAAAGGCTATTTAGTCCCTCCGA.CATTAATTTCGAAATATTACATTAAAAACA.CCAAACCCGGTATATGAAATGCAG.ACAAAACAAACA.ATGGATAC.AAAAGAGTA.AAGGTATGAAAACTAT.AGTCCACCTA.TCTCA.AG.TAATATAAAAA.CAAAACAAGGGGAAAAAAGAAACGACAAAGTTTATATCATTTTCTCTAATTATATA.ATAATATTCTCAATAAATCAATTA.ATACGCAAAATATATATCTGCA.CAAAGTAACCTTATTATATCTCCCAACCG.CACAAACAAAATTTCAG.CTCCTCCATATCCATCAAGAAAGATCAAGAATCAAGAACTAATCAATATCGATCGATCCGTTAAAAAAA.AATGGA
JJ=    46  MV=                TATGA.TCTTTGCACTGTCTGTCTCTTACAAGA.CCGGTGGATGAGAAAAGTCTTATGTGACGACCGACGAGTAACAGC.CACG.AGTAGAAAGATGATTAGGAATATTT.CAGTCTGTTTTTGATCAGTTCTCAACCTCCACAAGACCGCAACCAACCACCATGGTAAGGAAATGATTGTTGTCTTTTCTTT.TAAAAAATATTAGTTATT.TTA.GTTTTTTTTTTTTATGATTGCTAATTTAATACAGACACAAA.ACTGAGAATTTGATCTCTTTTAACAGTTTG.TTACTTCACAGTGACCATTTGAGA.AGTTGCATCCAC.TGTCCATC.CATTCTCAT.ACTGTTAATCAAAAAA.TAAAACAATT.ATCGA.TG.AATCAAATTTT.GTCATGTTTTTGTAATAAAGTGCTAGTATGTATAGTGGAGTTCTTAAAGAATCTTA.CAAAAAGTTATTGGTGGGCTATGC.TTTTTAGGATATGACACTAAAG.TAAAGAAGGCTAGCCTAAGAACTCACACT.TTCTTCTTTACTCTTCT.TCCCTACAATTACGATCGCCAAAAACCCTAAATTTCTAAAAACTGCTTTTATCTCCAAGTAAGTTTCAA.TATTGA
JJ=    47  MV=                TCTTA.TATGAAACTTACACTTGCTTTGAGTTT.TGATAGACAAACCAAAGCCTAACTAGTATTTCCTCTATTGGTACT.TGAA.TTCTGAACTTTTTCACCTTCCCTTT.CGAGGTGGTTTAACAGTATACCAGTTGAGATGTACCAACACCAAATTCTTATACTTTTTTTTCTTTTAACCTTGAATTCAGT.ATTTTAAACGAAACTATG.GGA.ATGTGTTTGAGACGGATTTTCATTAAGGACAATGCAAATAA.TTATGAGATGCTCAGAATTGTTGTATATAT.CAAAAAGCCAACACCTATAGTTAT.ATATATAACTTT.CTTCGATT.TAAAAACAA.TAAGTCGCTTTGGCCG.AGTGGTTAAG.GCGTG.TG.CCTGCTAAGTA.CATGGGCTCTGCCCGCGAGAGTTCGAATCTCTCAGGCGACGTTATCCTTTTCGTTT.TTTCGTCTATTTTTAAACCGACTTACATAGACACTGCGTATAAGACA.ATTGATTCCTTTTTTTTGTTGTTAATCCT.ATCAACCCTAGAAAAGG.CTTCACGCCCGATTTCTTTTTTCCCCAGAAAAAGGCTTCACTTCCGTTCGTTGTTCTTCATCGGTCTGC.GCCGCC
JJ=    48  MV=                TCGCA.AGATTTGTAATAATTAAGGTTCATAAA.GATTAGACTCATCTGAAAGCATGAATCTTCGTGTTCGCCTTTTAG.TTCT.AACTTACAATTTCCTTCTTTTATGT.TCTTTGGTGTGAGGTCGAAGAAAGGAGAGAAATGACTATGAGTGAGTGGTCACGATTCGAAATACTTCTCGATGAACTTTTC.CCAAGTTAAAATAATGGG.GTA.AACTAAGAATATTTCGATTATTAAGAGGTTGAAGTTGTAAA.TTAATTTACGACATATTACCAAAAATACAC.AGCTCATTAAGTTAAGCTAATCTC.AACATTTTAATC.TCTTTATT.TGAATCAAT.TAGTTTCATAACCTTT.TTAGTAATTT.CAGTA.CT.TTTATTTTGTA.GATTAAACGGTATCGTTAGCAAGCCAACTACAAAAACGGTGTCGTACTAGAATGGG.CCGTGAGAATGTGAGCGACTCGGC.GAGATTGAAGATTATACGACGT.CGACTATTTTTAACGACAGAATCGTACCA.ATTTTGAAAACCCTAAA.TCTCAATCCTCGACGCTCTCTACTAAGAAACTCAATCTTACTTTCTCTGTAATTCGTAGCTTCCGAAAT.CTTTTC
JJ=    49  MV=                TCAAT.ATACATTTGTCAAGATCTCTCACAACT.AGTAAACTATTTAGAACTCTAGGAATCCACTTGTAACACTAAAAT.CTAC.AAGAAAACAACATCAACCCTGAGGT.CATCTACGTGGTTTTCTCAAGACCAACTCTTCACGACTTCACGTGCATATATATTTCCAAGTTTTATAATATAGCTACAAAT.AATAAAATCAGCCAAAAT.TCA.AGAATTTCATTGACCGAGTAAATCTCTGCGTTTTTAGTTAC.TTTTTCTCAGTGAGAACAGAATCTTCTTCT.ACATATCGAGCCCACCTAAATCAA.AGCAGTAGTAGT.GGAAACAA.ATAAAGCAG.TAAATAGACACCACAG.CTTTTTTGTT.CTTGC.TC.TCTACACTTCA.CATTTACCCAAAATCTTTATAATACTATATATTTAAAACTTTTTATCTTTTTGTAT.TTTGGTTACAAAGAGACAATTATC.TCTCCACTGTCTTTATGTTCTT.CTTTCATGTAACCAATCTAAGGCAAAACA.AAACCACAGACACAAAT.TCTACACCAAAAGCTTAACCAGATTTTTCCCAAGAAAAAACCCATCCATGAAACCATCATCAGCTTCAA.GATTTT
JJ=    50  MV=                CTTCA.TCTTATTCTCTTTTTTGTTGCAATCTC.AAGCCAACTTATAAAATATATCTTTCTTATCAAAAGAAGTATCAC.ATAC.ATTTATTGTGGACATGATCTAATTT.TATTTTTTGGTAGTGCGTATGTATTGGATTATCAACAATCACATTCGAAAGAATTAGATTCCATTATGGCATATTATTTAGG.AGCATGTGCTTCAATTTA.GGC.TCTAATTAAAATTAGTCTACGAAATAATTACCTTTAGTGAT.TAAGCATGCAAAAGTCATTTTTGTTTTGGA.AATAATATATACTATTATACAAAA.ATGCGAAGAAAT.TAGTAAAG.TTTGAGAGG.AAAATAGTGCTAAA.A.ATAGATTCTT.GCTTG.AC.TTTTCTTCAAT.GGTGGAGATTTCCTAATAAATCCAATTAAATTACGAAAATGGTAAAAAGAAGCATG.TTCGAAATACGATAATGTGTAAAA.TCGGAAATCTATATCTCTGGTT.CAATTTTATTACAAGGAAAGAAACATCAT.GATATGATATTTTTCTC.AAGTCTTTTGGTGTTGGAGAAGAAGAGAGAAGAAGAACTTGGTTTCTCTCTCTAAAAGTTTATTGCTTG.GCTCCA
JJ=    51  MV=                TAAAA.TTATTGTCCACAAGCCCTCACACTATT.CAAAGACCAATCATCCCTTACTATTCCGTTTGTATTTGTCTCAAT.CATG.AGTATTTTTTTTTATATATATCATC.AAGCTATACATGACTTAAAAGTCATATTCCTTTACCATTAACATACCATAAAAGCTAAGTCATCATGTATAGCTTGATGATA.TAAAAAGAAAAAAAATCC.GAA.TTCCATCAGAGGTCATAAAAGATTCGGAACTTTTGGAACAC.TAACCAGAGGTCGTTTCGCAATGTAACCAA.TAATAGGACATAAGAAAACATGGA.TTAGTTGACAAA.CAAACAAT.AGAAGAAAC.ACAGAGACTTTTTTTT.ATCCACATAA.CTGGG.AA.ATCACACTTCA.CACGTGGCATGCAGCCATGCAGCTTCAGAACAAGGGGTGGTTTGGTAAAATCATCC.ACAGATGCCCATTGCCTTTGGCTT.AAATTCTATAAATACCAAAGCC.GTTGAGTGTAGTGTAACGCTTTGCACAAT.TACACTTTAACCTGTTT.AATTCCTTCTTCTTCTTCTTCTTATTCTAGTCCTCACCATTCACTCACAAAACCAAAGAAAAGAAACCA.GAGAGA
JJ=    52  MV=                TGGAT.TGCTCAAAAACCAACTTGATTAATTAT.TTTACCAAATAATTTTACTAGCTTGCATGTGTCTGAAAATGAAAT.CTGG.GGATGTTGCAGTCATTCTATCAAGT.GGCTGTTCTCCTAGTTCTCAACTTTGCAGGCTTAAGCATTCTTGGCTTGAACCATGAAAACCATGCACATGCTGTGGAAGTG.AAGAACACTATGATATTC.AAT.GCCTTTGTCATGTGTCAAGTAAGCAAATCATCTCTTCTTTC.ATCTATATAGTCTTAAAAGATATGGAGTTG.TTTTTAATCTTGCAAGTCTTCCAG.ATATTCAACGAG.TTCAACGC.AAGAAAACC.TGATGAAATGAATGTA.TTCCGGGGAG.TAAAT.AA.GAACCCTCTCT.TCGTAGCAATTGTTGGAGTCACTTTTATACTTCAGGTAAGACAATAACACAAAGCC.ACTTTAACCTTTTTCCTCTTTCTT.GAGACTATGATAGTAAAATGCT.TCTGGTTGAAAAATGCAGATCATCATCGT.TACTTTCCTCGGAAAGT.TTGCTCACACCGTTAGACTGGGATGGCAGTTATGGCTTGCTTCTATAATCATTGGATTGGTCAGGTTGG.TCCAGT
JJ=    53  MV=                TTCTC.ACTTTGGCTCTTCTTCGGTAACTTATT.TTATTTATTTGTTCATAGAAAAACAGAAATCACTTATCTCAATAG.AGCC.GTTTGTGATAAATCTCTTCCAACGG.TCGGATCGATTTGAAGATGACCATAAACTTTGTTCGATATTTTCTTATAAATATGAACCAAAATCTAAACTTTCTCTCAAAT.CTTATGTTTGTTGGATAG.ATC.AATTGGGTTACTTAAATTTGGATGAACTTTTGAGAAGTTGT.ATTAGATGGTGAAGACATTGCCTCAGTATA.CATTTCCAAATGCTTCAAGGAGAT.ATAACTTGCACC.GGTTATAG.CCTAATTAT.ATACAACGCGTAATTG.CATTACCCAA.ACATA.TT.CAACGCCGACA.TCTTGACTATATGATATGTATTGACTATTATTACGGTCCATGTGGAAACAGAGATC.AAATCGAATCCGTCTCTCTAAGTC.TATATCACTCACTATATAGTAT.GTATATGTATCACTAACACTTTCCATCAA.AATTCAAAACCAACACC.ATGGATAAGACAGCGACATTGTGTCTCTTGTTCTTGTTCACATTCCTCACGACCTGTTTGTCTAAAGAT.CTCTGT
JJ=    54  MV=                AACCT.CATTCCGTTCTAGAATCTTCTTTAATC.CAACACTTAATACTAGTACTTAATTATCATGTATTCTCACGAGAT.AATT.ACATTTATCGAGCACAAAAATAAGT.TTAATTTATCTTAACGAATCACTGTTAATACGGTCAAATAATTATAGGTATATCAACAATGACAAGTAGTAGTCAACAGAGT.CAGTAAAAACCACAGAGA.AAA.GATAGGAATTTATTTCTCTTTTTTGTTGTTCATCATCTTTA.TATATACAAAACAAAACAGAAGGTGCAGCG.AAAAGGAACTGTTGATTATTGCAG.TTACTTAAATTT.TATTTTGC.ATAACCAAA.GCAAGAAAAAAAAGGA.GCAAAGATTA.AGGTG.AT.GTCCGTTACTT.TATTAAAAGCAAAATCGATACGATATTTATTTTTGTACAGAGAGACAACAGCGAGT.GAATTGATTCTCAAAGAGACGTGT.ACGTAGAGGTGTATATATAGAC.AACATAAAAGAGAAAGAGAGAGACAAAGA.CAAGTGTTGGGGTCACC.TTTTGTGGTCTCTGTTGGATTTGGTTTGGACTATCTTCACGAGATTATCCTCATCTTCCCGCTTCTTCT.CTCCTT
JJ=    55  MV=                TGAAA.TTAATACTACGCTTTACAATACAACAT.ACACTAACCCCTTAATTAACCCTTAAACAATTGTTTTAAGCTTTA.ACTA.GCCAGTGAGGACTTGACAAAAGTCA.ACTAAAATTACCAGTAAACTAGTACTAATTCAACGGAATTAAGTTCTACCAGCTTATATAATTGTAATGTCATGCCATGATC.AAATACATTTTTTTATTA.TGT.AAACCGTCGTTATACGTATAATTCTCGAAAGTTGTATATAA.TTGACCGTGCCCTTAAATTTGAAAGATAAA.AATTAGTATCATTCTGGATACATG.GATTACACGTAT.TTTTATTT.ATCATATAG.TATAATGTTGTAGAGA.GGGTAAAAAC.CTAAA.TA.TACGTATTTTG.ATGTACATGTACGTATTATTAATTTAAATAGAAAAATAATCAGCCACCACGAGTGA.GTGAGAGAAACCAAGGAACGATGT.GTAATTGATTTGCTATAAATAA.GCTTAACACAGAACACTCTCCATCGTCGC.TCTCTTTGCCCATCTCT.CATCTCCACTCTTCTCATTCCGTAAGGTACGCTTCCGAGTTTCCATGGCTTCCGCATGACTATTCTTGC.TCTCTC
JJ=    56  MV=                CCTTG.GAAAGGAAAAATGTAATATGGAGCAAC.TTACCGGCGATGAACGGAGAGATCTAGCCGGAGGAATCCGGTAAC.TGCA.GGGAGAAAAAGACGGAGAAAAGAGA.GACGGTCTTCAATGGCGGACTTTTCACAACTATGAGCTCCCTCCTGATGAGCTGTTAATTTTATTTTATACGAGTTTTTTTT.TCCTAAACCGGCCGGTTA.ACG.AATTTGATCAACTGTTAATTTGTTAATTTTTTTCTAAGGCA.AAAATATTTGTGTTCGTGTTTACAGTTAGC.TTTTGTGTTATGGGATGCAATAAT.ATTCCTTATGAA.AACTTAAT.TCCTGAAAA.AATAACGGCAAAGTCA.TATACATAAA.GGGGT.GG.CGTTAACAGAG.AGAGTTTCAGATTAACATAGAGCAAAAACAATCAATGAGCCGTTTGAAACATTTTC.TGGTCTCTTCAAAGCATTGTAACA.TCATTACCAACTCTTATAAATT.AAGAGTGCTCAAAGCAATGGAAGCAATAT.CCAACAAGTGATTAATC.TGAGTCAAAGATATCTTACGCAGAAACAGAAAAAACAAAATGGCCACCATTGTTTCTCCTCCACATTTC.TCCCCT
JJ=    57  MV=                GTCGA.GAAAACATAACAAATTTGGCCAACTAT.AAAAATTAAATTCAAAGTTCACCTATTAAAATGGTGGGAAATTGG.GAAT.AGATTAAAAACATACCAATGCTAAG.GATAAATTTGGTTATAAACTGAACCAGAAGATTAAACGTGGTTAATTGGTTGTGGGATTTGAACTAAAAAGATAGTTAAGAT.TTGACATGCAGATTTTGC.ATT.TGTAGCTTCGTTTCTTCCGAGTTCTTTACGACACTGACCTA.ATAGCACATACATACAATTTGCATTTTCAA.CTTCAAACATAACGTTTCGTGTAC.GTCAAGGTAACG.TCGTGTTC.TTGAAGTAG.ACCAGTACCCTTAAAC.TGTCTGAGTC.TCTAA.GC.GAAAAAAGCAC.CGAACGCATGATGAATCCTCTCTTTGAATCTTCGATTTACATGTCTTTACGAAACA.TTAAACATTAAACCTTGAACTCCA.ATTTTTCATGTTTATAGTTACT.ACAAGAGTCACTGAGAAATAAATTATACA.AAATATGTCTAATGAAA.ATTCTGTAATGTCATTGATAGATCGCATCTCTGGTCATCTCTGTCTTCAAGATGTATCAATTGCGTTGT.TAGGTT
JJ=    58  MV=                TATTG.AGTATACTTCTCTCTATAATTTGTTTT.AAAAGTACCAAATTTCAATCTTTGATAAAAAAAAGTACCAAATAG.TTGT.AAAATATTGATTCATACATTTATTT.TATTAAATATAAAAATAAATCATTAGATAGTAATTTAGTTACATAAAATAAATCATTAAGTAATTTTAAATTCTTAATTTAT.AAATCATTAGTTGTTCTT.ATA.TATGGTTTTATCTTTAGCTAAAAAGTAACAGAATCTCAAAA.TTAATTAGATTTATTTATAACCATATAAGA.TTACAAAAAGTGATATATATCAAA.GTATGAGATGCC.AAATGAAG.TAATAAATC.TTATATAGAGTAATGA.GACAATTAAC.TTGAG.AT.AATGACGTTGA.ACAGATGTAAATATACGTGATTTTTTCTTTTAATTGTGTCATCGTAGTTTAGTCAC.GTGGACCTAAAAAGGGCAAGTGTG.CGTATATAAGATGAGAGTAGTT.GCTGCTCAAATTCATAACTGAAACTTAAA.CCAACCCCACCAATTAG.AGAAAGATGGCTGACGGAGGAAAAATGGTTTGCGTCACTGGAGCGTCCGGTTACGTTGCGTCTTGGATT.GTTAAG
JJ=    59  MV=                CTTTC.ATGCAATTTTTACCTATAATTTTTGTT.CTCGGCATTTTTATAGCTCTCTACTTAGGATATAAGTAACATGGA.GTTG.GATGAATCCTTTTCTTTATATTGAA.ATCGAATCTTCAATGCTAAAAATAAAATCCACTCAATCAGTGAGAGAATTATTATGGAACAAGCTATAAAGACGAAAGAATC.ACTCAATCATACAATAAA.GAA.GGATGTTTTTTTCATTTAAACTAAGAAAGAGAACTTTTCCA.CGTGAATTAAAATAGACATCTCAATAATAA.AGACGATTTTTTTTCTTCTCTTTT.TCCTCTCACTTT.GTATTGTA.TTGTATTTC.TATATATTTCTTCCTC.TTACAAATAC.CCTTT.TA.AATTGGAAAGA.AAAAACAGGAATCGCTATCATCAGTAATAGTCATCATTAATCAATTTATATGTAAT.ATGTGGCTGACAATTTCCATGTAC.GTGTAATATGTAATATATAAAC.ACAACTTATGGCCAGTATAATATTAATGC.TTAAACCGACTCGAGAA.CTAAAATGGACAGAGTGGTGGCAAAAATAGCAAAAATCCGTTCGCAGCTTACTAAATTACGTTCACTAT.TCTTCC
JJ=    60  MV=                TTTAA.TTAAATCGCAGTTAAATATGACATTTT.CATCAAGGACATAACTAAAAATATAGAAAATTTCTTCTATATACA.ATAT.AATGGATATCTAAATATTATATATT.TATTTTAAAACTTTATATAAAACACTGATGTAACATTTCTCGTCGGATCTTTGTTCTCTGATATTTTATCCATTCACAAGAA.AAAAAATACTATATTTTA.TTT.TTCTTTATCGACAAAAAGAACCTTTTTAATCTTATGATAAA.AATGAAAGACTTCATAAAGAGACGTGATAA.AAAAAAGAAGAAAATGGAGCGTGT.GTGTACGCGTGT.GTATCTAC.TATGTATAG.AAACTTTAGAAAATTA.GGAAGAATCA.TTCAA.CT.TGAAGTAGAAT.AGTCTCAAAGAGCCATGGTTGACTGATCAACCATCGCCTTCTTCATCCTTTTCTTT.ATTTTCTACATTAGTCATTTAATT.CATTCATTATATATACTTCTCT.CTAATTTCTTAATCATCTCTTCTTATAGT.TTTTACCCTAAAGAAAATGGCAACCGTCGATGTCATCAACGGTGATTCAATCTCAACTCTTCATTCTGACATAATCCAAACCCAAAT.CTTGAC
JJ=    61  MV=                CCGCA.AGATTCCTGCCTTGCAAATTCCACACG.TGTTTTCACTTTCTTCACCAACCTACTGGATTTCACTAGTTTGTC.TGTA.AATTAACTTGCTTGTCTACGACAGC.TAAATAAATAAGGAATCGTAAAAGACTAGATTTATTTAATAAAGAAGTTACGTTTATAACGAAAAAATATTTCTTAGCAAAA.TAAGATTATCTTGTGATG.AAG.TTTCATTTCAACAAACATAAGATGAACATGATAAAAAAAAA.ATCATAAGAATAAGAACACAAAAAGAAATG.AAAAAGGACCTATTATTAAATAAA.TAAACTTTGACA.AAAGCAAT.GCCCGGAGC.TTAAAAGGTCACATAA.AAATTGAAAA.ATTTC.TA.ATCACTTACAC.GTCGTTCACCGAACACGTGGATTGGAATGAGTAATAAAATTCCATAACCATTAGAT.GAAATGTAACATCTGTAATCTTGC.CATTAAAATATAGTATTTATAT.TTGGCCTGAAGCTGATGCAACTTATACAC.AAAACCTACTATTATTA.AGATTTGACAAAATATGGCACCAGCTCAAAACCAAATCACTTCTAAACACGTGGCAGTGATCGGAGCCG.GACCAG
JJ=    62  MV=                CCGTT.TTTATTTGATGAAAATTCTTATTTGAT.TGGTTTTGTTCGGTTCTTTACTGAAATAAAACCAAACCGAGTCAA.ACCA.AACTAGACTAAACCGTCTGAACACA.ACTCGAACCAAACTAACTATGGTTGAGGACACTCGAACCAAACTAACTATGGTTGAGGTCCGCTAGAGTTTTATTACAACCG.AATTAACCGAACCGAAAA.TAA.ACCGAAATGCACCCCCTAACTACACCTAACGCAAAAGAATA.TACTCCACAGAGAT.GTTTGTTTTTTTAAC.CAGACCGGTTTAAATTTGTTTCTT.TTCAGATAGAAC.AGAAGTAT.CCAAGTCTT.TTAAAGTTTTAATTCT.CGCAAACCAA.CAATT.AC.TGTTTGACTAA.TTACTTCTCACGCGCCAAATTCGCACGT.GTAAGACAACCCAACTAAAAGTTAACT.AACTCACAAGTGCGTGCTCCACAC.GTGCCTATCTGTTGATAAGAAT.GCCACAATTTTCATCTCATATTCTCATTG.AACAAAAATAATAAATT.CTCAGTGATCCTTCGAGAGATTGATTATAAAATCCGGTCGGCGACGAGACTTACTTTCGCCGCAAAATT.TGTTCT
JJ=    63  MV=                CCGGT.GCGGAAATGAGAGGATAATTCGTGAAA.ATGGAGAAATAATGAGTGGAAGACGAAGACGTAGCCGTGGCTGTA.GAAT.CCTCCATGGCCGATGATGGATCTAG.TCAGGCTTTAAATCGTGCTAGCGAAAGAAGAAGAAGAAAATGACACCGAAACGACAATGATCCATAAAACGTCGACTAATTC.CCTTTCAAACTCCAATGG.CGT.CTACGTCTACCGTTCAATCCTCTTTGTCTTTCTTTTTTTTT.CTTTGACCAATTTTTTTTTTAAACACTGCT.CCACAAAACTATATATTATACAAT.TACCCGCATCCG.AACAAATA.TGAACCGTA.TCCGATACAAAACCCG.AATACCTAGG.TCAGT.TC.TATTCGTGAAA.TCGAGTCTCCTCTTATTCGACGACCTGCCCCAACTATAAACATGACTTTTACACAC.TTGACATAACTTCGTTTGTATCGC.TTTTTTGAAATTCTATATATTA.TTATTGTTTGAGCAGAAACTAAGACAAAA.TTAAGACTTTTCTCTCT.TCTTCTTCTCCACTGGGTCGATCTTTACGAGGTTCACTTGTACGGATTCACTTTAACAACAGATTCGCC.ATGGCC
JJ=    64  MV=                GCCGC.CCATGTTTTTGTCAATGATGATTACAT.GTAACCGTAACTTGGTGTTTTAATTAAAAACGTTTAGAATGCGCA.TAGT.CCTTAAACATTTCATAGCCACATTG.TTTTTATTCAATTTTTTAAATTAATTTTATTTAGCAGGATAAGATAACCCTTGAATTTATTGAATTGCATCTTTCAATAACT.TCAGACGTAAACTGTTCA.ACG.TAAATAGTATAAACTTTTATCCGGACATGCACGGAAGTGTT.TATCCCTGTCGCATAATATCTACATTTCGA.AAATTTTAAAAACCAAAAAATAGT.ACTACTTGATAA.TACACGTT.TATGGAAAC.TACCACGTCACCCTAA.GAAGAACCTT.ACTAC.AG.GCTGTCCAAAA.ACTTGCCTAACCAATTAAATATATCCACGTGGCATACGTTGACATGTACGCTCTTT.GCATTTTACAGCTCTTGCCCGTTC.AAAAAACCTCGGTATATAAATA.AGCTCTCAATGGTTTCACAAAACTCATAT.TCAAAAACAGAACACAA.CCTCTCTTCTCACTCTATATACTCCCAAAATGGCTTATAACTACCGTTTTGCCATTCTTCTCGTTCTCC.TCTCCG
JJ=    65  MV=                CCACC.TTCATGCACTATCCGTACACAGTAAAA.CCAAAAAATTACGGATTAATAACAAATTTTGATTGTTTGGACCTC.TATC.CATTTTGTATTTTTGGACTACTTAT.TAGTACTTAATTATTTACATTAGTATATTTTACATATTGGTCCTTTTATGTATTATGTATCATGCATTAATTACATATTGTA.GAAAGAGATTTGTACTAA.CTA.GTTGACCTAAAAGAAAGAAGAAGAAGAGAGAGTCGTCTATA.TCGAGTGGTTTTGGTATTAATTCTTATCAC.GTTGGATTTATATAGATGTAAACT.TCGTAGTAATAA.CAATGATG.AGTCGTGTT.TTAAAAGAATTTTGTT.ACTTTCTTGT.GTGAT.AA.GCTTCCTCGCA.ATTTCCTACTGAGGAAAAGAAATGCAATTTTAACTTCCTTCAAAAGTTTATAGTAA.AAAAAACAAAACTCAACATCTCAT.TGCTTGCATATATGTATAAATA.CCTCCCACTTCTAGTAACAAAGATCACAC.CGAGAAAGGCAATGGAG.TCGGCTAAATCAATCATCGGTGGCCACCAAAATGTCATCCTGATGCGTCATGGTGATCGACTCGACAAT.TTCGAG
JJ=    66  MV=                CCACT.GTATATCCATTCTGTAAAATTATCACA.AGGAACACTTTTTTTTTTTTCTTCAAAGACTTTAGTTACGAGTAA.ACAA.CCTCTCTAAAAAAAAAATTTTGAAC.GTATCAAATCTTCAACTCAAGGTTGGTACAACAATTGACCTATAGTACTATATATATATATATATATATTTACATGCATGGG.ACAACAACTATATGTTTG.ATT.TTTCGTTTTCCAAACTATATATGGCACCATGTTTAAATGTC.ACAAGTTAAAAAAAATGTTTAAATGTCACA.TGTTTAGCTTTATGCGTCCTTTTC.TCAGAGTTAATG.GGATCAAT.ATGTTGACC.AGGAAAATATGTGTAG.AGTTTTTGGA.GTAAA.GC.AAAGAAGTGGG.AGCCTTGTGCTTTAAGGTTAGATGAATTTGTATTAAGGGCTTGTCTTCATCTACTT.TAAAGCCAAGCCAATAAAATCGCC.TTAATGATCTGCTTATATATAT.ATTCAAACCATATTATCATCTCATTACAAAGAAATCATTTTTGCATA.AAATCTCATATCTTAAACTATACAATCACTTAATCTTTGCTTGGAGTTCTTTTTTTCTTAAGCATAAAA.TGATTA
JJ=    67  MV=                AACCT.TCTCTCTGTTTGTTTCAAACTTGAAGG.CGCTCGTTGCCCAACGCCAAATGCCCAAAGGTGCTAGGCTGGGCC.TTAA.AGATTTTACTCACACTACTTGGGCC.TACATTACAACATTTTCCCTATTACAAGCTTAAGTAATAGAGGCCTAAAGAAGGCTTATATTGTGTAGCTAGTTTATACAAT.ATTTCAATCTCTTAATTT.GGT.TTACTGATGAATGAGTAGATATACAATTTTTTTGTTCTCAC.TGAATGAGCCATATCCTTGCTACCAAACCA.AATTATTTGTGAAAAATGTAATGC.AAGTATCCTACA.TAGATTAT.AGGAGTGAC.CGCAAAAACACAAACT.ATGTTTCGTA.ATAAA.AA.ATAAAGTATTT.TTAAAAAGATGTAAATCTTTGTAAATAATTGAGTGGTAGTGTAGTGAGTGTTACGA.TAATATAAAAGTTTGATCCGTATA.TCTCGGTGGTGACTCATATATA.CATTTTACAATCACTTGCTAGACCAACGG.GCTTCACTTGTTTCTCT.CCCAAAGTTTCTTCATCATCCTTGCGATAAAGAAAACAACAATCGGCTGTTTCGTTTCGATCCAAAGGT.ACGTTT
JJ=    68  MV=                TTTTC.TAAAGACTATTTAACAGTTGAGAAATA.AGGAAAAAAAGACTAGTTTGTCCTAAGCATATATATAAATGATTT.TTGA.AGAAAATTTAAAAGGCACTTTAAGC.CATTAAATAAAATATGGGCTTGCCCAAAACAAGCATGAAAATGTAGGCCACGATGCAGACCCCCAGAAAATAAGCTAAATCA.AATTTTATATTAGGAGAA.GAG.ACACTAGCTAGACACGTACTGGATATTATGAAAATTCGACG.TACATATATGTATTCCATACAACATATATA.CTCGTACCAAAAAAAAAAAACGAA.AATGTAATTTAA.CTATAGTG.TCTAATTTG.TACCTTACTATTCATG.AGAATATTGA.TCAAT.CA.AGTGTAAGTAA.AATACTATAAAGTTATAAAAATGATTGATGTTTATCTCAAAATTGAACTCTTTTGC.CCTTCTTTCAAGAACTTTTAGTGG.TGGGGCTTATAAAAACCAACGT.GATTTGTCTCAATCTAACAAAAGGTAAAA.ACATAAAACAAAACAGA.GTAAAAGAAAAAATGGCAAGTCATGGATCATCTTGTGGAGCATGCAAGTTTCTAAGGAGGAAATGCAAC.CGCGAC
JJ=    69  MV=                TGCGA.TTAGACATTGATTAATCAAGAAAAGAA.AAATAATATCATCTACTAGTGTCAACACTACAGACGCAGCGAGCG.AGCA.ATTATAGACGCAGTATCTAAACGCT.GATCGGTGTACGAATTTGCGGTTCATTTCAACGCTTGGCAAAATTCACAACGTGGAAGACATTGCGAGTT.TACGACAAACT.AGTGGGGTTGTTTTAAGT.AAA.CTAAAACTTGTAGGGGTTTTCTCAAAAATAAAATAAAATAA.CTTGTAGGGGTCACAAATGAAAAATAAAAA.GTATTGAATATCCTACGTGGCATT.TGTTTTTTTCAT.CTCCTACG.TGGCATTAC.GAAATGAAGAAAAAAC.TGATCTGACG.GATCT.GC.TTAACCAGTTG.AAGATAACGTTAGTAAGGAAGATATCCAGACCAAAGCCACACAACATTAGCCACGT.GTCATAACCACAATCACTTACCGG.ATCTTCTCTCCCTCGTATTTGA.AGCCACACAACATGAACATTAGGGTGAGA.AGAGATCGAGAGAAGAA.TAGTTTGATCATCTTGTGAGAAAAATAATGGCTGCTTCAGTGATGCTATCTTCGGTGACATTGAAACCA.GCTGGT
JJ=    70  MV=                TTCAC.ATTGCCATTTCATCATATCCATACACA.ACCATTATAACAGAATCATAATAAACGATTTGAGAGAATCAGACA.AAAA.TAGTCAATCACCATGTTACAACCAT.CGTAATGGATGCAGATTAAGCCTGGGGCGACAATTTCATATCATCACTTTCCTCAAAAACATTAAACGAATTACGAAAATAA.CAAAATCTAAGCTATACG.AAG.AAGCATAGACACCAACAACACCTAATTCACTAAATCTACCG.AATGAGAGATAAAAATCAAAACTTTATTTG.GCCGTCGATAATTTATTGGATGAA.GAGGAGGTTAGG.GTTTAGGC.TTTATATAG.AAGCAGAAGACTCCTT.AGGTTTTTAG.GGTTT.CT.CTCTTCCCACC.GCTTTATATATGGGCCTAGTTTATTATAGGCCCAATTTATATCCAAATAAAATCCA.AAAGGCCCATAATTCGATCGTCTC.TCTTCCTCTGTTGTACAAAACC.ATTTGTTGTACAAAAACAAAAACTCAGCT.GACCCTCTCTCGTCTCA.TTTCATCGACGGGAGAAAATCCGATATCATCTGAGATTTCCAACAGTGTCAAATTGAGATGTCTACAGG.TATTAT
JJ=    71  MV=                TTTCT.AGTGGTGAAGTTGGTACGACCACGGAC.GGAGAAGATGACTTGTTTAGTAGGACTACAGGACACGTTGGGAAA.TCGA.CCACGACCGATGACTCTGTTCTAGT.TGTTGGTGATGAGAGGAGTGGTTCGAGTTGGGGAGTATTTTCGGAGATCAATGAACCTAAAGCACGGTAGATTTGATGGCTT.GGTAAACAAGTATCACAT.TCT.GGTTAGGGTTGATATATATTTGTGTATGTATAATTGTTGAA.TAAACACATTATTGTATTTAAATTACATTT.TGATGATTATTTAGCAGCTTAAAT.TTAGATATTATA.TACTTGCT.TTTATTTGA.CCAGAGATAAAGTTGG.ATTTTTTTTT.GGCGG.TT.CGTAACGGTTG.AGAATATGTTTGACATTTGTCTCAAAATGCAATCAAAAAAGTTTTGCAATATAAAA.TTTTGTTAAATACAGTCGTTAAAA.AAAACAAAATTGTTAAATAAGT.TCCTTCGCCATTTCACGTGGCTCTTAAGT.CATAACCTAGTTATGAA.AAATGAAAAACACCTAATCTTTTCTTTTTCAACTTCAATACCAAATGATCCGTCACGCTTTGTTAATAT.TCTCTA
JJ=    72  MV=                TTCTC.TATTATATGAGAACTCGAATATGCTTT.TTGCTAAAAAGAATTTTGCCGACCCAAAAAGTAGTAGTTCATAAG.GAAA.GCTTCTCTTCTTCATAATATATGGA.AAAAGAAATTTGGTAACGTAGCTTTTTGATAATAATAAGAATTTCAAAACTACACTAGCCAATCATTCAAAAAAGAAAATGG.TAATTGATCAAGTCCAAT.TTA.CGATTTTTTTTTACAAAATTAATTTTAATAAAAAGATACAA.AAAACACTTTGAGTTTGAAGACACATAAAA.AAGTGTTGTGGCGAGAATCCGTAT.CGGATCAAAATC.CTCGTCAT.AGCGGGAAA.ACCCAGCTAGTTGCTG.CGTCACCATT.AAAAA.AA.GGACACGACCG.TCAAATTTACGAAAACACCTTTTGTCATCTCACGTACGTAGCCCTCACTACAGGGG.TATTATTGTCATTATAATATCTAA.TTGCCACGTTCTATATATGGCA.GTGGATCTCCACCGCACGAGACTCTGTTG.TTTGTTTTATCATCTCT.CCATAATTGCTTCGATTTCTCTGCAAAGACACAACACAAAAAGTGCTTTTTTTAATCAGATATTTTCTG.GGCTTC
JJ=    73  MV=                ACTTT.ACAAAGAAATAGCCGCACTGCCAAACA.CTTTGATGATCTGTTGTTGTTGACGTGTAAGTATCATAATCAACA.TCAA.TATTGAAGTAGGATGAATTCTCTTG.AGTCATTCTTATTGCAATCTTTTTCGAAGATTGAATACATTCGTTGATTTTCTATTATACTCTTTTCAAAAAAAGTTCATCC.TCATTTTTCATCAAACTC.TTG.TTAGATTCTTGTTCATTTACATCATCCTCTTTTAAGAAATC.TATCTCATATGCATGAACAATCTGATAATA.TATTGTCATTCATAGTGTAATGAC.TATCAAATATGT.ATCTTGTT.TCGAAGATC.TTTGAGATAGAAATGG.ATGACAAAAA.CAATC.CA.TGTAGGTAGAG.GACAAAATTGTACTTATGAAATATATCCTGTGAATAAGTGCTTCTCGGCACGTGAC.TCATAATCCCTCGCACGTGACTTG.CTTCGTCACTTTCGTAAAACCC.CTTGACTGTGTTTTTGCTTCTTCCGCCAT.CAAAATCAAAACTTTCA.AAACCTCCAAAATCCAATTTTTATCTCATGAATCTCTGTTGCAAATCTCTATGCATATACGTACACATA.CTCTAT
JJ=    74  MV=                ATGTG.ATCAATGTACTTAATTATAATATTTTC.TTACGGAATCAGATTTAAATTTGAATACCAACTATTGTAAATTTT.GCGT.CCAAAACATCAAAAATATCCTAAAA.TTAAATTCCAGAATATCTAATCTCTTTTTGCCGCAATGCCAGATCGTAGACGTGAAAGCTTCGATGTCTCTAACCTATAAAT.TAACAAATATTATTTTCA.ATA.TCATTGAACAAACGAAATTTTTGAGCTAAAATAATTAAACA.ATTGTTACCCATGTGAGCAATGAGGGATGC.TCCTACATTTTTTATTTTATCTTT.TGGTTTGGTCAA.CTTCTGTG.TTACTATCA.GTTATATTTTTTAAAA.CTCCCGATAA.CAATT.AA.AATTTATTTAA.ATTCTTCAGCAAATACACACTATTAATTGTCTTACTGAATGCTTAGCTGTGTCCAA.CCTTTAAAAAATGCAATTTGTTTT.CAACTCTTTCTTTATATATAAA.CAGAAACTAACGTTGTAAGAGATTTATAA.GTTCACAAGTCATAAAT.ACGAAGCAATGTCAACATCTTCTCACATGTACCCGATGAGCAGCGGTCACGATCAACACAGTTACATCC.ATAATT
JJ=    75  MV=                CTTCA.TAAGCAGCAAATATACTTTTTCATTTT.AAGAAAGAATTTGAAAGCTATAAAATCTATTATTTTAATAGAAAA.TATA.TTTTTACGTTTTAAAAAAAACTGAA.AATATATAAAGTCTAATTATACAATATATAGTGAACTTTGATAAGTAATTAATTAACATAAATATCTTATTTTCTAACCGTCTAATGGGACAAAATATTGT.GTT.TATCAATTATGAATGTTTTTTTTTTTTTGTATATATTGAAC.CTAAACCAAATTATCAAATATCAAAGCACT.TCTAATTTCTTCGTATTAAACTTT.CCAAACTAATAT.TAATTTAT.TACACTTCCATGACAACAACTAGGTT.TTAAACATAT.TATTT.TA.GACTGTTATTA.TTTTCAGCCACTGATATTAATTTAGCTCATTTTCTATTTGGAAGTGACGTGTCCAT.ATGTTGACATTGTCAACTTTGTAC.TTTAAGTTCTCATAATATAATG.TGTTAAGACTTTTTGGTGTGTTTGAGTTT.TTGTTTGGTTGAGAAAT.GAGAAGTAGAACAGAATCAAGAATGGAGACTCGTAACAAGTTTATGCTACTCGCTTGTGCCACTTTCTC.CATTAT
JJ=    76  MV=                GTCTG.ATGGTACCACATCATAAGAAAACTTTG.CAAACAAATCCTTAAACTAACAATTGTTTCTGCATACACCCCTTG.ACTT.AAAATTCTTAACTTTTTTTTCTACA.CTAACTTCTTTAACAATTGAATAACGAGAGTGTCGAAATTCGAGTGTACAACATTTTAAAACTGTTTTTTTTTGTTTTTAAA.TCCTTAACCTCTTAAATA.TAA.TATCAAGTGTATAATTGTTTAAATCTTTAACCTTTTAAGAA.CTTAAAAGATAGGTGACGTTGAACATAATT.AAATATCACTAAAAAGAAAAAATC.ACAAATGCGGCT.ACTAATCG.CCACACACT.CAACTTCACCGCTGAC.GTGCAGATTT.TTAAT.CA.AATGAAGAATA.ATTTCGCACATTTCGAAGTAAAAGGGCTATTTTACAAAACATGATTAAGTCAAGGG.GTTGGTTTGCAAATATTTCACAAC.AGAAATGTGCCATTAAAACGGC.GTCGTTATGATTCAGGCTTAATCAGTAGG.TTGTGTCTTTTGGCTTT.TATCATCGCCGCCGGGACACAACACAAAGAGGGGCTTAGATTTGTGCTTTCGAGAAGTGCTTTGATCTC.TCTTCT
JJ=    77  MV=                CCACA.AGAAGAAGAGGAGTGAAAGGCCGAGAT.ACAGATCGAAACATAGATATCACTTACCAATTGATAATTGGGTGA.CGCC.TCTGTTTCAGTTTAGATTTCGGCTT.CCCATTCCTCTTCATCAAGATGTAAGAATCTTATTCTCTTCTTAACTTAAGATACTTTGAATACAAGAAAATGAATTCTGAA.GAAGAACAGGGAAATTTT.ATA.CTGTTATAGCTCTTTCCTAGCCCCAATGACGCTAGGACTCG.GCTATTAGTATAAAGATGAAAAAAGTGGCT.AAATGGTCTCTGGTTAGAGGCAAA.GGACCAGTAAGA.GAGGTCCC.TCAAATTGG.GTCCAAGCTGGACTCT.CTAAACCAAT.CAGCT.TG.AGATTATTCCA.TCACTTTTGGGATAAGATGCCACATCGTATCAGTTACATCACATATTAAAGTATTA.AAGAAACACCTTGCTCTCTAAATA.TTGTATTTGTATCTATATATAG.TTTTCGTATGGTGACGGATTTACAAAGAA.AAAAAAAATATTGGAGT.GAAGGGAAAACAAAACAGAGAAAAAGATAAGAGATATATGGATACACAAAGGTTGCCGAAGAAAGAAGA.AGAAGA
JJ=    78  MV=                AGATC.AATAGAACTCGAAATGTATGGCTTTCC.TTTTTTCAGTGTTAATTAACTTATTATGATGATTCACTTAGATAG.CAAA.CCTAACCCGAAATCCTAAGGCTAGT.ACGGAAACTTAATAGTTTGTCAAATGACGTATCTCAAGATTTTTTCTTAAAATAAACTCGTACCAAACTTTTTATTTGAATA.CTTTCATAGATTCAAAAT.CCA.TGGCATGGACCTCGTTAAAAGATAAATATGTTTGCTGTCAA.ATATTATAGTTAGGAAATTATCTATTTGTT.GTCGTCATATTTGTAAATTGCGAG.GCCATAAATATT.TCATTCTT.TTCTTTTTC.ATACTGTATATATTTG.AAATTTATTA.TATTC.TC.TGTAATAGAAA.AAGACACGAAGTTTATCATATAAACGTTTATAAATGAATGAATAGGAATTTTTTTA.TACCACAATTGAATTATAACACTA.GCCACAGACTTTATATATAGAT.AAAAACCAATTCACACACGACTCATCTCT.CGTCTTCACCATTCTTC.TCACTTCTTCTTTTCTCCTTATATTTCATTTCTTCCACATAACTAAAAAAAAAAGGAATTAGCGATGAG.GGGAGG
JJ=    79  MV=                TGATT.TGAGAAATTGGCATCGGAATCGTCGAA.GCTCGCGAGGTATAATAAGAAGCCGACGATTACTTCTCGGGAGAT.TCAG.ACTGCTGTTAGACTTGTTCTTCCTG.GTGAGCTTGCGAAACATGCTGTTTCTGAAGGAACTAAGGCGGTGACTAAGTTTACTAGCTCTTGAATTGTGGATCTTGTTGA.AATCGATGTTTGTAAAAT.TAG.GGTTTTTTAGATTTGATGGTTGTTGTTGACTCTTTGATCGA.TTTCTGTTTCGTTTTCTTGTTGCGATGTTA.ATCAAATCGGATCCGATTTCTTTC.TTAAATCAAATC.TATCAAGT.AAAATCTTT.TGCTGAAACGTCTGCT.AAATTATCTC.TTCTT.CA.CTGCAAATGAA.TCGGTTGTTGAATTAGCCTCTCGCAGCATTTAAAAACGTCGTCGTTTCGTTGGGTA.TCTGTGTTTCTTCTGAAAACGGCG.TCGTCCGCTCGAGCATTTAACC.TAGAAAAGCTTTATTTTTGAGTCATTTCC.GAAATCCGTTTGGATTA.CTGTTAAAGATGGCTAAGAGAATCTCAGCTCAACTCTTCGTAAGCAGTACGAGAATGGTTTCTTCTTTC.TGATTT
JJ=    80  MV=                TAGAA.AAAGTTTGAATCCATGTAACCATTTCC.ATATAACACCTGTAATGACTCATGTATTAATAGCCGATGAGACTC.GAAT.TCATATGTGTTGAAGAATTACAATT.ACTAGCTACTAGTTTTTCTGTTGATCTAATGATTCATTATATAACTCGAGGGCTCACAAGGTTATTTACAAGGGAAATTCAA.GTTCCAACACAATACATG.TTT.GGTTTCTTTTGTCTTATCAAATTTTGATGGTTGGATAGTGA.CTTACTAACGTGTGACGAAATTATAAGGTT.TAAGGGCGAAGAGTAAGAGGGGGA.CCAGAAACACCG.CCCATACA.TAGGAGGAA.AGTCACAGTCAAAAAT.TCATAAGCAC.AATAA.CA.AATAATCCCAT.AACTTGGCTTCTTATCTTGTCCCTTTCTTTACTTAACCCTAGTTTACCAATCACAA.ACCAAAGTTAGACCCACATACACA.TCTCAATATTAGTTTAAATAAA.ACCCCACCAAAACCTCCTTTTTCACTTTC.CAAATTTCACTTCCTCC.AACTCAAAGAAAGAGATCAGAAGCTATAGCTATACACCAAAACTAGGTATAGAGAGAGAAACCCTACAA.AATCAA
JJ=    81  MV=                AAGGA.GTGAGGTTTAAGTTATGCAGGCATAAT.TTATTGATGGATTCTCCAGGCTATAACCAGTCATATATTTTGTAA.GTTG.GGTCATTCGGTAATCTTTTGGTTCT.AACATTGTAGAGAGGTACGAGTCGAGTCTTTTTGGGCAGATGTCACAAACTGATTTCCAAAAATTTTAAAAGACTCAGTGTT.GTAGCAACGATGGCTTGG.TTT.CATGGCTCTTAAGTTCTGTTTCAGTGCTCTTAATGTTTGAT.TCACTTTCTCCAATAATGAGTAGCTTTGAG.GAATCAGGCGTATTCATTCATGTC.TAGCACGAACAA.GTCAACTA.AGATACGGT.AGAATTTGCAATTTCG.ATATTTCGAG.TATAT.AT.ACTACGCCAAA.AGACTAAAAGAATGATCAAATTTGTATATTATAATATTTGGGTAAAATGTGAAACT.ACGTGATAATATGAGGGCATATTT.GAAAGTTTCCCAAATTAAATAT.GAAAGCAGCTTTCTAAGTCCGATACGAGA.TCGCCGTTTCTAGGGCT..CTTTTGGTGTCCCTCTACCTCTCGCGCTTGAATCCTGTAATCGCTAACACAGTTCGTCAAATTTCAGG.TTTCTC
JJ=    82  MV=                TCTTA.CAAGGTGTGGGTGAAAAAGGTAGTGAC.AAAATCGATCTGTCTTGCAATTTAGCAACACAACTATCTCTTTTG.AAAG.AGATAGGCATTTGTATCTTTACCTA.AACACCAAACCCAGTCCTTTTTATCTCTCTCTCTATACATGACTCAAAGATATTTTACTCTTGCACTACACTATTCTCTCAT.AAGCAACACAGAGCCTCA.CTT.TGAATCGAGTTGTCAATAGTCCCAGATAATATTTCTGCAGT.GTTCACAGAGTTGAGATGTGACTTTGTGCA.TCAGAAGCATTGGCAGACCTGGTT.GGATTACAAGAT.CTGAACCA.AATCTCTCT.CTGTGGTCAGCTCCCC.ATCCCTTGCT.TCAAA.CC.AACTGGATCTT.AATGGGTTTTTCTTGTCTTATGTCTCTTTCATGTCTGCAATTCTGTCTTTTTTTCT.TTAACTCTTCTGACACTCTTTTAG.CATCAGCTCATACTATAAATCT.TTAGAAGTGAGCTCTCTTTTTCTCATCTC.ACTTTCCCTTCTCTGCA.TCTTTAGAAATAAAAAAGCATCAATGGACCCAAACACACCTGCAGACTTCTTCAAAGGTTCTTCCAAGT.TTCATA
JJ=    83  MV=                CATAA.TTATTGTGTCAAATTAAGTGTTGGTCT.ATTCATCCAAACAAGAAAGAAAAAAAATACGAA.TTTGTTTTATA.TATC.ATTGACGAACAATGTTTAGCTAATA.ATAAATAATTATTTATTTATAAAAATTAAAAGTTAGATAGTTTCTTAATTTAGGTGCATATAAGTTCTTTAACAAAAAAAAC.ATTTAGGTGCATAAGTCT.TAA.ATATCAAATATTTTGGAACAGTAATTTTATGTATAACTTTT.TTCGTACCTATCTTCACACCGCATAAATTG.CCAAAGTCAACCTTTTGATATTTC.ATTCCTCACAAA.ACCATATT.AATTTATAC.ACCTCAATATTGTTTA.ATAGTATTAT.CATGT.TG.GCTTTCGCTGA.ATTTATCAAAGTGCAACATGTTTTATCTTACAAAAAAATAAAAAGAAATTCACGTT.GTGTGATCTTGAGAGTTGACTTTT.AAATATATCACAACTTATATAA.ATACGCAGCAACATTCCAATCTCTCAAGA.AAATCTACAGTTCCTCC.AAATAATAATACCCTCCCTCTAAGGTTTAAAACTATACCTCATTAACACATTAAGAAGCTAGTCATTAC.TTCATT
JJ=    84  MV=                TCTAT.GATTTAGGACATCTCAGTATCATCCTC.GGAAGACATAGTCATATAGATACGAAAGATCCGGATGCTCATCCA.TCAA.ATGGTGAAGGTCAATGTTATGGTGA.ACAATTAGACACAATTCTTTGTACATTGCAGAAAATCTGAAAGAATGTATTCTCTACAGTACTCTTTTTTATATATTTAGTT.TGGATTAAACATTAGCTG.CTT.CCGTACAATCCAATTTTAAATGTTATGAGAAACGAAATTGG.ACCCTCTTGGTGCTTTTGGTTCCAAACCGG.TAATGCCGTAATGGATTCGGTGTA.AAGGTTGGGCCT.ACTAAAGT.GTGATACGA.CAAAAACGAGCAAAGT.TTTTCAACAT.TCTCT.CA.ATTGGTGCGCC.TTTGCACGAACATGTTATCAACGAAACATTACATAAATAAAAATAAATTCTTTGTC.AGACAGATTAAAAAAAAAAAAAAA.AAATCAGTCTCAAGGTTTTTTA.GTGGAGGCCTAGAGCAAAGATTTGCAGAA.GACGATTATTTCTATTT.CAGTTCTACAAATTGGAGAAGTGACAATAAGCAAAATCCACTTTGTTCCTTTTTACATTTACTTAATGG.CAAAAT
JJ=    85  MV=                CAGAA.AATTCTTGTAATTAATAAATGTCTGAC.GATAATTCCTTTCGATTTTGAATTCAACCTCTTATATATTCAGCA.TAGT.ACGTCTAATCATATGTCTGTCGAAA.TAATCAACTAATTCACAATCACACTATGTAAGATATGTAACTACCTAGCTATATATAACCTTCTTATGTTCATAATTTCATG.ACTTTGTTTTCGATTTGT.TTGGTGATTTTCTTATAGGCAGATTATTAACCGATCAAGAAGACA.AACATGAATTCATTTTCCCACGTCCCTCCG.GGTTTTAGATTTCACCCGACAGAT.GAAGAACTTGTA.GACTACTA.CCTGAGGAA.AAAAGTCGCATCGAAG.AGAATAGAAA.TTGAT.TT.CATAAAGGACA.TTGATCTTTACAAGATTGAGCCATGGGACCTTCAAGGTTTGCCCAATCCCACCATC.TCTATCCTTCATTACTTTGTCTCT.ATTTCCTAAGGAAAGATTTTAA.AAGTCTTTTTTTATTCGTTTGTGGAAATA.GAGTTGTGCAAAATTGG.GCATGAAGAGCAGAGTGATTGGTACTTCTTTAGCCATAAAGACAAGAAGTATCCCACAGGGACTCGAAC.CAATAG
JJ=    86  MV=                AGCAA.TGTAATAAAAAAATTTATAATAAACTC.TCATAAAAACGAATTAAAAAACATTACTACGTTAAAATAATCTTA.AACT.TCAACAGTCAAATTATAATAATGTT.TATAAATATATATGATGATATTCTTAGAATCAAATCTCGATTTTGGTAGATTTCGATTCGGTTGGATTCTCAACATTTCTTT.CAAATTATCTATGATTTT.TTT.TCTTTCTTTCTTTTTTTAAACATATCTGAACTCTAGAACAAGCGACCGTGAGTCATAAATAAAAGGAAAGAG.ATCCAAAAATATAAATGCAACTAC.TTGAAATCGACT.AAATATATCGAAATCACG.TGACAAATCAGCATTT.TATTTATTCT.ATTAA.CT.TTATAGTTGGT.TCCACATCCTTTCACTCTATTCGATGTATTGTACACATCTGGCACAAATCTGCATC.TCTGTCTTCTTCTTCGATCCTCGA.TTTCATCCACAATATACAATAG.CCAAATTTCCGATTTTCTCCTCACTGAAT.CTCTAGAATCCATCGTT.GATTCAAACTCATTTTCCGATCAAACGGCATATTTTTCCCTCTCGAGAGAGCGATAATGTGGAAACTGA.AGATCG
JJ=    87  MV=                CGTGT.GTCATAGCCAGGCTATATTTAGTTTTG.TATGCCAGTTTTTGTATGATTATGATCTTTTTTTTTTTACACATT.CTCT.ATAACAGTAAAACGAACTTTGATTT.CTCTGTTGTTCCTTCTCCTTGTACCACCAAAGTCAAACTGGCTATAGAGTAGAATAGACTATACTCACTAGCAGTGAATTAG.GCAGCAACATAAGAACAG.TGT.TTTTTTTTTCTCGCCGTTAATTTCGTTACTTATCTAACGTA.TTATTATGAGTTGATAATGCCACGTGTACG.TCATCGCTTGTAAAGGGTTTGAGA.GTCGTACATGAT.CATTAAAT.TCTCTACTG.ATTGATTTTGATTTTG.CCAACAATTA.TTAAA.GC.TTACACCACGA.AATGTTTGATGTTTAAATTAATTGCCATGTCTCTCTGTCTCTCTCTGTATCTCTCT.CTCTCTTCTTCCCCGCGTCGATTT.CACATTTTCTCTTTTAAGACAG.CTTTGAATCTACAGACAACTTCATTTTTA.CCAAAATTTCTGTTTCT.TCAAAGGATTGAACTTTCATATTTCTCTCTTGCCCAGTTCTGAGTTATTGCAATCAGAAGTTGTAAACA.CTTTTC
JJ=    88  MV=                CTTGC.TTTGTATTTGCTTGACAAATAATGATT.CCACTTTTTAGATATATGTGATCACATAAGGTATCTAAGTCCAGA.ATTA.GTATCCGTTATAATGACCAAATAAT.GTTATGTTAAAATTGATACTTTGTTTCTTGTCTTTTCAATTTGATTTACTTGATGTGTACCTTTTGTTTTGTTTTGTAATAT.ACTTGTGCAAGCTAATAA.AGT.TTCATGAAAGATATTCTTATGATTGAGAAAAGTATTAGCTG.CATCGTAAAACCCTAAATCTTTGAATCAAA.GCTATCCAATCCATTGTATAACGA.GTAAGATTGGTA.CGGATGAA.TTATTTTTA.GAACACGAGAATGTTT.GGATTTTTGT.TCTAA.CG.AAACAGAACTG.AGAATCGCGGGAGAAACCAATCAAATTCCATGTTTGACCTTTGTTTTTACCTTTTT.ACCGCGGTAAGTATTGAATAGTAA.AAAAAGTTTGCTTCATAAAATA.GGATTCGATCAAAAAAGCCGTTAAAAGAG.AAAAGGATGTTCGCGCG.AAGACTCTCCTCTCTATTCTCTATCGTAACCAAAAGGTTTATCAATTGATCTGAAAATTCCATAAAACA.GCACCA
JJ=    89  MV=                ATAGA.CTCTTGCTTTTAACAACTCTTATGCAC.ATAGTTTGCTTGTGGAGACGATTTTTACGTGCTCTTAGACTCTTC.ACAC.TGCAAATGCGTGTCCAACCGCATCA.TATCACTTATGTAAACAACATTTCTCAGAAAATGGCTCATTTGAGCTCTAATTAATTTCAGATGACAAAAAAAAAAAAGTTT.GCTTTTGGAGAGAGATCT.TTT.GACGTCTTTCACTCTTTTTTTTCTTAAGCGTTTCTCGAATC.ATTTTGTCATTTCTTGATTCAAGTTTATTGCAAGAGAATCATACTGGAATCTTAC.GTGATTATAAAG.CATTGTAA.AGCAAGAAT.GGTTTTTTACTTTTAA.CAACTCCGAA.AAAGT.GA.TAACTTTGACA.AATAGTCAATAGATATACGATCATGGTATTATACTTTAGACCGGGATATTTAAGTA.ATTTGAAAGTCCTTTAAACAAATG.TTCCATAATATATACTTGATAA.CCAAAGTTCGTTATTGGAAATATCCACTA.GGCTTTTGTATTTTTGT.GTAAAGAGATATGTTCATCTCGAAATGTCGAAAGACAACATGATAATGTTTTCCTATGAACTCTCTAGC.TCTTCT
JJ=    90  MV=                CACTT.TCTGCACCTGAGTTCAAGCGATGAAAT.AGTCACCACCATTTCTATCTACAAAAAGAAATTATATCGAAGTAA.ATGA.TTTGATACAACTTGGAAGATGGTGT.ATTACTTGTTAGGAAAAAAGTTTCAACTTTTTGATTGAAACATTGATTCTCCGGTCCTTTAAAAAAAAAAATTTGATTCTCC.AGTTTAAAGTTTAAACAT.GTC.CCAGCTATTAGACTTGTTCTTTTGGTTTATAATCTGAACCT.GGTTGATGATGATTGGGTTAAGTGTTTTCG.TGTTGCATTATGCCTACTTAAATT.CCACTATAATGT.ACTTTTAT.TTCTCTTTA.ACAAAAAATAATGTAC.TTTTATTTCC.TCTAT.AT.ACATTCACACA.CACGTCTATTGTTTATTGTTTAATTAATTAATTTCACATAGAATTTAACATTTTAC.ATCGATTCACTTCCATGGTTGAAA.AAGACATATATATGTGTGCAGA.AATAATCATCCGACCACAAGCATATAACT.TGCGGTTATTGCAGAAA.GAGAATTTGAAAAAAATGAGTGTTTGTTCATCAACTCCAGTACCGATTCTCTCATTCACAGAGAGAGCT.AAATCT
JJ=    91  MV=                CTAAT.TACTTTTAATGATTTTTTTGTAAATAT.ATGAAAATATGTGCTGATGTGTCAACTGCTGGATTGCTGAGGTGT.CATG.TTGTGGGAGAGAGTTAGACTTCTTT.CATATATATGATTTATTTGGTATTTATGTTAGTCTCTGGGCGAGCGAGATGAAACATGTGTCTAGGCCTCTAGGGTCTTTTT.TTCTTACTACAAAAAGGT.CCC.CAACATTTACATTTCTTTAGAAATAGGCCCCAAAATTCATA.TTTTTTTGAAAATTAGATTTTAAGTTTTTA.ATTAATCTTGCCTAATTTCTAAAG.TCCCTTCAATTA.CGTAGGAT.TCATATAAT.CGTGCTTAGTTTACCT.GGAAGCCTGA.ACTAG.TT.TTGTCTTCTCT.CAGATCCAGCTGGATTAAGAGAGAGAGAACAAGAATCTTGAGTAGTTGACTTTATA.TTGGAACTGGTCTTTTAACTCTCT.GGGCAGATCTTTTAAAAGGACA.AATGCGAGACCAGAACGATATATGAGTTG.AAAAC.CTTTTACATTA.CTTACATTCTCTCTCATTTGCTTCTTCATTCATTCCAAAGAAACACATATGGTGTATTCTAGAACTAAA.CCCCCA
JJ=    92  MV=                TGTAT.TGACCGATTCGATTTTGGGCGTGACAA.GCACCAAACCATTATAACTTGGACTGGTTTATCATATGGTCATTA.GGCC.CATTTGACATCCCTATCTAGAGGTG.CGATTTTTCTTATCACTATTTTCAACTAAAACTGTAAATAAAGTCTTTAAAATCCTTTCCAAAGCTCTTTCTTAACAAATTT.ATGAAATTGTGAATAACA.ATG.GATTTCATATGACTTTATAAATGATTAATTGAATAACAAGA.AATTCTAAATGATTTGAATGATTTTACATA.AGTTTCATGTTCAGTAAACTAGGA.TTTGGAAAGATA.TTTAGAAC.TCAATATTT.GAATAACATGAGATTT.TAAAGAAAAC.CCAAA.GT.CATCTAAAACT.CTTAATTCTTAGTTGAATACAACATATTTAGCTAAAATTTTTTTGAGCAAGTCCTT.AACTAGCCATGGACTCCATCTTAT.ATAGATTCTCTATAAATAGTTG.AATACATAGACATATGCCAAACACAAGAA.AAAGTAAAATCAATTGT.ACAATTGGTCTTGAGATTGTCTAAAGATTAATTGAAAAAACAATGTCTCAATTGAAAAATGGATCTTCA.CAATGC
JJ=    93  MV=                TTAAA.TCCTTACATGAAGTATGATATTCTAAG.ATGAAGTCATAAGAAGACACGCATTTAAGAGAGTATCATATTACA.AGTA.GTGAGCTGCCAAGTGGGCATCGTGT.TAGTTCAAAATTTCCGAAACGTAGGATGTTGGATAATCCCAAAGGTCAAACCCCCAAAACAAACAAAGTCAATATAACTTAA.ACTTAACTATACCATTTC.CTT.ATATAACCTTCGAACCATAAATCCAATTCGGAATATTCGTT.GATAGAAAACAATCAAGATTCAAAACCTCA.AATATTTCTCATCATCTTTTGTCG.ATTATTGCTTGG.ATTTTGTA.AAGACAAGA.ATAAGTTACTTCTAAG.TGTTGTTTAC.ACACT.TT.TTTGGATGACG.AAACAACCCGGAACAAGTTGAAAACGACGACGCGTAGACATGAGGCTCGCTTGATT.GACCATTACGCCGCCAGGGTAGAC.TTTTCGTGCCCATATATAATAA.ACCCTTCTCTTTCCTTTATCCCACAACAT.CA.TCCACTCCAAATAT.CACATATTACCAAATCTAATCGCCGACATACATTGAACTCAAATCCGCTCAGAATCTCCGACAATCAGT.TCCAAT
JJ=    94  MV=                CCAAC.CCAAAACAAAATTGTTTAAATAAAAGT.AACTTAATTATATCATTGAGATTCGAGTGAATAATGCCAATGAAA.TTTA.ATATTCATTATCTGACACTCTGAAA.CTATGATTAACTACATAATTATTTAATTTAACGTTTGTACCAGCTAATAGTATACACGTTTTTATGACAAACATTTTTGAAT.TTTTTGAGTTAAAAAATA.ATA.ATGGTTTTCGTCGTAATAGGAGAGGACAGACAATTCCAACG.TGATATGTACGTTTATCATGTTACTTAGTC.AGCAGATCATTTCTTCGGATTATA.TAATAGCTATTT.AGAAACAT.TAAAGGTGT.GGATTATATTATAGTC.AAGTCTTTCC.AATAT.GA.ATATTATATCA.TCCACCAATACATAATTATTGTCAAATACAAGTTGAGTCAGATTAGTCAAATACAG.GCAACCAAGACTCGAGATCCTCAT.CGTCTCTCCACTTTATATAAAC.CCCAAGTCAGTACTTCTCATAATATACCA.AAAACGAAACTGAGAAA.GAAGTTTTATTTATTAATTAATGGCGGAAGAGAAAAGCTACAAGTACGTGATCATTGGAGGTGGTGTAG.CCGGCG
JJ=    95  MV=                TAAGA.ACAAACTTTTTATGTTCCATTATGAAT.TTAACATGTTTTTAAATTTTGTTATTTCGTTCCAAAAATTATATA.GCTT.TTGGCTGAACAAATCCTTCAAAAAT.ACAAGGCTACAATATTTAACGGTTTTTGTCTTTCACCAAACGGATAATGGAATAACAATGTTGGATTTAGAAAGAACAGTTT.GAAATAATAGAATTTCAC.TTG.ATTACTCAAAACTATTACTTTAGAAGATAAACCATTTGTCG.TTGTTGTTGTGATGATCTCTGAAAAATCAA.AACAATTCGAATTTTATTTTATTT.TTTTCATTTAAA.GACATAGT.ACGACGCCA.TTAAAAGATTCTCCAT.ATTTGATCTA.CATTA.AA.GACGAATCAGT.AACCGGTTAATTAAATTGATCCAATTTATTAACTTGATTTTTCCATTAAAGCTGAA.TAAATAATTTCAATTATTATAAAT.TCTAAAAACCCTTATACAAACG.CTCTGCCCAAAATTGTCAGCTTTAGAGCT.TTCGCGCCTCATTTTAT.GTCATGATTATTATCTTTAAACCACATTTGAATCACTCTCATTAGAATCAGTTTGATTAATGAAGCGTT.TAAAGC
JJ=    96  MV=                TAAATATTTGTTAGTCTTTGTTTAATTTAAACG.CTAATATCGAAGTTTGGCCTGCCATGTTAGTTAGTTTACTTTGAC.TTAT.TCATTTTTGTATCTTTGCTCTTCTA.AGAACTCTCAATAGACAAGTTTTCTTTCTTTCTTTTTAATTAAATAATAGAAAATCATTACACTGAAGATAAAAGAAATATT.TATTTCAGCAGTTGTATG.AAT.CTTGATCATTGAAGGAAGAAGTCAATGTCATGACAGCTAAC.ATTGAGCCGTCGATAACACATTCGAGATTA.GTCATTAAATAAAGACCATGGTGT.GTGCTATAATAA.TGTTAAGA.ACGGTATTA.AACGGTGTGCTTAATA.ATTGGCTTTT.TTGTG.GG.TTAACTTATAT.TTTACACGAATATACTATTGGGCCTTAAGTATTTAGTTATCGGCCCATAAGCATTT.AACGATAACGGGAGTTTGGTGAAT.CCGAAGCTAATCTCTAAAATCT.TTCAGTTTCGAGATCCAAAGTCACTCACT.TTTTTCTGAAATTCGCT.ACTCAGAATTTTCCCGCTCCACTGCATCTCTACGGCGAATGGACTCACCGATGTCAACGAGTTCCATAG.ACGGAG
JJ=    97  MV=                ACCCG.AGTCGAATTGGTCCGAACCAAAGTAAA.CCAGTTTAAAATACGGTAAAATTAGAAAAAACATAGCAGAGCCAG.GTTT.CGATCCTGGGACCTGTGGGTTATGG.GCCCACCACGCTTCCGCTGCGCCACTCTGCTTTGTTGATACTTTTTTCTTATTTATAAAATATAAATACATACAAAAGGGAA.AATGTAAAAGAAAAAATC.CAT.TTTGGTAATAATCAGTGTTTTGGGTGGGAAAATCTAATAGA.AGAAGAAAACGACCACGATGTGTTTGCGGC.TAAAACCATGCTTATTCACTTAAG.ATAATACTATAA.CGAAGATT.TTTTTGCCG.GCTTAACGACCGGCGT.ATCTTTTCTA.CTCGC.AT.TTAAAAATGAT.TAGCTATATACTAAAATACAATTTTCTTCTGTTACAAAAGATTCTCTGTTCCATGA.TAGAGACGAAACATTTTTCAACAA.TGGCTGAGATGATATATATTTG.GCTTTTCTGCTTCGAGAGGAACAAGAGGA.AGAACCATTTGCTTGAC.TTCTTGAGAAGATTCAGAGTTTCTCCGTTCTCTATATGCTCTCCATCGGAAAGTCAATATAACCGGCTC.TCGGGC
JJ=    98  MV=                CCGAA.GCGAGAAAGAGGATTAGGGTTTAAAAG.ATTCTTCGAATTGAAGAAGAGTGACGATGAAATTGCTGACTTCAT.TTCA.CTTTAGTCCGATGATCATATAGGTA.GGTAGATGATATTGATACTTCACCTCACAAAAGCCATGACTCATGAATCCTCTGCGTTTGCGTTTCAACCGTATTGACGCGG.TTCAATCAATTTTATACA.CTA.AATTCGAATGAAATCGTACCAAACCGGATAAATTTAACATC.CTTACTAAATCCAAAACAGAATACATATGG.GCCTGAAAACGAATTGGTCTTGGG.CCTGACCGAATC.AATCGCTT.TTCTCTACA.TTCGTCTAGAAATATC.CATCTACACT.TCTCC.AA.CGATCAAGACG.TTTCTCGAACGTTAGAGAAGCGCTTT.TAAGTTCTATAACACCGAAACAATCGCTC.TCTCTACATTGCTCTAGAACTATC.CAACTCAACTTCTATTTAATAC.TTTCTTACATCAAAATCAAAATCAATCAA.ACCAAAGAAAAAGCCAA.GAAGCAAGAAAGTTAACACAACAGCTAAGAATGGATTTGGAGTTTGGAAGGTTTCCAATATTTTCAATC.CTCGAA
JJ=    99  MV=                GACGT.AACGAAAATTCATTTTTCCCACGATTG.ATATCTTTTGGTTGTAGTTTTTAGATTTTCTAAAACATTTTATGT.GATG.GTTGATATTTCTCTACTTTTAGAAA.CTAAAAGAGAATGCATAGAAAATTGCGAAAAACAATGATGTCTCGATAATTAATGGGAATATGATAGTAGAATAAAACAGCC.ACTGCAATCAAACTACTT.ACT.ACTAATCCTCAATATTTTAGATTAACTTATGTAGATTTTCA.TTTATCTTTATTCTTTAGAAAATTGTTTTT.TTTTTTTTTGAAACATGTTTACGT.ATCTTTTTTTAA.GTCGTTTA.ATTTGTTTT.TATTGGGTCACGAATG.TGTACCATTC.ACACC.CT.AATTAGTAATT.AGAGAAACAAATGATTACGAATATACATACTTAAGAAATTTAATGCCCCCTTGCTA.TACCTTGTGTACACATGTATAATG.TATCTCTCTCTATAAATATGGG.AGCTTGGTGATGCTTACTCATTTATGACT.TCTCAATACAAAAAGCT.CCCCTCACTTTTTTAAGTTTTGTCTTCTCTAATCCGTCTTCTTCTACTATCTTGCATGTCTTGCGTCTT.TTATAT
JJ=   100  MV=                ACACA.CATACCCTCTTCTTTCTCTTGGTATCG.TGCCCAACAACCACATATAACCAAAAGGATAAAGTGTAACAAACA.AAAA.CTAAAGACCAAACACAGATCCATGT.ATTCAAAAAAATTAGGTAGTATGATTCAATCAATATATACCTCATACCTACATATATACATTAATACTCAAATCCAAGTTTA.CATATAGTCTAAAATACA.TAG.AGCTAGCTGCTTATATAGTATGTTATTTCTATCAAACTCCA.AACCAAATAAAGTTTGTTGATCACGAAGTC.GTTCACGGGTGGGAATTAGAATAA.CCACGTAGACCT.AATAATCA.TTAACCTAG.TTGATCACATCGATAT.ATAGCAAAAT.TCATA.TG.TGATGACACGT.AAAAAGCACATTTGTCTTGGTGGTTTAAAGAAGAAAAACATAATTGTTAGTAATTT.GAAAGCTTTTCATATAACAAACTT.AAATAGCAACTACTATATAAGT.CTAGAAACAGAGCTACCAGTAGCATTCAC.AACACAACCACACACGT.CTTTATTTTTATCACATATCAATTTTTTCTCAAATTTCACTATCTCCGACCATGAAAAGATCATCCACC.GTCACA
JJ=   101  MV=                TCATT.TACATGGAATTTTGGTAGATCCTGCTT.TAAATGCCTTCACTTCTGCTTCTCCCAACCATAATAAATTGATAT.GGAT.GCGATCCATTGGTATTTGGTAGATA.GATGGTATTATTGTCCCCTCTTAATGGATTTCTTTTTAATTTTAAATATCTAAATTTTGCCTGAACTATACATAAATTCCGT.AACTATGTCTATAATTAT.CAT.CTCATTGTTTCAAAGTGATACTTTTCTTCTGCAAACAATAA.AATTGTTGAAGTCAGTTGTTGACTCAAGGT.TTATTAGAACAAAAGTCAGGTTTT.TAGCTCATTAAA.GTCAACCG.GATAAAGAC.GACCGGTCTAATTCGG.TTTGGGATTT.AGAAA.GA.CTCTATATCGC.TCAGAGGGTCTAACGCAGACGCTTTTCAACTTTCGAGATATTTTTCTTAGGTATAT.ATTTCCAAATGTTACGGCGTCGTT.TTCAAAAACATATTTTTGTTGT.TGCGTAGTAGTCCTTCGGAAATTCTTTGC.TTCCTAGTTGAAGCACT.CACAACACACAGCTTTTGTAGGAATCCCTAAGCTTAAAGTCTCTATTATTCTCTAATCTCTTCTTCGCC.GACGAC
JJ=   102  MV=                TTCAC.GTCCGAATCAAACGACAAGCTATGTTC.AGAACGAGTATTTAGAATTAGTAGCGATTCCATAGGCCTCCAAGT.ACGA.ATATTACTTTTAAAACTAAATTATA.AGTTCGAATATTCCATCTTTTTCCATACTATGGTCTTAAAAACAGTGGGATGATGATATTTGCTTATCCTTCAAGATAATGT.TTAAAATTATTGGATGAG.AAG.ATATTTCTTATTATTTATATTTCTTGTAGACATGGAGCCAA.AAAAATTTATATATATATATAAAAATTAAA.ATCTTTTATCACATGATCCAAAGC.CCAAAAAGTAAA.ATAAAAAG.TATCTCATC.ACATGACCATTTTTAA.CCAAACGTTA.CTGTC.AC.TAAATGAAATC.TATTTTTCTTTCTTAAATTTTGCTCTGACAAATATTTTTGATTGCGTCATTTTCTA.CTTTGGAAATGTCTTTGATTTAGC.ATTTCAGTTCGCTCAAAACATC.AAATCTTACCTTCTTTAGCTTTCACATTA.GATTCTGGTAATTATTA.GCACAAAAAAAAGATAAGCCAGAATACGAAACAACCAAAAAAAGAGGAGAATTCTTTTTTTTTTTTTTC.TTTCCG
JJ=   103  MV=                ATGCG.ATCACTCTGGCTCGCTATGTGGTCCGG.TGATCGATGATGTTAGGCTGGTAGCGGTTGGGAAACTCCGAGGAT.GAAA.GTTGGGGTCGTTGACTCATTCGGTT.GAATATACTACATTAATGGATAATTGTAATTCATGTTACATAATAAAAATGTAATTTACGAACTAGTCCCACAAAATTTATT.AACTAGTTAATCACCGTT.TCA.ACATATATTATATATAACGGAGTTTCATTTTTTCTTCTGAG.AAGTCTTAACTCAACTTTACGAGCCAATAA.AATCTAATAAGAGATAGTATTAGA.TCATATGCGTTA.ATTAATTT.TTAAGAAAA.TATATATCCTACAAAA.ATTTATTTAA.TCATC.GA.CAGAAGTTTTT.ACTTTAATCTTGTTACATATTGATTTTGATTTTTGTTTCAAATTAGATAATGGGTC.AACAAGTCGCATGATCCAGGCCCA.ACAGGCCGTCGCCAAAAAGTCG.AAGTCTTGTTCAATCTTCAATTTATTCAA.TTCATTTCCGTTTGAAG.GAGGTAGTCGGAGACTGAGAATCATCTGAGATCGGAAACGACAAACCTAATTTTCCCGAAGAATCGAGA.CCATTA
JJ=   104  MV=                TGTCA.ATATATGTTTTTTCTTATCCTATAGTG.TTCTTAAAAAAGGAAACAAAAATGTAAGTTACAAAATAGTATTAT.AAAG.TAAATTTAAAAAAATTAGTATAGGT.TGTTTCTTATTCTATAAGTGTTGCCTTATAAATAAAAAATTTAAGTTTTCCAAAAATAGTATAAATTAATCTTATAAGGTTT.TAATTGTTTGACTCAAGT.GAT.GATAAAATTTATTTTTATTTCTCTTAAAGAATTTTGTCCCA.AAAGAATAAAGCTTTGATTAAGTAAATATG.GTTCATACAAACTACAAAGTTACT.TAATTTCCATAA.CCAAGTTT.TTTAAATCT.GATTTTAGTATTTTAC.AGTAAAATTT.TTACT.TA.TATCTGTCTAA.TCTACATTTAAATTACACACTCCTAAAGCTCATTAACTACAAATATATCTATTTAG.AACTATAGAATATGCTTTGGAAAA.CTGTCCCTATATATAAAACGAA.GTCGTACTCATACTTGATCTGCCAATCAC.AAATTAACAGAAAACAC.AACTAAATTGCGATTTGAATTTATTAAATCGTAAAACTGAGATCTTCTCTGAGATTTTTCTCCTCCTAAAGTTTGA
JJ=   105  MV=                AAAAC.TTCTGTGAAATTGCCCAAGTCTAGAGG.CAGAAAAGACTATGGAGTTTCCGTTGAGCCGCCAGTCAAATCCAT.AATA.TAGTACATTGTATGTTGGTGAATCA.TCAAAAGCCATGCTAACTCAACTAGTAAAGTGGTTGCATTTTAAGCAGAGATCTTTCCCAACTTGTAGAAATGTGGTGTAGA.GTCGGCAACTCTTATACA.TGA.TTTTTATTCTCAAGCTTAATGATGGTTCACACAAAGAGCTT.TCATTGATGTATCAGATGGGTCTGAGATGG.TGGGGAATGGTATGGAAGTACTGG.GTTTGGGAATGA.AGATGTTC.TCCATAGAA.AGCTAATTAGTTTTTA.GGACAATATC.ACAGA.TT.CTGTCGAGTTG.TCTTGGACATTAATAAATAATCACTCACTGGCTTCTTTCGAGAGCCTCGTGGGTCC.GCATCCATCAATTTGTCCATACAG.TTTTTTTTTTTTTATCAATCGT.CTTTGAACCTAAATCATGGCGTATAGAAG.AAGGCAGGGGATCGGAA.AGTTTGCGACTTTCAAGGAGGAGGTTGATCGGCTTCCCCCGGAAAGCATCACCGCCGTCAAGGATAGAT.CACCGC
JJ=   106  MV=                CACGC.AAAATCTAACCTCGGCAATGAAATCGA.TCAGACAAGCCTTGTCCAGCTACAGGACCGAGCACAAGGTGATCC.AATT.TCTTATTAGGAATGGTTCGCGCGTC.GTTCCTCGTAGCCGAATCCGAAGAAAAATCAACAAGTGAAGAGAGATGAGGAAGAAGAAAGAGCACAGGAATAAGTAAAAG..AATTCGACGCCATCCGCT.ACA.AGATCTCATGCTCCGATAATCTCTCCGGGAACCCATTAATA.TCGTATTTTCAACCTTCAACGCAATCGCCG.ATCAAACGAATCCGCGGAGGAGGA.CTGACTACTGAC.CGCCTGAA.AAAAACTAA.ACCGGGAAGAACCCAA.ACTACGTGAC.GTTTA.TT.TGAACTGTCAT.CGAATATCATGCCGTCTCGTCATTCACTTATCTGAGTGGGCTTTATAATAGAAAGG.CCCAGTACATAATGTATATCGATT.CCTAAGTTGGCGAATACATAAT.GTTGCTGCGTCTCTGTCGTCATCGACTTC.CTCTTCCTCTGACTTTG.AGCAGCTCTGTCTTCTTCTCGAAATCGTCTCCTGTTTCTTCTGCTTTCATGGATGCTTCAAATCCCAAT.TCTTCT
JJ=   107  MV=                AGACC.TTCCGTTCAAAGAATATCGACGGTTCT.TAGACACATTTTTCACCGGAGTCTCACCCTCACAGGTCATCTTAA.TTTC.TCGTAAAAGAGCATATTACATTGAT.ATTCCAAATTATACCACTTCATAATTTATTTTTATTTTCCAAATAAAATTAATTTATTAAAACTTCAGCACTCCAATTCTGT.AGAGAAATTTTAAGAGGA.GAA.ACCCAATTTTCTTTTATTTTGTAACGAATCTCTTTTAAAAA.AATCTAACAACAGAATTATATATTTTCATT.ATTCTATCGAATCCAACGAAATTT.CAATATACAGAT.ATCTATAT.ACAAATATT.TAACCTACATGTGTGT.ATCATATGGT.TTAAG.CA.CGTTACCTGTA.ACGTATGTAATTAAATCAATTGCGTAGAATCACAAGAAAAACATTATTATATAATT.AACTATTGATCCTATAATTTTATT.ATTTTCATATATATATAGATAT.ATAGATAGATGCATTAGACCACCAAGAAA.ACAAAGACTTATCGATC.ATGAAGATCAGACTTAGCATAACCATCATACTTTTATCATACACAGTGGCTACGGTGGCCGGACAACAA.TGCGGT
JJ=   108  MV=                CGTTT.TTAGACTTTCCGAACCCAAAACCCTAC.TTATAATATTCCGAACCTAAAGACCACTCTACTTTCTCCACGTTT.TCTT.CTCACTTTGTCTTTTATGTCGACAT.TGTCCCTTAAACACATCCACTTCTGCGCAATCCAACCAATAACCTAATTTAAATTCGATTTTTTTTCTTCTTATTATAAAGT.TGAACCATATTTTTGGGTACTT.TATCAATCCAATAACTAGAAATTCGGAAGGGAAAGACGTAA.TAACTCATAATCCTTTTTATGACAAAAAAC.AATAAATTCTCAAAACCCATAATT.AGTGGAAAAATT.AATAAAAT.CAAGTAGTA.GTAATTATTTACTTTT.CTAATTTCCA.GATGTATC.TGTCTTTCTCA.CAATCAGATAAGCCAAAAATTAATTGACCACTGCGTGTTAGCTTCCTTTACGTGTT.TCTTTCCTTTCTCTCTCCTCTGTC.ACGCAAGAACAATAAATACTAT.GATCACTTGATTTTCTCCGACGAAATTTT.CCCCAGAAACAACAACA.GTTCGAGCAACAAAACCCTGAACTCTATGTTTCTGTTAAACTCGTAAAGTCTCAATCTTTACGATTTGT.TCTTAA
JJ=   109  MV=                ACTAA.TTTTCTCCATTGAATTCTTGTTCAACC.ATTTTTTTTCTTTCACTAGCAAATACGGTGATGAACTCGAAAATG.ATAT.CTTTGCGACAGATGAATTAACCGGT.ATAATTGGAAAGCGTTTCTTGAGCATCAGTGTTCCTACTTGAGGAAGAGTTGTCTTGTAGACCTAAACAAGAGATCAATTGC.CCCAACACGAAACTATGT.AGA.TCAAATAAGTATTTAGTTCACTCTTCTTTGCTCACTTCAAA.TATGTTTTAGACTTATTAGAAAATCCGGTG.AGTCAGATATTCGACGGGCACATT.CACATCGGAATT.AATAGTTT.CATAGGGTG.TTGTCTCTTAAATTTGGACCGACCGGT.TGGAT.TG.CCTATCTGCCG.TATAAAGAAAATAAGACAAGAGAACATTAATTTCATGGTTGAACCGGACGGTTCTT.GGCTAAATTGAACCGAACCGATTG.ATTTCAGAAGGTATGTATAACT.TTTTTTACGGAGTCGTCATCACTTTCTCT.GCTCGTCGGCGAAGTTC.ACATTCACCGGTCGTATAGTGTCTTCGTCTCCTTCCTCGTGAAATTTGTTCATCACAGTCTCTACAGTC.ACCACC
JJ=   110  MV=                ATGGA.ACCACCGTCACTTTCGCCTGACGATTC.TGCACTGTGAGCTTGACGGTTACACGTAATCCTTTCCATTCCTTT.GCGG.TTTCTTTCGCGATATCTTCTCCGAT.CTTCTTTGGTGCGAGACCTAGCGGACCGATTTTGGGAGCTAGAGAACTCGCTGCTCCGACTTCTCCCCCGGTTACTCGGACG.TACACGTCAACGATCTGA.CTC.GGATCCAACTTTGGCGGCATTGTGGATGTCTCGGATTTTCA.AGGTTTCTACGATCGAAGTTCCGAAACGAG.GAGGCGCTTGAAGAAGAGCTCCAA.GGTTTTTGAAGG.AGTGTGAA.AATTAGGGT.TTACGAAAGAGACATT.TACGGATCTA.CCCTT.AT.GGGCTTCTATC.ATCTATGGGCTTTGTAACCCAATCTGTACAAATTAGACTACTCGGTTCTGTTCGGT.TTACTTTAATATTCTCCGGTTTAG.TTGAACCGTTTCCTGAAAATGA.ATCGTCGTCTTCTTTGGGGCAAGCTCCTT.GATGTTGTTGAGTCTAA.TCAGAGGAGGAAGAATGGCGGGAGGATCTGAGAGGAAGACGATACTGGTGGGTTTGGTTCTAGCTCTTG.TTCTTG
JJ=   111  MV=                ATTTT.GTCTATGACTCGTCATTAGTAATTCTA.GAGTTAATGGAACATGACCACATTAGCCTAACACATGATTAAAGG.GGCC.AAACTCATTTTTAAAAGATTTTGAA.ATAAATTATTACAATTACAAAAGAAAATTAATTTATTGAAAAAATTGTATATAAATGTCTTCCTGATTTCTACCATACCAAA.AATATATATTTCTTCCTG.ATT.TTCTATGTAGGAGTTTCAAGATTTAAATTTTAAAATATGGC.ATATCAAATTTAACACTAGTAATATGGAGT.CATATCTCAAAATTGTTTTTTATA.CCAATTTCACAA.AACCTTTT.TTATCTATA.TATGTAAAAATGTTTT.AATCATTTGT.TAAAG.AA.ATAATAATGAT.CAACCTCTATGATCTAATTCAATTTTGTTGCCTTAAATAAAATAATACACATATGC.CACGTTTGCCTTATTTACATAAAA.TCCCTTTAAAAAGATGTTACAA.GCAATTCTGGTCGCGATTCTATACCAAAA.TTTCTTGAGCCTTAACC.CTAATTTCGATTACGACGATACTCTCTGATGGCGAACGATAAGCAGATCGAATCTCACCACCGCAAGCA.TCACCG
JJ=   112  MV=                TTACA.TTTAAAAAAAAAAAAAAAACTTCTTCT.ATTACAACAGACCACGTAACATGGCAAAAACTACGTAAAGAATAA.AAAT.TTAACAAATTTGGTTTATTGATGTT.TTCATGTAACTTTCTACAAACTGTTCTTTATCAAAAGCTTTCTACAAAAATTGTTTTTAAAATTTTGCCTTACTATTTATTT.GCTGTTCCATTTTTATGT.TTA.CATTTTAGTCTTTGATTAAGCATTATCTAAATTGTTTTTTG.TGTACTCTAGAAAATTCATAGGACAGATAT.AAGGGTGAGTTTCAATAGCAGACA.AGCCAGCTATGT.CGATAAGT.AGCCGCTCG.TGCATTAAGTAAATAG.AGAATTGAGC.TGTGA.GG.ATAGTTGGAGA.GAGACAGAGAACTGATATGGCGGAGATCTTGATTCCAATTGTTTAACCACCCTCAG.AGATTCCTCTTGCCTCTCTTTCTT.GATGGTGTATATATGTATTGAC.CGGAGAGGTATTGAGAAGGCAGAACAAAC.ATCTTTATCTCTCTCAA.CATAATCTTCTTGATCAATAACAAAGAGTCTAATATCAATAAAAATGGCTGTCTCCTTCCACGTTCGAT.CTCACA
JJ=   113  MV=                AGAAA.GCCATTCGAAAGAGAAGCTCTGAGAGA.TGAAGATGAAGAAAATCTCGGTTTAGATCTCAGATTACGTGTAGA.AGAC.GGGATAATCGCTGACGTACGAGCTC.GAAGCGTTGTGAAGCTCGTCGCAGTCGCTGCTGCTACCTCCATTTCTTCTTTGTTGCAGAGAGAGAGAAAGAGTGAAAGTCC.CTGTGACCCCGAAACGAT.AAC.GATCTGTCTCAAATCGGGCTTCATAACATTATTTATGGGCT.CAACAAATAGGCCCAATAGTTGTAGTTTTT.TTTCTCTGAAAATATTCCGGTTTC.GACTATAATAGT.AACCAAAT.CAAACCGAA.GTAAAACCGGGAATTT.CTCATTTTTC.GAAAA.CG.TATAATTTAAT.ATGAGGCTACCAAATAAATAATCTACTGGCCACTGCAGAGAATCATCTGTCGTGTT.CTGTTTGTTCTCACTTCTCACTTC.TCAGATTTTTATAAACATGAAT.GAAACCTGAATTGTTCCACTAACTCTCAG.CAAAAATGCGATCACTT.TACTTAATCGTCTTCATCGTTATTAGTAAGTACGAATCTTTTAGATTCTTCTCAAGTTCTTTTGAGTAT.ACTGTG
JJ=   114  MV=                TTCTT.TCTTGAAGCAGAATTTGTGGCTTCTTT.CTCCAGGTATTTCAGACATTTCTTTATAGCAAGCAATTTTGAGGG.AAGA.AAACTGAAACTAGATAGAGAATATT.AAATGCTAAAAACCTTTATCATCATCTTTGGACAGGATGAAGAAGTTAATGACATTTCCTTTAGCGCTCATAGAGCACACTC.AAAAGTCTATGTGCGTGA.ATC.CAGCTCATTCTCTAATGGTTTCAATAAGTTTTGATTAGTTG.ATAAAGTTACAAGGGGCAATTATAACAGTT.TTCAAATTATTGAAACACTTAGGT.GTATTATCACAA.AAATAAAA.AGTTAGGTG.TCATTGGCAATTTAAT.ACAAGTTTCT.AATTT.GA.TGATATACATG.CATTAAACGTGCTTTGCAGTTTGTGCATATAACGAAATTTAGTGTGTATTTTAAAA.AGCATCTCCTTACTTGTGCCCTGA.AGTGTATGCTTATAAATTTAGT.TCTCATTGTGTCAGCAAACTGTGTGTTAT.CAATTGCCTTACTCCAA.TGGCTTCAATAAGCTTACTTCAAGTTTCCGTAGCTATCCTTTGCTTTCTCATCCTTCATTACTTTCTCT.TCAAGA
JJ=   115  MV=                TAGAT.TTATTTGGTTAAATCATCGGTTTGGTA.TACAGTAAACCAATTAAACCCAGAGCTATGGGGTTTTAAATCTCG.AACT.TACGATTCATGGACATTAGGCTCTC.GAACTTTCAATTAGTGGGGAAATAAGCGTTTAACTTCTGTTTCATGGGTATATAGATAGAGGTCAAAGATCGGGGTTTATTT.AGCCAGATATGATAGTTA.TCG.TGGGGAAATAGACCGTTTTTCTGCCAAAAAGATATACCGTT.ATCGGTCTGGTAACGTTAAATAACGTCGTG.TGGATTTTGACCTGATTATGATTA.CGTGAAATGACC.AATCAACA.ATTTTTACA.TGTATACGAAGTTCAC.GTATTAAATG.ACTAC.TT.TTTAAAAGTTT.GCGTATTAAACGATATTTTCTCGTTTTTTTTCCCAGCTCTAACCATATATATCTCA.CATAAAATTAGGGTTACGAAGTGG.ACCTTTTATAAATAGAGGATAA.GAGACCATCATCGAAAACTCAAAGAAAAA.GGAGACACTAGCTAAGA.AATTTACCTTGCACTTTTGATCTGTGTTCTCAGTAGATTATTCGTACCACCATGGTCGGCGGGGAAGTT.AAAATT
JJ=   116  MV=                AACTC.TATCCCACAATTCTTTTGCATTTTTTG.GTTTCTTGGCGTGGCAAATGCCATTAATGTATACTAAGTTACTAA.CAAT.AAATAACACTCCATTTTAAAATACT.TTTAAAACATCTTTTTGATTGACCGTCATAGAAAATTATGAAGACATATCATATCGTTCAAATGTAGTATAGATTCAACATC.CAAGAAACATGCAATGTT.CGA.GCAACGAAATATCTTTTCTTATTAATTCGCAAATCATTTTA.TATATATTTTGTCAAGATTCTCAATTCATT.TGATTATCACACACGTACCTAACA.CTGATAATAAGC.TAATGGTC.AAAATGTGG.AGACACGGATTTAGTA.TATTCAAATG.TTATC.AT.GTACCTTCTTC.GTCAGACCGCCTCTGTATTAACATCCCAACATGTTAGTCACTACTTCTCCACGCCG.ACATAGACGTGCTTTCCACTTCTT.CCCCCATCTCTATATATTCTGA.AAATTCTAACCCTAAACCCTAAAAATCAA.ACCTTTTCCTTCATCAT.CTTTAGTACATCGTCTTAAGATTTCTGACTTTGTTATGTCTCCTCCAGCATTGGTTGTGTTTGAAGATG.GTTTAA
JJ=   117  MV=                ATTAT.CTGAATTAACACGATTTAAAAAGGATT.ATTACACTAAGAATTAATAACAAACAATTACTAAAAAAAAAACTT.TTAG.CTTATTTAAAAGATGAAAATTAGCT.TGTATGGATCGTGTCATTTAAATTTAGTAGCTAATAAACCCTAATAGTTGACTTTTGATTTCTGTAAGATAAAATAACGAAA.ACAGTGATATATAGACAT.GAA.ACCGCATGTTTATTGGTTGTTAGTTGTAACTTTAGATTATG.TAATCATATTAGAGGATTAAAATATAGCTC.GTGAATCACGTCCATTTAAAATTA.TGATAGCAGCTG.TACAAATC.ATAAAAATA.ATACAGCTCCTCATAA.TCAATCACTCATCTGA.CT.AGACTATATAA.AAAGAATATATACATATCACAATCTATTTATCGTGTTCATTATTCACGCAGCAAAT.ATAGCTTTAATATCAAAACTAAAT.ATAAATAAATACATATAGCTTA.AAATCCAGTTTCCTCCGACAAGAAAATGG.CGATAGCCGAAGAAGAA.GCTGCACTTATAGAAGATTCCGTCAGCGACTCCGTTGACCACCGTGGACTTCCTGCCGGAAAATCTTCC.ACCGGT
JJ=   118  MV=                TTAGT.TTTCTTATCTTTCTTGTGCTTATTTTT.CTACGCCATGGACATATATAGTCATTTGTTTATTTTGATCTCTCA.CAAA.TCCTTATGGATATTCATTCATAAGA.AGTCACAAATGGTTGATGGCTATATATAAAATATAATCACACAAGGAAAATTTCATCAATATGTGCCCGCCAATCTCTCATG.TATCTCATTATAATCCGA.AGT.GATCCCTATTATATAATTTTTAGATTTCATTTATTTTCCAA.AACAAATATTATATTGTGTTCCTTTTATTC.ACATAACCCATTGATTTTCGAAAT.TTGTTTCCTTTC.TCGTGCTA.CTTTTTAGA.TTTATTAATTATTAGA.TAAGATTTTT.TATAT.CT.GGTTCTGCCAT.TTTTAATTATATGTTTCCATTTTCATTTTTCCTTAATAAATTAGAAACAAATCTAG.TTAATTATTGTGAAATTTCATATT.TAAGAAAATTCAAACTGTACTT.TGCATTGTTTAAGAAGAAAAAAAAAAACA.TGAACACTCGAAAAACA.ATCATTCTTCTTCTGTTTATGCTTATCGCCATCTCCTTAACGATCATCTTCACGTTGATGCTTCAGCCA.CAAACC
JJ=   119  MV=                TGTCG.CACTTGTCGTAACAACGATATTTTTTC.TTTGAATATAATTTAACATTAAATTAAAAAGAAAAACTAAATAAA.TTAT.TTTGAAGTTAATATATTATGTTATT.ATCTTTGGTTTGCAATAAATAGATCGAGTCAAGGTCGTTATATGACCATTGTTTAGTTACGACGCTACTTCATACTTGGAAT.CTAAGGAGAAAAAATGTA.ACA.TAGTTCTCAGTACTTAATCACATAGTTCTCAGTTCTTAATC.ACTTTATTGTTAAAACTTTTCATCGAATAA.TTAATGATTTGATCTCCAATCTCA.ATTAATTATATA.TTTCTAAA.GCCAAAAGA.GATAATGAAAGGAGAG.GTGGTAGAAA.GAAAA.CG.TTAATGTATCA.AACTCTAATAAAAGAAACTGCGTGTATAGACACGAAGGCTCCGATCTTTTGCATGT.CTCGCACGTGTCGTCCTCTTTCTT.CCTACTTAACACATATATGCAT.GCACCCTTCTTAGAAAAGTAGCAAAACAT.TGTGAATCATCGGAGAG.AGTGGGAAACATGGAGAAAAACAAGAGAGCTATCGGATTTTTACTTCTGGTCGTACTTATCAATGGAGT.TATGAG
JJ=   120  MV=                ATAAA.GTTTATGCCTATCTCGTGATCGAGATT.GTGATTTTAGGGATATCCAAAATCAACTAAATAATATCTTTTATT.TAGC.GGATATGAAAAATAAATTTTATGAT.CGCTGATCTTGCGATTGGTCGTTGAACCAGCGATAACCAAACAAACAACTTTTGATTGATGTCGTTTCTGTCACCAGCGCCG.ATGAAAACCATAGTCTAA.GGC.TAGATATAAAGACTCCAGAGCACATTCAGAAAAGCTTATCC.AGTCTACCTACTAATGTATTGGTTTTTATA.GCAAATTGTTTTGTGACTTTAGCA.GATGTAGAGTCC.AATAGCGT.AGGCCCATA.TCTGAGCCCATTTTCC.ACCGACGTGG.TTTAG.TT.GCTAACTAACT.TCACTTGAGATTTGGATTTGACTTATTGGTAAACCAATCAAAACGCATCGTTTCTC.TTCCGATTTTGTTTTTTTTTTCTT.AAACGAAACATAACCAGAGAAA.AAATCCTTCGTTGAGAAGCAATAAAGATC.TTTGTAATCTTCTCTGT.TCCAAAGCTTCGCGATCGATCTTCAGTGATCATCAAATCGTAACCAGTAAAAAATCGATCATGTCGATG.CTCGAT
JJ=   121  MV=                AAGGT.TTCGTTTCGTTGAACAAGGAGACAAAG.AAAAAAGTTTCGCTTTGAAGTTTAGTCTACACTCTATAATGTTAA.AACA.ATTCAACGTTTACATAGATAATTGA.TTTTGCGAGTTTATGGGCATTAATTAAATTAGATAGTAGCTAGCTAGTTAGAGAGGCATTGTTTTAGTTATCAGATTCGAGT.TCAATACTACTACAATTG.TGA.ACGAATGGTGTATTTCTATGAATTTGCAATTATTTAAAAAA.AGATCCCCGATTCGAAAAGACTGATCCAAT.CCAAATATGGAGGAAATATAATAT.ATAACCTAAGTC.AATGGTAA.AAGTAAACG.CATTATCAAACGAGAT.TGGTATTTCA.AATAT.TA.ATGAACCAACT.GGTACACTAGGCAGAAGAAAAACATTATCATGCCAAAATCTCACTATTTTTAGCCC.CAGTAAGCATCTAGTTAACCAATC.TCCCCTTCTATATATATACACA.CACACATGCCATTATCGTTAACAAGTCTC.ACAGTGACTCTCTAAAC.TTCATTCATAGATCTTTGAAATGATGAGCTATCACTACATAAACACCTTATGCATTGTAATTTCTCTCT.TGTCTA
JJ=   122  MV=                TTGCA.GATTTGATGCTGAAGATTATGGGTTTC.TCTAATTAAAAACCGATGGACTTCTGTGCTTGAAGCTCTAGCGGT.TTCC.GGTGGTTTTGGAGGTGCCTTTCGTT.GCTTATCAAATCGACGATGAACGGCGATGACTTATGCGTCATCTGTCCTCGGGTCTCAACTTTGTCGACGACTATTACTTCC.TTACAGGAATTAGTTTTC.TCT.GGTGGGCTTT.CATTAATTTGGGCATGTGTTTAAAAGCTTA.ATGTTGTGAAGATGGATGTCAAAATGTAAG.TGGAAGTTTCCACTGTTATATATT.TTGCAACACTAG.ATAAAGTA.CAATACTTA.TGAGAAAAAATAAAAA.TAATTATAAA.AGCGT.TT.AACCCGGTTTA.GTTCGATTCGGTTTAATAAAGAGATTATCTCAAAACAAAACAAAATTCGCATATCG.CCGATTATTCAAATCGGTAACGTA.CGGTCTCATTTGAGATATTCCG.GTGTGTGCAACAGTTACACCAATTAAACC.TTTTCCTTAAAAAATAA.AAATGGAGAGATTCTTCTACAGAGAGAAACCCTAAAGACCAAAATAGGAATCGTGCCTATCACTCTCTT.TCTCGA
JJ=   123  MV=                AAAAG.CAAAATTAAGTGGATAGATTCTTAGAG.AATATCACAACTAAACATGTTGTGATTATAAAAAAAACGGTCTTA.TCAC.AAATCTGATGCTTAATTCACTTCCC.ATCAAGCTGAATGGTCCATAACTTGAAATTAATATTGTCAACACGCAGTTCCACTAATAAGTGGAAATAGACAAAAACTTTG.TCTCAAAGAAAGGAGAAG.CAG.AGAGTTTTTGCTCGTTGGCAAAAGCTGTGACTGTGATGAAG.TGAAGGCTTTAGCCTCACTAGTCATGGGCC.TTGAGCTATAACTTTCAGATCCAG.CCCAATAAAAGG.AGCGATGC.ATCAGATAT.TCAGATGGCAGAGATC.CTAAATAATC.TCAAC.CG.TTCTAGAGATC.CTAAATAATCTCAACCGTTTATTTATTTAAGCCACGTCATCGATCCTCGCGAAAAA.CAAATACCCATTTACAAGCAGTTA.CATATCTGTATATAAACAATTA.TCATCATTCAGCATCAACGCGTCTCTCAA.TTCTCACATTCTCAAAA.TCACTAAAATCAAACTCAATTTTCATCAAATATCTCTAATGGCGCCGAAAGCAGCGGAGAAGAAACCGG.CAGAGA
JJ=   124  MV=                TGCGC.TTGTGATCTGAAACGTTTTTGCGGCGG.CGCGTAACGGTTCGTCTCCTCTTGATAACCTCCGATTCCGCCACC.GTAA.CCGCGATTGTCGCTTCTTCTCTTCA.TCGTTGTTCTAGCGTTTGCGTTTCTCTGAGCAGAGAAAGATCCGTTTGATGCCATCTTCACGATTAAACAACAGTTATGAGT.TTTCAGAGATCGATCGCA.GAA.AGAGAAAAGAAACCCTAAATTTGGATTTGGTGATTGCGTTG.AGAGAGGAGAATTTTAGAAATTGAAACGAT.TGAAAAATAAAACGAATCTGAAGA.GACGCGAAGATA.GGTTTCTC.TATAAATAA.ACGTTTATGTCGGTTG.ATAAAGTAAA.CCGCG.TG.AATCGCGCGTT.GTCACGTGTTTTGGGCCACGGTTTATAGGCCCAGTTTGTTAATGGGCCTGTTAAAT.TGGGCCTTCTGGAATCTACTCGTT.GTTCCGCTCTGTATTTTGCTGT.TCTTTATTGAATTCGACGCTAAATTAGTG.AAGACGAAGAAGAAGGA.AGCTATGGATTCTGAGAAGGCACTAGAGCTTGTGAAGCATGGAGCTACACTTCTATTTCTCGATGTTCC.TCAATA
JJ=   125  MV=                AGTTT.TGGGCTTCTAATCTTTCTTTCCGACAG.AAGTACTTTTTGTTAATGAACTGAAGAAATTTGCTGTATAAAAGA.AGGT.ACAAGAGTGGTATAAAAGAAAAAGA.AAAAAGTCATTTCACCAATACAGATCTGCACTTCTGCAATCACATTCTCTAGAGAGTTAGCCGCAAAGTATCACCTTAAATT.ATCTTACGTACCAAAATA.TTA.ATGGAAGTAGTCTATGTTTATACTAAACCGATTTGAACCGA.AAATGTTTATAATAATGGTGGTATTTTGAA.TTGAGGTTTTGGTTGACCTGATAT.TTCATCGGTTTG.GAAAGTCA.ACTTCTCTT.TTATAGTCGCTCACCG.GTTTGATTTG.ATTGA.TA.TTTACATCACGCAAGAAAACCGGATATAGCTTAAGATGACTTGTAGCGAATGAACACATGACATGTGT.TAATTCCACGAAGGCTGGGTCAGT.CGTTTGTTTACTAGTTACCGCA.GCTCAAACATGTAATTCCCGTGAGAGATT.GTTTTGCCGGAGATAGT.AGTTTTCGCGTCTCCAAAAACCCTTCGACCTTTGCCGGAGATAGTAGTTCCTCACTCTCTTTAATCCGA.TTCATA
JJ=   126  MV=                AGTAA.GAAGACCCAGAAAATCGGAAAAGGGTA.GTCGAAAATTTTACCGATAGCGACGGAATTGATCCCTAACACTGA.GGGC.CTCGGGGTCGAAGTAGCTAGGGGAA.GTGTCCATATCCATATCCATTTCTTCACCAACGAAAGCTAACCCCAAGTGGTATGCAGAAATATCAAATCTTAGAATAGCAG.AAGAGCGCGGCAATGCTC.AAG.TTGAGCTCGATTAGGGTTTTGTAGTCGTCAAAAATCTAAAA.CCCTTTTAAAATCCTCCGCTCCAGTAGAAG.ACTCCGCTGAGACAAAGACAGCGA.CGACGACACAGA.ACAGTCGC.CACCAGAGT.TTAAGCAAAAGCTCCT.TAAACGCTGC.GTTTC.AT.CTTTGAAGCTT.AGTAAAAAAGGGTTTAACTGTAATTAAATAGAAAAACAGGGGCAGTCTTGTACAAG.TTTCATAAAAAACAGACCAGCGGA.AACGAGTTTTAAGCTTCCCAAA.GCGTTTGTTTTATCCTCTCAGAGAGCTTT.CTTTAGTGATGGCGGCG.CTTATCCGGTGTTGCTCCTCCTTCTCTCATACTTCCGGTGGCCAACCACCGCCGCGTGACAAGTCTCGA.GCTCCA
JJ=   127  MV=                ACAGC.CTTCGAATCACCAGAAGGATCATCTTT.CAAAACAACCCAAATCAATGTATTTGAATTCAGAAACCAAACGAT.AAAA.GTGAAAAGAGGAGCAGAGAGAACGA.GAGAGTATACATACATAAGCCAGCGTTATAACAGAGAAGAGCTCGACGGACGCCGTTATCATGTGGAGCAACATCAGTTCCG.TCGATACTTCCGGCTTGA.ATC.GGATGATACGACGTCGCGTAGAACACTTTGTTCACGACGTT.GTTTCCTCCGCCGCTCATTTCTTCTCCCCC.GACTCTCTCTCTCTCACGGCGGCT.CCGGCTGTTTAA.GGAAATAA.AGAATAACG.TCGTCGTTTGAATTGA.TTACTATTAA.AAAGC.CC.AACATATAAAT.TGGGCTTATTACAGCCCAGTTAAAGATATATGATATTCTCGTAGGTCCCACACGAA.GGCGGAAACTCCAACGGTGGCTGC.TTTGGGTTAGGTGAATCACTCA.CTGAAGAGTGAAAAGCTCTAGCACAAACC.AAACACCAAATCTCATT.TCTTCTTCTTCTTCTTTTTCCACATTTTCTGATTAGCAGATCAAATGATGCTTGTTCGATCTGTATTTC.GATCTC
JJ=   128  MV=                TAAAT.TGTACATTTTTTTTTTGATTTAAATTC.TTCCAGGAAGTTTTATGGGAAAATAATAAAGTAGAAAATGTGAAT.ATAG.AAAGTTGCAAAACTGTATTATTGAT.ATAGCGAATTTTGTTATTGACTTGACTATGTAAGCGTTGATAAGTCAAAGTCTACGCTGTGGGTTCCATAGTGAGCCACCGT.TTCCTACACGTTAGAAAA.AAA.TAAATGTTATGTTACACACACCTTCTATTTTCCAGTCACTT.TCTTTTAGCGTTTTCCGTCAATACGTTCGT.TGTCTGTATCAAGATTCCAAACTG.GTGAGTGTGAAA.TAACTCGA.AACTGGCTT.TTAACTTAAAATGAGT.TAACCAGATA.GCTAA.CG.AGGATGTTATT.GCCACTAAACCAATACATTACCGATATGGTTCAAGTTCCAACTTCCCGGTTCTACA.AAACCGGTTTGCCTTTCGCCTTCG.CACTCTTGACTTTTTTAGATTT.TTTACTCCGGGACTTGAGTATCTTCTAGC.GGCAGCAGAATCTTGTC.GCAGAAGCGATTCGTAAACCTGTTTCAAAAGCAATTGAGAACAGCTGTGAGATTAGAAAAATCGAAAAA.TGGAGA
JJ=   129  MV=                AGTAT.TTTTCAAAACAAGTACTAACCCCATCA.ACTTATGTGACCAACCGTTATTGAATAAATGCTTTTTATCCTCTC.AGCC.TAAGAGGTAACAACAGCCTGATATT.CTAGCACTTAGGACGACTGTGAATTCGCCAGCCGACATAACCGAAAGAGTTCAATATATAGTGAAGCCCAAAGTTGAGTTAA.AGATTAGGAAAGAGATTT.GCT.ATTATTAAAGGTAATGCGATGTATTTTAAAATAGTTAACTA.AACCAATTTTTATGTCTTTCTTCAAAAGTG.AACTCTTGAGCTATCCTAAACCTG.TGTGTCGTTCTT.CTCACAGA.CTTATTTGG.TGGACACACGATTTGT.TTAGTCAAAG.CAAAC.AA.AAAAAGTCCCA.CTTCCCTATTAGAAAATCAATTCTTTGTTAAAAAGAAATTAAAACTAATTTTCGCC.ACGTGTAGAAACGATA.TCGCTTC.TTTACAACTATAAATAGTCAGC.CTTTCTCCTCCAAAAGGCCCAACCAATTC.CATATTAAAAATATTAG.TTCCTCTCGGTTCCTTTTATCATTTGCATAAAATCGTTTTGCCTCCAAAAGACTAAAAGCTCTAGACTT.TGTCTC
JJ=   130  MV=                GAAAT.TAAAATTGTTTTTTTATAAATCATGCA.ACAAATCCGATTAATTATACTATTCAAATAACAATGCTGAAATTA.TACT.TGGACGGCTTCGAGAAAATAACATA.TCAATATATCTCAATTTTTCATGTCATTATCAAATAGCTCTTTTGTACATCTTTCACAAATTTTTATTATAAATTCGTCAAA.CAATTATAACTTTTGATA.TTG.TGGAAATTAGGGTGCATTATCTTTTTATGAATGCAAGTTAA.GCAATTCGAGGAATTTTCCAACTCAATGAT.TTGAATCGAGTTTAATAATATTAT.TTTAACAAATCT.TCGGCGCG.ACATCGTTC.GAGACCATGACAACAA.TTCCTTTCCG.TGTCC.GT.ATGATTATAAA.TCTTAATCATATCATTTCCCCCTATAATAACGTACTTAAAATTATTAATACTACTA.TTATTGTTAATCTCTCCGCCACAT.AATAAGACCACTATATAAACGT.TTACTCCATTAATGTACTGTAATCGAATC.GACAAGTCTCTCTCTTC.TCTCTCTCTATTCAAAAATTATACCGGCAAAAATGGACGATCAACCGCCGCTGATCTGGCCCCAGTTTG.ACTCTA
JJ=   131  MV=                TTCAC.ATCTACACATTTAATTTCTGAAAATTT.TAAAATTCTCTTTTGTTAACTAAATAATTTTTTATTTGGTATATA.AAAA.ATTATAACGTTTTAAATAAAACTAT.AAATATTTGTATTATATTACATTCTATTCTAAATACTATTCTAAATACATGTCTATATTGCTACTATAATATAAATATACTA.TTATAATTTCATAAAACA.GAA.ATAAATACATAATATTTTTCATAAAACAATATATAAAAATA.CTATTGTATTTTCACTAAATAAGTGCGGAT.TAGGATCTAATATGCAATAAAACC.TAATTTTTCCTT.TATACGAT.TAACTTTAT.AAAATCTCAGTTTATA.AGTTAAATTA.AATTT.TG.TAAATTTAAAA.ATTGTTTATAAATTCCTATGAATTGCCAAATTTTATTTTAAACTAAAATTTCACAT.GTTAATATAGAAAAAAACATTAAT.TTTTGTATTTGTTTTCATCAAA.TGCAAATACAAGATTTCTCCATTGAGACC.TTTTCGACCGTAAACCG.ATTGCGATCAAATTAGCTGATCTGATCGGAAAATCACAAGAAAACCCTAGAAAACTCCTCCGGATTCGA.ATTCTC
JJ=   132  MV=                GGATA.TACTTAATTCCAATGACTGAGGAAATA.ACCAAATCAACATAAACAAAACAAATAATTAGACTACAATTTTTT.TTGT.CTCTTTCTTTCTTTTGAATACTTAT.TGTCCCTTTATATACGCATTAATCACTTTCTTAAATTTATAGATTATATTGTAATGGATAGATACGGTTTAACTTCTACATA.TGAACACAATATACCATA.TTA.CTACCTCAACTTCAATTTGAATTATACATAGTTTGACAACC.CATCATGTGTATGTATCTTATCTTGCATAA.T.CAAATAAGAAATTATATTTATT.TTCTTACAAAAG.AAGGAAAT.GGCGGGACC.TCTATAATTTTCTAGA.GGTTTGGTTT.GTTCG.TA.TTGTATTAATC.CAATAAACAAGTAGAATAACCAATAATATTGGACCAAAACAAGTGCTTTAACATAT.GCTTTTGCCTCCTCTTGGTCTCTA.CTCCACCACTATAAATAAAACT.CTCTAACTCTTCCAATCTCCCATCACCAA.ACACCACACTTCTCATA.AGAAAAAAAACACAAACATCTATCAAATTTACAAAGTTTTAAAACTAATTAAAAAAGAGCAAGATGCCT.GCTATG
JJ=   133  MV=                TAGTA.ATGTTTAATTCATTAATTGCTAAAAAG.GATTAATAAAAAAAAGGAGAAATAAAAGTATGGAACATAATATTC.AAAC.AGGTCCCGTAGCTCAGTTGGTTAGA.GCGTTGGTCTTATGAGCCGAAGGTCGCGGGTTCGAGCCCCGCCGGGACCAATGGTTGAAAATTTATTTGTTTTACATCATCC.TCTTTTGCCAATCTCATC.CTT.TATTTGATCGGTCTCCACAATCTTAGCCTAAACTAATAAAA.ATATCAGAAACAGCACCACCTTGAATTTGA.AGAAAAGATAAAACAACACCTTCC.CCATTGGGTGAA.ATGTCAAT.CACCAAGAT.GGGTTTATTCACCACA.AAGAGAGCGA.AGCTT.CA.ACACTCTCTCT.CATTTACTTGAAAACCACTCAACATTAAACCTTCTTGTGCCTTAAAACAAAGAACA.CATTATAATCTCATATCTCTTTCA.CATAATCTAGTTAAATATTGAG.CCAGATTTTGTGATCATAACCGATAAAAC.ATTGTGCTGTTCTGAAT.CTCTTACCTTTAAACTGAGCCAGTCTTCTGTTATGGGATCTGGATGGCTGCTCCGCTCAATCATCTGTC.TAAACG
JJ=   134  MV=                GTTTG.AAATAAGACTTAAGAATAAATTATAAA.TAATGTACGGACATGTTAAAAAGGAAATATTATTGATAATGGAAA.TTTA.CCTAACTCACACTAAGTTTAATATT.ATTTCACTCCTTTTTATCTAA.ACAATTCCATTAAGTTTCCACTATCTCCCGTAATAAACAAACTATAAAAAAGAATCAGTG.ATTAAAGTTGTATATATG.ACA.CACATTTAAGCTATATCTATATATTCTCTTAACCTAGGAAC.TTTATAAGAACTTCTCTCTATTTCATTGGT.TTGATAAAATCATACACACAAATA.CTAATTTTGGAC.TAGAAATT.TAGTACTTT.TCTATGTATTAAATCT.ACCCAAAAAT.GTCTC.AA.ACTGAGAGGTG.AGTGTGTATGTGTGTGTGTGCATATGCATATATATACTTAGTTTATTCCTCGAATA.GATTGTTGACTCTTGGCTCAACCT.TCCTCTCTCTCTATTTCTACCT.TTCTCTTTCTCCTTATTCGTTCATCTTCA.TATTCCCTTCCCTTTTG.GGCTTGGTAAGATCTACAAAAAAAAAAACCCTAAAAAAGAGAAGAACCAGAGGAGATTCAATTAGAGGA.TAAAAT
JJ=   135  MV=                TGATT.TTGCGACTATTGAAATAAACTGGTTTG.CAGGTGATCGAGGTTTGATTGGAATTCAATAGATCAATATCCGAT.GAAA.TAAGATTGATTTGCTTTCTCTCTCT.AAAAGATTTAAGAGAGAAGATAGAAAAAATCATCGCCCATTAAAAAAAATAGATATTAAGAATTTGAGTTTTATAAAAAAAT.AAAAATTCAATGCATTGG.ATA.TTACTAAAAGGAAACTATAGTTGGAGTCTTCTTATTACGAT.TTTAATTATATATAGTTGGCCATTTTTCTT.CGAATCTAAATTACGGACCCATGA.GGAAAATGACCG.TTGTCTCC.GAACGGGCT.TCGTGGGCTTATTGTT.TGTAAACTCA.CGGCC.CA.TTGACGTCTTC.TTATTTGATTCAAGACCAGAAACCACGTTTTGTACTGTAGTCTTGAATTGCTCTGT.TCTGCTGATAGAATAGCAAAGTTC.TGTTCTGCTGATAAATTAGCAA.AGTAAATCTTGAATGCTAGTTTGTCTTTT.TCTCTCATGTTATGTGT.AAGAAGATGATGATGACTCTGTTAGGTAAGAAAGTCCAACTTTGTAATCTAATCAGATTTAGTCTCTAA.TTGTTT
JJ=   136  MV=                ACGGC.CGTCCAATTAAAGAGACAGATTTAAAC.ATTAGTGTACCCAAAAATCAATAAATAAAAACAGAGAGAGAGAAA.GAGG.AAAGCCTAAAATGTTGTTGGTTAGT.TATATAAGTGGTTGTCTATCTTTTTCAGTCATCTAACATTCACATGCATACTTAATTCTCATCATCATATTCATACCATTAT.CATCATCACAATACAATC.ATC.ATGAGCTGTACCTTTTGCATCACTTCAAGTCTCAAATATCT.CTAACCTGAGTCCCCCCATCACTTGAACTT.GAACTTCTGAAGCGGGAAGTCTCT.TCACAATGAGCT.TTCCTGAC.CCTAAGCCC.ATTTATTCGAATTCTA.GCCCATTTAG.TTTGT.TT.GGCCTCATCAA.CTATATCAAAATTTTGAACTATTACATTAATGATAATGAAAATTTTCGTTAATTAA.TAAATTTTCGTTAATGATTAATTA.GTAAGCTTCGGAATATATCCTA.TCTGTCAAAACAACATTTTTCTGTTTTGT.CCGAAATCATCAAAGAC.TCTTCCTTCGGCGATCGCTGCTCAGAAGTTTGATTTCGATATCAAGAATCGTGATAGAAAAAATGCGAC.ACAATT
JJ=   137  MV=                GTCGA.TCACCCGAGTCGATAGTATATAAATTG.TAGTACATTGAATGAAAAACTATAATCAAATATTTTGTGGTCTCT.GTTT.CAGGAGGTTGGGAGGTTAAATACGT.CACCAAAGTTTTTATTAATTTTCTAGATCGTCGTCCACTTATATCATCGCGGAGTGGTGGCCTAACTTATCAATATCGTACG.ATCTCCAAATTTAATATA.AGC.AAGTTTGATTATAAAATTTGATACAGAAATTATTTAACATT.ATCTTCATCATCACTTATTTTATAATTAAC.AAATACTAGAAACATACGTCTACG.AGTTAAAGTAAT.GGGTTTAG.GCTAAAAGA.TTTGGTCAAGAAGTAT.ACAGTAGCCT.AATTG.AA.GGTCCGTTTAA.TGGCGTATGCTTCTCATATTAGACTTAAGTTAAGGCCCGTTTGATAAGATATTTAG.GCCCATTAACAGCCCAAG.TGTTA.ATCAAAGTCTAACTTGTTACTC.AAGAGTGCTTGTCTACGGGAGCTAAAAAG.GAACTGGGAAGAGTTTG.TTTCTTCGATTCGTAGATCAATTCTCAGCTGGTAAAGTTTTTTTGCATCCATACAAGTTCTTAGTTACT.TGAATC
JJ=   138  MV=                GTTTC.TTGGATTCCCAACTTTTTGAAGAAATT.GTGGATTATAAGATCGAAGAACATCACCAGAGAATCAGACTTGCG.ACTG.AAGGTGGCCAATCGTTTCCGTAGAT.CTTTTTGTATCACCGAATCACTCCGTTGTTTCGATTCTATTAAACTGAAATAGTAACATTGTTTGAGTAACCGGTTCAATTT.CGGTTAGCTGGAATTTGG.TCC.AATTTTTATCGTAGGTTTCCCGGTTATACAAACCGCTTCAG.ACACATGTGATGTGACCTCTCTAATCTTAT.TGCTTTCAAGTTTCAAAGTGTGGT.CTCTGAGGGGAA.CACGGCCA.GCCGTATAA.TAGGACACGTGGTGAA.TACTCAGAGA.AAGCT.CC.ACAACCAAACC.GCATCCTTGGTTGCCACGTAACCTCGTGCAAACACGTGGCGAACAGTAACCGCTTC.TCGGAAAGACCTCTGGTCTTTGGA.TTCGAACGTCTCTCTATAACTA.TAACTTCCGAGGACATTGGAACTAGGATC.AAAACTTTTTAAAAAGG.GACAAAACTAAATTGGTCATAGCAAATTCAAAGAAGTTTGATTCGGAATCACTGGTTAAAGAGATGATG.GAGAGA
JJ=   139  MV=                AGAAT.TTGAATCTTAATGGTCTAGACTACGAG.AAACCCAAATTAGAACCAAAAATTAAATTTTTTGATTTTTTGACG.ATGT.TAACAAAATTAAATTTCTATGAAAA.ATATTCAGAAAATTTATAGCCATGAAACTGAAAATGATTATCTTTTGGGCCATTCTGTGAGCCCTAGAAGCCAAAAAACCAG.ATTCGTGGCCCATATCCA.CCG.TTTAAAACCTGTGGTCAAGAAAAAACCTAAAATCTCATCAA.CCATTACCTTTCATCCACGTCACACAAAAC.ACCATTGCTTTCTATACATCTCGC.CACATTGGATTC.TGGCCTTC.AGATAATCT.TCTTACAAAACAGAAC.TCCGGCGTTA.TCAAC.GG.TGGAGATAACT.CTCTTTATTCAAATCCAACGGTTCATATTCGAAGTCGTTGTTCCCAGTAAACCTCG.CGTTCATGACCCAAAAAGAAGATT.AGATAAACCCAAAAATGTGTTG.CAATGTCTTCCTTTGATTTCCTCAATTTC.TAGGGTTTCGAAAGAAA.AAATAATGACTTCAATCGAATTGCTAAGTCCATTGATTCACGATAAGTTTCGATTCTCAACTTGTTGTA.GTACTA
JJ=   140  MV=                GTAAA.CAGCATTCTAGGCTTGTAGCTAACAAGTCAAACTATAAGTTATCTTTTTCAAACTACAAAAGCTTAGTTTTTG.AGCC.GTAAGAGTCAGAAGTAGACAATGAC.ATTAGTCCAAAAGCTAGCCAAATCGGCTAGCAAGAATGTTATCACATAAAATACAAAATCACGCATGGAAATATTGTATTTA.TTTTCATATTTGTAGCAG.TAT.TTTGTTCTTTCGGTTATACAAACAAAAGGCCATAGTCCCAA.CTCCCAACAATACATGGGCAAAAATAAAAA.CTGAAATTTTAAGACTGGAAAATC.TAAAAACGGCTC.AAGCCCAA.TACAGAAGA.ACCCTAGCCCACGAAG.GAGATGGCAT.TGGTT.GC.AAAAAATGATT.GCTACCTTTGAAGTTTGAAACTTATTCTTCCTTGCACAAGTCGCTTTCGATGATAC.CTCACTCAAGTCACAGTCAACGAA.CAAAATATCTACAAAATGGGTC.ACACAGATCCACCACTAACTTCAAAAATT.CTTATCTTCACGACTAC.GCTTCTGTCTTTACTTCCTCTCTCAACGTACGTAGACAGAAAAAAACAAAACATCATGACAGAAAAATC.TGCAGA
JJ=   141  MV=                ACAAT.TGTTATAAACCTTGTTTATTTCCTGCT.GACCTACTTTGCTTTGTAATATCTAGTCAGCATATATAGATCATT.GTGT.GCCTAAATAATGCTGAATATTGTTG.TGGTTTCTCACTTTTTATTCATATGATTTGAAACAAAGTCAGGTCTACTACATATATAAGTCAACGACCATTAGAATGTCAA.CTCTTTTTGAACATTTCT.TCA.TGCATCATTGTGGTAGTCTGGTGGCTATTAAACCAATATCT.TTTTTGTGTACTTGACAAGTTCTTTTGAAG.TAAATTGCATATTGTCTGACCAAG.AAACTATACTGA.TGTTCAAT.GCCACAAAT.GACCCCAGTCAAGTTC.ATAATAGTGA.TGTTG.GA.ACATTGTTATC.CTCTTATCCTTCTTCTTCTTCCCATGGTGAAGTTGTAAAAGCCATGACTTGAAAAA.GTCTTTGCTTTTAGTTTCCAGTTT.GTTTTTTGCTTATATATCCTCTTGTTATCTTCCTGAGCTTAGGCAACGATTT.TTGTCATTGGTGGGTAA.GAAGAAAATATGGAGAGGTCTCTTGAGCTCTTGTTGCTCCTTATCAGAACTTTGGCCATCATTCATATT.TCTCAA
JJ=   142  MV=                GATCA.AAAAATCCATTTCGAAAATGCTTTGTA.CACTTGTGTTTTGGCTTGTATTTTTATTTTAAAAGTATGATATGT.AAAATAAATAGGAAGTGTAGGATTATTCTT.TTTCTTGTCTAATAAAAAATAAAAAATAATCATATGCATTTATGAAGATAATTAAACTTTTAAATACTTTTTAATATTTCAT.ACATATTATCCATTTCTC.ATT.CCAAAAAAAGAGTTTAATTCTCAGTTTCAGAATAAAATGTG.GGCCTTATACAGATTTAGTTGGCCCATTAA.TGTACAGGTGACAATAATCCACCA.ACTCGTTTCTCC.TGACACAA.AAAATATCT.CATCATGTCTTCTTCT.TCGTATTCGT.GTCTC.TC.ATTTCCTTTTT.TGACTCTTCTTTCCAAAAAGGATTAGATCTGACTCACTATTACGTGTCACGCACAG.TTCATTAGGTACGCTCGGAAAATT.TTATCCACACATCTAAATATCT.GATTTATGATCAAATCACCCATTTTTATT.TTTCCTTTTGTAGCTTC.TCAAATCTTTTGTCTTTATTCGATTTAAAAGTTGATGTACTCTGCATCTGATTGTTTTGCTCGTGTTTT.ATTACC
JJ=   143  MV=                CTTGT.TTTCACCATTAAATATGTTACAGAAGG.ATATAAAATATTACAAATTGAAATAAAATAAAATTATTTGAGCTG.TAAT.ATGAGCTCAATCCTCAAGATCAAGT.CGACAACAACAGTCAACATTCAACAAGCTCACATGGAGTCATGGACAACAAGTATCCTTTCGTAATTACCTTTAGGCCCTCC.AATTTATTATTATTATTT.GTG.GTCGTCCTTTTTGTTGGTAGAGTATAATTCAATAATACATA.GTTAATTACATATTAAACTGAAATTTATGT.ATCATTAGTTGCCGTTTGTTCTAC.TGATAAAATGTT.TTTGTTTT.GTCTCTAAA.CGAAACGTGCAAATGT.TCTTTAACCA.AGAAC.AA.AAAACAAATGT.AATGATACCGATATTTTAGGACAGTTTTCCCATACTCTCGGACGATTTTGCCCTTG.TCTCATTGGACTCTGAATACACAC.ACGTCTGTTCTATATAAGACAC.ACAGCTCCTTACCACAAGTTGTTGTTAGT.CTACTCATTAATCCTCA.CAACTCTCTATCTCTCTCTCGCCCCATTCTCTATCATAATGACAGGTGCCACACCGGAAAACCGAACGG.CCCCGT
JJ=   144  MV=                CGTGC.AATCAATCACACGCTAAAATCATGAAA.GTTAAGGCATTTGGGATTATATATAATTGACTAGAATCACAGATT.ATGA.GATAACTACGGGAGTGATGGAGTTT.TCGAAACTTGTTAGTTATGGTTTTCCTATTTAATAAGCTCTTGTAAGAGTAGACAGTACTATTGTATATGTGGGTTTTGTTT.TTCAGTGTGTTTCTTTAT.TTT.ACACTATCAATTTCTTTTGTGTGTTATCTTAAATATCAAAA.ATATTGAACAACTATTGATTACTTTTATAG.AAGAAACCTTAATTTTAACATCGA.TTTTTGGTTTCA.ACAACCAT.ATTATATCT.AACTAATTGTCATGTT.GTTGGCAAAA.AAAAA.TC.ACACAAATGAG.ACAAATTCATGTTTACAGTGCCATTGTCCATTAGAAATTGTTTGTAGTTATTACGA.AAGTACCCTCTCGGCTGAAGTTAA.GAGGCTTATGTATATATCTATT.GGGCCACAATAGGCCCATTTAAGGTCGAC.GTTTCTTCTACCAACGA.TTCCTGTTTTTGCCGGCCGATCTGT...................................................
