# Supplementary material for: Multiple Alignment of Promoter Sequences from the Arabidopsis thaliana L. Genome
Source: Genes (Basel). 2021 Jan 21;12(2):135. doi: 10.3390/genes12020135 (PMC7909805; doi:10.3390/genes12020135)
Supplement: Supplementary file 1 [file genes-12-00135-s001.zip › Multi12.txt]

JJ=     1  MV=                CG.AAATATTTAGCC.TGACAAGCATTAAGCAGTTCTGTTAAACATAA.A.ACATACAATATCCA.TGAAAGAAAATCCTCAATGTACA.TGAGTCATTACCAAATGCAAGCCATTTGATCAGAAG.T.AAGCTG.TGGCTGAAACACAATGTACAGATGAGTCATCTTTTTGTTTGTTTG.CTTGAATAGAAACGCAGCGTTTTTGACTAATCGAGTAACCAATTTTTTTTTT.ACAAGACCGAACCGGATCAATTCAACAAACGTGAAATAAATCGAAGCGGGCCAGGTCAAGTAGGTAGCCCTCTCAATGAT.TAAGAGGGAACCAGCTGTATCCAGAGACCCTCTGAGTCAGT.AAGAAGCTTCTAAG.AG.GGACAGGAAACGGTAAAAAAAACACG.AGTTATGT.CCGGTAATAT.CAAAAT.GGCAAAAATCATTCATTTCAAGAAAGAAAAGAGTAGAGAGAGTC.TCACACA.GCTATAAAGGCCCAAAAACACCAATCCACCGACGAGTATTGTAGATTTAGA.GGTCTACAACTAAAAGCCTTTGTGTGTGCCAGATTAGCTCCCTA.CTAATCCGCCGCCGCACCTCCTCGATCTCCGCCCAGCTCCCTT
JJ=     2  MV=                CT.ACCAAACAAAAA.TGCGAAAAGAGTCAATTTTGAATTTTGATCAT.T.TTGATAAAAAGTAA.AAGAATCGTTTTATTAAATATTT.TTAAATGATCTTTTTTTTTCAAAATCAATCAAACCC.G.TTATAT.CTAGATATCTATTAACCGGCCTAAATTCTAGGATTATTTGTATCC.GTCGTTTAACTATTCGTATATCTGGCCGGCTATCCGTTTGTTTGGTTCAAAA.ACCGGATACGGATATCCACGGTTTAAATAGATTAACCTCATGCCTACCTACTTTTGGTATTCTAATAATTAGACTATTCT.AATTTTCTGGTGTGCTATTGTTGGAGTTGTCTCCTAAAAAA.AATGCAAAGAAGAG.TC.AATTTTGATCATTTAAAAATATTTAA.TAAAAACA.ATTCCTTTAG.TTTAAT.TGGTATACTGGGCCATCAATGGGACCGACCACCAAGAGTTGTGC.AAGCAAT.CGGATTATTTAGCGTTTTTGATGAGTTCCAGTAATCTATTTGCTTTTCTCA.ATAGCTTTAAAATGGTGAATTCGAATGAAGAAGACGAAAGGAGA.ATTCTTGACGTTGAAGAATCTCTTCTTACACAGGTTTCGACTT
JJ=     3  MV=                AA.CAATCTGATACA.GTTGTACCGAAGAAGCTCTCTGTCTTCATCAT.C.CAACTCGACTGCTG.GAAGATTACTTTACATGGGGACA.AGTTTATTTCAAGAGACAATATTGTTCAACGTTAAT.G.CTAAAA.ATGAAGCTCTAGTCGTTTTTCTTAGCTAGTGGTAGAAAGCAACCA.TTGATGACCACAGAAGCATCCTAATCTCACAAGATTTTGCTTTAGATCTTTC.CTTATGGACCCAACATTTTAATATATTTCTTAATCTTGAATTTTGTATGAATCCTCTGTAAATATACTACTGTGTTATTG.TTAATACTAATTTTTATTATTAGAAAATGAGTGCTTATATC.TCAGAAATCCATCT.GG.GGCCACTAATAAAGACAAGTACAGTT.GAAGATTC.CAAGGTGAGT.CTGACT.TAACTAAAGTAATAATATTTCACATCACTGTCCTCTCTCTCTCT.CTGCAGC.TCTAAACTGTTTTGAAACCTAATTGCAGAAGAAGTCCAGACAAAAAAAAGA.GGATGAATCCATCACAACAACACTTACCAAAGCTATGTCCTAAG.CGCCTATTCCTCTTCTTCACTCCATTCTTATTGTTCTCTCTCT
JJ=     4  MV=                AG.GTAATTTAAAAC.TCAAATTGAATTTGAATGAGTTCAAGTTACTA.G.TTACTACATTTAAT.GTTGATTATATTTCTATTGGAAA.AACTTAAAAGTTGATTGTTTATCTCGCAATCATCCT.T.AAACAC.CACACTTGCAAATGTTACAAATGCACGTGTTTGGTACTTTACCTT.TAATCTGACAAAACTTTAGCGTTTGCGTTTTGAAACGCTGCATCGCAATCGC.CCGAGTGAACGTTTAACAAAATCAAAATTGAAGATTGTCAATTTCCTTCTACCATTAACCTTTCCTTTTATAAAAAATTA.AAAACACACTGATATAAAATCTCAGCGAAAATCGTGGTAAT.TTCAGAGATTCACG.CG.TCCTAACTAAAATCAAATCGTGTTTT.TACTCTTT.TTACCTCTTT.CCTATT.ACATCAAAAACTAATCTTTTAGCGTTTAAAAAATAAAATAAAGG.TTCTTTT.AGCGTTTTCTCGTTCCCGCTTACTTCACTGCGACTACAACGAAGAGTCGTT.TTCACTAAAAATTGTGCCGCCATGAACAACCGCCGTGGAGTAAC.AACCGCCGTATCGAAGCGTCGTCCAGTGATTCACGTGTTACCA
JJ=     5  MV=                AA.ACACACTATCTC.CAGTATACCACCAGAACAGAGTTTTAACAGTA.C.TGCAAGTAACAAAC.CCTTTATATAGTACTGTTTGTAT.TATAATACTTTAACAGAAAAAGTCCGCAACACTAAC.A.GAAAAA.GATTTTATATTTATCGCATTGACTTGACTATGTTTGTCTCAACAA.CTACTTAACGAAAATTCCTACCACCCATACTTTTTGACTAATCAACATCCAA.AATGTTCTAGTAAAACCATTACCGAGCTGACTTGAATATGCTTTCCTCAATTACTTAACAAAATTTCTAACCAACCATGC.TTTTTGACAAAATCAACGACCCTAAGTGCTACAGTAAAATA.AAATGTGTACATTA.TT.TACAATCTGTAACACATACCTGACCA.AAGTAAAA.TATCCAAAAA.AGATAT.GTGTCTGCAAAATCTCTTGTCAATCCTCTGTTTTGTCCTCGCCA.TTAGCTT.CGGCTACGTGTCTGCACAAAAATGCGTGGATTCAATGTTTTTCAGACCCAA.CGGTACTTATGACACAAACCGTCATCTCATTCTCTCAAACCTTG.CTTCCAACGTGAGTTCTCGAGACGGCTACTACAACGGTTCTGT
JJ=     6  MV=                TA.CTTTACCACTAA.AAAAATGTTTTTACATCGAACATAGTTTAGTG.T.TGCCTACAAAATGT.CTCTTTGACTACATTAAACCAAA.TTATATGTTTCTGTAGTTTCACTTTTGCATTGTTTT.T.CTAACC.ACTAAAATTGTTGACTCAAATAATTTTGAATGCAATTTATTAGTA.TATAAAAATATTGTAGATGTATTTATAAAAAAAAATTAAGATAATGAGTCTC.TCACCAACCAATAAAGATAACTATAAACACTATGATATATATTATTGTCTTGAATAATTCAAAGATGAAAATAAAATTTT.AAATAAATAATCTGAGAATATTAAAATTTATATTAATCAAA.ATTTGAAAATAAAT.CT.TACTATATTCTTAGAAACTTTAATGT.TTTATATA.ATTAAAAGAT.CTTAGT.TTCCAGATTGGATCGGGACTTAGTTGACCAAAAATTGCCAAAAA.AAAAAGA.AGAACATGTTAAGAGACAATTTCTCCAGTTCACTAGTAACTGATAAAGTGA.TAACGGAGTTGGTTGGAACGTGAAACGCTTATAAAAATAAACCG.GTTTAATTTCACCGGTTTACCTTCCGCCGTAGATATCAGCCGC
JJ=     7  MV=                AA.TAGTAAAATGTT.TACATTTAGTCATTTAACGCCACCATTGAGAC.C.GCCGCTTGTTAACC.CATTTCTAATCTTATACATGACA.TATAATTGTACTAACTAACCTCAAATGGTATTAATA.A.ACAGTT.TTTGGTTCATTTCAGTTATATCAGTATATGACAAACTCTTAGTGA.GATATAAATCTACACATAAAACACATGAGTATTGTTTTGTCATTGTCCAAAC.ATTTTTGATTCACAATACGACGATTTATAAATTATTAAAGTTTCCCTCCAAATTATTTTGAAGGCATTTTTAATCCATAT.ATTTGAAACTATTAATAAACGTGTTCAAAATAAAGGATAAG.GTGATAAGTAACAA.AT.AATCCTCCTCCAATAAGCGTAATAAG.TAGGGACA.TCAAGGGTAA.ATATGG.AAGAAAGAAAAAAAATGCACATGTGTTTTTTTTTAATCGGAATC.TCCTAAA.ACCCTATATATCGGCGGTACAGTTACGCAAAGCTTCCAGTGACTCACTCAC.ATCGTGCTTTGATTCTGGAATCTAGGTTTAAAGTTTAGACCTTT.GAGATCACACTATATCAAAAATGGAGCTCAATTTCTCTTCAAT
JJ=     8  MV=                AC.TAAGGTGATCTA.GATAGTGAACTTAGCTTTTCCCAAACTTTTCT.T.TATGCACTACAAAA.TTTCAATAAATTAAGTTTTTAGA.AAAGGTTCTCAAGTGAAGTTAGAATTTTATAACTCA.A.ACAATA.TTCATGTACGTGTCCACCGGTTTTCATGGTTAGATTTTGAGAAAG.AGTGAGTCCAAACTTTTTAATAACGTTTTTGATTCCGTGTAAGAATGTGTGA.TTCTCCCTCCTCCTGAAACCCTAACCCAAGACAGGAGATCTTTCTAACACATTCTATACTAATTCACAAAAATCTTCCAA.GTTCCGTCCGATGTGGGACAAACAATTCTAATATCCCCTCT.CTAGTTACCGCTAC.GA.GCCTACGACCATCATTCTTTGAGTCG.AAGTTATA.CATATGAAAT.GGGAGG.CGTGATTCACGGGTGAATCCTACATTTGAGAAATTAGAACCTAT.GATCTGT.GACCA.TATTACAAGATTTGAATCTGAAAATAAATTTTATTCTTCCCAATA.TTTGTTTTTGCGAAAAAAAGAGATTATTTGGAATTGCTGACGTC.ACATCTCTCTCAGGAGATTCCCACCCGGAAGTATCAACTGTCG
JJ=     9  MV=                TA.GATCTAGGAGCT.CATTTAGCAAGTTTTGACTCTATTAATTTGCC.T.ATTCTTTCACAATT.TCATGTGTAGATCCCTAACCTTG.CTTTAGCTTTCCGACTTTTCTTAATTAATACGCTTA.G.AATTTA.AACCTTCTTTTCCATGTATGCAGTAGTGTCATGCTACTTGAAAGA.TTGTTTATTTTACTTGAAGTGTAAAGAGTAATTACTCGTCCCGTTCAGTTTC.CGATCTTCTCTCCGACTAAGTCTTGCCGGGGCTT.CTGCTTCCCTTTTTTTGTAACCCGCTAGAAGCTGTATTGGCCCAT.TACCAAGCCCAAGTTGCTGGATTATTAAAATAATAAAAATT.AATCATCCTGCCTA.AT.CACGGTTTAAATTGTGTGCTAGTCAA.AGAAAAAG.TATGATTCTT.CTGAAG.AGAAATTACATAATTACCAAAGAAAAAAATGATTTTTTTTTAGG.GGTTTTA.ATTAGTTAGAAAAAAGGAGGCTCCTTTGGAAGAACAAGTATTACAACAGTC.GTCGTCGTCAAGCGGCGTCAGAGAAAGTCTCTCTCTGTGTCTAA.CTGAAAAAAATGCAATCTGGCGGCGATTTCAGCAACGGTTTCC
JJ=    10  MV=                AC.GAGCGTTATCTG.CCGCTTGACACGCAAATGTTTCAGCATATGAT.T.GTCCTTTTTTTCTT.ACAACAATGAAGCCTTAAGTCGC.ATTGTTCAAAGTGTACATACATGAATGAACCTTCTT.G.TTCTTC.CCCAACTCCCTCTGTAATGTTTTATCTCTGTTTTAGAAATTTAGA.ATTTATCATTTCCAAAAAAAATGAATAACGAAATTGAGCATTTTGTCCATTG.GATACAAAAACGTCAGGACGAGCCGATAGAGTGAACAAAAACGGCAAGCGGTTCGTTGAATGCGTTGACTCATAAAAATC.TTCGCATCTAAAATATCTATTGGTGTCTCACTACACTAGTC.ACTAGATCTGTTCG.AT.TAAAATCCGACGGTGTTTATTGATTG.TTCCTGAG.TGTTCCCGTA.CCGAAA.CTCGTTAACCGATTCACCGTTAAGTGTGGAATCAGACAGTGAAG.AGATCAA.CAGATATTTATCTCTCTACTTCTCTCGGTCGTATTCGTCATTCTGC.CTTT.TATCTATTTCCATATCAACATTTTAGGGTTTTTACTCCTCTAAG.GTTTCGCTTCTTCTTAGATTCTCTGTCTTCCGCTTCAGTTGGA
JJ=    11  MV=                TC.ACATCATGTAGG.TTTTGCTCTGCCTGCTTACTCTCATCAAGTTC.C.TCCTGAACAGGTTA.TTCAATAAAAGCTACCATAAGGG.AAAGGATATGAACTAATCATAATCAAATCTTCAATC.C.CCACAA.GACCATCATTTCAGCTCTCTCTTGCTTTCAGGGTCTAAAAGTGAA.AGTAGAGTCAAATCAATCTCAAAGTAGCTAAATCCAATCCTAACAATCTTAT.CAACTAAAACTAAAACCCTCACACATTCTCATCAACAAATAACTTAAACCGTAGTAACCAAAACAAAAATCAGCAGCTGA.ATAAACATTAACGTTAACATCTAACCAGATATAAAGAAACT.AGATTCTAGTAATA.CA.AAAATCAGCAGCTGAAGGGGATTCGA.TTGGTTCC.CTGGTGGTTA.AGAGAA.CAAGACTGACACAGTAACTTTTTGTTCTGAATTGCATCTCCTCC.TAGTTAC.TTTTGTGCTCAAAATACAGTTCCGGTTTCGTCGCCAATTTAATTGAAAACC.TAAAAATAGCTGAAAAAACGGATCAGGAGGAAGTGAGAAAAAAT.GCCGTCGCAGATTCTCCAAATCTCACATCATCTTCCACCTAAA
JJ=    12  MV=                TC.TAACAGACTCGT.TAATTGAAAACGACAATATTCCCTATAACAAT.A.AAACAACGTCGTTA.TG.TCATAAATGCTCAATTAAAT.CCCAATTTCAAATCATATGAAGATTTAGGGTTAGAA.T.TTTGCT.TGATTTGGAGATTTAAGATTGGATTTGGGGATTTAATTCGGTCGT.TATAACAAAACGAGGTCGCTTTCTTGTTATAGGAAACAATAACGTTTTAAAT.TAACAGATCTGTTAACAAAAAATTAACTCCGTGAACGCAATATGTTAATCTACTTAATATTATGCCTAATATGGCCATAT.ATACGAAAGTTTAGTATTTATTTGGAAAGTCAACAAAAGTT.TGATATTTATTTCG.TT.TAGTTGGAAGTTGATAATTTAAATAA.ACTTTTTC.AATAAGTTGG.AGATTT.TAATGACAGAGGCAAATGAACAATTTGAAAACACCAATTTTTTA.TTAGAAG.GAGAGAGTATATATACAGAGGCAAATGAAAAATTTGAAAACACCAACAAAG.TTTTTATCTTGAAAAGCAAATGCGATTCACAACGACAATATGGC.GACCTCCATCTTTGGAAAATTTCAAACCCAAGTTTCGTATATA
JJ=    13  MV=                CG.CACTCCTTTGTT.TCAGCATATCTAATATTGCTTCTTGTCATTTA.T.AAGGGCTATTCAAA.TGGTGCATCTTTAAGCTCAGAAG.CTATTTACACTACAGATAAGGTAATTTGTGTAGGTT.T.ATGTTT.TGTTTCAACATCTGGATATCAATTGTGCTGACAGTTCTTCCATTA.TTCTTCAGGAGACACCCCGGAAACAAGAGGAAATGTTTGCTGGAGCCACTCA.TTGTGATGATGCTTTTGTAGACAAAGGTGAGATTGGAAAATTGATAAAGAAGGGTCTGGTATAAAGGAAAGGCTGACTTTGATCTTAATTGTTTTTTTTTCTCTGTATGGCAGCACAAATAG.TAGAGAGAGATGAA.AA.CAATTCAGTCATTGAAGAAGATCTGA.CTCTGGTT.ATTGATGAAG.GTAGGT.TGTGAGTCCTGTGACATTAATCTAAGAAAGTAATATAATGAAAC.CTTTTGC.TCAATTGATGGTCTTTCTCTTTATGGTAGGTGAAAATCTGGACAAAGAAAA.CAACAGTTTGCTAGCAAATGAAACTGCATCACCACCCCTCAGCA.TGCGACTTCAAGAACTATCAAACAATTTGAAGTCGATATGCAA
JJ=    14  MV=                AT.TTCTTACACAAA.CCATATCTCTCCTCATTATTTTTTCCATTTTT.C.TTTTTCACAATCTT.TCTTTTCTATATTTTTCCCCCGC.ATTTTCCGTTTTCGTCTAACAATCCTCTCTTGTAGT.G.AGAGAG.AAAAAAAATCCCAAATTTTTGGGCTCTTGAATCGTAACTCTCATG.TGTGTTTGTTATTTTTGTTGTTTTTTCTTCAAAGAGTTACAATCTTTTTAGG.GTTTAGAAGAAACCATTTCGGTTTCTTGCTTCAAAAACTTAGCATTCTATTGAATCTCTCCGGGTAATAGACCTGAAGAT.TCCTGGGTTTTGATGCTTAGGGATCAATCATGATATATATA.AAGATTTGTGTTTT.TT.TACGTAAGACCATGTGTTAAATCATT.GTTATAAC.GTTAGTAGAT.TGTGGA.ACAAGGACTATTATTATGGGCTGCATTTGCTCAAAAGGAGCAGC.AGAAGAT.GAAGAGGGTGTTGTTTATCATCGTGAGAAAGCAAATGAATATTGGAACAAA.TCTTCTTCTGTTCAATTGATTGCTCCTCTGCCTTCGAATAAAGA.CGATTTTTCGCATAAAGCCGTTGATGGAAGCTCTGGTGGTGGA
JJ=    15  MV=                AG.ATTGTGGTGTAG.GCGAATTTTCTAATCTACTAGCATGATGCAAC.T.TTATTGACCAGATT.ATTATCATCATCATCATCATCAT.AATTGTAAATCCATGACATTAACTAGACCCCATTAA.G.ATATTG.TTTCCAAGTCTAATCACGGCTATAAAAACAGCATAAACATTGCAA.AAGCCATATGACGACAAATAAATTAGTAAATAAGTATGTGAAAAACACTCAG.ATCTGTTGACCGGAAACAAAAGAAACCTCAGATCTTTGACCAAAATAAATTTATCATTGGTAGTTATTATTGAATTTGTT.TTCATTATTTTTGCCAGACAATGAAAGTGACTATTCGATTT.AATCCTAACAAAAT.AA.TTGTACGTCTCGACACATCGACCCTC.CAGATTGT.GGCATATAAT.TTCACT.TTTTTAAAAAACGTTCGATGTTTTCAATTTTTTTCTTCATCAGA.CGACACA.CTTTAAATTATTTATACCTCTGTATACATGACTCTGTCTTATCAAAATTAA.TAGTAATATATTATCAAAAAAGAATCTCTTCTTACAATGTACTA.GTATGGAAACTTGTGGCAACTTAGAGTAGAGAATCAAACTGAT
JJ=    16  MV=                CT.AATGTTTGTAAT.AATTTTAGAAGAGCCCCAAACTTTAAAAATAT.A.CAAAAATCCCACTT.GTTTGAATTACGAAACAAACCCA.AAATTTTAATATAAAAAATGCTCCAATTCGGAAGCA.T.AGATAC.GTAATGACTTCATCACACACACACCACCAACTATGCATATAAATG.GTCATCTTTCTATTCAAACCAAAAAATAAAATTAATCATCTTACTATATAAT.TATAACAATATAGCAAAATTAGTATAAAATATTGTCGAAATTTTTAACAATAGTCTTTAGAATTGATCATGATGATTCAT.ACAATTTAATCCTGACTATAGAAACAAATTTGGGGTTATTC.AAAGACATTAAGTA.GG.GCATGTACGATTTAGGAAAATTACTA.AGTATGGG.ACTTGAATGG.TAAATG.TCGCAAAAAAAAGAGTTATCAGAATGAGCTCTTTCGTCTGCATC.CAAAGGC.TCTGCCTTTAATCAGAGCTTCGGTCACGGTTTCCTGAAATAATTACGATCA.CATAAACACACACAAAAGCCCCAAAAAGCTCGAGGAAAGAGAGA.ACTCTGAAGAACTAACTATAGAGAGAGAAAGAGAAAAAGTTAG
JJ=    17  MV=                CA.GACTACATAGAG.TATTAGAATCTACTGTTTTTTAACTTTTTTTT.T.CCATAGCACATTAA.TACTATTTATCTATCAAAATACA.AGGTATAATAATATAGTTTAGAAAGCTTTGCAATGT.C.GCAAAG.GTGTGTTATTCTTTGTTAGTACAAAATTGCGATTTAGGTTAGACT.TTTCATTTTTCTATGGCAGAAAGTAAATGAGATTATCCGGTTATATTATCAA.GTTAATTTTTTCATTCTTATACTGTTTTTACTTAATATTAAAAAAAATCAAAGATGATAATTAAATACGCTATCAAATTT.TCATATAAAAGTAGCTATATGTCATAGTTGACACAAGAAAA.TTAGCTAAATGTCA.TG.TTTATTGACTTTTCTTCTAGAAACAT.CATTTTTC.ATAAAATTAG.TCGTTT.CATAACCCATTTCCGGGAACCTTCCTCCGCTTTAATCTCTTCCG.TACACAC.TAATCATATAAATATGTTGCTGTACGTGTATATATGTTTTATAGACGATAA.AGATTGCACAATTTCTCAATAAATAGATTTACACATTTCCTCAA.CATAACCAAAAGATCCAAACTACCCTTCTCTGATCAAATGGAT
JJ=    18  MV=                TG.TTGTTTCGGTGT.TTGGTCTTGTGTTGATGAAGTCTTGATCTTGT.T.TCTTCTATGGTGTT.TGTAATTATTTGCTTTCAGTCCA.CCGCATCAATGGTTTTGGACATCGGTGTCTATTTTC.T.CTCTCT.TAGCTGTAGCAAACTTTTGAACTTGGCTGAAAAAAGATACAAAGC.AGTCCCTCTCATGTGCACCAACTTGAAAGCTTCAGAAACCTTGTTATGACTG.ACTCTGAGATATGGTCTTGGCCACATTTACATAAATCGCCGTTTTTTTGGATGATTTGCATGAATTCTTATGAAAATAGG.GTAAAGTATTTATTCAATTCAATTCAATTGCCCATTTAAGG.CTTTAAGCCCCATC.CG.TAAGAAGTCCTAAAGAGTCCTAATTT.CAGTCTGT.TAAGTATTGG.GCTTTA.AAGGCCCGTTTGTTTAATCATTAGGTCCGGTAAACAAAATGTCG.GCAAAAA.GTGCAGGTTATAAATTAGGGTTTGTTGATGATCTTTGACTATTGTTGTGAA.TTTCTGTGAGATTGAGAATGCAGGCGGAGGAGATAATATGCCGT.GTTTCAGACGAAGAGATCATCGAGAATTACCTGAGGCCAAAGA
JJ=    19  MV=                TA.ACTAAAACAAAA.TTGGATATCAAAGTTATTTCAGATATTTGTGT.T.ATTTATTATTTTTT.GGTTATAAATTATAACTAAATAT.AACTAATATTTTTAAATATATAATTTTATTTCGGAT.T.AGCGGA.TATCAGTTCGATTTTCGGTTCAGATATGATTCGGTTCGAATAATT.CAGATAAGAAAATTCGTTATCCGGTCAGATTTTTTAACTTTTTGGTTCGATT.TCGAAACCGAATTTTTCGGATCGGTTTCGGATTTCTGATTTTATGCTCAGCCCTAAACAAACATTTGATCCAATTTTCCG.AATCGGGCTGAACGTTGCTAATCCGATTTCTTATTCCGGTT.AATATCCCGATTCG.GT.ATAGCTATACCGAATGATCTC.ACCA.CGTGTACA.TAAAGCATCC.ACGTGT.TTCATGAAGATTACACGTGGCACAAGCCAGCAGCGAAAACCTAG.TCGCCTC.TCTGATACATCTTCTTCCTCCTTTCCGGTGTTAAAGGAATCAAAACAAAAT.TCAAATTCCTAACTAAACAGTAATTAAATTAAAATTAATGAGGA.AGACGAAGCTGCTTTGTTGATGATCAATGGCGATTTACAGATC
JJ=    20  MV=                TC.TACCTTTTCTTT.TATAATTGCATGAGATGCGTATTTTTTAGGAT.A.GGCCCAATAAGCCT.GATAGGCCCAAATAGTTTTTTCG.AGGTTCTCTAGTAAAAACATCAATATAGCTGGTAAA.A.TATAAA.ATGGAAGAAATCAGAATCTCGCCGGGGCTATAGCTTCACCGTGTC.GTGTCCTAATCTATTGTCGGGAATTTGAAGCTAAAGTAACATTACAATGAGG.AAACCACGAACGGCAGAGATGGTGATTTCCGGTTATTTAACCACGATTCGATACTAGTAAATTGATATTTCTCTTACATT.ATTTTGAAGGCTTCTTATTTTAATGAAAGTTATTTTTTTTT.TAAATAGGTAACAC.AA.AGTTGGCATCTTTTTTTTGCTTACTA.AATTCCAA.GCAAAATAGA.GAAAGA.ATTGATATGCGTGCAAGTTTCTGTCCAAATTCTTGTCTTTTTTG.GAGGTGT.GGTGTTGTTTTATCGACACTCCACTTTACACTTCACAAGTCACAACACTTA.TAACAAAAGTGATCACAGAGGCCAGAGTTGAGAGTTTGACACCG.TCATCAATGGCAGAACCGGAGGTGATTCACTCATGGTCTGCAC
JJ=    21  MV=                CA.AGATTCCATAAC.CAAAACATTTATTTATAGCCGTTCAAATATTT.T.CCACATGCTCATGA.TTTATTTTTAATCTGCCAAGAAT.CGTGATTAGTTGCACAATACGTCAATACTGTTGCCT.C.TGTATT.CTGTAACTCACTAACACTAGTCTCGAGATGATATTTTTGTATCAC.TCAACTAATATAAATATCAAGAAAATAATTACAGTAGTTTGATATACCGATA.ATTTTTCATGTATCAAGAAAATGTGTTTTTTTTTTTGTTAAATTATATCAAGAAAATGTTATACACCAAAGTTTACATAC.GTTAACCTTGAAAAAAAAAACAGAAAAGTGATTAAAAACAA.ATAAAAACTTAGAA.GA.CGTTATATTAGTCTCTTGGTTTAATA.TACCTTCT.TTGTATAGCC.AGCCTC.GATTGATTTATCTGTAAGAAAATATATATACACACACGCATATT.CAACAGA.TTTTAGTCTAAAGAAACATCATGAGGAGCAAAAAAAGATCAACGGCCCACT.CACTCGTTACAGAAAATATCTCTCTATATTTATAGATTACAAGC.TCGAACAAAGATTGCATACTAAAATTTAGAACTAAATTAAACC
JJ=    22  MV=                AA.ATGAGAAATCAG.ATGTCATTGGCGCGTGGGACAAAACCTTTTTA.C.TGTCTTAGCGCAAA.ATCTTATTTTGGATCTTCTCGCC.GGACATATGGCATGGTGTTTATTATCCACTGAAACC.G.TACTAA.CGTGTACTCGACAAAAACAATACACATGTCATAACATGATTCGTT.AGTCCCCATAACGAGTTCACTCTTTTATCAAACACAACAGGCTTAGGCTTTT.TTTAACTTCTAGAAGCCCATCTCACCATCCATTACATATCTGACGGTTGTTATCAATCACATTATTTTTTTCATTATTAA.ATTAAAATGAGCAAAAATAATAAAATGGCATATTAAAAAAA.AAAAAAAAAAAGGT.GA.GCGTCGCAGTAAAGACCAGAGGGTAA.GCAGTTTT.TATTTCTTTT.GTGTGT.GTGTGTGTTTAAAGAAGATAGATAAACAGTGTTTCGATCTTCTG.GTCTCAT.CGAGATATTAAAAGAAAATCCAGATTACAAATTCTTTTTCTATTTTTTTGT.GGAGTTTGAATCTATCCATCTTCTGAGAGAAGAAAAGGGAACAA.CTTTTTTTCTCCATTTCACCTAAAAAATTGTTCATCCCAAGTT
JJ=    23  MV=                TC.TGGGTATACGTA.CGGGTTGATATCATGAAAACGTTTGATCTTTT.A.CCATGAAAATGATC.ATTATTTAGATAAATTCAATCTA.CTCCTTGGAATTTCTTTTCACTCCCTATCACAACGA.G.ATTCAA.AGATTAATTGTACTAATTGACTT.AATAGTTATTAACTCATTTTA.AAATACATCTTATGACTGAAGTTACTAATGTTTAATGAAATTAAAAGTACCA.TTTTTGTCATGAGGTGTAATTCTAGATCTATCTTTCCCTAAGATGTATATAACTGTAGAAAAAACCATTGGTGTAATAAA.AAGCTATATATTAAATAGAATTTAGAATATCCGTTGCCATC.ATATACATATTTCA.AC.ATATATGTTGAGTTGGAGAGAGAGGG.GGAGAAAA.AGGAATGATG.GATACA.AGCATCCAAAAAGTCATACACATAGACCATCAAAAGTCTTCACC.TTAAATT.CCTAACACATATGTATGAGTGTGTGATCTTTGTTTGATCTTTGTCCAGAGA.ACTCCAAGATAGACCAAAAAGGTTCAACCTCAAAACAAACAACA.CAAAAACAGCCAAATAGCTAGAGACCAAGATGAGATCAAGCAG
JJ=    24  MV=                CC.AAAAGTCTGTGG.AGATTGTCATGCCGCCATTAAACTCATTTCTA.A.AGTCACAGAAAGAG.AGATCATTCTAAGAGATGCAAAC.AGATTCCATCATTTCAACAATGGAGAGTGTTCTTGTAG.AGACTA.CTGGTGAGAATGGTCTATTTCTATTGGTTTATTTCGGTTCAACTT.CTATTGGTTTAGTTTGAGATGTCTGTATTATTATATTGTTTTATAAGAAGAG.AATGTTTCACACATATCAATGCACCACTCAATTATCATCTTAACATTATTCGTTTTAATAATTGAATCATTGATGATGAT.TTGTTGTTATTATCTCTTTGAGAAGTGACCTACCACTTTTG.TTATATGGAATAAA.AG.AATACAAAACATATGTACCTCTTGTC.TTAATGTC.TTGTTTTGTG.ATTTAT.CAAACTTCCGTCCAAAGTGGAACATGATTAAAGTTAGGTTTCAA.TTGATTG.GATAAGGACAAAGACTGGTTGTTGTGTCACATTTCCTCTCTCTCTCAGATT.TTACAGGCAAATCGATTTCACTCGAAGACTGGTTGTTGTGTAAT.TGTGTTCGTCGTCTCAGGTTTTCAATATCTGTCTCTTTGAGGT
JJ=    25  MV=                AA.AATGTTGTTGGC.AAAGTATTGTCCCACTCTATAAGGCAAGTAAT.A.CAAAATACATTGTT.TTAACTATATCCGAACTCTATAT.GTCTTTTTCTTGTTAAGTAGAGGAACTAGAGGTGTC.T.TAGTGA.CGTGAGACACACGAAATTTTCAATTCTTAAAACCCCATTTGTATT.TAATTTGGGCTTAAAGAAATTTAGGCAGCCATTTTTTTTGGTGGTAGCAATA.TACACCATGCATAAGACAACATCGACACAAATATTATATACACATATATATAGTACGACTTGTATCAATTTGCCTCTTCT.TATTTCTACAAACAATGATTGGTCTTAAGAACAACAAAAAT.ACAACAAGCATTCC.AC.CGCAGACCAATGATAGTCAACTACAT.TTTGATGT.TAATTAATCT.CAATCT.TCTAACCACAAACTCTTATAATATTGCAAGTTAGTTTAAACTAC.TTACATA.ATTGAGTATAAAATAGCTTCAACCTTCATCAACAATTCATTATCAATCGAG.CAAAAAACAAAAGCTAAGAGCAACAAACTAAAGATTTTTTAAGA.AAATGGCAGCTTCTAAGCGACTAGTTGTCTCTTGCTTGTTCTT
JJ=    26  MV=                AG.TTAAACCTGTAA.CGGAGATCAAACCATTGATCTCGAACTGAGAA.GCAAGGAACGATTTAG.TAAGCTCAGCTTCTTTGACAGAC.AGAGCCGATTCCGTCTCAGAACAATTTCCGATCTGT.G.ATTCGA.TCTCTCGCGTGACCTGAATGTTTGCTTCGATTTCCCGATTGACCT.GTTTCATTCGATCACAGCTCAGATTAAGCTAAAGACGAGAGATACCAATCCA.GTGAAGAAGATGAAGAATAGTGAAACCTGATCAAGCATGTCCTTGAAAATGGAGATTTGACATAGAATCGCACCTGAATC.CTCCATTTCCTCTTGCTTCCTCTTCTTTTCAAATTCAAAAT.CAAAATCGTTAAGC.GC.GCTATGGGAAGATAAGCTTTTACTGG.GCCTGATG.GGCTTTTAAC.TTAAAT.CACGGCCCATTGAGACCTTGTGTTTCGTCGCAAATCGAATATTC.CGATCTT.TCAATATTTTTGGAAACACGAACCGAATATCGGCGACTTTGATCGAGATCG.AAACAATGGTTGAATCGGAGAAAACGAAACACACATGTCTCCAT.CTTGAAATCTCCGGCGCCGATCCAATTTTCGTCAAAGGAACAT
JJ=    27  MV=                GG.TTGTGACTATAC.GATCTATTGTATTACTGCTCCAACTTAGCCAA.T.TTAAATTCGTTTGT.ACTGATTGCCAAGAGAAGGTATT.TTAGTATTAAAAATTTTCATATGTGATTAGTAATAA.T.GTAATA.TCTTCGTAAAAATACTCTTTTCATATTGATTTCTTTACCATTTTG.AATTTCTTGATTTCATTTTAATATACGCTAAAAACCGATTTCGGTTTTGTAT.TACTAATCAAACACGAAATACAAGGCATAAACTAAACGTGAATATTTTGTTACGGAGTCAACAACAAAATTGGAGTTAAT.TCAGTTTTGACGACTTACCAAAACCAGGATTAAATTGTTCA.ATACGCAAACGTCA.TT.CTTAAAACTCTCATACTAAATAAATA.GTGGGCGT.TTTTGTAAAC.CCGAAA.AAGTAGAGGGGTTCTTTTCCGAAGTCTTGTAATTTCCCAGACCG.TCGACGA.CAAAACTCTACACATGTCCATTAACGTCTGGATTTCGATTGTCAAGAAGTT.TTGTAAAACGCAAACTCCGATAATCTTTCTCTAATCTCCGATCGTGTTTTCTTAGTGAGATGGCGGAAGAGAAGGTAAAAGATGAAGC
JJ=    28  MV=                TA.ACACAAATTTAT.TCAATATTCGATTTCCGACTAGAAACCTTCTC.G.CAACAAATTCCATA.CTATACCATTCCACTTATTTAAA.TCGTATATCTTACATAGTACAAGTCTACAATAAAGC.A.TTGTTG.GCAACATTTTCAGTACCTTTGTTTGGCAAAAGAAAACACAACCAT.CGATCCTTCGATGTTTAAGTCCACAGGAAACTTCGTTGGATACAACAACAAA.AAGAGAAGAGAACATACATAGATGAAAATAAAATGCTATTTAAATTAATAAAACAAACGTATTTTGTTCCTTATAATTGC.GAAAATAATTTCCCCTTGTGTTGGTTGTCCTCACTGTCTCA.ATTGTCACTACCTA.AG.GAAGCCGATCTTTTGTTGTTTTACGT.CTTAAGTT.TGCGATTTTT.TTGGAC.TTACGAAAATTAAATGCAAAAAAAACAAGAAATAGAAAGTTGAC.AAAAACA.AGAAATATAAATCGTCTAAAGCTTGCTTTATGTAAACTCATAAAATCCTCC.TTTTTGGGCATTGACAAGTTCATCTGTCTCTCTTGTCGTAGTGA.AAGAGAAAAAGAAACAAGTTTTTTTCTGTTGGGTAATTTTCTA
JJ=    29  MV=                CT.GTTTCCGGCGTC.AAAAATAGAGTCACCGAAGGTAAAGATAGCAG.G.GACGGTGGAAGAAG.ACTTGGCCAGAACAACCGGAGAG.ATTAGAAGAAGCAGACACATGAGTAAGTCCATTGAA.G.AAGAAG.AAGACATGGGACAAATGAGTTTATAATCATATAAAAGGAGATTAT.ATACTGACACACATATATATATATATATATATATATATATATATATACAAAA.TTGACACGGAAGGCAAGAACATTGTTCATGTTTTTGCACTTACTCTTATGTGTGATTAAAGTTTCAAACTTATTCCTAAA.TTTCTGCTTCTTATTACATAGATGAAGGAAAAAAGAGTAAA.GCGTTTTTTCCTTT.AG.AAGATGGGCTTCAAGCCATGTTGAGA.AATTTCAT.GGATTTTACT.GCATTT.TCAGCTCTGAGGCCCATACGGCCCACATAGGATTGGTTAGAAAA.AAATAGA.GAAGTAAATAAGTAAAGATGAAAAGCATCAGAAAAAGAGATTCTGAAAGAA.TAAAAACATATTCTTTCTCTCAAATGCTTTCCTTTTAATGGAGA.CGAAGACGGAACCCTAATTTCCGCAAATTCACTATGAAGCGTA
JJ=    30  MV=                TT.GAACAGTACTAA.GAGCGATTCCAGCAGTCTCACCAACGCTTAGC.T.GATACTTAATCCGG.ATTCTACTCGAGTCTAGCTCAAA.ACGCACTGCATTCTCCATGAACTTTGCAAGCACCTC.T.TGAATC.TGCAAAACACATACACGATTCTTTGAAATGTGGATGCAAATTCGA.AGATTAAAGACACTAAGCTAGCCATTGGCACTGAGTTTAACTAAGGTTGCAC.CTCGTCAAAGCAATTAGACCATTCCTTCCTAAGTAAAGCGTAAGCCACAGGTTCTCCATCTTCCTCTTCACCAATTCTCA.ATACAACTTTAAGTTCTCTGATTCTCTCAGCGGCGAATCTG.AAACGTCCATTTTT.CA.AAGCTTCCTTCGTTTCCTGCAATGCC.TCACAAAT.TCCCACGATC.GCATTC.ACTAAATCAAGAGATTCTCTTTTCAATTTCACTTCCTTAGTCTT.TTCCGTT.ATCTCATCTACCACACTGCGTATCTCAACATCAATCGGACGGTCAGAAACC.AATTGTAGGACATCGGAGACGTCATCGGAGATCAGACGAGTCCT.CGAGACGGTGTCTTGACAAAGAGAAAATAGCTCCGAGAAATCA
JJ=    31  MV=                GA.TTCCGATCCACC.TGAAGAACCTTGTAATAATCGACCCCCATTGC.T.ATACCTCCTCCTTC.TTCTTCTTCCTCTTTGATTCGCT.CTTCGAATTTCACTCGATCTTCTTCAATGGGAAAAA.C.TCTAGC.GGATCATTCCGTACCGGTTCGAAATATTTATCGAGATACAAGAAA.TACCCGACCGGTTCTTTTATTTGGTCTTTACCGGTTCTGTTTTTGGTTCGGC.AAACCTAGCTCAAAAGTCAAACCTTATCAGAATTAAGAATCACGGTGTCGTTTCAAAGAGAGGAAATTTACACTTAGTAG.CCCTATATATTTATTATTTAACATTTGACCCCACTAGTATA.TGTTTGTTACTTTA.CT.TTAAGCGAGGGTGATAGTCAAATTAT.GAAATATC.TGAGGGCCTA.AAATGG.AAATAAGTAAGAAGTTTTGGGGTGTTCTTAAAATGAAAAATCTG.AAGAACA.ATATCATTGGTTAAATTCCTCTGAAAATCCAAAAGAATTAAAGATGACAGT.TCTTCTTCCTCAGCTAAACCATATCCACAAGCTACCAGTAGTAC.TAAACCGACGCCTCCGACAATCATACAGATTACCAGTGATCTC
JJ=    32  MV=                CG.AGAAAGAGAAGA.CGTACGTACGATTTTAAGGATTTTTAGTCCTA.G.AAAATCCTATCAAA.CATATTTTTTCTGATTTGTGTTT.TCAAACTGTTTTAGTGTATACCATCTTACGTACCAT.A.TAAATG.TTCTATTTTAGAGAAGACAATATTTTCATAAAACAAGAATGCGTG.TTAACCTCAACTCATTCAAACGGTATGAGCCTAAAGTCATGGCACGAATTCA.GTAACATGAAACTTGTACAAATTGAACAATCATCCGTCCTACTCAATTTTCTCTTTGTTTTATACAATCCAATTCACACT.TTTTTTTTTCTCTTTTCCTTTTTAATTCATTTTTTCGTCTT.ATATATTAGAGAAA.TT.GTAATAAATGACGACTTGAAGGTAGA.GAAAAAGC.TACTCCACCT.TCAATT.GTAACTAGCCGGGCGGTCTGGTGTCCGAGTCAATTGGTCAGACG.ACGACTA.CACAATGACAACACCAACATATAACCTTTTATGCATAGGATCATTCATGTT.TTTACTATGTTTCAGCATTGGCTTTGGTCGCAAAAACCTACAAG.ACAAGCTCGGTGACACTCTATTTGCCTCCAAACCTGTTGAAGC
JJ=    33  MV=                AA.TTGTTAATTTTG.TTAAAAAAAATGTTTCATATGATTTGATAAAG.G.TCGTGTGTTGTTAC.TGTTCCTAGAAAGAGAAATCAAA.TCAGC.TTTTTGTTTTCAAATTCGTTAAAAGTCAAT.C.TCTTCA.CGTGTCTTTGAGAAAAAATGTTTCGACAACGTAGTTTTCCAGATT.AATCGGAGCGATTAACGCAAGTGTCATTTTCTCAGAAAACATTGGTCTCAAA.ACTTCCAAAATCACATAGTACAAAATATACTATGGTCGAAGTGAAGAACAGTACACATTTTCCATTTCTATTTATAAAAT.TAAGCATAAATTTTGGGTTGT.TATTGGTCTTTTCAAGATT.GATAGTGAAATGCG.AC.GTAACTTTTGTCTTCTCATTGTTTTA.ATAATTTT.CAAGATTTTG.GCATTT.TGTTGACCAAGAAATGGTTCACTATCATCAGCAACCAACCATAA.ATCAAAT.CCAAAATCTATAATGATCTGATCTAACACAACACCCACCTTGAACTACTGA.GCTCTTAATAGACACCAACCTACAAAGTTTTTTCATCTCATTTG.TGAACCTAAAAGATACTAACATTTTACACAACATCATTCACCA
JJ=    34  MV=                AA.ATCAGGGTGGCT.AAAGTGATCGGAGATAAGAGAGCTGTGGTGGC.G.GAGAGAGGGTTTAA.CCGGCCTTATTCTAAGGTTGTAG.TCACCAATTGTGGTTTGATCGAGTCACAAACTCTAT.G.AATGAG.CTCATTGTTTGTTGGCAACGTTTTTTGTGTGCTATGCAAGACAAC.TTAAACTGTTAAGCACATCAACCACATGGAAAGATTGCAGCCATGGTGGTTT.GGTGGAACTACATTATCAATTGAGTAATTATAAGCGTGTGATTGAGAAATTGTTGTCTTGCGCGGTTAGGCCGGAGCATA.GTCCACAGAATTGAATTGCTTGGGCCTTAACTGGATATTAA.AGAGTGTAATAAAC.AA.TTTCTACTATTTCTATTTGCCCAAAA.CAAAACTG.TCTCGGTCCA.TAATAA.AGCCCGAATTTACTCTAAAGCCCACGAGCCCACGCATCCCCTAG.GGTTTCT.GTGTCTTCAAATGTGACCTATCCTCTTCTGCTACACTACCCAATTTATTCT.CGGCCGGAAAGTCTCTTCTTGATTATCGTCCAGGGATTGCAACA.GAGAGAAAGTAACGATGCCGGCGAAACAGAGGACAGCTAAGGT
JJ=    35  MV=                CA.ACAGCCAGAGGG.AGCTAGTACTTGCTAAGGTAAATGTTAAACTT.T.AACCATTTCTCATT.GAAATTGTCAATGTTATTTACTA.TAAATCCTCACCATTTTTGACATTTTCTTGCAGGATTC.CATTGT.TTACCTGCAAATGAAGAATGCAAATCCAAATTTCACATCCTAACA.TGATTAAGAAATTAAACATCTTCCAATGGTGAGTCTGTTTTTTGTGCTTACC.AGATTAATGGTTGTGAACTGTCTCAGCATATTATTCCAATTTTAGAGCTCCGAAGCAGAGAGACTACAGAAAAGTCTAGT.TCACTTTCTTAAATTAGTTAATACGGTGTCGTATTGGGACA.CTCTTCTTTAATTTTCT.CTCTGGCCTAAGAGAAATCGACACGT.CATAGCTA.AGAGGAGGGG.TATTGC.CACGTCATCTCATCCACTCGCCAGGCTAGGCGCGTGAATTGCAT.TTCCCTC.CTGATCGGAAAAGTCTTACCAAAGATTAGCTTTCAGGTCAATTTTTAAATC.TTAGCTCTCACCAACGACGAAACTCGTCTCCCTCCATCTTGCTA.TGGATCGTCAGCCGGAGAGGGAGAATGATGAACTACCATCTCC
JJ=    36  MV=                GG.CGGATAATTCCA.CAATTGAAGAATATATATAGAAACTCCTCTAA.A.ATTGGTAAGCAAAC.CCAACCGATTCAAACATTAGTAC.AGATTAGAATTTGATCCGAAATATACGAGAACCGAA.T.CAAAAC.CGAATATTATTCGGATAATTTCATTAGAAAACCGAAAAACTAATT.GAACCAAACCGTTTGACCGTTGACCAGAAGACTCATGCATTGTTCAAGCACC.ACCACCAATATGGCAATAAGTATTAACGAAACTTTCGTTTAAAACCATGTGTTCATACTTTACTCTATTGACCAAAATTT.TTTTGTATATTCTAACATATTTTATTATCTAGGTTACATAC.AGAAATAAAACACT.AA.AACGAGGGGCAAAACAGTAAACCTAA.CCTAAATA.AGGAAAATAC.ACATTT.ATTTAGGCAGAGATAATATTAGCTTAGCTGGACAAACAGTGACG.ACGGCTG.GGCTGTTCAAAATCATTTCTTCTCTCTTCCGTCAAAATTATTATTCTCTCG.CAGTCGTCAAGAGCTTCTTCTACAACAATGCAGGTGAACAATAA.TATTACTCTGATTTTTGAGCTACAAAAGTTTCTGCTTACTAAT
JJ=    37  MV=                TT.AGTATATTTATT.CATCCATGATCCTCGTCCCCAAGAAAGTCATG.C.TATGGCACTCGTAA.ATGCATTTATCGTTACGTTCGATGTATTTTAATCTTCTCGATGTATTTCGAATTCTACTT.C.CATGAC.ATCTATGCTCGCAATAAGTCGCAATCTAACAAGCAGCGAAAGTTG.CCGAAGCAGCCCAAACAAACACATCCTTAACATATTGTTGATGATTCTCCAT.TTAGTGTTCACGGAGGGAAAACATAACGGAAGCATGATTAGCATTCTAGGATTAACATGTCTTATTAGAGCAATTTTAAT.TTTTAATTTAGATTCCCGGTTCATTGGGTTAGATCCAATTC.TATCCGGTTTTCAT.GT.GAGACTGGATTTACAATTGCAATTAA.CGTACCGG.ATGTTATGGG.CCATAA.TGGGTCTACAGGCCCAATTGTAATGACATATTCACACACGTGTC.GATCCCT.TTTCATTAGTTTCTTCACACGGTGATCGTTTGTTCGTTGAAGAAGAACAAC.AACCATCAATTTCCGGACGAGCAAGCCGAGGAGGTCTGTTTGTA.CAAAAACTCGAAACTACTACTCTTCTGTCTGATTGTAGCAACT
JJ=    38  MV=                CA.CTTCCACTCTGA.ATCACAGATATTAACTAACTAGGCTAGGCTCT.C.TCTATATGTACTCA.AGGATTATTTCCTTCTCTATCTC.TATCTCTTATCTTGGTTGTTATATGTTTCCATCATC.T.ATGAGG.AATAGTTGAGTGGTGGAAAACAAATATCAACCAAAACAGAAAACT.TGATATAGCCATAAACTCAACTGGTGGGAAAAGAAAGACATTGACCACAAAA.ACATAAATCTGGCCACTTCAAAGTTTACATCTTTTGAAACATAGAGCATTACCAAACGAGTGAGTTAATGAATTGAATAC.AACATCTATCTAATAATTGGTGAGAATGATGACCATTGATG.TGCCTACCACTGAT.TA.GACTGAGACCAAATGTGGGGTGTTGG.GGGGTAAA.TTCAACCAAA.TCAAAC.TATAGGGTAATAAATGCAATAAAGAAAAAACAAAGAGATGAAAG.TAAAGAG.AGAGCAGAAAATGTGAGTGGGGGAAGATGGAGAGTGGTATGGGAACAACAA.CAATTGATGCTATGACAAACAACAACAGCAAGAAATTTGTGTGA.GAGTAGAGAGTCTTGCTTCAGTTGAATCAAAGATTGGTCCTTT
JJ=    39  MV=                TT.GCATTTTCCGGC.GAGACGACGCTTCTTCGGACGGATTCACCGAT.C.ATCGGTTGTTTCAT.TCTCTGGTAACAGTTTACTGTTT.TCGAGTTTTCCGTTTTCTAAGCAATGTTCAAGTACT.A.TCAAGA.TTTATCGATCGGTTGGTTGCGTGAGAATTGATTTTCGTATTGATC.TTCGTTGATTAGGTTTCTTGATGTGAGCTTTACATAATCTATCTATAGAGAA.ACGAAGAAGGATTTTGGTGTTATGAATGTTTGTTTCTGTTGCTTATTTGAAACCTAACTTAAACCCTAATTTTCTGTTTC.GTA.TGTTCTTCAGCGTCCTCTGGCTTTGTGATTTCAGAAC.TTGTTTCACTAAAT.CG.TTGCTAAAATGGCTCATTCAAGGAAC.AATTATGG.TAAGAGATCT.TGTTTT.AGTTAGTTTTCATATTTGATAAGAGGTAAGAGAGTTTTTTTCTG.ATGATAC.AGATAATAATGGTGCTGGATTAGAAGATACTGTGTATCGTTACTTGTGTCT.TGTGAGAAGAGCAGGGAGTTCTTGGGAGAGGTGGTGAGATTGCA.AAATAGATTAGGTCTGAGACTAAAGCAAACATGAGGGTAAACG
JJ=    40  MV=                AG.TACTAACTTCTA.CTGGAG.CGATTTCCTTCTCTCGGACCCGGTT.C.CTCAAGTAGTGGGA.TCCTCAGCTACTAGCGACCTCAC.TTTTACGCAGAACGAACATCATTTCAACATCGAAGC.C.GAATAC.ATCTCTCAAAACATCGATTCAAAGGCCTCGGGAACATGTCATTCC.GCGAGTTCCTTCGTTGACGAAATACTAGATAAAGACCAAGAGATGTTGTCAC.AGTTTCCTCAACTCTTGAATGATTTCGATTATTAGATCCCTTCTTTTCCCTATTGTTGTTACTTCTCTTGTAACTGGTTT.ATGATTTTCAAGAACTATGTTTTTTCAATAAGTTATATCTC.TTCTCTTATTAGTA.CT.TACTTAGTACTTAAGTAGTAACCAAG.TCTCTTGA.AATACAAAGC.TCAAAA.TTAAACACCTTTTGATACAGAAATAGATCCTCTGGCTCTGGAAG.AAGGTTT.TAACTCTATTTCTATCATTCGTCTTCTCTGCAGACGATTTCTCTCTGCAAG.CTCCCAAAGTCGAAAACTTTATCAGCAATGGCGGTTTTGTTGTC.ATCTTTCTCTCCACTAGGAATCAACATTGACATGAATAAGAAT
JJ=    41  MV=                CT.GACCATTCATAT.ATGAAGTATTATTATTATATCTAGAAGGTGTT.G.ATTTTAAACTATTC.CGTATAATATATCTAGAAGACGG.CTCCGCGCGTGGGGAATGCATCAAACTCAGAGAGTT.T.AATAGC.TTTTTTTGGTTGACGTCAACTACTCAAAAGAGTTTAGTTTTTGAT.GTGTATATATCCAAATAAAATATCTTTAAAAAGAAAATAATAATAATAAATG.GTTTCGAGAAAACACGAGGAAGATTCTCATCCAACCGAAACGACTCTTTCGTTTTTAGTAGTCTCTTAAGCTACGCGGTG.TCGCAAATCGTGACCACATAACCCGTTTTTTCCTTCTTTTA.CCCCTTATCTTTCC.AC.GTATTTACGTTAATACCTACACTCTT.CGCTGCCA.CTTCCTTACC.CACCAA.GTCACAAGGGTATATTCGTCACTTTCCACACGTCTTTGGTCCAC.ACAAACT.CGGTATCTATATATAGTTCCCAAACGGACACGAACACATCATCACAACTAC.TATCACACCAAACTCAAAAAACACAAACCACAAGAGGATCATTT.CATTTTTTATTGTTTCGTTTTAATCATCATCATCAGAAGAAAA
JJ=    42  MV=                AT.GTCTGTATTATT.AAAATGTAAAAATAGATTACTATTACTATATT.T.AAGTTTGTATTAAT.ACTTTTAATCAACCTTTTAGCCT.TTTAATCTTCTGCTATATATATATATATATAATCCA.T.ACCAAA.CGGTCCAAACTTACATTTTCCCCTCTCCCTCTAAGTTTCAACATA.ATCAACCTCCAAATTTCAACCTCTTGTCTTTAATTTTGTTCAAAGAGGGAAT.TTGAAATCTTGAAACCCTTATTTAGAAATAAATTTCGTGTTCTTGTTTTTCTCTGATATCATAATCTGTTTTTTTTTTCT.CACTTGTTCCTTGAGCTTTAAGAAAGACAACTATAGGACTT.AGGGTTTCTGTTTT.GT.GGAAGTTTCACACTGTTTTCGACAAG.AAATTTTT.AAATCAAGAT.CAAGAA.TACGACTGAGTAAATCATTTGAAGAAATTATAGATAAAGAAAAT.GGTAGGA.TCATTTTTACCACCTGGTTTCAGATTTTATCCAACAGATGAAGAACTTGTA.GGTTATTACCTGCACAGAAGAAACGAAGGGCTTGAGATCGAGCT.CGAAATAATCCCATTAATGGACTTATACAAGTTTGATCCTTGG
JJ=    43  MV=                GA.ATCTTATTTTTT.TCCTGCATACAGAAAAATATATCAGATAAAGA.A.AAACCTTTTTTTTT.GTGGTCTTAGATACTATTATTCT.TAAATAAAACTCCAAAAAATAAAGTCAAATTAGATA.T.GTAGTG.CAAAGGCTTGTTGTTTATTAACTTTACTTGGGCCAATATGAGATT.ACCCAAAGAAACATACTTGGTGGTATTAATAATTACAAGGCTTTTAGCAAAG.ATGTATATCTAAGCGCATTGAATATACAATGATTTGGCCCAAAAGGACCATTAATCAAAATTATGGCGCACTGAATATAC.AATGATTTGGCCCAAAAGGCCCATTAATCAAAATTATTGCG.CAACGAGGTCAATT.TT.TTTTTTGGCTTAATTGCGAAGAGAAG.CAAAACAG.AACAAACACA.AAAGTC.TTCGACGACCAAAGAACAAGATCATCCTCTGATTTTTCAGACACATATTTGT.AATTTATAAAGTTTGTAGCTTTTTCCTTAGCTTGAGATTACACGAAGAAGA.AGAAGATGGATGACGTTAAAGATAAGCTAAAGGGATTCATGAAA.AAAGTCAATCTCTCTTCTTCTTCCGGCAAATTCAAAGGCCAAG
JJ=    44  MV=                GT.CAACCCCTTCTT.GTACTTTTTGCTTCGATATCATGAAATCATTT.A.AAATTTCACCAATA.CAAAAATTAAACTACAGTATAGT.TTTTATATTCTATACAATAAAGTTTTTATTTTATTT.T.CTACTA.CACTAATATTGCAATTATTGGTACTGACTATTATTAATGGGAGGA.GTGGGTCATCTTATTTTATACTTGTAGACAAGAAGAAACTGCTTTTTCTTCC.CTGAGGAAATATTTTTAGGATTGGGTCTCGATTTGGTATGAGACATGTTATTATCATATTCTTGTCTGGTCACTTGATTT.ATTATTATTTCTTACAACAAAACAAAAAACTACGAACAGCT.TTTGTTAGATTTTG.GT.ATGTGGTTCGGTTAGATTCTTTTTCA.CTTAGTGG.TGGCTTTGTT.CAGATA.CCAAACCCAATCACTGTCCTTTTCACCTTCCTATCTCTCTTACA.TTCCTCC.TTTTATTAGCTTCTTCTCTTCCCCTACACAAAAACGACCATCTACATTATT.TTCATCATTTCATATTCAAAAAGATTTCTAAGTGTTGAGCTAAA.ATTCTCCTTAATAAAGAGAATGTCGTCGAAGAAATATCGATAT
JJ=    45  MV=                TC.TACATGAACTAA.GTGATTGTATTCCAGTGGCTATTTTCATTTAA.C.TATAACAAAAAAAT.CGAATGCGATAAAACTACTTCGA.AAATAATCGATGGCTCTTGGAATTTTTATAAAATCT.A.GTTCTT.GAAATAAATAAAAATTTCTATGCAATATTTTTCGGTAAATTTTTG.TTCTCTATTACAATAAAATTTTATTTTAAAGAAATGAAATTGTTATTTAGCG.TATATTTGTAACCAAATTAGCAGGCGTAAATACAAATCCTTTAAATAACTCTGTTGTTGTGTGGATATGCGGTAATGTCC.ACCCGTGAATAAATGTTTACGTGTTATATGACCCAACAAAG.TGAACCAATTATAT.TA.CTCCTCTCTAACGCACTTGTTTATTG.CATTTTTA.TTTATTTGAT.GGTCGA.AACAAAATAGTAAGAGTAGTTGTTGCATAGGAAATTGCATCTGC.TTGCTTT.TGAAGCGTTAATAACTTATAACCAAGCAAGACATATATCATACAGAGCAAA.AAATTAGGCAAACCCAGAAAAAGCCACCACATGTTCCTCTTCTC.ATGATCTTAAAATTGAAAAAAAGAAGGTGATAAGTTTAATCTA
JJ=    46  MV=                AT.GTTCTCTTATAA.GCTCAACAACTTGATTTGATGGTATCAACAAA.C.TTGAAATTTGTCTC.TCTTTTTTTTTCTTCAGTCTGAA.CTACTTCTCCCATGGTTTACTGAAACTGAGTTTAAT.T.ATTTTGGCAATGCAATTTTGGATTTTGCTTTTAGTTTCACTTGTGTTCTCTG.AGAGAGTTGACCCTGAGAAGTAAAGTCAACACTAGACGTGTGCGAGTTTCAA.TGGACTGCATTTTTAGGTCCAAGAAGTAGCTACGGCCCATCTATCGTAGAAGTTGTTTTTTGTACTAAAGCCTGTTATAG.CCGAACTAGGTCGCTACGTTTCCTAACTTGTCGTTTATTAGGCTACTTTTAAATCG.CA.CGCACCAATCCAGTTCTTACACGCGT.TTTCACAA.AAAGGACCTT.ACATGG.GTTGTTCCCCCAATAAGAAAATTACACGTTGCAGAATCGAAGCA.GTGGTCT.ATCCTTGTTATCGTCCTCTCGTCTTTATGGCTCTTCCAAGTCATTTTGAGA.AATTTTCGATTTTGAGATTTTTTTCCAAATATTACAAAAGGAAA.TAATTAGATTCCTCTTTCTGCTTGCTATACCTTGATAGAACAA
JJ=    47  MV=                TT.TGTTTATGTGGC.AATATAATATCTTGTTTTTAATCAACGAGTTA.G.TTTGACTTAACCAT.TGGTTAGTCTAATTGTTTGTCAT.CTAAAGAATGAGTACAACATTTGTTAGGTTAACTCT.C.TCAAAT.GAATTCTTATACAAATTGTAACATGCATAGAGATAACTCACAAAA.GGGTTTGATAGAAAGAAGAAGAAATGAATGACTTTGAAAGCATGATTGATTT.TGATACATTCATATATATCTTAAATTATATTATTGTTCTGTCCCAACAAATTTTCAAAGCATGATTGAGGCATTTTAAAT.CATCATTATATATACATACAAAAAAATAATAAATTTTGGGC.CACCATATCTTTGT.TA.TCCGCATTAAAACCATAATTGGTTGAAGATTTTTA.TAGTGTTTTT.TTTAAA.AAATACTCTAACCAAAGATTAGTTAGAATCATTATGTATTCACA.AATAAGA.AGTTTATAAAGCAAAATTTGGAGGGAGTTTATTAACAAATGAGTGCGACTT.TGCCTCTTTTCAATGCCCAATTTCTTGAGATTCTGGCTGTTCTG.CATCCAAATATTAAACAATCAATTCCTTTTATAAAAAGCAAAC
JJ=    48  MV=                TA.GCAATCATCTCC.TTACTAAATTGAATTCGATAAACTATAGCCAC.T.ATGAATATAATCAA.ATGAAATTTGTGACATAAGAATT.TGGACGTAACGAGTTTGAATATCTATCTAGATAAGT.T.ATTAAA.TTCGTGACCAAAGAGTTTGGTCGTAACAAGTTTGAATTTTTTAGG.ACATAATATTATTATTGGCTAACAAGATTACGACTAACGAGTAAATAATCAT.TCCTTCGGTCCTTCCTCTAAAATGCCGTTGGTGATCGTTTATAAATAGGGGAAATAGGAAAAGGGAAGAAAGTAGACGTG.GCAAATAGCGAAACAATGATTGAGCTATAACAAAGGCGAAA.CTTGAGCGGCACTA.AT.TGAAAATCACTCCTTGTTTTTTTGAA.GAAAAAGT.AAGATGTAGG.GCTGAG.AATTCGTCTATGTGATCCAACGGTTTTAAAATGATCCTTGTTCC.TTCCTCT.CCTATTTATCTGAAGGACGAAGTCCCCACGCTGCACATAACCGGGGCACTT.AACGTATAGATCATAAACAAAGAAGAAGAAAAAAAATAAGAAAA.GAAGAAGAAGATGTCGTGGCAAACTTACGTTGATGAGCATTTA
JJ=    49  MV=                AATAAAGCCCGAATT.GTGATATTTTTTTAAAAATAGTTATGTTTCTA.A.TAAATTCGATGTAT.TTAAAAGTTGTGGTGACAAAAGA.TCGGAAAAAGAAAAAGAATGTTCTTTCTTTCACGGT.G.TCCACA.AGGCTGACAAGCATGATTAAGACGACCACTAAAGTTTTCTTGACA.CCAACATTGTACTTACTTTAGATGCTCTTCACGAGTTTGCTTCAAATGTAAT.AAAAAAACTTCTTTTAGTTACATGAATCGAGATCTTATTACTGAACTAATTATGGGAGAATATTCCCCATTTTTCTAATA.TTAATGGCGAGGTATCAATCTACATCTATAGCCAATTTAGC.CACGTGTGTGGGCC.AA.CTTTTATCCGTTGAATAAGTGCTTCA.ACGTATAA.TTAAAGACTT.TTGAAA.CTCTTATATGGACATATAATTAAATGACTTGGCCTCAACGTATA.CATCATA.GTTTTATATCTCATCTCTACCTTCCATAGAAACTCATTTGAAACTTTTGGG.CAGAGAGTCTGAACAATCGCTTTGTTGTCGTCAAGAACGATACG.TCCCTATAAATGTAAGTTATTTTGTTTCTCTAAATTCAGAATT
JJ=    50  MV=                TT.ATGGCCTTCAAA.CTTGGTCTCAACATCGATCATGTATATGATTA.T.CTGATTCATCCATA.TAGAAGAGGGCTAACCCGCCCCT.TGTACCTTGCTTTGGCCTTAAAAAGGTTTTCAAGAA.T.TTACTT.TCTTTCTTATTTGATTTTAACTTTGTAAATGTCACATTTTTCCGT.TAATTAATTCTTTCGCTGAGTGACAAATATGTTAATATGACATTTATCATCA.AGATATATATTTTATCATATTTTTGATACATGACTATCAAACAAACGTCACACTATTGGTCAGAGATTATTCGACATAAT.CCATAAGAAGTTGTAAATATATCATCAAGTGTGAATAAATG.TATATAAATATTAT.TA.AAAAAAAAAATTAGTAGTTGCTTTTT.CGCGATTC.GTGCGAATAG.ATTCTG.ATGCCAAATTTGGATATTATTAAGAGCACATGTTTCTCCTTGTG.TCGTGTC.TTTTATTTAAGAGAGAATCATCATCTCTCACTCTCATCTTCTAGAAGTTAA.AACATCACGCCATCTTCCGAATTCAAACGCCGATGTTCTGTCGT.TTTCTGTCTCACATATTGGAACGAGCGTAAAGATGCCTAATCA
JJ=    51  MV=                TC.ATTTTTTGATTT.ACAATGGTATCTCAATGGCAGATGACCCCCAA.G.ATCATTGTATATCA.CCACTGTTGTTCTTGGGTTGTCG.AAACCGGATGTTGGAGTTGGAGGGATGCTATCCTTT.T.GGCCTC.GAGATATTGTTACACTAACACACATAGTCACTAAGAAAGCCACAA.GTTCTACTAGAGATCCCATTTTTTTTTTTTTGTTGCAATATGAAATTATTGT.ATATGGATGAATGACTCTTTCACTCGATATATACTGTGTTACCAGTTTATTACATTTCCGTAACATGTTTTTTGTTCTTC.ATATGTGGTCAAATAAAAACTTAAATGTCATGGTTGATGTA.TATGTAGTCAACTA.TG.GTGTTAAGCCCAATAAGCTTTATAAA.AGCCCAAT.AACATTTTCA.AAAGCC.CGAGAAAACCCGTGAAACTACGTCCGATCCGAAGATCGATCACG.CGACTCT.GTTATTTAGAACGACGATCGCATTATTTTTCTCCTAATAAACAAAACGAGC.CCGCCAGATTTCTCTGAGACAGTGATTCAGTTTTGGTTTTGGAA.CCTAATTCTCTCTCAAGAGATTCAGCTAAGATGAGTACTATAA
JJ=    52  MV=                GA.GACACAATTTAT.TGCAAGATTGAGTAGAGTCTCAATCAAAATGT.T.GAGGCATATAGTGA.CTTCAATTATCAGAAAAAAAGAT.GATAAGACTCTCTGTAGGGACAAATATCCCATCATT.C.ATGTTC.TGTCACAAAACCAAGATTCTGCAGCTTACTTATATACTCCTTCCT.TCTCTTCTTCTTACCACTAAACCAATTTATAGCTAATATTTGTAAGGGATAT.ATACATTTGTGGAGAGGAATCAATACTCTCTTTTTTATAATTTGGAATTATTAGTTTGGTACAAAGATGTGTGTCTGATC.CACTTGGACTCTTCTCAATTTTTAAACCAATCCATTACCAC.ACACACTCCCTCCT.TA.GACTGACTCCCTATCTTGTACTCTCC.ATTAGAAT.GACATAACTA.CCCTGT.TCTGTCTTGTTCATTGCTTTTGGTGGTAAGGGTAGTTTATGGTT.TTCTTTG.TTTGGAGAATTTGAGTTCTCTTTTTCTGTTTGGTCACAATTATCAAAAGAG.AGGAAGAAGCTCATTTTCTTGATCTTATTCTCTCTCTTTTAGTA.GTACATTACGGCACGTCTTCTTCATGAGAAGGACTTGAAATTC
JJ=    53  MV=                AC.AAGAGTCGAATA.TTAATTAGTAATTTCACAGTATAGTACATTAA.G.ATTAACGAGACCTA.TTGTCTCCTGTAATTGAGGCAAC.AAGATAAGGGTAAAACGAGAAAAACAAAAGAGAACA.A.AGACGT.GGCTATTTATCATTGGTTGAATTCAATATTAATTTAATTAGTAAT.TTCACAGTGTTCTCAAATCGTGATCGTGTGTGTTTCTTCTACCTCTGAAACT.CTTTTTGTTTATGTTGATCATCATCATCGTCATCTGCGTGTAAAACACACTCACGCCATCGTTGACGTCTCAGATCTTCA.CATAAAAGCTTCTATTATCAAACTCTCTTCCTCACGGTAAC.CCTAACTATCTGTA.AT.TTATCTCTCTACACTTTCTTCATCTC.TTAATCAC.CTTAATCATC.TTAAGC.TTTGTATTTCTAGATCCTTCTCCCAAAACAACGATTCGTGATCT.CCGTTCT.CATAGATCAGTTTCGGATTTGGATATTTCTTAGGGATTTGTGTGAGATATT.TTTAGAATTGTTTCGATTTAGGGATTTGTGTGAAGAAGATGGAT.TTTCCAGAGAATTTGCCTTCAGATATAGGAAGATTAGAGCAAA
JJ=    54  MV=                AC.CCTTAAACCTAA.TATTTTTTTCTGGTCCAAAAACTTTCTCTATC.A.AGCTTTTGCATTTT.TTCTTTTAAAATAGTAACAGCTC.CTCCATTGTTGGGTGGTCCCATAAAAATACATCATA.A.CCATCA.TCAGCAACATATAATAGCGATAGCCTTAAGCTTAAAGATCCAAGC.TTTTGGATATAATATCTAGTTACATGTATATATATATATATGTGTTTGTATA.TTTATAGGTATATAGTATATTATCGTGTGCGTCCGTGTGTAACATCACTATCATTACCCAACATACAGCTTTTGGAATTT.CATTGGACCCAAGAGCCATTCGATCCCTTTCTTATAATTAA.ATATAACGAAGCTT.GT.AATAGGCTTTGGTTTTGGTCCCAAAT.ACAAAACT.TTAAGGTTGT.GCCTTG.TTTGTCTAAGGTTTTCGCAATAGCTTCCAAAAAGACACGCTTAT.GTTTATA.TACATTTCATTTTCCTTCATATCATTCTCTTCTCTGCCACTTCTCCATCTT.GTTTCTTACTCATTTCTCTAACAATTTTCCAAATTAAATACGTT.TATAGGATCATCGTGGATGGATAATATAATGCAATCGTCAATA
JJ=    55  MV=                TT.CTTATGGGTATG.CCAAGAAAAGTTATATAACTTTATTCTATACT.G.CTTTCACGTTAAAT.AATGTAACATTATTAATGTTGTC.CTTTTACTTTTCCTTGAATTGATTTGGGAAGAAGAC.T.ATTGGC.TTCCTTATCACATCAAAAAGTCTATGAGTAAGTGAAACATTGGCT.GGCTTTTGCTTCATTCCTTTGTCTCTGTCTTCATGTGAACAAGTTTGCAGAA.ATTTGTGGTTTCTTTTTTTACTTTCTTTTGTCTAATACACACACTCTCACCACTATTATAAAGAAAATCCATAGATCCCG.GTCGTGCGTACTGCCACTTTGCTTTCCACCCGACAATGATT.TGGGAGATGTTTTG.TT.TTGTGTCATACATCTACCAAAAAAGT.CTTAATCA.TTGTTCATCA.AAAGAG.CGCCCAAGGGCTCTTTCGTCTTCTTACCACACGCACACTAGTTC.GAGAGGG.TTTTTAAGGAGCTCTTAAGCCTTTCTTGATGACTCATACCACGAACAAGAA.CCAATCTTGTCACCCATATAATCTCCGTATTCAGAGAATTGAAG.AGTTCTTGATCACTACTGTTGTATCAAAAAGGAACTCTAAGAC
JJ=    56  MV=                TA.TATACATTTGTA.TATAATCTAATCTTTTAAAAAGTTAATAAAAT.A.CTTGGATATGATTG.AAATTCTTCCCACTTATAACCTT.TAATCACCAATTGTATACGGCACTAATCATCTTACT.G.CTTATA.AAACTTTAAATTTATTTTTCTTCACACAATGTGTTGGCAAATAAG.TTTATTGACAGATCAGCAAGGTAAAAAAGCATTCTGACCGTAGGATCAATAA.CCAGACCCACTTATAGTAACATCCGAGGGATATGATTATTTTATTCCTTTTTAATAAGATATTCATTTATTTTTGTTAAA.AGCTAATAACACTTTTTCTCCTTAATTAACTGTCAATAAAC.TTAATTAATTTCCA.GC.AGTTTTGGGAATAGATATAAACCAAA.AAGCATCA.AACGGCTATA.ATTGGC.GTTACAGTTTTCTTAAGAGGAGAAGGATTAGATTTAAGCGAGAT.TTTTTCG.GATATATATATTCTCTGTTTTTCTTTAATTAAATTGTTTCGTGTTTTTGTT.TCGAGTTTTCTTCATAAA.GTTTTGATTTTTGTCGGGCTTCGAT.TTTCGGGGTCCGAGATATTCTTCTTCTTCTTCGCGATAATTTC
JJ=    57  MV=                CT.CTTGAGTCTGGA.TAGAACTTAAAAAGATCATGTCCCTAGTGGCT.T.CACACAATGTCTAT.GTCGTTTTCATCTCTAACGTCTA.AGCCCATCAATCCCATGGGGTCGCCATTCTCACTCT.T.AAATTC.ATCTTTACTTGCATTTTCAGAATTTTCAACAAATTAAACAAGACG.TTTCTCTTTATCCACTAATACAACCACATCTACCAAAAACTAATCTTCTGTT.TAAGTTTCTGTGCGTATTATCTTCACCTACCTAAAAGTTCTTAACCCACATTCATATAAAACTTTAGACTTTAAGCGTAT.AAATAAATCGTTTCAAAATAGTTATACATGACTAGAAACAA.AATAATAATACTTA.GA.TGTGATAATTATGTTTAGTCTTTTTG.TCACTATA.GTAATTACAA.TTAGTT.GAATAAACAAGAGAAAACCAAAATTATTCGGACAGTTTTATCCT.CATTCTC.CACAGCTTAAAAACAAGTCGCAGAGGAGACCAAACCAATAAAGGCCAAAAA.TAGAGAGTTTTTCTCTGGATCACATTATCTCTTTCTTTTTCTTC.TTCTTCTTCCTCATGGATTCTTTAAGAACTCGAAATGTATCCT
JJ=    58  MV=                TT.CCTTTTTTCGTT.TTTTTTATGTTCAAAAAAATTATTATCTTCTA.G.AAGAGGTTTAATCG.AGAGAATTTTTATGACATATAAT.TTATATAGCGGAATCACGTTTGTTAACATGAAAATT.T.TATGAA.TGTTGTACACGGTAAAAAATACCGAAATCACGTTTTCAAAACTTG.AAAACGAATACCATTCGTCATAAATGATATATAGTGAGATCGATTCATTTTT.TTAAGAAAAGAAATTCAAACAAAAATATACGAATTGAGAATATTGATCTAAACATAGGGTTTACCAAATTAGGCTATACA.AAAAAATTTACCTCTCTAATTACTCATTCCAGATTAGGTTA.TTTAACGAATATGT.GA.GGTTGCTTTTGGTCTCTCTCTTTATC.CAAGAAAT.AACAAATTTA.GATTGT.GTGGTGTTTAGATGGTGTTAAAATCTATATTAATCTAGTTTCCT.CTTTTAA.TACATATAAAGCTAAATTCATTTTCTTTGTTTTGTTAAGAATTCCTCACTT.TGTCGTTTTCAGAATCATATAAATTATAGAAGGGAATAAAAAAA.AACATCAAGTCAAAATGAAGGCTTGGGTCATATGTTTGATGGA
JJ=    59  MV=                TT.CAA.TTTGATAG.TCCCCTTTCTTTATTCGTTATATTATATATAA.C.ATAATTTCTTGGCG.AATTATGACAAAAACAAAAAAAA.CAAAAACAAAAAATTATCGGCGAGATGTTAAGAGTT.G.AGTGGT.CAAGTTTCACAATTCTCTGCAACATGTGGAAGCATAACGTACTTA.TCGTGGGCCACACGTGAGCGGTAGACTTCTCAATTTGAGTAACCAATTAAAA.TGGGCTTTACTTAACGGCCCAGTATGAATTTATAAGCAGAAGTGTCCATGTTGATATGTCGCATGTACTTACATCAGCAA.CTATGTATTTATATTGTGCTTCAATTATTATTGGTCATAGT.TTAACACAAAAAGG.CC.CGCACAGATACAAATCTTAAACAGTT.TGTTCAAA.AAGACAAAAA.CAAACA.AGAAAAAAACAATTTCTCATTGATCATCAAAGATCAGATCTCTT.GACCACA.CATTATATATTTTCAAAAGTACTAGTTGTTTGTTTTTAATTTTGATGTAAT.AATTCTCACATTCTCAACAAGATCGATCAAAGTAAGCAACCATG.GCGGATTCGTTGGCACCATTGTTGCCCACCCACATTGAAGAAG
JJ=    60  MV=                CC.ATATTCGTTGTT.ATTATTCTAGCAAAGACTGATTCTCTTGCGAT.A.CAACCTGTGAAACC.TTTCTTAAATATTATAAAGGTTT.TAAAATACTTTAAAACCATGATTGTTATAAACAACA.T.GTCACA.TATGGATGAACAGTCCGCTGGAGATATTAATAAATTGTATCTATG.GATCTTCTTTGATTAGTTCTCGAAATTAGCTGGACTATGAAACTAAAATCTA.TCCATCAAAATATATATACCACATAATTACTTTAATTCAGGGGATAAATAAGTAATCATAAGAAAATCAAATTCAAGCAC.ATATTTTTGTTGAAGAGTTAACCCTCTCAAAGTTGTTAAAT.AGGTAAAATTTAGA.AT.TTTCTCTATTATAACAGATGATGGTA.TTAATTCA.TGTATTCTTT.TAACCA.CTCAAAACTCCAAAGAGATTCAAGTTTTATCCAAAAATATTTGT.GGAGCCT.ATATTGCTAAAAAGGTTAGAACAATCGGTGAATAAATATGGCAGAGAAGGT.GGAGGTGACCACGATGCCCAAGTCTTCTCTTTTAGGAAAGCTTG.AGGTAGAAGTTGAGATCAAAGCTCCCGCGGCGATATTCTACCA
JJ=    61  MV=                TA.TTGGGGATTTTT.TTTTTGTTTAAATAATTAAGAATAAACAAAAA.G.AGAGAAAGCAAAGA.GACACACATGCAAGCACGTGATG.AGTGCATGTCTCGCAGAGTCTCACGCCATGCACATT.T.CATCAT.ATCAACTTCGTTGACTCCTTCTCAGTATGTCTTTACCTTTTTCCT.CTTATCAATTCAAATTATTCAATACATGTTGATGTTTTAATTTAAATGGGCT.ATAATGAAGTTTATCAGCCCAATAAGGCCCACTTATAGATTGGTTTATTTTTTAAAATTTACAATTGTTATATTGGCCCG.TTTTAAGCCCATTAAGAATCACATCATCAAGAAATCCAAAA.TCTGAAAAGTATGT.GG.CTATGTGGAAGCAGAGGCTGGCGCGT.GCCTTATC.TGCTTCTCTC.TCTCCA.GTGGTCTCAAATCTCTCTGTGTGATCCCACTTGTCATCCTCCTC.CACAACA.TAAAGCTTGAGACCATAACCCTTTAGCGTTTTCGGCTAAAGCTTTCGCTGA.CTACTACAACAAT.GGCGTCCTCATCCCTTTCCCCTGCTACTCA.GGTTCACTCTTGATCGTTCGAATCGAAACAATCGGGTCTCTTC
JJ=    62  MV=                GT.AAAATCTGTTCC.TTTCTATCATCATCATCATCACTAGGCACTAA.T.TGCATCTCTTAAAC.ATACTAAAATTTCTGGAAATGAA.AAAAAACTGAGAAACGCAAAAGAATTCAACACAGCA.T.CAGAAA.ACTAGATCTAGGTTTCGCCGGGAGTTACCAAAAACATTAGAAAAA.ATCGATACTTACACGAATTCAACCAATTCTGGAGAATTTTCTTCCAAGGCAA.GCCATTGCTTGCGAGTTAGAAGAAATTGGTAAACTATGACTGCGAATCAGAGTGAAGAGAATTTGATTTTGTTAGTCTCG.ATTCATCACTATGTGTTGAATACAGAGATGACGAAGATCTT.TTGAGGGTTGAGAG.AG.AAGAAGCTAAGAAGATTGGGATCAAT.CAAAAACG.ATGGCGAAGA.AAAGTC.TCAAGGGTAAAATTGGAATTAGAAAAAACATGTGGAGAGCACGT.GACACGT.GGGATTTATCTGAGTTTCACAGTAGACCTGTGAAGTTCATCGTCTTCATCG.TTAACTTCGCAGACTCTGTTGATTAGTCAACACAGATCAGAATC.TGAGGCTTTGGCCGAGACGAGAGAAGCAGAAGAAGAAAATGGC
JJ=    63  MV=                GC.TTATAGCACACA.GCTTTTCACAACTTTGCCTAAATTGTAGTTTC.T.TCGATACCCTTTTG.ATGTGGTCGTCGGCGTGTTAATT.TGTGGTCACCGGCGAGTAAGTTTCTCCCAACCGGCG.A.ATCCCA.GCAAAAGAAAAATTAACTTGTTTGTTGTTTGTTTGTATGTTTTTT.TATTCCTATTTCATTGTTATAGTTTTTGATGTACATAATTCCTTTTATACAT.AGTTGTGTCTATGTGTGTGTATTGTTCTCCTGATCAAGTTTTTTAGTGGAAATTCTGCAAAGTTAAAAACGAAATCATAC.TATCTCACAATTCTATTTTGTTCATCATACTTCCGTACACT.CTTACTCAGACAGA.GT.CAACGAAAGCCCTAATCTTTCTTATC.TGACACAA.ACACTAACTC.GTGTTT.CATAATTTATCTGTTATTAATGTTATGCTCAAATTAGGTAATTT.ATCAATT.AATCTCTTTTTTTATTTGGTCGTCTTCTAAAAATCTCCAACTTTCTTCTCT.TCCATAGAACCTCAAATTTCTAGGGTTTTAGGGGTTTTTCCTGA.ATTGAATTTCCCAGATCGAGATTCGCTGTTTCTCGATTGGGGG
JJ=    64  MV=                TT.CTTTGAGATGGT.TTTGACTTCAGCTATATAAGTAAGTCTTAGGG.T.GTTTAATTTAGAGT.TTGAATTTTAAGCCTTTGAGTCT.GTCAAAACCTAAAATAGGCACAAACCAAACAAAAAC.A.ATCAGA.TGTTTTTTTTTGGTTACAGAATCTTTAAATTAGACTGTTCTAGAT.TCTCAATTGGCACTAACACAACTAAGTATGTTCCTAATTGGTTGAAAAGTCA.TAATATTTGTCCTTGCACAAAATGTGTAAACCATAAAAAGAAGAATAAAACCTCCAAGTCAAATATTTTCTACTAATTTA.CAATAACTCTTTTCTAGAATACTAACCACCAATAACTTAAA.AAAGCAGTTTGTCA.AC.AACATCCAACGACTATTTTTAGCTGC.CTTCTCTC.ACAAGTCACT.ATTATA.AATGACCTTTTGGATTCATTAGCAAGAAACAACACAAATCATTC.TTTACCT.TCATAACAAAAGTCACTATAGAAATTACCTTTTGATTCATTAGCAAGAAAC.AACAACACAAATTCATTCTTATTTACGTTCGTCAAAACCATGAC.GAAAGAAAACCCTTCAACCCTAAATCTCGGACAACCTAAGGCA
JJ=    65  MV=                CT.GTTTCGGTGTTT.GGTCTTGTGTTGATGAAGTCTTGATCTTGTTT.C.TTCTATGGTGTTTG.TAATTATTTGCTTTCAGTCCACC.GCATCAATGGTTTTGGACATCGGTGTCTATTTTCTC.T.CTCTTA.GCTGTAGCAAACTTTTGAACTTGGCTGAAAAAAGATACAAAGCAG.TCCCTCTCATGTGCACCAACTTGAAAGCTTCAGAAACCTTGTTATGACTGAC.TCTGAGATATGGTCTTGGCCACATTTACATAAATCGCCGTTTTTTTGGATGATTTGCATGAATTCTTATGAAAATAGGGT.AAAGTATTTATTCAATTCAATTCAATTGCCCATTTAAGGCT.TTAAGCCCCATCCG.TA.AGAAGTCCTAAAGAGTCCTAATTTCA.GTCTGTTA.AGTATTGGGC.TTTAAA.GGCCCGTTTGTTTAATCATTAGGTCCGGTAAACAAAATGTCGGC.AAAAAGT.GCAGGTTATAAATTAGGGTTTGTTGATGATCTTTGACTATTGTTGTGAATT.TCTGTGAGATTGAGAATGCAGGCGGAGGAGATAATATGCCGTGT.TTCAGACGAAGAGATCATCGAGAATTACCTGAGGCCAAAGATA
JJ=    66  MV=                AA.AGCACAAAATAC.GTTTTTTTTCTTAGATTCTGAAATTATTAACC.T.GGTTAGGTTACAGT.AGTATAAAAAAGAGCTTTGTCTT.TCTCTTAGATTCCATTGTCAAGCTTTTGGTACACTT.C.CTCGTC.TCCTCTGCCATCGTAAGTTCCAAAAATCTTTCACTTCCTAAATTA.CACTCTCTCCTTCGATTTAAAGGATCCATCTTTGATTCTGTTTTTTTTTTGT.TCTTGCTTGTTTAGTTGCAAAAACGTTTCAATAGGATAGGAGGAACCTAATCGACAGTTGTTTTAGTGTGTCGTAGGTAA.TTTTTGGGGTATGATGGATTCAATAAACAATTTGCCAGATG.AGATTCTTGGCAAA.AT.CCTGTCTTTGCTTCCGACAAAAGTGG.CTGCTTCC.ACATCGATTC.TGTCCA.AGAGGTGGAGGAATCTGCTGGGTCTTGTAGATAACCTTGCTTTG.ATGAGTC.GATGGTTGTTTATCCCAACGAAGAAGCTGAAAATGGTTCACTTCGCTTCGT.AGATTTCGTAAACAAGACATTTGCTCTGTTAGGCAATTCTCCCA.TCAAAAAGTTCTCTCTGCGTCATGAGCCTAGACTTTACTGTGT
JJ=    67  MV=                AT.TGTCATATTTTT.TCTCTGGATTCTTCATCATTCGAACGCAGGTA.G.TCAAAGTTTTCTCG.AGAAAATGATGGGTTTCTTTAAG.GTCCAAGGAAATGGGAGAGTGAGAAAGAAAAGAGAA.A.GCTTTT.TCTTGGAAGTGTATTGGTTCTGTTTCTGTTTACGAGGAAAAAACA.GAGTCGAGGCGTTGATATACAGCTGTTGAGGGAGATAAAGAGACGGTCATGT.GCAAGGCACGTGATCTTCATTGCGTAATAAGTTTTTCAAAAGACCAAACTCTCAGTGTGACATTTCGTCGAGCACCTAGC.GTGCGCTCCAGGCTTCGTAGATTAACCTCCGAACTTTGAAT.CGTACCTCTCACTA.CTCTCTTCTCTATGTATCTCTCGCTGCAA.GACAAACACATAGTAGAAG.TATACC.ATGATCATTTTCCAAGTAAGGTTTTTCTCATCCTCTCTCACCGT.TACCAAC.ATTTCATATTTCTTTGTCTCTGAAAGCTTTCTTGATGTGATCACCGACGAA.GAAGTCGAGAAGACGGAAGCGGAGGTGAGGCCTAGAAAGAGGCG.GAGCCATTGCTCAAATAGCGTTTGAAGTTTTGATCTTTGATGT
JJ=    68  MV=                CT.TTACCCGTTTTG.ATGAATTATTTGTGATTCTAGCAACCATATGA.G.ATTAGGAAATTGAT.GTTTGTTCTATAACATCTAATTG.CCATAATCGGTGATAGAAAAAAAGAGTTTCATTGCT.C.GGTGCT.TTCCCGGCGATGGTTCTCCGATTCACCAGACTTGAGTCTCATCCG.GTGGAGGTTGTGGAAGATTCACGTGTCCTTAGCTTATTATTATTGGTCTGAC.ACGTCTTAAGCTTATCTCTTTTTTGTGACGTAAAAGTCTGTTGTGGACCTCATATGTAGACTGTCTTGAGCCTTTTATGT.TGTAACACTGAGCCTCAGTATATTAAAAATAAAT.CTTTCT.CTGAAAAAAAAAAA.AA.AAAAGTTAAAAACCTACGCTAAAAAA.TTCTAGGT.CTTGGAAAAG.AGTATT.TGGGCCAAATGATCACATTAATTAGTTATGGGCTGAAATAACAT.TCTGAAG.TTTTATGAGGACCGAGAGAACTAAGTTTAAGAAAAATGTTGAAAAAAGCGT.ATTAGCAGAGGGACAAACGCTTTTTAGGGTTTTAGATTTCCTCT.GAGAGAGAATTTTCGAAAGCTTGAGAGAGATTTCCAACTACGT
JJ=    69  MV=                CC.AAAAGGTTCCAA.GAACTTCATGTCACCAACAATTTCAGCAGTTT.C.TAAAATCAATGCGT.CACCAAGGAAGAGAGTGTTGTCT.GATAAAAACGAAATGTCTCGCTCCTTCTCTGATGTT.A.AAGGTC.TAATCTTGGAGGATGATAACAAAAGAAATCATCACCGAGCTAAGT.CATGTGTTTCGTTTTCGGATGTCTTGCATACTATTTGTATCGATGATGAGAA.GAAGTTTGTGGAATCACATGACATGACTGTGACTGATTTTGATGAGAAGGAAGTTTATGAGAACAAAGGGATTACGTATT.CTGATCCGAGGTTTAGGATTAGTCCTCGTCCTTCTGTTCCA.TATACATCTCCTGA.GT.TTGCAGCTTGTGAAGTTGATACATTG.TTGCCTCC.TTATGATCCC.AAGAAG.AATTTTCTGTCGCCGAGGCCTCAGTTTCTTCATTATAAGCCGAA.TCCAAGA.ATCGAGAAGCGTTTTGATGAGTGTAAGCAGCTTGAGGAACTTTTCATCTCT.GAAAGCTCTTCTGATGACACTGAATTGTCTGTAGAAGAATCTGA.GGAACAAGAGAAGGATGGAGCTGAGGAGGTGGTAGTAGAAGAA
JJ=    70  MV=                AA.ATGAAACAGAGA.CAAATATTTTCAAGCAAGTCTTGTTTCATTTC.A.TTTCTGTTTGAAAA.ATGACAAGTTTAAAGTCATGTCT.CATATGTGTAATATTATTAACTTTAAAATATAACAA.A.ATAAAT.ATCTTTGATTACTTTTTGAAATGTTTTTTATCTCAAGAATTTGGA.AATTTTCGTTGATTGATACATTATAAAATCTGAAAATTAGATGTGAAACACG.ACTTTTTGTCCACCACCAATCCTCCTAGAAATTATCAGTTTATCACTCGATTACTGAATGAATGAATGAGTTATCTCTGA.AAAGTTGTCGTACCATTTATTATCCCACGCGGATTTACTGC.CGTGAGCATGACGT.TA.CCGTATCTATCTCAAATTACTAAAAT.TGTCCTTT.CCGATGGCCG.TCTAAA.GGAACTAACTCGAGGGCATTTTGTCATTTTGAGAAATTGTTATG.AGTTTGA.GTACAAAACAAAAGGACACGACGACTTTGTATTATTTGCTTCAAATCCTCT.GTTCTTCACCTTCCTTGTTCCTTCTTCTCTCCTTCTTTTTTATA.TAGATTTTCCTTTCATGTTGTAATACTTTTATTCTATTAGCGT
JJ=    71  MV=                TG.GAGCGAGCAAAA.ACAGGTAAGATTTGCTTGACTTGATGCTCAAT.G.GAGATTAAATCGCT.GAAAATATCATTTTTCGTCTTTG.AAAATTGTTTATGTAAGGTTTTGTTAGTTCTCTTTT.T.ATCTCT.GCAGAAGTGGAGAAGAAAGTTTCAAGACTTTTAAAGTTCATCCAA.AACAAAAACAGGATTCCAAGGGATTCAAAGAGAGAGCTTCTAGGGATTGTTA.ACGATCTTCAAGAGCAGTGTCAGTCTCTCTATTCTCTATGTGATAATTTCCAACAAGATTTAGATCCGAAAAGTGGTGGC.AGAAGAAAAGGGATATCACGTGTTGCTTCATCGAGTTCGGA.TTTGGAATATTACT.CT.TCAGAGGAAATAGATAATGTTGTTGA.GGAAGGAA.ATGATATTTG.TGAGCT.TCAAAGCAAGATTGAGGCATTGAGGAATGAGGCTGAAGAGAAAC.AACGAGA.ATTGACTTTGCGTGTGAAGGAGCTAGAACGAGAGCTAGGTAATGCAAAAGC.TGAGTGTGATCGGAAAGGAAATTTAGAAGAAGAGATTGCGATGA.AAGCTACTGAAAGTAAGCAATTAGGAGAGAAGAACAAAGGGCT
JJ=    72  MV=                AG.GTTCTATGTCAA.TTACGTGAACAATTCTTGCTAATACTAAATGT.T.TCAGTAAAATCAGA.TTTTTAAAATTTGAAGGGGCAGA.AAACATTTAAAGAGTGATAAAGTGGCTCACGTGCAG.T.ACCAAG.CTGCGACCTCTTTCCAATATCTCTCTCTCTTTCTCTAATTCTTTT.TGACTAAAAATAAGTACTTTTTTGAATAGTCAGTCTTAACGGGAGTGGAGTT.AGTAAACACTTTTGTGCTCTGGTCTGTGTTCAAGTTTTGTCTCTTCTCAAACAGAGAATCCTAAACAGTTTACGAGATTC.TTGATTGTCTCTACTCACTAATGTTTTGTAAAGATGTGATT.TTTGCTTCTCTCTA.TC.TTAGTCTTTTTTCTTGTTGATGTTGA.AATGGAAG.CTGTGAGTCT.TTAAAC.GGGAATTTATTGCCGACCAAACCCCAGACAAAAAAACAGGTCTC.TGGTAGA.TTCTATTTCTAACTATCGATTTTAAGAAAAAGGCTTTAACTTGTTTTGAAA.GATTGGGGATTTGCAAATGGGTTTGTGTCATTCGAAAATTGATA.AGACCACGAGGAAGGAAACCGGAGCTACAAGCACCGCCACTAC
JJ=    73  MV=                AG.TATATTTATTCA.TCCATGATCCTCGTCCCCAAGAAAGTCATGCT.A.TGGCACTCGTAAAT.GCATTTATCGTTACGTTCGATGT..ATTTTAATCTTCTCGATGTATTTCGAATTCTACTT.C.CATGAC.ATCTATGCTCGCAATAAGTCGCAATCTAACAAGCAGCGAAAGTTG.CCGAAGCAGCCCAAACAAACACATCCTTAACATATTGTTGATGATTCTCCAT.TTAGTGTTCACGGAGGGAAAACATAACGGAAGCATGATTAGCATTCTAGGATTAACATGTCTTATTAGAGCAATTTTAAT.TTTTAATTTAGATTCCCGGTTCATTGGGTTAGATCCAATTC.TATCCGGTTTTCAT.GT.GAGACTGGATTTACAATTGCAATTAA.CGTACCGG.ATGTTATGGG.CCATAA.TGGGTCTACAGGCCCAATTGTAATGACATATTCACACACGTGTC.GATCCCT.TTTCATTAGTTTCTTCACACGGTGATCGTTTGTTCGTTGAAGAAGAACAAC.AACCATCAATTTCCGGACGAGCAAGCCGAGGAGGTCTGTTTGTA.CAAAAACTCGAAACTACTACTCTTCTGTCTGATTGTAGCAACT
JJ=    74  MV=                CC.GAAGAACTAATC.TTCACCAAGAACATATATTCTCTCTTCTTGAT.T.CTTCTTAGTCTTCC.TGTATTGTCTAGTTGATGATGAT.GGTGACAATTTTTCGTGTGAAACAAGAGTGTCTTTA.T.TTTTCG.CCTTCCGTCTCTCCTTCTTCTGCTGGTCTGGTCTTGTTTGGTCCT.CCAGTCTTGTCTTTGTATATTAGATGTGGATTGTTTTTCTATTCCCAAGGCT.TTGCAATTTTTGAAACACAAAAACATAAGTGTCCCAAAAAAAATTTTACTTCTGAAAATCAACGGCGTTCTGTAGGAAGA.GAAATAAACTCTTAACTCTGGTTATTGTATATCTGAAATAG.AAACTAGATATCGA.AC.AAATATAAAGTAGCTAACAAAAATAA.AGTAGCTA.CTTGCCTCAA.CTATCT.AAATATAAAATTATAGATTCGCTGTAAAAAGACAATAACTTAGT.GCTCTCT.CTTCTTCTCTTAGTTGACATTTTGAGGAGGACCTATTCATTTGTTTGTTTC.GATCAATATGACTTTGCAGCCTAATCTTCAAGCAAAAGAAATGG.AGCTTTCTTTGGTAGGACTTCAAAATTCAGGAAAGACATCACT
JJ=    75  MV=                TC.CAACTACACATT.TCTTTTTATCTAGCTATCTACAAATTTTGTGG.G.AGATGAATTTAATT.TATGGAAGATGAATTTAACTTGG.TATAAATTTAACTTGGTATAAATCCCAACTTTAAAA.G.ATATAA.AACTTCTGAACTTAAAATTTTAAATATTAAACAAAACAAAAAATC.CCTCAAGAAAAATGTGAAAAGATCAGATAATTACTTTGTTGTGTGTGGAGGC.CATTTTATTTTCCTTTATATAATCAAGGGGCCAGCCAATATTATATTATTACATGCATTGATAATAAAGATGCACCTAGA.AGTAATAATATTCTTTTTGTTATTACTAGACGACAGAAGCC.GTGCCCTTTTGACT.CG.GGTCTTTACTCTTAACCTATCGATGA.GACCACAG.AAAGAAATAT.AAAATT.GTAACGAACATATTTTATTGAGCTTCTTTACCCTCATATGTATG.TAAATCT.TCTTCAAAATTAAAGAGAGAGAGAGAGAAAGAAAACTTGGAAGAATCTGTC.TGTGATAATCATGATGCGATTCACAATCATAGTCATAGCTTTCC.TTTTGATTATTCAATCCCTAGAAGAGGAACATATCCTAGTCTA
JJ=    76  MV=                TA.CAATCTAGTCCT.TATGGCACTAAGTTTACGAAAACAATTCATGT.C.TAATAAGCCCATTA.CCTGAATTAATTATTGGGCCTTA.AGCTCCTAATATTCTGACCTTTTGTATTTCAAAATC.A.TGTATT.CCTTGCATAACAAGAAATCTGATGGTGGTGATTCGATAAAAAGAG.TTCGATAGGATCTGAAATCTTCCTACAAGAAGTAAACTGTTTAACAGAATTT.GTTAAATGTAATAAATAAAAACTTTTCCATATTTATCGGAAAAATAAATGGAACCTTTCCAGCTTTCCTATACCAACTCC.AAATTCCAATAGATAAACATTCTTAAACCCTAGCAGGGGCT.CGATAAAAACTAAA.AA.ATAAAAAAACCAAACACGAAAGCTGC.AAACATCG.ATTAACATCA.ACCTTC.TCTTTGTTGCTTTCGCTCTCGCTCTATAGCAAAGATGAAACCTC.CCCAAAG.AGGTTAGAACCCTAGCAGCCGTTTTGTTTTACTACTTGTTTAATTTCTCTG.TTCGACCTATAGTATAGGGTTGAGGGTTGTTAACTCCAAATTCG.TTTTGTCACAATATATCTACCTGAATTGCTTGTTACGTAAACT
JJ=    77  MV=                GT.ATTCTAGAAACC.AAACTGGGAAAAGAGAGAAGCAAGATGATCAA.G.AGTTTTGTTTTTGT.GGCATATGTTGGTTATAGTGTTT.AGCATAAAGGAAGTGAAAAACGAAGTTTGTTGCATC.A.CAAGGT.AAGCATGTGAAAGGTGTCCAAAACAAGGATGAAATTCAGGTCTCG.TGACCTATATGAGAATTTGCATGCATGATTTCATGGGAAATGAACATTACGT.GTCTGTTGAGTAACTTATGGTCTCTGTTGCTAATCTCTACCTCTATCTCACCAACTCCATGTAGTGGAAAGATTGTTGCA.TCTTTCAAGCATAATGCTAGCTTGAGAGAAGTGAGAACTTT.GACTTTGTAATTGG.AG.ACGAAGACCAGATTAATACAATATGT.TAATAAAA.TAAAATAACT.AAAATC.AAAAAAAAGAAAAAGTCGGTAGGGCAATATCGTCTTTTTCCGAT.CGTGGTC.GTTTCTTACAAGTTTCTTCGTTCGTTCTCTAGAAACGCAGAAATGGAGACT.CAGTATCCGAAACTAATCGAACCATCCAAGACCCGAATTGGATG.GATTGGGATCGGGATAATGGGATCAGCGATGGTTTCTCATATC
JJ=    78  MV=                CG.TAGAAACGCACC.GAAGTACTTCAGAGTAGACTTCTCCCCGAAAG.A.CCACACTGTCTGTC.TCGAGTTTGGAATTCTTAGTAGA.GAGTTTAATAGGGCACATCTTAGAGATGGTGACAAG.G.AAAAGT.TTACTCTTAAAAATGTTCATAAAAGCAAGGTTTATTAAAACTGAA.AATTGCAAGTGTTGTTCTTCCGTCTAATGGTTTATTTATCTGATTCTCGTAT.TGACAATATGGAGATAATGTTTCTGTTTATGGAAAAGCAAGGTGAAGAGGCATCTTTACCTACGCTCATAAACCTGAACA.AAAGAGACATTAACTGAACAATATTAAACCAAATCGTACCA.GAGAAGAGAAGTCA.GA.GTGAACCGGTCGGTTATTAAAACTGG.AATATTTA.AGAAGAAATC.TTGACC.GTCAAAATTACCAAAATGATCCAACGGCGCAGAAACGCGAGATC.CCTCCGT.CTTCAAGGTTAAACAATAATGACAAGTTGTGTTCATTTAGGGATTGTCGCA.TCACAATCGAAGAAGATGAGTTTGGCGAAGAGATTTGCTCAGCT.GAGGAAAGCTTCTCCATTGTTTTCCCTTCGAGGTGTCTATTTC
JJ=    79  MV=                TT.TCCTAAATTCCT.AATAGTTCAGAACCGTTGATTTAGAAAAAATT.A.AGAACATGTACGGC.CTTAAATAGGACGGTCTATTACA.AATTTATACCGTATATGTGAATTTTCCCTTTTCTAA.A.ATTATG.TTAATGTTAAATTTTACTTTCTTTTTTTTTTCCGTTTTTTTCTCT.TACGTCCTATATGAACATTGAACGGGTAGTGCCTGAATAAAAAACTTTAAAG.AGCACATTCAAATTTGATAAGTCGTCATTCTATATTTTTCTCTGTAATTTCTCGTATAAAAAAATATGACTAGCGCAGAT.AATGAGATTTTGAGGTTGAGGCACGAAAGGTTGATGAAGAT.GTCGGAGAAATTGT.TG.TACATGATGGATTATGCTGACTCACA.AGTGGAAA.GGTTCAAGTC.GATATT.GACATCGCGTGACGATCCACTGGCTTCGTTTTGTGCGGTGGTCG.TTTGTCT.TGTCGTTTGCTTGGTTCCATTACAGATTTGGTTTTAAGTTTTGAATGCCCA.GTTGGCCTATTTCCCAGTTTCTTCGCAGTGACATACCAAGTCGA.ATCTACAACTTCTTCAAAAGTTTGCCG.CTGACCAAGGCAGAG
JJ=    80  MV=                CT.AATTCATTTCCC.GTAAAGTTGTTTTTTTTTCTTCTTGTTGCTTG.C.AATACATGGATTCT.TCGAGGTGATAATCAACAAAAGC.TTATCTCTTTTGTTTTCTCAAGGTTTGTGTATTAGA.G.ATTAGT.GTTTTTGTTAGATTTGGGGATAATATATAGATAATCTGGGTTTAG.GTATTTTAGTTGATAACGACGATAAATTGGAGTAATAGGATATGACTATAAT.GGAGGAGAAGCAGAACAACAGTCCTGTGGGAGAGAAGCAACAGAGCTTTAATGGTATAATAATAAACCAAACACAAGAGA.ATCAGACAAAATCAATGGAGAAACAACAGAGTTTCCGATGT.GTGGTGGAGAATCA.AC.CGAGAAAGGCGAGAGCTTTAGAGAAA.CAAGTGAG.TTTCCAAGGT.GTGAAT.GTAGAGAACTATCAGCAAAGCAGACTCGGAAGATCAATGGAGAA.GCAACAG.AGTTTTCGAGGTGTCAACGTTGAGAATCATAAACGTGGAGTTATGGAGAAG.CTACCGAGTTTTGGTAGAGCAACAATGGAGAGGCAGAAGAGTTT.CCGTGGTGGGTTTTTGGAGAAGCAGAAGAGCTTCCGTGTGGTG
JJ=    81  MV=                AT.CTTGGCTTCGAA.TTCAGCTCCCTCTTCTTCTTCTTTATTCACTT.T.CTTTCCCCTTTTTC.TTTTATTTCATTATAAATAAATC.TGATCCGATACATATATGGTTCCTTCTTCTTTATGT.G.CAAGAA.CAACACATGGTTTAAAGCTTCGAATCTCTCCCTTTGCTTCGTCAT.ATATCTAAATCACCCCACTCAAGATTTCAAATTCCCTATATCTTTGTTTTTA.TAAATTCTTTCTAATTTTATTGTCACATATAATTGAAGCCTAATAAATCACACCACACTGTCTTACTCTGTTTTTGTTTC.TTCTCTACTCTGTTTTTTTTTTTTCCCTTCAACATTGAAGA.TAAACTTATCTTTT.CT.CTCTCAAAGACTGAAACTTTATCAAA.ATGGTCTC.ATCGTCTTCA.TCATTG.TTATCTCCATCTTCATATACAGAGTTAAAAGATGCTTGGCATCC.ATCAACA.ACAGCGAACACAACAGAATCAAGCTACTGGTTTAATTGGAGGGTTATGATC.TGCTGCATATGGATGGCTATAGCGACTGTGATCACAGCTTTTCT.TATATTCAAATACGAAGGTTTTCGTCGGAAACGAAGTGACGTT
JJ=    82  MV=                GG.TTTTCAGAAAAT.TTCGAGAACCAAAATATCGAAGAAGGTTTTTG.A.TATAAAATCCATTA.AAACTTTAATTTTGCCGATGATT.CTTCTGATGTTTGTATTATTATTTTTAATTTTCAAA.T.AATTCA.CGAAGACTATTTAAAAATATGAAAACCTAGTTTGTTGAATCTACC.CATATAAAAAAAAAAAAAAAGATCAGGAGGTTTCCTTGCTAACTCCTCACCT.AAATGCACGTGACCTGACTCATCATGTACACGTGGCATCGCATTAATGGATTGTCGTCTATCTAACGACACAGACTCGTT.AGCATATCGTCACAGAATCATTTTGAGGATCCAATCTCAAG.CTTTCAGACCCGAC.AG.CATTGTTCACACGATGAAAGCATTAC.TCAAAGAC.AAAGAGAAGA.CAAAGA.ACTCTCATTTGATCTTAATCATAATTGCGTAATTCTAATGATTT.CTAATAC.TAGTACATTATTATTTTCTTCCACACTTTCATTTCATGTATTCTTATCTTT.ATCAAAAACAAACAAAAAGTTGGAAAATAACAATTTTGTTGGTT.TTTTTCTTATAATACTTAAAAAAAAAAAAAAACTGAATGATTC
JJ=    83  MV=                TT.GTTCTTTCAAGA.AGATGCTTCCGTTGTCTAAGAACCACTTTTCT.T.CCTGAATGTCTTTT.TCCTTTTCCTTCCTTTTCTCTAA.CGATCCAGATCTCAGACTCTGCTTCAACTTCTTCAC.C.ATCGAT.TTCATCAAACAAATACTGTTGTTTCAGTTTTCCTCTTTGAACAAG.AAAGACTTAATATCTGAATGCATACAAGATGTTGAGTTACTACTCTTCCCGA.TTTGAAATTTGGAAACAAATTCCAACCATTGACGTGTTTTGATAGGGACTCCTCACATCCCATACAAACTGTTATCCATC.AGCCTGTCGTAGAAAACTTTTTGGTTAGGCTTATTTTGTGT.TCCCACCTTATTAT.CT.TTTGGATGGGCTTATATTGTTTTCCC.ACCTTATG.AGCTTTTAGT.TGGGCT.TTATTTTTCTATAGGCCCAGAAACTTGACCCAAGACTTTTTATT.GCTTCTT.CCTTTCTTATGACACACCGTTTTCAACCGAGAGTCGTTTGGGATCAGAAAA.GAAATGGCTTTTGACACTTCAGAAGCTTTTAGGTAAGAAAGGTG.TCCTCTTTATTCATCTCGCCAACAAAAGGTTGATACTTTGGTA
JJ=    84  MV=                AA.ATGTCATGAGAG.GTGGAAATGTGATCCAAACTTCATGTGGAAGT.T.CATAGCCGAAAATC.TCAGCCTTGCCATCGAGCAAACG.GAGTCTGAGAGGTGAAGTAGGTTGCAATTCGATTCT.G.AGTTCG.CTCTGTTTCTCCAACTTCACTCGTCTTATTTGAGGACCAAACATG.TTTTGTCTCTATCAGATTTCTCAAGAAGACAAAAAGTTTGATGGGA.CTTAA.GTTCGGATTTAAAGAGTTCAATTTCTGGAGAGGAAGATGAAAAGTTTCTAACTTTGAATTCCATATTCCGATGTATCGAG.AATTACGAAGCGTCGCATTCAAGGAAGAAAGAATTTATTTA.GATAGCTGCGGCAC.AA.AACTCCATTCTTTCGTCTCTCTCATG.TAAACGGC.GTCGTTTTAG.CCTTAT.GAAGCAACGGCGTCGTTTTGGTATCTCTAATCATCATCTTCATT.TGCTTCT.CAAATTGAGAACTTAAGGGTTTAACGGATTTATTTTGGTCATGAATCAGAG.TCTTTGCAATAGTCGTTGACGTTAGAATTCGATAAGTAGGATCA.AAGTTCGGAATTTTGAGTGTGTAATGAGCTTGAATTTGGCAAA
JJ=    85  MV=                TC.CTTTTAGTACAC.TATAATGTGAATTTCTAATCAAAATACGAAAA.G.TTATATAATACTAT.AATACTTAAAATAAATCACATAT.ATTTCAATATTTGTGATAGTACATTAGTACTCCTCC.A.TTGATA.GATTAGTCGTAACTAGTACGATATACAACACGAGTATTATTCAAC.TTCTTTCTCATTAAATTTCTAAAGTTCCTTTTCTCTAAAATAAACAAATAAAATAATATAGAAAGAAAACTATAAGAAAATTCCAAAATAAAATAAAAAGACGAAAGGGTCAGTAGAAAACGACGTGAGTGGT.TCCTTGGCATAACCCAAAAAGCAAAATAATAAATCAGCAAA.GAATAAAAAGACAA.AA.TTCCTAAAATCAATAATAATTTATAC.AATAAAAC.GAATTTAGGA.AGTTTCACTGGTGAAGTGGTTTTCTTCACCCACTGATTTCTATTGTAAATC.TCTCTCCCTCTATATATGTGATTCATATAAGTATTATTATTTGATAGAGAAGCTAAGTG.TGTGTCTCTTTAGTGCTCTCTGTTTTCTTCTGCTTATGAAAAAA.CTTCATGGCGAATTTTGAGGATATGGAAGAGAATCAGTGGGGA
JJ=    86  MV=                TT.CCAAGTTCTTAC.TAAACTAATGGAAACTTTGTATAAGTCTTGAA.A.ACTTTCGGCTAAAA.CATTAGAATTAAGCTAGGGGACT.TATACTTCCTCATTTATCTCTCAACCAATAAAATCT.C.AAGTCC.AAGGAATTCCACTAACTATGGAATTTCTAATTCAGAAATTGAAGA.AGTTAGAGTATGTGTCACCAAAAATTAGTTTTACGATCCCCAAAACTCAAAA.TGTATTTGTAAGGCTGAAATTATTGTGGATCAGTTTGACTTAGATTTATGATCTATCTTTAACTTGATTAGTATAGTATT.TGAGAGATTGAAATGGAATATTATTCAAAAAGGTTAACCTC.CTATCCTACTCACC.AT.AGGCCTTCATGATGCTCATAATCATT.GCCTCTTC.AATGATTTAA.AGCTCT.TTTGATCCCGAGCTTTACACATCATCGATCATCACTCACTCACT.TCTTCTT.CTACTTATATAAATCCACGTTCAAGAACTTGCAAATTAGAGAACCAAACTT.TGATATTTAAATCAAATCCGAAAGACATAATAAAAAAGAAGAAG.AAGGAAATATGGTAAGAAGAAACGCAGTTCATGCCATGTCAAG
JJ=    87  MV=                AT.AAAGCCTTAGAC.AGTCGACTAAAGCGAAGAGGAGGCGAGGCTGC.T.TCTGTGGGGAAGAG.TAAGACGTGAAGGATCTGATGAA.TACCTCACCTCGGATCATTGTGGCCCATACCTTTGA.T.ACACAA.AGAAACCTAGCTACAGATTTCGCAGGTAACTTCACGAGGATCTCG.AACAACACGTCGATCGGAATATGATCTAGAGATTGCAGATTCTTCTCTGTCT.CCGCCATGCCAACTCTGCTCGGTTTTTTCAAACCCTAATAAATTCTTGTAATCCAAGGATATCAGAAACACATAAATGAT.ATTAAAATAAAATGGAAAACAAAGAGAGGAAATTTAGCGAA.AATATATATATTTG.TA.AAATAAACCTTTTAGTAATATCAAAT.CTTGCCTA.TAATCATTTT.ATACAA.AAAAAGGAAGGAAATCTCAATTATAAAAAAAAAAAAAAGAGAGG.AAAGTGA.TCATTTTATTTATATATGTTCAAATATTAATAATAAGTAAAAAAAAGTATA.GAGGCATACATACTGTAGTTTACATTTATGACTGAAGAAATTAG.GTTTTGACCAAAGATGGAGCAACAAGAGAAGAAGAAGAGAAAA
JJ=    88  MV=                TG.TCATATTTAGGC.TCCAATGAGATGGTCTCGGCCTACACAAGCTA.A.CAAGACCACAACTG.AAATTTAGGAGAAAAAAAGAGTT.ATACTTCCGAATACCCTCAAACTGTCAACAATTAAA.G.TTAAGG.CTATTAAACTAGATAAAAAACTATTTTTCAAGAGGAATATGAGGG.TTAACGTTTTAAGGTTTTGCCAAAAAGTCTAAGACTTAGTTTGATATTGCAA.TTTAATCGTTGGCGACGAAATTACCATGCATGTAGTCAAATTGAATACGAGTATATTTGTAAGTTTTGAATTTTATCTGA.ATTGGAATATTTTTCTTTTATATGAGCGAGTCTTAGGCTAA.ACATACCACTTTAT.TA.GTATAACCCTGGAAATTGGGAAAACC.ATATAGTT.TTTGGACTTT.AAAGAG.ATAGATAACTTAAAATAGAAACCATATGTTTGAACAAGGAATAT.TTTAACT.TCTTATAAATAAGTAGCCTTTCTTCTTTCTTATTTTCAAAAACAAAACAAA.AGAGTGAATTTATATCATTAGGATGAAGAGATCATTTCTACTCT.TGTTAACTATTCTAACTATATTCATCATTCTGGG.GCAAGGTT
JJ=    89  MV=                TT.ATTATTGTAAGA.AAAGGATAAAAAAAAAATTCTAGTCTTGAATT.G.TTCCCCCTTCAATG.CCGTCCAATATGTAAATACATCA.TAATTCGTATGAGAAAATAACTAGACTATGCTAAAA.C.TTTGAC.ACCACAAATTTATTAGTAACTTGCAAAACATATCACTTGTCAACT.ACATATACCGAGAAATGCCATACGCAGGCGATGTTTCGGAAACAACAGGTGT.AGAGTTGAAGCTACTTTTGATGTCATCGACCAAGAAGGTGCTATAGAAGACGAGGTTAGAGGTGAAATCCCATCCATCAA.ACAAAATAAAACTAGAGAATTGTATAATCTGGTCGTTCTCT.TCTCAACATCAATA.TT.ACCCGTCAATCGAAATATTGAGCCCA.TATAAATA.TGGGCTTGAA.AGAACT.GGGCCTAAATAAAATTTTAAATTCGGAGATACATTGATAAGATT.AAAAACC.CTAAGCGTATATAAATCATATAGTTTTCATTTTTTCGTACTTCTTCTCCAT.CGCCGTCTAAAAACCCTAATCTCACTCCGCCTCCTGCGAGATCC.ATCAACACTTCCGCAGTAAGCGCCTCCATTTCCATTTCTCTCT
JJ=    90  MV=                CT.TTTATCAGGATT.AAAAATCCAACGTTAGCTAGATTCCTATAATT.A.TTTGATAAACACGA.TCATCTACATTCTAACGTTATCC.TTTTCCATTTAATTTTACATTTTGTTTCAAAACAAC.A.AAACAA.CTTTGTACACCCATTGCTTTATTTTTTAAAATTTAACGTTACATT.ATATTTATTAAAAAAACTGAAACTTTTATACATATGCAAATTTTTTTGAAAG.TTTTCATAAAATAATTTTCTAGTTTTCTTCTATCTT.TTTAGCATTGACACCCAATGCTAAGTGAAGAAGTAAAATAAAA.ATTGGTATGATCTTTTTTAGGGAATAAAATCCGATATCCAA.AAGCTGCATAAAAA.GT.AGAAATAAAATATAGATATGATAAAG.TCGGTAGA.TCTGACGGCT.ACAATA.ATTTATAACCAGAACCTACCAAAATTTATGGCCACTAGCTTCAA.GAGCTCA.TGCTCTATAAATACGATGCCGTCTCATAAAAGGTAACTTACATTGTCCTGT.CTTGCAAGCAAATTAAGATCATAAAAAGGTTTAGAGCTTTTCTA.ACAAACGTCAAAGCAAATCATCATCGGAGCAATCTTCAAATCA
JJ=    91  MV=                TC.TCTATAGCTTTT.AATAGGTACATAGCATGTCGTTTTCCCTAGGG.T.CACACTCACATTCA.TGCTGTCTCATTCTTGGTGATGT.TGACTGTGTGTCACTATTATTAATGCTGATTGTAAC.A.ACTCAG.CAACTGCGAGTTAGCTCCACACTCCTAAGGTTGCAATAAGGAGTG.TCTATAACACTCACCTAACAGCACATGGCTTTGCCTCTCTTGACTTGATTGT.TTGTGAATTTGGCAGACCAAGACGGACCCTCCGATTCAAATGAAGTAGCTGGAGTTTCTACCATCAGACAAATCCAGTTA.AGAAGACCGGTGTGACAATGAGTTCGTGATTCTTCCTGTTC.AACAACTTCAAAGT.CC.CCTGTGCTACTGCAACTGCAATGTCC.CACCATGT.GAACTCTGCC.CATACA.TGTCACCCTCTTGTAGGCCACCGAGCAATCTTCAATCAAAACTT.CACCTCA.TTGGTTTCTATATACAGAGAGAGCACCAGCTTTCATCTCAAAACAAACCAA.AATCATAATCAGCAGCTCAGAACTTGGACACTAAGTCTTCTTCC.CTGATCAAACTTTGAGAGAAATGGCTATGATGCGAGGTATTTT
JJ=    92  MV=                GG.CAAGAACGGAAC.CTAAACCAACATCAGTCCAATTTAAGATACTT.G.GTTTTGTACGGAAT.GAAGTTTAATAGCAGTTTTCGGT.CTTGGTTCATACAAGATGATGTTTATTGGCTTTGAT.T.GGTAAC.ACAATTTGAGGCGCTTGGAGCGGAGGTTGAACCGCTTCTTTGATT.ACCAATCGAACTGATGGAACTCATTGTTAGAAGAGGCGGCTAAAACAGATAG.CTACTTCGTGTACAACCATAAGCATGTTTCAATGTACAGTATTCATTTTTTGTTGCTCTTATTCTGTAGTACACCTCTGA.TATTACTGCTACAATGAAATTCTTGTACGACATATATCAAA.GTATTGGATTGGCA.AC.GAACGGCTAAGCTTTAACACAAAAAT.GCCACGTA.GGATTAGTCT.GACCAA.TAAGAATCCATCTTTCAAATCCCCTTCCTTCAATCTTAACCAGA.AAACTCA.ATTTATTTATAATCTTTAGAAAAAGGTACTTGAAGAAACAGTTTGCAGACA.ACATTGAAGAGAAGCTCTAAAGATTCTTTGTCTCTTTCTCTGTC.GCATTGATTTGTAAAAAAGTGTGGCAGAGAGAAACCATGGCTA
JJ=    93  MV=                TG.AATATTCTCCAT.TTTCCTGCAATCCAATCTTCTCTCTTCTCCAA.T.GATAATGGCCCAGC.AGATCTCGGATACGCTCTTCTTG.CTTAATCGAAATTGAAATTAAAATAAAATATTTTAG.T.GCTAAC.AAATGTTTCATTACACTATGTTCTTCTAGGAATCTAGTTCAAAAC.TTCATTTTTTTCTCTTAAACTTGCTTCTAGGTCTGTAATGCTAATTTTATTG.TTTTGTAATGGAAAGGATGGTCTAACCGACACATATATAAAGGAGTGGGGCTTGGTTTAGTTAGCGGCCCATTGGGCTTC.CTGACTTTGTTGTTTTGGGTAGATAATAAATTCGATGCCGT.TATTGATTAACTAT.TC.AAAAAATGGATCAGACAATACTCTCT.GTCTTGTC.TTATCTTGTC.GTCCCT.CCAATTTTGGACAAGTCTTTTCCACAAAGTCAACTGTGCTGCCA.TTGATCA.TTCTCTTTATATTTTTTCTGGGAATTTTTGCTCTGAACTAGTGTTATTTGC.TCTAAATCGGTGAAGAAAGCAGTTTGCTATTAAATCTCTCTACT.AAATCATCTGTTTGGTTCCTGATCCAATGTCCCCTGTCGAGAT
JJ=    94  MV=                CA.GGCTGTGAGGAA.AGTTGTTTACTTGGATAATTGGAAGACTGGTTAT.GAAATTTACCCATA.TTGGCCATCGAGTTGGCGGGGAT.GAGTGATCTTCACGTAAGGTTAGTTTTTCAAGATTG.T.GGAACT.GATTAGTTAGTGTTTTGGCTTTCAATACTTGAACATGCATATAGC.CAAGTTTATAGTTTAAAGATTCAATAATTGCAGTTTAGGATTCACGAATTTG.TGCTAACTAGAGGAATGATTGCTCGAAGACTTATAATGCTTATGGTGTTGCTTTGCATCCATTGAGAAAGAGTACTCTAC.CAAATAATCGTTGCTTTACTATGTGTGAAGGTTTGGAAAAA.GATTGTATGCAATA.CT.TGACCCACAAGAAACCTTCTTAAAAG.TGAAAAGA.TTCTCTCTTT.GTTCTT.TTCTTCCAGCTTTGTTTAAAGTTAAGCATCTAATTCCTTCACAC.CCTAGAA.TTTAATTACTTAAGAGAGCTCATGTTAATATTACTACTGTTTGGTTTTGCT.AAGAAAATCAATTTTATTTTGGAAATTTTGACTATGGCAGAGAC.AAATAAAGGAATTGAAGAAGAAGTGGCAAGTGCTTTTGTGAAT
JJ=    95  MV=                CC.TACTCCTCTGGA.GAACGGAGCCACTCTGCATCAAGGATGTGTTC.T.ATGTGACGAGTTGC.TTCTCTCACTTGTAGAAGTGAAA.CATGGGAGGTCCTTTGTGAGGCGTGGAGGAAGGGGA.A.GGGGAC.GAGGGAGAGGCCGAGGCAGAGGAGGGAGAAGAGGCTCAAAATCTG.TCGACCCAAAAATGAGTTTCAGAGACTTTTGAAACTCTAAACTTTGTGTTTA.TGTCTTTGCGTTACTTGCATATCATTGGAAATTCAAAATTCTGAAATACTGCCTGCGTTTCAAGGAACAGTTTATAATCT.TTTTAGCTTTACTTCGATTTTTTCCACATACACTTATCTAA.AACAGCTCCCCAAA.AC.TTTTAAACATTTGACTAATTCTTGTT.TATGCCCT.AAAGAAAAGC.TAAAAA.ACCCAAGTGTAATCTTTTGGGCTTGTCACGTGTCACATGTCATG.CATACAA.TCTTTCCTTTTTTAGATCATAACAACATAGTTGAATGCATGATCTATTCTC.TTTGCAATTACTCTGTTTTTTGCTTGTTTAAAAGTTTTTGAAGA.GGAAGAGCAAATCATTGATTAGGAAAATGGAGAAAGCAGTTCA
JJ=    96  MV=                .C.ATAGTTTAAAGC.CTTTGAAATAAAGTGAACGAAAATAATAAAAT.A.TAATGAGGCATATG.TTTCATGACACTAACTTTTAAAT.GACGGTAGCAAAATTTATACACATTATTTTAGTGAC.T.ATATAA.GATTGTTAGACAAAACAAGAGGAGTTTGGTGAAGAAACCTATTTG.AGAATTTGAGTCAATTACGTTTCAATGTTTCACACCCTATACCTATTGTTTC.AATAGGGACAAACCAAATCTCATGCTACTAGTCAAGTTACATGGACGGTGAACATAAAAATTGAACCAAGTGGAAATTGA.AATTAAACATGCCAAACCCAACTAGTTGGACCAAATTAGTT.GGTCAGCCTGAAAT.AA.ATTAGCCCAAGAGATTTGTACAAAAT.GAACAATA.GTGTCGCTCA.TTTGGG.CTAGGGCCCAATAGTATAAGCCCATTAAACTACAGAACTCTCAA.AAGATCC.GACCTTTTTTATTCTCACAAATCGCGTATAGACAAAGAAGAAGAAGAGCGA.ACGAACCCTAATATCCGATCATGGCACCGAACAACAATCTGAGG.TCCTTAATCGCGCTGGTAAATTAAAGATTCCGTTATGATTATC
JJ=    97  MV=                CT.CAAGTAAAAACT.ACAAGAAACATCTATATGCCAAGTGCCAACAT.A.CTCACAGGTATGCG.CTCGAGTGGAGATATCTTTATGC.CAATCTACTAACCTATATGCATGAGTGACGTGTTGA.A.GTTAGT.CGACGTAGATCTGAATATCCAATGACGTGTTGTTTTAAAAAATAT.AACTTTTTTATCGGAGGAATGCAATCCAAGCATATATAATCACGTGTTCCCA.TATTTATAAGACATTGGTGGTGCAATATCAATTGTCACTACAGTTCATAAATCATAATAATTTTAGGATTGATTTTCCTC.ACCAATCTAAAAGAAAGTTAGCTTTTGCCACTTTGCAAAAA.GAAGTAAAAAGAAA.AC.GTTTGTGTCCTTCATTTTGTACAAAA.GAAAGGAA.AAACAACTCC.AACGTT.GATGGCGACTTCCTCCTCAAACGTAGTGGTTCACCAGCAGCAGC.CGCCGCC.GCAACATAAAGTGTTCATAAATTTCCGAGGAGCTGAGCTGCGACACAAGTT.CATCAGTCATCTACTGAAAGCCTTGGAGAGGGAAAGAATCAACG.TGTTCATAGACACTCGAGAAACAATGGGCACAGGTCTGGAAAA
JJ=    98  MV=                CC.TTTAGTTATTTA.AAAGCTGATCCTGATTCTCAAAAATGTATAGA.C.CTAGGTCCAAAATT.TTCAGATCATCAAAAACAATTGT.AGCAATATATCTCAAATTCTTCTGTAAAGATAAGAT.A.ATATCA.AGCGGTTAGATACGAAATGCTATGGAAAAAGGTATTTAAAAAAAG.AAAAGAATGTGGTGTCCTTGTCCTACAATGGTGACCCAAGATAGCACTTCCC.TAAGCCATAGGCTATTCTGGAATTGCATTACATATCTCACCCCACCATGTTCTTAAAGAAACCAACTTCCCTGTCACTCC.AAACCTTAATTAATTAAAAACCCTAATTAAAACCTATAAAA.CTTCATTAAACACA.AT.CCAAGACTCTTGTATCAAAAACCTTA.ATTAGTGT.GCATGTAATA.AATATA.AGTTGCCCACTAGCACCAATTACTACCCCACAATACATCATCCT.CTTTTCC.CACATATAAAAACCCTTTGAGAGATCTCAACTTTGTTTCATCTCATTTATC.ATCATCCTTCAAGAACACAAAGCTAGACAGAAAAAAAAAAATGT.GTTCCTCAAAATTAAAAAATCTGACCCAAGAAAACATTTCTCA
JJ=    99  MV=                GA.AACTGCTGGTCA.ATGTTTAATTTATGTATAAAATAATCACATGT.G.AAGTTGATGTATAA.AACTGTCACAATTTGAAAGTTGG.AGTATTAAATGACATTTTTCTCATTTCGATTATGGT.G.AAACGA.CGTTGTATTGGAAACTAAAAGAGACTAGTTAACGGATGTTATCGG.ATCTGTTAGCGGTAGATAACGTCGTGTGTATTTTGGCATGATCAACAAATAA.TTTTGTATGAAATGGTGCCCGATCAACGTATTTTTATATATTAAATGGCCATATACGAAGTTCACATATTTAAAATAATT.ACTTTTTAAAATTTCGCGTATAAAATGCAATATTTCTTAAT.AAAAAAATAAATAT.CT.GCTTTTTTGGGTTTTTTCACAACAAA.ATAACACA.TATAAAATAA.ATAAAT.CATTTATTTTCTAAATTACTAGAGAGGGCATTTCGGTATTTCAA.GTATCTT.CTTCTTCCTAAGCTACACAAAAAATTATCTAAGATTCTTAATTTTATCCAG.GTTTTTGCCAAATCGACTGGTCTCAGAGTTTTCTCGATTTTTTT.TGGAAAGATGCAGGTAATAGCATCTTTCTGTTCGAAACCTAAT
JJ=   100  MV=                GA.TGTTCATGGAAA.GACGAGTTTGTCTTTGTCTCATCAGAGTTTAA.A.TTGACAAAAAAGGC.TCTGCTTTGGTCTTTAGTTGTAC.ATGTCGAATAACTCAACCCTTATATATATTGTATCT.G.TTTCTA.CTAATTGAAGAAATAAAGCAAACCCTGAATTTCTAGAACCTCTTT.CAATCTTATTTCTCTGGTTCTGGTAACATTAGAATTAGCTCACCTATATCAG.TATGTATACAAAATTATATTTGCAGGGTAGTACCTTCTTTTTTGTGAAATGTAATGATGATATTTCTAATGTCAATGTCA.GAAAAAGACAGGAGATATTTCTTATGAATAGAATCTAGAAG.GTATTTGTGTGTGA.GT.AACGCGTAGATGATAATTAAAGTGAG.TTAGCAGG.AAACAAAAAG.TTGGAA.AAGAGACCTTTTGAATTCACCTTTCCTTTTCTTTTTTGTTTCTT.TCTTTTA.ATAAGCTGATTTAAGTAGCATCGTTGAATTTGAGTCGGTGATTGTTTGTAA.GTGAATAAGAAAAGTAGTAGAGTCAGGAGACAGGTGTGCTTTCT.CTTCAAAGCTCAGAAGCAAGATGGAGAAAACAGAGGAAGAGGT
JJ=   101  MV=                TG.AAGGACAGAATT.AGTAAGATAAAATTCACAAGTAACATGACGTT.G.GCTATTTTGTATGA.ACACACGGCCCAAATCGTTCATA.TTCTAAAAGGTATAATACATTTCGAGATATTTTGCT.T.CGGTTG.CAAGATTTTCACAACACATTGAGTCATTGACAGCGATATGAGAAA.ATGTAACAATCTCTCTAATAAGAAAGGAGAATCTTATAATTTAACATAAAAA.TAAATATAATATTCGAGGATAATACTATAACAAGAAAGAGAAGACTTATATGATGATGGGCAAATTGTATATTCAACTAT.AAGGACTTAAGGAGACGCCACATAAAGCAGAAAGAGTTTAG.AAGAAAACGTTTGT.TG.ACCAATGACTTGATGACTCAGTAGCA.TGTGAACA.TAAAAAGAGA.CGTGCA.AGAATCTCATTGGCTGCAGATAACATCTATTTTTGCTTCACTAC.CTCAACT.TCTCTATATAATGAAGTAAACACCCCCAATGGTCTCTTTAACTTAAGTGTT.TCTGTTTAACTCCTTGAGAGAAAATAACTTTTAAACTTTAGCTT.CTAAGAGATATTCAGGATGACCGGAGGAGGATTTGCGACTTCG
JJ=   102  MV=                GC.AGACATTGGCCA.GGGAGATTGATGTATATGGACACAGTTGTGCC.A.TTGAAGCATGGTAA.TGGTCCAATGGCTGGAGGGTCAA.AGTCTGGGGGTGGCTTCAGAGGGAGTCACAGTGGGA.G.ACGTTC.TAGACACAATGGTCCTTAGAGAGAAACTATTCTTTACACGAACTT.GTATCTTATTTTTATTTCTGTGATTCTTCATTCTTGTGCACAAGGATCTCTG.ATTCTCTCGGTCTAAATTACATTGACTTAAAAAATTCATACTCCAAAATTTCTAAAACATTATGCAACTTACCAATAGAT.TCAGTCAGTTTGTAAAAATACCATTTGGGGTAGCAAATAAC.AAAAGACTTGGGTT.CT.TGGTCTTGCAAAAAGAGGTTAGTCAG.TGAATGTA.ATGGGCTGGA.AAGAAG.CCCATTAAGAATAAGTTATGGGTTTGGGTCCATTTAGAACATAG.GAACCCT.AATTCTTCTTAGGCAAGTTCTTCTCTCTGCTTCTTCTCTGAGGGTTAGTTT.TCGAAGAACGACGAGCTCGAGATTATTGATTTTCAAGTGGAGAT.TGAATCAGGTAAATCCTCTCGAAATCTCACTTAGTCTATTTCT
JJ=   103  MV=                TG.CCATTGAATACC.GAAAAGCCTTTTTATATCATAATTAGCGGCTT.A.TTATCTATCTCACT.GCTGACATTAGAAGCAAAGTTAA.TTTCTGTTTCTCTGGATAATTTATACACAAAAGTTT.T.GAAGGT.GAGGCATCATCACTCGTGCTAGCTCTAATAATATCAGTCGACTAA.TGTTGGCCATTTGGTTTTTTCTTTGTCATTTTCATTTATGTGAATAACCATT.TTTCTTGGGTTTAGAGTCTATAAACCGTTTGGTAAGATGTATCATTCGTGAAACCTCAGCACATACCAACCTTACCAGAG.AAGAGTAAGACGGCATTATATTATAAACCGTTTGGTAATAT.GTATCATTCTTCTT.CT.ATCACAAAAAAGGAAGAAAATCCTAT.ATTTTTGA.CAATTGTCTG.AAAATA.CGATTAGGTTCAGAGTATTTCAACGTTGTCTCTGTCATTTGTCT.ATCGCAA.TTTCGCATAAAAGCAAGCCTTGTAGGTGTAGAAGCCATCACACCAGATTGT.AGTGGATGATCGGAAACTAAGACTTCAGTCATCTGGTATTCTCC.TCTCTCTCTCTCGACCGGTCCTCACTATAAGTCTTCTCTTTGT
JJ=   104  MV=                AA.AAAGAGCAATCG.AAAGATTCAATGATCTTGACTATATAACAACT.T.CAAATGTTTTAACC.CTCTTAATCATTCATACTTGCGT.ACAAAACAACTTCACACACATTGCATACTTAGATTT.C.TTCTAC.TCACTACACCCATTCTCTTATTAGACTCTAAACTTAGCAACTATT.TTACCTTACCTCTAGACATTAGCCTTAGTGTTACAAGCAAGCAAGCAAACTT.ACACAACCTTACCTTAGCCACTAACCTTACACAACCTTACCTTAACAACCCCAACAACACTTAACTATTCCATCTTAAGT.ACTTGGCTAAGATTTAAACCCATATTACACATTTTCTCTCT.TGGGCCTAACTAAG.CT.TAACAGCCCATTAGTATTCTTAGCCC.AAAACAAC.AAAATAACAA.TCTTCC.TCATCCTCTTTCACTTTTCTTATCGTTGACTTCTCCTCCTTTCT.GTAGCAA.TCGAAAGATTCAAATCTCTTGAAAGAAAGAATCTTGAGTAAGTTTTCTTTT.TTCGGTCAAAAACAAAAGAATCTAAAAATAGCAAGTTCATCGTT.TGATATTTTAGAGTTTAACAAGAAGAATCTTGAAAGCCGTCAC
JJ=   105  MV=                CT.GCAATCTATGAA.ACAATCCCTAATTGTAGATTTTTGGGCAATTT.A.GCGAAGGAGGGTCG.AAGGAATCTCTCTCACGTTCCAT.GCATCTTTTTATGTGACCAGTTGTTTTGGTTAAAAA.GTAACGAG.TTATGGAACTACGTACACCGCAAATCCAAAAATGTGTTTAGCCAA.ATAACATCAACATTTTTTTTTCAAACGTATAATATTTCAGCTTTTTTTTTTG.TTAAAACAGCTACCTTAAATATTATGTAACACTACCGACAAAAAAAAATATTATGTAATACTTGAGAATCTGACAAGATA.AAGAAAGAAAAGATAATGCAAAATCAAGAAACTATTGTCGT.GTTCGTGTAGATTT.GC.TTTTGCATGAGCGCAACCCACGTAGA.TATTCGTA.GCTTGTGACA.CGTATC.TACGTATTACACGTGGTGATAACCCAGTAGTCGTTAAATTAGAT.CGGAGAG.CATATAAACCATTAAGCCAAATAAGTTTATAGTTTGATAAGAAAAGTAAGA.AGAAGAAGAAAGAAGATGCAGTCGGCGAAGGAAAAGATCAGTGA.CATGGCCAGTACGGCCAAGGAGAAACTCAACATCGGTGGCGCA
JJ=   106  MV=                AG.TTTAACCGGGAG.GTAGCCAGATTTAGTGGGGAGAGCTTCATCGG.G.AAATAGCGGTGGCT.GAGGAGACTCAACGGAGACGGCG.AGGAGGAGAGTGGAAAGCAATATGAAGAGTGTAGTG.G.CTTGCT.CCATTATTTCCACTAATTGGTGACGCCTTTACATAAAGATCCCTT.TGTATTATTTCATTTATTTCATTATTTGACTGCAAAACATTACGTTTATGTT.TTGTCTTGTATAACATGTGAATTTTTAAATGT.GTAACAATAACATTTTTGTCAAGACGTGCTTGCTTACTAACCTAATT.GCATTAACATGTGAGTTTTTTAATTTAAAGGTTTTTGTTTG.TAGATGATTTTCCA.TA.ATGTATATTATTTTAAATTTATTGTT.GCCAAAAG.AAATAAAATC.TAAAAG.TTTTATTGGGCCGAAAAGAGAAAAAGGTCAGATAGGCCCATAAA.AAGTTGG.ACAATACAAAGCGTTTACAATTTGTCAATTGCAAATTTCGTGAGATGCTTC.TTCTACTCGTCATCTCTGTTTGGTAAAGTGATCACAAGGTGTTC.GATATAATACCTGAAAGAGTTTCCGAAGGTGTGAAGATGATGA
JJ=   107  MV=                TC.AATTATTGATTG.TAGGCGAATCTCCACATACTCCATCCATAACT.T.GGTGAGTCCCATCA.TAGTATTCACCGTACGATCCTTT.CGTGGTCGATATTGCAACTGAGGAGTAATGTCCACC.C.AAAATC.TCACTTGCGACCCATACCTAGTTCAACATTTGTGTTCATACTCGA.CATTTATAAACAAAAGTGCATACAAAATATAGTTATAAAAATGAAGTGTTAT.GGATATTTTTTTAACCGTTGATATGTTATGAACATATTTTCTTATAAAATTTAAATATATATGGGATAGATAACCATAAA.GAATGCAGTTCCTTTTAAGGTACGGCTAAGATAGTGAATCT.ACCAAGCCTTCCTT.TT.CACACCAACTATGGATAAAATACACC.CGACAAAA.TGATTAGTGG.CCATAA.TGTGATTATAATGAGCATGAATGGGCAAACATGTCACATTTCTC.CATTACT.CAATGTCTACATAAACCCTCCAATCTCACATGTTAACTCGAAACAAAGAAG.AAATAAACAGAGTAAAAAACTTAAAGCTTAAAATGGGGAGGCAG.CTTTATACGACGACGGTTCTCTACTTAGTCACCCTACTCTTCA
JJ=   108  MV=                TT.GAGCATTTTCAG.AGCGGTAAGGATGAGCGAGAAACGGTTCTTGA.A.GGTTTATGTAATGT.GTCATCCACAAGATATTGCAACC.GAGCTGATGGAGTTTTACGAGAAATCCAAAAACATG.A.AACGTT.TAGCTGAGAAATCCAAGAAATACATCCGTAAAGGATTCCCCTTTT.GAATCTCTTTTTCATCTTTTGTTTCTTTGGATATGTTCATTAAAGATGTAAC.ATTGTGTAGAATTTTCCAGCTTTATCAATGGATACTTTTGAATCGGTTCATGTTTTGGTTTAGATCAGATTAGTTAAACC.GGAATAGAAAAATATCAAAACACAAAACGCGAAGAAGCACG.TTTGGTGAAACGAA.AC.GCCAAAGACGCCCTAGACGTGTCTCT.CTTCCAGA.CCCGTTCGTG.GCGGCA.GTGACAAAATCCTCTTTATTGATAAAAACGTTTGCAAAGTTGCA.ACCTTTT.TGGGTTTAGTACTTGAAGAGAATCAATCTGACAGCAAATAGTTTTGGCGTC.TTTCTAACTCAACCCATCATCTCTGTTGCATTTTATCGAGAGAA.TATTTGAGGTGGATATGGCCTCGACCCTTTTCTCCAGAACTTT
JJ=   109  MV=                CT.ATAATCCTCTTT.TGGTTTCTCCACCCATCGATCCATTATCACAC.A.CCATTCATCTTGAG.TCCAAACTCCAGTTTTTAAAATT.TCAAGTAAATCATCTTCCGATTTAAAAAGAAACTGA.A.ATCTTT.CTTGTGAAAGCGCAACACCTCGAACCCTTGAGTAAAGTCTCCAGA.TTCTGGGCATGTCCAATATCCAATTAGACATCCTTTGATGAGAAGGGTTCAG.AAATCTTCCTAAAAGACTGCAGTTATTCCTTTCTATTGAGCAAAATTTTTCTTGATTAGGCAGAATCAGAGGAACATCCT.CCATGATGGACAATTCTTGTATGGCTTTATCCAAATCCAGA.TTCATGATACACAA.AT.GAGCAAGACCCTGACCTTTTCTAAGA.AGAACCAC.TTCGAGAAAA.CCAACT.GAACTGACAGACTACACCACAGCTTGATAGAACTGAACTACTCT.GAAAACA.AACTTCTACAAAGAAGAAAAACGGATGAAACCACGAAACAACCTTGACTAG.CAACAAAGCCGACAGAACACGGAGAAATCTTCGGACTGTGGATC.CACTCTATCCCAGACAGAACTAGTGTAGAGGGAGAAGTTTTTA
JJ=   110  MV=                AC.TTAAACTGAAAAAGATAGCTCATTGGAGTTTTATTTAAGTGCTAG.A.AAGTAAAGAAAAAG.GAAATTTACTTTAGAGAATAGCC.AAGCTATGATAGATTCCTAGATTGAGATATAAAATG.A.TGAAAA.AGAGAGTTGTTCCAAATGGCAACTCCCAGAGTTATAAAATCGATT.TGGAACAATTGGTTTATGCATATGCCTTATGGGTAAAAGGATGAAAAAGAGA.GTTGTTCCAAGTAAATTGACCCATAAGGCATAAATTAACCAAACTTCAAGACCTAGTTTATAGTTAATGCCAAGTACTTCCAACGAAGTCCATGATACGACTTTTCCACACGCGGTACTTTA.TTACTTCTAAATCA.TT.TCGATTGAATAATTCATGTGCAGAAA.ATATATTT.AAAACAAAAA.ATAGCT.ACTAGTATACTTGAAACAAGCTATTTCATCAATCATCACATCTG.CATATTC.AGAACCATTCTTATATCTTCCCGTACACCTCTTCTTGGAAAAAAATGGAGT.TAGGAAAATCAATTGAGAACCAAAACAACGTCGTGGCAAGACTA.GCAAAGAAAGTCATTGAAACAGATGTCGCCAATGGCTCCAATG
JJ=   111  MV=                AT.GAAATCTCTCAA.TCGAGATCTAACTTCCAAAAACGATTTCACAT.T.CATTGCAACCAGAG.ACAACTCGAGAATCCGAAGAGAT.TCTTCATCGAACCTGCACAATCAGTGAGAAGAAACC.C.TGTTCT.AGCCACACACACAAGAGAAATTGAGAATCAGATGCTTCGGATGGA.TTGAAGAACCTTCTGTCTTGGACCCGATTGATAAAGAGATAAGTCTGATCAG.CGATCATCGAATCTGAACATTTTTTCCAGAGAGAAATTTGAGCGGTGTTTCGAATTTTCAATGTGCCCTTTGATTTGAAT.TTTATGTTATGGCGCATCTTAATTGTTAATTTTGACGGCGC.ATTATAAGAACTCA.TT.TAAGGACAACATAAGCAAGGGGCCGA.TAGCCTGA.CGAGTTGACA.TTCGGC.CCATATGTAGATTTATAGGCCCATTAATATCAAATCGATGACGT.TTACTTG.CCATCTAATTACCTCCGCGACTGATAAGGATTCGCTTATTAGGTTTTTTTG.AGTTTTCGTCTCCGTTTTCTGAAGGCAACTGCTAATTTCTTCCA.CCGGACGATTCGACAAAAATGGTGAAAGGACGCCAAGGAGAAC
JJ=   112  MV=                GG.CTTTCAACTGTT.TTTTGGGCAGCTTCGAATTATTTTCGTGTGGC.T.CTGAGTAGGCATTA.TATTGTTACGATACCTAGAGACA.ACAACGATAACATTGAAACAAACTTATCTTTCCTCT.C.TCACTA.TTCACAACAACTTTAAAATAAAATAAAAGAACAATTGTGACAATC.TCGGTTTTATTTCGAGTTTATCTATTAGTTCTGAAATGATTCAACTTTTCCA.AGAACACACTGTATAGAACTTTCCTGAGAATTTCTTACGTGCCCAAAGTGCCAATAGGGTCAACATATGGACAGGGTCGT.ACACGCGGCATTCTGAGTGATCCGTAATGCTTTCGTAGTTT.CGTTACAACCAAAA.AT.AGTAAAATACTAAAAAAAAATTAATT.TTTTTTGA.CTACTTTACT.CTTTAG.TCTTTACAACAACTTTTTGGGGTCATCATACTCGCAAATTCCTA.CGCAATT.TCTATATAAACAGATATCATAAGACTTGCAAT.ATGTCATCAAGAAGCTTC.GATATCTCAATCTATCTCTACTCATTCTCTCTTAAAAAAAAAAA.AAAAAATCAAAAATTTCTGGAGTAGTTTCTCGAGCCATGACCG
JJ=   113  MV=                CA.CAATATATACTA.AGCAGAGACACAACATACCTGAAGCTTCCGCT.T.AGAAGGCCATGGAA.ATACGAGGATTCCTGAATAAGCC.TGCATAGATAACGAAAAAACAAGAATCAATACACTT.T.TTCTAA.ACAAAACTTGAAATCGCGATTGGGAATGAAACTTGCCTAGTTCGA.TGAGCTCGAACTTTTACACTTCCGTAAGAGAGTATCTCTGACATATCCCAGG.AAGCAATTTCAGAAGCTGAGATCGAAATCTCTTGAATCGAAGAAGATGCGTCGTCTTGTTGATAACATGGGTTCTTCACG.ACGAGAATCACGAATTCAACGAGTGAGCTCAGTGCCATTGT.TTTCTGCAATCGGT.GA.ATCAAAAAACTCAAACTTCTTTCTGC.TTTTTAAA.CCCAAGTAAT.CTGGAT.TCCCAATTTTTAATAACCGGATCAAACCAGTCCATCTCAACTAA.ACCGGTA.TTAATAGCACTAGCTCAAGTCTAGTTCTTTCGATCTGCAAAATTGACTCTG.CGGGAAGAACAAGTCTACTTGAAGCGAAACCAAACGGTGGTGAT.CCGTGAGATTTCGTCATCATCGGCTTAAAATGCATCACTGGGT
JJ=   114  MV=                TT.GAAAACAACTGA.AACAAGTATGTGTTGAATGCCACATGTTTTCT.A.ATGTATTTTTGGTG.TCTCGCATGTTTTTTGCAGAGCT.TGGCTTAAGCGTGCCTCGATAATGAGACCAGACTCG.A.AGAAAA.TGGATTCGAGATTCTCCGCATTTTAGATTTGCTGGTCTATTTCAG.TCACTCAGATCAGTTTCTGTTTTCTGGATGATAAAACACTCTTCTTTCGTTA.CCGCATCCAATTAAGTTCACAATTTCGTTTGTGAATTTCTATCTTCAACACATCAAAGATTGAACAATAACAGTCTCCTT.ACTATGTCATTGGTGTTCACAAGTTATGATTTTAGTATTTG.ATTATTGGCTAGCT.TT.TATTTTCTTAATTGTGTATATGAGTT.ATTCAAAA.TTTGATTCCTATTTAAA.ATGAAATATGTGTCATCTATCACATGAGTCATGAGACGTCCAAA.CTTCTGG.AAGTAGTAGATAAACGCCTTGCCGTTTCTTGATATGTAAACGACGTGACGT.CTGATGTGATTTCAAACAAACCTTTACCAGCTCTTCTACAGCAC.GGAGAGATTCGTCGGAGATAGCAAACATGGAGAAGAAACGCGA
JJ=   115  MV=                TG.AGTGTGATACGG.AATCCTGTAATTAATACAAGATATGTATCTCA.T.AAGTCATAACTATA.GCTTTTTTCATTGCCAGCAAACA.TAATAAATATGAGCTAGATGGCATATCTAATTACTA.C.TAGTAG.TATTTAGTATTTTTCTTCTAGATTCTTTCTAAAAATAAATCTGAT.ATCAAATCATCAATGATTTATCCAAAATTATTTTGCATTAATACACACAGAT.ATCACAAGAAGATCGGCCTGACACAAAAAAGTTTTATTATTAGTCTCTCTAAACACAATTTTACTCATCCAATTTATTTA.TAAGCATCCAATTTACATATTAAAATACTCATTTTCTTTGT.CTTTCTTCTACCAT.TT.AGCTTTTTGTACATACTAAATTATTT.ATCTAGAA.TGATTCCAAA.ACTTGA.GCATAATTGGATGTTTCCCACTGGTCTTCGGAACTTCACCTCTC.TACCAAT.GTGTATATAAATAGACTCAGGGATGTGTGTATCTACTATTCAATTCCACTT.TAAGCTTCAAAAGCTCCCTCTCATCACTTCTTTCCATCTGTACT.TCTCTCACAAAAAAATCTGCCATGCCTGCCCAAGTGATCGCTG
JJ=   116  MV=                AT.ATAATTTACATC.AAAAGTTTGAACCCGAAATTATTCCCATTTGC.G.ATCTGAACAACTAG.TGAAGCCCAATTTTGGTAAAATT.GATTGAATTATTTTTAGGTATTCGTTTCTTTTAGCG.A.TCTATT.AGACTTAAACAAGCTAAACAAAAAACAATAGAGATAACAAAAACA.TACTAAAAGAAGAAGTCAACATTAATTAGGATATCTGGTAATAATTAAGAAT.CGTAAATTATTATTGGAAAACGTTAGTAAAGATTCTCTGTTCTACTAATATCCTCAACCCTAAGTTGTTTTCTAACCAAA.AAAAAAAAAAACAGCCTGCTCACATCTCATCATGAAGTTGT.CTTTTTAGTTCTTG.TT.TCATCGTCAAACATGTCTTCTTTCTT.AAGAAACA.TCTGAATTTA.ACAACA.AAACATAATCAACTATTAAAGTCTGGATAAATAAATAAATAAAA.ACAGGGT.TTGTAGGATCTCTGGCATACTTTATGTTGTTCTTGTGAAATCCATCAAGAA.AATTTTCAAAATTTATTCTTAAACTAACAAGAGAGATCCTACAA.AACTAAATTTTAGCTTAGGTTTTTGGATTCTTTAGAAATGAGT
JJ=   117  MV=                AA.TATATTACAAAT.CAAAGTGGGCCGACACAAAACTTTTATGTACA.A.TAGAGATTTCTTTT.TTTGCTAATTATTGATAATTATG.ACGTCACGCAATCTCGAGCAGAGTTGATGGATTATG.G.TTTATG.GAGTGGCGTACATACATGATACATGCACAAGGATTCGTCCATATC.TAACAAGAGATATATGGTCAAATAACATCCCATTTCAACGAATGCATCTAAA.TTGTTATTCGATTTTTTGATTCTTTTCTCCGTTTTCTTTTTTTGCGTATATAAGAATATTATTTTACTTATATAATATAT.TGAAACACGTTATTTTCATTTAATTTCACATGGGGGTAAGT.TACACTCGATTGAC.AA.CGGACCCACTATGTATAACGAAATTA.TTATAGTG.GTTTTTTTTC.TGTCTA.TATAGTATTACTCTCTAATGTTTCCTTTTTCTTTAGACTAAAGT.AATTTGC.AAGAATATTTATAGCAGCCCACTTCAGACCGCAACCTACAGCTTTAACACT.ACTCTCTCTCTCTCTCAAATGGGAAAACAAATCAACATAGAGAG.TAGTGCTACTCATCATCAAGACAATATTGTTTCCGTTATAACA
JJ=   118  MV=                TA.GGAGACACTCAT.GATGCAATGGCTATAGACTCGTGTGAAAGCTC.G.AAACAGATAAAGAG.CAAGAACCCATCAGTACTATCCA.TGTTTAGCAAGTACAAGAATCAAGCTCAAGCACGAA.A.CATGAA.GACAGAGACTCAGGAATGATTTGTAAACAAATGTATCCCAAGTTCATGTGTGTTGTACTTTGATTATGTACAATTTAACTACATTGTTAGTAAGGAGT.CTATATAGATGCCTGTATCAAAACATCTCTCAATCATGTGTTTATTACTTTAGCCTAAACAAGCTTTATGATCTTTAACC.AACGGTGTTGATAGTACTGGTCATGTAGGGGTTCATCCATA.ACTAAACGTCTAAA.CC.TTATATTAAAATGGGTCTAACTGATC.AATCAAAA.ACATTTGGGG.TCAAAA.CAATATATTGGATAAATATAAGGGTTCATCAAAAAAAACTTAAC.ATTTCTT.CTTCACTGTAAAATGAAATAAAGCTTATCCATACTCAACTTCTTCACTCTC.TCTTAAACCTTCAAAAACCCTGAAGAGTGACGAATGAATCATGC.AGATTTGCCAAACCAAGCTCAATTTCACTTTCCCTAATCCCAT
JJ=   119  MV=                TA.TATGTAAGTGTT.GTTTACCATTCGCAATCAAAATCATTTTATGC.A.CTATCTGTCTTCTT.TTGTACCTCTCTAGTTTATTAAT.TAAAACAAAATTATTCTTGGAACGATCAGTTATAAT.A.TTAGGC.ACTAACACAATTTTTTAGCATATACATAGATTTGTTATTTTGTGG.AAGTATCTTTTGTTCAATCTGTTTTTTGTAAAAAGATTTAAAGATTTGACAA.TTTGGTTTGCATCATACTGATTTTATCATATATGTATATTTCAGATTTCTTTTGCCAAAAAAAATATTGTTTAGACCTAG.AGATGCAAGACAATAATACATCCACACATTTAATCTCACAG.TTATATCTTTTTAA.CC.CAAATAATGAAGAATCACACGGCTAC.CTTACTCC.TTCCACACAT.TCCTAA.TCCTCTTTTTGAGCCGCAAGACAACTACCACATACACTAATCAG.ATTTTAT.AGTATATATATGTGGAGAGAGAGGCAAGTATAGTTCAGACAGTAACATACT.AACCGTATACACAACGGTATTATATTGGTAACATATCAAAGCTC.TCTATATGTCTCTGAAGAAAAGATCTTGCTCGAGGCTTAGACT
JJ=   120  MV=                AC.ATCACTAAGTTA.CATGTTTTTTATAACTTAATTTTAAGAATAAG.T.CGTGATCAATCAAA.TTACCCTTGATGTTGACTTTTGA.TTGAAAAAAATGACAAAAAGAATTTGCTGATACAAA.A.CAAAAC.ATGGCAAATATCTAGCTCGTACGTGTATCACTTGTCCAAAGGAAG.TATGCGTATTATTGCGTAATAATACAATAATATCGGAAAGTTATATAAAATA.AAAATACAAATAAGATAATGTAATTGCATACTTATTTTTTAACGCGTATAGTACACTCATCTCAAATGCCAATAAATATA.CAGATACACATAAAAGAAAGACTAGAAAGTTTAGTTACCCA.AAATATCATAAATT.AA.TGTAATCGTGTTCACTAGTTGCGCAA.GACAAAGA.GATCTTTTAG.CTTAAA.AATCTCATTTAGGCATTTACCCTTTAAAAAGTTTTCACAGAGAT.TCTCAAC.CTCTATTGGTGAGAGAAATGAAGATACCAGAGGAAGAAGTTGCACTCTTAG.AAGATTACGTTAGCGATTCCGTCGACCACCGTGGATTTCCCGCC.GGAAAATCTTCCACCGGCGGATGGAGATCGGCCTGGTTCATTC
JJ=   121  MV=                AT.ATTAAAAAAATG.GCAGTACTCTGTAGACAGAGACTCTCCACAAC.C.ATTATTAACCCAAC.ACGTCACATGCATGGAACTTGGC.AGCAACCATACACTTTCACTAATGAGTCATTACCGC.T.ATTAGT.AGCCATTGGTTTCTTGTTAGACAAGAAATCATATAATATACGATT.AAAATTGAATATAAACAAAATCTTTCGTAAGCAATTGGATATTCTATAGGAT.ACGTGAGCTGAATATTCAACTTTGATATAAATGAAGTTGAATATGTGTCTCTTGGTCCTTGCTTTCGCATTCATATTACA.CACTTGTGTGTTGACAAAATAAAATGCAAAATTTTGCCCCA.ACTAAGACTTTTTC.TC.GTTTAGCAAAAAACAAAAACTAAGAC.TTTTCTCT.TTCGTAAGAT.ATTATT.CATAGATTTCTCATTTTCAAAGTTGAATTACGTAAGAAAGTAAA.TATACTT.TTTCAATAAATAGACAACAAACCATCTCTGTTTTTCACAGCAACTCGAAAA.TGTCTTCAACAAAACTCATATCGCTCATTGTCTCCATAACATTC.TTCCTCACTCTCCAATGCTCAATGGCACAAACTGTCGTAAAAA
JJ=   122  MV=                TG.TGAATGTTAAAA.AGGAATATGTAAATATGTAATCATAAAGCTGG.T.TCTGATTTTTATATATAATTAGTCAAATATATGAGCTG.TATGCATGCCTATTGTATATAAATTAGTCAAAGTTT.C.AAGTAT.AGATTATTTTCCTTTTTCAACCAATTTTTATGTCATATTTGAAAT.TGTACATGCATTTGTAGTTTTAAAATCAGTCTACTTATATAGCTATATATTC.GAATTCTTCACATTCGATGTTACACACAAATTTGCATCAATTAATTTTGTTTGTGTATATAGGGAAGGAGCCCAGTTTGC.TTTTAACGGGCCGTAAAGTGGTTTACAATATAAAAACAACA.CGGGCCGTAAAGCA.AA.CCCGAAAGAGATTATTACATGAACTG.GGTTTATG.GATCTCGGTT.TTCCAT.CTTAACCGATTCAAATTGAACAGATACCGGTTATTAAAATAAAC.CGGAGAC.TTTAGGTTCAATCTCGGTTTCGGCTAATCTGAAGCAATTGATCTGTGGAAA.AAGCAAAGCAAAGGTCGAAAACAAATTCCATTCTTGAAGCTGTG.AACAAGTAAGCTCTTTCACTTCATCATCTTCTTCTTCTTCCGA
JJ=   123  MV=                GT.ATCTGCTAGGCA.ATGACATAGAAATGTAAGCTTTTAACTGTTAA.G.TGGCTCTCTTTTAA.CGACCATAAATGAGAAGCATAAT.CATGTGGAAACCAAATCAAGGTTAGTACCTTCAAAA.C.ATGTTT.GAAAGAGAAGAGCTTAACGTAATCCAGTTTACAAAACGAAAAACT.AACGAATATCACGAATAGTGAGTGTACAGCTTGGCAATTTCGAGAATTGGAA.TCTCAACCTAGATAATAAGGTAGAGAAGTTTAGATCTACGTAGGAATCAATTGTCAATATGAAATGTTCAGTTCTAAAAG.ACGATCCCAAAACGCGATCGTGCATAGGATATATAAAAAAA.AAACTACACGTTGA.TA.TATAGTTCAGTTCCAACGTCCTGATG.TTTTACAA.TATATATAAC.AAAACC.GTGTTTTAAATTGACAAAACGGCACGTAGTTTGACAAAAGAAAT.CACCGGA.GCTTTTATGTTAGCGCCGGTTCTAGAAACTTAGCCAAGTTTTATTTCTCAT.GGCAGTCTCGTTTCTACGAATTCCAATTCCATCGCGGGTC.TTC.TGGTACCCGACCCGACTTATTCGGGTCACACCAGCGTTATTAT
JJ=   124  MV=                TG.GAGGCCGGTCAC.GTTACTACCCATCGCTGGAGGAGGGTGGTGAG.C.TATTATATATACTT.TTACTCACACGTTGAATGATACC.GTTTATCTCACATGTCTCATTTACTTGGTCTTTCAC.A.GAGGAC.GTTGAAGAGAGCATCAGTGGCATTTTATCAAGTGGTAATTTGCCA.GATGTTGAGGAGGAACAGAACAGGAACCGTACCTGACCAAGCAGTAAGCATA.TTAGTTTTCACAGTTTAGTAGATATAAATAAAGATCTGTTTTTGACTACGGACTTTTCTCTAATCTTTTTGATTTTCCTT.GTAATAAAGCTTGTACATGATGATCACCAAGAAACAGAACA.ATCATCAAATGGTA.TA.TATTACTATTTTTTTTGTTTCTCTTA.TCGTAATT.TCCTTGTTTC.CTCCGT.TTTTACCGGATTTTTTTACTAAACCCGTTACTCAAACCGAACTA.AACCGAA.AGATCTTAAAACGTTTTTTCTTTCTGGGTTTTGTTTGCACAGAAGCTTCAA.CATCCGGAGGGTTTGGGATTGGAGTGGAAGAACTCGTTCAACTA.GTCAAAGAACGTAGCCTTGAAGCTTTGAATCGATATAATGGGA
JJ=   125  MV=                GG.CTCCAACAGTTT.CAATCAGTGGGATCAAGAGAATAAGTCACAAA.G.TTTTCTAATATTTT.ATCGTATATGCCAACTTTCAACC.ATATATGCCAACTTTCAACCACCTCTGCCTTCTTCA.C.CAGTTT.TGAACTGGGATGATTATATCGCAGTTAGCCTACTCATTGAACTGG.GATAGTGTACACCAAGGTTCCATAACTCAAGCAAATGGTGAATGCATTAAGA.TCAGTCGATTATCTCCTAGTGGGTTAATCTGATCTTTTTGCCAACAGTTATCATTAAATGTTAAGACACAATTTTTTTTC.TTTTCATCTCACTTATTAGTAGTTACATTTGTTATAATATA.ACTTATGTTACCTT.TA.AGTTTCTGTTTAATGTAAGAATCACA.CTTTTTCT.CCAAAACAAC.TTATAT.TTGCTTGGTTAATTTATAATCTTTTTTTAAGGTTACCGGGGAAA.ATTTCAG.TACCACAAGTACCTTTTCTACACCAATCCGGCATCCAAATGTCATAACAAA.TTAAAATGGCTTCCTCTTCCTCTTCTCCGACGCCTAGTGCTGCG.GCGGCGGTCTCTCCTCTTACGGAGGAAGAATTAACTCTAACAG
JJ=   126  MV=                TT.GGTCTGAATGAC.AAAAGTTTTCACCTTGATGTAGAGACTTTGGG.T.GAATATACTATTCT.GATTCCTTGATATATGTCATAGA.CACATTACTCTTCTATCAATATGTATTGCTAAATAT.C.TTCATA.TG.GATTCTTTGAAGAGACTCATACAATTTTGGTTTTATCTTGTT.TGGGTCCATAAATCTAATCTTGTTTGGTTTTATCTCTTCTCTCAATATGTAT.TGCTAAATAAATATCTTCATATCTTCATATGGATGCTTTAAAGAGACTCATACAATTTACTGTGATGTGTATTGAATAGG.TGGGAGAAACGGTGGCTCTAATTAGAAGAGTGGTTTCTTGG.TTCAGGGATTTTGG.TC.ATCAGCATTGGTCAAGTGATATTGAT.TGCAAGAA.AGTTTACTAT.TGAACT.AGATGATCTCAGTTTGTACTATTTTTCTTTAGGCCTTGTCCATC.TTTGACT.CTTTAAGTACTGGTTCATGAGCCTTGGTATTATTTTGGAATTGTTTTTTTT.GTAAATTTTATCTTTTACCAAAAAATTACATCCATCTGACTACA.AACATGAACACGAGAGAGAACCTAATGTGGAGACAAATGAAGG
JJ=   127  MV=                AT.GAGGAGCATATC.TTATACAGAGATACTAAGATGTAATGTTAATG.T.AACTAAACAATTAC.CTTCATTAATCATGAATCTTTGG.TCGTTTCTTCTTCTTCTCTTCAGTGCCTCCTAAGAA.T.CAGGGA.TCATTTCAGATTCTTTTATACCAGTATCCTCTAGACGCAGCGAAA.TATTCAACATTTCAACGTTTGAAAACGA.AAAGAGAGGAGTTAAAGAAAGAA.TCACGTGAAAAACAAGGACAAGGACAAGAAAACCAAACAGTCTCTGAGATTTCCCGTGTGAGTTGTGACCCACACACATT.AAGACTCAAGCTTCTAGTAACATCCGCCACGTGTCCATTCC.CCTGACACTTTGCG.GC.GTTTTAAGTACAAACGCGCTCCCTTT.GACCTTTG.AAGCTGACCT.TCTTTC.TTCTTCACGCGCCATAAAAAGTCAAAAACTCACTCTTCACTCTT.TTATTTC.ACTCGTATAAATAAATTTCTGAAGCGCCAAATACAATTATCTCAATTCAAA.TCAACACTAACACTGAAGAACAGAGCTCACTGAAAAAACTTAAC.AGAACAAAATTAAACCGGAAAACAGAGAAATCATACCGGGTTG
JJ=   128  MV=                GG.TTTCCCACGATA.CCAAAATTTAAAGAAACGGGGGAAAAGTATAT.T.TGTTCTGTTAAAAC.TATTTATTATTTGAACCCTAAAA.CATAAGACTCTTTCCAATTCTGGAATGCAAATAAAT.T.ATACAC.CACCGGAATAATCGACTGAACTTGGTACGTGTCGACATCGGAAGG.TATTTCAGCTCTTGGTAGATGACATCACGTCGTGCGTACCTCAGAAATTAAA.GCGCACGATAAGGTCACCTTCTCGGCTTTGCCAAAGATGCATCTCTCTCTTGCGTTTTGTTTGTCGTTAAACGTTTCGTT.CCTTTAAATTGATTGTGATTATTTCTTAATAAACTTGATTA.CTATTATTAATTCT.TT.AACTTAAATATTACTCTAATGGTGAT.GCCGTGAT.GGTCACAAAT.AAATGA.AATAGAAAAAGACCAAAACAAAAAAAAAAAATCCTTTTTTCCTC.TCTTTTA.CATGATGGGAACTCTTGACCTTTAAGTTTTTTTTTTTTGTGACAGGAAGTG.TTCAAAGGAACGAAATACACTTCTTCTTCCATTTGATGTCTGTG.GTCCGAATGAAAAATATCTCTGTATTAACCAGAAACGTGTTTC
JJ=   129  MV=                AG.TTTATAGTTTTG.TGTCTTCTGACTAAGCTGAATGATTGATTTCC.T.CTGTATACTATCCC.ATTCCCACATATCTCGGGAACTG.CTTTGTATGCATAATTGTATGAAAAAATAGCTTTGA.G.GACTGG.AGAAAAGGAACCTGATATATCTAGATCTCATGAGGTGATCAGTGA.ATTTTCAGCTTAAAACTTGAAGGCTCATAAAACCATACTTTTGGAAGCTTTT.TCTTTGGTTTATGCTATTACATTTGTCATGTAAAAATACCTCTTTGCTTTCTTCAAAGGTTCAAATGATTAGCTTAGAGA.CTAAAGGGCAGCATGATCTTACTTTAGATTAAAATAGCTAT.GCACTTAGAGGCTC.TT.AATGCGACTGATTAGGTGAAGTAATT.ACTATGTT.CCTTTAGTGC.TTCTTC.CACTACTTCTGTGTGGAATTTCTCTGATCCTTCCAAATCCTCCT.GCAATTT.CAGTTGCTATAAAACTTAGGTTCCATAACTAGTAGTATATGCATCAACTCA.TCACTCAAGAATGGAAACCCATGTTTTATCTCGCATTTTCCTCC.TAGTTCTCTGCATCTACAGCCTTAAAACCATGGTTTATGGGGC
JJ=   130  MV=                TA.TCTCAAATTCTG.AAGGCGGAAAGCCAAAACCTCAAGGCTAGTAC.A.AAGCTGAGTCAGGC.GAGGGAGAAAATCAAGCGCAAGT.ATCCACTTCCTGTTGAAAGGAGACAACTTTCCACTG.G.CTACTT.GGAAGATGCTCTTGATGAGGTCTGTTTGATTAGTTTGTGTATATT.GGGTTCTTCCATTTTCTAAAGCAAAGATTGCACTAGTAACGACTGATTGTTT.CTTGGAACCAGGATGACGAGGATTACCGCTCAAACCGTGGCTATGAGGAAGATCTCGAAGCTGAAGCGCAACGGGAACGC.CGGATTCTAAACGCCAAGAAGGTAAACAAAACAAAAACTCA.TATATCTCGGAATG.CA.AAAAAAGCATTAGAAATTGAACTAAT.ATTCAACT.GCTTCTCACT.GGGGTA.AAACCAGAGCCACAAAGGCATTCCGGGGAGGTCTTCAATGACTT.CGGCCAG.ACCGTCAAGACGTCAAATGGAGTATTCTGAGAGTGAGAGAGAGGAATCAGAATATGAGACGGAAGAAGAAGAGGAAGAAAAGTCACCGG...................................................
