# Supplementary material for: Multiple Alignment of Promoter Sequences from the Arabidopsis thaliana L. Genome
Source: Genes (Basel). 2021 Jan 21;12(2):135. doi: 10.3390/genes12020135 (PMC7909805; doi:10.3390/genes12020135)
Supplement: Supplementary file 1 [file genes-12-00135-s001.zip › Multi13.txt]

JJ=     1  MV=                TAGGTTATGT.TTATAGTCATTTCTCCAAGATACTT.CTCTAGTCTTCTTGTAATCTCT.GATAGAGAATTATTC.AGAGTTGCT.TAATATTTACC.ATTCAATAT.TAA.TTAGAAGAATTATTAAGACTACTCAAAGTTAA.TAAT.TAAATTCAA.TGTTTGAAGTAATTTAGCCAA.ACAAAT.A.TTATAGTGTTCTTAACCTAATCAGTTTTATTCTCGGTAGA.GAATTATTCA.AAGT.TGCT.TACTATTTTTAAATTAG.TGCTTGAATTAATTTAACTTACATACAACTATAGT.GTTCTTATT.TTGATCAGTTCTAATCTTATTAGAG.AACAACTCAAAGCTGCTTAATATTGAAAATCCAATGTTTGAAATA.ATTATAGAT.TTTTT.AATTT.GAATTATGTCAAGATTGA.AACATTGACTCTCAAAAACAAAGCAA.CCCACATGGTTG.TA.GAAAGAGTCCTCGAACGT.TAGACCTTATATAAAGCCTTTGCT.TCATTGACAATCTTAAACATCGAAACATTTATCTCTTTATCATTTCAAGAGG.GAAAATG.AGCAAAACCATAATTC.TCTTGGCGTTTTTTCTATCTATAGTTTTGAAT.GTGCAGA
JJ=     2  MV=                TTTAAATGCA.AACTTGATTACCTTTTTTCAAGTAT.CCACATAACACATTAGGCTAGA.GAATTACTTAATCTC.ACATCTGAA.TTCGGTCCAAA.CAAAACCCA.TTG.TTATCAAACGGACAATATTCAGGTATTCAAAT.TCGA.GTTTGGTCC.AACCGTTAAGATCTTAGCATG.CAAACT.A.TTTTCAAGATGGATTCCAAAGAAAGCCCAATAAGTTTGAC.AAAACGCCTG.AAAG.AGAA.GATTATGACTCTATTTC.TCCGAGATTGTTGGATATATGTTTAGTCCAACATT.CTTTAATCT.TGTCTTCTTAATCTCTTTAGAAATC.GATTGTTTTGTGGGTCAAGATTAATGTGTAGCTTTAGCCGAAGCC.TTATGGACA.TTTTA.AGGCC.CATTAACATATGGAAATG.GGTCAAAATTGAACAATTTATAAAAT.AAGATGTCAAAA.GT.AGAATTTACGAGGGAATT.GGGGACGAAGAAAAAGAAAGAAGA.ATGGACTTGGGAATCAAGCAAGGGTCAAAGCGTCAACAAGCGAGCTAAAGCCGAGAGCAG.CGGTGTCAAAAAACCT.CATCCGCCGCAAAACCCCTAAAACCCTCCGGC.ACCGGAA
JJ=     3  MV=                CAGTTACAAA.ACCATAGAATTATCATGCGAGTCTC.CTTCCAAATAAACAATGATATT.AGCGAAACAACACAG.GTTCAAGTT.TGTGACTCAGT.TATCAAACA.GTA.GCAGCAAGAGCACGCACTAGTTCATAAGTTTT.AAAC.AGTAGCTGC.AAGAGCACTCACTAGGACTCT.TCCCCA.C.TAGTGGTCCTCGGATTATCGAGGGCCAGAGCCCCACGCGC.CATCCAATCG.CCGG.TAGT.TCATTAGGGTTTTGGGA.ATATACGGATCCTAGCGTTTAAAGTAAGAAGACGA.AGCCTTTGT.TTTGCTCTCGAAGGAACAAGCCGGT.TTGGTCTTTGATTCAATAAGTAAAACCAATTTCATCTAACCGGTT.TGGGCTAGC.CGGTT.TTGGT.TTTCTATTTTGTCATTCA.AGTGAGGAGGAAACACTTTATAGATT.ACAAAGAATTGA.TT.AAACTCGAAAAAGAGATT.AAGAAAGGATATTAATGGAGAGAG.GAATGAACAATGGGCAATCACTCTGGCACTCTCAGTCACCGAAAACTCCAACGACGATGC.TAGATCGGGCTCTTTC.CTCTCGCCGTCCTCACTCCGACGCCGATCTCT.CTGCTTC
JJ=     4  MV=                CTTTTCACCA.TATATATAAGCCCAATTTTAAGAAG.GTCTATAAATGATCAGACTATA.GATGTATGGCATTTT.TGTGGGTAG.TGTGAATTCCA.CTACCAGCG.AAT.TGGTAGAGATATAATAACACATACATTGTGTT.CTCG.ACTTGACCC.AAAATTGCCAAGACTAATTTA.AAACTT.T.TCACTTACAACCTTTTTTAATGCATTTTTTTTTATAAATT.AGAAGTCCAT.ATAG.AAGA.AAATAATCAAACATGTC.TCATAACAGTTAAATAAGGAGTAAAATATTCCAAA.ATACTTTGT.GAGAAGTCATTTTTATTTTAATTAT.GCTATTTTCATAGTTATCTACTACAATTATTTTTGTTTGATTTTT.TATCATAAT.ATTTG.TCTGA.AATATTTGTTTTTGGCAA.AAAATAACCTCATCTTACATAGTTTC.CTATTCTTGGCA.AC.AAAATACACATATATAAA.ATGATATATATATATATATATATG.TAAGTATGTTTGGGTGTGTTTATTTTTGCATAATTGGATTCAATAACTGTAAAAGAAATT.TGGAACCGGTATCATC.AAAATGGAGAAAATGGTGTTGAGGAAAGTGGT.TCTTCTT
JJ=     5  MV=                GGTCACCTTC.CCTCACCAACTCCTAGTTCATTTCA.TTTCCACTTCAACCTCTTCAGA.ACTAAGTAAACTATA.TAGTCTTCG.CATTTAGCTAG.TTATGCTTT.ATA.AATTATTAGTACTAACTTTTTGGCGAAGCAAT.CCGC.ACACAGATT.AGCCCATTTTCCGGTGGGTTT.AAGAAT.C.TTCGTCGTGACTAAATATTCAGTACCAAAACAGGCCCATT.TATGGCCCAA.TATA.AAAA.GCGTCGTCCGTCCACTT.AAACTCTTGGCGATCTTTCCCACTTAAAAAAAAAG.CGATTGGCT.TATCCCTCCGTTGAAAAGACGAAGT.AAAATCAGTCAAAACACATCTCCACCGTTCAGTCGCTTCATCACA.TATATCCAA.CGGCT.GAAAA.TCATCTAAGCCTGTGGAC.TTGGAAGCAAAGAGATAATGCTGAGG.CGCGTGAGGCAC.AG.TCGCCAACAGAAAATCGG.GATGTTTTTTTTTAACTGCAAAGC.CAAAGAGACAATTGTATGGTCTCTGGTAAAGGTAAGGCAATCAAAAAAAATATGGCTGCG.TCTCCCAAGATAGGCA.TCGGTATTGCCTCCGTCTCATCGCCTCACCGT.GTCTCCG
JJ=     6  MV=                CAATGGTACT.TTGACACCTTCAAAGAATTTTTTTT.TTAAAGAGAATTATGGTATAAA.GATATGAAGTACATA.TTCTATTTT.TTGCATGGTTT.GAAATATGT.GCT.GTAGAAAATAAAATAGATTATCCTTACAAAAA.TGAA.TCAATAACA.TTAGTTCAATAGTATATAATA.CATGGG.A.AATGACTATTGAGAAATACAAAAGAATTCATCCACCATTA.AAAGATATAT.GTTG.TGACTAGTGCATGGATAGAAAA.ACAAGAATTTAAAGAAATCAGAAGAATTTATACTT.CTTCTCTTT.CAGGGAATACAGTTTTCGTCTCAAC.AAAAAATTCTTTAACAATTCCTGCGGCTGGACTTGGACTGGTTAG.AATTGCTCC.TTCAC.GAAAT.TTGGGGTGAATTTACAAA.TAAACATAAATAAAGGGAGGTTTCAC.GAATTTTTAAAA.AT.AAGTATCCTGATCACTAA.ATATTACAAAACTAAAGAACGTCA.CACAGATGGTGATCGAACAATACCGACACCTAAACCTCTGTACCACAATTCGACGCAATT.CATCGTTACCCAAAAA.CCTCTGTTTCGATTCCTAGACACTCTCACTAG.GGTTTTA
JJ=     7  MV=                AAAAATCCAA.CATTGGGAGAACTAGAATCACTTAC.GGCCATACAAACGAGTCGTCGA.GTCCTGCGAGACCGA.GAAGGCGGC.CACGAGACTAG.ACAAACTCC.AGA.CGGTGACTTTCTCGAACGTAAAGTGAATGGTG.ACGA.GTGAAGATG.AAGGAAGGCTCGAGCCGTTGG.ACTCGT.C.GTCATCGAGCTATTCATTGTCTAGACTCTAGAGAGAGAGG.TGGAAGAAGA.CGAG.TGGC.GCGGGAGTTGCTGGATA.AGGAAGCCTAGTTTAGATGATGAGACGTGTTTGGC.TATTAGGAC.AAAACTATCCTCGCCAATTATAGAA.GAAACCCTTTTATTTATTGGGCCTTTAGCCCATACTAATTTACAT.TCTCGGTTA.CACGG.TGTAA.CTTACACCTGCTAGTAAC.TCTATGGGCCTATGGCCCAATATATG.TGAAGTCAAAAC.TG.ATTCGTCGCGAAGTTGAG.TTTTTGTTAAATAATAAATCAATT.GAATCGCGGTACTCAATTTCTTCTCTTCCTCCGGCGACGATGTCGATTTACAGGATCGCTAGAGCTTTACCCTTCTC.CGGGATCTTAAGGTTTCTCCATTGTTTTCTTC.TCTTCAC
JJ=     8  MV=                GTTATTCTTC.TAGTATTTTTTATTACAAAGAAAAC.TAAACTGTAACATTAGATTTTT.GTCATTGAAACCCATCTATATAAAC.CAATCAGCATC.ACTTTGAAA.ACC.ATCGTAATAACGTGTTTAACAAAATACCTTTA.TTTC.TACGTCTAA.TATTTGACTTGGTTTAAGTAG.TTTAGA.G.ACTGTTTTTACGAGACACAAAAATCAAAAAACTCTTGTTC.TACACAACCG.ATAT.AAAC.CGATGTCAATTCTTTGC.TTTCAAAATTAATGAACTTTTGAAGGAATCAAAAC.CATTTCTTA.TGGGCTAATATTTTTCTTAAATGGG.CCAATATGTATCCATTTAAAGGCCCAAATATTTCAGAACCATCCT.ACAAATCTC.CAGCC.TCGTT.GTGGTGTGGTGTAGTGTG.TTTTGGAGAAAAGGACATTTGCAAAT.TATTCTATTATT.TC.AAACTAGTCCCTAAAGTT.CTTACTAATAGTGAAAAGAAGCAC.TAGGAAGACTTCAACAGTGTAGTCAACTTTAAACTTGCAACGAAAGACCAATGTCTCTCT.CTCGCATCGTCTTCTT.AGTTAGCGATTTCCTCATTTTTCTTATACAAT.CTGATTT
JJ=     9  MV=                GATAAATTAT.CAATACAACAATGAAATAATCATTT.TATTGTAAGATTAACTAAACGA.AACATATATACATAT.ATTTCTTAT.ATTGAAAATGT.GAAAATATC.ACT.TTAACTAAATAAAAAAAATAGATTGTTTTTAC.AAAA.ACATAACTA.AAAAATACTATAAACGATGCG.GAAGTA.A.GTATAAACAATAACATGTTTATTTTTAGCAAAAAGACTTA.AATCTGTAAC.TAAT.TAGT.ACAAAAAAATCCAATAC.ACAGATCATTTGTCAACTATCAATCATTATTTTTG.TATTGAGTT.TGTTACCTCAATTATTAATAGAATA.TTTACAATAATAGAAATACAAGTATGTGTGTATATAACACTTCAA.ACATAAAAC.TAACT.AGTTT.AATTACCTACAAATAAAT.ATAGCAAAAAATTCAAAAACAAATAC.CAAGAAATGAAA.AA.CCTCTCAATCTTTCTATT.TGTTGTTGGGCTTTGCATGATTAG.TGATGTATACGGAAAAAAATCTACGATTACGGTCAAGAATGAATTAAATCCCAAAAACAA.GAATATCCTCAAGGTG.CATTGTAAATCCAAAAACAACGATATTGGTGT.AAAATAA
JJ=    10  MV=                GTTTCTCAGA.CGACCATTCCCAAGACAGAACAAAA.CAACAGAAAATGCTTTGAAGGC.ACCAGAATGTGGAGG.TTGAAAAAT.TGAAGAACAAT.CTAAAGAAG.TAG.CTGATCGGAACATAAAAGTGCACATGGGTTTT.GTCT.TGAAGCCAA.AGGCTCTTCTGTCTTTTTATT.CCTTTA.T.GAGGAAATTGAGATAACCTAATTCGAAAATCAAATAGATT.TGTGTTATAA.ATTG.ACTC.TAGTAGTGTGGACTATG.AAATGTGATTCAGCTAATCTTTATATCGAGATCAA.AATTTAAGG.ATTCCTCTGTTTTCGCACATAAAAA.AGAAAAAGAAAAAGGATTCCTCTGTTTATGAACAAGATAACCAAA.AAACATGGC.CAAGT.AGATG.AGAGGAGAGTGTGCTGAC.GTGTGACAATATCATTGGTGCGTACA.CGTAAGTCCACG.TA.GACAATGTTTTTAGTTCG.TGTCCTAAAGAGTCACTTTTTTGT.GTTTTGGTGGAGAAGAAAGAGAGGGAAGAAACTATGGAAAGAAAAATGTACAAATCAACG.GTGTTCCCAATTTGCT.GTCTGTTGTTTGCCTTGTTCGATCGCGGTAAT.GCTCTTT
JJ=    11  MV=                TAGAAGAACG.ATACATATGATCATCTATTACTGTC.GGTTAATTTGACTTTCTCATGG.TCCGTAAACGATGGG.ATTTTTATT.AAGAAACAAAA.ACTAGAAAA.AAA.GAATCATTACTTGAAAAATGTAGCTTTCATTT.GCAT.CCACATAGA.TATATTATTCTACATGTTGGT.AAACAA.A.ATTGTAAAACCAAAAGAAATAGTAGAGAGGACATGGAAAT.AAAGGAAAAA.AGGA.TTTG.GTCACACAGCTGTAATT.AGCAAAGCATAACAGAAAACCTCACAATGAGACAA.ACTCGCCAC.GTCTCCCCCAAAATCGTAACGTGTC.TCCCTCACACTCCTTCACGGTTTCCATTTTTTTTTGTATTAATGT.ATAAATTTA.CCAAA.ACTAC.AAATCCTAATTAACAAAC.TAATCTCAATTCTTAATTACTTTATA.CAGAAGACAACA.AA.AGAGAATCCCAAAATGGC.AAGTTTATCTACTGCAGCTTTCCT.CCGCAACAATGCACTCAATGCAGGTGCAACTCCTAGAGTTCTTCTCCCCGTCACGACAAA.ACACTTCCACGTACGT.AAAGATTCTTTCTTTTTCTGATTATTTTTATC.ACATTTC
JJ=    12  MV=                AAATAACAAT.TTTCCTTCTGAAGCCATCTCGTATG.TATAGTCATAAACAGTGTATAA.TCCCACAATAACACA.AATCAAAAG.ACTTATCCCCT.CTCACGACA.CCA.GCTTCTGCAGACATAATTTAAACCCAACACAA.ACCA.CAATCAATA.GACAGTGTAATGCAAATTTGA.TTGAAA.C.AAATACGAATCACATTCAATTACGAAAAAAAAAACGATCT.TTAAATCGCT.GCAA.CCTA.AAATTGTTTAAAAGAAG.TAAAATTTAAATAGCAATCAGACGAATTAACAAAC.AAAACCAAT.GAATCAGAGACGATAGATCAATGGA.GGGTAGGTTATTATAACAATCAAAGGATCGAGATTGAGAGAACAA.ACCACTAAC.GGTGT.CGGTG.GGGGTCGATAAAACCTCG.TCTCTAAAATTAATCGGATCGTCTAA.ATGCCCTAAAGA.AA.TCTCAATCCCAATCTCAA.TCTCCGGCGAGAAAAAGTTAAAAA.CAGTTGGAAACGGCGGCTGAGTAAAATAACGAAAGCAACGGCGACGGAGGCGGGATCGAA.GAAGATCTGGTATGTT.GGTCGATATCGTAGAGAGGACGACGACGAGGG.AGCGAAT
JJ=    13  MV=                TGCCAAAACA.AGCATATAAAAAAATAGAAAAATAT.GTTAAATAAAATCATATACAAA.ATATAAAAAAAAAGG.CTGTGACTT.TCCAATAAAGG.AAGTGATCT.TAT.TTAGACGAGTATAAAATAACCTTAAACATTAA.GGAT.ATACAAATT.ACCAACCATGGTAAGACTAAA.AACAAT.C.TAATCTAGTGGACTAATAAAGTGACAGTAGAACATTACAC.GGAATTCTTA.ATTA.GATC.ATATACCATAGCATGCT.TAATAATATACACTGAACTAAAGAATTTTTATTCA.CCAACGAAT.CTGAAAATTTCCTAACCAATGAAAG.TCGTCTGTTAGCTAAACTATTCCCAAAAAAGAATGCAGAGAATGC.GGATATGAC.GTGGC.AGTTA.TATACACAGGTGGCGTAC.GTAATTAAAACAAAAATCAAAAATTT.TAATTAAAGATT.AA.AGAAAAAGAGCCAACTGA.TTCACATACATATTTGAGTTTCTT.CGCTTCTCTCTCAAATTCCCCTAATTCTCGAGTTTCTAGGGTTTTTGCTTCTTTTGCTTT.GGGTTTTTGTGTATAC.ACGTGTGCGTTCGTCGAGAATTCTCCGGCTGA.AATGGAT
JJ=    14  MV=                TTTCCCGATT.TGTTCGCGGGATAAACAGATTAGGC.TTTCTAAAGAACTTTAGTTATT.TTTCTTAATTACTCT.TTTAGTTTC.AATGTTGCATC.TTAAGTCTC.TCT.TAACGTTGTTGTTAATTCGTACTAATATTTTC.CAAG.GAAATTAGT.TAATGTTTTTCTCTCGGTAAT.TGGTAA.A.TAATCTGAGAACCGGAATATCGAGAAAGCGTCCACCGGTT.CACAGAGTTA.ACCG.GGAA.ATAATCGGAATTGATAT.TACCTTCCTGTAAATAACCAATTTTCTGTGGTAAA.GAGTTTACT.ATCTTAAGATTTCATGTTAAGATTT.CATTCCAAACAGAGTTTATTATCTTCTTGTTTTTTTTTTTGGTCT.AATAGAGTT.TATTA.TCTTC.TTCGCTGCAACAAAACAT.TTATGTGAAAATGGTGGTAAAATATA.CAATGTCGATGT.CC.TTTTTCGTCATTTTCGCT.TCTACTGTTACTATCATCGTTCAT.GGTTTCCCATCGACACTCGACGGTCCGCTTAACCCCGTTACTGCTCCACTCGACCCGAAT.CTTAACCCGATTGCAT.TCGACTTACCAGAATCCGACCCGAGTTTCGTA.AAACCAA
JJ=    15  MV=                ACGACATTGC.TAAGAATCTACAAACTTGTCGGAAC.ACATAGTTTTCCATCATTATTT.CATTATTTGGTTTCT.TAATCCTTT.TTTCGTGTAAA.TTATATCAT.GCT.TTCTACATAGATGAGCAAAAGTAATATATTTC.CACA.CTTGTGATA.TGAGAACTTTTATCCTAACTT.AAACAT.A.AAAATGGATCGTTGTAACTTAATCTATCTTTATTCTTTTG.ACAAGGATAA.TCAA.TTTG.ATTCATTCATCGTTACT.ATAAGCAGATCTAACACTCCCATACTAAACATTTG.TACATAGAG.TTTAGTTTTGATACATTTCATTCAC.TTATTGACCAAATTTAGTATAGACATATATATAAACAGTACTCGA.AATTTAGAA.TTTAC.CTGAT.TTGGTAGAAAACATTTGT.GAATTCACGAGAATTTGTGTTATTTA.TTACCTTAATAA.CA.TAGAAAATGATTGAACAC.ATATAATTTGACCAAAGTCGCATC.TCACGGTGAGATGAGTTCTTCGTAGCTCCAATGGTGGTGGTGGCTTCACAATGTCGACTT.CTTCTTCTTTCCCTCG.AACCATCGTCTCCTACACTGTGACAACTTCGC.TCTTCAA
JJ=    16  MV=                AGCGTACAGA.GTATTTTCAGAAACTAACGTTAGCA.GTCGAAGATTTATTCACATCGA.GTTAATAAGAAACGC.CACTTGAGT.TATTAAACAAA.ACCGGTATT.AAC.TAGTTGAGATCCACGACGATATTTTCTTTAAA.AAAA.TGATTCAAGCTTCAAGCATGTTAGCTGTTAG.CGAAAA.A.AGCCTCCTAACTTCACATGTGAGACACAGAGGAGGACCTT.GTATGGCACG.GAAC.GGAC.AATATGTTCCGGTATAC.TATATAGGATTAGATAAACCTCTATACCAAGATTT.TTTTTAAAA.ATTATACAAAAAACCACGATTAATA.TCTAAATCGCTAGAAACCTTTCCAACTTTTTTTTTTTTTTTTATC.CCCACCCAA.CACCC.CAATT.TGTTTTTGGTTTGCGAAG.GCAACATATATAACATACATTTTTCA.TATTTTTATTTA.TT.TATATACAAGAAGATAAA.TATATTGCTGTCTTCCGGTTCGAC.TTCGTGATCTCACCAAAGAAACACGCAAGATCACTTCCATCGATCAATACATGGATACAT.CAGCAGTACAACTACC.CTTTCGCGATTATTCTCTTCAACCTGCTCCTC.GGTAAGT
JJ=    17  MV=                GTATCGTCCA.CCTGTTTTCTTTCTGTTGTATTTGT.TTATATTATTTTGATGTTTGTT.TTTACCACAACCACT.TTGACCCCT.TTATGATTTTA.ATTTAGAGG.AAA.GACTTTTTGTACATGTGAATTGTTATGCAATT.ATTT.TATTTTAGT.CGTCAATCTGTCCACCCAAGA.GCCCAC.C.ACAACAAACATCTTTTTCAATTGTATTTCAACTCTTTTGA.TTTTTCTCAC.GTGA.AATT.ATATCCACTTGCAAATC.TTCATGTGACTCAATATCCCTCTCTCTATAGTCTA.TATACATAT.ATATATATATATATGAATATAAGGG.ACTTGTTGAATAAACTCCGAGTTTTTGCATGGTTGGCAAATTCTT.ATAACCCCA.CCCTT.TGTTC.CTCTTACACGCTTTCTAG.TTTATTTCTTCCTCTAATAGCTTTTC.TTTTTGTCTTCT.TC.GTAATTTGCTCAAAATCT.GTTCTTTACTCTGCAGCCAACTTTTCACTGAGGCTGGGAGAGACAGAGATTGATCTCAACTAAAAGAGGCTTTTCATTAGATCTG.GATTCTTGAGTTTTAC.AAAGAAGTCCAGAGAAACCAAATATGAAGTTT.GGGGTAG
JJ=    18  MV=                TGTGTTACGG.CAAAAATTGTTTGTTGTGGTCTTGG.GTTTTGGTTTTAGAACTAGAGC.TAGAGCTAGAGCTAG.AGCCAGTCA.TATATTTGTTA.GCCCATTGA.CTT.CTAATGGGCTCTATAGGATTATTTAACCTCAC.TAAG.AGGAAGCTA.GGTCGTATCCATGAACATGTTACATGTG.A.CTAGACTGGAGTGTTGTAACCACTCTCCCAAGTGGTTCCC.ATCGACTTCA.TTAA.CTCT.ACTTTCTTATAAGTACT.AGTAGATTTTATAATAAAAAATCGTAATGTGGAGC.CCTGAATTA.TTTAGAGAGAGCAGTATGATGTGGT.CATGAATACTAACTGATAGAAATCGCATACCTGTTAGCATTACTG.CAAAAATAT.CTAGA.AAAAT.AGCATATTTCTAAACATT.ACAACAAATCAACAATGACGTTTTTT.TTGTTTTTTTGT.AC.AACACTTAATGATCTGAT.ATATAAAAATAGTAAGCAGAGTTA.AATATTCCCAAAGAAGAAAGAAGAAGAATAAAAGACAAGGCTTGAACGTCCGGTGAAAGA.AAGAATTCAGCTTTCC.GCACTAACCACTTCTGAATCCTAACCAACAAG.CTGGAGA
JJ=    19  MV=                CAGATGACGG.AGAAGTGGAGGATAGAAGAAGTTGA.TTTTAATGTTTGGGGTCTCTCC.GTTGATCATTTTCTT.CCTCCGGCC.AATTTGCAGAT.CGAAAAATG.ATT.TAGCTTTTTATTAAAAATATTGTTATTCGTTT.TTAG.CCGATATCA.TAACTTTTTGAGATACATTAT.CAACAC.A.CTCGTGCAACTGAGATATTCTTGACACAATTTTTGCATTT.GAAATTGGCA.ATTT.TG.T.ACTACTCATATAGTTTG.AAGCTTCAATTCACTACAAAGGTTATTACTAATTG.TGTCGACAA.ATCCAGCAGATTTAATAATGCCCAT.TCCATTAAATGTTTTTTAGTTTAATAATAGGATGATCATATGACC.AAAATCGTA.AATAA.GGGTT.AGGGGTAAACCTGTCATT.TCAAGCTTCCCGCCCATGGGCGCTAC.TCCCAATTTAAT.AA.AAAATAAGAAAATAGGCG.TAAATATGAGAGTGTGTTTTTTCA.ATATACCCTCGGTTTTGAATTTGCTCTCAAAAGCGACGGAGACGACTGTTTGGCTCGGTG.ATTTCTCCCGCCGTTT.GGGTTTTTCTTACCGGAATTTCCTTCTCCTTC.GATTATC
JJ=    20  MV=                AAGTTGGTTG.TTATATACATGCCGAGTCGTGATTC.GTGACAGTAATGTGAAGAAGTT.TTTGCATCATCACTC.ATTTTATGT.TAGAAATTCAA.ATCAATAAT.ATT.GGTCCTAAACGACTTTATTTAGAGGCAGACAA.AAAA.GATATACAT.TAATGTTATTTATATCATGAT.TGTCAT.G.ACTTAACATATTTCAAGTTGAGTTATCTAGTGAAAATATA.TATATCCTAG.TTCA.TGAA.AAATGAAAATCAACCTT.CTTGAGTGTTATACTTCTTTTTGTAAGGATAATAA.TTGATATAT.ACGGCGGGTCTCTCGTTGACTTTTG.ATGGTGATTTGACTTTGCAATGTCACCAAGAGCAAGTAGCTAATT.TAAATCACT.TTTAA.CTTCC.AATTTGTTTATGTTTGGT.CTTCAGACTTTACGTCAGAATAATTA.TTTTTGTGTCTT.TA.AATGAAAACTTCAAACTT.CATCACATCAAAAATCTCAACCCC.ATTTTTAGTTGTCTTCTTTTTCCTTGTTTTTCAAGAAACCAGACGAAAATGGAAGAGTTT.CGTTTTCTCTATTTGA.TATATTCAGCAGCATTTGCATTGTGTCTCGTC.GTTTGAG
JJ=    21  MV=                GAAAGTGCAT.AAGGAATAGCCAATATTCCAACACC.TAACACATATATACCATCAAAA.TAGCAATCTATTAGT.TTTTCTTAT.AACAAAACTAA.TACTAAGGC.TAA.TTACGAGTGATAATCGACTATAGTTATATATG.AAAC.TATATGTAT.CTTAGAAAGTTATACCTGACA.AAGAAT.T.CAATGTGTTGAAACAAGCGTGAACAGAGGAAATGCTAACA.TCACCGTCGT.TGCC.GCCG.GAAAATTCCATCTTAAA.TGTTTTGTTTTGTTAAATAAAAAAAAGACTAGAGT.TTTTGAGGA.ACTTACTTACACATCATGACTTGTG.TTGGTGTCAGTGAGAGTGAGTGTATGTATATATGGACCAAGTAGA.TAAACCGGA.AATTG.GTTTT.TGAACCGGTTTAAATGTG.AAACCCGTTTGGATTTTTGTTTTGTT.TTTTTATCTCAT.CT.TCTTCTTCAGAAAAACAC.AAGATAACAGAATTGCCACCAAAG.CTCCATTTTTATCCCCACACAGAAGAAGCTTGGGGAATGAGAAGATAAGAGCTCTCAAAA.TTCCCCGAATTTCGAA.TATGATTGTAACACTAAACCCTAAGATTCTCC.ATTAACT
JJ=    22  MV=                GTATAATAAC.AATTCTTCAATACCACTTC.TTTAA.CTTTGTCTTTTTAACAACTAAT.CAAATTTTAATTACT.TATTTATAA.AATTACAAAAC.TTAAAACTA.AAT.TATGTGAGTCAATTAATTCAGATATGCTAATT.TTCT.TCTCCATCA.TAAATTTGCCTAGAATATAAG.ATAAAA.T.TTACTATATATAATATAGAAATTGCATAAAATAATTAGAA.ATGAATTAAT.TCAT.TAGA.TAATTGGTACTTTTGTT.GAAACTAAATTCTATAAAAACTACTATTTAAACTC.TATATTTAG.TCTCTCTTACAAACTCTATATTTAG.TCATTATGTTAAAATATTATATTACATATACAATATATATAGACT.TTATTTCTT.TGTTT.GGTTG.AATCACCTAATACAACTA.TTAACTACAATTTATGGTCTAAATCA.ATATTTTCATTT.AC.GAATAGTTATCAAATTTT.GCTATAAATAAGTAAGTAACACAG.ATGCAACGACCATTGAAACACATCAATAACAAAAGAAAACAAATCCTCTCAAAGAAGAAG.TAGTGATGCATATCAC.AAAACCACACGCCGCCATGTTTTCCAGTCCCG.GAATGGC
JJ=    23  MV=                TTCACACTTG.ACAGCCCAATATGTCTTATCAATGA.ACATTTTTCATCATACGCTTTT.TTTTTTCTTGTTTTT.TCTCGATGT.TGCTACCACTG.ATGATTTAT.TTC.AGCAGCATCAGAATTTCCTGTTGGATCCAAAA.ATTG.GTTATCAAT.TGTTTGGAGCCGATCAGCTCG.GATTGC.T.GCATTTACCTTCTTGTACATCTCTTCCATGTTGTCTAGCT.CAAGACCCTT.CTTA.AGGT.AGTCACTTAAATGAGTT.GTCTTCAGAAATTGAGATCATTTATTCATCTCAAG.AGATCATTC.TCATTCAAGAAAATGTGCTTATATG.ATTTAGGATTGACATTACCCTCATGTATAATCCACAATCCACAAT.CCACACCAC.TTGCT.AAAGT.TACGGTACGGTGACACAA.CTTCGGCATAAATCTCAAAAATTGAA.TAATTTGAAGGA.TT.AGAAAATAAAATAAAAAT.AATAATATAAACAAATGCGAAAAG.AAAAAAAAATCATAGCAAGCAAAATTTCTGCTTCAGCGCTCTCGTTCTGTTTTGGTATTT.GGATTTTCAATCATGG.ATTGAGCGATTGTTCTCTTTTTACTTGATTGA.TTTCTTC
JJ=    24  MV=                CATCTGCATG.CCCATGGAATAAGCTGCTTGAGCCA.CCTTTTCTATGTTTGGAACGTT.GTAGCTCTGCGCTAT.ATATATCCC.CCAGATGGTTC.CGCAGACGA.ATG.AGAAGTAGCTTCTTATAAACCCCATTTTCAAC.ACCA.GATTAGATT.AGCCTAAGCCACTGGGTGGGT.TTCTCT.A.ATATATAGAGCCACGTCTATGTTTATCTTTTACTTCTTCT.CCAAGG.GGT.TTGT.TTAC.AAGTTCATTTATTTCCT.CAAGGGAAAAGTTAAACTTTTTCTCCAAGGGTCAA.CTCCTTAAA.TCTCGCCATCTATAAAAGTCTATCA.GATATTATATGAATGTGTCGTTTTCGAACAGCAACAACTGTATTT.TTGAGTGAT.CGGAA.AAGAT.TTTCCAAAGTATAGAAGA.AGACAAATACGTTTTACAGAACTAGG.GATAACACAAAC.AA.TTATGTCCACAAAGCCCC.AATGATAAAGGCACCAACAAAGAA.AGAACGCAAATTGTTAAGGCCTCTCTTCTTCCTCATAGGTATCACATAGCACTAGTTTCA.AGATAAACCTAATGGG.TATCTCGAAAGCTTTGCGATCTCTTCTCATCT.TGCTGTC
JJ=    25  MV=                TATAAACGAA.ATGCAGTTGGGAGAAGGAATGAAGG.ACATGGGGATGAAGATAACAGC.AGAAGAAGCGGAGCA.TATGGTCCG.AGAAGCCGACC.TTGATGGCG.ATG.GTTTTCTTTCTTTCCACGAATTCTCTAAAATG.ATGA.TTGCTGCCT.CTTATTAGCATTTTGTGAAAT.GCCATG.A.TTTAAGAGTTTGTTTTTGCACAATTACAACTATATTTCAA.TATGTTACTA.TATT.TTCC.CAACATATAATTAAAGT.GTGTGTTACTGAATCAATGATTTTTTTCGGTCGAT.AAAAAACTA.TAATATTTTTCCTATCCAAAATTCG.AACCAAACCAAACCAAACCAAAAGTATTGTTCTGTTTTAAACATA.TGTTTTTTA.AACCG.GAAAA.TCCAAACCGAACTAAACC.GAGAGTAATTATCTGACTCGGTCACT.CGACGGTAGCGT.GC.CACAATTGAACTGGTGGT.CGATCCTTAACTTCCATCTTCAAT.CCTTGCAAAACCCTAATGAAGAAGCAGTCTGAAGAACCAAAAATCAGTGGTTTTTTAATA.AGTAAATGGTGAGAAA.ATCTGTTGAACTGTCGAATTTGTTTATAACCT.ATCAGTC
JJ=    26  MV=                TGAAGAAGAG.AGTGAAGAAGATTCAGATTAATAAA.CACCTCCCTGATTTGGTTAGTA.TATTAATATAAAGCC.TTTAGTTTT.CATGAAACATG.ATCATGAAC.TCA.CAGTTGTAATCATGCTCTGCAGAATCTGCATC.TCAC.ATGATTGTG.ATACATCATTCATGGATCTTC.CCACGA.C.CATGGTTTTGGTTCTCAGAGATTAGAAGCGAGAAGAACAT.TCATGGAGGA.AATT.TTCA.TGATCAGAGCTTTGAAA.TGGAAACAACAACACTCTAATCAGAGATTGATCCT.CCTAACCAA.AACCTCTGACACCCATCTCAGAATC.AGAGAGAAAGTGTAATCTTCTGTATATTACTGACCTTGTAAAGAT.GATATGTTT.TGGTT.GATAA.ATATCAATTTCACATTAA.ACCGAACCGAATAAGCTTTTGATTTT.ACTTCGGTTCCG.TT.AAAACCGTTCCAAATCTA.TAAATATATCACCGATTTGAAAAT.TGAAACTTTTTGCGATTTCTAAGAGCTCCAATGGCATAATGATTTGGAGTTCAGATTCAT.GCTTCAAATCCAGGAA.ACACCAATGTCTTATCTTCCTCAAGCTATGTT.CCTCACT
JJ=    27  MV=                GTTTTGTTTC.AATCTTGGATGATCCAAGTTCCAAC.AATGAACAATATCTTCTCTCTG.CGCATATCTTTTGAT.GCTTGCTAA.TCATTTTGTAG.CTCTATTAC.TCA.AATATGTCTTCTTTTTTTATTTTGTTTAAATT.TTGG.TGAATGCCT.TTGCTCACAGTGTATGATTAT.TCTAGC.A.ATGAAAAGGAGTTAAAAAAGGTACTCGTATTGTTTTGTTA.CTTTTTCTAT.GTTC.CAAA.CTCCAAAGTAAACAATA.TCAGCGGGGTAAAAAAAAGTTCAGAAGAAGAACAT.CCATTTATA.CTACTTAGATCCATTTCGTTCGATA.AGTGATTTGTATAACAACGAACTTATAATTTCTCCGATGACTTAG.AATAGGCAT.TGGAA.AGACT.GGCTTGTTTTCTTAAACC.AATCTTAAAATCTAAAAACCATAAAA.TAATGTAATTGT.AT.CATAGTCATTTTGCACAC.AAAACCATAAATATTCCCAGTGCC.TAGTGGGAATCTGTTTTTTGCTCCACTAACAAATTTTCATCCCTTTGGAAATAGAATCAC.CAATATTAATAGGACC.ACTCTAGAACAAAGTAATACTGAGTTTCGTCG.ATTCTTA
JJ=    28  MV=                ACTTAATATT.AGTGGCCTTACCAAACAAAAAAAAA.GATGACCTGAAATGAAATCTAA.TGCACATTCAAGAGT.TGGCAGGAT.TATAAATGCAT.CTGTATATG.TAT.AATAATACAATACCCTGTCAATGTCTATTAAA.TTGT.TCCAATTAA.TTTCTCCTCCCAAAAATAACT.TATCCA.A.ATAAACAACTATAATCAATGAAGTTAGTTAGCCTTTATTT.TCATGATGAT.TGTG.ATAA.TACCAAAATTCTTATCT.TCATACCAAAGTACACAAAATAATTCACACTCTAT.AGTCTATAG.TATAAATTTGGCAAAATTTCACCGA.ATTCTCCTATTTTCTAGCTTCGGCTTTGTCTTTTTATATACACGT.ATTAACTAT.AGTCA.CCAAT.AAAAAATTAATTAAGTTA.AACTGATTAGGAAAAAACACTAGTTA.ATTGTGTAATTA.GT.AGTTTTGTTCAATGTTGT.TAATTAAAAAGCGAACGTATCGTC.GTTTCTCTTTTTAACTCATTCTCTTTGGATCCAAATCTTTCGCTTTGGAATTCGCCATTG.ACAAAGTACTCAATTC.CAAAACAAAGAATAAGCAAACAACAACAATTT.TCACTAT
JJ=    29  MV=                TGTTTTGGTT.AGTGACGAATGGTCAAATTATATAT.AACTTTCTAGAATCTTGCATCC.TTGTTTCTCCAAATT.AACAAATTC.AAATTTAATAT.GTAGTTAGG.CAA.CCTCTTTTACATTTCTTTCAAGCAGAATCTTA.GATT.TGATGCTAT.GTTATTCCAATAGTTAATAGA.GGATTA.A.CGTATATTTTATTTTTTCTTAAAAAAGAAATATATAAATT.ATAAAGTAGA.GAGT.AGAG.ACGGTGCTTTGTAGATC.ATTCCTCTCTGACTATGGATGGGTCTCGTATATAA.CGTTTTTTG.TTATTGTTAATAAGTCGCGTGTATA.ACTTGAGATTCAAGATTCCATTTCTTTTTATTCCTTCAACATTCA.ACTATGGTT.TACGT.AAAGA.GAAATAAGTCTTCTCCTT.TCCTATATGTCTAACTACAGTTTTTT.ATTAAAAAAAAA.TA.AAAAAAAAAATGAAAATC.CCCTATAAATACATAGGTCTCGAG.CATCTCCAAAATATAACAATTCACCCTCTCTCCAAAATCAATTAAGGAAACACAAGCACT.GTTACACACACATCTC.TACCATGAACAACAACAAGAACATGAAGATGA.TGATGTA
JJ=    30  MV=                GCTGAAACCG.AAGGACTATTTTTCATGGAAACATC.AGCTCTCGATTCAACAAATGTT.AAAACAGCTTTCGAA.ATGGTAATC.CGTGACATCTA.TACCAATAT.AAG.CCGGAAACAACTCAACTCCGACACTTATAAAA.CCGA.ACTAAGCAT.GAAAAACAGAGTCAGTCTCGT.TAAGGA.C.GATAATAAAAGCTCCACACAAGGCTTTGGTTTCTCTTGCT.GTTCTTCCTC.GTGA.CCTG.AATTTTGATCCCAAATT.ATTTTTCTTTTGCTTCATTTGTGGATTTTTTTTCT.TTTGAATTT.TTTTCAACCATAGAAAAAAGGGCAG.ATCATATAGATTCAAAAATTGTAGTGTTTATGTGTGGATCGTATA.GTAAACAAT.TTATA.CGATA.ATTATTTATTGCATAATC.TCGATAATTTCAATGACATCACTAGG.TAACCACTATCG.AT.GAAACTTAAGGAGAAAAA.CGTTTATTAAGTGGCTCCAATGGT.CACTTCACTCTCAACCACCACTCACAATCTTAAAAGATGATATGCGCAAGAATCCGACCG.CTAATTTCGTCACCAC.TAGCTTTCACTATCTCAACAACCAAACACTCC.AGAATAC
JJ=    31  MV=                TATGTGTGTT.TAACAGCTTAGGCCACTGAACTTTA.TATGTATTTTTATAAAGGCATC.TCTGAAATACACACG.TTGTTACAA.TAATAAGTCTG.AAAAATGTT.GGT.GTGTTGGGAAACAACAAATATGATAGAATAAA.AACA.AAATCACAA.GTTGTAGTGAGTATGATAGTT.CACATG.T.CAAAATCGAGGAATAAGGATCTTGCTACCAAGGAGACAAA.AGCCAAGCTG.GTTC.TGCA.TTTTCTAATGAAAACTA.GACGTGTAAGTGCAGAGTCGCTCGTGCGGTTGCAT.TCTTTATAA.GATTATTTTGCATTTTATATGAGAA.TCCATATCTTAATCATATCTTTTTTCTTATTGTTTATGCATTGAG.ATAAGTGGT.TGGAG.G.GAG.ACATTGCACAAACATAGG.ATTTTATGATTTAAATCTGAGCCAGC.TTTGAGATTCCT.CT.TGTCTCTCCCCACTCAAA.GGTGTATATATGAGATGACCAAAG.AGATTATGAAAGCAGAACAATACATCTTTTAGCTCTTTAAGCCTTCTCAAAACAAAGAAG.AAAAGCTCAACAAAAA.TGGCAGTCTCCTTCCATGTTCGATCTAACAGC.TACCCTC
JJ=    32  MV=                GAATCTTTTT.CCTTAACTCTCTCTGTTCCACGGCA.TATTCTCTTCATCAATATTCTT.ACTCAGTTACCAGTC.CCGGTTTTA.TCCGGTTTATA.TACCGGTTT.GAT.TTTGATCCGAACCAAGAACGTATCTCAGAGTC.AGCG.TCATGCATG.GTTTATACTTTATAGGTCTGG.GCCAAA.T.ATGGGCTAAGACCAACGTGTAGTGTGTGTCGCATATTCAT.TCTTATGAAA.TGTG.TCCT.CTTTGGTTATGGTGAAA.AGAAAACATTTAAATATTGTTCTTAGTTAATAAAATAATTTTCGC.TTCCTTAGTTTACCAACAACAAAAT.TACGCTTCCTGTTACTTGTTAAATGAAAATAAATACTGTTCTTAC.CAAACACAA.AAATG.AAAAT.ACATATTGTATAATACAC.TTAGACAATACTTAAAATATGAATTA.ACAACACGTGTT.AT.GCTTATCAAGAAACTGCT.ACGCATAAGGCACCTACCTTGCCT.ACCTCTATTTTTGTTTTCTTCTCTTGGTTTTCTACTCTATGCTTTTTGTTATGGTAAAGA.TAAACAACAGAAAAGT.CAGCGTGAGAGACTGGATTATCTTAGAGCCAT.GGCTGAA
JJ=    33  MV=                GTTTCACAAT.GCAACGAATTGATCTGCTTCGACTC.TCGGAAATATTCAGCTCCATTG.TTGCGTCTCTCTCTA.AAGCTCTCG.TCTTTAGTGGT.CAACGGTAT.GTC.TCTCTCTCCCGCTCTAACTCAACTTCATCGTA.CTCG.TATCCTTCT.TCTTGCCATTTCCCATTCACC.GGAAAG.A.TTCTCTCTTTTTTTTTTTTTTTTTTTCCATAGAAATATTC.TTCTTTTTAT.TCCT.CTAA.AGAAGCCCATTAAGCTA.TTATTGGGCCTAACCAAATTGATCAATTTTTTCAA.ACCGGGTTT.ATGGTTTAGTGTTTTAAGGTTTCAG.TTAAATTAGCGGTTTAGCTTCAAGTTCGCGATGGAGTAGAAGAAG.ATTACCTCC.GACAA.AAGCA.CGTTCAC.TTGTGCCACC.GACAAAATTGGAAATCTTACATTTTT.TGTTTTCTCTAA.TC.AAAATTATTGTTGGAACG.TAGACAAGATCCGTTCCAAGATTC.GTCTTTTTTTTTCAATTTGATTCCTGGGTTATCTGAAAGATCTTCTCTTTGCTTCGATTT.CTATCTCCGCTGCTTG.TGAAATCAACCTTTATGGTATGTAATCTCGAA.CTCAGCG
JJ=    34  MV=                CAAGGGAGCT.GCGGATGAATGTACGGGCACTCAGA.TTCTCGGTACAACGGACGCGTT.GACAAGTCTATGACC.CAATTCCCT.TTGAACACATC.GCATACTTC.CGA.GATCGACGGGAGAAAGAGATGAAATCGTGCCC.GTAG.ATGACGGCG.GCGAGTAAGTGTGTGTGTGCG.ACGGCG.C.TTGTAATACGATGAGTCGGTGAAAAACGTTTACTTTTTTT.TTCCCCCTTT.TTAT.GCCT.CTTTTTATGTATCCTTA.ATTCTCTGTTTTAGACCTACCTTTGTCTAATTTGG.TGGCTGAAG.TAGCCTATGCGATGTTGCAAGGCTG.GCTTATGATTTAAACACTCTTTTAGGCCTTTATTAATAGAATGAC.CAGATGACA.AAAAA.AAATA.AAAAAAATTAGTACTGTA.TTTGGGATTAAAAAAATGAAAATTTG.GACTTCAGTGAA.AA.AAAAACATATTGCTGATT.AGTTACTACTAGTAGCCATGGTGG.TGGTAGTTGACTTAAGGTCAATTCGTTTTCTTTTGATTCAATTCTCGTTTGGAACAATTT.CGTTGCTCAATCTTGC.CAATCCGTCGTTACCTATATATTTCCCGATCA.AAGCTCT
JJ=    35  MV=                TGTGATATCT.CATCTTCCAGAGTACGTGATCTTGA.AGAAATTATCCATGTGATTTCT.CACCCATGCATTGTT.TATTCATTC.GTCTACCTCAC.TGCAGCTTC.GAT.TCGATCAGATTCACAAATCTCAGGAACAAATT.CGTC.TACCGAAAC.AGATAAAACGCACATAAAGTG.TTCGAT.G.GAATGCCTCACAGAAAGCCAATAAGTTGTGTGTCAGTATG.AATCCGTTCG.CACA.TTGT.GAAATCAGTTCTGACAT.TGTTTAGTGAGTTGACTATTGTCTAAAAGATCTCT.TCGTTGATT.TTATTTACTTACTTTAATGAATCAC.CAGTTTTTTCAACGCTTACCTGATTTTTCACTAGTTTATTCGTTC.TTTTGTTCA.GTTTT.TCTCT.CTGTACAAGACCGGATTC.TATGGTTATGATCACGTGGAGCTCGC.GTGATATTAGTG.TA.TGCGTAAGTTTTGTTCAA.GTTATATATATAAAACTCTGACTT.CA.TTAGCTTCTTCATTCATGTGGAGTTTTGCTTGCTTCTCCTTGTTGTTATTAGTTTCT.TTGGCTGCTTTTACCT.GACAATGGCTCAAACAGGTGAAGATGTTGACA.AGGCAAA
JJ=    36  MV=                GAACTGAGAA.GAAGTGGATTCACAAGAAGAACAAG.AAGCAGAAAATTCCTCGCTAGA.ATCAGAAACCTACAC.AAACGCCAT.TTAAAGCAGCT.TAAATTCCA.ATA.CTTCCACCATTGAAATCTACAATTCAAATAAT.GACA.ATTGAAAAA.TCCACCTTAACGACGGCGGAG.GATCCA.A.AAGGTAGCGGCGAATCGGAGACACCGTAAGAGAAGACGAT.CTGATCGGAG.AAGT.CAGA.GTTGATACGTTGATCGA.GACAATCGAAGCAAAGGTCACTATCTTCACCTCTC.ATCCCTTCT.TTCTTGGAGGAAGAGAGACGACGTC.TAATGATCCGGATCCGATCAATCTCGACGACCTGAAAAACAAAAA.GCACGGCCA.AGAAA.C.GCC.GTGTTTTCTCCTCAACGA.CGCCGTTTTAGCCTATAACTATTATT.GTTGCTTTATTT.TG.TTTGTATCTTAAAATTAC.AAACTATTCATAAATATCTCTTAT.TTCAAAAAAAATATCAAGACGGCCGTCAAAGTTTCGGTGACGGAGAATATTGTTGCCGAC.GGAAATTGGAATGGGA.GGAGGAGCGATTGACGAGGAGCTGACAGAAGA.TGAGAAG
JJ=    37  MV=                ATATCTTAAA.ATGTTATGTAGAATTGGTTGTTATT.CAATCAAAAAATTTTAAAAGTA.TGTTAAGGTTTTGTG.TTATTCATT.TAAAATTTGTA.AATAGTAAT.ATA.AAATCTTCATAAATTTGGGGTTATTAGATTTA.TGCT.CTTATAAAG.TCAGTAAAAATTTTGTGTTAT.TTAATT.A.GAACAAAAAAATCTCTGATTATTAATCATTTAAATTATTA.TGTTATTGGT.TCAT.GACT.TTCTATATTTTTCTTCA.CAAAATAAAATTATAGGAAGTTATGAAAAGTATTA.TAAAAATAT.AGAGATTTGTTTGTAAAACTTTACA.AAATTATGAAAAACTAATCAACAAGATTATAAAATACATCTCTAA.CAATAGTTT.AGAAT.CTTTC.ATTTATTTACTTTCTAGG.ATTTGAATAAAGTCATCAAAATTCTT.TGTAAATTAGGA.AC.CAATAACACCCTCTTAAA.CTACATCTATAAATTTCAAAGAGT.AGTTGATAAAATTTTATAGAATTCCAAAGAGTGCTGTCTAAAAGAGTTCTTAATCTACAT.TGTTAAATAATTTACA.TGATGGGAGTGGCCGGTTTTGCGGTAGCTCTG.ATGGTAA
JJ=    38  MV=                CCAAAGAGAA.GAGAGAATATAATTTTGTAATGTAC.AGAGCCTCAATATTTGTGGGAG.ACATTATAGAGCTAG.AGCCAGAGT.CAATGCTGTCG.CCGTGAGTT.GTC.TATTCTCATTCAATGACTTTCAATAGATTTTA.GTGG.GATTGGCTT.TAGGTAGCTTGCATTATTGAA.GTAGAA.A.TGGTCAATTCCTTAGCAATAATTAGGCACAAATGTGTCTT.TCTTTAGTAA.TATT.GTAA.TATCCTTTGTCTGACAA.TTTAGAGTTGACTTCTAAAACGTTGGGTTGGAAAT.AATGTTGTC.TTCACACAGGCTGTTACGAAGCAGA.CAGTGATGGCTCAACTTGCATCAACGGAAACCTTTGAGTTTTTGT.TTTACTTTC.TTAAT.GTTTC.TTTATTTGAAGCTGCTGC.GCATGGAGAATAAAATATCGTGGACC.CGAGAAAGTCAT.CA.TTGCTGTATTATTACTTA.TACTGTATATATGTTTCAGAATTT.CAGGCCATTGTTGACAAAAATAGTGAAAGATTTCTGCTTGATTTTGAGACATGGCTAGTT.CAGTTACTGGCGATGC.AGAAACAGCGATATCAGCAGATTCAAGCACCA.AACGCCG
JJ=    39  MV=                TCGATATGAG.ATGTTCTAAATGAATACTTATGTGA.AATACAAACAACGCATAAAATG.ACGTATATATACTTA.TGTGATTAT.AAATGAATATT.TGGAAAGTA.GAA.TAAAAATTTAAAAACAAAAAGTAGATTGCAAG.TATG.CAACATTTG.AATCCTAGGCGCGGATGGTTA.TGCATG.T.ACGACATGCACGAATGATATAGGCTCTCTGCACAACACAC.AAGATCAAAA.CAAA.CAAA.TTCTGCATGTAGCATTC.TAAAATTTTCGATAAATTTTATATTTGTTGATCTA.AGAAAAAAT.TGTAATCCCTGAAAATTGAATTTGA.GACCTGGTATAGAATCTCCACAAACATAGGAATTTATTATTATTA.AAAAAGCTT.TATTA.ACAAT.ATATCATCTTCTTCTTTT.TTTCAATTAATAAACTGGTAATATTA.AAATCGTCAAAG.AA.GTCTCTCTCTCCCCCATG.TTTGCCAATAAATAGGAGATAATC.GCTACCAAACTTCTCATTCTCACAAGTCATAAACAGTCGTTTATAGTTCAATCCTTTTCC.TCTTCTTTGTTTCTAA.AAAGAGAAAAGTCACTTATGGCGGATATCTCG.GGAAACG
JJ=    40  MV=                GTACCTCACA.GTTTGAATAAGTATAAGTGGAAATA.TTCATAGTTTTACTTGGTTGTA.TCTGTTCTCTCTCCA.TTGTTATGT.TGATGACCTTC.TTAAATGTC.ATG.ATTTTCCAGGGTTTAATTAGGGCGCCTTACCT.TGAA.AGAAATTGG.AGAAAGAAATTATAAACGTGA.AACTCC.T.CTTCTTTGCGCATACATAAAAAGAGCAATCCAAATCGTAA.AAGGATTAGA.TGAG.AAAC.CCTAGAGAACTTGTTCC.TCAAAGAGAACTTGTTCACTAAGACAATTTGAAAG.ATTCAACGT.TTTTTTTTTCTTTGTCAAACTCTTA.ATAAGAACGTGTAATAGTTGAATTTTCTTATCCATGTGGGGCAGA.GAAATAAGA.AAATT.TTGAG.TGGACAGAGTTTTGGTCC.CAGGAGAAACTTGGCTTCTATAATTG.TATACATTAGTC.AA.ACAGAAGAAAACGAAATT.CTGGCTTACTAGAGATATTGTGTG.GTTCATTCTGTATGCAATCTCTAATTCCATATGACTCAGCTCATCTAAGTTCTAAAAGAA.GACCACAAAATTCTTA.GATACTCTTTACAAGAAAATCTTGACGAAACT.TGAAGAA
JJ=    41  MV=                TTTTTGGGAA.TATATAATCTAATACTTGTTTTTTT.TGCAGTTATGTGCTTCCTGATA.ATCATGAGCTGCTAC.ACGATGTAA.GTATACACATA.CTTTAAGCT.ACA.AAAAAATGCAACTCTTTTGTATAATTAATTAG.AAAA.TGCTTTTGG.TTTTTTACATATATTATATAG.TTTGAG.A.GAAGAAAACTTGATGATCCAAGTCCTTACCTTCTTGCGAT.TTGGCAACCA.GGTA.TAAT.ACAAGCATAATTTA.TC.ATTGTTCACATAACTATAAACTAAATTTTTCATTC.GAATAATTT.TTAGGTGAAACATCATCCTCGTTCG.TTCCACCAAAGAAAAAGTGTAGTTCTGATGGATCAAAGCTTTGCA.AGATAAAGA.ATTGT.TCATA.TTGTTGGACTATACGAGA.ACAAAACTCCAACATTTTTCGCGGAA.CAATTTTGGTAA.AC.AAAATTTACAATTTGATA.TTTTAACATTGGTGACTTGAAACT.CACATAAATTCAATTGATCAGATTCCATGTAGAACAGCAATGCGAGGGGCCTTTCCACTT.AATGGAACATACTTCC.AAACCAATGAGGCAAGCATTTTTTCTTATAAT.TTTTTGT
JJ=    42  MV=                CTTGATAACTACACCATTCCGAGATACTCTCTTTCC.AGTGTACAAGAAACAACCAACA.ATGGCAGTGCCAGGT.CAAAGCGAA.TGGATATTAAC.GTCTGAAGT.CTC.TCATCTCTTGTTAGCTCTTCTCATTCCAAGAA.AACT.TTATGTTGC.TTTTGGATCTCTATTATTCTT.TTTGAT.T.CTTCTTTGTAGGTTGGTAAAGTGAATATGTGTGCTTAACC.CCTCTTTGAT.TTGT.ACAT.TGTGGGGTTTGATCTTA.TAGCAAATTCTTTGAATGTTTTTTTTTCTTGGGTT.ATCATGTAT.TACACACTGAATGATTACAAAATCA.CAATAATGTTTGTTATTTTTGTTTACAATCTAATCATATCAGTTTGTATAAATTT.CATGT.TATTT.ATGTTTCAAAATCTTCTT.CCACATTACAATTATGATAAATTGGA.ATATTAATTAAT.TT.GAAATAAACCATTTATTC.CTTGGAATTAAATGGAGATAGAGT.TACAGAGGTACGACAACTTCAGTTCATAGCATCGAGAGAAGGCAAGGAAGGTATGTAACT.TTTTCTTGCCCTCGTA.GTTCCATTTTCATTGAAACTTCTTCTCTTTGA.ACCCTCT
JJ=    43  MV=                TGATTCGCAG.AATCTCCGTAATTGAGTGTTCGCAT.CTGTTACGCTTCGATCAAAAGT.TGTAATCGAATCAAC.ACAATCTGA.TACTGTTCTCA.ACGAGGCTC.TAT.TGAAAATCACATATTTTCGAACTCTAACGCCG.CTTC.TGATCTCCT.TCTGGTTTTGTAAATGAGGAG.AGGAAA.A.AAAACAGAAGCTTGAAGAAGATAAATTCGTCACCAACATC.GCCATTTCTC.TTAT.CTTC.CTCTAACTCATCAGACG.GAAAAAGCGCGGGAAAATTGTAATGCTTCTGTAAG.TGGATTTTA.TCTTCAGTAAAAGTTGTTTCGAAGG.TTTAAGTCTCCTTGTGAAAATCAGAGCCCACTTGAGAGCGTTGTT.TCAAAAACT.TGAAA.GTGTG.TTTTTTTAGCACCCAAAA.CTTCAAAGTTAGCCATTTATTATGGT.CCACAAGTTTTT.GC.GTAGCTGTAATTGGACCC.TGACATATAAAGGTTGGATTTTTT.GGGGATAAATATTTGTTTCTTTTTTGTTGTGAGGTGAAGAAAGAGGCCAAAGTGAGAACT.GTCGGAAGACAATCTC.TGATTTTCAGGGAAAGTCAGGAATTAAAGCTA.TGGACTT
JJ=    44  MV=                ACGTACTACC.AACGATGATCCCGAATAATTCATGT.TGCACCACAAAGCATGAAACAT.CTTCTTTATTTAATT.CGTACGACA.ACATTCTATTA.GTGACAGAA.AAC.AACAATTAACTTTGTAGCTGTTAAAAATACTG.GTAA.AAGATAAAA.AAAAGATTGAGCCGAGTTTAT.CTGTTG.T.ATATACTATTCTTTTTGATAGATACATACACCCAAGATAT.TTTATCTTGA.CATG.TGAT.GAAGAGATACGGATTAT.CCTCTGAACAATAATTTTCTAAAAAAAAAGAAGCA.AATTTTTGA.TAACTTAACTTATAAATCCACCTTT.TTCCCTAATTAGAAGATGGATTCTGGCTGATTTTCTTGGATTAGT.GTTAGACAG.GGATA.CTACT.ATTTCTTAACAATGAGAT.GAGGCAATCTATCAAGGAAAGTAAAA.AAAAAACGAAAC.TT.AACCCTCTTTTTTTCTTT.TTTTTTTTATGTTAGACCAATCAC.TTCTTGAAAAGATTCCGTAACTAGACGATTTTTATATATATTTTTTTATTTTTTAATTTT.TAATATTTCCACTTCA.AATATAAAAAGAAAGTATATTTATTTGTTATA.GAATTAT
JJ=    45  MV=                AACGAGTCTA.AAATTTCTAAATTAGAACCCAAAAG.ATCCGACCCGAACCGACCCAAA.TATCCACATACCCAG.GGCTATACA.AAAACTTGTGT.TTAATTATA.TAT.AGAATATGAAAATAACAAGCGAATTTTCAGTT.TATC.TTGCATGTT.TTAAAATTATTACTAAATTTT.AGAAAG.T.TCATTAATCTACGAAATAAAAACTTTATGGTGTTTGAAAC.AAAAAATCAT.TTTT.ATTC.AGCTTAGAATTGTTGTC.CGGTATTAAATGTGATTCATCTATTCTATTATTCA.GCTGTTTTT.CATAGTATTTCTCTTATATACCTTT.TAAGAAAATATTAAATTTCATAGTATTCTAATTATAAAAATACTT.GATATGAAA.TATAA.TACAT.TTTTTGGGACTAAAATTG.GGCCTTTAAAGCCTTATACTTGGAAT.TATCACATTAAA.AA.TGGGCCCAATTTTGAATG.TCTGGTGATATAAGACTTTTATGT.AAAAACAACTCCCTAAGAAGTAAAGTTATCTACAACTTTGCCATCAACAATGTCCACACA.GAAAAAAATATCATCT.TCCAGAGTGGTGTAGCAGAAGAAACAGAGGAA.ACTGATA
JJ=    46  MV=                CTTTGAGCAT.GTTAAACATTGTAAACTTTTTAAGA.TCCTTTACATTTTCTTTAAGTC.TTTATCAAATACTTG.TCATATTGT.AGATTCTTATA.TAGGTGTCT.ATA.TACATGCACATAAAGCTGTGTAATATGTAATC.ATAA.GTTAGAGAA.ACAGATTTGGCTTTTCCTCTC.TTGTTC.T.CT.GTTGAGTATTCTTCTTGGCATCTCCTCTATATTAAAC.TCGAAAGAGA.AACA.AAAC.AGAGAAACCTCTAAAGC.TTTCTTTTTTGTTCTCATGACATTTTCTTGTCACA.AACCAAACT.CGAGAAGAAAAGTTCTTGTATACAA.ATCAACCAACATTCATTGTTTTTAAAAGGGTCCCATGACCCATTG.TGGAGATAG.CTTTG.TTTTC.ATCTTCCAACATTAACAC.CCACCCCAAAATCTTGATTACTTTTG.ATAGAAACATAT.GC.AACAAGTGGAATAATTCC.AATACAGATAAGATCCACACAACA.CTTTTTTCTCCTTCTATTCTCTTGTATCTTCTCATTATAGTCTCGATGAAGATGCTGAGA.CTTAGAAAGAAGCAAC.ATTTGGTGTTTCTACTATGCGTGTGGTGTTTG.GTGGTGG
JJ=    47  MV=                AAGAAAATAT.CTAACATGAATCCTAAAATATCTTT.ACGATTTTAATTTTATCACATC.TTTTGTCAAGAACTC.GTGTGTAGC.AGTTTATTATG.CACA.TAAA.TAT.ATGCTATACATTACGCTGCAATGTTCGTAAAT.ACTA.GTTCCAGAA.AAAGACGATTCCAGCCGTTAT.TACACT.G.ATCAAAAAGTTATTGCTATATACGGAAAGAATTAATCCCA.TAAAAATCAT.GTGC.TTTG.AACTAACTTTCCCTTTA.TACGTTAAAATAGATATTTAGGTGAAAAAGCAGAT.TAGATATTT.TCTCTTAGATTCTCTGTCACAGTCA.ACGTAAGCTTCGCCGTCTGAACAATGGCGACTCTCTCAGCACGCT.TTTACACCG.TCAGA.TCTCA.ACATATCTCAATCTGAAC.AATCCATCATACACAAGTTCCATACA.TCGCAACACAGA.AA.AACAAATCCCTAACCCCA.AACTGTTTACAATAATTAGCTTCG.TTGTCTTCTTCATTCCAAAAGATTTGCAGATAATTTTGACAAAGCCCCCCAAAAAAAAAA.AGAGTTCAAAATGAAA.AACGTGAGAAATGGATTTGTCATCATTCTTCT.CACCGTC
JJ=    48  MV=                CTCTTATAGA.ATCTCATGAACATGAGGTGCTCGTT.TGATTTTTCTATATATTTAGAC.AAAAGATTTACACAA.ATCAAAAAT.AGAGTTAATAC.ATAAACCCA.CAA.ATATTTCCTTGAACAAAAGATATATAAATCTG.AAAA.ATATTTCTG.TAAGAGATTTAGATTTATGTC.TTAAAA.T.TGTAGTGAATCTAATAAATGCTGAGTTACATGACCAATAA.TAGGCAATAT.ACTAATCAA.ATTGTAAAGAGTTAAAC.TTAACAGTAACAGTAACTGACTAACAGTTAAACTT.AACAGTAAC.ACTAACAGTGAAATTAACTTTGGCC.AAAAGGATAAAACAGGTATTTTCTCTAAAAGAAACTTCTAAGAAT.TTATAAACG.ACATA.ATAAT.ATTCAAAAACTAAAAAGA.CATAACTCTAAAACGACAAAACACAT.GAAGAATATTTG.TC.TTTAAAAAAATAAATATT.ATAGAAATACCCTCAACTTTCGTT.TATCTTCTACCGTTCAACGCCGGTGAGAAAAGACGAAGACTCGCCGGTAAACCACTTTCA.AACAGTAACCGTTACA.TTAATCAATTTTTCCCTATCTTCCCATGGATT.CTCCTCG
JJ=    49  MV=                TCTCATGTAG.AACGAGGTCGAGGAAGATACGGGGA.AGCTAAAACCCCGGTGGTTTTG.ATCATTGTGGTGACG.TTTACAAGT.GCAGCTATTCT.GGTCGTTCT.GTC.AAGCACTGCTTCCTATGTATTTTTGCAAAGAA.GAAA.AGTAAACAA.GGAACTAGGAAGTATACCAAG.AGGAGT.T.CATTTATGTGACAGTGAGAGACATATCAAAGAATTGATTG.AATCGGGAAG.GTTT.AAAC.AAGATGATAGTCAGGGC.ATAGATGTTCCATCTTTTGAGCTCGAGACCATCCT.ATATGCAAC.ATCCAACTTCTCAAATGCAAACAAG.CTAGGCCAAGGAGGGTTTGGACCGGTTTATAAGGTTTGATTGTGA.TCTTTGGAT.CTGAT.TTTGA.TTTTAGACTCTTTGTTTA.TATTGAATGGAGAATTAAATATTTTG.TGGCTTGTGTGA.CG.CAGGGAATGTTTCCTGGA.GATCAAGAGATTGCTGTGAAGAGG.CTATCTCGCTGCTCGGGTCAAGGACTGGAGGAATTCAAGAATGAAGTTGTTTTGATTGCC.AAGCTCCAACACCGGA.ATCTTGTTCGACTTCTTGGCTATTGTGTTGCT.GGAGAAG
JJ=    50  MV=                ATTATGAGAT.TGTGTATCAAGTATAAGCAATGTTG.GTTACAAGAAAGTGTTACGTTG.ATTCATTTGTGCAGT.GTAAGTCTC.TCTATTGTTTA.TTTCACTCT.TTC.ATATATTAAAGAAAACTAGAATAATACTTACA.ACTT.GAAGAACTC.TCTTGTAGTCTTGTGTCATTA.TGATCG.T.GTTGGCAGTGAAACGCATATTTTGTTGACGTTGCCAACTA.CTTCTTCATT.CTCA.ACTC.TCTATTAGTTCTATTCA.AGATTTTAACACCAAGTTTTTGAAAGATAAAGAGT.ATACACAAC.TCTCAGTACTAATGGATGCAAACTA.AATGTAACTGATCCGAATTTAAACCATACCAAAATTATTGATTTG.ATAAAACCG.AATCC.AAGAG.AAAATAAACCGGTTCTGT.TTTTATTTTTTTCCATATCGAAAGAA.ATCTAAAACCCA.CT.AAAAGAGTTAGAAGGTTT.CGACTACTATTTACGCAACGCAAC.CAACCTATCTGGGCCAAGTCCAAGCAAACCAGGAAATAGCTAAAACCCTAATCCTCAAAT.TGATCGACAAAATCGA.ACACTGAAGAGTTGTTTCCTATCAGATCAGAT.CGTGTTT
JJ=    51  MV=                AAGCGTCGAT.TGACCAAAACGCGGACAATTAACAA.GAGAGAAGCAAATCGGAAGAGA.GAGAGAAAAAGGACC.TCGCTCTCGGAGACGATACGC.TTGCATTCC.TTG.AGCACGGCGGGGGTGAGAAATACCTCCTTGCG.GATA.ATAGTATCG.TTCTTGTAGTTAGAGTTATTG.GCGTAA.C.GGAGCTTACCGTCCTCTCTAAACTCGAACTCCAGGAACTC.GTGTCCAAAT.TTCC.CTTT.GTGACCGACATAGTATC.TCAGGTAGAACTCCGTCGCTTCTTCCGCGGCCATG.CCTTCTCTT.TTTTTCTTTCTTTCTCGAGATCGAG.ATTACCTCTCCGTGTCCTTTGCCCTTCTTTAAGTCCGTCCCCGCA.AAAGAAAAA.AGGTA.ATGGG.CTTACATATTGGGCCAGA.ACCCATTTGTAACCCGAAAAGTTAAG.GCCCAGTTTTAG.TT.TTTCTGTTTCCATCGAAA.TTGTGTGTGTATCCGGGCTGCCTG.ATTTCCGATTCCCCGATACAGAGACGATGCCGACGGATTCGAAAATGGCCAAGTTTCTTC.AATCCTATGGTAATTT.CTTCGTTTCGTCTTCTTAGGCGGCCAGATGAT.CTCTTTT
JJ=    52  MV=                AATTTGGAAG.CATAAAATTATGATGCTTAAGAAAA.TCATTATCTGTTATTCTATTTC.TTTATTATATAATTT.ATTTTAAAT.AATATTAAAAT.GAAAAAATA.ATA.ATAGTTTTACAATATGATTTTAACAAAAATAT.ACAA.TTAATAAGT.CCTTTTTGGTAAGGACTCACA.TAAGTT.T.TTTGGTACTGCTCATATACATTGGAAAGTAGGATTTAGTA.TAAAAACTTT.CTCA.TGCA.ATTATATAGAAATGTAT.ATTAAAAAAAAAACAATTATTTCAGGTTTTTCATG.AATCATGAT.TTATTTTACCACCGTGCTATTATAT.CAGGGATATAAAGAGGCAAGTGGTTACTTTTCTTATCAATACTGA.TCTCAACTC.GTGAC.CCGTG.GTTGTCATGATAATTTCT.AGACCCAACGATAAAGATAAAATAGT.AGCATCGCACCA.CA.ACAAGTGTTGAGCATGAG.TCTATATATATACACATACGTTAA.CTCCAAAGTGAAACAAAGAGATTAGAAACTACGGAGAGAAAGAGAGAAGATATATAGCCA.TGGCAATGAAGTCAGT.TTCTACCTTGGCCGTTTTTGCCATCCTCTTTT.TGGTTAT
JJ=    53  MV=                ATGATCTTAG.TCCTTACTTACACATCATTAAAATC.CACAACCCCATCATTGCCCATC.ACTAATCAATAAAGG.GCATTACTA.AACCCAAAAACAGATTATCGA.AAC.ATACGTGGGTCCCCACTTCCCCCAAGTCATTT.TCCA.TTTTCATAA.AGTATGTTTCTTTCCCATTAT.CACACA.T.AGCCTTACGTGTTTCACTTAACCACCATCGATTCAGATCT.TAAATAATCA.AACA.GTAA.GCATAAGAGCAGCGTAG.GTACACTCGCGTCGCAGAAGATCAAAAGTCAACGA.TAGGTCAGA.GTAAGGAAACCTCGCCATGAAGTGA.AAGTTAATAAACACCGTAGCTCCCGAGGTACAAGAAACAGAAAAA.CAAATATAT.TTATG.TCTGA.AAACTTGAATAAAATAAT.AATATTTATATATTTAAATATGTTGG.GAATATTATTAA.TT.TATTAACAAGAACACAGT.AACGCAATCACAGACTCCACAGTC.CAAGGAGTTTTGCATACTCACCAAGCCACAATCATTTCTCTCTTCTCTATCTCTCTGGTT.TTGAATCGGCGACGAC.TGAGTCAACTCGGTGTTGTTACTGGTTTCGTC.GTATGTT
JJ=    54  MV=                ACTTTGTAGA.CATTGGTGTCTACAGGTAAGTTACA.GCTCAGGAAGTCCCACCAGACC.GAAACCCTAACGGAT.CGGGACTCT.TCGTCTTGCTG.AGGACGTCG.AGA.GGGAGAATGGCTGGATCCGGAGACGAAATTGG.AGCC.GGAGGTGGT.TGTGGTGGAGAATGGAGAGGA.ATGAAT.G.TTAGTGATGAAAAGGGTAATTGTTCGACGGTGAGATTGGG.TTGTGGAGGA.AGAA.GAGA.GGCGGAAGAGAAGGGAT.TTGGATGGTAAAGATCCAAACTTCATGGTCGGAGA.GCTATTTTT.GCTCCGGGAAATGGAGAGACTGAGA.GGGTTTTAGGAGTGAGGAAGACGAAGTAAAGGAAAGCAGAGCTTA.AACCCTAGT.TATTA.TTTTG.GAATTGTCGATAACCGAA.TGGTATCCCAATTGAACCAAACTAAA.CCGTACTCTCGC.TA.AACCAAAACCAAATAGCG.TATGGTTTAATATTCTAATTCAAT.GAGTACAGTAATTAGGGATTTCAATTTTTGTTTGAGAGAGAGAGAGAGAGATGGTGACGA.AGGAGCAAGTCGAAGC.TTCATTGACTTCGAAACTTAAGCCAATTCATC.TCGTGAT
JJ=    55  MV=                TACTGAGTTC.TTGTAGAGTTTACAAAGACAGCGTA.ATTGGGAAACGCGTTGCGGAGA.GACTGATGGAACTTG.AACCCGAGG.CCTCTGGCTCA.TACGTATTG.CTC.CACAACATTTACAACGATTCTGGAGTCAATTC.TTCA.GCAGAGGAG.GTGAGAGAACTGATGAGAGAT.CGAGGG.G.TTAAGAAAGAACCAGCCTTGAGCTGGATCGTAATCGGTAA.CCAAACTCAT.TCCT.TCGC.CGTCGCTGATTTGTCTC.ACCCTTCGAGCCAGATGATCTACACAATGTTAGAG.ACCATGGAC.AATGTAGATTTTGTAGATTACACTC.TTGTTCATTTTTGTTCTGTTACATGAAAATTTAATGCCAATTTTC.TCTTGCTAA.GATTC.TGATA.AATTACGAAAAATGCCAC.TGTTAATTTATTAAAATTGGGCCTGT.GGCCCAAAGCCC.AT.GTATCCTCGTCTTTCTCG.TACATTTTCGAAGAGAGAACTGTG.CGACGCTTTTCGCAATCTCGGAGAAGGGAGGAAAA.ATGGCGGCCAAAACCCTAATCAGG.TCAGGAGCTTCGTTGA.TGAATCGGTTTCTAACGAAGCCGACAACGAAT.ATCGTGC
JJ=    56  MV=                CTTGACAACT.GAAGTAGATGGCCCTAAGCGGGAAG.TATAGTTCTGGCCTGATCCTTC.CTTGCATATTTGCAT.ACATCTAGC.TTATAGAGTGT.TACAGATAT.ACT.AATTTTTATTTTAACCTTGTTTTAAAGTGATC.TTGA.AGAATATCT.AAGAAACAAATGTACTCTTCT.TCTTTA.C.GTTTAACTTTTTTTTGCTGTTGTAAAAAATGGATTCAGAT.CATTGAAGAT.ATCT.GGTC.TGCGTTTTAAGTCAGAC.ACAATTATAGAGCAAAATTAAAATTTTATGTATTG.TTTCTCACT.AAAATGTTTAAATTAAAATATAGGA.ATAATTGTCTTTTTATGATCGCGTGAAGTGAGGACGATTGTTTAG.TAATTTTAT.ACAAG.GTTGC.GACATTTTAATATTTTGA.TCCATTAAAAAAATATACCAAAACCG.AAAGATAAGAGA.GT.TTTGATAGACGACTTTTT.TGTGTATAAAAGATGCAGTAATTG.TTGTCCTTAATGACATTGCTAATCAGAAACTGAAATAGGAAATGGCAAACAACAACGTTT.ACTCTGTTCTGAAGTC.GCTGCTTCTGCTTCTTCAC.CTTGTATTCTTG.AGTAAGC
JJ=    57  MV=                AACCATTACA.TTTTTCAAAGAAGTACTTGCATATG.AAGTTTTAGCAAAGAAAATATG.AAACACATATGATGT.AAGATAGAA.GT.GCTTCCGA.GTTGAACCC.AAA.AATATTAGAAACGATCAAGTGTAATTGAAGAA.TGTA.GCTCAAAAA.CCACATTGGTTTCACGGACCA.AGTCTT.T.TAGATCAATGTTCAAACGATTAACGGTTGTTTTTTTCCTA.TGCGGACAAT.TCCC.CTAA.CTTATAAGATATCATAA.TCTCGTTGTTAATGCCATATATCCTATTACATTAA.CTGGACAGG.ATTGGTCTTTGATTCGATTATTCAA.AAAAGATGGCTCGATTGACTTTATCATTGGAATCTTATTAATTTC.CTCGGTCAA.CTTCG.ACACT.TTTCAACCCAACTAGACT.TGTGCTCACAAACATGGCAACATCAA.CTTCAATGTTTC.TG.ACTTGTTCAACCATGAAC.ATACCTTTACTAAAACCTCTCTTA.ATCTCCAATTACCTTTGACTAATAATCACAAAAACCATGGATCACGATCTCGACAAATTC.CCTTTACTCTCTTACG.TCCTTCATCAACATGACTCCAATCTCCACGCG.CCGCCGT
JJ=    58  MV=                CTTCAGGAAT.TTTCATGGTTCCCCGAATCTTACAT.CTTTACTTCCATAGAATCTCGT.TTTTGCGCTATGAAT.TAGGAATCT.GTGATTATGAT.AACGGAGTC.TGA.AGCCTAGACTCGAAACCACAAGAAGAGAATGG.CTAG.TCCCCCACT.GCCGTTTCTCATGAAAGTGCT.AATGTT.T.ATATATTACAATGATGATGATGATTGATATTCACTTAGCT.TCATCAATGA.TGGA.TCTG.ATAGACTTATTAGATCT.CCACCAAGATCTGAGAATCTCCACTGCCAGATCCG.CCGCCGCGG.GAAAGAGAGGGAAAAGACATTTGAC.ATCAATCTTGAATTAGAAAAAAGTTTAAATAATTAAATTCAAGGA.AATGGACTT.GATTG.CCCAA.GAAAAAAGACTTGATGGG.CCAGACAAATCTGACATGTATACGTG.TCGGAGGTTTAT.TG.GTGGTTACGTGGTCCAAA.TCAGTGTTTAAAAACAAAGCGATT.TACTTCGGTTCTCTTCCTCGGTCTCGCTTCAATAAAAAAAGGAAAAAAAAAATCGGTATC.GTTTTCACACCTGGAT.ATAGCCCGAAACGAAGGAAACAAGATTATAAG.CTTCTCA
JJ=    59  MV=                GTAGTGGTAC.TGTCATTATATATTATGAATCTATG.AAACTGTGTTTATTAGTTTGTT.TCTTTAATCCAAACT.TGAGATTCT.CTTCTACTTTT.TACATCTCT.TTC.AATCTGTTTCAATATGACCAAAAAGAATGATT.TTAC.AGAAATAAA.TATTTGTCCTTATATTGAAGA.AAACAA.T.GGCTACAAATAATATACTAATCAGTGAGCTTTGTCATGTT.CTAATAATTT.AAAA.GATA.TCTATCGTTGTCGGTTC.TTGCAATCTAAAGTCATATTCTTTCCAAGTGACAG.AAGGAAAAT.TAACAATTGAATTAATCTCAACAAC.ACAAATTATTTTGTTGGCCCATCAAATCTTTATTACTATTTTCCA.TTAGTCAGA.ATTTT.GAAAA.TTTCAAATCATTAGCAAG.CTGGTTTGGTGAAATATCATTGTCAA.CCTAAAAGTGAA.GA.AGCCACTCATATTCCTTT.TCTGTCTATATAACTTATAATCTC.GAACACATAAAAAATGAAAAATCTTTAGTTTCTGAAATTATGGAGACCAAGTCATCAAAA.TGAAAAAATCTATAGT.TTATGAAATAATGGAGACTAAGTCATCAATGT.ACCTTTC
JJ=    60  MV=                TCTTATCACT.TCATATATTTTATTCTTTGATCAAA.AAATTTTATTTTATTTAATGGT.TAAGAAACAATTTAC.ATAAGATTT.TCTTAATTGCA.AAGCATATC.TCA.CTTATTATATATATTTACCTAAACAACTTACC.AGAT.TTTTTTCAT.TGATTGTAAGAAACTATTTCT.AATGAC.A.AAAGAACTTCTTTATTTAAATATATGTTACTATGCTAAAG.AGAATCTAAA.TTCA.TTGT.TACTGTTATATTTATTT.GTTCAAAAACAGCAATGAATCATGAAATAATGTAG.CAAATCATA.AACAAATCACGATTATTTTAAGAAT.AAAATATATCACTACTCATTGTTTTCTGTCAAGTTATAAAGAACA.AATCATATT.GAAAG.TTAAC.AAATCATTTCATACCAAA.TACAAATTCGGTAAAAAATCAACTGA.AAGTTAAACAAA.AA.AAAAGATGAATGTATCGA.ATCACACTTAGTTAAATAGAGGTT.GGTTTCACGAAAAATTAATATAACAATATCAAAAGATAAAAACAGAGTTTGCTTTTATAA.GATCAAAGAAGGTAAA.AAAAGAAATGGCAAAATGGAGTGCGATCGTAT.TGATAAT
JJ=    61  MV=                GAGTTGAAAA.GACATTAAATTATTGATATGCATGT.ACTATGTACAGTCCTAAACAAA.TAATGGATACTAAAG.CTATGTATA.TGAATGCAAAA.CAACAAACT.CTG.ATGAATCCAGTTATATACT.ACGTATAATTTA.TAGC.TTCCCCTGT.ATACATCTGTCTGGTTATATA.TATATA.T.TTTTTTTTTAAACCAAAATATTTTCGGCTAAATTTGAAGA.TCAATGATGA.AGTA.TCAA.CTACAGGACCGACCATT.TATTTATTGCTAGAAATGTAGCTTTTGATGATGAT.TATTTGTGG.AAATTAAGAAATCCAACCTGATCTT.TTTTTAATACTTTTACATCTAATGTACACTGTGCGTGAGAAGCGG.GTAATTTTT.AAAAA.AGGAG.AGATAAAAAAACAAAAGA.TATATAATAATGTAAAGAAAAAATAT.ACATATTATAGT.AT.TGATTATTGAAGTGTTAA.ATGGTCGTCTATATATTGACAAAG.AAGTCTCTCACATTCTCACACTACTCAAATCTTCATCGCTTAGATCTTTCTTTAAAAACA.AATCAGAAATTTTCTT.AAGAGTCAAGAAAATTTCAAGAACCAATTCTA.TAATGAT
JJ=    62  MV=                CTCAACAGCT.CAAAGATCAGAGGAAGGTCGTCCAG.ATATACAATTCCAAGAGATATC.CACTTTTGTATTCAT.AGGTACATA.GAATAGAAGAG.GCAGGAAGG.ATTAGAGATAAGTGTGAAAACCTCTGGCAAGAATCG.CAAT.TGCGTATTG.TGATTGTGGCGTTTCCATTTT.GGTATA.A.GGAAACTGAACACTACAGTGAACACCCCTGCTGCTTTGTT.CGTTTTGGGT.GGCT.TGAA.AATGAAGCAACTTGTGG.ATTTTTACATCAAATACAAAACACTATGCCCTGAT.TCTTTTGGA.TCCATAAAACTATTGCATAGACAGA.AATCGGATACTGTGTAATAACCTCTCTGGAAATCATTAGGCGCAG.TAAACTGTA.AAACT.TAACA.ATGTCTCTAAAATTACTT.TGAAAAGTATAAAACTTGGGAAAGTA.GGATAAAGTTAG.AG.ACTTTTATTTGTTGGTCT.TGGTCACATGTCAAAACAGACACT.TTGGTTCTATTGGTTTGGGTTTCGGTCGTCTGAGGCCCGAAAGCTGCTTCTTACTCGAAA.GTCGAAACCCTTGTGA.GAGAACTTGGTGATGCCGAAGATGGTAACTCC.GACGAGT
JJ=    63  MV=                ACGGCTTTGA.CTGTTGACTGGTTCTAACGCGTTTT.GCTTCTTATTTATACAAAAAGA.TTTTATTTTATTTTA.ATTAGAAAT.ATTAAGTACTT.TTTAGACGT.GTT.TAGGTTGATTAATTTCTTGTTAACATATCCGA.TAAA.AAAAAACAG.CACCAAAATCACGACGAGAAT.TATGCC.T.ACGTTACGTTGATAATAAAGATTAGAGATAAAATGTAACC.TCTCTTCTCT.TTAC.ATCA.TTACATGCATCTTGTGT.TTTATTTGACTTTATTCTTACCAACAAACAACCAA.TGGATAAAT.TAGGCTCGTGAAGGAGGGCAAACTC.GTAATTTCAAAGAAACGGAAAGCGTCAGAACGTGGAGAACAGTGA.ACCGAGACA.CATTC.CCGAT.TTTTCTAAAGAAACAAAA.TAAAACACGTGTTTTTTATACCATAA.GTAAAGTAGTAG.TA.TTTATTAAACTATTAATA.TATAGCTTTGTTATATTGGAGGTA.GGAAGAAGAACTCTGCAACCAAACCAACCAACCCCAAAGCCAAACAAAGTTTTATAGAGA.CCTTCCATTTCTCCCT.CTCGTGACAAACGCAATTTGCAGAGAAGCAAC.AGCAACA
JJ=    64  MV=                ACTGAAGGCC.TCCGATTTGGTAGACATTCTTAGGG.TTTTTGGAGTTTAGGGTTTGTT.TCACTTCTTCCTTCG.AATCCGATT.TACTTCTTGTG.GAAGCCATC.TTC.CGTTATCTAGATCGGTGGATTCGGTGACGGAA.GAAA.AAACAATAT.GTAAGTAGGGGAATTGAGTTT.CGAGAA.T.TTCGTGTTGTTGAAATTAAGTGGGCGGGAAAACTTTACCT.TCTTTCGCCG.TTGT.TTAC.AGCTTGTCTGGCAAGCT.AAGATCTCAAAAACGACGTACAGTACTGATCTGCT.AAGAAAGAA.CGGCAATACTTTCGCTCCATTGACG.ATTGTGCAGAAGTGGGCTTATAAAAGCCCATTTATTAATTTTTGT.CTTTTGAAA.AAGTT.AATTA.GGCCTATAAAGGCCCATT.TACCAGCAAAGCGAAAGAGAAAAAAA.AAACAATCGTTA.AG.ACGATTCGATCTTTTGCTGTGTCAGTCATTTATACGATTTTTT.TTTTGTTAATTATTCATCATTTCATCTGTTCGAATCGGGCAATTTTCGTCTGGAGAAATC.TGGAGATAGGATTTTG.ATCGATTTCTAAGCTCTAATCTCAGTTTTTTG.GGTAGCT
JJ=    65  MV=                CAAACCCACA.TCACTCCCTGAAACAACCTCTGCTA.AAGACACCATTGTTGATGCACA.GCACTGAAAACCCTG.TGTTTTGTC.TATCTTGAAAC.AATATGTAA.CAT.TTGTTTTGCTTTATCTTGTAAGCATTTATGTA.CAGA.GATGATATC.TGATCTAATCTGATTCGCCTT.TTGTTG.T.AATTTTCTATTGGCAACAGTTTGTGCATTAAAAAAAAAAA.CAGTTTGGTC.TTAA.ACGG.GCCTTCAAAAAACGTCT.AACAAGCCCAATAATAAAACCATAATGAAAAGAAG.AAGAAAAAA.GAATTAACCACTCGCATGTGTAACG.CGTTGAATACACACGCTCGTTGTATCTATCTATCTACTCCTCCGG.TTAACGGGG.GTTTA.AAGCCACGTCGGTGCTACACATGT.CCCTGATTTCTCCTTTAACATAAAAC.TAAACAGCTGTT.TT.GTCCGCAATCATTATCTA.TTACTAATAAAAAATCTCAACTTT.TGTTCCTTACTCTTATTACTTCCTAAATCCGATCGAAACAACTGTTGGGTTAGTTTCTAA.TTTCCAAGAATGGCGC.AAGATCACGACGAGACGGAGAATAAAACCTTT.GCCGACG
JJ=    66  MV=                AAAACATCTT.ACTTGCAGGCACAAAGCTTTAATTT.CTATAGATCTAATGGAAGGGAA.GCTTTAACCCGTCAC.ATGAAAAGC.CTAGATCTATT.CTTAGAATT.TAA.AAACATTCATGAATGTGATCATACAAACTATT.CGAA.GATGCATAT.TCTTTTTTTGGACAAAATTCA.AAGATA.C.ACATAAGAGTTATATAGCATATAAAATTCGACTTCATATG.TTTGATCTAT.ATTT.TTCT.ACAAGTTAAGGGTAAAC.TTACAAAAAAATATTATTTTGATTTTTTTTTTCTT.TGTAGAAAA.CTCTTTTAATGACTGCCGGGTATTC.TTAACTATAGATTTTCTTAAAAGGATTGAAGTTTTTGACCAAACA.AATGATTTC.CTTTT.AAAAT.TTATATTTTTTGAGTCAA.AGATTTAACTTTTCAGTCAAATATTT.ATGAAAGTATTT.AT.GGCTATGAAAAATTTAAA.ATTATATATATAGATCATTTCATA.CTCGATTAATGGACATCAAATTATATCTTAGAAAACATACAATATTGGTTTGTAAAAATG.GGTTCCTCCAAATTGA.TGGTTACATGCATTGTCGTTGCTATGCTGACC.ATTTCGT
JJ=    67  MV=                TGTACCTGTT.CGCACTAGAGTGTACTAGTTCGTTG.GCTAAGAATCGTCCACGTACAA.TAGTTTTAAACCACC.AGTAATTTA.CCACGTGCCAC.TGAAATCAA.ATT.AGCTAATAAACTACTCAATTACCAAATCACCC.TTAT.AAACTCTCA.ATGATTCTTTAGGCTTGGCTG.CTAATT.T.CTTAAAACTTTTGCATAACTTTTGCATAAATAAGAATAAG.ACAAAAGATG.AAAT.TAAT.ATAAGGGTACAATCGTA.ATTCAAGAATTTCCAAAATTCGTTCTTTAGTATAA.CGAAGAACT.AGCTAGACATTATTAGGCATTGGGG.CATACTTTAAAGCCCAAAACTAAGCCCTCCCATACTAATAAATCA.GGAGCCCAA.ATTGG.AAAAA.ACGACTTTAATAGCCTTT.GGGTAATACTTTAAAGCCCAAGCCCA.ATTTAGAAACAT.CT.AACATTTCTGAAGTGTTC.GTTCTCTCATAATCTCTGAAGAAA.TCAGAGTAAAAGGTAAAGTAAAATTTCTTCGATATGCAAAAACAATCAACGACGATGCTC.TCGGATCTTCCAAAGG.ATGTGGCGGAGGAGGTGCTCTCGAAGTTTCCA.GTGACAT
JJ=    68  MV=                TAAATTGTGA.AGTCCAAACCCAAGCCCAATAAGGG.AAGTTTGAGGCCTAACCCAACT.CCTAATATAAGTTTC.TCGTGTGTG.TAATTCT.ATG.ATATTACCT.TTT.TACGATAATTTAATTAGTCATTTTAAAAATCT.TTTA.ATGAACTAA.TGACGCGTCGAAGCCGCGATT.AAAAGC.T.GCAAAAGTACATGCATGAAGTCAATGTATAACGCTTTCTA.TGGTATTGAC.CTTG.GCAA.GTTTAAATTTTTTAGGC.TCATATTTCGGACCATTTAAGGAAAGCAATATCTA.GAAATGGAA.TGTAATTACAAATGTTCTTAAACAC.GACACCAGTCATTTAGGAAAGAAACACGAGACTTTTTCTCTTTGG.TTTTGACTG.ATTTT.TGAGG.TCCTTAAAATTAATACCG.AAACCACTTCAGAGGTTAAGATGTCA.CTTCATCATTAA.TT.GTCCTACACACCAAATTT.TCTATTGATATAAAATTTTTGCAT.GTGAAGAAAAAGCCCAAAAATTTACTCGGATTTTAAAGCAGATTCCTTCGATCTAAAGAA.AGAGAGAAAATGGAGA.ATATGTTAGGTCTTCTAAGACTTCATGTGATT.AGAGGTG
JJ=    69  MV=                TCTCCTTCCT.CGTCATTTCAAACACAGCAATTTCT.CAAGTTTCATCAGACAACTCAA.TACTTATGTGAGTCT.TCTCTGCTC.TGTATTCTCTG.ACCAAACAC.AAA.ACAGAGCATTCAAAGCAGAGGAATGCTCTGTT.TTTT.TCTTTTATT.TTTTTAACTTTCATTTCCCTT.GTTGCT.G.GAAAATTACCGCGAAGTATTCTGAATGTTACTATATAATT.AAC.TTGGTA.ATGG.AAAA.AAGTCATTTTTTACAGC.AGAATCTGTTGTTAATTTAGCATTCTAGAAACATC.GAAAATGTA.GATTCCGTAATGGCTAGTGGAGTAG.AAGAAGGTTTAGTAAGTTCCAGAAGCAAGTTTCGTGTCAACTTGC.TTACTAAAA.TAATC.AAAAG.AAACAGTCAGCGATCTTA.TCCCAATTTCCATTGTTTATTCACTA.ATCAGCTTTAAC.GT.TGCCCACTTGTTCCATTC.TTTAACATATAAAAACATAGAAAG.AGTTCTCACTCCAATTATTGATGTTTGTGAGAATATGTAGACTTTCAAAAGATTAGTTTT.TGAATACTTATGTTAA.AAAAATTACAGGGTTTCAGAAAGATAGAAGCA.GAGAGAT
JJ=    70  MV=                GGTAAGGGTG.TCTCATATTTCGTAGCAGCTTATAA.CAACCATCGTGGATCTCCACTT.TCACATGTGGTACA..ATAAAATAA.AGGATGACAAT.ACACATCTG.TTG.TGCATGTAAGTTTTCTTTATCAATAAAACAAT.AAAC.AAACTTGTG.ATTAAAAATTATGGCTTACTT.ATCCTT.A.AACATTTCTCCAGGTTGTCCGTATATGAAAGAATTGTGTG.AAAATATGAT.ACGA.GTCA.TATGAATACAATCAACA.GGCTGTTAGTGAATTGAAATAGATTTTGTACAATA.AGACAAAAG.ATTTTATTTCGATCTACTTAAGATA.AAAGTGTTTGTTTATTTGGAAGCTACAACCCCATGAATCCGATGC.CAGCGATGT.AGTAT.TTGGA.GTGATCTCCTATTAGATT.GCGTTAAAAAAAAATATATATTATTT.TTCTTCAATCGA.TA.ACGTTTTGAACACGTCAA.ACAACCACCAAGTTAAAACTAGGT.TATTGCAGAAACTGAGCA.ACGCAACAGAAAAAGAAAAACAAAATGGAGGAAGAACTCAA.GAGCTTCGTCAAAGTA.TGGGGTTCTGCAATAATCTCTGTCTCTTACTG.TTACTAT
JJ=    71  MV=                ATACCAAGAT.TTTTGCCAGTCCTGAACGTTCTAAA.TCTTTAGGCGTTTATTTGTTCT.ATTTATAAATATCAA.ATCGTAGCT.TTATAATCCAT.TCATAGTCC.TTT.GCTCTTGTTTTACTACTCTCACTAATTTTTTT.ATAA.AAACAATTC.TTAGCTACTAGCTAGCTCCAT.TTATAA.T.CCCTTCACTCAACTTTCTTGTTTCACTATTCTCACTAAAC.GTAAGTTTTC.TTGC.ATCA.TTTTTCTAAATTTTATT.GTCGATATCAAACTAGATTCGAAGGATTTCAATTG.AAAGTCTTA.TGATATTTAATTGTTACGTCGATAT.AATCTATGTGATGTAGAAACACTCATTTTTAGGGGTCTAATTACA.TCTATTCAA.GCAAA.TCTTT.TATTTAAAGTGTGCATGC.TAATGATTTGGATAATTTTGTTTCAA.ATTAGGGTTTTC.TC.GGAAATGGAGACAAAAGT.TGGGAAGCAAAAGAAGAGAAGTGT.TGACTCAAATGATGATGTCTCTAAGGAAAGGAGACCAAAGCGAGCAGCAGCTTGCAGAAA.CTTCAAGGAGAAACCT.CTTCGTATCTCTGACAAATCTGAAACCGTTGA.AGCTAAG
JJ=    72  MV=                AAAGTGCTCT.TGGTTGTTATCGAAGACATAAACAA.CATGGATGTTTAAAGAATGCTC.TTTTATGTTCTTTAG.TCTCTATGA.GGAGCCATATC.ACAGGCAAT.ATT.TCCTAGTAAGGAGAAAGGTTTGGTAATTAATT.GATG.CAGTGGGTA.TCTTTCTTTTAGTTTTATGGC.TTTTGA.C.TACATGTAATTCAGATAATTTTGGATGGGTAATCACAATT.CAAGATAAAT.TGTT.ATAA.ATAATTTAGTAATATAA.ATGACTAAATATCTCTAATTAGTAACACCGGGTGT.TTGGTCTAG.TGGTATGATTCTCGCTTCGGGTGCG.AGAGGTCCCGAGTTCGATTCTCGGAACACCCCTACTTTTATGTTT.TGAAACATG.TGAAA.GGCTT.TTTTTGCGGTCAAACCCA.TTAACAATGGGCTTGAAACGACGGTG.CTTCGACCACTC.TA.GTTTTGCAGACCGACGTC.ATTTTTTTTCTTTCTCTTTCGCTC.TGGAGACTGGAATCAATCGAGTAAAGTGTTCGTAGCTGAGAAAAACCCTAAGCTCTCGTT.TTTCGTCTTCTCCGAT.TCTGCAAGTATGAGTCGATCAGGTCAGCCTCC.AGATCTC
JJ=    73  MV=                AAGATGATGA.TCTTACAATGCATAGCTTCGTGATT.GGATTCACATATTTCACTTGGA.AGGAACCGAGAGACG.AACCTAGAC.CACACTCGCCG.AAATTGACG.AGG.ATACTGTCTTTGATTGCTTTCGAGAGATTGAA.TTGT.GTAAGAATG.ATCGGTGTTCCTTCTCCGAGA.AGATCC.T.TGTCCGGATCCAGAAAAACTTCCATTAACATGTATCTGTT.CTTAAATCCC.ACCA.TGCT.TCTTCGAATCTCCTCGA.TTTGATGATACCAAGTCGGCGGCTAAAGATATTCT.GAACATGTA.GTTAGGGCATTTTATATGTAAGAAG.AAGAAGAAGATAATCACGTGACTCCACGTGACTTGCTTACTTATG.GACTTGGGT.CTTTG.AACAT.ATCTGAAATGGGCTTAGT.TATAGCCCATTTCATCTCATACGACT.CCGTGATTTGCT.AA.CTAATGGGCTTAGTTATA.TGGTCCTAGCCTAGTTAATCTCCA.ACGTTCCCTTCGTTGTTCATCGGAATCCCTAGAACACTCGATTTCAGCAAAATCAAATCG.GATTCAGTGATCAAAA.GTCAATTTGGTCGAGAAGAAATTGAGCGTTGA.AGATGAC
JJ=    74  MV=                GGAGTGATTC.TCAGAAGCCAGTGACGGATATAGAT.GCAACAAGAAGAGAGGTAAAAC.CCTGCAATTTCATAT.AGAAATTTA.GCTCTCTTATA.TACACCACA.TGA.ATACTTCAATGCAATTTTATCTCTTCAGGCGT.ACTT.AACAGAGAA.AGAGTTTGAAGAGAGATTTGG.AATGGC.G.AAATCTGAGTTCTATGCACTTCCAAAGTGGAAACAGAATA.AACTCAAAAT.ATCT.CTTC.ATCTTTTCTAAAAACCT.AGAGTAAGATCTTTGCAACAAAGCTATTTTTTTGG.GTCTTACCA.AATGTAAAAACTGTAATGTTTTTGT.TTATTGCAATGACCTCCTGATATATAAGTTTGAGGCTAGCCTGTT.ACAAAATCA.CAACA.CCAAA.CAAAAAGACACCTAAATA.TGGACCACATGCCTTCATGGGTCATA.GTTTCATACTGC.AA.CCAAACGACGTCGTATTT.GGGGAATGACTTGAATAAAACTCA.CAAAATTCAGTTCTTAATAAAAGAAATCTGAAAAAGGTACGACCTTTAGCTTCTTCTGAT.CCTTCATCATCTTCAT.CGAATTTGTCAATTTGACTTGCCAAAGCTGAA.ATCTTTG
JJ=    75  MV=                AGTATTTTCC.TGTTGTGGATCTGTTGGGCTCTTTG.CGGCTTTGCCTATTAGATTTAG.ACGTTTCGGCTTTGT.AAAATTTTC.TTTCTTATGCA.ACCAATAGC.AAA.TCTTTTAAGAAAAAAAAAAAAAAAAAAACCCG.TAAT.TAATATCGT.AAGTTTGACTTTATTTGCTTA.TATGCC.A.GCGTCAAATCCGATTGAGCACGTATAACAATATCCAAACA.AAAACTAATA.CCAT.TATT.TATACATACATGTTGCA.TCACGATGAAATAAACACCTTAATGGCAGTTTAAA.AGTTTGTGT.GTATCACCAGATCTGTTACCAACAC.GTAAATCTATTACGAGATCTATTACGACTTACAAGAGAGAAACAA.ATTGTTTAA.TAATT.CAAGT.TGGATTGCTTTCAAGTAG.TTAAAGTGAGTTGTGGAAATAAAAGA.GGATTGTTTAAT.GG.TTCCTCGGTAGGAGGCAA.CACATAAATATATATCACGAGTGA.GAGAAACTGGATTTTTTTATGTTCAAAGAAAGAAATGGAAATGATAATCATCTCTCTCTG.CCTAGCAACAATCCTA.GCCCTTCTTCTCCTAAAACAATTTCTGAATCG.AACGTAC
JJ=    76  MV=                ACTGTTAGAC.TGCCTGAACCGGATTTCTGATTTTT.CCCAGTGATACGATGAAAATCG.TTTCGGTTGAGACCA.CCTAGACTG.CCTAAACGGGC.CCTTTGAAC.GTT.TTTTTTAAAACATTAATTATATCTTATCTCTA.TACT.ATTATTCTC.ATTATCCATTAATTACATTTG.GTTTAT.A.TAGTCGTGTCTTATCTAAGAAACAATCAAACAGATACACC.AAATGCTAAC.AATT.TAAC.ACACCCCAACACGTTCA.CATTGACCTTCCCTTCGAGTAATCACTCAATAAAT.GTATATCAA.ACTTCAAGTGCACCACGTTTCGTTG.GGAAATAATTTTTTTTTTTTCATCAACTTGAATTTTGAATTAAAC.ATAATTTGT.TCAAG.AATGT.TTTTTTAAATACTTTTAA.CCAAGTCAAATATCAAGTTCATTGTA.TTACTTAATTTC.TT.GGATTAGTTCAACACGTA.AACTCATCTATAAAATTGAAGTCT.ATGTCTCATAAGTTTCTTATCTCTTCAATACAATCTTATTCCACAAACATAAACCCTCTT.CCTATCTTTTTAATGG.CAATGAAGAGTCTCTCATTTCTTGCAGTGCTC.TCTCTCT
JJ=    77  MV=                TGGCCGTGTC.TGTCATTAGATTGGTAGGTACATGG.AGACTACACTAAAGTCATTCAC.ATGGGATTCTTTGAC.CCATTAGGA.GCCAAATAAAA.ATCTTCTCT.TTT.TAGTCTTTTTTTTCCATCTTAATTAAAATTAC.GAGA.TCACGCTTT.CTTTTTTAGTACGAGGGATCA.GCATCT.T.AATTAGATCACGAATTAAAATCACATATTTTATACAAATT.GCGACTTAAC.CGGA.ATAC.CTTTAGACCGGATAAAT.TCTTACCAACAACCAATATCTGGAGGTTCAATATG.GTTTGGTAC.CTAATTTTGTACCGGAAATTGCAGA.AATCATCGTATTCGAGTGTTGGATTTGCTATGATATTACATTCAA.AATTTTGGT.ACATA.TTGGT.TGATCATGAAAACCGGAA.AAGTAAAACCAAACCGGTAGCTTACC.GTATTTTGCTAA.GT.GTTGTCACTTATTAAGAT.TGGTAATAGAGTACTTATTGTCTG.TTCTTCTTCATTCATTACAACAAACTCTTTGAGACCTAAAGAGAGAGAGAGCGATAGTGA.GATTTAGATCAACAGA.TTTGAATCGATTTCTGAAAACATGCAGTACAA.GAATCTG
JJ=    78  MV=                GGGATTACAA.AGGCTTCTAGACTTTACCCTACAAA.CTCCTAGATTATTCTACATAAT.TATCTATCTAGTAGA.ATTTTCTAC.AACACTTAGAG.GAGATGATG.ATT.TTTTTTTAATAATGTTTCTAGAGAAATCTTAT.AAAA.CTTAGCGCA.AAATCAAGTTTACCGTCGATA.CGCGCT.G.GTCATAATGTAAGCTTTAAAAGCCAACGCCAATCACCAAT.AGTCCAATGC.ACAT.TTGG.ACCGCCGGAGGAAGAAT.GTGAAATGACGACGTTTTAACGAGAGGTGAAGTAG.ACCCCACAC.GAGAAACTACTTGTCGTTTCAATCA.AACAGAAGTAAACAATTACAGATATTTACTTGCCGTTTCAACTTC.CGGATGGTC.CACTC.CTTAA.CGTTCATATTTCCTTAAC.GAAATTAAAAAACAAATGAAAAATTT.AAGAAACTACGAGAG.CCAAGTCAGCAAGAAGCG.AACGCACAAACAAAACAAAACCAG.AGATTTCGTTATCCACTGAAGTTCGTTTGCTTCTGTCAAATTTGCCAAATCGTAACCAAA.AAAAGATGGCAGCTTC.TTCTCCATCTCTCCTTCTACCACTAGGTAAGA.ACCTAAG
JJ=    79  MV=                CTAGCGTGTA.TTAATGTGAGTTTGGAGATTGATGA.TCATGGAGTTCGACGTTTGGTT.CTTAGCACTGATCAG.TCTTTCGTT.GTTAAGTTTCA.GAAGGCTTA.TGA.TTCAAACTCCAACTGTAATCTTAAGTCTAACT.CGAG.AATGTTCCT.TTTTCTCTAAGTGTTAAATTT.TGGTAA.A.TTGTTATGCTTGAGAGTTGAGACAATGCCAAGTTTGTGAT.GTAACCAACG.GTTT.CTAT.GAAATAAAACGTAGTTA.TTGTGTGTTTTATAATCTAATGAATTATCTTAACA.CTTAAGTAA.CAACTAACAATGTACTATACTACTA.TGAATAACCTAGAAAATAATTCTTTGTGGGTTAATTAATATTTTA.TAAAATGTT.GGGGT.AATTT.AGAGAAAACATGGAAATA.TATACTATTTATTGATAACTCCAAAA.CTATGCTATATT.TC.ACTTTGGTGCCCCTCGTT.TGTGAGAGTATGTTTGGTCCGTCG.ATGCACATGGAAGCAGCAGAGATAGTCCATTCGGCGGCGCGTTTTGAAGCTGAGAAAATG.GGCAAGGAGGATGAGG.CGGTGGAGGAGATACGACGTATGAGTGGTTAC.GGCGGAG
JJ=    80  MV=                ATGGCCTACC.CCTGCTGACATGGCTTGATCATGGT.CACTATTTTGATTTTTGGATAC.GCCTACTTGTCATTA.TATATAATA.AGCTTTATTAC.TATAGTGTT.AGT.TGCAAGTAATAATTTATATTATTTTTGTGCAA.TTTG.ATCTTCGGT.TCATTGCATATGTCCGGTTCA.CATTCC.C.TGTAATCCATGTGCGAGCCCCAAGAAATTTTACCCCCTCT.TGCATTATTA.TATA.CATA.CTACTTTGTATAGTATA.TGATAGTAATTGGAATTCGAATGGTGAATATTTCT.AAGATTCTT.TTTCAGGAATCCTTATTCTCTACCA.AATTGGCGATAATTAAAATATATATAAGTAGAGAGACTAGAGACA.AAGGAAGGG.GTCCT.CGAGT.TTCGAAGACGACCCATTC.TCTTCTTATTTTGTACTAAAGATTTT.TAAAATCAAACT.GG.TTATTAAAATACTGAGAT.AACAAGTTATAAACCTACATTACA.TTCTTTCTTTCTCTTTCAATCTAAATTTGTTGATGGAAGAAGGAACAGGTTTTTCTCTAG.GACGGCCAAACGGAGG.CTACGGCGGAGGAGGAGAGCAAGGGCCGTCGA.GGTTGAA
JJ=    81  MV=                GTCAATGCTT.AGTCGGTCTTCTGATTTGATATTGT.AGTGCAACTTGTCGAAAGCATT.CGGAGGGGGACCATC.CTCTGATCT.CTTGGCAACAT.GTTGATATG.ATT.TTTTATTAGCTCGAAATGGGCATTTGCTGACC.TTCT.AAATTATGC.TAAATACTATGCCATAAAACG.TTTTCG.A.GCTATAATTTCAGACGTAGAGTTATATGAAAAATTGTAAA.ATAAATGAAC.TATG.AAAA.ACTCGATATATGATCCT.CTAATTTACTAAACAGAACCATGTAAACAGAAAAG.TCTTAATTA.ATCGAATGCATGTGTCTTAATTAAT.GCTACTCGACAAACAATGTTGGAAAATCTACGAATATCATGTGAT.ATCAACCAC.ATTAA.ATTTA.TGTTATCCTTTTCCTTAT.CCTTTCTAGTAATTAGATTTATTTTT.CATTTTACTTGT.TT.TTTTTAATACATCGTATA.CTATCTATTTATAGGATCATCACC.GGTTAAGTACATCTCTTACCACAAGATTGTTGGAGAAATGGTTTCATCACTTAACATCAT.CGAAGTGGCACGAGTC.ACCCCTTCAAACTCTGACTCGGCCGAGTCACT.CAGTCTC
JJ=    82  MV=                CCATGAGTTA.ACAATTTTGAAAGCCCAACTTTATG.TAGATATTTGGCACATATATTG.GATTATGTTCATTGT.TTTCATGCC.AGATCCGAACT.GCTCTTCCC.AAC.CGTTTAACCCGCTATCCAGAAACTCTTCTCCT.CTAA.GATTAGTGT.TAACAAGTCATGGAGAACCTC.ATTGTA.T.AGAAGTTTTACAAACCAAACCTTTAGATTGATTCAAATAA.TTTCACGAAG.AAAA.TATT.ATAAATCGATTTATTTG.TTTAAATTTGGAGATATAAACCGATGATTGATTAA.TTATGTGAA.GCCATTTTACTTTTATTTTCTCTTT.GTAGTCAATATTTCTTAGTTAATGTTACGTGTTTCACACATGGAG.TTTCAACTA.TATTA.AATTT.CTAAAACGGCTAATCAAA.TACCTAATTAAAGTATTCAAAGATGT.TAAATTAAAAAA.AA.TTAATATGACAGTTTCAC.ATTTCAATCCATATAAATAAGCAA.GGATTTTATTGTTATTCATCAATCAAAAACAAACAAAGCATTAAACATATAGTTGCTATA.CTAAGACTTTTTACTC.AATTTCTCATTATGTCTATCAAAAATGTGTTT.TTACTTC
JJ=    83  MV=                TAGTAGAGCA.TGAAATAATTTTGTTTTCCTTCCAA.GTCGCGCGCACATCAAATTTAT.CATTAGGCTAAATCC.TAACATCTC.ATACACTACTG.AATGAATTA.TTT.ATTTATTTACATAAAGTTAAATTTGCACTTTT.GGAA.AACTTATGT.TTACAGATCAAACCATAACAT.CGCTGG.C.CAACTGATTATTTGGATCCCATATGTACTACTATACTATC.AACAAGTTAA.TTAA.CACC.AACAAAAACTATTACGT.CAAATAGTTCTCACCTAATTGACTAGAAGAAATCC.CACATAAAT.TCCCATCTATCGAAAAGTTTAATTA.ATGTCATGCATGGTGATAAGATTTTGGATACACATTCATTTAACG.CAAACTCAA.CCACC.ATGCT.CGTTCTTTGGGACCCATT.CAGTAATGAAGCAATTGTAAAACTTG.TGACTGTCCTTG.TA.TCGTTGAAATATCTCTAT.TTACTTATATAATAACACATCTTC.TTCACTATGTATTCCTCAAGTGATCTGTGCTTTTTTCCAATGGCTTTGAGGTCACATTTT.CTAGCTGTGTTCCTTT.TCTCAGCAACTCTCTCATCTTGCCTCGTAGTC.TCGGCTT
JJ=    84  MV=                CGCTCTTCAT.CATCATCATCTTCGTCTTCATCGTC.GTCGTCTTCATCACTTTGGTTT.CCGGGTTTTGGCTTT.TTCGACTTC.TTGGTTTTCTT.AGGAGGAGG.TCC.AAATCCTTTCGGGCTATTCATCGTTGCGTGTA.ATGG.TGCTATACG.CGATATCTCTAAGCGGTTAAT.GCAAGT.A.ATGGACTTAGGAACTTGACTCTTCGTTTTATCTCTCAGTC.TTTCTACTAA.ACTA.CTAC.ACTGTTTGTTGTTTCCA.TCAAGCTGCGCAAATAAAAGCAATTCCGAAAAGGA.CAATCTCAA.TGCTACAGAAAACTTTATGTAACAA.GAGATCGGAAACGAGATAGTGGAGTCATTGTT.TGATTTAAGAGA.TGATTATGA.CGCCA.TTAAA.GTGGAATCAAACTGAAAG.AAAATGGAAGGAACGATTTGACTAAG.TTTTGATCGATA.CC.AAGAGAGAACGAGTTGAC.TCAGCATAAGTGAACTATACAGAG.ACACAGATTGAAGGAGATAGAGAGAAGATGATTACCTTGGAAGAAGATCTACGATGAGCA.GAGAGCTTGAAGGAAC.ATGGTACAGAAGCCATTCTTTCTTTCGTTCTA.TGTTCTG
JJ=    85  MV=                TTTCTTATCT.CTTAAAGATCCCTACCATTGGACAT.GATAATTTTAAAAGCTTCAATG.AAGATCATTAACTTT.AGAATTTTC.AAAATTTAAAA.TTAGAAAAT.TGG.TAAGAGCCCCTCATGACCTCTTACCATTGCGG.ATTG.TGATACGTT.CATGAGAAGTTGGCACGTGTG.AGAACT.A.AAGTGAGAGATTGGAGTCACGTGTGAAGAAGCTTATAAAT.AGTAAGAGAG.AGTA.GAGA.GAAAAGGATCCTGCGTG.ATCATTGATGTGTAAAGAGGATTAGAGCTTTATGT.GCTCTGTTC.TTGGGAGATAAGATTGAAGAACTGT.AACTCCAAGCTTATCGATTTAGGGTTTGTTTCATTGTAATTGGGA.TTTTAAGGA.TAAGA.AAGAG.AGATTCATAGTTTCATTC.TTATCAAATGGTGCGTTAGTGTGCTC.GGATCGAATCGA.AC.GCAAGAAGATTAGGGTTT.CAAAAGTTGGGGATTTTTGTCAAT.CGCAATGTGTCTTGAGGGATTTCCCACCTTCAATGGTGTGACTCATGAATTGCGATCATG.GATTTCATGGTTGGAG.GATTTCTTTGTTTGGGAGAATTTTACGGACGA.CGAGAAG
JJ=    86  MV=                ATGAATAAAT.ATTTAATGCAAGTTAGTTATTTTTA.ATTTTATGAAAAGAGGTTAACT.CCAATATGTACCATA.CTACTTGAA.GAAGTTAAATG.ACAAAAAAA.AAT.ATAAGTAATACTACCATTTCCATATATTGTAC.TGAT.ATTTCAAAC.TTTAATCAACTTTCCTTTCTA.TTTCTC.C.TTCTTTTTTTATGGTCAAACCCATTCTGTTTATGACTAAA.CATATGACAT.ATCT.AACC.GTTATTAATTAGTTCAC.ATATCACATATTTGTATAGTGTTTTCATTTTCAGT.AATCAAACC.ATCCATCTAC.CACAAAAGAACTTG.GTCATGTGTCCATTTTTAGAAATCAATAAAATATTATACCATATA.TTTATAGTA.TCTAA.CTTTA.AGAGAATAAATATTTTTA.TTTGCCGATTCATATACACACACATG.CGTGTGGTATCT.AT.GTCTATCCATTAAACTAA.TTATATATAAACTTATTTTCTGGC.CACAATTTTTGTTTCGTGTATAGAGAGAGCTCAAAGATGGAACCAACAGAAAAACCATCG.ACCAAACCATCTTCTC.GGACTCTACCTAGAGACACTCGTGGCTCTCTC.GAAGTAT
JJ=    87  MV=                TCAACTATTT.TTTTATCGACACGCGGGCTTATTCT.TTTCTCCATTTGGTCGATCGAA.TATTCGAATGTAATG.GGGACAATA.GTTATTGAGTT.TTAATAAAT.ACG.AAACGTGAAGATAATTTTGCAATAGATAATTG.ATCT.GTTATCTAT.ACATGTGAGTTTTTTTTTTTT.TTTTTT.T.TTTTTTTGTTATGTGCATACACGGAAGTATTTTTTAAAAT.AGGTAACAAA.ATAA.ACAT.GTAATTTCTAACCATAT.AGAATAGGTAACAAATTACAATAATTGAAGTAATA.TGGTTAGAA.ATTACATGTCAGATATATACATACA.ATATCTAAAGATGACAAATGTCAAATAGTAAAATAATAGAGCATT.TATGGAAGA.CTATC.TAATT.CAGTATAGTAGATATATA.CATACATACAAAATACAATCTATCTC.TCACTTTGTGCC.AA.GTCCCGAGATTCTTTAGA.AAG.CCTATATAAAGCTATCACAT.GTTTTCATTCTAACGAAATCAGCATCAATCACAAACGCAAACACATTGGAGCAAAGAAAA.ATGTCAAGAGAAATAG.AGCCACTAATAGTGGGAAGAGTGATAGGAGAT.GTACTCG
JJ=    88  MV=                AAATGTGGTG.CGTGTGAAGTCATTCCTGAGATTGA.AGGTCTCCTGGATCTGCCTCTC.ATCATAGCCGCAAGA.GTTCGACAA.GTACGTTTCTG.CCCCTAGAT.TGT.CAAACATAACCAATTAGATAACACTAGATAGA.GATG.AAACAGAAG.GCAATGCCAATGCTCTGTGTC.GTATGG.C.TTCTGCAACAAGGTATATAGAGTAGCTGGACAGTGGACGT.AGAAATACTA.TGGG.CCAG.AATTATTATGGGCTCAA.ATTAGAAGTATTTCTATTGGGCCAGCATTATTTAT.TCTCTACCC.TAAACCCTACTATTTCAACACTTGA.CCAAAATGGCCTTTAAGACACGCTGGGCCTACGCCAATAATTATC.CACGTCGGT.CTAAA.ACTCA.ATGACTTGACGAAAATGC.CTTTGAGGATTCTATGAAATTACCGA.AATTACCCTTTT.GT.TTCTTAGCCGCGTAAGTT.TCGTCTGATATTATTTTTCTTCTT.CTCCGAGAAACAAACCCTTTAATTTACTGTTGTTTCTCACAATTCTCAAAAATCTCTCAT.CCGAATTGCGCCTTTT.CCGCTTCCTTTTGCTCTGTCAAATCTCTCAAC.CGGAAAA
JJ=    89  MV=                ATCTCGTCAG.GGATAGACTCTCTCTCTCTCTCTCT.TTCTTTCTAAAACTAAAACAAA.AGAAAGAGAGAGATC.CCAAATTCA.ACGATAACAGA.TTTTATCTG.CTT.TTTTTTTTTGTTTCGTTTCTTCTCCCTCGCTC.CCCA.CCGGATTAT.ATATCTCACCGGAAATCGGAT.CTCTCA.C.GTTGGTCGATTTTTCTATTACGGCGGCGGCCATCGCTTTC.TTCTTCTCCT.CCAG.GTGC.GTGCGATCTTACTTTCT.TCCTTGAGACTTTGGTTTACGCATGCACCTCTGTG.TCTCTGTCT.GTACGTACGTCATTGATTTCATTTC.GGATTTTCTCCTTTGTTTGATCGATTTGTATAGTTAAACAACATT.AATATGGAA.ACTCA.AGTGT.TTTTAGGCTTTGATTCTT.CTACCTTTCCATTATAATCATCTCTG.TTGTTAATTTCA.TT.GCATGGATCCACACACAG.GAGGCCTTCATTGGTATTGCTATG.GAGGGAGTTAAATTCCCATTTGGTGGGATTATTAACGATTTCAATGGAAGAAGAAAGTGT.TACAAACAAGACTGGC.TTGCTGCCTTCAATTCTGGTGTTAGGTATTAT.ACTTTGT
JJ=    90  MV=                TCATGCCTTC.AACTTTCATATCTATGTTAGTGTTT.CAAAATTACTATCATATGCATT.CCGTTCATACTTATT.TCATCAATT.AGTCCATGCAT.GCATGTGCT.TAT.TATTTAGATTAATTATATTTATGTCACTGGCA.ATGC.GTATACTAT.TATTAACCCACAAAAAGGTGA.AACTGA.T.TACAATTTTTCGAATCGTATTCGTAAATTACTAATCAACA.TGTTATGACG.ATCA.AAAC.AACTGCAGCGTTACCGT.AGAAATAAAAATAAATTGAATAACTTAGAAGTGAG.AGTAATGTT.TGCAACTTGTGCAGTCAAACAGAAT.ATAAATAAGAAGAAAAATTCTCAAATAGGCATCTGATATTTTATC.TTTCCTTTT.TGATA.TTTTC.TTAGAAATAAACTACATT.TTAAATGGTCTTTTCTTTCTAATTAG.CAAGAAAAAAAC.AC.ACTCGAAAGACTCACTCC.CTTCCTATAAATAGGCGAGCAAAT.GTCAAGCTTTTTACATACTCAAAACAAAACAAAACATACATCAAAACGCTAAAGTTTAAA.CCCCTAGCCATCATCA.GATCTTCAGACTTCTGAGGATCATGGACAAAG.TGATGAG
JJ=    91  MV=                AATGTCATTA.ATTTAGAGAGATTTAAATGCAATAA.CAAATCAATTTAACCACGGTTT.GGGTTTTAACGGTTG.TGGATTTTT.CCACCCTAGGG.AATAAAACA.ACG.GGCCAACCAGTCAA.ACCAGGCTATTAAGAAG.CAGG.GAATGAACA.TTGAACATAGTTCTTGACTAA.AGAGCA.A.AACCGACGTCGTACTACAAATACTGAGTTGCCGACGCAAA.TCTAGATTGG.CCCA.AATC.AACATATATGGGCCCAT.TTAGTGCTCTGCTCCACTACGAGTACACGTGACGG.GACAACCCT.CGTTGACTCTTTAACATGTTGTACA.TTATCTTTCGCCACGTGGACTTATCCAGTTGTCAAATCTGACGGT.GTAAAAAGA.CAATT.CACTC.GTCACCGCGTAACACACA.ATTGAGATCTCCGTAAATTTCTGGAA.CTATCAGCCCAC.AT.TCCAAAGCAAAACCAAAT.CTACAAGTCTTGTCTATATAATAA.ACACCAGAGACCATTAAACACACGAAAATTAAAAAAGGTTAAGGAAACGAAAATATGATG.ATGAAGTCGTTGATCT.GTCTCTCTCTCATCCTCCTCCCACTTGTCTCC.GTCGTGG
JJ=    92  MV=                AAGGTCTACA.TCCAATGTAATAATTTCCTCCGTAT.CCTCGGACCTGTCACGCTCATC.AATCTCCATTTCCTC.TTCTGATCC.TAACAACAACG.GCGGCACCA.TCT.TCTCTTCGGCTGTTGGATGCATGGATGCATTG.CTTT.CTGTTTTTT.TTGGGTCGATTTATATACCTC.ACTTCT.G.GGCTTTAATTGGGCCTCATTTATATTACTCTTCATAGCTT.AGGGAAGGTC.CTAC.GGAA.TGTATACCACAACTCTT.TTTCTAATTAGGATGGAAGATATTTAATATATATT.CTCGCATCA.GTGCTACTTATAAACACACATGATT.AATGAAAGTAGTGTTATTATTTTGATAACGACAAATGAAAGTAGT.TGATGCATG.ATAAA.CAATT.CTTTGAAGTTTTATTCAC.TCTACGACTTCATGAACTTCAATCGT.GCCCTGCAAAAA.AA.GGTTATTGCATTGGTTTA.ATTCGGTTCTCTAGTAATTTCCGG.TTAAGTCCAATGGATTTAAAGATTAAAAAACCCAAAGTAACCGTTGGAAGAAGACGAAGA.AAGCAGTTCTTCAAGA.AGAAAACAATTTTCAATTCGCGTCTCCGTGAG.AGAGAAA
JJ=    93  MV=                ATGGTGAAGG.AGAAAAAGATGTCTCTTTTTAAGGG.TTTTAAGGTTCTCTCTCGGTGC.CGCCGCCGATTCTCT.TTACAAGCC.AGAGAGAAATG.ATCAATCGA.AAC.GTCTTTATGTTAAAACCCCTCAAAAACCTTTC.TATT.GAACCGGAT.ATTCTAAACCGGACCAAACCG.AACTTA.A.ACCTTTGTTAAACCGTAAGAATTTAACCAAAGTGAATATG.ATAAAACAAC.AACA.AAAG.AATGATCTGTCCACAAG.ACGATTCAAGAATAATGTATTGTTAAGATTTCAAC.ATCAATGTT.TGTTGCTAATTAAACACAAGTCTCC.TATTTGCTACAAATCGAATATAGACACCAACATCATTCGTTTTAT.AGTAATAAA.AGGAA.GATAA.ATATAGGGAGTAATCATT.AGATTAATATTACAGTCGCTTTCAGA.TTTCGTCAAATT.TC.ACAGGCAGACAAGTTTCT.TTGACTTGGTCACTATAAGAGTTG.TAAACTCTTTGATAAATAATTGAATACAGCAATTATTTCAAATCTCCGGTGAAGTTTTTC.TGGGCTCTAAGTATGA.AGACAAAGCTCATGATAACAATCTTCTCTTGC.TTACTAC
JJ=    94  MV=                TTTGGTCGAA.ACATTTAGTAAGACATCGACACATC.GGTAATTATGTTTCATCTTATC.ATATTTATCGGGAAA.AAAAAATGA.TTTTCTCTATT.AAAAAAAAA.AAT.TATCCTTTTTTACCATTATGTAGTTGAATTTA.GGTT.GCTTCTTAA.TTTTTTTTAAAACTGTTCAAT.ATTTAC.T.CACACAATTAATATTGTGCCTTTTTAAAAATGGAAGTCCT.AATTTTTGTT.AGGC.TATC.AATTT.TGCTGACTAAT.TAATATATTATCCATAAGAAATTAACTTTTATTTA.GGCAAATAT.CTCTGCTAAACTTGGCAAACATTTA.TCAAAATCTACATTTAATACCTCAAAGGATTTCATAATTGTCTTG.CCAACTGAA.CCCAA.TTATT.AGAGGTCAAACTTGTACT.ACTAACTTTAACAAGTCAAAGATATT.AATAACTTGTAC.TC.TATTCTTATCATCTCATT.GCCCAAAAAAACAACTATAAATAC.TTACACAAAACATTACCAATTCGGATCTACGATTTTCAATTAACTCTCTTCTTTTTTTTT.TTTTTTTGGTTTTTCA.TTTAAGTCTATTCAATCATGGAAACCGGTTTA.AACATCT
JJ=    95  MV=                TAAAGCTAGA.GACCTTGGGGACTTATCTTTGCCAA.GGAATGTTCCATTGCATAGCTA.TTTAAACTTTAAAGT.GAGCAGAAT.TCTCAGTCTTT.GAGCTACTT.ACT.TACAAAGCCTCTATTGTGCAACTCCTTTGACC.CGGT.ACGACCTTG.GAAGACAAAGAAGGCCTCACT.GCTTGC.A.AGGGGCAATGGCGAAGAAGAAGATCAGAGACGGTCAAGCT.TGCAGATGCT.CCTG.AAAC.ACCTCACCAACAGTGAA.GGAGATTCGACAATGCCTACATCTACATGAGACCG.AGGAGGCTG.ACTTGAGTTGAAAACATTCCACATT.AAAGAAGAGAGCTCTTCATTTTTCTGAACGATTGAAGAAATGCAT.TCTGCTTAA.CATTT.GAAAC.CTTTACGACAGACAGCAA.AATATATGTATTTGTGCGGTGAAGGA.AAAAAGGATAAA.AT.GGAAAGAAATGAAGAAAA.GGCCAAAAGAAGAGGATAAAAAGA.AGACTAAGACACAAAGAGAGATAGCGTCTGTGAATGGCAACAAAGGCAGTTCTTCTCCCG.TGGCTTATCCCATCGC.CGAGACACGTATCGCTGTTCCCAGTGGTTCAA.TTGCCGG
JJ=    96  MV=                CGTTGGAGGA.GATGGTAAAACAAAGTTTTACTTCA.AAGATAGTTTTGAAATTCATGA.AATTTGCTGCGATTT.AACCAATTT.CTGTCTCGTCC.CATGTGTGGTGAG.TCGAGATGAGATATTTTTATGTCTAAGGCTAA.AACA.AATAAAATA.ACCTTGTGCCAATATAAACCC.TGTCGA.A.ATTTCGTTTGTTTTTGTTTTGTTTTGTTTTCGTGAAACTG.AATAGTCAAG.TTTC.CATT.TTCATACTCAAATGAAT.AAATAATGGAGATGTAGGGAAACTGTATATACATG.GTTAAAGTA.TGAAGTGATATCAAATGCTTTTTCT.AGGACAACTGTTAATATTGCATAAAATAGCAAACAAACAAATGCT.CTTCTCTTC.AACTT.TATCT.CAAAATATCTGTTGAACA.ATCATGTAGTAAAGATCATAATAACA.TTTTCACATTTA.AT.AAAATCATCCATGATATT.TTCATGTCTATAAAGAGCATCCTT.AATCCATATCATCTACTCCCTATTCTTCAGTAATGACTAATATTAGAACTCTCTATACTA.CTAGCTAAAACTAAAA.ATTGAAGAAAAAACATGAGTCTCACCACCGAC.GAAATCG
JJ=    97  MV=                AAGTGAGATT.CATATCCTGAGCTTTCCTAATTCCT.AGCCCACCTTCACTCCTAGGTT.TACAAACTCTTTTCC.AGGAAATAA.GATGCTGCTTC.CTTTGAGTT.ACA.GAGCTGCCCCATAAGAACGATCTAGACACTTT.GTCT.AACCCATCC.AACGTTGATTTCGGCAAAGCA.ATGGTG.C.TCATGGTGTGAACCGGAATCGACGAAAGCACTGCCTTGGT.GAGTGTAACT.CTCC.CCGC.AAGCAATGTCTTTGTTT.TATTTTGCTACTTTAGTCTTTATTGGGTTTGTGGT.ACTGGTAGG.GGTTTAATTTTTCAAAACTAAAGTT.AAGGGTTTAAATTCATGTTGTTAACAACGGTCACGGGTTTATAAC.CTTAAAAAA.TAGTT.CACCG.CATATTTAGGACAGGTCC.TGCTTGTGACATGACCTACTAACTCA.GCTTTTCGTCGG.AG.ATGAATTCAGTAGAAGCA.GTAGAGAAGATCTTGAACTACAGT.TTCGTGAACAAGACTCTTCTCAAGGAAGCTATCACACAAAAATCTCCTTTATTCGACCGG.CTTGAGTTCTTCGGCG.ACTCTATTCTTGAGGTCGCCTTCACTAATTAC.ATCTGCC
JJ=    98  MV=                ACACTTATCT.TATTTACTCTGTTGACCGTAGGAAA.GGCCTGTCATTATTTAAAGATC.TACCAACTGAATTTC.ATCAGTCAG.TATCGATGGGA.TTAGGTATA.TTA.ATGGTAATTGTTATTTTCATAATATAGGCCTA.GTGT.GATAAGACC.TCAAAAACAATAAGCTTTGAT.ATTACG.A.TGAGAGTAGGAGTATATAATAAAAGCATAAGATTATGATG.ATACAAAGGA.CATC.AAAG.TTGGTGAACACCTAGAA.CAACAAAAGGAGTAGGTAAAAGGGGTCAGCTTTGC.ATTGTGCTT.ATCTCAACTACCTTATGAGAAGAAA.ATAATATTTTTTTCTAAAGTCAAATGTTTGATGAGTGTAGTTTGG.ATAATGCCG.CATTA.AAAAA.AAAAACGTGAAATGACAA.TCGAACATTGATGATTGGAGGGCTTA.TTTGTAATTACG.AT.AACTATAGTCAAACGGCC.CAAACCATTAATAATAAAAGGTGA.ATAAAGAATTTTCTGAAAGACGAAGAAGAGAAACGAAATTCGTAGAAATGATCTCGGGCT.CGGCGACGGCGAGTCA.TGGGAGAGTGTTGCTTCCGTCACAAAGGGAGC.GACGGCC
JJ=    99  MV=                CGTCTCATCC.CGATTTCTTAAAATAATGTTTGAGA.ATGTGTGGTGGGTATCACATTC.GAAACCACCTGGCTC.TCTTTATAT.TACTCATTAAA.AATATTACT.ATG.ATAAAAAATTTACTTTTTGAACTTGGAATTTG.GTCC.AAGAAAAAT.ATAACCGAAAGTATAATTAAT.AACGTC.A.TTAGCGGTTATTTGTATACTAATTTGGAGTTTTGCATACA.TTACACATTA.CACC.AATG.TGAACGTCCTAATGATC.ACCGTTTAAGTTTGTACTTTTTTTTTTGCCGTTCA.CAATTATGA.ATTTAAAGATGTCAACTAAAATTTA.ATTTCAAAGCTTATAAAAGGACGTAAGTTTATTACACAAACAATC.ACAAACTCT.AATTC.CTAAT.AACTATTATACACATCGT.GAATTTGAAACATTTTTAAGCGCAAA.TTCTCAGCGAGA.TA.AAAACGACGTTGTTTTAA.TAGTTATTGGCTTTACAACTTCGT.CGTACACGCCGGTTACCAAATATCGCTAAGGCTCAGAATTATCTCTGTTCAAAGCTTTTG.TTTTGTTCCCAATTCT.GAAGTTTTGAATCAACAAATCTTCAATAAAGT.TTTCTCC
JJ=   100  MV=                TTTCACTTAA.TGGTCCAATGGAAGAAACAGAAACC.ATTGCTAATGCAAGCGGTGTCA.AGGGTTGTGCTTATT.GTGGTGGTC.TCGGGCATCGG.ATTCTACAG.TGT.CCAAAATTTGAACATCAGAAGAGTGTAGCTAT.ATCT.AGTTCTAGG.AAAGACCATTTTGGCTCTGAT.GGATAC.A.GAGGAGAGGTGTAATCTTGTTTCAAGGTTCGTGCTCTAAT.CTTGTTTCGA.ACTA.GCTA.TCACCGAATTGAGATTT.CTTTACTCATTATGTCATCTTGTATTTTCGTGGAT.CTGTCTGTA.ATTTGAAATTTTGTTTCACTCAAAT.GAGAAACTTACTAGTTCTTTGTTATCTGTAGTATGTGACAAAACA.AAACACAAA.AGAAT.CTTGC.TATTGGTTGATCCAGCTT.TCAGACAATGATGTTTGTATTAAATA.TTAATTAATTAA.AC.CCTCTCAACCAATTAGAG.GTTTCTTGGCTTAGAAAAGCAACG.ATGGGCCCAAAGATGCCCAACACAGAAACAGAAAATATGAAAATATTAGTCACCGGCTCT.ACTGGTTACTTAGGCG.CACGACTCTGCCACGTTCTCCTCCGTCGTGGC.CACTCCG
JJ=   101  MV=                TACGTGCTAT.GGTGGGAGCTAGAGAAAACAATGAA.CTCAGGACGAATGGTGGAGCAA.TGCCATAAGCTGAAG.GAACAACTT.CATCATGCATT.ACTCAATCA.CTT.AAAACTGGTATGGTACATACATTTGGCGAATG.ATAA.TAATAATAA.TCAGTAGAAAAAATGCAAATA.GTGTTT.G.ATCAGTCTAATAAGTGATATTCATATTTGGTTTGTTTCAG.CTTAAGGTGG.ACTC.AAAT.GATGCTGTATCCTCTGC.AACCGGTTAAAGAAAGTCTTGATTGTTCCGTGTGA.ATATTATTA.TATCTGTATCAAAATCGTATCAGGC.TTTTGTTTCTCGTTAGTCTTTGTGTCATCAAAACAAATCTTGTAT.CGTTGATAA.ACTCG.AAAGA.AAAATGTAATCTAAATTC.TCTTAACCAAATTCAACCGGTTTATG.ATTTGAATTTTC.AA.GATTGGATTAGACCAAAC.CAAAAGCAAACTAATTATAGTTAG.AGTGGAAAGTGAACTGAATTCGAAACGAAAGTGTGCGTGTGAGAAGAAGAAGTAACAATG.GAGAAATTGAAATCAC.TGATTCCTGAAGATCTTCTTCAAACGGTGAAA.AGCAGCA
JJ=   102  MV=                GCGTCGAAGG.TTGGATCTGAAATCGCAAAGCTATG.CTCCTTTCACGTTTCTTTCTCT.CTCAAAACTCAAAAG.TCTTCTCTC.GATAATCTCAA.CGATGCTCT.TGT.AATATTAATCATTATATTAAACTTTTGAATTG.TTTG.GTCTTTCAT.TAACAATGAATATAGTTTTAT.GATAGT.G.ACAATATAACTAATCATCATTAACCACTTGTAATAAATAG.TCAATTTTTA.ATTC.TTTA.GATGTATACCAATCGGC.ATGATCCATTTATGAGCTTCATCTCCCCCATTATT.TTTTCAACT.TCACTTTTGATGTACGTTAAATTTT.GGAATTAATATTGATAGAAAATCTCAATAAGAAAACTCCCACTCG.TTTTCTTAT.ACCAA.GGCAT.TCATGTACCTTCTGAGAT.ATCGGTTTAGTTTTGGTTATGTTTCG.GTTTGAGAAATT.TC.ATTTCGGTTAGAGTCAGT.TCAATTCGGTTTGTTTATTTAAAC.AGGTCCTTCATTTTTTTTTGTATGGATGATATTGGTTGGAAGATGTTAGTCTTAGCGATA.TCTCCTCCTTCAACGA.CTCTCATAAGACCATTAAAACAAAATGGGCAA.AACCGGT
JJ=   103  MV=                CACCGGTGTT.ACCATTACCATTTACATTTCTAGAA.CTCTCTAGCTAGAAAGGAAAAA.ATAAATAGGATTTTG.ATATTTCTC.GGCATTTAACA.CAAAACATT.GAT.TTTCATATCTACTTTTTGAGGGGTATTAACGT.CATT.ACAAAACGA.ACTGACAGCAAATCCGGCGCG.CGAATG.G.TCACTCTCCTCCCTCCCCACCTTCGGACAATCGGACATTTACGTAAATCCG.CACC.ACAC.CAAATTTTATTGTTGGA.TTTTTGTAAAACACTTTTTTAACATTTTACCATTA.CACGAAAAC.ATTACTACAGTATAAAACTAATTAA.AAATTTACATACGTAATCTTCGGTTCGTTGTCTCCTTAGCATTTA.TAGTATAAA.GTTTA.TAAAA.ATAATTAAAACCCTAAAT.AACGACATTTTCTTCTTCATTTCTCT.ACCAACAAACAC.AC.ACTCACTGAAATTACAGT.AACAAGTTTTTTATTTTTTAACTT.CACTTTCGTACTTTTTTTTTGTTTTCTCTCTTTGGATACTTTGCTAGATCTCTATTCTAC.GAACAAACCCAGAAAC.AAAAATGTTTCTCTTTAATCACTCAATTAGAG.AGATCTG
JJ=   104  MV=                AATAAAAAGT.CACAAATCTTTTTGTTTTCTGTTTTATGGAAATTTATATGCAATTCTT.ATGGCCAATTTTGAT.TGCAACAAA.CAAAATTTAAA.TGCATCACA.TTC.AATTAAACCACATCAACGTTAGTTACCATACA.TGTA.TGGACTAAA.ACATCTGTAGTTGATTTATAG.CGTAGA.C.TTCCTATGGCTTTTAGTATCTAAAATTCTAATTAATTTAA.TATCCACCAA.AATC.ACTA.TAATGTTTTAACCTTTT.TAAAGCATACCGTTGCAAGTAATCTATTTACGTGT.TCCTCCGAC.GACTTCGTAAACGATGCTGTTATTC.GTCGTTTTCATACTTTTGGAATAATCCGATAATCACAGCATCACG.TTCTTTCTC.TTCCT.CTGTT.CAAGATTAATTTATATAA.TAAGTTTTTTGATTAATCATCATTAC.AAGCAATCAACC.AT.TAATTATTTATTTCTATA.TTAGTAGTATATATACAAATGCCT.TTTCTCCTACAAAAGACTCGCTGCTTTTACTACAAGAGGAAACAGAGATGAGCAGAGACG.GCGGAGATGTAATTGA.GACGGCGGTTAAGAGTCTTGGCAAAGGTTTCG.ATTTGAC
JJ=   105  MV=                GGCGGATGTA.GATTCTTGAAATGATAATCATAAAG.AACACATATTTTGAAAAGCTTTGCTTCTAACAATGATC.TTATCACAG.GGAAAATGAAT.ATAAATACA.ATT.TCAAGTAAGTGATCCCGATTCGAATGATCTTA.TTCT.ATGCATTTG.AACAATACAACCCTAAACCGG.CTTGTC.G.CTTAAGGAAAATCGTTGAGAGGGAACATAAATCTCACCCC.TGGGATTGTT.TCTT.CGGG.TTTTTCTACCGCTTCCA.TAGATGACTGATCAAACACTATCGCCGTAATCTCC.TTCTCCGCC.GTAGTCTCTTTCTCCTTCAGTCCAA.CTAAAGGTAGAAGACGACCAGAACGGTTTAATTAATCATCGGCGA.TCTATCTTAACCGAT.CAAAT.TTTCCTAGACCGGTTAAA.TTTGTCATAACCGGTCGCATAGACCA.ATTTATGTTTTC.TT.ATGCGGAACGTCTTCGTA.TTCCTTTAAAACGCTTTATTTTAG.CCGCCGGGGAAAAAATTGGTGACAAGAGCAGAGAGAGTCGCCATGGACGCAGCAGATTGC.TATCTCGAAGGAAACG.CCGACGCCGTAGAATTCTGTCCTCACGAGTCT.TACGCAA
JJ=   106  MV=                ACTTTAAGAA.ACGACTCTTGGACTACGGCCTAAAA.ATTTAGTACTTTTAGTCTCCAC.CAACTCTTTCTTATT.ATATAAATA.ATTTTGCCTAC.ACAATTTTA.GAC.AAAACTTCCTAAAGGTATAACATAATTGCCTA.GAAG.ATGACATAA.TTTTTACACATTTTTTGTTGA.ATCTGC.A.TAATGCGACACAGTTTAAGAAGACCGTTAAAGATAACATA.ACTTCCTAAA.CTTA.TGCA.GTCTACAAGATGACATA.ATTTGCACATTTTGAAAGCAAAAATTGGATTTATG.GCATTTTAG.ACAAAACTTCCTAAAGGTAAAAGTT.TTACAAAGTGAGTTGCGTGGACTTAGTATACTTTTTTAGTTTTTT.TTTTTGCCC.TCTCT.TTTTG.GTAATTTCCTGCAAGTGA.GTGGTGGAAGAAAGGAAGCTGCGTGGAGTCCCAAAAATT.AA.AATTGCAGAAAAACAGGT.CTTATAATAATCAGCTTAATAGCT.CAGGTCTCTTTTTCTCATTCTGAAGATTAAACATCTTCAAGGAACCTAATCTTTGTCTCT.GGTTTTACCTTCGACA.AACAAGCACACATATTGTTTGTTAAAAAATCA.TCTATCC
JJ=   107  MV=                CCTTGGAAAT.GTGGGAAGTAATGTAGTTCCACAAA.CGCCTCAATGCGCGTCACGATA.ACCTTTCATGCATTG.AACACGATT.AAGAAGATGTA.ATTTCTCAA.TAT.TAACTTTAATACTACTTCATATCATCAAAACA.GCTA.AATGTATAT.ATTTATTTTTTGGGGTTAGAT.ATCAAA.C.ATTAACTAGCGAGAAACCGAACCCACAAAATCATAACCAA.CACTTTGATC.GAAT.CATC.GTTTGACACGTGTTTTG.GTCTGCTACACTAACAACATTTTTAGCGGACGCTG.TCTCATCAT.TCCACCGTCGCTTTTTATTTGTGTG.AACTTTGAACAAAAATACGAATTAAGACCATATCAAATTTAAAAT.AAAATAAAA.ACAAG.TCCTA.GTTTTATCTTCTATATAA.ACACACACGTACAAACCAAGCATGGC.GGCTCATTACTC.AT.TTGTCTTAACCTAAAATT.ATTATAAAAAGGATAGAGAGAGAG.AGAGAGAGCTAGAGATATGGGAAGAGGGAGAAGTTCATCGTCTTCTTCAATAGAGAGTAG.CAGCAAGAGCAACCCA.TTCGGTGCTTCGTCAAGTACTCGAAACCTAAG.CACGGAC
JJ=   108  MV=                CTTACGTTGC.ATTTATGACATTGTTGAAGATAACT.TATTCACTCTGCTTTTGTTTAT.CAGATTTGTTCTTTT.GATAACCAA.GATTCAAGCTT.TGCTTAACT.AAA.TTTGAAACCTTTTGATAGGTATGTTCTTTTGG.TTAT.TAGTGCTAA.AATGGTTCGTTTTAAGTTACA.GCCAAA.A.GGGTTTTAAGTTTTGGAATCATGTGGTGGGATTGGATATA.TATTGTTTGC.TTGG.TGGA.TTTATCTTATGACATTT.CCTATTTTTAGTGTTTATGTTTTTAATTAGTTTCT.GTTAGTTTT.TTTTTGTGTTTAATCTCTTCACTGA.TCTGTTTTTTTGAGTTGTCTACACTTTAAATTCACAAAGCAATGC.AAAATAAGA.CGGCT.ATATT.GATCTCATGTTTATTTCT.TGTTTGTATATATATGAAAGTAGTGA.TTCTGTTTGATG.TG.GTGTCTATGTCTGAACTT.ATGAACAGATTGTTGTGATCGTTT.TGGTGCTTCTTGATGGATGAAGACATTGCGAAACCATTTGTAACGCCTGAGAATATGATG.AATAAGGAAGATGGTT.TGAATCCGGGAGGTGATTCTACAGGGAAGGCA.ATGACTT
JJ=   109  MV=                CACTGGATGT.GTGCATTTGGGTTATAAGCAGATGT.TGAAACGGTTGCCTTCGAATCA.AGGTCATCTACACAT.GACTGCAGG.ACCAAGTGAGT.GAAGCCGGG.GCG.GTTGA.AGCCCTTGATTCTCATCTGAAGAATG.ATAC.TATTACCAT.GGTAAGGAAGCAACCAATGAC.AATTCT.A.GTATCAACTATTTGCTTTGACAATTCCAAAAAAATTATAT.TTATTTATAG.TAAC.TCAT.TCTGACTATGTAGTATA.TTGTTTTATACTTCTATCATAAAAAAATTGAGTTG.CGACATTTT.GAATCCTAGTATCAAATTTAAATAC.TACCACCGCAGGATAACTAGAAGTGGACTACTTGAACATAAGCAA.ATCCAGATG.GTCGA.GGGTA.GCTAAATGGTACTTAACC.ATGTTAAATTAAACCGATATTTAACC.GGTACTCTTAAA.CC.AATAGCGTTTGAAATTGG.CGCAAAACAACTATAATTGAGCGA.GAGTGGTAGAGAGGAGCAGAGGAGGTTTAATGGAAATCGAGCGTAAGCTGCTGCGTCTTC.TCCACGGCCACAATAC.TCGAACCCGTTTACCCGAAATCCACGCCCATC.TTCTGCG
JJ=   110  MV=                TCAGCATGCA.TTAGGATGCGAAGGAATTCGTATTA.TATCTTCTCTTGAATTGAATCT.GAGAGGCTGATACAT.CATCTCTAT.GCTTCTCAGAT.GCTCTGTTT.TAC.CAACAAACTCAGCCGCGATGGTCTCTTGCCTA.AAGA.AGAAACGAT.GTTGGGCGTTTGAAATATGAT.TTCATG.G.AAACAAATGTGAAAGACTCAAGGAGAAGATACAATGTCAC.TTGGAACTGA.ACTA.GTGT.ATTCTATTATGTAGCTC.GACTTTTGTATCTTTATACTTCTGAATGTAATGCT.CATTGCCTG.AGGTTTATACATTGTTCCTTTGGCT.CTAACTAGATTGGTGCTATGCAGAGACATAAGTTGAGACCAACCA.CAAGCATTT.TTCTG.GTTTT.GATTTTACTCCCAGTAAAATATTTATTGAGTACGGACAAAACATC.AAAAATCAGAAC.AA.GACCGTTGAGATGGATAA.TACTTGTCTAGAGATACGAACCAC.ACCCACATGTTCCTACACACAATCCCCAAACCATCTCTCTAACCAATAACACTTTTTCTC.TCTTCTCAGTCCTTCA.ATGGCGGACTACGACGACGAAATTGACCAGAA.TAACCAA
JJ=   111  MV=                CCCAATCAAA.AGCTGAAATATGTAATGTCGTTATA.TCACTTTGCAGGGATTTGTGAT.TGTGTCGGCATTACT.TGTGACGGC.GCTACTTCAAT.TTGCGTTTG.AAG.GAAAACCGCCATCATCGTATTGCCTAGTTGCT.CTTC.CTCTTGTGA.TGAGTAGTATCTCAATGTACC.AGAAAT.A.CCCATACATTGACAAGAAGAAGAAGAAGGTGTAAGAAAAA.GGTTCCATTC.AGAG.AATA.GCTGCTAGTTACAACAA.TGAGATATCTTAATGCCATTATTATTAACTAAGTA.GATGATAGT.GTGATTCTTGGAGCATTCAAAAGAC.TTTGTAGTATATTTACATTCAAAGATGGAATGAGTCCAATTGAGT.TTAAGTAAG.GCCTA.TATTA.GGCCCATAGCATACGCAA.ATCAACCCATTGATTACACTATTAAC.AAAAAAAAACAC.AT.GATGTATACAGTTTTGAA.TAGAATTATATAATTGGCGGTACG.AATATAAACGCGATTCAATAGCCAAAAGGGAGAAGAAAAGAGAAAGAGAGGCGAGGATGG.GAGATTTAGGAAAAGG.GTACAAGCTAGTGTTCTTGGGGGATCAAGGCG.TAGGGAA
JJ=   112  MV=                AAGAAGATTC.GATCAAACGGGTCATTGCAAATCCA.GAAGTGTGAGAAGATTGACCAT.TAGGAAACTTATAAA.GTGGTTCAG.TCTTTTACAAA.TTAAATTTC.CTG.TTTCAAACACCAATCAAATCCACCGAATTACC.AAAG.ATTTCATGT.TTGCCTCTATCCATAATGGTT.GGAAAA.T.TTTCAATTTTTTAAGTAATAGTTTGATATTGTGGGGAAAA.AATACTATTC.TAAA.CGGT.AGATAGGTCTTACACGT.GAGCATTCCGTAACTGGACAAGGATCAACCAAAGA.GAAAGCAGG.GAGATCCATCACGGAACATTATCTT.TGTAATCAAAATCTGATCGTACACGTGTACACTATGATGTCCACT.AACAGTCCA.CATCT.GTTGA.CCTGACATTCTCAGACAC.ACGAGAGGATCTTTTTTCTTTCTAAC.CTCTAAAATATT.TT.AATTTTAAAATAAAATAA.TAAAATCCGTATATGTGTCTATCG.TTAGCTTCTACAGCTCAACGAAACACACAGTTCCGTAGCAGAGTTTTAGTTTTAGCAGAG.TTGGTGAAATCAATGG.GCCACCAAAACGCCGCCGTTTCAGAGAATCAA.AACCATG
JJ=   113  MV=                ATCTCACGGT.AAGGATGCTGTTGTTGTGAGTCACG.TGTTTGCACTGTGTAGTTGCTA.TTTAAAACAAATTCT.TTTTGTTCA.AAATTATTTTT.TTTGATAAA.TTG.TCAATCTCTGAATATTAGAACTTGATTCCCAA.GTAA.TCTTTTTCG.AGTTGTTTTGTTGTTTAGTCA.TTGATT.A.TACGAACTTGGTCCCCAAGTATATTTCTTGTTCATGCACT.TCCTTATTAT.CCTA.TTGG.ATGACTGTTGACCACAA.CGTCCACTAAAGAGAAGAAACTATACAACGTCATT.GCGAAAAAC.TACTATACTTTTATACTTTAACGTG.TAGACATAATAATATACTTTTTTGAGTATCTTCGGTGGAAAATAT.AGAATACCT.TTTAC.TGGTT.GAGCTAAGAGTCGTGTAA.ATTCAATATTCTAGTCCCACAAATTT.CCAAAAAGAAAA.GT.CTAAACATTGGTTTTCGT.TGTCTGTCTATAAAAGATAAGAAG.AATAACATCAGAGATTATACGCACACGGCTTTCAACATTAGGAAGGACAACAATGGAAGA.GCCCTTTCTTCTGCAA.GATGAGCACCTTGTCCCCTGTAAAGACACATG.GAAAAGT
JJ=   114  MV=                GGAAACTTTT.ATTTTCTGAAGTTATTTTTTAAACC.CTTTCCCTCCTAATTGGACAAC.CAATCATGGAATTAG.TTTTTACGT.AATGTTTTAAA.CTCACTATT.TCA.CCTTTATTCTGACCTGTTAATGGAAGACAACT.ATGA.CTTTATACA.TTGAAATGTTGTCAACCTGTT.ATATAT.T.AATGTTAACATAGCTAATGACCTATCAATGTACGTAAAGC.GAATGTCAAT.CATA.TTCG.TATCCGTTAATTTCATT.TAGGAAATCAGGCTCATTGCCAATCCACTAAGAAA.CATCTCTGA.TAGATCCAAATAATAAAAATAATAT.AATATGAAGCAAAATAGAACGAAATATCTCACGCGGACCAAACTT.TGAACTTTA.TTATA.AAACA.AATCAGCACGTGAAAGTA.ATGGTCGGTTCGGTCCAAGATGCCAA.GAACTCCTCCGG.TC.CATCCATCAACCTAACCT.TTTTTGGATATAAAATTTAGCAAA.TTCCATTTCCACGACCACACAACAACAACACATCCACTCGAATTTTCTATTTCCGAATAA.CAAAACCGGTAAACTC.ATCACAAACTTAAGTTACTTTGTAGTTTGTGT.TTTGTCC
JJ=   115  MV=                TTCTTTGAAT.CTAAAGCTGTGAATGGTAAACAAAA.CCGCACTCAAAACCGCACCGCA.ACAGTGCTGTAACAG.TATCAAAAT.CTCTACATATA.CATATGTAT.CTA.TGTATTTTCGTTACTATTTGAATCGCACCGCA.CTTC.TCGCGTACC.GCAAAACGCAGTTATTATTCG.GAGCTA.A.GAGTCACTCAAACCCAAAAATTGTGGAGAAACAATGTCAT.GAAAAAAAAA.CCAA.ATGC.GTTAAAGAACCCTAATC.AATTGTTTTTCTATTCATTTTTAAATAAGGAAAAG.ATGACAGCA.CAGTAATTAATAAAATCTTCCATAT.CTCTATTTTAAGCTATATATAAATATTCATTTTTGATATTGTATA.GTATATAGT.ATTAA.TTAGA.TCTTTACTCTTCATAGTC.ATCGATCAATACACATAACATTCCCT.AATAAGTTAAAT.TA.GTGGCTACGTTTGACGAA.AAGCCCTCGTTTAAAAAAAAAAAA.AGAGAAGAAGGAAATCAGGAATGATCTGATTCTTCGACGAAAGGGGAAGAGGTTGTTGAA.TTCAAAATCTCTCTCT.CTTCTCTGTCTCTCTCGCGTGAGCTAGTTGCA.GATTTTT
JJ=   116  MV=                CCTCTTTTTA.ATATGTCTTCTCACATTAATATTAT.TTCTTAGTCTGTTTCCATTTTA.TCAGGTCCCTGGACT.AGTCCACTC.CACTCTATGAA.ATTTTGAAA.CTT.TATATGGTATTTTTAATATACGTTTTGGTAGT.TTGT.TTATTATAT.TCAGTGTTGTCAATATCTCTT.ACCTCC.T.CGGATTCAATTTTCCAGAAGATTCAAATATGTACAACACG.TATCCAATTT.GTGG.ACGA.CTAGAAGAAATACAAGT.AAACGGTTTGATTTGTCCAAACGTTCTTAAATCAA.AAGCAAACA.AAATATGGTGAACCCTTATTTTTAC.TTTTCATTAACTTACCTTTGTTAGCATTATATCTTTCATTATTAA.TCTTACCTA.ATCCA.TTACG.TTCACCAGATACCAACCG.TACAAATATGTATAAAATAATATTGA.ATACGACTAATC.TT.ATCTGTGTATTCTCGTAC.ACAGGAAATATAAAGACTTCGTGT.CTGTTACATATATCGCAAAAAACCAAAGCCTCCATTTAGAGAGTCGATGTCGTGGAACTA.AGTTCTGGTTTGGTTT.TATGCTATGGGTGAGAAAGCGATTGACGAAGACAAAGTAG
JJ=   117  MV=                AATGAGAAAC.TGTAAAAGGCGATGAGAGGAAAGCA.GGAAGATAAGCAAGCTCACAGG.AGGGCCGGTGACAAG.AAGGCATTT.CCCGGTGCCTG.CCATTTTCT.GGC.CGTTGTTGGTAATAGTAGCCAATAAGGGTCAC.ACCA.TCCAAATCC.AAGTACCATCCATTTGCTTAC.GATTAC.A.GTCAATTTCTTCTGGACTGCTATTCAGATCCCTCTGATTG.TGCCTAAAAT.TTGG.CTTC.TTCTTCCTCCACAAGAC.CATTAAAGTCTGTCCAACTACTCTTTGCGATATAT.ATGGGCCTC.ATTTAAACTTTGGGCCGCTATAATG.AAAAGTTGGCCTCATTTAACTTTTGAGCCGATATAATGGTCCCTT.TTAAAATTT.TGAGC.TCATT.TAAATTTCGGGCCGCTAT.AATGGCCTCATTTGAACTTTGGGCCG.ATATATTTGGCC.CA.GATGTTTATTTTCCGGGT.CCGGGATATATTTAGGGCTATTTT.CCCCCTTTGTGATGCAACGACTTGAATTTTCTCATTCTCGACAACGAACCAGGGAACAAG.AACCGTCGTGGTCGAA.AACGAAGACCTTGGCGGCAGGTCATGTACGGA.TCTAGGG
JJ=   118  MV=                GGAAAAGAAC.ATTGCTAACATTTATAATTGGATAT.GTCATTAAATTAGAAGTCAAAA.GGATTAAAGGAACAT.GAGACTTCT.TTACTCATTCT.ACATTTCAT.ACC.TTGTTTTACAACTTATTATCATCATACCATGA.ATTC.AAAATATAT.ACAGGTGATGGCAATATCATC.ACTTCT.T.AGGATTGCAGATTTTGACTACATAAAATTCAATACAATTA.CTAATTTATC.ATGT.TCAC.TAAGTAAATATATGCAC.ATTTGGAATGATTTAAAAAAATATTACAAATAACC.AGTAAAAAG.AAATGGGACTATCACTTCACATTTC.ATGACTTTTAACTACCTATAAACATCTTACCATTTTATCCAAAAT.ACAAAGATG.GCTAT.GTTAT.CAATTCAGATTGACTACA.AAAAATTTCAATACATTTGGAAAGAT.TTTAAAAGATAT.GA.CTATAGTCAAATATATGT.CTACTTATATATACCCACTCATGT.TGTTCATTTATTCCCATCAATCAAAGCTAAAAGTAAAACAAAATCATCAAAGAGGGATAA.TAATCATGAAATTGCT.AGAAAAAATGACATATGTAGAATGTTTTATGA.TAATAAT
JJ=   119  MV=                GAATACTGAT.TAATAGGTCCAAATAGATCAAAATT.AATATTGATTGACCCGTCTTGC.AATCAGTTTCTTAAA.TTTTAATTT.TTCTTATTAAG.ATAAAAATG.TAT.AGTCTTAGAAGAAAAACAAAATTAGTAAAATG.TTTT.AATTATTTT.GGGGTTTTGCTGAGGGCTCCG.CCTCTC.C.CATAGATTGATACACACTTTTTTTTTTTGGGTTAAATATA.CACACCCTTT.ACAT.ACTA.GAAAGTAATTTGATTAT.GTCAAAGGTTACATAATCAACTAAAGCGTATTAGT.GAATTTAAT.AAATTCTTACTTTTAGTAATTAATTATCCCTCCGTGTCGACTTGCTCGAAAATGCATGTTAAATGGCTAAA.TGTTTATTT.TAATG.CAGAG.TCTGAAAATGGCAAAACA.AAAACATTCACTTGACGTGGATGGTT.TTGATTGGAGAG.CA.TAAATTCGTCGCAGACTA.GGCTCAGAATCAATGAACCCACCA.AACTAACAAACTCCATAATTGAAACAAACAAAGAAAAAAGTGGATTCTCAAAATTGAATG.AAGCAACGAACGATTC.AACATCAAATCTAGCTGAATTATTGTTTCGCG.TTGATTG
JJ=   120  MV=                ATAAAGTACT.AAAAATTTTAAGTTAGAAATGATGA.AATTAAAAGATATATGTGGCTT.ATTTAGGAAAATAGA.TACTTTTAA.TATGATGGTTG.GGTAGTTTT.ATT.ATTGTTTGGGATTGAAAAAAACTATGAAAGTG.TCTC.CAAGTACAG.TAATATTTAACAACTAACTAG.GAAGGT.G.TACATTGTTCAGTATTCATCATTCTAATTAATACAAATAA.TTTTAAAAAT.TTGG.GGTC.GTCAATTGCTCAAAGAT.ATTCATTATTTTATAATTTTCTACATTTTATCAAA.AACAGAATT.GTGTAAATGTTGTGTCATTATGTGT.CGACTTGGATGTATGCATTACATAATTTTATTTTATATATGTTTT.TAATTGTTA.GAGCA.TTTAT.TCGAAAATTATAAATATT.GAATTTTAATCCTCAGTCACTTAATA.AAAACATTATTT.TA.GGACTAAAAAATAATAAA.AGTTGAAACAGCAAAGTAGCGATA.GATTTCGTGAAAACAGAGAAGCGGACATATCTTGAAACACATGGCAGCGATTTCTCCATG.GTTATCTTCTCCTCAG.AGCTTTTCGAATCCCCGCGTTACCATTACAGG.TCCTCTC
JJ=   121  MV=                GATCTTCTAT.ATCAAACCCATAGTTTTGAGGAATC.TGCGGGTAAGATACAACTATCT.TGTTTCATCTTTAAG.TACCAAGTT.TATTGAGAAAA.ACACTCATG.GTT.AAGATTTGATTTGCAGGAGATAACTTGAGTAG.AAAG.CAAGCCAAG.AGCAATTTATATAGAAAAAAA.TCAGTT.G.CTTATTTGAGCTGAAGAAGAAAGGTGGCTATGATTTATTA.GAGAGAAGTC.GGAT.TTGT.GTATAAAAGTTTTGTAT.TTTCTGTTAAAGAAACAATATGTATATATACGAGG.AAATATGAA.TTTCCAATGCACATTCTGTTGAAGA.AAAAAGTGAAATTATATATTTTCTTAAGAATTTTAACATTTGACT.AAGAATTAC.ATGTT.AGTCG.ACACGTAACTCACAGTAA.AGAACAACGTGGGAACGTTCTGACGT.TGTCATGTGTTA.GA.CCAAAAAAACAAGTCTTT.TATAAATTGGGTGTTAAAAAAGAG.CAGTATTTTTCTTCAAGTTAGGAGAATTTTGCAACGATGGGACAAGGTAAAGAAGTTAAG.ACGAGACCAGATCCTC.AAGTTGAGATTCAGGTTTTATTACATTACTCT.GCTGTTC
JJ=   122  MV=                GTTGTAATAT.CAAGTCTCTTACCTTATCATACTTG.GGACTGCAAATCTGTATCACTT.ACAAACCTCCTGGCT.TGAAACGTC.TATTGGACGAT.TGCAAATGA.TTT.GCTTTAATGATCCATCAAATCCCTCTTAATGA.TTCA.TTACGCAAA.TCAAGTTCTATACTCAACTGA.ACAACC.A.ATCCTGGCATTTTTATAATTGCTGATTTGTCTTGATGTTA.CATGAGATCC.AAGA.TTAC.AATAATAGTCTTTGTGA.GTTATGACGTCTTACTCAAACAAAGGCTTCATAAT.GTCGGAATT.GGGAAAGTCAACTCCAATACTTTCT.TCACCAGTAGCGGCAACTTGCCGCCTTGGTTTTTGTTTTATTCTC.TCTTTTTCA.CCAAC.TAGTC.CTCTTTTCTTTGTTGTTT.CCTTCTTGACTTAACCTTTCCAAAGT.AAGTAACTTTGT.TC.CCACCATTAAATTAGAGT.TTTATATGACCATGTATGATCTAA.GACCCAGAACACTCACCTTCCTTGAGGTTGCTCTTCCTCCCACTACTGATACTACACCGA.TTTTTTCACTCCTCTT.TTTTTCACAATGCTCGGTGTTCAAAGGTAAGG.ATCGGAC
JJ=   123  MV=                AAGTTTTGCC.GGTCTTTGTATAGAGATGGATAGAG.ATAGATGATAGATCTGTCATCT.GTCTCCACTTGAAGT.TATTGGTGA.TGAAAACAGGC.TCTTAAATT.GTT.TTGTGTTGTTAAGTTATTTGGGAAACTATCTA.AGTT.TCTTATTAA.TAGATGAAGCTACTTGGTTCC.TTTCTG.A.TTATTCACACACAACAATGGAAGAGTAAAGGTTGCGTGGG.ATGGTTGCTT.AGTA.AAGG.TTTTGTGAGTTCTGTAG.ATGTCTCTAGTGGTCGACAAGATTTGTAATTGTTG.TACCAATGT.CTTTAAACCGGCTATTGAATAAGAA.ATTTTGTACCAAATAAATCTAGTGAAAGAGGGTTGGTTGAGAAGA.AATGTAATT.ATATT.AAACC.GGAAATGAAATTTTACGT.CGATGTGTATTTTGTGACCAATGAGA.TCTCTCCACGTA.AA.CAGATTCCACGTGCAGCT.TCAGGCCGATTTAAGCGAATTTAA.TCTGTCGTTTTGTTGGGTTCCCGTCGGTGACATCCACCGCGAACATTTCGACCGGAGTTT.TGAGAGAGCTCAGAGT.GTTTCGAGTGTGTTATTTGGATCTGCGATCTG.ATCGTCT
JJ=   124  MV=                TTATTTACTC.TTCAATGAATAATTTCTTTCCAAAA.TCCCAATGTATCCGTCGATAGT.AATAAAGAAAACCTC.ATTCGAATA.TCAAAAACAAA.ATTGCGAGA.AAA.AGTTAAATATACATAACATTTAAATATTTAAA.TACA.TTATATTTT.ATGATTAAAAATCTTATACGT.GTCTCT.A.TGCCTTGTTTTTTTTTTGTCGGCCAATTATCTTATTATGT.GATAAAACGT.ATGC.CTTC.TTTAAAATATGCAACTA.TTTGACGTAATACATTAATGAAATTTACTCAAACA.ATTTTTCTA.TAAGGACAAAAATGAAAAGGCAACC.ACAACCATTCTTGACAACCACACTAACACATGAAACAAGTAAAGT.AGTAAACCA.ATAAT.TTGGT.TTTATATATTAAAGTAAA.CTAATAATTCCCACCTAATTCAACTA.ACCATTCACTGA.TA.ATCACACTTAACCTAAAA.TACCATTAAATTAGTCGTTCATTG.CTTCATGTAGTGGTATCCTGAATAGACGAGAAGCATCAATCACATAACAGTTTTTTCTCT.TAGAAAGAAAATACAA.AGTTTTTATTTCGTTTGAGTTTCTTGTTTTAG.GTTTTGA
JJ=   125  MV=                CCCAACTACA.TTTACAATATTAATCGTATCACTCC.ACATAATATCATCTATACTCTA.GTTTATTCGACATAA.AAGCATATT.TAAAAATTGTA.GATGTGAAT.TTG.ATAGTTGACAAACCAAATATTTTACTGTACAT.ATGA.ATTTGATAT.TAGTTGCCCGGAAGCATTTAA.TGACCG.G.TGCCAGTAACCAGACGTTTCGGACTATGTTAGGTGAGACA.ATGAATAGAG.ACAC.ATCA.ATAAATGTCACCGATAC.ATATACTTCATATAATCTAAAGTATTTCTTGAAAA.AATCTAACA.TGTGAACTAATGAAAATCTATCAAT.TACAACATTAAATTCAACGATATGGACTTCCATCTTCTTGATAAC.GATCTTCAA.AAGTA.AGTAA.GACAGCAAACCTATTTAA.TATTTTTACCTTATTATTCCCCAACT.AGTTCCTTTTCC.AC.TTTTAACCATCACCCTAT.AAGTGGTTATAACTAGTAACTTGA.AATAGAAACACTCTATCTCTAAAAGAGGCAACCAAACAAACAAGGTCTAGCTTTTTATAA.CCAAACTCTGCTTCTG.AACAGAGTTAGTCAAAGAGAGAGAAGCCATGG.AAGCTAT
JJ=   126  MV=                GTTACCTAAG.GGATCTCTTTCATTTTTTCTTAGTT.TATACTATTTCACTTATTAATT.GATTAACCACTAATT.CTCTTACTA.ACAATAAGATA.AAGCTCCAT.ATC.ATGGGTTTCAATGATAACAAAATGTGATATAA.CTAC.TCTATAGTC.TATACATATAGGTAGCCTATT.CCTATG.A.CAACTAGCTAACAAATATTATGATAGAAGGGAAACTAAAT.AAATCAGAAA.TGTG.AGAT.ACTACGTCTTTATAAGA.AATCTTTTGTGTTATACAAAACCAAGCTAATAAAT.TAGGTCAATATGCGATCTAAGAAACACATAATAAG.TTGACAAAAGAAAACATAATTATGATCGTCTTCTCTTCTAAATTG.TAGGACCAA.ACGTA.ACTTT.TTTTTTTTGGTTAGAAAG.GACCAAACCTATCTGTCAACGAGAAT.TTTCAATTTGTA.TA.AGGGGACAAAAAAACAAA.TGCGGTATAAATAGAGGACCAAAA.CGGAGAAGCTATCACATCAAATCAAATACAAACAAGTGTACTTGCAAACTTTGTGGAGAA.ATCAAGAAAATGAAGACAATTTCTTCATTGGTCGTTATCTTCCTCCTCA.TACTGTT
JJ=   127  MV=                GACGTTATAG.AGATCGACGTCGTTCTAACGAAAAG.GCCCTATAGTCAACTAAATTCT.TTAGATCGTAAGATC.TTCATTATT.TTATCATCATT.ATGTAACGT.GAT.TACGTACAGATACGAGAACATATTTTCCCATA.AAAA.ATTCACGTC.TCCCCGTAATCTTACAGTAAT.AATTAA.CATTATAAATTATTCTTTGTAAAATAAACAGCTCATTCTCCA.CATAGGTTGA.AGAA.TTTA.TAGGTCGTGGGATCATT.CATTTACTTGGAAACTTTCTTGTAAAACTACTTGG.AATTATTTT.TCTTTGTCGACACACTTAATTGAAG.ATTTCGTTGGTTGAAATTACAAGTAACAAATCATTAATACCATAA.TTCATGGAC.ACAAC.TTTAA.AAAATGCACACTAGTGGA.AATAAAAGCGTGTCATATGGATCTTA.TTGTGAATTCAT.CA.GGACCCAAAACAAAAGGA.AAGATAACACAGAAAAACAAACAA.AATCAAGATTACAAGATTAAGCTTCATCAATGGGGAATCATGTTCCCGCGGGTTTCTTTA.CGCAGGCTAATTCCTT.GTTTAGAAAGAACTTAACATATCAGGTTTGGC.CAAATCA
JJ=   128  MV=                TCCAGTTTCT.CCTTTAGATTCACTGCTTATTTCTC.AGTAAGTATCTCGAATCGGACT.CTTTAATTGGACTTT.GAGTTTGGC.TTCGGCCACAG.TATTTTGGA.AAG.GAAAGTTGGTCAAACGTGAATAATGAATGTTT.CGGA.CTTCCCTAT.CTCTTAAATTTCATCGAAACA.TACACA.A.TCCAAACAAAATCAAAAAAGAAAAATCTCCGGACCTAATC.CTATTCCTAA.TTCA.GTCC.GTCTTTATCATTTTGCA.AAGATCATCGGATCACTCTTTGTTATAACCGTGGA.TCAATTGTC.AACCACAAAACTGTTTTTCCTTCAC.GTTTCCCAATTAGTTAGCAACTCTCTAAGTTTAATTAAGAGAGAT.TTGGCCTCA.TTAAC.CATAG.ATATTAGAATGGATCCAG.TAAGTACATGAAACTCGAAGGTATGG.GCCATTATGGGC.CT.GAACCAAACATGAAAGAG.CTGGGATAACTGACCTTTCTTTTT.GACATTTGAGCATCGAGCCTCACAGTGCAAGAGTTCTATTATAGAACTCCTATACTAACA.CCGATCAAGAGGCAAA.TCTCCCAACTCTTCCAACTTCCAAGGCTCGAT.ATGACGG
JJ=   129  MV=                TCTGAGACAG.AAAAGATGAAACCCTTTATCGCATT.TGTCGCAAAGAAGCAGCTTTGC.TGGTTGTTTACCGGA.ACTGCATTC.TTCGCAGACTG.TATCCCAAT.CGG.AATCGGAATCATGATCCGACATGTGTTGCGGT.GGTT.CGGATCTAG.GGTTTGACGCTTGTGTTCTCC.TTCGCC.T.CACAGCCACCATTCTTACACTTATTGATTTACCAGAGAAA.GAGAGAGAGT.GAGA.GATT.ATAAATGTGAGATCTAG.CCGAGGTTGAGTAGAAGAGTTCGCGCTCTGGATTC.ACCGGATTT.TCCCGGGGAATTTTAATTTGGCGCC.ACTGTTACGGTTTCCCGATTTGCAGACTGGTTTATTTTGGTTTTA.TCTAACCGA.TTTTG.AGAAA.TTAGGATTAGATCGGTTC.ATATATTTTGGTTGTTCGGTTCGGTT.CAATTTGATTAT.CC.CACCGGACAAACCAAAAC.CGACATAAGACTCTCCTTCAATGT.AACTTTCAACTAAATTGATTTTGCTCTTTGAACGATGGAGACCAATCTAAAGATCTATCT.AGTTTCATCCACCGAC.TCGTCCGAGTTCACTCACCTGAAATGGTCTTT.CACTCAA
JJ=   130  MV=                AACGTCTCTT.CGTCTTCTAGATGTATCAATAGAAA.GTGCTAAGTTTGAATCCGATGT.ATCAATTGAAGAATC.TTGATTGTG.AAAGAAAGTGA.AATGTAGTG.GTG.GTGGCTTTGAAATCGCCATGTATTCACGTTTC.AATG.AAACAAAGT.AGCTGCACCATTGAACAAACC.AACCTC.A.TCACAAGGATAAGAACCAGAGATTAATCCAACGGCCACTA.GTGATAACAC.GTGT.CAAC.TAGTGCAGATAACACTT.ACAACTACCCGCCAAATTTTCATTTTTTTTGTTTG.TTATATGAA.TTATCTCAAAGGTGCTAATTGTAAT.TTACAGATACATAACGTAACACGTAAGATACTAAAAACTCTCAAT.TTGCGTTTT.GACAA.AAAAT.GTTTCAAAGTAAGAAACT.AATTTTGTTACAACAACTAAAAGTCT.AAATTGAAATCA.TA.ACCAAATCATCTTCGTAG.AATAATTACAAAACATCAACAACT.AAAACATCGTCATGAGACGAAAAATGAAGTTGTGGAGACGCGTCTCCGGAGCTATAAAGG.ACAAACTCAGTCTCAT.CACCGCGACGGATGAAAAATTCACGGCGGCGG.TTATAAT
JJ=   131  MV=                ACTAATAATT.TAGTATGTTCACCAAAATGAAAATT.CATTGATATCTTATAAATTTTG.ACAAACTAGTCATTT.TATAACCAA.TTTCTAAAAAT.AGTTTTCTC.GAT.AACTCTGTTCATCATGATTTTTTAATATACCA.AATG.ATAATTTAG.TATGTTGACCAAAATAAAAAT.TCATTG.A.TATAAGAGAGAATGCATGCTACTTTTTATTATTTTTTAGA.TATGATGATA.TGTC.ATTA.TAGGTAAGAATTCTCAT.TTTGGTTTTATGTAACCAAATAGTTAAAAGGAAAC.ATTTCTATT.AACAATTTCTTGACCAAAATTTTGG.TTCAAATGTAGTTTTGTTGACCAAAGTTTTGGTTCAAATGTAGTT.TTGTTAACA.TTGAC.GAGGT.AGAATTTTAGAAAATTAC.TTCCATTTAGAAAAAAACACCTAACT.AACCCTCTAATT.AA.TCCCCTAACACACACGAA.TATAAGTAGGGGAGCTCTCTCTTC.TCCCTGAGAATATACTCAAGGTAACATATAAAATGAATAGGATAAGATATTGTTTTGAAT.TAGTTTCAGTATTGTT.CTTGATGTTTACTGCTAATGCAAGAGCTCGTG.GACGTGA
JJ=   132  MV=                ATCTGTCAAA.ATCTCTCCTTTATGAAAGCGGATCG.TGTCCTTTCCGGCAAGAGACCT.TTTTCCGATATAAAT.CAGATGCGA.CAATCTTCTTC.CTCGTCCTC.GTC.ACCAAAGGTTTGAGCCCCTAAAAGATGCGATC.CAAT.TGGTTCGAA.ATTGAGACAAGTAGTGAACGG.AACGGA.T.CGGATTGAGAGAAGGATAGAGTTGGTTCGGAGACGCAGAC.AGAATTTCTG.CGTA.CCCC.TTCAACGGAAAATTGCT.TTTCAGTTTTGCGTAATCACAAATTAATTAATTCG.ATGACCTGA.GATTCGGCGGGTATAATCCAGTGTT.TTCCACCCTACAGTAAGTTTATATATAAGTTGACCTACACATTTA.GTCAAACTT.GCAAG.CGATA.CGTGGATAATAGTAAACC.TTAACATAAACGACATCGTTCTCCAG.TAAAAATAGACC.CG.GCTCGATGGCTCGAGTCC.TAGAAGCTTACCGGGTTCTCTCAT.CAAACTGCTCCATTCGGATATACTTCCACTCTCAAGTCTCACTCCCTCACAATCAATTCA.AGCGATTGCCGCCCGT.CGTCGCTTTCAAATTTGTTCTTCCGCCGGTAA.CTAAGAA
JJ=   133  MV=                CATAAAGTCA.TACGCAAACAACAACGAGCTAGCTG.TGATGCCACAAGATCGAGTGGC.TCGTTTGGAATGGAA.CCGGCGCTA.CCTTGCAGTTC.TAGGAGTTG.AGA.ACGATAGACTCTATTCAATTAGACTCCAAACA.CCCG.AGAAAGTTT.TCCTGGAAGAAGAAAAAGATC.TAAGAAGA.GTCATGGATTCGTTTAGGGTCGAGAAGATTTAGAAGAGCT.CACATTCTCA.ATGT.GAAT.TTCTTCTTATTCCAAACCAAAAAATCTTGTTGCTTACTACTTTTGATTACCAA.ACTAATAAA.TGATTTTGATTCAAATTTTGAGATG.TCATTATGACATAGTTGAGAAATATTGTGCACTACCAAAAAGAAG.AGTAAACCA.GTCGT.AAATT.GAAATGAACCGGTTAACC.AAAATTGAGAAATTATTACCGGTTAT.GTAAGCTCTTCG.TT.TTTTGGTTTAAGGCCTTG.ACTTGACAAAAGCCCTCACCGGAA.AAAAGAAGTAGAAGACGACGACGATGGCGGGATTTGAGAGCTATGTGGTTGTTCACAACA.TAGCAAAGCGTCACAA.CGTCGGAACTTTAGCTCGTAGCGCCACTGCCT.TTTTTTG
JJ=   134  MV=                TTATTTTATA.GACACAATAATTTAGTCTTATTTGC.AATTATTTCTAGAAAAATAATG.ATTATAAATAAAACA.AAATTAATT.TAAACATAATA.TTTTTTTAA.AAT.TACAAAATTAGTCTAAACTCTCTATAAATTAA.TAAT.TATTAATTT.ATTGATAAATTAATACCTCTA.TAAATT.A.ATAGAAATTTATGGTCCCAACATCATTAATTTATAGAGAT.TTTACTATGG.AATA.AGAA.GCAAATCTAAAAAATTT.ATAAATTAATATCAATATTTATGCTATTACTTCTT.CATTTTTTA.AAGTCTTGTATTTACTTAAGTAAGC.CTAAATTTTTAATAATGATCTTATCTTATGTAATTGATTAAAAAA.TCGTATAGT.AGACT.ATTCA.ACAAAACGTGAATCATAG.TGTTGTTACCAAAACCCATTAGTGTA.GCGACAACTGTC.CT.TTCACATCCTTATACAAA.TTCTCTTCCCTCCGGTCATCTCGG.AAACTTGTATCATCGACAAAACATAAATACTAATGGAGCACCACCACCAGCATCACCGTC.ACCACCAACGCGACGA.CGGAGAAGACGATCGTCAATCCTTTGGAGTAC.CCAATCG
JJ=   135  MV=                CAATCATCTA.ACTAATTACTCTTTTAATGATGATT.ATGCTTTTCTCTTCTTTAAGTT.CCTCTTCTTCTTCTT.CTTCTAC.G.TAATCACTCAC.TCTCTCTTG.CAT.CATCATAATCCTTTGCATGCGATTCGGCTTTT.AGCG.GCGGTGATG.CTACATTGAGTTAGTACCCAC.TTGCCT.C.TCTTCTTCTCTTTTATTGCAATTTTCGACCTAACCCAAGT.GTTCGAAGCT.CGTG.GCAT.TTCCGTAATTCTCTTAT.TCCTCTCATTGTGATTCTCTCACTCGCTTACCGAT.TGAGCTTTG.TAAACTCCCAATTTCATTGCTTTCC.TGTCAATTTGCAAGTTGCTCTATGACAATTTGGAATCTTTAGCTC.AGTTTGACA.AAAAA.AAAGG.AATCTTTAGCTCATTACA.CAGTCGAGCATAATTCCGTTAGCTTG.GTTTCAGTCTGT.AC.TTGATAAAGTTTTGTACT.TTCTTCATTTTTTCAGTCACTCGA.AGTTTGAATTTGGTTTTGTGATGGGATCTAAACAAGTATCAAAGACTAGAAATGGTGGAT.TTAGCAAGTTAAAGAC.TGTTGAGTCCTCTGCATCTTCAACAACCTCGT.CTAATCC
JJ=   136  MV=                TAGGCTATAT.GTAATTATGTACGAGTCACACATAA.TTAATATAGATCCGTGATGTAT.GTCTCTAGACGTTAT.ATATAAACC.ATAACAGCAAA.ATAAATTAT.AAC.AACACATAGGGAAAAGATTTTATGACCACTAC.CAAA.TAGAGGCAG.TCATAGATAACAAATAACAAA.TGAGGC.A.TCGAACTTTAAAGCTTAAAGATTTAATACCGCATTTGTAT.CGTCATTAAG.TGCG.ATAA.TTCTGTAATTATGTAAC.GTTGTCATTCAGGAGTCCGGAAATTAATTAATTAA.TTAAACTAT.CCGTTGTCGTGTCACGAGAATAAAA.GGTTAAATTCGCCGTGTTTTTATTAAGAGGAGACTAGGTGGGGCC.CAATTGAGA.CAGAC.AGCAA.ATTTAATGAACAGGTGTC.CATGTGAGACGCATTCACACGCTCTC.TCTCTCAAGTCT.CT.CTTTCCATTACTACTACT.ATAAACCGTTCTGGGAACTTGATC.AACATTTTTAATCCTAAAACTTCTTTTGAGTGTGTTGAAGAAGAAGAAGATTAAAATTCA.CTAAAAACCCGAGAAA.AGTGGAAGAAGAAGGAAGGAAGAAGAAGACAA.GACTGTA
JJ=   137  MV=                CTACATGCAT.TTAACTTTCGACTCTTCGGTTTCCT.CTCCAAATGATGTGGCTTTTGA.AATCTAACGTTATGA.CATTACTAA.TATTTGCCTCA.TGAATCTTA.AAG.GTCAAGACAGCTGTACTACATGCATTTAACTTTCGAC.TCTTCGGTT.TCCTCTCCAAATGATGTGGCT.TTTGAA.A.TTCCCTTTTACCTATAAAGATGCAAGTATATCTTGAGCAC.TTGGATTCAT.CATG.TACC.CTCATTATTCCAGTAAA.ATATGAATTCGAAGTGTTAAGACGATAATTTCAGT.ATATTCAGA.TATTGGGCCGGCCTGACAACTTTAT.ACTTATTACAAAAGCCTATATTAGCCAACATAACTAACACTTGGC.TCCTTTTCC.AAATA.TTTTG.AGGGGGCTAAAGTATATA.TTGTTTAGATTTGGGGTCAAATTGAA.AATTATAATTAA.AC.TTAAGCCGCCTCTCTCTT.CTTCTAACTCACGCAGCCGAACCC.TAGCTTTCATAAAATTTTCATTCATCATCGTTCTTGCTTCTTGCTAAAGGCCTTGCCTTG.TGCTTCCTCGTCCTAT.CTCTCTTACCTCCGTAATTTGTTCGTAAGAGA.AAAATAT
JJ=   138  MV=                AAAATTTTAC.AAACAAACAAACAATATTAACAGAA.AAATACAACTTAAGTTTCTTTT.TTAAGAAATACATTT.TGATTTTTT.TATAAGAATTT.TAAACATTT.GAA.TTTATACTACGGTTGAAATCCTAAAATTGACG.GATA.TATGTCGAT.ATTAATACATGATTGTACGAA.TGAAAT.T.AACAATGTTTAAAATATCGTCTCACGGTATACCATACATT.TAAATTAAAC.AAAA.TAAT.AGCATATTTTTATAAAT.CATCTTAATAAAAAAAAATCAATTTTTTTTAGTAA.AATATAGAC.TC.GCGGTACAGAACGGATTAATAT.CTAGTATTATCTTACAAACTCAATTTTAATAGTTGTTTCCATTAT.ATAAAAAAA.GAAAT.CAAAT.TGAAATCTTTCTTCAGTT.TGGGGTTTGCTCTCTTCGGCTATTTG.GGCTTTCGGGTT.TA.TTTATTGGGCTTGCACTG.TTATAAAATTAGACGACAACAAAA.AAAAATATCATCATCACCGACCTAATACTTTTCCATTCTATGAATTAGGGTTGCAGTGGG.TCTCCACCAAAATCAG.AGATTTTCACTATTGGCTTGACTTGAGAGAGT.TTGAGTT
JJ=   139  MV=                TTGGCCAAAG.TTTTGTCAAAACTTACACAATTTTT.TCTTTCTATAAAAGTAGAAAAC.AACTTTTTCATATTT.TAATAGAAG.AATAAATCCAC.CATATCTTC.CAT.GTCATGTGTTGTGTTTGTCCATGTTTCTTGGA.AGAA.AAAGTTATA.ATAATCATTCATTTCCACCTT.ACATAT.G.TTTATTTATTTTATTTTTATATAAGCCTTAAATACGCCAT.TGATCTAATA.TTAG.TGCC.ATTGCTCTAAAATTAGG.TCTGTTATGGTTCATTCACCAAATTCTCCAAAAAA.AAGCTAACA.ATAAGAAGATTGACCACATATTTTG.ATCCATCTTTACTTTTTAGTTTCTATACAGAGAATGAAAATCTGA.AATTCTAAA.GAGAG.AGTAA.ATGGAAAGTAAAACTTAA.AGATTCGCTAATTTTGAAACAAATGG.GCATGGGGGTAG.TA.TCTAACATACTTGCAAGT.ATTATATAAACCTAACCACAATTG.ATGAACAATACAATACCAAAATCTGAATTCTAACGATGGCTTCTCCCTCCAACTATTTTT.TCCTAGTTTCTCTTGC.AGTTCTGTTACCATTTCTCATAATCTTTGCTT.CGAAGAC
JJ=   140  MV=                AAAAACTGCT.TGTTTTTTGTGGTTGTGTCGGAAAG.AGAAACAAAAAGTAGTTGGAGA.ATCTATGGAGGAGAG.GATTAGCCG.AAGAAAGCTAT.GTTTAGTAA.TTT.GTTAAAAGAGATTACTATATACTTTTGAGATT.TTAA.CTCGCATTA.TGACTTAATACTTTTTCATTT.TTCGTT.T.AAATTCAAATATAGAAACTTTTAAACTATGTTGTGTCAAA.TATCTTGTAA.AGTT.CTAC.ATTTGACTTGATCCTTA.AAATAGGAAAATCAACAAGATTTTGATAGTAGAAT.TCCGAAATT.AACTAGATTGGTCAATCTATATTCT.TCTAGAGTATGATAAATCTGAAACTCGTTTTCTTTAGGGGGTCAA.GAATCTAAA.CTAAG.AAAGG.TCCCTAATTATATCGGAT.GAGTCTTTGTGTCAAATTTAAACAAT.GGAGGAAAATAG.CT.CGACCATCCATTGCTTAA.ATCAATGGTGAAAGCTACTTTTAC.CAATCCTCCATTAAAGCATCTTAAGTCTCTTTTTGTGAGAGTTTATGTGGTCGGGTCGGC.AAAATTTTCAGGTAAA.AAGGGTATACAGAAGATTTTCTGATCAACCCG.ACTCACT
JJ=   141  MV=                CTCGCACGCA.GTCTCTTTGTCTTCTGCCTCAGCCT.AATTCCTCTTCCACTCGGCCAT.CGTATCCTTGCTCTT.TCCATCTTT.CAACTCTGTTG.CATATGCGT.CAG.ATTGTTGAGTTTTCATGTATATGCAAATTATC.TATA.TATCGAGAG.GCGAGGGCTTTCATGTCTGAC.TTTTAG.A.AGTGGTTGTTGAGAATTTTTGAAGACTTTTTTAATGATTG.ATCTGGTGCC.CACG.TGTC.ATTTTATGCTAGAGGGA.GGTGTTGGTTAGTTGGAAAACTAGCTTCCTAACAA.AAAAAACAC.ATGTCTAACGTACTCGATAAAAACA.TATAATCTTCTCATTCATCAAGCATGTTGCAAGAGGGCTTTGAAA.TTGAGTTTG.AAAAGCAAAGT.TCCATTTGCTCTATTAAC.AAAATAAAGCCCATTATTAAAACCAA.CAGATTACTATA.AG.GCCCAATATCAACTTCCT.AAACTAAGCGGGTGAAGATTTTGT.TAGCCATTAGTGGTAATTTCTGATCCCATTGCTGCTCCTCTCTCCGGAGATACAAAGGCG.AATCTGACCAGTAAGA.AAGATGGCAGTCGAGATGGCCTCTCAGTCTCA.GATCGTC
JJ=   142  MV=                ATCGAAACCA.AAAGCTTTACACTTCAAGGTGGAGA.AGAAAGTGCGTGGTTACTTCTT.CCACATACTATAATA.ACAAAGAAT.CTTTTCAAAAT.GAATTAAAA.ATT.TGGAAAAACTGAATCTTGTATCTAATTTTTTT.TCTG.TCACAACCA.TATTCTCGTAGTCCAGTCCAT.AACAAG.G.ACTTGTAGTCCCATATTTATTGAGATATTAATGCACGAAT.TAAGTATACG.TATA.CGGG.ACCGCTGGTGATACGTA.GGATAAGCACTATGCAATTCCAAATCCAACTAACA.CAGAAATAT.AAAAAAACATTTTCTCCATGGAATT.ATTTAGATTGCCGTATCCATTTGGTGGACCTTAAAGTAAGGCCAA.CACACCTAC.TTACT.TTCAT.TTTTCTTTACTATTTCCT.TTAATACGAAATAAATATATTCTTCA.ATCATTTTCCTT.AG.CCTTTCCCTTCGCCACTA.TTAACGTTTATCTCACAAATTTTA.TTTACTCTATTCCCACAATGCTCCCATTTGCCAACTACTACATTTCTTCACCATCCGTCT.CGGAGAAGAATGCTAT.CAACAACAACGTAAACAAGAGGAGGAAGAAGA.ATGAAAC
JJ=   143  MV=                GTAACCAGAA.AACCAAATGATTTTATATTTTCGAA.GAACACTCTTTAATTATCTCAA.GAATGTCTCTATCTA.GAGTTTAAA.TCCGGGTGTTG.ATTATATTC.AAA.ACCTTAATATTTTGTCAAGAGTTTTGTGTCAT.TTCG.ATACAGTTA.TGGAAGAAAATATATTTTCCT.GAATTT.C.CAATGTTAATGGCTCCGATTGACTTGGTATATTGTGAGAC.GAATCAAATC.GTAA.TATC.TTCTCATTTAAATACTT.AGGAATTAGGATTTAATTTGTCAAGTCAATTTGGA.AATAATTCA.TAATTAATAGCAAATAAATATTATT.TTATAGGGTAATCCAAGTTCAACCTTCTATTGCTGTTGTCGAATC.AAACGACCA.TAGAT.TCGAT.CATGTGTAATATATAAAG.TCATCCCTTGTATCTCAATCAACATC.AATATTATAGTG.TT.ATAAAATAGAGATAATCA.TATACGAAAAATAAACTACATACA.AAAAAAAAATGAAGAGTTTTTTGGTAGCGTTTCTTATTGTGCTCGTCTTCTTCTGTGTTG.GTAAGTAAATCATTTC.GTTTTTCAACTATCAAATTGACATTTTTACAT.GCTTTGA
JJ=   144  MV=                GTTTGATTAT.CACTATGTCCGTGAACGTGTTACCT.TGGGATCGTTAGTTGTCAAACA.CATTCCGGCAACAGA.CTGCTGATA.TATTCACCAAA.TCGTTGCCA.TAT.CAAACTTTTTGTGATCAAAAATGTGACACGTC.GGAT.CAAACATTG.GCGAGCCAAAAACTGCCGTTT.ACTTCA.A.AACAATGGTCGTCAACTGCAGTAAACGTCGGTAAAAGATC.GCATGTGCTC.CGAG.TTCC.ACTATCTTACCACTATC.ATTAATATAACACGTTAACACGACACGAACAGTAC.TGTTATTGA.AGGTTTTTTAATTTATTTTTTAAAT.GTTTCTCTATCAAACTTTCTAATAAAAAATAGATGATAAAAAGAC.TGTCAGACC.GAAAA.TGGGA.AAATAATAATTAACGACT.TTTCTGTAACCAAATTAAAAATTATA.ATACATCTATCA.AG.CTTAGCTGTATACATGTA.TATGAAAGAGGGAGAGGAAGGAGA.AGAAGAATATCACAACTATCCAAATATCGTCTTAGTAGCAGCCATGAATTCAAATTCAGT.CGGTGAATTTCGTGAG.GGAGAAATCGATGGAAACCCATTTCTCATATA.CTGTGGG
JJ=   145  MV=                GATGATTCTT.AGTTAAATTCTTAATTTTGGTTTTT.TGTTGCGCTGTCCCTTGAATAA.TTTGATTAGATGTGA.ACCAAATCT.CAATAATGTCT.TGTCTTTTT.CTG.TTTGGCACTTAGGTTCTGTCTGCTCAGCAAAT.ATGT.ATTTTCATA.TAAATTATATAGTCCGTGCAC.TTTTAT.T.GTATTTTAGATTGTCACTAGTTAGGTTATATTAGAGGTTC.ATTAGTATGA.TTGG.TCTA.ACAATTCTTACTTGTTT.TGTTTTAATTTCCCTGTTGATCATATTGATACATA.TAAACATGG.ATTAATATTGTTGGACAATTCTCAC.TTGTTTTTGTTTATTTTCCTGATCACAGTGGTCCTGCTGCTTCTT.ACAAGGACC.ACAGG.TTGTT.CGACCTCCCTGAAAGGGG.ACCATATACTTTTAGATTTGACTTCG.AAGATATATATT.TT.GTTCTTTCAAGTTTCAAC.ATTTGACTTCAAAGATTTACTTAT.AAATATGGAACTCGTACTCTCTTGGGTCCTACTACACTATCTATATAATTCTGCATTGCC.CGTTTCTTCATTTTTA.CCTGCATGACCATGAATTATCCTTACGAGGAC.TTAACCC
JJ=   146  MV=                GAACACTAGC.CCACCATTCTAAGATTATGTAACCC.AAACAGTTTCTGAATTAAAAAT.ATAATACAAGTAAAA.TATATTAAC.ACTAGTTCCCA.CCAAAAATT.AAC.ACTACAAGCTTGATCAGAGCAACCTTAATGGT.AGAC.TTAATTTTG.TCTTTTAACTATTTTGATGAA.TTGTTT.T.ATTGAAAAAAATTATAGCTAAGAGTTTTTGTAATGGTTTG.AAGCTCTTAT.ACCT.ACTT.TTATCTCTTATCTAAGA.AACACTTCTAAACTATTCACATATTATTATGATTA.ATTACACCT.AAGATTTGTAGTAAGAGACTTGCAA.TAAGGATGGTCTCATGTCATAGAATGCATGTCTCCATATGTTTTA.TTTAATCGA.GAAAA.CATAA.ACTACAAAATTTAATGTT.GGTTATTAAGTTTGGCCCCATTTGTT.ATCCCCACATGC.ACTCCTCTCTCTTTTTGTCCT.TATAAAGTTCTTCTCCCAATTCAT.GAAACCCAAAAATAATTATCTCTTCGTAAGAAAATACAAACTTCTTCCTCTCTTCTAAGC.AACTAAACTATGTTGA.GTGCCTTTTGGGGTCATGCATCAGCTATTGCT.TTCCACC
JJ=   147  MV=                AGCTGAAGCT.CCATATCCAGCACTACTTGACTCAG.ATGTGACGGAACCACCATTGCC.TGAAGCAAGAAGTCA.GCCTCCTGC.TTCTTCTCCAT.CAAAGGCAG.AGG.AAAAAGCAATAGAAGTTCCCTTTGCATTTATA.GCCA.TGGCTATTC.TTGTGTGCTTCTTCATTTCAG.TTTAGT.G.ATAAGTGTTTGTAACCGACTTCGACTGCAGTATCTGCAAG.TGAACCTTAT.GAAT.AACA.ATGTCTAGTACTATATC.ATTCTTCTTTTTAAGGTTTCAATAAGATATCTAGA.ATTACAAAT.TTAGAAGAGATATTAATAGGAATAT.GGAAATGGATAAACTTAACTTTAAATCCAACAAAACCAAAATTAG.CTTATTTGA.TCTTT.TAACT.CTCTTCCAATGGATTCTT.CACCCAAATTTAACCATCCATTTATC.AGGAAAAAAGGA.AA.CATAAAATAAACAATCAA.ACATAAGGGAAAGATTCTAAGTGG.CAAACTCATTTTTGTTTGTTCCTTCTTTCTTTTGAGGCCAAAAGAGACCAGATTCATTTT.TGGTTTCTTCAAAGGC.CAAACCTTATTTTCTTATTTTCTCAGACAAAC.CGAAAGT
JJ=   148  MV=                GGCTTTATTT.TTTTGAAATTATTTTTTGCCCTACA.ACAGTATTTTAATTCACTAGAA.AATTCCAAGAATATA.TTGTTGTTT.TATCGTATCTC.AAAAATCAA.AAG.GCACATATTAGAATATAAATCCCATATAGATG.CATT.TTGGAGTGG.AGGCTCGAATGTGTTGACAAA.AACATA.C.ATTTGAAGCGATTTCTAGTAATCACAAAATGTTGTTTTCT.TTTGTAAATT.TTCC.ACTA.TAGTTGAAATAAGTTGT.ACACCAAAAAGTTTGAATATCCGGTTACAAAAATT.AGGTAGGCT.GAGGTTTGAAAATTGAGTTCCAGTT.GTTATGATATTTGGGGACATCCATTAAAAAGTATAGTATGAAATT.TTAACAAGG.TCTAA.TTAAT.TTTTTGAAGGAAAAAATA.TATAACTAAGCATAAATAAAAATCTT.ATAGAAACATAA.AT.ATAAGAAAAAGATTAATA.TATGATGCTTATAATGATGAGCTG.TCGTCTCATATTCTCGTTTGATTCAAAACGATAGAAATCGACAAAGAAGGTGTGAAGAAG.TTGGGAAAACAAAATT.AACGCTTGAAGAATCTAAAGGTTTAGCTTTTT.GCTTGCA
JJ=   149  MV=                TAATTTCTAA.TCTTAATATATATTTTTTTCTCTTA.TCATGGTCATTAAATTTTACCA.AATTTAATGAATTTA.TTTTATTTT.ATTGTTTAGTG.AGAAGAAAA.TAA.TATAACTAATCTTGTTAATTGTAGATGTTAAA.TGGT.TCAATAGAG.TGAAAGTGAAGCACTATTTTT.TAAATG.G.AAAAGGGTATTTCGCTATCTTTAGAAGTGTGTAAAACCTT.ATAAACATTC.GGTA.AATT.TTTATAAATCTTATAAT.TTTATAAAATTATAAATCTTTTAGATTTAATGAGA.AACGGTTTT.TTAAATGAAAAACTAAAAGGACACA.CTGTCAAAATTTTAAGCTTTTTATAGTATTATATATATTTTGTAT.TTAAACTTG.TTATG.TATTA.AATTGATTAAATGTTGAA.ATATTAGTGTATATATTAAATGTTAT.ACTAATAAAGTT.TT.GTAGAAAACAAACATTTA.AGTATTGATTATGCCACATATCGT.AAAAGGAGAGTGCCAAATGTCATGGAAATGCTCTTATATTTCTAAATTGTTTTATTTTAT.TTTTTCTTTTGTGGCC.GTGAGGACAAAGAAATCGGAAATGGAGGAAAC.TTATCTG
JJ=   150  MV=                CAACTCTTTG.TTGTAATACTTTGGAATTGTGTACC.AATAACTGACACAAGTCTAGTT.TATGTCCTTAAGTTT.CCTTTATAT.ATCAACATCTT.CAACACATT.CTG.ATGTTACTATCCGCCATATATAATCGGAGAAG.TACA.TGAAACTAC.TTTTGCTTATACACCCATTTG.TGCATA.G.AACTAATGAAATAATCTCCAAATTCTTTGTTCCTCTATTC.TAGTTAATGG.AGTA.AAAC.ACAAACCATAGTTATAC.TCTTTTTGATAAAGAAGTACAGTTATGGAATAAAT.GACCAAAAT.CTAAATATGCCATTAAATCAAAGAG.AAAAATTCCGATTCACGTGTAATTTTGGAAGTATGAGATCAAATA.CATAAGTTT.GAAAT.ATATT.AGGGACCACAGTTGCAAA.TATAGCAAAGTAATTAAGAAGCCTCT.AAATTAAAAACC.AT.TAGATAAAAGATTCGACC.TTTTTTTCTTCTTCTTCTTCTTCT.TCTTCTTGATTTCATAGAAACCCTAGACCTGCAAATTCTACCTTCGATTTCACCATTCTT.ATCTTTCTAGTTAATG.GTAATGGAATCTTAGGCTCTGCTTCTTGTTGA.AGAGTTT
JJ=   151  MV=                TAATAGAAGT.TATTACTTGTTACAACTAGTAGTCT.TCCTTGTCCACCTTTTTGCTCG.TTTCTTGTAGTAGCT.TTTAGCATT.CACTCCACCAA.TTATGGTTG.GAC.TTTGTAAGCTTATATTATTGTAATTTAATCAC.ACTA.ATTAATTCT.TACTTACCCACCCACCACTTC.TCTCGT.T.TCTCTGTTTAATCAACCTCCTATCTACCACTAAGGCCACC.GACGAATTAGCACAA.TTTT.ACATGTCGGTGTAAAGC.AACAAACATACCCAAAAAAAAATTGAAACTATATA.CTGTAGTTG.TAATCTACTAGTTTTAAAATAGATT.TCACGTGAACAATCAGCAGATTCATAATAATTGACTTAAGAGAGA.ATATGACAC.GTAAC.GAAAA.CATTAATTTCACGTGGTG.GGAGTAATGTGCAAGGCTGTGAGAGT.GTAGGGAACATT.AT.TATACGCCTTTAAATATC.CATCTCTCATTTCTTTCTTTCTTT.TCTCCCATTCTCACAAATCTCTCTTCCACCCATTGTTATCTCTGTAGAAGCGTGAGAGAG.ATCACGCGTGTTCACC.GACACAATCAAAATATGGCGAACGGAGCCGAA.GAAAGTA
JJ=   152  MV=                GGTACATTGA.ATTGCTCTTAATTGAGAGAACTGTA.AGTAAACTAAAATTTGTGTACT.GTGTTATTATTATTA.AGCTGGCTT.ATCTAATAGTG.GTTTTGTCA.TTA.TATCACTCTTAGGAGATTATTCGAGAAATGGA.AAGC.TTATGTAAC.ATCCAGGTAAATTCTGCAAAT.GGGTCC.T.GTTTAATTGTGTTAATCTCTTTCATGGAATGGAAGGTGAC.AAGTGTGAAA.GCTT.AAAA.GTATTTTTCAGAGGTTG.GAGAAAAAGTTGACTTCTTTTTAGACTTAATGCAA.TTGGAATGT.TTCAATGTTTTATTGTTTATTCTGT.TTAATATTAGAAAGGAACATATTGCATTATTGTACCAGAGAGAGA.GCTGAACTT.TGAAT.AAGTC.AAGTTTTGTGAACAAAAG.CTTGGTCAACTTATTAGGTGTCTTAA.GTAGAAGCAGAC.CC.CATGAATTTTTATGTATA.TACATGAAACTTGAGGAAGATTGT.TCTCTCAATTCTTTGAGTTCACCAAAATAACGTTTTTTTTTTGTCAACATGCGTATTGTT.GCATGCTTGCTCTTGA.TAACAGCCTTATTCTCAAGCTATGGCTATGCA.ACCATAA
JJ=   153  MV=                AGCTAAATAA.GTTTTTGAATCAAATAACTTAAAGT.AAAATGTCAAAACCTTGCACTT.CAAGAAATTATCTTT.TGTCGTCTA.CAACTCACATG.TATGTATAA.TAT.CGAATCGATTCGAACCATAGCACATCAACGAT.ATTA.CTATAAACT.TCTAAGTTAGAAGCTCTAGTT.GTGTAT.A.TCAAATATTAAAAATGTGTGAAAATATGAATCATCTGATT.GTAGGAATGT.TAAT.TGGG.CTATAATGATTAATGAG.GTCTAAAATGATATAAATGTTTATGTCAAGTGATA.TTAGGTCAA.CTAATTTAGGCGTTCCAAATTAGTA.AGAGGAACCCGGTAAACGTAAAATTGAAAGAAGAAACCCGGGTTT.AACATGTAT.TTGGG.TTTAA.GTTCAAATATAGCGAGAC.ATTTAGGCCCGTTTCACAATATTGGG.CCGAGCCCATGA.AT.AAATACAAAATAGTATTT.TTGATTGGAGAGGATCGGCCCTTT.CTTGTCGTCGTTTCGAAGAGACTAAAGGCGACGGAGAGAATCGGAGAAGAAGATGGGAAC.GGCGGTGGGACAGTGG.CTAGAGGAAGCGCTTGTTGACCTCTGCCGCAG.AGCGGAT
JJ=   154  MV=                AGAGACGATA.GTTCAAAAAGTACAAGTGGAATATG.TAGAGAATGTATTTGGTATATT.TGTGAGACAGGTCCA.TGTCGTGCT.AGACGCGATGG.AGGGGATCC.ATT.CTGTTTTTCATGGACATCTTAGAGATTGACTG.GTAT.ATCAGATTA.ACAGATGAAAAGACAAATTAT.GAAATA.T.CGGAATCAATAAAAAGATGGCACTTTTAAATTGAATATAT.ATGTTTTTTT.TTCA.AATG.CCAAAAATTAATATTTA.GTAGATGAATAAAGTGTCTTTAGTTTAGTTATAAT.TTCAAAACC.TTTACTTGAAAATACATCATTATAA.GCTTTATTATCTACAGATTTTCACATCTTTTTGTTTAATTGACAA.ATTTCACAT.CATTT.TAAAT.ATGACTAATTATATGGTA.TATTAAATGTTTTGTCAAGGAAATAA.CAAGAAGATAAT.AG.TTCACAATTTTTTTAATT.CATAAATACTACTTCACAGAAAAT.CCAAGTATATTAAAAACCAGCAAAATACATCCATGGCTTCCTTAACAAATCACCAATTCA.TTTCCGTGCTAATCAC.AACTCTAGTTATCTTCAAAACGTCATTAGCGT.TCAGTTA
JJ=   155  MV=                CAGTGCTTTC.CATTTATTCATTAGCCAATCAAAGT.CTTTATACATCACCAAGGATTG.AGACACATTTAGACT.GCTAAAGGT.GTCATTTTGAG.AAGTTATAG.AAA.CCTTTGACCCGACCATGGAATGATGTCGAACT.TTAA.GGATCCAAG.AGCTCACATTTTAGGTGTATT.CATTCA.T.TAGGCAATTCTAAGACTTTTACATTGTACATAATCACTAA.TGATTTGAGA.CATA.TGGT.ATAGGTTAATTTGATAG.ATCTGATTCCGAACCTGAGCTATTGCCAATTTGCC.ACACTACAC.AAAGTTACAAAAAACAGAACTCATT.AACTCTTTGCTTCACATTCAAGAACACCTTTGGGCTCAAGCAAAA.AATAATAAT.CAACT.CTGTT.TCCTTACACAAGCTTGCA.CGTGTAGGAACATACCATACACTCAC.CCGCAGGTGATT.AT.AACAAAGTTCCCTTTATA.CCCGCCTTTGATTCTTCTTCTTAA.ATCTCTAAACCCTTTTGCCGTCTCCCTAAAACCCTAATTCTCATTTCTGGGGTTTCACAT.TTCATCTTCACCAGAA.TCCATCACACTCTCTGAAATCTGAAAATGATC.TCGAACA
JJ=   156  MV=                TCCCAACTCG.AACACCAGACGACCACTTTGATCCA.GGAGGCTCTTCAGAAATGCGAC.GGTCACGCAACAGCC.GAGGCGACC.CTTTTAACCTT.CCTTGTCGT.CTC.GCTTGACTATCACCGAGACAGCACATTGCCGT.AATA.GCAGCCTAT.ACTTTGATAGCCACGCGACGT.TTCGAT.C.CTCGAACCTTGAGAATCATGAAAGACAAACCAAACATTGC.GTCTTCCCCA.TGCG.CGAC.TTTTCACTTCCTTCGAT.TGAGTTTCGTGCACCTGAAATCCTGATCCACGTCA.TCAACGATG.CATCAGGATTGGGGGGCAACTGTTA.GGGGTCGGATTGGGCCTACTTGGCCCAATGCCCAAACCCAAGTCA.AAAGCCCAA.AATAA.GTTCC.AAACCAAGGAGTATTAAG.GCGAAGGGTAGTTTCGTCAAATCCCT.CGATGAATGCCCTAC.ACGCGCAGAAGGCTATAA.ATACGGAATAGCATGTCTTGTCAA.AGGGGGAGGCCGCGAGGACACTTAGAGACAAAGAGCAGCTCGTCAGCTCACCCGTCTGAA.GTATCTCGCCAGCCGG.CCCGTCTCAAGCAGCTCGTCAGATCACCCGTT.CCTCAAC
JJ=   157  MV=                CCTCGCGACA.TTGGACTCAGATAGCTTCACTTCTT.CAGAAACTTTTAAATAAGATGA.AGACAAAAGAGAGAC.ATCATAGTA.ATCTTCCCTAG.GAGGAAGAC.GTG.TATAAGTAGTGGCTTCGCCGCCGGCATCAGAA.ACTG.GCTGGAGTT.TATCACCGCCTCGAGATTTAA.GCTCGA.C.TTCGCGTTGAAGCTTCGTTTTTCTAGGGCTTCGGGTTCTT.CCCGAGACTT.TGTC.AGGT.TTAGCGAAAATCTTCCT.CGTCCTACTGGGTCGGGCTAGAGCTTGAGGAGTGA.AGAAACAGT.TAATGGATATGGAAGCCATTTGTTT.CTCTGATAAATCTTAACGGGACTTTATGTGATATAAACAACATTT.TGTACTAAA.TATTG.ATTTT.TCAAAGTAAAGGGGGTTA.CAATCAAAAGTAGTATAAAATTGAGG.ACTTATATAGCA.AA.CAAGGAGAAACTTTTATT.ACCTTTGAAGTTTGAAGCTTGGAT.CTCGCAGATTGAGCTCCAGAGAGGGAGAGAGAGAGAAAGGGGGCGCTTTAGGGTTTCTGC.AGTTCCTGGTTCAGTC.TCACCATTCTATTTAAGGGTTTTAATCTCTTT.GATGTAC
JJ=   158  MV=                ATTGATGTCC.TTGTTGATGTGATAGTGGAATGGTT.TTGAACTACTGATTCGAGAGTC.ATGGTGGCTGAGATA.TGCCGAACA.AGATGGCCGAG.AGTCTTATA.GCA.AACTTATTTTCTCCATTGGTAACCAAAAAAAT.CCGG.CCTTTGATT.ATGCCTTGGATTCATAAGCAT.TTTAGA.C.CGATGCCCGAACTCGTGATTTTGAAGACTTTCTCGTGATT.CTGCAATTCT.CCCA.TGTT.TTTTCTAACTTACAAGC.TGCAAGACGACAAGAAATACACCTTATTTTAGGGA.GGCGTCCAC.GTAAACCCGAAAGCCCACCCGGTGC.TTTTCTTGTTTGTCTTTGCCTTTGCCTCTGCTTGCTAGGAAAAAT.AAATAAATA.TCACA.AGTCC.CTGATTTTGACTGGCTAA.GATTCAACGGCCATTTTCCATCTTAC.AGACCCAATTCT.TG.TTTTCTGTTTTGCTATAA.CAAACCAGGGTCAGGGTTTTATCT.TCCATATTCTTTTCCCACTGATTCTTACAATCGATCTAAGGGAATCTACGAACTGTTTGG.TAATTTCTGGTGGGAA.AAGTCTTGATCTTGCTGTTTGGTTTGGAGTAT.ATGGCGA
JJ=   159  MV=                TGCTTGTTAA.TTATGATAATGTTCTGATGCTGGTT.CAATCTCTATTCTTCTTTATAT.AGAGATTAAAATGTT.TTGCATTAT.GTACAAGAAAA.TATAAGATA.CTA.ATATCAATGTCGTCTGACTATTGAAGCTGTTG.ATGA.TTGTTTCTG.TATTAGTCGATTGACCATAAT.TTATCT.C.AAAGAAAATGTGGATAGTCAATGATTAGTTTGCGATTGAA.CCTCTAATGA.CCCA.TAGT.GAAACCACCGACTACAG.ATTTGTATAGAATTTTTGACGTCGACTCTCTATTC.AAGATTAAC.ATTTTATCATACTACATATTTAGTA.AAACTCTTGTTGTTTGGATTAAAGAATTCTCTTAGGAAAAAAAGG.TACACAAAT.ACATA.GTCAC.GTGACATGCACACTCTCG.TCAAACATTAGGCATTGCACGTGTAA.CGTAGTGAGAGC.AA.CGACTTTCTACTGTATTG.AAAAGTCAACAGCTCAACAGATTT.TCTTTGACCCAAACAGAATCCCTAAACCCAGGAAAAACCCTAAATCCTACTCCAACGAGA.ATCGGGAACTTTCAAT.GTCCGCCGCCAGATCCGTCTTCCGTTCCGGTG.ACTGTGG
JJ=   160  MV=                TCCTAATACA.TTACGTACAAGACGACCACAATACA.TATATTATTTTCTTTTAAAAAA.TTGAGTATTATTTCT.GAACTAAAC.TATAGGTCTTG.CGTGGGAAA.ACT.ACGTAATCGTAGGGGCATCAAACTAATAATTA.AATC.ATAGGTTAA.ACTACGATAATATACCC.ATT.CATCTT.C.AAAGGAGATGCTCTGTACTAATATATCCAAGAATGAATCA.AAAGATGCCA.AAAT.ATAT.GTTTATAAACATAAATC.TCTGTTTATATCTCTATCAATGCGTTTCTTGATTC.TTTCATAAT.TAATAAGAGATATGTTATTGTTATA.TAAACAAAAATAATAGAACAAGCAGATAACTGAACCAAATAAAAT.TTTGGTAAA.ATAAA.ACGCT.ATTCTGCCTAACTTAAGA.ACATATCAGAAAACGCTATGGGCCTA.TTATTGGGCTTG.GG.CCTAGGATCTTTCTGGGA.AAGAAAACGCTCATCTTTCTCAAC.ACAAGTGAAATTTCTCCAGTGCTTGCTTGAATTCTGCAAATTTGGCGGTCTCCAGCGAGA.GAGAGCTATTCAGTCT.TCAAATTCTCTCCGTTGAGAAAAAAGAGGTAC.GATGAAT
JJ=   161  MV=                GATGAAGCCG.ATTTGGGACGAATAGATGGCTTGTT.CATTGCAGATCTAAACGCAGAA.AACGCTGGTTTTGAC.AAAGATCGA.CATCGTGAAGC.CATTTTGCC.GGA.AAAACGAAACGAATGGTGAAGCTGAGATTTTG.ATTT.CTAGGTTAA.CAAGAGCAAGAAAGAGAGAGA.GGGGTT.T.TTCGAGGTTTAACCAAAAACGACGACGTTATCAAACAAAA.AGTCAATGAC.AGAC.AAAC.GGCATGATGTCCCACAG.TCATACCAAAAACCACACGACGTCTAAAATTGTTT.AATTTTCGA.TCCAGTAAACCAAGTAAACTTTACC.TTCCGTGTAACGCCGTCTTTGTGATCTCCTACACGTCGCCGTTAT.TCCACACGT.GTGCC.AACGT.TTCATACAAAGAATCTCC.GCACAGATTACATGACGTGTATGTAT.AAGTAACTGTAC.CT.ATATACTTAACACGAATA.TATATATCTCGCATAAATTCTCCA.ACTGCCGTAACGGAATTCTCAAAAATCATGGAATCTGTCGGATCCAATCAAATATCCCCG.TACG.TAAGTAACCGT.GACCAACGGCATTTCTTGGCTCAACCGGTGGC.AGTAAAG
JJ=   162  MV=                AGTGAAGTCT.TCAACAGTCTGTCCACTAAAACCCC.AAGTTTCAATCACTACCTGAGA.GATACCAACAATAAC.AACTTAGTG.ACCATTTCAGA.GTAACCTAA.CCA.ATCACAAGGAAGAAGAGTAGATTTGCGCTTAC.GGTT.TCTTTGAGA.TCCAAAGCGGACCGCTTGAGC.TGCTGC.G.AGAGAGACGAATACGGCATAGCAAGCAGATTCCTAAGCGT.ATCTCCTCCA.GATA.CACT.TTCCTTCTCCTTCACGA.AATCAGGCATCACGTTATCGAAGAACCGACCCGCC.ATTGTCGTC.TCTTTCCGTTAAAGCTCAAAATCGA.TTTTGTGTTCTAGAAGAAAGACTAAACGACATCATTTTTAGACGA.CCGGTTCGG.TGAGT.TGGTT.ACACGTTTTTGGTCAACG.TGGCATTTTTATAATGAAATCATCAG.ATCTACGCAAAA.CT.TTGAAAGACGACAGCGTT.TAATAATCTCCTTCTCTTGTCTTG.CTTCCTTGTGAATCAAAAACCAGCGATCAAAAGTCTTCTTCTTGTGAATCTGTGATCTCA.AAAGCTCCTTTAACCA.TGGCGACTTTTGATGATGGAGATTTCCCAGCT.ACCAAGC
JJ=   163  MV=                TAGTTAAAGG.TTAATATCTTGTTACGAAGTCTTGA.GTAAGTTCAATTGTCATATATA.TGTAACGGAAGAGGT.TCGTTCGGG.TCCCAAGTGAA.GTGGATCAA.AGG.TGACTTCACATGAGAACACCAAAAATGGCAGG.AGGA.GAGGTAGTT.TTAGTTTGATATTTTTTTCTT.TAAAGA.T.TTTTGAAATCTTGTTCCTTAGTCCTAGTTATTTTAACGAG.AAGCCTCTCC.GATG.AATT.CATAGTAATTTTGATCG.TGAGTTTTTGTACATATATATTCATAGTAAATTTT.AATGTATTT.AGAAGCTAAGTTTTTTTTTATCATT.ACGATATTACGAAATATATGTCGTAAAGTGATAGATTGACAATGA.AAGAATGAA.GACAA.AATAT.TTAAATCCTTACGGACAT.AATTGGATAGGATTTTCCTTCTGCTT.TTTGGCATGTGG.TG.GGCAGTGGGCACTACTAT.TTTAGATTGGTCGTTTTTCCTTCA.CAACTTCACTTGGAACACCAAAAATGGCAGGAGGAGGGGTAGTTTTAGTCTCCTCGAGCA.TTGTTCGGCCAGTAAA.CAGCAGCCAATCTGGTCGAACTAAGATCCATC.CCGCTGT
JJ=   164  MV=                CAAAAAGAAA.AGAAAAGAATAGTCTTTTTAACCGT.ATATTAATGTTTGGTTAAATAA.GCGTTTTCTCTCACT.TTGATTAAA.TAGTAATAATG.GCTATGATT.TTA.CCTATAGGATTTAATATTTGAAAACTGTGATT.TGTG.AGCTCTAAT.CTTGATTAGAGTGACACATAT.TAAAGT.G.TAAACGTTAAAGTAAGGGAGATGAGCCGTCGCAGGCAGGC.TAATGTAGAG.AGAT.TAAC.GTTCTGTTATGATTAAT.TAAAATTATGAATTGTCCAATCATAAATGCCTTTA.ACTTGTCCA.ATCATAAATGCCTTTAACTTGTCCA.ATCATAAATGCCTACAACAAAAACGAGTGGGAGAAAAAGAATCAA.AAAGACTAC.AGTAG.AAAGT.AGAAGGGGACTTAGTAAA.AACTATCAGAATCTGAAGGACCGAGT.TGTAAAATAAAG.AA.ACAAGTAAACTGCCAAGT.ATAAAAGGCGACAAGCTACTCTCA.AGCGGCTGTGTTTGTCGTGGGTCGGTTTATAATCATTATCTCCCCCGGAAAACTTCTCGG.AGAAGGAGAAGAATGG.TTATTCCGGCGACTTCTAGGTCTTTTTTTCTT.GACAAGA
JJ=   165  MV=                AGCTCGTTGT.GGATGATTAACTCCCCGGATATTCT.CTCTAGGCAACAAAGATCTTAA.GACATGGTGAGAAAT.GTTAAGCTA.GTTGCTTCTGT.TCGTGGATG.GTC.CTCAGTCTCACAACAAGAACAGAACCTAAAAT.TGAT.TTTCTTGTT.TAGGAAATTATAGAAACCAAA.TTGGAA.T.GTAATCTTCTAGGTTAAGGTTCCGGTTTGTAACACTGCAT.ATTGTTTTAC.CTTG.ACAA.ATAAGCTTCTTTCTAAT.TTGTCGAATATTTATATTTTTCAGAAGAACCTTTA.ATTTTCTTT.CCAACAGAAAAGCTTTCCAAATAAA.ATAAAGAGTAACCAAGCAAAGGATATATTCTTATGTAAGACCAAT.CAAAGAATA.GGATA.GAGAA.AACACCGAAGATTGTATG.TTACCGTTATGCCTTGCATATACTTC.CGGATATCTACT.AC.ATATACTTGAGCTTTTAC.ATATAATATCCGATTACCTCTATT.TGTCTTTGTTTATTTTTCATATTCTATTAGGTTTTGGTCCAAGCAAATTTGATATGGCAA.TGAGTTCTAATTACTT.AGACGCAACTTTGAAGGAAACATTTCGGAGGA.ACGGGAC
JJ=   166  MV=                GGGTTTGGCA.GGACGTTACTTAATAACAATTGTAA.ACTTTAAAATAAAAATATTTTA.TATATAGATACAATT.TGCAAACTT.TTATATATATT.AAAAAATTA.ATT.GTCCCCGCGGTGTACCACGGGTTAAAATCTAG.TAGT.ACATATATC.TTAAACTATAGAAAATCAAAC.AAAGTG.C.AAAATTTAGTCATTAGTAATTGATTATGTTTCATAAGTGT.ATTATTGGTT.GGCA.ACAA.ACAAAAATAGTATGTAT.CTATTTTAGGCCCAAAATAGTTCAAGAGAAGATTT.GTTATCATA.AGCCCACAGGCCCATTAGACACATT.TTTGATTTACATGTAAATGGGGAAGTCAGCATTTTGATCGTTGAC.TGTGGAGTA.GTTAG.ATTTA.CAAATGAAAGAGCCGAAT.GAGATGATGACACGTTTCATTCCGAT.TAAGTAAGAAAT.CT.TCTCTTGCTTGTTTCCTC.TTAATTAACATCAAAATCTTGAGT.CGAGTTTGAAGAAGCCAAACTCCAAAAAAAAAAAAATTATCAAAGAAATGCAAATGGGAT.ATGAAAATCCAAGGAC.TATGTACGGTGTGATCATCACCGTGTACGTTG.TTTTGTC
JJ=   167  MV=                TTCTCCACGG.GTTTTGGAAACTGAGTCTTCTTCTC.TTAGGGCGAGAGAAGCAATTCT.TGTTGTACCCCGAAC.CAGATAGAC.CTAAACTGTGT.CTGAAACTG.AGA.TTTACTTGGTCGCTGACAGGTTTTTGAAAAAA.TATT.TAGAGATGA.AAATGATATATTTATTATTAG.TTACAT.A.CTTTTTCGTCACTGTGATTATTAAACTGAACTAGTAAACT.TAAAAGCTAA.ATGT.AAAA.GAAGATGATGATAGTTT.GTTTGGGTCAAAGGCTCAAAGCAATGAAATTCTTA.AAATGCCTA.TTGGGCCTAACCTGACGCATTTCTT.TATATTTTTGAAAATTGTTAAACGACGACGGATCTGTTTTCTATA.GTGACTCTG.ACGCA.CTTGG.ATAAACATACATGTGCAA.TGACTATAATACCCTTGAAACTTGAG.GCTATTTCCTAC.AG.TGACACATTTTGATAAAC.ATTTGCGATGGTCAGTTACGGAGT.TGGAGACAAAAGAGCTTCTGAATCTCTCTCTCTTCTGCGTCTCGCCAAATTTATTTCCCG.ATTCAATTTGTAGGGT.TTCTGCAGAAGAAGGAAACCACCATTAAACCC.CTCAGGG
JJ=   168  MV=                CCTGTTCTTT.TCCCAATCGTCGCGACTCAAGTTAG.CGACTGAAAAAAGCACTGGATT.TATCTAATTAGTGTC.GCTAAAGTT.AAAGCAGCTAC.AGATAAAAA.AAA.GGCAACGACATTAAATTCGAAAAAGAGATGTC.GCCG.GTGAACGCT.GATTTTTTCAGCGACTTCATC.TCCATC.G.TTTATAAATCTAAAGTTGTCGCTGGTTTTCTCTGTCAGCT.GTATTATGAA.CCTA.TTCT.TTTAATTATAAAGCATT.TAAACCTCTATTTTTCTGGTCGCTGTCGCTAATTG.AGCGATTGA.GAAAAGAACAGGCCTTCAACCACTA.CCCTCATTTAAAGTCAAAAAGTTGACCACCTAATATTCATCCTAT.TTGTTAATT.TCAAA.TTTTA.CGAAACATTAATCTGATT.ATTCTCGTGACCAACTATTCTTCATA.CATCCATTTAAC.CA.AATCCAAAGTGGTTATAA.ATAACTGCTAACCATCATTGCTCA.ATAAAACACACACACACAAAGGGAAAGCCAAACCGGTATATTTTCTTTAAACAGGATATA.TAGATGAACCAAGAAG.AGCACGTAAAGCTTCTGGGCTTATGGGGAAGT.TTCCAAT
JJ=   169  MV=                TCTGTTATTT.AGTTACTGTTTGATGTCGGATGTAT.GACGTTTACAACACTACAAAAA.TGAAGATTTATTGGT.CTGAATAGA.TTTTTCATGTT.TTTAAATTA.TAG.TTTATCATTTCTTACATTAGATATATTTATTG.ATAA.AAGAGTGAA.TTTGGAATTATCGTAATAAAA.TGAGAA.C.GTTTAGAACATTTTATATTGGTACATTTTGTCGGTTTAGT.TTACACTAGT.ACAA.AATA.ATTTAAAGACGTGAGAG.TGAGTCATCATTAGAGTCCACGTGGACAGCTAGCA.AACGGCCCA.CAACCAACGGACGGACGTTAATACC.GTCGGCAAAACACGTGATTTCTTTGAACATCTGTCACTTTTGCAC.TTTCTTAAG.TTAAA.CATCG.CAACCCTACATTTATATT.TTATTCCAACTTTTGACCCCCATACT.TTTGATTTTACA.AT.CATACCTTCCTCTGTTTA.TAAAACATAAAAAAATCCACGATT.CGGGGGTAAAGAGAAAAGCTTTGAGTCTTCCATTGACATGGGCGCTTAGCTTATGCTTGA.GATATTTTGTTTTTAC.CTCCGAGAAACGGATTTAGATTCGTAATCGTG.TTATAAA
JJ=   170  MV=                TTAGTATTTT.TATTGCTATGCAAAATGTTGATATA.AATATTTGCTATAAATCGGATT.TATGCATATTTTTTG.AAGTAAAAT.TCACGATTTTT.TTTTTTAAA.AAG.ATATATGAAAAGATTGTGTAGAGATTTTTAGA.AACA.AATTAGGCA.AGATATAGTTTGGTTAATATC.TTTTTA.A.TTTTTTTTAACTAAATAATTAATGTCAGTGACAAGCATTG.TAAATAAATC.CCAA.CTCC.AAAATTTATTTCATGTA.AATAAATGGCTGTAAAAATGTATATGTTGATCTTT.AGGGAATAT.CACGTAATTCTCGCCAAAACATTTA.ATGAGATTTGGAGACAATAATTAATAATATCCGCACGAATTATTG.ATTTTAGTT.ATTAT.GAGTC.TTTTCTTTGAGACCCAAT.GTTCAATTATAAGCCCTTACACTATA.GGCCCATAAGGC.CC.ATTAGTGTTTACTAGACT.ATTCAGGGTTTAGCGAAAAATTCT.TCGTTTCAAGTCTCGAACTTTGTTGGAATCGGCTAAGTGATAATTTCGAAGCTTGATCGG.TAAATCCAGGAGCTTT.TGGATCGGAATCTGTTCGCTGATGCTTTGGTG.ATGTTGT
JJ=   171  MV=                GCTTACGGTT.CCCAGTTCATACCGTTTCTTGCGTT.CTACAGTGATACGGACTTGATC.AACATGTCTTTACTT.GTTGAGGAT.GGCTTTTATAT.GTAATTCTT.GAA.ACACTCATCCGTTGTTTGAAACATAGTAGTAC.TGCT.TAAATCATT.GATGTTCAAAGCTTTGCTTAA.CCTTTA.T.TAAATAGTTTGACATGAAACTATGCTACATTTGTGTGTTT.GTGTGTGTGT.GCTT.GGTG.TTAAATCTAAGAAACCG.TATACGGACTTTGGTTATTTTCCCAAACGGGGACG.ATTTTGATA.ATTTAACTAAATCAAGGGGTTAGTT.TTTAAAGATTAGAAAAAGCATGTTTTTATATATATATATATAGTT.CATTGCTTA.GACCT.AATTG.TGTTTGTTTAAGTATGAA.GAAGTCCAAAGTAGAACCACCGCAAA.CAAAATCTCCAT.CT.CGAGGTTGGTTTGCTTAT.TCATGTTTAACCCTAATCTCTTCT.AAGAAAACCCTAATCTCTGCCGCAAGCTATGGATTCCGAAGCCGAACCACCGCAGGAAAA.GAAGAAACCAAATTCA.TGTCCGTCGTTTTTGTCCCTTCCTGAAGAAAT.TTACAAT
JJ=   172  MV=                AGGAATTCTT.CATTAAATTAGATTGATCATAACTA.CAAAAGTTAACATTCATACATA.TCGTTAAGGTTCGAT.GAACCATAA.ATAGATATTCC.GATATTTAA.AAT.ATCTTATATGATTGTATTAATAAAATATCTCA.TATA.TTCAAAATC.ATATTTCACTTAACTATTTCG.CTGTCA.A.AAAATATCCTACCACTTTTCCAACATGACAAAAAAAAAAC.ATACTACTTT.TCTA.TCGT.GGCACGTTTAAAAAATC.ATATCATTCCAAAAAGATTTACTCGTCAGATTAAA.TATCTAATC.ATCATTGGATTCACAATTTGTTTAT.TTACCTACCAGACACTTTAAAAAAAAAGATTAACTACAGAATAAT.TTTGTCTAA.AAAGA.AACGG.ATAAGAACACGTAAGACA.TGTCAGTCTTATCTTAAAATCCAAGT.CAGCATCTCGTG.TA.ATAATAATCTCGTACCTT.TATAAAACCCCTCATTGTCTTCAA.CAAAAACATAACACATTTCAAGCATTGGATTAATCAAAGACAAAGAAAACGAAAATGTTG.GCAATATTTCAGAAAG.CTTTTGCTCACCCACCGGAAGAACTCAACAGT.CCGAGTT
JJ=   173  MV=                CCGACCACAC.ATCTTGAGAGAGAGTATATATGTGT.AGCTCTTTGTATGTATCCTCTT.TCTCATTCAATTGAA.TTTATATAT.ACACAAGAGAT.AAACTCTTT.ACA.ATAAGTCACATTATTGTTTTTTCTTAGTTTCA.TCCT.TAAATATTC.ACCCTCTACATAATTCATCCA.AATATG.T.GCATAGAAATATATGTCTAGAGTATAAATTTTAAATATTA.AACAAGGCCA.TAAT.ATTT.GTGAGCCGGCCTTGTTT.TTGACGATTGAGATTGACGTTTGAGCTAGTCATTG.GAGATTGCT.ATATTACAACTAAGAATTTGAGAAA.AAAAGTCGAAAAACTAAGAAATTGAAACCAAATTACATTAGGAGT.AATGGTAGG.GACAG.TAAAT.CTACACTTTTGGTCGGCA.GCATGTGACTCTTTTATACAGTGGCC.GCTGCTCAACAT.AC.CAAACCCCAATTACTATA.AATACCTCACTGAGTCTTTCCATT.TTTATTCATCAAGTACTTAAACACAATGGTTTCTCTCAAAGCTTTCTCAACTGTGTTTTT.TCTTA.TACTCGGCGT.TAGCATTTGCTACGCCACTAGCCGCAATCTTT.TGAGTGT
JJ=   174  MV=                ATTTGGCTGC.GTATTGAGAGATGTA.AGAATAACC.GTTGGATCTTCCCTTTATATGG.GGTAAAATCGGAAAT.ATCTTAAAG.TTTCCAACGAA.GCCGGTGGA.ATC.TTTTTGATTCGTATCTAATTATCGCAATTAAT.AATT.CGTTAAATA.TTTCATTTTATTCAATTAGTG.GAGACG.T.TATTTATGGAAACAACTACTGTTATTGAAAAGTATTAGTG.GAAAATGGTA.TTAA.AATA.GAAATATGTTTCCAAAA.TATCTTGGGTTTTA.GATTATGCAAACGTTATAGA.CCTATTAAA.GTAGAGATAATTTTTCTCTGAATTC.GAATTATTTTGTATTCCTATATTGTCAAACTTGTGTTGCTTATAG.GTCCAGTTT.TACAG.ATGTC.CATATTCGAGCTAATAAA.GCCCAATAGTAATTAAGTAGTTAGTA.TGGGCCCATAAA.GC.CCAATATATTTCGGTATC.GGGTTTAAATACGTATCATCATCT.CGAAAACCCTAATTCTGAGATTTCGCACGAACTCATTTCAGCTTCTTGCAGCCGGCGGAA.CGGAGGAACAAAAAGC.AGAGAAGCTAATCAATCATGGGTAAAATCCTT.GGAATAT
JJ=   175  MV=                AAAAATGAAT.AATCTATGACTAGTAACTAAATTAG.TAGATAAGTTTAACGAATAAAA.ATATTGACTATCCAA.CCTAGGAAA.AGTTCTATA.G.ATGTAGACT.GTG.GATAAGTTAGCAAGTAAATTATCGTTGAAGAG.TAAA.CTTCTAGAC.AAGAATTTAATAACTTTAACG.ACCAAA.A.AAAGAAGATAATAATTAATAACTTGTTATTCTTTTTCTTT.TTTTCCAACT.AATT.TAAT.TTGTTCTTCTAAACTTC.AAAATATTGTATTTTTTTGTGGAGGAAAGCACCAA.GAACATTCC.TTTTTCCTTAACTAACGTATAACGA.CTGCTGATTTCATTTTTCTTAGTCTCATAAGTGTTACGCGTGACG.CAACCCGTG.ACGCG.GTGAC.GCTTATAATATATCCTAA.TCCTTACGCAGCAAGTCACAAATGGG.TATTTTCGTCAA.TT.AAAATTATTAAACTAATT.TCTAGTATAAATATGAGACACAAC.ACACACAAACTAAAAACTCGATCATAGAATAAAAA.AACAAAACCCTTGAAGTCACTAAG.TTGATTCAAAATGGTT.GCGAGAAGTGAGGAAGTTGAGATAGTGGAAGA.TACGGTT
JJ=   176  MV=                AACGAACCAA.GTTCACCTATACGAGAGTGAGGAAT.CAAAACCAACAATCAACTTTCC.ACTTTTGACACGATT.CAGCTAGTT.TAGAAACAAAG.GAGAAGGAC.AGG.GGCCGTTAGGTCAGAAAAGCGATAACTAACAA.ATCT.CCCCAAGTA.GGATTTGAACCTACGACCAAT.CAGTTA.A.CAGCCGACCGCTCTACCACTGAGCTACTGAGGAACAATGG.GAGATTAGAT.CTTA.TAGA.GTTCAATTCCCGTTCTC.AACCCACATGACCAATATGAACTCGAAGTTTCCTT.CGTAACCCC.CGGAACTTCTTCGTAGTGGCTCCGT.TCCATGCCTCATTTCATAGGGAACCTCAAAGCGGCTCTATTTATT.TCATTATAT.TCTAT.CCATA.TCCCAATTCCATTCATTT.AATATCCCTTTGGTGTCATTGACATA.AGAGATGTCGTT.TC.TAGTCTATCTCTTTCTAT.TTCTATATATGGAAAGTTGCAAAA.TCATCATATAATAATCCATAAATTGAAATAGAAAAGAAAAAGGGGAGGTTTGTGATGGTT.TTTCAATCTTTTATAC.TAGGTAATCTAGTATACTTATGCATGAAGATA.ATCAACT
JJ=   177  MV=                TCCTCATCCT.CTCCACGTGGCTTCCATTCCACGTC.ATCTTTTTCTTCCCCACGTGGC.TTCCTCTCGTTGGTC.CCACAAAGA.ATCACCCTTCT.TCAACAATC.ACC.ATCGTTGCTCCCTAATTCCATCACTTCCCTTC.TCTA.ACCAAAACA.TTTATTTCTTAATTACTATAG.TAACAC.A.CAAAAATGGTCGGTAGAAAAATTTGTATTTCCCAATACAC.GTAATATTAT.TACT.TCGT.CGTCAAGCATTATCACT.GTTTATTACTAGTGCTCAACCGTCACAAACCCCAT.TAGCTTTTT.AAAATAAAAAATTACTACAACTCTA.AGCAATCATACTCACAAAATACTCTGTTATTATTATTTAAAATAA.ATATCAGAA.GCTCA.TGATT.ATTATAATTATATTATAT.GAGTAAAATAAAATATCGTCGAGTGG.AAAAATATTCAA.CG.CCACATGGGATCTCTTCT.TCTATATAAAGCATTGTAACCTCC.AAACAAATATTCATTCCAAATTCAAAACCATTTCCAATACAACTTCCATTGATTCTCTCT.CTCTCTCTCTCTACTA.AAACTTTCAAATTCTCTTACTTTCAATACTTA.TTAAAAA
JJ=   178  MV=                ACAGAGAACT.GTGGTATCTCATGTACTTGAGATCC.TTCTTCATCAATATCAAGCTTC.GAACCCGCAAGCATT.TTGATAAAC.GTTGTCTTCCC.CGTTCCATT.CTC.TCCCAACATAACTATAATCTGAGAATCCGTGA.ATTC.TCCTTGGTT.CAATCTCAGCTTGAAGTCCCC.TCGAGT.T.ATAGTCATTGCAGGGTAATTGTACCTTGCATAAGAAGCTA.CTTCTTAGGC.TTGC.AACA.GTCTGCGTTGACGACAG.GGATTCGAGTCATACGATCTGCCATCTCTTTTTCC.CGATGAATC.GAGTAAGAAGACTCAACTTGGAGAA.TTATTTTTTAGGTCAAAGAACGGACTTGTAGGGTTTTATTAGTCA.TAAAACAGG.GGAAA.AAACG.GAGCACGTGGACCGTGGT.TCGACCGATCCAAATTAGCTAAATCC.GGCTCTCTACTA.AC.CAAGAACAATCCGGTTAT.GATGTATAAAGGAAAGGAAAGTAG.ATAAA.GGAAGGTGAGCCACTAAAGTCATCGTCACCTCCGTAGCTTCCGCCGTTGCCGTT.CAGATGACCACCGCTG.AGTTAAATCCATTTCCGTCTCGCTCCGTTTTT.CTCGGTC
JJ=   179  MV=                CAAGGAAAAA.AGAAAAGCCTTTAAATAATACAAGT.TGGAATCCCTGTGTCTCTAGAG.ATTCTTGCTTTCATG.TTTTTTCAC.GCATCTCAATT.ATAGCAGAA.GAA.CAATGTCACTGTCCAAAAACATTTGCGTTATT.TGCC.TTTTGCTTT.TCTCCATGCATTAAATCTCAT.TTCTAC.C.CTTGTTAAAGTGGTCACACTCATTACTCTTTTTAATATAC.TAATCCTACA.GGAC.CACC.TCGTGATTGTTATCTCA.AATTTTGATTAATTATTCAATCAATTAGCCAAAGC.AGATCTTCT.TCAATTTTAAGATTTTGATGATTAC.TGTTAAAGCTGACTATCACTGCGGGGAATTCAAAGATGATGCTAG.TATACAAAA.AGAGA.AGCAT.GGTTTCAAATTGCAGAAT.CAGGCCCATATATAAGTGGGCTTGAT.TATTTGGGCTTT.TG.GAAGAGTGTGGCCCAACA.TAGAGATATAGAGCTGTTATCGTC.TGTCTTTCATGGCGGAGCAGAGGTGATCGTTTCACTATTCAATTTCACTCGTCGATCATT.ACCAACCTCTGCGGGC.AAAGATGGAATTCGAGAAGATCAAGGTGATCA.ATCCCGA
JJ=   180  MV=                GAAGTAGAGA.TGTTGTTCCAAAATGAACAGCCGAA.CAACGCAAATACAATGACACAA.GGTTGTTAGAGAAAT.GACAAAATA.TGATTCGGTTG.ATAAATTAC.ATA.AAACTATTTTTAAATTAGACTACAATATTCGA.ACAA.CCTACATTT.TCTTTTTGGCTACACCCAACT.TTTTAT.T.TAAATCCATTATACAGTAATCTGACCTTTCTCTAACATTT.AAATCATGAT.GGGC.TAAT.TCAACTATTTTTCCTTC.TATCATGCCGTAGATTATTTTTCACTTAGATTAGT.ATGTTTCTC.CTTTTACCATAAAGTCAGGGAACAT.AATAATTTCGATCAATCCCACAAACAAACTAGAGACGGCCAACAA.ACCGGAATT.AACCA.CCAAA.CCAACCAAATTTATCACT.GAACCAAGTTTCTCAAATGGGCCCAA.TACAAAGATTCA.GT.TCGGCCCAAATAGTAGAT.TGGCGCTATAACGATAACGATTCT.TAGGGCATTTACCACAGCATCAACAATGGCTTCGCCGGCGTTAACCGGCGGTTACCGGAA.CCTCACTGCGCCGGTA.TCTCTCCTGCGTACTTTAGCGTCCACCCGTGT.CACTACT
JJ=   181  MV=                GCCAAACATT.GAACATTAACGTATAAGGAGAAAAC.TAATGGGATACAAGCTAAAACA.GTTATAGTCTTATTA.ATTAGTATG.TTAAATACTAG.ATTAAAGTT.AAA.ATGAAGTTGGAAAAGCTCGAAGTTTCAACCAA.TTAATGCGAAATGA.TCGACTCTTCAAGTAATATTA.ATAGTT.T.AGCAAAATAAATGACTGAAAAATCTTTATTATGGGTTGTG.GCTGCAAGCA.TGAG.CTTA.GCTTTTTGTACTCAGGG.CCGGCTTTACATCAAAGATCATGCATAGATTCATT.CAACTAAAC.ATTCACCATGGATAATGAATTGAAA.TCTATAAACATAATCAAGCAAATATCTTATACTATACTTATCTGT.TTAAAATGA.CTTTG.AGTCT.TTGACTAATAAAATATTA.TTGGTACGTGTGAAGCGTGCGAGGGA.TTCAAATGTTAA.AC.GTTATAGCAAAGAGGCGC.CTTTATTTACCAGATCTAAAATCG.AAAAGGGGCTTTAGGGTTTATAAGACCCAAACAAAAAACATTCATCAGTCTCAATTCAAA.ATCCTCCATCAATGGA.GAAATACGAGAAGCTCGAAAAGGTCGGTGAAG.GAACCCA
JJ=   182  MV=                TAGCACAATG.TTTAGTTTTCCCAAACTATATAATT.GGAAAATTTTCCAATGACATCT.CAAATATGTCGACAT.ATCCAACCG.TAATTCCGTAA.ATAGGAACA.AAA.ACATCCAAAGAATTTAAGTCTAGTTGATCTCA.AATT.TTAGGCAAG.TTGCAAATAAACACAAGTATA.TTTTAG.T.TGAATTATACAACTAAACTCAAAAGTACATGTTGTTCCAG.AAATTAAACA.GATA.GACA.GTTAGTTGGTAAAGATT.TAATTAGTTGATTCAAAAAAGAAAAAAATTTCTCG.AGTTATCTT.AAAGTATGTTTGTCTTAACTTATCA.AAATTATATCTAAAACCCACTTAAAGGCTTAAACCATGATTATTG.TGTCTTGTC.TTTTT.TTGTA.ATTAAATTACTTAATCAG.CTCCACCGTAATCAGCTGGACCTCCA.CTGAATCTTACC.CA.AACATATCGATCACGTGC.CTGTGTATAAATAAATACATA.CA.CACTTAACAAGTTACAATCAGACTGACACCAATCTTCCTCTTTAACAGTCGTTTTATTAC.AGCG.....................................................
