# Supplementary material for: Multiple Alignment of Promoter Sequences from the Arabidopsis thaliana L. Genome
Source: Genes (Basel). 2021 Jan 21;12(2):135. doi: 10.3390/genes12020135 (PMC7909805; doi:10.3390/genes12020135)
Supplement: Supplementary file 1 [file genes-12-00135-s001.zip › Multi14.txt]

JJ=     1  MV=                ACGCATACAATGTTA.ATGAGATATAACTGTATTTGGCAGGTGTA.TG.AGATGATCATACAGGCATTGGAAATATTGAAGTATATATATACTTA.AGCTGATGTAATT.GTGATT.G.ATCATTTCGAATTCTCTGGGTGATCTCGCCGTTT.GAGGCTCTG.GAGAAAGTGTTTCTTCATTAGCGTTAGGTCAATTATTGTAAAACAT.TTAA.ATTTCTCAACTTCTTCCATGTTCTTT.GATTT.GTTGCTTGTACAATTTAGATATTTG.TCTCAGATCAACCAAGAATCATACATATTTCCAATCACATTAC.CTTTTTACTCG.TCGTCTCTGATCTGTTTCGTGATTCTTCGTCCA.AAGATTATCCTCCAT.TTTTGTCATTAATGGGCTTGGG.CTAGTTAGATGTACCCATTTTAATTTAG.CCCA.TATTCAT.TGACACTTGTTAT.CT.AGTGTTGAACAAAAGAA.AAACGAAGAATAA.A.GC.T.AGTGCATGTAACAACGTGGCTG.TTTTAAGGCCTCTTT..T.GATACGTAAGAACAACAACAAGCCCGCCAAA.TCCACACACAGAGACAACA.C.TT.GTTTCTCTCTATCTGTCCTCTCCA.ATGGCCGCC.AA
JJ=     2  MV=                TAACAGATTCTGAAT.TAGATCTCGAAGAAGAATCGACTAAGACG.AA.ACTAAATTTCGATCGAAGAAACTAAGAATCTAAAGATCGCGATAGC.AATAAGCAAGTAC.CAATTG.A.TAGAGAGAGTAAGGAAATTAAGAGAGAGGAAGAC.CTTGCGATT.GAT.GAAAGTGAATTGAGAAGAACATCCTTGACAATGAGAAGCATC.AACG.ACCCAACTATTTCCTCTTAGAGATGG.CTTCG.GCGGTAATCCGATCTTCTCCAACAT.TTTCCCGTCTGATTCTTCTTCTCCTCCGCCGCGAAACGAACTT.GGTTTTGATTT.TGATCTTACCGGAAATGTAAAAGATCGAGCAGA.TGAAGAAGAAGAAGA.AGAAGAATACTTTTCCTCCTCT.ATTGTCAGATATAAAATAAATAATTTTA.ACTA.ATACGGT.ATCGTTTTAGCTA.AA.ACACATAATAGGACTCA.ATATATAAAGCAA.T.AA.T.AATTAGACATGAAACTAATTTT.TGCTTTGAGACGAGAA.C.GAAGTTAGAAA.GAGACAAGCCCTAAAGATC.GCTTTGAGACGATAAACTC.T.TA.AAGTTTCGATTCGTTCACGATGAT.CGTCCCTGT.TC
JJ=     3  MV=                GTTATTCATTACTCT.CAGGCCCATCCATAAATACAATTGTCAAA.AA.GAAAATAAAAAATTGGTGGTCCAGCTGGGAACGAGCCAGCAGGCCA.TGGTGAATCTGAG.TGGCGT.C.GAGCTGTGATCCGTCCACTGCTGAGAGCGGGAGG.TGATCGCTG.CTCTGTGAAACCAGCCTCACGCATTGCCCTCCACTGCAAGAACCGC.CTGA.GCCAAGCCTTCGCTTAACACACACGG.ATCAC.TCTCAGCTTGGACTGGGCAGCCCGG.AACAATGCCACAACAGATCCGACCCGTGGGCCGAGCCAGTGTT.CCACCAACTTA.TTGTCCCCACACGGGTCACAAGCCCACGTTACT.GAGCTCGACGTACAA.GTATTGATTTAATTTCATATAT.AAAGTAAAACATTTTGAGGTATGTAACC.GATG.TGGGACA.AAATACAAGTTTG.GG.CTTCCCAGATCCCACAT.TTGGTGGAACACA.T.AT.A.TAAAGAGTCTCTTCGTTGATTA.GCTTCCCAGATCCCAC.A.TTTCAGGTAAAAACATCGTCTGGGCTCTTTG.CCATTTTAGCGAATGTGGA.A.AG.GTGTGGTTTTTTTTTGCTCTGCTA.TGGATTTTT.TT
JJ=     4  MV=                TTTCAATGTAAATGC.TTTAGTTACGTTTATATTTCGCTTATGAA.AA.TTTGTTCTTTGTGGAGAAAAAAAAAAGTTCTTTTTTGACGAAAATT.TGCTTACTGGATA.ATACTG.A.TCTATTAATTACTGGGCCAAGACACTTGAGGCCC.ATCAACTCC.TAGATCGGTGGAAACCTCAAATCTCACAGTTAACGTAATTAGGTTG.GTCC.AGGTGGTTAAGCAAACCCAGTGATAA.TCCAC.AAATCATATACGTACACGTGCCAAT.CCAGTCGTTAAGTAACACGTGTTAAATTAACATTGGTTGTTAT.ACAATAGAGAA.GCCACATGAGTTCGATGAAAACAATGTAAACAT.GTGGATTTGATTGCA.CAACAACAATACACATAATTTA.ATTCGATTTCGACAATTTCATTTAATTC.TTCG.ATTTCTC.CGCTTGTCACTGT.TT.CGTATCGCCATTTTCTG.TTTGCATACACTT.G.TA.T.ATATTTATATTAACAGTCCAAA.ATTCTTCGAAATTGTC.C.CGAGCTTTGAGCATATAAAAAATGTCTTCGA.TAATCCATGGAGCTGGAGC.T.GC.TACGACGACGTTATCGACGTTTAA.TTCCGTCGA.TT
JJ=     5  MV=                CCATTTGATTGTGTG.TGTAATCGGAGATAGGGCTTGTTTGGTCA.TC.TTCGTTTCCCGATAAACAGACAAAACACGTCGTTGGGTC.AACGCA.CTCATCTCTTCAA.TCTTTC.A.TTCTAAGCCGTTGATCATGTTGACTCTTTTTATG.TGTACTGTG.TACACCACATTGGATCATCCTCTCCCACTCTGCTTTCGGAAGTTGA.GGAT.ATTTCGCGCGTCCCAACCACGTGGCA.CACAT.ATCTAGGACAACAAGATTGAAATTC.CACGTGGATTTTTTACATTTATTTGGGGCAATAGCACTCTTAA.AGCCCAATAAT.GTTTCACCTAAATGGGCTCTAACCTTGGCCTTA.ATTATTAACATTTAA.ACCGCTCTTTATTTAACCGACA.AAACCTTTAGTCGTGTAGTTAGGGTTTT.ACTT.ACTAATC.CGCCATTCACTTT.AT.TTGTAATCAGAAACTGA.AAACTAACCAAAC.A.TA.A.CTGCAGTCTCTTCTTGTTTCGA.TGGAACTCAATAAGGA.T.CAGACAGTCATGTCGGAGGATAAAAAGCCTC.AAGATCCAAATCCCAGATT.T.GC.TTGCGAAGGTTGCAGCGTTCTGCT.CGACATCAA.CG
JJ=     6  MV=                ATGGTTTTTGGAAAA.CGGGTTTAATTAACAAGAAATAATTAATC.AA.ACAAAAAGGTTCAATACGTCTACAATGAAAACAAAAAAAAACAAAG.CAAAACAAATCAA.AATTTC.T.ACTTAAATGATAACATGCGAAGATGACAATCATG.TAACGTCTA.AGATGAATCTTGAATAAGTCCTTTAGGCCAGCCATGCATGGATGGG.AGAT.CGGCCGTATCATCCACATAATCGAAA.TCTAA.TCTTTCATTTATTTTTATTAATTAT.CTTAACCAACCGATTGTGACAATTTCTCCTTGTTGCCAACCAC.TAAGATACGGT.GTCATTCCTGACAACGAAGACTTTTATCGCGTC.GCATTTATCAATCGA.TTACTCAATAGCGTTCTCACTT.CTCGTCGTGACTCACGTGTTAAAATCTG.TCAT.ATTATAA.TATGAATTTATAT.TA.GATTTTGGTCATTGTGC.ATGAAATACCAAC.T.AT.A.TATATACACATATATAACCTAT.AGATAAATACATCTGA.A.ACGAAATAACAAGAAGCAATGTCGACATCCA.TCGGCGATAATGAGACTGG.A.GC.TATAGTTTCAAACGAGAATGTCGA.GTTTTCCGT.CG
JJ=     7  MV=                ATTTTGTTTTTATAA.AACATTAAATTTGGTGGAACAAATACAAA.AT.CCAAAACATCAAATAATAAAAAATCAGAGGGAATACAATTTAATAC.TTGTTAAGGACAT.TATCCC.T.TGGAGTATCATGTAAGGGATGTGACGGGTTAGTT.GCTTGACAA.GTCCATCTTGAGTTCAGGACATGTTGGATCCACTAACCACGATAGT.TTAA.TTATTCCTATTGTATTACTAATTACG.TTCGA.CAATCATTTTCCATAGTCAAAACTT.AAACGAGTTACTCTCTCTATTTCAAATTATATAATACTAAAGT.GTTTATGTAAA.TATTATTTATGTTTAAACTAAAATATCATTTGT.TATGTAAGTATACGA.TTCAAACGATGATTAATACAGA.ATATAAAAGTAAAAATTGGAAGTACTAT.TATT.ATATTTT.TCTAGATTTTAAT.AA.TAAAATAAGGCAAACGG.AAAAAAAATTGAA.A.CT.T.TACTAGTTGAGTGGAGACGGAA.ATATTGTCGAGTCAGT.G.TCTCTAACCAGAGACTCGGAAAAAAATCAGT.CGCCGGCGATCGAAAACGA.C.AA.CTCGCCGAACGTCTTTCTCTCTTC.TTCAAGCAA.AC
JJ=     8  MV=                ACTTAACTCATTATA.TTTTCATATTATGCTTAATATTAGTCGAA.TT.TTCTTTTTTTGACATCCAATATTAGTCTAAGCAGATTGTGGAGTAA.TAATAAATCATCA.AATTTT.G.TTATAATGTAGCAATGTATCATCTACTCAATTTT.TATGTATTA.TAACTTTTGTATCAAAGAATACAATTTTAGATTCATCAAGCTTTCT.CGAA.GTATATATTCGACATGGATAATTTCT.AAGTA.CTTGTTTATCAGATTCTCAGATAAA.ATATGAAAAAGCCCAAAGATAATAACCTGTTAAAGCCCAAGCA.ACAAATGGCGC.AAAACTGCGAGACGCAAGAACGGGGACGTTTAG.GTTAAAACATAAAAA.GGCGTCATAAAACTGTTTTCTC.TTTAAGGCGGCGCGTCAGTCAATCCACG.TGGA.CATTTCT.TTCCACATTTTTG.TC.ACTTTGTCCTTTTGTGG.GATTACGTCACTT.C.TA.T.AAAACAATAGTTTTGTCCTTTA.TCTAAATTATTCTCCC.C.CAACCAAAATATGACCACAGAAAAAGAGAAT.GTCACTACGGCCGTGGCCG.T.GA.AAGACGGCGGAGAAAAGAGTAAGG.AAGTGAGTG.AC
JJ=     9  MV=                AAGGCAAACCTCATG.CACCTAACCGGTCTAAGATATTAGAGAAA.TT.TACTTAGGAAAAAAAAATGGAACCATCTTTTGGGTTCCTTTCTTCT.TCTCTTTTTTTGT.TTCTCT.C.TTAAAAGTCTTTTCTCTTTTCAAGTGCTTCAAAC.AAAACTAAT.TTGTTATAAAGGGAGTTTCTCTATTTTATTATATAGCAAAAAACTT.CCAA.AATTTCTCATTTCTGTGTTTAACCTT.TTCGT.ACATCAGTTTTAAAGCACAGAGAGC.TCAATGTTCTTCCAATATCGTTATTAATAAATTTTGATTAAAT.TCAATCAAATC.GGAGTTATATTACCACATGAGGTTAAAGGGCCA.TATTAAAAAGTCTGC.ACTTCATATGAGCAACAAGGCT.TTTATGTCTTTATGGTTGATTTGATGGC.CCAT.ATATGAT.AGTTCAAAGGCCC.AT.ATTAAAAAATGCCCTAA.CATGATTCGATTC.G.TA.T.ATAAAGACGCTTAATGTGACAA.GCGAACTTGCTCATTA.G.GGTTTCTCATCTACGACGGCGTGGTGTTCCT.CCTTCCTGCTCTGAAAAAT.G.GT.GAAAAACCTAATCCTTTCTTTTTG.TTATTGTTC.TT
JJ=    10  MV=                GAATGTCGAAGAAGC.AAAATTTTGTGGACTATCGTCGGTAGGAT.AC.TTCTAAGCTAGTATATAAAGTTTATGGAGCCTAATTGATGGATGTG.GTGCTTATATATC.ATAATG.G.ATGAAGAATACTTTGGTATTTTGTTGTATTAGAA.AGATCAACT.CATGCCTTATATGAGTTTCCGATGATAAAGTCATGATTTATAATCA.AATT.TGCTTAAGGAAGATGTAGACAAGAGA.TATAT.CATCGGTTAGAGATGATCTATGTCA.AAGCTATGATATTATTGTGGCAGCATGATTACAGGAAATGATT.TAACTAAATGT.GCAACGAGTTTCTTGTTTCATCAACACAAAAAC.AGAGTCAAAACAATT.AAGAACTGAAATGAGTTAGCAC.TGATGTGGACATACCCTAATAAAGGATA.ATGG.TGAGGTT.ACTTGTAAAAGAA.GT.TAAAATCCCCCATGAAT.TAAGAGGAAAATA.T.CT.T.AAAATAGAGAGAGGCATGGCGT.AAACAAAGGCTCAAAC.A.AAACAGCAAAGCCCTTTATATTTTCAATCTA.ACTCTCTCTCATGTATTGC.G.AG.AAACAAAGAAAACTTAAGCCTCAA.GAAATCAAA.CC
JJ=    11  MV=                CACAGGTCCGGTTCG.GTTTTTCGTGTTTTTTGGATCGGATTCGG.TT.GGGTCTTCGAGTAGTAGTAATAAATTAAACCATTACTACTACTACT.CATAAGAGGTTAA.ACAAAG.A.TTAAATTTTCAACTCATAATTCCTAACAATTTAT.AAAACCATA.ACGCACAACATAAACGCAGTTGTTAATTCTAGGAGAGAAAAAAACA.GATT.CGTAAGCTAATTTGAAGATAAAATAA.TCTGT.TTTTAAGTAAAATAAACAGATTAGT.AAGTAATAGCAAATCCAATGATTAGTTTCTAAGTAAAGTTTCT.ATGTATTTTTT.ATTAATAAATTTGGATAGTTTAGTAGTTTAGAG.ATTTTTTAGAGTTTT.TGAAAATTTTATTGACCATTGA.TGGAATCCTTAAGTGGGTTTCTAAAACA.AAAA.AAAATTG.AAAAAGGGAAAAA.CT.GAATCTACATGAGAATA.ACTGTTGCTGGAT.A.AG.C.TTAAAGGAAGAGAGAACATCTT.TAATCATTGTTTGCAT.A.TGCCATTGGCTTGACATCCGGGTGAGGCTGT.ATAATCAACAATATCAGAA.A.AT.TAGAAGAGTTTTCGAATGAGTTCA.ATATCAAAA.AG
JJ=    12  MV=                TAAGCATTGCTACTC.TGCTCCAAGTTCTGAATCTTCTGTATGTA.AA.TGCATTATTTAAGAAAATCTCAAGTTGGAAGTTTTGAGGGAGGCAT.GTCGTGTATAGTT.TTATGG.C.CGTGGAAACTTATGTGTTTTTGATACTTTAGGTT.ATTTTTATT.TACTATTTTTAGATTTTGTTGTAAGAAGATAAAAAAAATTCTTCAA.CTGT.TTAATAAACTAACTTTTGTTCATATC.TTTTA.GTATACATATCTCACTTCCTATATGCACAAGCAAAACGAAATTAATATGGGTCTTGACATTTCTCCATT.AAACATGTTAA.GACATAAGCCTTCTCTCTGAAACAGTGTTTGGT.TATTACACTCTTAAC.GGTCCCAAAATAGGGAGAAGCA.TAGGACGTTATTACATATCTCTGTCACA.GGTT.TCTATTT.TTGGATAACCATT.TT.CTTTTTTCTAATCCCTG.AAGTTTTCTTGAT.T.AT.A.ATCTTTTTTTTTCTAATCTTTG.AGATTTCACAGGTAAC.C.AACCCATCAAATTCTATTTCTTCCTGATTCA.ATCTTTTTTATCAGTTTAA.T.CG.ATAATCATCATCACCTCATTGTTA.CATAGATGT.TT
JJ=    13  MV=                GGGTTTTTTTCTCTC.AAACAGAAATGTTCGTGTGTTTTTTTCCC.CC.CTTTTTGTGGATTAAGCGATGCTGCATGAGAAACATGCATGCGATA.TATAACCACGGAG.TCGTCC.A.AAAACATTTGATTTTAGTTTACAAGTAAAATAAA.TCTACTCTA.GATAATAGTTAATAGGTTGATCAAGTTTACACGGAAAATCAAGGTC.CAAT.ACAAGAAGATTTAAAATTGTGGGACG.TTCGT.GCTTTTACTTTTTATTTATTAACGT.CTGAAACTTATTTGACCGAATCATTTGAGTTTGTGTTTGCATA.TACGTTTCCCC.TTTTTAGAGTTAATTTTAATAGTTAAAAGTTTA.GATACATAAACATAA.TAAGATATATGATATATACGTT.TTAGCCTTTTTTTGTTTTTATGATTTGT.AGTT.ATAAAGA.AAAATAATTTAAT.TA.AAATATAAATAGAATAA.TTTAAGTCAACAC.A.TA.C.AAATAAATCAGTAAATTAATTA.TCAACACATGAAAACA.A.AACCGTTGTCATTTGAGTTTGTGTTTGTGTT.TGCAATTTCTGGGAGAATG.G.TC.TAATCCAAAACCGTCTTAGGTTCT.CCTCCGATC.TC
JJ=    14  MV=                TTCATTTTGACCCCA.ATTTTAGTACTAGATTCTTTTTGTTGTTG.TT.GTAGATTGTTACTAGATTCATTGTGGATAAAATCATGTTTTTTGTA.TTTGACAGCTAAA.CCATTA.A.TTTGTATGCCAGACAACATGACCAAACCGTCTGG.TCTACAAAC.CGAACCAAACCGCCAAGTCTACAAAATATCAAAACCAAACCTATCA.ATCA.AACAGGAATATTCTTCCACCACCATA.GGCCA.TAGCCCACATCCCCTACTAACTAGT.GAGAATGTAGATCATAACAAAACCCAAATCTATCAAGCAAACC.GGAATATTCCA.CCACCACATAGCCCACATCCCCTACTAGAATGT.AGATCTTTATGAGGT.CATGTTTGAATGGTATAATGAA.ATCTCATAGTAGGAGAAACCCGGTTTAA.CACA.TTTGTAG.AAAACCAAGGATT.CA.ATCAATAACCGGAATCT.TGAGATAGCACCT.G.TC.T.AGCGTTGACGACACCAAAATTG.AAAATTTGGCATCATT.T.GCGAAACAGAGAGAGATCCATTCAATTCCAA.AAGGATTCTCTTTTGGGAA.A.AC.CCTAAATCGACCCACCAAATTTGG.AGACTGTGA.TT
JJ=    15  MV=                GAGATTTAATTCTCC.TACCAATCTCAACTTCCGACGTCTATTCA.TC.ATGGGTTTGAAGGTACGTTCAGATCCAAAATGAACCAAACCGATCT.CGGTTTCGGTTTA.TTACTA.C.TCGGATCTTAGTTTTGTTTGTGTTCACCATTCCT.GAATTCTAT.ATTTTCTGTGTTGGTAGCCTTGTTTGATCCAGATTTGCAGATATAT.AGGT.TCCTTATAGTTACGAAATTGAAGCTT.GTATA.GTCAAGAATGATCACTTTATGGAAT.TGAATTATTACTGATCACGCTTTTTCTCTGTATGATTTTGTCC.ATTTACTGTTC.TTATAACTGATTTGTTAAACACTGTTTGCTGAT.GGGTAATATAGTTTT.GAATCTGAGCTAGGTTTGGTTT.TATTGAGTTTTGTTTGATTATTGTATCC.CGAT.TGAGAAT.TTTAAGTAGTAATATG.TTTGATGGTGTATTAGG.CTATTAAGAATCT.T.TT.C.TTCGAATTTGTTGTTTCACTGA.TTTATATATCTGCAGG.A.GGAATTTGAGGAGCACGCTGAGAAAGTGAAT.ACGCTCACGGAGTTGCCAT.C.CAACGAGGATTTGCTCATTCTCTACGG.ACTCTACAA.GC
JJ=    16  MV=                ACTTATCCGCTATTA.TCCAACACCCTATACCCATAATGCTCAGA.CC.AAGCAATGCTTCTCAGTTCTCAGTATTCGGAAGCTATGTTCTAAAC.TTTGAAATTTGAT.AAATGT.A.CTTGAAAAAAGATTTAGGTACGGTCTAAACTTGT.CTCTGTTTT.AGTAGTTAGAAGAAGAAGCACACACAACATATAAATTAGGGGTTCC.TCGT.CACTAACGCGGTTTCGGTGGGTCCCA.CAACA.CCCAACACTGAGAAAGAAACACCAT.TCTTCTCCGTGTTCTGTCTCTATCTGCTAATTACCACAAAGAA.GAACTTGCAAA.TCCCTTCTCTTTTGTTCAAGTCGTACGACAGAG.CCTTTGAAAGAAAGA.ACTGGTGGGGAAGCGTTAAGCT.ACAGATAACTCCAAGATACGGGTCTTTG.TTTG.TTTTGAA.GATCAGATTCATT.TT.ACGATAATTCCGTTACT.CGTTATTGTGTAT.A.TA.T.ATCTCTTTCCCGGAAATTTCGG.TTCTTGTTGTACAAAA.A.CTCCAAAAAAACGCATAAAAAATATTCTGTA.AATGGTTGAAATTCTCTGG.G.AA.TTTCAACGGGTCTTGTGGTATCAT.GTCACAGAA.GA
JJ=    17  MV=                GAGCTGTTTCCCGGC.GAAAATCAATCGCTGCTGGTCCGGTGGGA.TT.CCTTCCTTGTCTTGGATCTTCGCCTTCACATTGTCGATGGTGTCGG.ATGATTCAACCTC.AAGGGT.T.ATGGTCTTCCCCGTTAGGGTTTTCACGAAGATCT.GCATCTTTT.GAGGCAACGGCTGCTGAAGATTATCAAAATGGGGATTTTGTAGGCG.AAGG.AGACCTCTAGGGTTTCTTAGCTCAAT.TACGT.TACTACCCTTATTTTATTTGGGCTT.AGTTTTGGGCTTTCACAGAGCAGTCTATTGGGCCATTAAGCTC.ACCAAAAGTTA.TAAAAAAAAGAAAATAAAAATGGAGATGCAGGG.AATCGAACCCTGTGC.CTCTCGCATGCAAAGCGAGCGC.TCTACCATATGAGCTACATCCCCGAATG.ATTC.TCAACAC.TTTTTTAACTAAA.TA.GTATCAACGATTAATTT.ATTTATGTATTTG.T.TT.G.ACTGGCCTTGATGATTAGGAGA.CCTTTGATATTCTTCT.T.CATCTAGCCCTTTTATTTAGCGAGCCCTCTT.TCGAGAACCCTAGATCTCT.C.TT.GCTCATCAATCTCTATTGTTGTCG.TTTCGAAAC.AA
JJ=    18  MV=                TCTTCAGTAATCCAC.AGTACCAACTATATTGAGTGATTGTGGAA.CT.GCCACATTCTTGGCTTAATGAAACCACTAGTACGTGTGGTTTCACT.AAGCTCATAAATC.AGCCGA.C.ATAACTAGTAGTAGTCATCTC.TATCTTTAAATC.AATGTAAGG.AACCGAAACAAGTCACCTGTTGTAATATAAGGACAAAGGCCACTCG.TCTC.TATATATTCGACTTTGAACAACCATG.AAGAA.ATTGCCGAATTGGAGAAGATCTTGA.TGCTAAATTGCTGATACAACTTTCTAGGTCGTTATGGGTTTTA.ATTAGGCCCAT.TGGGCTCTGAGTTTATAACGCTGCCGACTATAT.CCGCTTGGATCCATG.TGGTTACCACCGTTGTTTAATT.TTCTCATAAAAGGGAAATAGAAGATTTC.CTTT.TTTTTGG.TTTTGGTTTTCCT.AA.TCCTAACTCGTTTAGGT.TTTGATATATCTA.T.AT.A.TATCGACACACTGCCATTCTTC.TTTTTCATTAAATCTC.T.TCAGTAATTCCATAGAATGAGTGAGATTGAA.GAGCTCGTGTGTATTGAAG.C.AA.GTGTTACGCGCAAATCTACATCAA.ACACGGTGG.AG
JJ=    19  MV=                ATGGAAAAACTTGTT.TTTAGGTTTTGTTTGTAAATAAAGCTTTA.AG.CTGTTATAGGAAAAGACTGTGTGATATTGATGATAACACTAAGACT.TTTTGAGTCAAGC.TTTTTG.T.TTTCCAAGTAAATTTAAATGAAAATTTCATCCAT.GTTTTTCCA.TGGATTGAGAAGAACTCAATAGGAAAAGTAACAACCATGTATTAGA.TTTA.ATATAACATGAACAAACATTTATATG.CACTTATTATTTATCATATGTTTCAGAACCA.GCCTTAGTTTCTTGCTCATGTCTCTTCAAATCTCTTCATCAGT.ATAAGATTAAG.TTAATTTTGTTCATAGTCAACAAAGAAACTAAT.GTGTTTTGGTAAAGT.AACGACCACTCTATGTTGAACC.GTTTCCGGTTTAAGATATTCTAACCGGA.TGAT.TGAGAGT.CGTACCGATTGGT.TT.GAATCGGTTTTGGATTT.TGCTGCTCTATCG.T.CG.T.GGGAGAGAGATAATCATCAATT.TTTCCAGGCAAAAAGC.T.TCGATTTTGAACCATATAAATCATCTCCCAT.GGCGGAAATCGAAGTCTTT.A.AC.TAAAGAAGAAGAAGAAGATAAAGC.TTTGTAATT.TA
JJ=    20  MV=                TTTGAGTTCTTTCTG.TTGTAACAATTTACAATAACCAGCCATTA.CA.TTGCATTTGCTTCTTTCTTTTATCAACTATTTTCAGTTCATGATAC.CAAAACGTGTTGT.GTCGGT.A.TAGGACTTAGGAGGATGGTAAATACTAAGCTCTT.CAAAAATCA.ACTCCGTAAAAGTTTTATCTTCTGCTGTTTACACATCAGACCCTTA.CTTT.TCTCTATTTACATAATTCAGATCTTG.TAAAT.TTTCTCCCAGACTCTTCAGTAAATA.TCAAGTTATGGATCCTGAAACTTTTATTTAACTACAAGTGCTC.GGATCTTTTAC.TATTTACAAGTAAGACTTGTATCTTCTGATAAT.TATATATATGACGAG.GAACAGTTTTCTATTTTCTGAA.GTACCCCTAATATTTGGGTACTAAACAC.AGAA.GCACCCA.TATCCTTTGCTAG.TG.TACGTAATTGACCCAAA.CTTTTTAATTAGT.A.TA.T.ACACTTGGAGATACGATCTCGC.TTCTCACAATCCTTCT.C.CCTCTCCGGCTCCGAACCATTCACGTTCTCC.GGCAGCTCTGGTCATCGCC.G.CC.ATTTCGGTTTCTAACTTTATGTTG.GTGTTTCTC.CT
JJ=    21  MV=                TATCGCACTCGGAAA.ATGAGTCGTCCTCGTGGGAAATGTAGGCA.CC.ACACGGTCAGAAGAAGACTCATCTTATGAAGGAAACCTCGAGCTCA.GGCTTAGGGAAGC.TGATTT.C.CCAATAGGCCAAAACCAACCGCATATGGGAGTGT.CTCTAAAAA.ATTCGAAAGATGATTTAACAGTCACAGCCAATCTACGACATCAAGT.CTCT.GTGGGAAGACAGACAAAGGTAACAAC.TTTTG.TAAGTCTTGACAGCAAGAGGACCGG.GTGTTTCACTGTCCGAACAAACAGCTCAGATCAGTTGCAGATT.GCTGTCATGGC.TCTGCTTCTCCTTGCCATGTGATGTCAACCTAC.ATGAAGATTTTTCGA.TCAGAGGAAAGAACTGATATTA.ATCTTTAGGATTAGGTTGTTTTAATTAC.GTTC.TTGCCAA.ATTTGATTTGATT.TT.ATGGAATTAATTGTAAA.AGACTTGGGGCTA.T.TT.A.TATGAAAGTTTCGTGATTTTCA.TTGATAAGTAGGTCGT.C.AAAGAAATAGAGAAGAAGCCCAAAAAAATAA.AATAATGGACGAAGAAGCA.G.AG.AATTTGAGAGCAGCTTTTGGCGAT.TCATCGGAT.GA
JJ=    22  MV=                TAAGTATTTTGCATT.TCCTTTTATACACACCACAAAATATACAG.CA.AACTTCAACTAAAACACAATCTAATAAATAAAAAATAGAACACTTA.GTTCCCACCACAG.ATTTTA.T.TACAAAAAAAACAAAATTATCATTATCCGTATTT.TATATCGTG.CATCACAATTTGTGATTATTCATTGTATTAACGAGCCCACACATAA.AAGA.TCTTAATTATCCATCTACACCTTAAA.ATCTA.CGGACCGTCTTACATTAATACAGCT.AGTTCACCTTGTGAAATCTCGGTAATACCCTCAGCTGCAAAAG.ATAGAAGTTTC.ATAGAACGGTACGTGTTCATTACCCAACCCAGC.TTTAAATTTTCTTCT.TACGTGTGTATGACTAGACACG.TAGGTCCCACTCAGCACCACGACAACCC.AATA.ATAAACA.TATAAAAACAAAA.AG.AAATTAATTAATTTTTT.TTCTTTCTTCATA.T.AT.A.TAATTCGTTTCTTCTTCCTTTT.TCCCCGAGATTTTTTT.C.CTCTGTTCGGTCGGCCATTGAATTGTTGTTG.ATTCATTGGCTCTAAAACG.A.AA.ATGGGAATTCTCAACGACGACGCC.GTTTTAATC.GA
JJ=    23  MV=                AAACATTTTCTGTGT.TTTTTTTTTGTTGTTGATGGTACATTAAC.AG.ATACTTGATTCTACCGAGGAAGCCATTGAGCAAAGCTTAGCAAGCA.CAGGACACGCAAC.CGTAAG.A.GCCACAAAGATTTATTCAGAAAGCTCAAAGACGA.GTTGCTTCC.AGTGGCTCTTGATCCTCGCCATGACATGTGTGTTCATCATGGTTGT.CATG.TTGATCCGAGTCACATAGAAAATGGT.TCCTA.GTGTAAACCAAATTAGCGACATGTA.AAGATTATTTCAGTCTCTATATCATACAATTTGTTAAGCCACA.ATATCTAATAT.CTATAGCTCGTATCACCACTCACCAGACCCTTG.GACGTTAACTTTAAA.GAAAGAAAAAAGAAAACTTGAC.CATTTGACTTTGGTTCATACAACGAGTC.AACT.TTTGGGT.TCCGGGTCAAATA.AA.CCCACCCAATTCAATTA.GGATACTAATTAA.G.CA.A.GTTAAGATTCCGACACAAGTGA.TTCTCACCGATCGATG.T.TTCGTACGGAGAAAACGGTTTTCTGATCAGA.GATCACGTCGATTCAAATC.G.GT.GAGCATCTGAAAACTTTGATTCAA.TCTCGTCCA.GG
JJ=    24  MV=                AGTTGTCTAATTGTG.AATTTTCTGCCGTTACAAAAGTGCTTGGA.TG.GTCTCGAGTAATCCATATCGATCCAATCATCTCATTTGGACCACAC.TCGCGGTATCCAC.TTGACC.C.TCTGATGTATTCTCCGTCTACCCATATGCGGTTA.ATTTCATTT.TATCTAATCGTTCATTACTTTTTAACTTTATCAGACGATTCTGAAA.TCTG.ATAATTAAATATTTTATCTTTTCTGA.ATACT.CATTTTACTTTTCTAGATCAATTTT.TTTTTTTGCTATGACTTTATTCATATCAATGTGATCTAATTAG.TAATTAACTAA.ACACCCTGCATTCCTAATAACTTGATAGGCAAC.AACCTAACAATAGTA.AGGCGGGGTCTATTAAGCACCT.ATCAAAAATTTCTGGGTATTTCCTTGAA.ATAT.ATATAGT.TCTGGGGTGATTA.TA.CAATTTACTCTAAATTG.TTCAGCAGAGAAA.A.AT.A.TTTGGAAGAAGAACTCAGAAAA.TACATAACGAAGCGGT.T.GGAAGAAGATGAAACTGTTCGACGCGCACTG.TCACCTTCAAGACCCGAGG.A.TT.ATCACCAAAGCTCCTCAGATAATC.TCCTCCGCC.GT
JJ=    25  MV=                TTGCGTTTTCCCACC.AAAACAGTAAAATCATATTTTCCCGCCAA.AA.CTATAAATTCACGATTTAGAATGAAAATTGCGGAATTATGCTTTCT.CGCTAACACCGTA.AAATTA.T.ATTTTCCCACCAAAACTAGAAAAATCACAATGTA.GCAGAAAAA.TTGTGGAATTACGTTTTCCAGCAAAAACCGTAATCATATTTTCCCT.CCAA.AACTATTAAATCACGATTTAAAATAA.AAAAT.TATCGAATTGCTTTTTCCATCTAAA.GTAGATCATCTAAATGGATCATTTGGATCTCGATGCATTATACAGATGTACAAAT.GAACAGGGTCATATACTAAAAAACACTTTCAAA.TATAATCATTCCTTC.TTAATTTCCCCTCGCTGAGCAC.TGATGAGTATTTTCCGATTAAATCTTAT.ATAT.TATTCCT.ATTTTGCTATTTT.AA.TTATATATAAAAAGGAA.ATAAAATTGATAT.A.AA.AGAAATTACCCTAATTCTCTAAAT.ATTATCAACATTCAGG.C.GCCGAGAGAGAACAGTGAACGCAGAAAGTGA.AGAATTCAAAGTTCGCTGC.T.TC.TGTTTAAGAGAATTTTGATTTTGA.TTTTTGTTT.TT
JJ=    26  MV=                TCGATTGGGTCACTC.CCCAAATTCAATTCATGCGGATTTAGTGA.AC.AAAACGACAAGTCATGGTTTAATAGAGTGCATCCAAGAATTTTATT.CTTTTTATTTTAA.AAAAAT.A.CAGACGACAAAGGTCCAAAAGTTTGAGCATTATT.CATGTGAAC.TCTCTATGTCTGTCCTCTTCAAACTTTAATTACCGACACAAGTGGT.CACT.GACTAGTCACAACTGTACAGTTGAAT.AACAA.CTAGACTTATTGAGGGCCTTACAAG.AATAATGAGCCTTTTATATCTTATTGGGTCAATACAAGCCCAG.TTTTGAAATTT.TGAAATGAATCAGTCGTTAGGCCCAATATCTGT.TGGAAAAACAAATAT.AGTTATTGGGCCATTAAGGAAT.AAAAAGCCACAACAAGCCCAGTTTCGAA.ATTT.TAAAATT.GGATAAGGTTAAA.AG.CCAGCTGCCAGCGAAAT.TGAAGGATGATAT.A.TA.G.TTAGTTACATACTGTGTTTGTT.GTTAGTTTGATTTGAG.C.TAATCTTCATCAAATCCATCATCCATGGATT.TACCTGAAGAATGTTGGGA.A.TT.AATCTGCAAAGCTATCGATGAAGA.CGATTATCG.AC
JJ=    27  MV=                ATGGCAAAGGCCGAT.GAGAAAAAGAGAGAGAGATAAGTGGAGAG.AA.GAAAAGGCAAGGAAGAGTGGAGTAACAAGCAACGAAGTAAACAAAA.CAAAAGGAAGTAA.ACAAGT.A.GGTGACGTTGTGGAACCCATTAACGAAGCTTCGT.TGCAGTCAC.CTTTTGGTAAAGTCTACGGAGACCCAATAAAGATAAAGACTTTTGG.CAAA.TTAATGTCATCATCTTTCATGTAATT.ATGTC.TAATAAGGCCCAAGGGCAAAGTACT.GAAGCCTAATAAGGCCCAATACATAAAGACACGTCCTTAACAC.GCGTTCAATAA.AATTGGAATGATGCAAGTGTGGACCATAAAAGG.CAAAGGTTCTTTGGT.CCAAATAAAATCATGTGAAGAG.TACATGGGCCCAAAGCCCATAGAAGTGG.CACC.ATAGCCC.ATATAATCCTCAT.GG.GCCATGGCCCTCAGCTC.AGCTCCTCAAGAT.T.AG.A.AGACTGGGGACACACAGTAAGA.AACAAAATCCGGTTCT.C.GAAGTCGAAGTGGTCTTCAAATCTCCGGCGG.ATGGTAATCGTCGGCGGAT.G.GT.TTAGACTTTAGAGATAACAGAAGA.AGACCTCAT.CT
JJ=    28  MV=                AAGCAAGTTATGTCT.CACGTAATGATCATTATTGGGCTTTATGG.GT.AATCTATCCCGTTACTCCAAATCTAGTTCAGCTGCCACGTCACTCT.AACTAACTCGTTG.GAGGGG.A.AAGAGTGATATTGAAGCAAACAAGAACAACGACG.ATTATGGGT.TTTGGGGTTTTATCCATTTCTTTGTCTAATTTTATCAGATTTTGTC.TAGA.TTTTTGGATCCAAATTATTAGCGGAA.ATCGA.AATTGGGTTTTACGGTTAAATCTCG.TTCTTGAAAGCTTCCCTTCCATGGGGCTTTTTATCTGGACTTA.AAAGCTTGTGC.TAGTCTCACTTGATACTAATGTAAAGGAAGGAG.CTTTGGAATGCTTAA.TTGGCAAGTGACTAGTGGCACA.ACTGTCAGTTTATATATTTTGATTAAAC.AAAT.CAAACGT.GGGTCTGTGGATG.GG.CAATAAACAACAACATA.AATTGAAGAATAT.C.AT.C.ACCCCAAATGGTCAATGGATAG.ATTAGAGAAATAGAAA.A.ATCAAAAGAAGCTTTGGCAAAGAGCTAAAGA.TCAAAGCTTTTCTTTGAGG.T.AA.TTCGTTTGACTCTTTTTTTTTTTT.TTTTTTTGC.TA
JJ=    29  MV=                ATAGATTTTTCGTAA.CGTCACTGTTTTGGTACTAAAGACCACAA.CA.TCATTTGGTGTTCTTTGGGTTGGTCGACTATAATGAGTAGTTTTCA.GTCGCTCTGAGTT.GACAAT.G.CAAGTGGTTGCATGTTGTTCTTCTCCTCACACCT.TTTGTATAA.GAACCGCACAACATAATTGAATTGAAATATCGACTAAGTGTTGATT.CGCA.GCTTCACTGCATAGCTCTTTCTGGTT.ATTCT.GTCTGATAGCAGGTCACTAGGGCAT.AATAATTTGACAATGATTAGAGAGAAACGGTGGACATCAAAAC.TAGTTTTTGTG.GGCCGATGACCAAAATCCGATTGTGAATGCAAA.GGTTCTTGCAAAAGG.CATTTTGTTTTTACCCTTATGT.AATAACCTCTTGGATGGTGGTTCTTGGA.TTCT.GTTCTCT.TGGTGTAGCAGTT.GG.TATACTATGTCATCCGC.TGCTACTATTTAA.G.CT.C.CTATGATTCCCAAACTCATTCT.CTCACAGTCTCGGCAT.T.CATAGTCTTTAGTCTCTACCTTCTAAATTAC.TTAAGAAATGGCTGCAAAT.G.AT.GTCCCTTGCTGTGAGACTATGTTC.TGGGTGTAC.CT
JJ=    30  MV=                CTAAGGATTTCAGAT.AGGATATCCAAATTTGTGGAAGAGGGAAG.AA.TCTTTGACATGTTGGATCCAAAAATGTTGGAAAGTATGGGTGATGA.TGAAACCGAAGAACACAAGA.T.ACGACGAATGAAAGCAGTCCTTATGCTCTCACTC.AGATGTACT.GGTCATAGAGGTGATGTTCCAAAGATGATGGAAGTTGCCAAGGAAC.TAAA.AAGGATTGAGAGATGGACATAGAGGA.AACTT.TTACAAAGTTTATTGTGTGCATTTG.TATGAAGAGGGCTAACTGGTGGGCAGAGTAGCTACAGTTAACT.TATTTGCTCAA.TGTGTAATATTTAAGAAGATGTGGATCAAATTG.AAATATCTAATTATG.GGAGTAGAATGTATATTATAAA.TGTATTGGGTCAATATTTAATAACTAAA.ACGA.CATGGAT.AAGATTATAATAT.CT.AATTTGTCGGAATTTGA.CCACTCAGTAGTT.G.AC.T.ATCACAAATCAAGTTTGCTTCT.TTGCAAAAGCCAAAGT.T.TCGAACTTTCTCCAATAGAGATGAGCAAGAA.CAATAAGAAGAAGAGAAGA.T.GG.GATTTGAAGAACGGAGGGATTCTA.TTAGAGGAG.AA
JJ=    31  MV=                ACATGCGTGTGGTTT.ATATATGTACACAAGGTGGTTATAATTTT.TG.GTTTTTGAATTTAATCCAGCTCACCAGCCTGATTTTTCGAGATAAT.CAGTTTCTGATCC.TATCAT.T.ATGCATTGGAAACGAAGACTAAGCTCTGGATTAA.TTAGAAAAT.CGTTACATTTATTATTACAGGAGTTGCCAATTTTAAGAGTTTAGAT.GTTT.GTTCATATAGAAAGTGTAATGATATG.GTACC.TTAAATGGAATGATATCATATATGT.TTTCTCACCTAACACAATACAACTTCTTATCATTTTTTTTTAA.TAAATATGTAT.AATGTACGATTACTATTTCTTTTTGATCAAAAA.AGTTTTGCTTTTGGC.AGATAAGTTAAAGGCTAAAAGG.CTGTTGGATATGGACTTCCACGTAAGAG.CCTA.CACGATG.TAACGTTACATTA.AT.CTCAATTTGTTAAATTA.TAGTATCATATAT.A.TA.T.ATATAGAGAGAGACAGAGAG.A.TGCATATGAAATTGGT.T.TGTTGACTGTAAATTACATCGGAGAATTGTA.GTGATCGGAGAAAATGAGT.G.GC.GTGGTTGGGTTTGTTGGTCTTGAT.TCTTTCAGC.TT
JJ=    32  MV=                TTTCACCATATATAT.AAGCCCAATTTTAAGAAGGTCTATAAATG.AT.CAGACTATAGATGTATGGCATTTTTGTGGGTAGTGTGAATTCCACT.ACCAGCGAATTGG.TAGAGA.T.ATAATAACACATACATTGTGTTCTCGACTTGACC.CAAAATTGC.CAAGACTAATTTAAAACTTTTCACTTACAACCTTTTTTAATGCATT.TTTT.TTTATAAATTAGAAGTCCATATAGAA.GAAAA.TAATCAAACATGTCTCATAACAGTT.AAATAAGGAGTAAAATATTCCAAAATACTTTGTGAGAAGTCAT.TTTTATTTTAA.TTATGCT.ATTTTCATAGTTATCTACTACAATT.ATTTTTGTTTGATTT.TTTATCATAATATTTGTCTGAA.ATATTTGTTTTTGGCAAAAAATAACCTC.ATCT.TACATAG.TTTCCTATTCTTG.GC.AACAAAATACACATATA.TAAAATGATATAT.A.TA.T.ATATATATATGTAAGTATGTTT.GGGTGTGTTTATTTTT.G.CATAATTGGATTCAATAACTGTAAAAGAAAT.TTGGAACCGGTATCATCAA.A.AT.GGAGAAAATGGTGTTGAGGAAAGT.GGTTCTTCT.TG
JJ=    33  MV=                CACAGAAAATTGAAT.ATCTGACTCTTAATTGCTAGATCCTTGGA.TG.ACACTTACTACATCTGTGGAGGAGTGTTATAAGAATTCATCATCAT.TTTTCGCGTGTGG.CCATCG.A.CAGTTTCTACTTAGTCAAAGGAGTGTTTTTTTGT.TGAAAATGA.AAGAGTGTCTACTGTTGAATGAAAATAAGAGGAATTGGTTGCTCCA.TTTG.TCAACAAAAGTGTGGTTGTTTGTATG.GGATG.GGTTTAAGTTTCTGAAAGATTGAAT.TTGGTTTCTCATCGACATGATCTGATACATCGTTATGCCAATA.TCCCTAACATG.GGACAATTCTAATGTGAAGCAAAGGTTATGGTT.ACGTGATGAATAATC.AAAATCATACAAAAATTGTATA.AAGCGTGTCTCGGGCAATTTAAAACACA.CAAC.TATATTG.TACAGTGTGGGAA.CG.TTTAAAATTAAAAACAA.ACAATACAAACAT.T.TA.A.AGGGGCCGACGAGACTCGTCCA.AAGCATTAATTTTTAT.T.TTTTTGTTTCAGTAAAAGAAATGTCATCGTC.AAATTGGATCGACGACGCT.T.TT.ACAGAGGAAGAGCTTCTCGCTATC.GACGCCATC.GA
JJ=    34  MV=                CAAAAGCAACAATAA.TAGAGAGAATCATTCTCCTTGGCCCAGTC.CT.TGGTCGTCGTATCAAGTGATACCAATGCGTGACTCTGAGTGGCACC.CTTATAAGAAATT.AATCTT.C.ATATCTATCAAGAAAGACAAAAACATTTAAAATA.CATAAAATT.TCGATTTTATTGGATAGTTTAGTTATCTATCAAACTGAGACAAAAA.GATA.TACTAATTTAGATACTTGGTCAGACT.AATAG.AGTAATAGTGATGAAATATTAGTGA.ATCTCTCCGTTGAACATTGACTTTTTGGTATATCCACTAACGT.GAAACAAGTTT.GAGCTGTTTCAGCCGCAAAAAATAGCTCTTACC.TTTCTAAACAGAGAC.GACTCAGTCAGCCCCCGAGATG.GACCGGCAAGCCAACAATAATATATACG.TGAA.AATAATT.TTAAAATAAATAA.AA.TAAAGAGAGAAATATCA.AAGCCTTTAACTA.T.AA.A.AGGAGAAACAAGGATGCATCAA.AAATATACTAACTCAT.C.ATCTCAACACTACAAAAAAGAAACAAATACT.CTCTCTCGATACATATTTC.C.TC.ACTTTGATCAGTTTGATCACGTAG.AGTGCCTTG.AA
JJ=    35  MV=                GTTTCTTTAAGTTCA.TACGAGTTCAAAGAGGAGCAAATCATGTA.GA.CAACACTCTAGCTAGAGAAGCTCTAGCATCGTCTATAGAAAACAGT.TTGGACATGTTTT.TGCTTA.T.AATATTATATTTAGTTGCCGACAAAAAGTAACTA.ATAATTTGT.AATTATTAGATGTAAGACAGGAGATGAGATAGGGAGACAAGAGTGT.AGGA.AACATACTAGAAGAGTTAAATATATG.TTTGA.CCGAAGAAAAATAGAGTTAAATATG.TTGTGCTAAAAGGATAAAGAGAAGAGTTAAATGTTTTTTATTC.TCTCTTTTACA.ATCTTGTGGGTTAAAAGTGAAAACTCATCCTCT.GTATTTTCAAACTCT.TATCTCTACGTGTGCACAAACC.TCACCATTAGATGATAAGTAGAAGACAA.AACT.TACAGCC.AAACAGGCAAACT.TA.TCTCTCTCCACAACATT.TGGTCCATACGAT.A.AA.G.CAAGAAGAAGAATTAAGAATTA.GAGCAAGAAGAAGAAG.A.AGTAGAGAATGAAGCATGAAATGATGAACAT.CAAGCCAAGATGCATAACC.A.TC.TTCTTTCTTCTTTTTGCTTTGCTT.CTTGGAAAT.TA
JJ=    36  MV=                CAAATGGACCCAAAG.GCGTTCTTGTTGCAGAAGTTCAGCATGCC.AG.CTCGTGAACGGGTATGTCTTTGAGCCTATATTATTGGCATCAAACA.TTGTGGCTTTATA.TAACCA.T.TAGGAATTGTATTTATGGCTCCCTGTGTATTGTG.TGTTTCTCG.GAAAGATGGATAAAGCTTTAGCAGAAGGGGTGGATGCTCTGAAGCT.CGTC.TTGGCTAAAGACTTTGGAGAAAGCTG.GAGAT.TGTTCAATGTGGAACAGAAGTACAA.ACACTTAAAACAACACACAATACTATCAGCTTGACCAAATGCT.TCGGATAAGAA.AGACTTATGTATATATTTTTCATCTTGGTGCCT.GTCCCTTGTTCGATT.TTTTTTGTACCTGTATACATTT.ATGATTTTCCAATAATAAGTGGAAAGAC.TCCA.GATTTCA.GATTGTTAGCTTA.AT.TACACGAATCCAATTCC.CAAAAACGTATAT.A.TA.T.ATATATGGTCGTACTCGTTATT.GACTATTGGAGTTTCG.A.GTTTGACAAAAAGTTCCGGAGGGTAAAATAT.GCCGACGGGATGCGAGTTT.C.CG.ATGATCAAAACCTTCGAGAATGCT.CTTACTGCC.GC
JJ=    37  MV=                TTTATTAGGACCTTT.GTCTGTTTCTAGAGATATATTATAAAGTT.AG.ATGAGAAGACCATGGGTAAATTATGATATTCCAGCTCTTCTTCCCT.GTACTATATGTCT.ACAGTT.G.CACTGATCAATAAGGTTCACCTTAATTACCTAGA.AGGACATCA.ATGTTAAAAACAAAAGGGTCCCCAATTTGAATAAGAAATTCAAATT.AAAA.TTCAAAACAGTAAACCCGGAAGTACA.ATATA.CAGCTCCAATCTTGTATCAACTATT.AATTGCATCAGAAGAAACCAAAACCACGAAAGGCCTATGAAAT.AGTTACAAGAA.ATTTTTCACTTGTGTAATTCCAATCTATTGACC.TATACTCTCCATTTT.TAATTTCTTCTTTTTTGGGGAA.GCAAGCACATCACGTAATCATGTACTTA.TTCC.ACCAGAG.AAGCATACAAGGA.CA.CAGTGGTCCATCTCCCG.ACTTTTCTTCCTC.T.TT.T.TAAACACTTCAAAAAACATTCA.TTCCATACCCCCAAAG.C.CCATCCTTCAACATTGCTTCCTAACCAGAAA.TCCACCATCATCTTCCCAC.G.AA.TACAACTTAAAGCTTTACCAGAAA.ATGGAGGGT.CA
JJ=    38  MV=                AAGTGATCATTGTTC.CAAATGATTTTAAGTAGAAAATGCATAAC.AC.GTAGAAGAAGACCTAAACGTGGGAATCGCTCACTGGTTGATAGTAA.TCTAAGGTGATTT.GGCTAA.A.ACTGATCAAAAAGCTGGAGATATGGAAGGAAGAA.GTAATCATT.TTATACCTTTAAGTTGCCCTTGAATGAGGCAGCAGCAGCAGCCTGA.GTCG.CCATCGTTCTTCAGCTGTTTGTTAGA.CAAAA.AACAAAAAACAAAACTGAGAATGTG.ATTTCAGTTATACAGATTCGTATGGAGAAGTCTGCAACGAATT.GACCAGAATCA.CCAG.AGAGATGACTCA.CCGGTTACCGGAGAC.AGTGCCGGAAGTGAC.AGCGGCGGTGGAAATGGGAAGA.TCTAGGAGGGAGCTGTATAACAAAGGGT.TTTA.GAAGGCG.GAGGGCTATTTTG.GT.ATTTTCTCATTAAAAGA.AAAGGAAATGACT.T.TA.T.ATATGAAGGAAACTAAATTTTT.TTTATTACATTTCAGT.C.GTCGATTCGAGGTCGAGGGTTTTAGCTCTAT.ACACGGAATCAATCAAAAG.G.TA.CTTGTTTTTCTTGCGTGTCTTCCT.CCTTAAACC.TC
JJ=    39  MV=                AGTAAACGTTTGCAG.TTTGGTTCTTGAGTGGCAAACACTTTGAT.AT.GTTACTATATGGTCCATACCTTTCTCATCATTTTCCACTTCCACAA.AGCCAATGTTTTG.GGGATG.T.AGGTAGATACAAACCTCCAAAAGAAACAGAGAGC.ATGAGATCT.CAATAAATGTCCTTTCACCTAACTTATCACTGTCTCCCACTTAATT.CTCT.CATTTATAACCTTCACTTTCACTTAG.TGTCT.CTCCACTATCTTGTCTTGTTTCGCC.TTTAATTCTATTCCTCTCCTCTGGCTCTCATTTATAATCTTCA.CTCCAAATGCA.CCTTTCTTTGTACTCCCATCACTTTCTCTTCGA.TATGGTATTTACTTT.AATCCGATTCGAATATTGTAAC.TATGAAAAACAAAATGAATAGTAAAAAT.ATCC.GTTTCGT.ATCCAAGCCTATT.TT.TAAAAGACACGTTTGTA.TAACTCTCTCTAT.A.TA.T.AGAAAGGAACCACGAAGCTCTT.TCAAGAGAGTTCTATT.C.TTGTCTGAAAACTAGTTCCCTATATTTCTTC.TTTCTTCACACACATATTC.T.CC.AATTCTTACATAAATATCAAATAA.ACCAAACTT.GA
JJ=    40  MV=                AAAATGACGGGCGGG.TGTAGCCTTCTTCCAGGGATGAACGAGCG.GT.TGGAATGTGGGATTAGGATGATAAGACCTTGCGGATCACCCATTAA.CGTGGTTAGAGCT.ATGGAT.C.CAGTGCTGGATGCATGGCGAGGAGCATCTGCATT.TGCTGCTAA.TTTGAACTTCTTGGGGAATGCCTTTACTAAGATGGATTACGACGAG.AAAG.GTGAAGATTGGCTTAGAAATTATCAA.ATTCG.ATACAACTATTTGTGATTCCTCCAG.TTGCTATTAATTGTGGAGTTTCTTATTTGATTAGCTTTAGCTG.TCTCTAGATCA.ATGAACGATGCTTTAGGACAAAAATACCAAAAT.TTATTTGGACAAATA.CAAAAATCTATAAATCATAAAA.AAATTAGAATTTCTAAAAATAATATAGT.TTTG.TCATTTC.CTTAGCCCAACTC.AA.AATAGCCCAAAGTAAAC.CTCTCCGATTCTC.T.TA.A.GTCTGAGGTAAGAACCCTAGCA.TTTCTCATTTTGAATC.T.CGCTCGAGCTCACAGTTTCTTCGTTGGGGAT.CGAAATCGTGCCATTTGAG.T.TA.GCCTCTGTATAGATCGATGGCTAG.CCTGAGAAG.AG
JJ=    41  MV=                CTATATTATGCAGTG.TTACTGTCACGTGTGTGATAAGCCTGCTC.CT.TGTGCACTGTGGA.TGTCTTCTCATTGCAATGCTTCAGCGGACTCT.GTGGATCCGAAGT.CACCAA.C.CAATGAGAGTGAGAGCTATTATTACTCCGATTAA.GATTAGCTT.TGGAGGATTATGTAATGACAATGCCTAACTAATTATGAGATTGGTA.ATGT.TTGAAACCAATTTGCTAGCCGAATTG.TTGCT.GGCTGAATTATTCCAGTATAGACCT.TGCGGATAGACGGGTTATATTTGCCGTGAACATTTGTCTACGT.TCAGACCGAAT.AACACGATGCGGTTTTATAGAAAAGACCTAACT.TTGAACCAACAACTT.CTTTGACAAGCAGGCTTATTGA.TTCATATATGCTAAAGCACTCAATAATA.AGCC.AATCACA.TAATGAAGTCTAA.TT.GGGCTAATAGTTAGGCC.CATATTGCTATAT.A.TA.A.AAAGCCTTTTTAAACGCTACGT.CTGAAGGAAGAGCAAC.G.GTTCGGTGTCTCTCTCACTCGTCTCTTCCGT.TTCGATCTCTGAGACTTTT.G.TA.GCGAAAAAAATGGAGAAAAAGGAA.GAAGATGAC.AC
JJ=    42  MV=                GCCCTTGAATACGAC.CTGAATTGGTACAACGGACCCATGCAAAG.AA.AGACAATCGAGCCTAGAAATTTCTGAACAATTATCGACTTATCCAT.ATAAATGCTATAA.ACACCT.A.ATATCTCATCCATATCCACATTTAACACTTTGTT.TTTTCTAAC.ATTAGTATGCTACTATTCTTCGATGCCTTAATATCGGATGGTTATT.ATTA.GGTAGTTATATTTAGTCTGAACACTA.AATTT.TATAATCATTACCCAAAAAGTAATT.AGTCACGTTTTTTACTTGATCTAAATTTACAAATGTACAATGT.CTTTACGCGCT.AAAAATAACAATTGTGGACAAAAAAAACTTAGC.AGACAAAATTGACCA.CAAGTGATAATATCTAAATTTG.GATTTGTTCAACGACACAACACGTAACG.CGTC.TTCCCGT.ATCTTGCGTATGA.CT.CCTTGAGAGCCTCTCTT.TAATTGTCCTATA.A.AT.A.TAAGTCTCTCTTGCAAGACTTT.TGAAACCACAACAAAC.A.CAAAAATCAAAAGGGGTCATTTACTATCTTT.TAAGAGACGACATATATAG.T.TC.TCGACCAAGAAAAGAAAAGGGGGT.GACCTGAGT.TC
JJ=    43  MV=                TTCCTTTTGGAAGAC.TTGACAACTGATGAACAACTCTTACTCAT.AG.GATTGAAAGATCTAAGGAATGATGATATATACACGTTTTTGTGACA.GACATGCGTCCAA.GT.TTT.G.TTCCCATTTGGTCGTGCGTGCAGGTTTCTCTTTC.TTTGACCGC.TTCTAATTCCATAGATCGTGCTATAATGTAGTTTTGAGTTATCAAC.ATAT.TAAACTCTATACTTTATATGATTTAA.CGTTG.ACGGCTGACTATTTTATTCTTTAAC.ATCATAGAACCTCTAGGAACGTGCGTCCAAGTTTGAGGAATTC.AGTGACGATGG.TTTTATCTCCCCGCAAAGGTCAGCTCTTTTTGT.CTTCTCTACGTTATT.TCATCAACGTGTAAACATGTCA.CTAATTGAAAATTTCCGTAAAAAAAAAG.AAGG.CCAAATT.GGAGAGAGAGAAA.GA.GATACGACTTTGGAATT.TCTAAACTGTTTT.A.TA.A.AGATGGAGCACATAGAGATATT.AGATGTTCATAATTAG.T.AAAATTGGGTTTCTTGACCCATAAGCAATGT.TGTTCCCTCCTCTTCGTTC.C.CT.CTTTCTCTTCACCCTCTTGCTCTC.CTCCGTTTG.TT
JJ=    44  MV=                TCTTAAAGCCATATA.TAGAAAAAAAAACTAGGGAAGTTTAGGTA.TT.GATTGTTGGTGAAGAAATGTTCTTTGCCTCTTTGAGAACTGTAGGA.ACAAATTCAAACT.TTAATT.T.TTTACCTTCTTTTGTTACTCTTTTCTCAAGCCAA.AGTTATTCT.TTCTTCATTGTTCAAATCTCTCATTCAATGCTCTCTAAACTAGATT.CTGC.TTCTAGTTCTAGCGACTTTTACACAC.CCTCC.TAGCCTCCAAATAGCTTTCACCGGT.ACAGTTACAGTATTATCTAATCTTACCCGGTTCAGATTGAAAC.CGACGCAATCT.CAAGTAAACCGATAGAATGACGGGAGAACAACC.GGTTGAGCTTTTGGA.GTTTACATCGGTTTATTACTTT.CTTGTTATTTTCTTAACCCATTGGTTCA.TCAA.AGTGATT.AAATAAACCGGGA.TT.ATCCGGATTTTACCGCT.ACGTTCCTTCCCT.C.CC.A.TTTGTCATCTTATCTTCTGCGA.TTACTGGTAAAGTGAG.A.AATCCGTTAATCCCTAGAGAAACTGTAATCG.TCGCGGTGATTCGGAGAAA.T.TC.TTCTGCTTCCGCGGAAAATGTCAC.TAACCCAGA.TC
JJ=    45  MV=                GTGATTATCCGAAAC.TTTGATAGACCGACCATCTAGTCAATATA.TA.CTTACCACAAGAGGACCTGTTCTTTTGAAACCATTGTGGAAAATAA.GATATCAGAACAC.CAAATA.T.GACTTAGAACACTC.AGCAAACAAGATCATTGAA.AGACATAGA.GATTCTAGAGGCTGACAACTCTGCCTTCTCAAAACTTGATTTAAGC.TAAT.TCAAACCGAATTTAAATCGGTTCGTT.TTGGG.TTTATCTTTTTCTGAGCAGAACGAA.ACCGTAAAATTGAACCAAACTCGATTCTAAACCAAAAGCCTTT.TCTGGATATTC.AAAATAAACAGTTGTCTATGTTGAAAGAAAGAC.ACGTGTCTATGACAC.AGGTGACGTGTCAATCCAGTAT.CCATCTTAAACATCTGTTAACACTCTTC.ATCT.TCCACCT.ACTCAATCACACA.CT.AGCATTACGTAACGTAT.GGTACGATCTAAA.T.TA.T.TATACATATCAAAAAGTGGCTG.GAGCCGAACAAAAAAA.A.CATACGATAGAGAAAACGTACGGAGTAAAAA.ATGGAGACTTACGTTGATG.C.GA.TTGGAGAGGACACGGCAGCCACAA.CAACGACGG.CG
JJ=    46  MV=                GAGACATGCTAAGCG.AGCGCTCTACCATCTGAGCTACATCCCCA.TT.TGCTCTTCTATATGAAATTTGAAGTATATAATATCTCATGTAAGGA.GAGAATCATTCTT.ATGGAT.T.CAAGATGATTTTAGTTTGGTAGGACCTATAGATT.CAAGATCGT.GTTCATATCTTCACTATCCACTCTTGAATCCCTGATGTCAAGATCC.CAAT.AAATCCATCATTCGGGTATTAAATTT.CTACC.TAATATTAAAATTTGTTTTTTTTGT.TTTGGTATATACTAAAGAAGACCCTTAACGTCACCACATTATC.TATCACAGAAA.ATTGTATTAATATATTCTCTTTGTTTCTATACC.AAGCAAAATATTTTA.CTATTTTACATTATACACTAAA.TAAGACCCACCATTGTTGATCAAATTGA.CTAT.ACTTATC.TTGAGCCGCCGGA.TT.CAATTATTATAACTCCA.ACATCAATCTCAC.T.AT.A.TATTATACTTGTCTCTATAATT.CAACAATTCAAGCTTT.A.TCTCTTTCTTTCTCTCCTCTCTATCTTTCTC.TCACACTCATGGGTCTTCC.A.AC.AGATTTCAAAGAGCTTCAGATTCC.AGGTTACGT.AC
JJ=    47  MV=                TAAAATTTAGTTGTT.ACTTGTTAAGATTGAGGTTACCGTAGTTG.AT.TAGACTAATTAATATTAGTTGATCCAAAAAAGTATGATATTCAGGA.GTAGTGTAGAGAT.TTCGG..A.AAGATTCAAGGTGACCATTACACAATACTTAAAT.ACTATTCGC.AATGACA.AGTGAAGCATCGTTATCAACTTCTCCCTCTCAATCCCC.ACCA.CCACTCTCTATTACCTCATATAGATA.GATCA.TCCTAGTGATCATACACACAACATT.GATAGCGAACACCAATAGTATGCTATATTCACAACAAAACAAA.AATGGACTAAT.TCATTTGTTTTTTTGAAGTAAAGGAATTGAACA.ATAATTATTTTATTT.TTTTTGGGAAATACTATTCAAG.TATTTGAAATTAGAAAAGTATTTAGTCT.TTTT.CTCTTTA.AAATATGAATGCA.AG.CTGGCCGCTGGCCGGCA.CACACAGCACAAA.G.CA.T.GTATATAAGATCTCTCACTCCA.TTTATGTAATTATACA.T.ATAAAGAGAAATTGTTTTTTTTTTTTAAATG.GTTGTGATGAACAAAACGA.A.TC.TCTTGTTGCTTATTCTCTCTCTTT.TTCTCGCCA.TC
JJ=    48  MV=                AACCTCTTGCTGGAC.TCTAGTGGGCTTCTCACATTTCATAGAAA.AT.AAGTAAACTTAAAGCTCAGTCGTTTATTAGGCGCACAGACGCAACG.CACAGAATAAATA.CCTCTT.G.TCGGGCCCACTGGGCCATCTCGATTCATGGACAT.CTTAACAGT.TTTAAAATTCATTATACAGCCCATCTTGAATAAAATATAGTTTTGC.ATTA.GCTAATTAATTGGGATCGCTTTGAAA.AGAAA.AACCGGAGTACAATATTTCAGTTAC.GGAAAATAATTGCGTACAAAAATGGGCAAAAAAATGGCTCTAC.GTTACTTAAGC.GAGCAAAATCATTTTTACTAGAAAAGAGAACTG.AAAAAGCAAAGTTTT.GTATTTTTTTCTCTTCATATAT.ATATATATATATATATATCTTTTTTTTT.TTCA.TCTTTAT.ATATATATATATA.TA.TATATATATATATATAT.ATATATATATATA.T.AT.A.TATCTAAAATAGGAATTGAGCA.AGGAAAATCTCATACT.A.CTAATTTGAAATTTAAGAAAAAAAGGAAGGC.GAATCGTAGACGGGAAATT.G.TT.CTTTTGCCGCTCTCGGACGAATCG.TCTGGTCTG.CT
JJ=    49  MV=                TCTTTTTAGCAAGCA.ACTTGCTCGAAACGCTCACATGTTTCTAT.CA.TTACCTTTGCGCTCTGCAACTACTTTAGTATCTTGTTAAAGAAAAA.GTGGTAATAGTTA.GTATTA.T.TTGTAATGTTATGGTCTGTCAATACACTAGCTTA.GCTTGATTT.GATTAACTTAATTTCCAAATAATGAGATACTGTCTACATGGTGATA.TAGC.TTTGTCAAAGTTCATTAATGACAATG.ACAAA.AACAAGTGTGTTAGTAACCAAGATA.ATTGCATTTAGTCGTAATTCATGTTTTGAAACGGAAATAATTA.GAAAGATCGAA.AATCTCTAGATATTTGTAGAAGGTCAGTACATA.ACTCCACGAGTGGTC.GTGATCCAATTTGTGGACAAAT.TTGAAAAGCAACTAAAAACAATCAAATA.AGCA.CGAACAT.CCTTTTCCCTCCA.CA.CACATCAAAATCCACAG.TTTGGTCCATATA.T.TG.C.TATATATATAGAGAAGCAGTTA.GGCATTTAATTAAGGT.T.GCATACAGACAGATACATACGCAACGAAACT.ATCAAAGCCGAAGTAACAC.A.CA.CACAAAAATCATATGAAGAAACTA.AATTCTAAA.GG
JJ=    50  MV=                GATTAGAGTAATCTT.CTGTACCTTCGTCCTCCGACGTGTATTCA.CC.ACCGTCGCTGTTCCACTTCTCCGCCTCCATATTCAGTAAATCTAGA.CGCAACGCGAGAC.AAACTA.A.GCTCTCTACTCTTGGAATATCCGGCGACGATTCA.ATCCAATTT.TGTGGATCTCTCTCTCTTTTGATTTGATTTTTTCTGGAAGCTTGTG.CAGA.GAGAGAGCTTAGCTACTTGTTCAAAC.TTTCA.TCTACCTTTTACGAAACGTCACCGT.TTTTTAGGTCCATTGACAAGTTTCCTCTACCGTCGTCGGCTAT.GGGAAAAAATC.AAAAAATTATTGGAGGAGAGCTGACGTCATCAC.TACAAAAATATATGG.GCTAATAAAATTATGGGCCTAT.TTGTGATGGGCCTATTTAGTGGGCTTAA.AGTG.TGGGCCA.GAATAATATATAT.AG.ACGAAAATGGCATTGGG.TGAAATGTGAAGT.C.TC.T.TATATATAAGTATCGAGAGAAT.TAGGGTTTTCTAGTCT.A.GTGTTTCCGGGAGCAGCCTGAGCAGGAGGAA.GAAGACGAAGAAGAAGAGG.A.GC.AGCTACTACCATGGTTCTCAAGTA.ATCAAATCT.CA
JJ=    51  MV=                CCTCTCTTAACCAAT.CAGATTCTTCGAACGAAACAACATATACC.AG.ATCAAATTTCCCATCTCACTTAAGATAGACATTCTTAAATTCCCAC.TATAAATTCACAA.CCAAGG.T.GTGGAGGTTACCTCGGGACCAGCATCGGCCCAGG.CGAGCTGGG.AAGTGAATCGGACAACAGCGAGAAAGGGATTTTCTTCGGAGGTGGG.AACA.ATCGTCGTCATAGCTTAGCTCCGGTT.TCGAA.TCTTCTCGGCTGCGCTGAAGAACAA.ATGCACCACAATTACAACTTGTTTCAGCAGCCGACCAGCAGAG.ACAAGAGAGAG.AGAAGAAAATGAAACCCTAAATCTCTATATTTT.TTTCTTTTCCGGTTA.AAGGTAACCGGAACCGAATACG.ATTCCTAAATTAACGGTTTACCTATCTG.ACGG.CTAATAA.ATTATGAGAAAAC.TC.CAACGGTCAGGATTGAG.CTCTAGTCCACAA.C.CC.T.TATAAAAATCGATTTCTTCCTC.AGTTAACATTTGAGAA.G.ATTAGGGTTTAAACGCTGCCGTGTTCCGCCG.GATCGCCACCGTTGAAGTC.A.AG.ATGGTACTTTTACTCTCTCCCTCT.CTGTATCCT.TT
JJ=    52  MV=                GTTCTATAGAAAAAG.CCGAGTGTTTAGGTGTCGCCAGGTAGATT.TG.GTTTGAGAAGAAGAGATGGGTCCCCTAAACTGTTGAATCATAAAAA.GCCTTCATTTTTG.GTTTAA.A.GCAAACGTTATAAAAATCCCTCTATAATGATTCA.TGACCCACG.TTAAGGTCTAACCGGAATTATAAGCATATACATTCATATATGTGAG.TATT.TGTGAGATGGGGCCTTCTTGCTAAAG.CTTTT.TCCGTCTCTCCTCCTACTAGGGTTT.TCACACTTGCAGAATCTTCAAAAGCCAGAGTTAGGTTTTTATT.TAAAATATATA.TATTGGTTTTAGAAAATATGTGTGATGAGTATC.ATGACAAACACTGAC.CAAAAAGCAACCCAAAGTAAGA.CAAAATATTAATCTCAGAAGATGCCAAT.CCCA.TGGCA.T.ACTTTTACACATT.CC.CATATCATATCTTCTTC.AGAGTCTCATCTT.T.TT.A.ATTATATATAGTCACCTTCATA.TGTCGTACGAACATCC.T.AATCACTTTAATTAATCTCTCTCATCTCTTT.CTCTCTCGTTTTCTAACGC.A.TA.CACTTTGAATGGCGCCCATGAGTT.TGCCTCCAG.GA
JJ=    53  MV=                TTCAGGTTTTAACAA.AAAAAAAAAAAAAAAATCTAAGATATCTG.TA.CTTGTACTATCATTCAATAAGAAATCAACAAATGGTTAAAAATGAT.GCAAAAAAAAATA.AAATAA.A.AATTAAGACAAAATCTGTAAATTTTATACAAAAG.ATTGAAAGA.ATATTGACCAAAAACTGTAAATTTCTACATGGATAGTAAGAAACTT.TCAA.AAAATGCATAAGATTATTAATAGATA.TATAC.ATAAGAAAAATAGAAGGAATATATT.TTTAAGAAGATAGCCTAACTAATTATAGTTCGCAATCTTATTG.GTCTTGTCTAT.ATCTTTTAGGATAAATGAGAAGATGTCTAATAT.TATGAGATCTAGGTA.CAACATTTTTAGCTAATTTATT.TTTGAGTAAGAACTACGAATGTTAATGA.TCCT.TAATTAG.CCATGGATTCCAT.CT.TATATAGATTCTCTATA.AATAGTTGAACAC.G.GA.C.ATATACATAGATATGCCAAACA.CAAGAGAAAATCAAAT.C.AATTCTACAATTGGTCTTGAGATCGTCTAAA.GATTATTTAAAAAAACGAT.G.TC.TCAACTGAAAATTGGATCTTCACA.ATGCTTATG.GA
JJ=    54  MV=                CAAGTATTTGCGCAA.AATTTCGTGACGATTGCAGAGGATCTTAA.AC.CCTTGAGTTTTTTTCCCTTTGAAAAAAAATCCCAGAACACATAGGT.CTGTTTCATCCAG.ATTTTC.T.CGCAGAAACCTGAATTTTTTTTTTCTTGGATTTT.CTTGTCCCC.TGGTTTATTTCCCCCCAAAACGGACGTTGGAACTTGGAAAGCGAAC.GAAG.AAGAATCATGAAACTTTGTAATTCCG.ATGTT.ACCCCTTTTCATTAAACCGATCCGG.TTTATCTATCTCGCTTTCAACGGATCTAATAGAAAAGAGAGAA.GCGTCTTTCTC.GTTAATGGGCCAATTCTTTTCTTAATGGGCTAC.ACGTTTTATCATCTC.TATTTCAACGGATCTACTACTA.CATAGAGAAGAAGCTTCTTTTTGTTATT.AATG.GGCCAAT.TTTTTTTATTAAT.GG.GCTAATTGTAACAGTAT.CATTTCTGAAAAC.C.CC.T.CCCTTAATACGCCTCCGTCTTC.GTTGGTTCTCGTAGCA.C.CGTCTCCAATGGCGGGTTTCAGTTCTCTAAT.TCCTAGAACGCTTCTGAAA.C.GC.GCCGTTAGTAGCGCAACAAGAAAT.CTAACGGCG.CC
JJ=    55  MV=                GTTAGCTTGATAAAA.ATTAAGGCTATAAGCTAAATGTGTAAAAT.AT.AGCACATAATGATAAGCGTAATAGAGCAAGACCGATATTGTTAGTT.CATCATCATCATC.ATCATC.A.TCATATATGTTGGTTGGCAAAATTTATTGCTATT.AGTATCTTA.TCAAGTTTCAACAAAAGTAAGTTAGAAATAAAAACTGATGCCACAT.TTCT.TCTTTCATAGTAAAAAAATCATAACA.TTGGA.AACTTTTGAGAAAATCAAGCTTCGA.GAACAGGGTTGACAAATCCATAACACCCAATCGAATTTAATAT.TTGAGATAGAC.AAATTAGCGTAACCGTCTCACCCTATCCAAAGA.ATTTATTCATTTCTCTCTCAAGTTTTCTCTAATATTTT.GACAAAATTTTCAACGACTTATGTCGTA.TTTA.GACACAA.CTATGTTACTACC.AC.ATATACACATATATACT.ATTTAGACACATA.T.AC.T.ATATAGCTTTGAGTCTCCTGTG.TGAGAGAGAGAGAGAG.A.ATTGTGTTGTTGCATAGTTCCAATAATGGCA.AAGACGAATCAAGCCATCA.C.TA.TCTGTTCCCTTCTTCTGCTTCTTC.TACTCTCTG.AA
JJ=    56  MV=                ACAACTTAGAATGCT.AATCATGCTTCCGTTATGTTTTCCCTCCG.TG.AACACTAAATGGAGAATCATCAACAATATGTTAAGGATGTGTTTGT.TTGGGCTGCTTCG.GCAACT.T.TCGCTGCTTGTTAGATTGCGACTTATTGCGAGCA.TAGATGTCA.TGGAAGTAGAATTCGAAATACATCGAGAAGATTAAAATACATCGAA.CGTA.ACGATAAATGCATTTACGAGTGCCAT.AGCAT.GACTTTCTTGGGGACGAGGATCATG.GATGAATAAATATACTTGTTCAACAACATATGTTATGTTGCAC.GAGCAAATTAA.TTTCACATGGTGACGTTATCGACTAATGACAGTAGTTTGTTGAAGTGAA.TCAATGAGGTACTGAAAAGTCA.TAGAACGTGGAAAATTACATTTGTCTTG.TCTG.CTAGAAA.TAATTGTAATGAG.TT.TTGCAAATTTGAAAACC.AACATGTGAAGAA.A.TC.T.ATAAATATAGGTTTTAAGAAAC.AAAGAAGAGCATAAGA.A.AGAAAGTCGTGAAGATGAGAGGCGTAACACC.AAACTATTACCATTCTTAC.A.CT.TTCTTCTTCTTCTTCTTCGTTGTC.TTATTAGCT.CT
JJ=    57  MV=                GTTTCTTTTTGTAAT.ATTCTCCACTATCCTACAAATGAATAAAA.CT.TCACTTTATGCTTATACGTATAACGAGTATTGTTGATGAATGATGT.ATATGGATCGTAT.AACGTT.A.TTCCATAAGAGCTAAATAAAAAGTTTGCCTACTT.TGACTAGAC.ATTTTTTACAAACACTTCTGTTTTCTTGCGAATAGTATTTTCTTTG.AGCT.TATCAGATAAATGTCTACAGTCTACA.CTAAA.TGTCTAAAATCATAAGACCTTTCGC.AAGTATAATAACTTTGACCAAAATAGTTTAATGATTTCTTTCT.AGTATAATTTT.AATTATATTTTGTAATAAAAATGATTCATAACA.ATAATTAACAAATAA.TCAAGAAAAAAAAAACTTACCA.AAATATTTTTTTGTGTTAAAATACTTTT.TCCT.AGAAACA.TTAATATTTATGT.CT.CAAAGTAATAAAGAAAA.GAGAAGATTTGTT.A.TA.T.ATATACAATACAAGTGAAGGAT.TATCACGAGTAGGGGT.T.TCATTTTCAGCTTCGACTGCGTCAAAAAAAA.AAAAGGAACCGTACTGTTT.A.TT.CTCTGTGGCGTTGAATCTGCGATG.GCGGGAATC.AG
JJ=    58  MV=                ATTGCTTAGAATCTT.TTAAGGAGGTGGAAATGATGATATTTCTA.GA.GAAAACTCTAGAACTTGGATTTGACCATAATTAATTATTGGATAAT.TGATCCAATAATT.AAACTT.G.ATTCAAAATCAAGTTTAACTTTCAACAGGCAATG.CTCACGGCG.CAGAGAGAAGAGAAGGCCAAATTCATGTCAGACACTTTGCGGAAGT.ACAT.TTCCCGCGAAGAATGTTCCCAAGTAC.TGGCT.CTTTCAACTTCTGATTTTTCTTTCG.TTTTTTTTGTTACCCTAATTCTGTTTTTTTTTTGGCCCTATCA.ACATATCTGTG.AAATTGACTTGCTTCTCAAGTTCTTGCGATAGT.GATACTTGAAATTAC.GAAATTCACCAAACTGATACGA.ATCAGAGAATTGTCTTTATCTTTTTTTC.TTGT.GAACACA.TAAGAATCTGATG.TT.TAAACCCACAGTTTCTC.AGAATAGTTCATG.T.GT.A.TATAATGTTCCAGGCTAAACGG.CGCAAGACCTATAGGC.A.AGAGATAATATCCAATTATCAGGTGAGGAGC.CTTTGCTCGTCTTTGCTTT.C.TT.AGACTTTCTTTATGCAATGTTTCC.TTTTCTTGC.AG
JJ=    59  MV=                CCACGTATTATATAT.GCCGTTGCACACAAACAAAAAACAAACAA.AA.ACCTACATTATGCTTTATCTAGTAGTACCTAATGTATTTGTTCCCC.ATAATTCAATCTT.AATTCC.T.AATGACGGAGTTATGGCACAAAGAAGAATTGTCT.TGTTCTTTC.CCTTTCGAAAACGACACTAGAGGTTTAAAAGAATCTTAGGTCATGT.TCCC.CCATTTACTCTTTTGGTTAGATGATA.AATAG.ATTTTTTGTATAATAAGTTTTCATG.ACATAAAGATATAATCACTTATTTGTATAATGATTATGAAATT.TCACTTGTATT.GTTTAAGCGAAAACAAAGGATCAAAACTGATAT.TGTGCAATCTTTCAA.TGCAATAGTCCTAACAAATAAC.AAACCGAAGGGGTACTTTTCTAGATGGG.TCTG.GGCCAAG.GCCCATACATTTC.GG.GTGCAGAGATCAAACGT.TGCCGTATACCTT.C.CT.T.TTTTAGCTAAGAAAAGAAGGCT.ACACTTTGGTAGACTC.G.TCACTCACATCATCACACACAGAGCTAGAGC.TATGTCAACAGAGACTAAA.G.AA.ACCCGACCCGAAACTAAACCCGAA.GACCTGGGA.AC
JJ=    60  MV=                TCATACAACTTTTTC.TAGTTGTAATCTACCTTACTTTTCTTATA.TA.AAACACTAGTGTAAGAGGATATACAAGAAACTTTCACTAGATAAAA.AAAATTATTATAT.TTGTTC.A.TAAAATTATAAAGGCAATATTCTTAGTGTGTTTC.TGAATAATC.ATAATAAAAGGAATCCTTTTTCATTATTTTCTCTTGTTTGACCTCT.CTTT.TTCAACTTAATTAACCATCAGACGAC.TAAGA.AATAATAGTCCAGTTGTTTAACCAA.CACGGTAGTTCAAGAGGGTGAGGCAAAGTGAGTTTGTACTTAA.AACCTACGACC.TCTTCAAAGTCAAAACTTTAGATGAACAAAGCC.GAACCAATCATTAAG.ACTAAACAAAATGAAATATTCA.TACTTGATTATACAATTATTACTCCCTG.TCAC.AATCAAA.CGTGTTAAGCACT.TC.ACCGAAATAAATAATTT.TTTATAATATGAA.A.CA.T.GGACTTCTTCCCTACCCTGGAA.CATGGAGTTCAAGAGA.T.GATCCACAATTATAACATAGCCAAAAAGAAA.AGCTTCTTCACATGATGAC.A.AT.CGGGAAGAGTCCGATCTTGCTACA.TCATCATGT.TA
JJ=    61  MV=                TCTTCCAGAGCCCAA.TTAGGATTGAGAACCGGTTTTTGAGTAAC.CG.GTACAATAATAGATCCGGTTAAGGAAGAAAGAATAGAAAGAGACGG.CACTTATTCCTCC.ACACGG.T.AAAGCAAAAGCCCGTAGGACGAAGACGACGACGA.CGAAAGTCT.ACTCAACTTTTTTGCTTCCTTCTGATTCTCTCTCTCTCCGCAATCC.AATC.ACGAGAAACCTTCACGTCACCATCCC.TTAGA.AAAACCCTAAAATCTCATCAAATCC.CAAAATCAGGGTCTTCGACTAGAGATTCTCTAATCCCGCAGGG.GAAGGGAACAA.CAAACAAACAAGATGGTGTTTCCGTGGAACATT.GCTAAATCAGCGGAG.GAAGCTTTTTCTAGATGGGCGG.TGAAGAGGGTTGTCAAATTCCTGTTGAA.GAAG.AAATTGG.GTAAACTCATACT.TG.GTGATATCGACCTTGAT.CAGCTCGATATTC.A.GC.T.TCGTGATGGCACTATTCAGCTC.TCCGATCTTGCTATCA.A.CGTTGACTATTTGAATGACAAGGTTCTTCCT.TCCCTTCCTGATTCTTCTT.C.TT.CTTCTTCTTTTTATTTCAAATGAT.GCTATGGAA.TC
JJ=    62  MV=                CTGGAAACGTTGGCT.AAATCGTAACAAGTGGTTGGAAGGTCATA.TC.CTATTATTTTTAGTCAGTGTATCACTATTTTACTGCTGTTTTGTTT.CCACGTACATATT.GTGGTT.T.CAATAATTTGTATGAATATTTAAACCCACCCATT.TGTCATCTA.CCAAAATGTCAAGAATCTTACATAAGTCGATGACAGATCGCAACGA.TCTG.TGAATAATTTATGCCGAAAGAGTCCA.ATAGG.CTAATGGGAGTAGCCAAAAATAAAC.CAAACAAATATATATTTTTATTAACAAATTCTGTAGAAGGCGA.CGACTTTGGGA.ATCTAAAGTTGTGGGCACGTTACCACGTTGGCT.AATCGTAGCAAGTGA.CTGGAAGGTCATACATTATTAT.TAGTTGGCTTATGTTTGATTTTTTCAAA.AAAA.ACAAAAT.TAGCTGGTCGGCC.GT.TCAATTACCATTAGAAT.GAATTTATGAGTT.C.CT.T.AAGTATACATAAAGAACAGCTC.TCTTTAGAAAGAGAAA.A.AACTGAAACTCAACTTATGCTTTGTTTCTTT.TTTAATTTGAAAGCAATGT.C.TT.CTACTGACCACGAAGAAGTTACCC.TTCCGTTTC.AT
JJ=    63  MV=                CATCATATATGTATT.TATTGTTCTTAGGTAGTTTCCAACTTCTA.AC.TAAAGACAAAAAAAAAAGTTATATTTAGAGAATATTTCTACATGAA.AAGAATACAACTA.TATCAA.A.TAATATGATAACAGTCAACTTTGAACATCAGTAG.AATGGAATG.AATCACTGAAAGATATACTCATATACACATAAAGATTAAGGACATC.AAAT.CACATCCCTTACAAATAAAACCATAT.CCACA.TAAATTTAAAACCCCAAAATTTTCA.TAAAATCCATATACTTAAACAGGAGTTTCTGTATATAGTTACC.ACACAAGAACA.AAATTATGGAATTTTTTTATATGAATGAAGAAT.GAACGTTACGAACGT.ACACAAGTACAAATAACACGGG.ACTGACGCGGAACAGAGCAAAATAATGA.TTTT.TGACATT.ACGTGGCATACGG.GA.CCCACAATACGCGCGTG.ACTCCCAGTCGCG.C.CT.A.TTAAATCTCTCGCTCGTCCACT.TTCTCTCGTCAGCCTT.A.AAACCAGGCAGCCACTAGAAGAAGGAGAGAT.ATTGAGGGAGAAGAATCAC.A.TT.GATAGATTCGCCGCCGATCTAGAG.CCGTTGATT.TT
JJ=    64  MV=                CTTAATTGTCTTTGT.TTCCTGCTGTATGTGCAAGTATGTGAGCC.GA.CCGGTGGTTCAGAGCTATCGCTTGAAGTTTGGTCCCGTTAAGTCCA.CCATTACCTATCT.TCTTCC.C.GGGGAGAAAAAAGAGGAAGGCGAGAATAGAATCT.ATAACGGGA.AACCTTGTTTCAGTGGCTGGTCGGTTCTATGTCGGAGGCACAATCT.GAAT.ATCGGAGACTCCGTGGTTTGTGAACT.TGAAC.GCTCCGGTGGTGTGGTTACCGCTGT.AAGAGTGCATTTCGTCAAGAAAGACTAGACCAATCCTCTCTAG.TAACAACAATA.TGTTATTTACAACTTTCTGTAACAATGCTAAAT.GTGTCAATTATGTGT.TAGTTTAACAAACTTGTCAATT.CACTTGCAATCGAATCGATTCTAGAGTA.TGAT.GGGCCAG.TTTCTAATATGGG.CC.ATATCCGGCCCAATAAT.ATTGTTTGACCAT.T.TT.A.TTATTTCCATACACAGTACACA.TTTGACACTTGTCACA.G.TGCTGTTGACTGTTGAGTCTCCTCTCTTTCT.GAAAGCAGAGAGATTCGAT.T.TG.GAGAACAAGGGCTGAGAAGAGCAG.ACACAGCAG.CG
JJ=    65  MV=                AGAGGATTCTTCTCA.GATTCCTGCAAAAGCATTTATATACGAAT.TT.AAATATAATCCCAAAATCTCATTCAGCTATCAAACTAAACGAAATT.TGTTGGAGATTAT.TCAAAA.T.CAGTTGGACAAATTTGGATTCAGGAGCTTGACAA.TTGTGGACA.TAAGAAGATGAAAATTTTGGCCTGAAGATACCTTTCTTTTGGAGGT.CTGG.CTAAGTTCCTGAGGAATAAACTGAGA.AAGGT.CTCCCATGTACTCATCATCTTCTTC.TTTCGCTGCTTCTCCTCCAAGCCCAGTCAGATTTCTCGTCGAT.TCTGCCATTGC.CGACGGAGCTTGCGTTCGCGCTGAGAGGAAGGG.AGAACAACAAAAAAA.AAAAGAGAATCATTAATGGGCT.TTAATTAGGCCCAATAATAATAGTATTT.GGCT.GTGTTCT.CCACTATGTCGTT.GC.TGCCAATTTTCTTTGTT.AGATCACGTTTGA.C.AT.A.AAAAGGACTAAGCTTTATCGGT.TGAAGAAATTATCATG.G.ATCCTACAGAAATGAGATACTTGGAAGAGGA.AAATGGAGCGATGATGAAG.A.CA.TTCAAAGATGCTGTGACTGGTTTT.GCAACTGGA.AA
JJ=    66  MV=                GACGTCGTTGTCAAA.ATGGTAAGTTTTGGATAGGCTCATCACTC.AT.AAATCAATTTTGTTTACTCTCTTTATTCTTAGTCAACAACGCGAAT.TTCCGGATCTGAT.TAGTAT.T.ATTTCCATAAAATAAATGAATGTATGATTTGTCA.ATTTGAAAA.TAATACATGACATGTGATGTATTGTTTGGATTCCAAGTTCTCACCA.TTTT.GAGGATTATTGCTTTACTACAAAACA.AGTCC.CTAGTCACATTGGTCATTTCTTCGT.TAGTTTAAAATTATATATAACTCAACTTGATGATTCACATAAA.TCGAAGATCAA.GACTTTTCTAGTTTAAAAAAAAGTGGAGTCACG.TTACGTAGTTCGTTG.ATTGTCACAACTTAACAATGAC.CCATTAGAATATTCAAAAGACTTAGTAT.TATA.TACAAAT.GCATGTTTCGTCA.CC.TTTAATTAAGAATAAAG.AGTTGTAATCACG.C.TA.G.ATATATAACTCTTTTGAATCAA.TCTCCTAGTTATAGCT.G.ATCATACTAAAGTCAACATGTATCACATCTT.TCAGATCTCCAGCGAAGTT.T.TC.AGAGCTTTTGGTTTGAAGATGAAG.ATTCTGCTA.AC
JJ=    67  MV=                ACTAGTGTGTATCAG.AATTTCTCAAACATAAATGGCAAACGAAG.AG.ACGAATTTCAGATTTCAGAATTGGTCAACCAAACATAAAGAGATCAACATGACAACATGTATCAGAA.T.TTCTCAAACATAAATGGCAAACGAAGAGACGAAT.TTCAGAATT.GGTCAGACTCAATGATCTAGGGTTTCGTACAGATCGATAACATCAA.AACA.GCGAAAGGAATCTACGATTATAAACA.CAAAA.TCGTACCTCTTTGAAATGGTGAAGA.CACTTCGAGGGAGGAAGTGAACAATCAGACAAAGCATTCGCTG.ATTGAAACTCA.TCGAGAAACCATAATAAGTATACACATGTAAAT.TGTCTCAAGGATACG.AAAGATTCGGGTTAACCCAGCT.TGAACGGGTATGATCCGAAATAATCCAT.TAAT.GGGCCAA.AATTGGGCTTATT.CA.TGAAAGTTGTAAAGGCC.CAATGAAACTCGA.A.GT.T.GATCAGAAGGTTGTCGGCGACC.AAATTTCTAAATCCAA.T.TTTGGGAGGGAGACGACGGCGGAGGTTGAAA.GGGGAAAGAGCAGAAATGG.T.GA.CCGGAGAAGCGTTGATCGCGTACA.GAGCACTGC.TC
JJ=    68  MV=                AGGGACACAAGAGCT.CTGCTCAATTAAATAACATCCACAAACCA.AT.TGAGAGACATGACTCAACCAGACAGCTCCCATGATAATACAGTGAA.GAGCTAAACGCAG.CAATCT.C.TAACACCTCCAATTTCAACACCGAGCAGAGAGAA.CTTGATCTT.TTAGCATAATTCAGACGAAATCTGAGAAACCATTTCCTATTCAACA.AAAA.GTTGACAACTTTAGTAATACCCACTT.CAAGT.CTAAGCAAACAACCCCTAAATTTCC.TTAAACAAAGAACATAAGCTACGTAAGAACCAGTACCTAAGAC.ACGAAACCAAG.CCAAAGCTCTGTTCTTTTCGCAGAAATGATGAA.TCAAAGCTTGTTCTG.TGGCTGAGGAAGGAGAAGAAGA.TACATCAGAGACAGAGAGTAAACGACGT.AGTT.TTAAGCT.TTGAAAAGAGAAA.CG.ACGTCGCTTAAGGATCT.TAAAACGTTCTCG.A.TT.T.TAAGTAGTTGAAAACACCCTAA.AGCCGAACACTTTGGT.A.GTGAATTAAAGAATCGATTTCTCTCTCTCTC.AAGCAACAATGGGTAAAAG.T.TT.CTGGCTTTATTTCGAAACTGTTTC.TTTTTTGTT.GA
JJ=    69  MV=                ATGACCTTAATGAAA.CAAGGTTTAAAGAACTGCATCAGGTGGAT.TC.AACACTTCCTCGCAGCAATAATGTCTCCATTGTGATATTAGATTAA.GTTCATTGTATGC.TTCATA.G.GGGGTTTAATAAATCTTGGATCACGTGGAATGTG.TTTACATTG.AATCACTGAGATAACCTCTTGGGAAAGTTGTCTAGCTAGATTCAGT.TTTT.GTAAGGAATTGGTCAATTTGTCATTT.CTTGA.GATGCTTTTGTATATGAATTGGTCA.TGTGTTTCCTTTGGTTTTCGTGAATTACTCTTAACTAATAGTC.AAAGTATACAT.AATCGTTTACGGTCCAACCATTGCCCCCTTGTC.TCTCTGTATGTGATA.ATGTGCATGTGTTCACATATAA.AGTCTTCGAGATAAGAAATGGTCAGTTA.AGGA.TATTGAA.AGAAAAATCTACA.CA.TAATAATGATAAGTTAA.AAAAAATAGCTAC.A.TG.T.ATATAAATAAATCAAGTTGTTT.GCGCACTCAAAGAAAC.C.ATCACAAGTGTGTGTGTGTATAAATCAAACT.CTTCTAATGGCTTCAATAA.G.CT.TATTCGAAGCTTCCATAGCCATCT.TTTGCTTTA.TC
JJ=    70  MV=                ATCCAATAAGGACAT.AGTCATTCCAATAATCAATTAAGCTTTAG.GA.AACAAAAGAAAGGACAAATTTTTCGAAGTGGGTAGAAGTTTACAGG.CGTCAATCTCGTC.GTCGTA.T.TGGTCTTCGACGATATCTTTGCGAGTTTTTGTGC.TTTTGCTAC.TTCTCTTCAAAGTCCCTCCTTTTTTCCCCATTGTTGTGTTGCAGAG.CAGG.TTCTGGGGATAAGCAAACTTGTGCAA.CTTTA.CAATCCCTTATCGAATTAGGGTTTC.CCCTTCACAAATATCAGCTCGACGGCAACGATTACCTAAAGTT.TCTACGACGGG.GAACAATTTAGAGGATATCAATGGTGTCTGAAG.AAGAAGCTGAGTTTC.AGAGAAAGAGAACGAGAACGTA.TCGTTAAAACCCTAGTAAGGTTTTATAA.ATTA.CTGGGCC.TAATAAGGCCCAT.TA.TTATCTAAATAAGCCCA.TATTTAAATGGTC.C.TT.T.AGTACTAAGAGTATACCCGTCT.TTTGATTTGTGGCGAC.T.TCCTTTTTACCGAAGAGACTCCTCCGGCCGG.TGAGTTTTCGGACGCAGAT.C.AT.CATCAGATTCTTGTCTCTCTCTGG.TCAGTTTCA.TA
JJ=    71  MV=                GTTTAATAGAAATCT.ACAAAAATATTTAGAAACCAAACATTGTT.GA.AAATATATTTTTTATATATGCCGTAATCTCGTAAGTTAATTTTACA.TCATACAAATTAA.TATTAA.A.TGAGTTAAAATTAATAAATTAAAATATTCTTACT.AAAAGTTAT.TGAAAAGTTAAATCCTATAAGCTAAGTTATTTCTCTCAAAATGTTC.TATT.TTCACTTATGATTACATTAGTTAAAG.ACAAA.TTTGTTAATTTTCCTTTTGTTGAAT.AAATGTTAAACATCTTATCGTTTGATTTGACACGTGACACGAT.CTTAAGAGTTA.GTAACTTGTAAACATCTGATCGTTTGACTTGAC.ACGTGGCACGATCTT.AAGAGTTAGTAACTTTAAAAAC.CATACTTTATATAATAAGATATATATAT.GATT.TTAATAT.TATTTTATTAGAA.TT.TCCTTTTCTGGTTTTCT.AATGTAAAAATGG.A.AA.T.ATAATTATACTTACGTGGAAAA.CGAAAATTGTATTTTA.T.TTTAAAAAAGCCGGGAACGACCATCTTTCTT.TCGTCGGCGATTTTTCAGA.G.AT.TACCAGAGAGACAGCGAGAAACAT.TTCTTTCGG.CG
JJ=    72  MV=                ATGGATGTTGTTGAG.GAAGATCAGAGTCATTAATGCAGACTCAG.TG.ACCAGTGGACAATCTTGTATAAAGAAAGACATTACAGAGTTATATT.CAAAAACGTGGAA.AAGTAT.G.CATTACCTTCTTGAGATGGAAATCTTAACAAAAA.CAAGCTTTT.AAAATTGAGTGCATGTCCAAGTCATTTTTAGATTTGGTGTTTAGTG.CTTC.AATATTTCACAATATCCAAAAAACTC.ATAAA.AAGATTTCAGAGATAGACCAAGAAA.AGTTATTTGAGTCTCTAAGAAGGGATTGACCATTATTCTTAAT.TATACTATTTG.ATGTTTCAACTCACTTCCAATATGAAAGTCTTA.AACATAATCATATTA.TAGATATTAACCTGTGAATAAA.ATGCCAATCATCCAACTCTCAAAAATAT.AAAT.GGGCCGA.GAATGGGCTCACA.CAGTAAGGGAGAGTAACGAG.AGAGGCTTGAAGG.A.GAAT.AAATGTTACTTCACCAACCGGA.CCTGCCGACCTCTTTC.A.TTCTCTGTTTGACTCACTATTCCTTCACACA.AAAAAGGGAACATTTAAGT.T.TT.TTTACATTTTCATTCAACTTTAAT.TCTGAGAGC.AT
JJ=    73  MV=                CAGAATAGCGTAGAC.GAGCCAGACATGGTAAGCAACCATCACGA.CC.AGACCCGTCGGCACAAGCACTAAATCCAAAGATTCCTCCGTCCACA.TTTCTACTTCGCC.GCAGAG.A.TACTTTCAATTCGTACGGTTGTTCCGTGATCGGA.AAGATCGAT.GGCGGCCAAAAGATTTTGGCAGAGGCAAGAGACGAAAAAGCACCAA.GCTT.TGAGAGCGAAAGCTTTCATTCACACG.TGTGA.ACTTAACAAACTCCAGAGGAGACTA.TCGATATCTCTCACGTGTTAACCAATAACGCACTAACAGACAA.CTCAAAGTCGA.ATGATTTCAATTCCACGATTATACCGGTAATTT.CAGTTTAAACCAAAT.AACCGGTTCGAATTATTTAATG.GGCCGCCTAATAGATGGGCTAGAAAATC.ATTT.AACTCTT.CTTATAAGGCGTA.TG.ACTGGTGGTTTCGTGCG.TAATATTAACAAA.T.AA.A.TAAAAGATAAAAAAATCTTCGA.GGGAACATTCAGAAAC.C.CTAACTTCAACGGGAACTCAAAAATCAGAAT.CTCCAGATCGAGAGCTTAA.A.AA.GTCGATTTCAATTCCCCTTTAAGA.TTTTTTGCT.TT
JJ=    74  MV=                TGATTTTAATTGTTA.CTGACTTTGTCTGTGTACGTAGCTGGTAC.TT.AGTTGGTACATGCCTATCAAAAGAAAAACTAATATTTTGCAACGAA.GCAGATCCTTCAT.TGCTTA.C.ATACATGTGGAAAAAGATACGATCAATATTTTAA.AAAATCGTG.AATTGAATTTTGTTTTATACACACAGACGACAGACAAGCTTCTGAC.GTGG.GCTCAAAACACTAAAACGGCCTCTGA.ATCAG.TCAACACTTTGAGGCATGAGAGATT.GATTAAACCACAGACCAAGTCTTTACGACAAATCAACTCGAGC.CCAATAGGCTC.TAATAAGGCCCAATACGATATAATCGTCTTCTT.CCTGTAGAGTCGGGG.ACCTGGGATTAGTCAATAAATG.AGTAGAATTTTTGTAAGGAAGAGAGTAG.TTGG.TGAGCGT.CGCCATTGAAGGG.GA.AAGCAGCCCAACTTTGC.ATTGAATGACACT.T.AA.A.ATCTTTCTCTCAGCAGCTGTCT.TCATTTATGATCGATC.CTACTTCTTTCTTCTCTCTACCAATTTCAAGAT.CTGGTCGTCGCTCACAGGA.G.AA.ACGTAATGGAAAACAAAGAGACCA.AGCAAGAAC.CA
JJ=    75  MV=                GGACAACTTACATAA.ATAGTAAAGGATTTCTAACTTCTAAGAGA.TT.ATTCTATATTGGTTCTCTCTAAAATCTTGATTAAGATGATAATTTA.TGGGAAACTTTTC.ACAAAA.T.GTTAATGGAAAATAATGGTAGATAAAGAACGTGG.GAAATAAGA.GAAGAGAGACAAAAAAAGACAGAAAGGCAAAGACTCGACAAATTGG.GTTT.GATGAAGTGTGATGCCAAACTTGTGT.TTGTC.CCAAGACAAACAACCCCGAGAACGA.GCCTCAATGGCGTGAACCCCTTTTCTATACCTTGACATAATAA.ATTCATATATT.TTTAATAAATAGTATCTTCAACCTTTTTTGAAA.CTCTCACTTTTGTGT.TTCGTGCACTTATCTCACATAG.TCACATTAAGATATTATATACAAATATA.ATAG.GTATATA.GATAGATAGATAC.AT.ATATATGTGTTAGCTCC.TTTTAGTTGATAT.A.AA.A.GAAGAGAAGAAGAAGAAAAAGA.AAGATAGCACAAAAAA.G.CTTCTCATATAGCTAAAAATCACTTTGAAGA.ATATGAAGCTAATTAGAGT.C.AC.CCTCTTTCTTTGTGCACTAGCCAT.TTTATTGCT.TG
JJ=    76  MV=                TCAACAATGAATTTA.TAATATAGTACGTACGTGGTGTTTAGTCC.CA.ACTTTGCTCCTCTCATATATACGTGTTGTTTAGTCCCAATTTTCCT.CCCCTTTCACGCC.TCAGTC.T.CATCCTGGCTCTCATATAGACATTACAAAGTTTG.AGTTTATCG.GACTGTTTCTTTTTTCTCATTTTATTTTATAATTGCAAAATCAATT.ACGT.GGTGTTTAAGCCTAACTTTGCTCCTT.TCATC.ATGGCTCACATGCATAGACGTTATA.AAATTTGTCTTATTATACTGTTATTTTTATCATCTACTTTTAT.AGTTTTTACAA.AATTAGTTGAATTTGTTTTTTAATAATGTAATT.AAAAAGAATAATATT.TTTACTATTAAGAAAAATATCA.AGTGGTCCATTAATGAAAATTAAACCTT.ACTT.TTTATATATGATTTAACTTAT.CC.ATTCATTTTTCTTTTGT.TATTCACTCATTT.A.TA.T.ATATATGATTATTTCGTGGATT.AACTAAAGTTGCCTAT.A.TCTTTTGCTCTTCACTGACAAAGGGATAAGA.AGCTTGTAAGTTTTACTTG.G.TA.TATATAGTCTGCCTATTCTTCCTC.TCTTCATTC.TC
JJ=    77  MV=                GAAGTAAAGTCGAGG.TTGTTTGTTGTAAAATTAAAAACAACCAC.GA.TTTTAAGATTAATGTCGAACACCGGAAACATTTTTAATGTCGAACA.ATTCAACACCCGC.ATATGA.A.TCTGGAATGTAAGGAGACATCAATCAATTCCACA.CAAACATCG.AACAGACTGTGAACAACTGGTTAACAGAAACCGTAAATAGGTCCTA.CGTG.TCAGACAGGTTTGGCCACGTCATATA.TTCAT.TATCGGATACGGAAATCACTCGATG.AAAAGCCAAAAGAGCTTTCCTTTGTTTTTCTGTCGACTGATAT.TATTATATTCT.TTTCTTTTTCTCGGTTGAATAGTTAATTAATGT.AATGTTTATCCCATT.CTATAATTTTATTTTGAAAATA.AAGAACGCGGAAAAAATAAAATAGGTAA.AAAA.TTCACGC.GTGAAAGCAAGAA.GA.AGAGACAGTAGAGTCTA.GAGACTACTAAAG.T.GT.T.TGGTTTACTCATTCCCTCTCCT.TTTCAAGTGACAGAGC.C.AGACACTCACTACCTCTGTGTTTTTTTTAAT.GGTCGGTGAAGAAACCGTG.A.TT.TGCTCAAATCACCAAAATAATACT.CTCTTCAAT.CT
JJ=    78  MV=                AGCGTACACGATATT.GTGTATATGAACAAAATACAAAGAAACTA.AA.GAACAACAAGGTCGCTGATATATACCAAATCGTCGGTTTAACCGGC.TCTGCCAGTGTAT.ATTTTC.C.TAGTGACAATTGTCACATATGTAAAATGTGTTAA.ATAAAACTT.GAGAAAGGAGGCCACTTTAACACAACTACTTCAACCTTTAACATCT.AAAA.TAGAAAACGTGGCCCATAAAATGCAA.AGGAG.GCCGAATTAGGCCCAATAAACATAA.ATGGGCCAATTTAAATTAGTCACGTTAAAAGAGCTCAAGAATC.ACCAAAGAGTA.AAGTAGATCCGAGCGTTACTTCAAAATTTGAAA.ACCCGACCGTTGGTC.TCTCTCTTCTTCTAATACAAAC.AAAAATAAAAATCAAAACAACTGGAAAA.AAAT.AAATTCA.GAAAGTAAACACA.AA.CTTTCATTATTAATTAT.TAATCCCTTTGAA.T.AA.A.ACCAGTCTCTGTAAATCTCCGT.AGCTGAGAGGAGTGAC.C.ATGGACTCATGAAGATATTGATTGATTTAGC.AGAGATTTCTTCTTCCTTG.A.AG.ATCTGAAAAATCAAAGTTTTTTCA.AGTTACAAT.GA
JJ=    79  MV=                TATTTTAAGGGCCCT.ATATTTCCACAACCAAGCACATCCTCTTG.CT.TCCTCTCCACAAGAAATTACAAAACCTTGGAGTTGATGATGAAAAG.ATGACAAAATTTT.AAAACA.T.TAGGATTGAAACCAAACGAAGAAAACAGGCATAT.CTTAGGCCC.AATAGTTTGACTAAGGACAGAACAAAACCTTGCTGTCAAGGTCTTT.CTTG.AGCCTTACAAAGTTTATCCAGAAATG.AACAC.AGGCTAGCAAAACGAATTTGGCTTG.TTTAATTCCTAAACTAGCTTATTCTTTGATATATATTATAGAA.TGTATTATAAA.TTTGTAAAAAATAGTCAACATTAACCCAAAATT.GGTTGTCATGTCCAT.AGAGAGATTAAAACTTCTTATA.AT.GTGTATATATTTTTTGAAAATTTCC.TTAT.AATTAAA.TTATAACAAAAAT.AA.AGATGGAGCCAACCTAA.ATATAGGCGCCTA.T.AT.A.AACAAGCACTAAACACCTGCTA.CTAACAGACAAAAACA.T.TTCCACACAATGGCATCTTTAGCGACCACTT.TAGCCCTAATACTATTCTT.G.AT.CTTCCACCTCACACCAGAAACAAC.TGTAGCTCG.CC
JJ=    80  MV=                CAATATCAATTTGCA.TGATTCATGTTTTTTCGAAATGTGCATTA.AC.ATTCGCCTCTATACAAAGAATGGTGATGATAGAATTGTCATAAAAA.GAAGATGGACCGC.TAAGAG.G.TCACAAATCTATTGCAATTCGTCGTCCATAATGA.ATCGTAAAT.GTATTTTTCTTAGACCTCATCAATGGGTAGCAGAATATTTGGGTTT.TATT.CATTAAGAAAAACTATTTATTGTATA.CAATT.ATAACATGTCGGCTTTACTGTTATC.ATAAATGTGTCCACAGGCCACTTAATGAGGCTAAGGCTTATGA.ATCTTCAAATC.AAAGACATAATGAAGAACCTTTTTTTACCTATC.GAAACGAGAAAAAGT.GGAACATGCATGATTTCCACAT.AATTACCTAATTATTCTTAAGCTATTTC.ATTT.AGTCAAA.TGCTTCATTTATT.TA.TTTTATATGCACCGTAT.AGCTTGTATATAA.A.TA.T.ATCC.ATTCTAATTCTTTTTGC.CCTTTTATCAAACGTC.G.CTATTTATAACAATCCAGCTTTTGCTTTCCT.CCATATTATATCCCCATCA.A.AC.AAACAAAAACAATATTTGACCAAA.AATAGACAA.AT
JJ=    81  MV=                GAAAGTGTAAAAGCT.GAGTTACTATATTCAAACTAGTGGTTTAC.AT.AAAGTGAGACAACAACTGTTTCACAAAAATGACTATAAAATAGTAA.GTAGTATTAGGTC.AATTGA.T.TTTAAAATTTTAATCAAATTCAAATTTGTGATAT.AATCAAATT.TGTTTATAGAAAATGTTAAGAAATCAATTTTGGCAGAACTAATTCA.GTGA.GAAACAATCATTTACAAAAACAATTT.TAACA.TTATTTAACAGTAAGATTTGACATT.TAACCCGTTCGTGTGAACCCATCATATCTAACATGGCTCTACC.CATGACGCCTC.CATGCCATGGACAATTTTGACAGATCAGAAGTT.CTGAACGTGGACGAG.GTAAGAACACCATGATGATACG.ATTGGAGTTAGTTATGTCGCCACCGACA.TCAC.TGCCAAT.CTCATTAATAAAA.GT.GGTACTAAATCTCTAAT.CTCTATTAACTAT.A.AA.T.ATAACAAAGAACCAAAAGAAAG.TTTCTTATCTCTCTTA.T.CTTTCATAATTTCCAAGAAACACAAACCTTT.TCTACTAATGGCTTACGTA.G.GC.TTAGTTGAAGTCTTTATTGCCTTA.CTTGTCTTT.TT
JJ=    82  MV=                CTCTTCAGATTGGAG.TCCATCACTTGATCATATCGGTTAAGATG.TA.ACTGGACAAATATAACTCGAGAGACAAGAAGTAATGGTCAAAACAA.AACTGCTCAAATA.AAAACA.A.AAAAGTGAAAGACAAGATACTTTATCTGGACAGC.ACTAAAGCC.AAAACACACAATATCTTTGGTTCTGGCCCACATATTTACCAAAATA.CCAT.TTTCAGAGGACTTATTTGACTTCACA.TACAC.AAAAGAGTCACACCGACTGATCAGA.TCCTCTGTTCTTTTCAAACACTGATCAGATCTACATTTTCTTT.TTCCATCACTT.TCTCTTCATTTTCTGTAAGTTTATATATACATT.TATGTATGTGTGTGT.GGTTTGCATGTTCGTTTTCGTA.ATATGTTAACAATAATATACAACTAACC.CATT.TGCAAAA.GTTGGATGTGACG.TT.TTGATTCGGTTTTTATA.TATTTGGATCTTT.A.TA.A.ATATAGTTCCAAATTTATGTAC.TAAAACAGGGAAAACA.A.TGAATAATCCAAGATCGGTTAGTCCTTTGGT.TTCTCCAGCAAACCACTCA.G.AT.CTATTAGAAAACCAACGTCAATCC.GGTTCTGGA.GA
JJ=    83  MV=                TTTTTATATAATAAA.ATTGATTTTTGATTTACCAAATCAATAAA..G.GTACATGTACAACCAATTACTCTTTTTTTTTTCTTTTTGAAACAAA.TTAATGGTAATAA.GATCAA.T.GGTTTACTTAACTTAATAGAACTTTTCTTTTTCA.TAAATTTTA.TATTTACATGATATTCTTAATAGATGAGCCATGACTTTTATATAGC.AATA.ATAAGATGCACTAAAACATAGTGATA.ATATT.ATTTTAGCATTTTTTAAATGAGAGT.GATAGAATTATTATCCTCTTAAAAGCTAAATTCTAACATTCAT.TTTGTGTATGT.TAACTCTCATGCTTTTTGCCTTGGACAAACAAA.AGCTAGACGTCTAAA.AATAGTTAGAAAATAAAACATA.TATAAGATGAACTAAACACTTTGGGGGA.AAAA.AAAATTA.TGAACTTAATTAG.GG.TTCTATATGTTTAGAAA.AAAAATGTTGGTG.T.TA.G.CATTATTTTCCATTTACTTCTT.ATCAATAGAAGCTGTC.C.GGAATGAATCATTTCCTGCGCTATTAGCTTT.TGGAGATTCAATGGTCGAT.A.CT.GGTAACAACAAT.TACCTCCTGAC.TCTAATGAA.AG
JJ=    84  MV=                GAAAAAGATGAAACT.TTCAACATACCACGGAACAGGGTGATCAG.AA.TCAGCAAAAGGAAGATTTCCCATTTGTTCTTGCCATTGCCTAATCA.GCCAAACAGCGTA.GAGAAT.C.ATAGCAATCCCAACCATCCCAATTAGAGAATTCA.CGAGCTTTA.ACATGGACTGTAAACAACTTCTCACGATCCTCACCATCTTTAATAA.CCCA.AAAAAAACCTAGACGAAGAGACCAGA.GACAA.CCAACAACAAATTCTCTTCGTCTGT.TGGGTCTAGGAAGAAGAGAAATCGATAAAGATAATAACTTTTG.TAAATCCTGTT.GCTCCAGATGTCTTCTCCTTTCTAAGCAAATCG.TAAAGTTGTAATTTT.TTTGATACTTGTTTTCCTTTTT.TGAGCTAAGAAGATATCTATTGACAAAA.AAAA.AATCACA.CTTGATGCCAAAA.AA.AGAAAAACAATTATTTT.GGATTACCACATA.A.TT.G.AATTGGTCCATGGTAGTAACTT.GAAAGGTCAAGTGGCT.T.GGCTATATGAAGAAGAGGAGACTCTCTGGTC.AGAGACGGCGATGATTCTA.G.GC.CGATGGGTTTCCTTCAGTTGCGGA.AACACGCCG.GT
JJ=    85  MV=                GACTTTAAAGGCACA.AAAACGGAACACCCATGTGCTGTGTGTTT.TC.TGTTTTTCTTTTTAAATTTGTGTGTATAATTTTTTGTAAGAAATTA.TTAGTATTAATTA.TAAGGC.T.ATAAATCCTTAACGA.TAGATAAATGAAAGGAAA.AGTAATGTT.AGTTGGTAGAAGAATCAAGAATGAATCATATTGCTTGCAAAAGCAT.ATTA.CAAGTTTCATTGTGATTGTGATGTGC.TACTA.AGATCATCGATAGGTGATTAGGTCA.AGTAGAAATGATGTAAATTGCCAATGAGTCGGTACAGGAAAAC.GATGAGCTAAT.TAATCTGAGGTAAATGTTTTGGAAAAACAAAAA.TATTTGGTTGGAAAA.AGTTTGGGAATGTATTAAACAG.ATACAGCGAAAGGTTGAAAGATGCCTAG.TTAA.TGGCAGA.TAGGGGTAAAAAG.GT.TGAAAGATGCCTAGTTA.ATGGCAGGTAGGT.A.CA.A.AATAAATAATATGAGCTTTCTT.TAGCGCGGCAGTTTCC.A.AGTCGGAGAAGGCTAATAATAATAAATGGAA.TGAGAGAGCAGAGGGAAGG.A.GG.ATTTTGCCAGATTGCAAAAATCTC.ACAACGATG.AC
JJ=    86  MV=                GGTGCATTCTTGAGT.AAGCAAACAGAGTCAAAACAGTGAAAGAT.TA.TTTGTAATTTTGAAAAGGAACCCTATTTCTTGCCACACAAGGTAGA.TCCCTATTGTTTT.CTGTTA.A.AACCCAAAAGATTGCCACAACTCTGAATTGATGG.AACCAGCTT.CCTTCTACTGCATGTTCTGCAGCTAGTCTAAGTACAGCAGCTTCAA.GCTA.GATCAAAGACAAAATGATTACCTAAC.CTGCC.ATGAGTAAAAAAGGATTTGAAAACT.TTTAAATTAACTAGAAACAAAAAAAACTGATTTACAATCCCAA.AATAAAAAACT.GTAAAAACTTTTTGAGGTCTTAATATGGGCTTT.GGCCCAATAACGGCA.ACACCGTGTCAGAAACGTTGGT.GTTGGTGACTGTTAAACTACCTCAACGA.CATA.TAAAACA.TTATGAGCGTTGG.CC.CAATAAAGAGATATAGG.CCCATAAAGTTAT.A.GA.G.AAATCACCCGGTGGTTCATCCA.AATCTAACCACGACGA.A.GATTATTTCCAAACTGCTCAAACTTCTCCGG.CGAGTTTTGGAGACATTAT.C.GG.AAAACGGCGCCATTTTATTAACCG.TGATTTTCG.TT
JJ=    87  MV=                GGCTCTTGTTAGGAA.ATATTTGAATATTGTTTCGCCATTAGAAA.CT.TTTTATGTGGATTTTTTTCCTGAAAACGATGGTTACTATTAATTAA.ACGGACCGACAAG.AACCTT.G.TTGACGTGGTAACAAGTGATGACACATGCTAATT.GGCCATCAT.TGTCAAATAATTTGTTCGCAAGGCGTGATACGTGTACGTTGTTATT.CAGA.CGTAGCAAACAGATTCACGACTTTTG.TTCAA.TTTGTCTTTGTATGGAGTATGGACC.TAACATCTCCAACGGACCAATGCTATTGGGTCAAGTCCATCTT.TTCTAGGTTAA.GTTCATTCTTTGGGCTTTAGTTAAGTATAGAGA.AAGAACATATTGGAA.GAAAAATTTAGATGTGGTTTGT.ATTGCATGCGCATATGAAATGTAATAAT.TTGA.GGATACA.TATATAGTAAGAA.AA.AATGAGTGACCCAAGTA.AGAATGGGTTAGT.A.GT.T.ATATATATGTTGGAGGTGAAAG.GAATAAAATAAAATTT.G.TTCTAGGTGGATTCTTAAGAAAAAGAAGGAA.ACGAAAACAGAGGAATAAC.A.AT.GGCAGGGAGAATAAGCTGCTGTCT.AAATCTTCC.TC
JJ=    88  MV=                CCCTAAGGACCACAA.GCATTAGCCAAAATATATACTGTATTAAA.GT.GTTGTTATATATTGTTTCTTTCTCATAATTATTTAGAATTTTGGAA.ATTGGTATGTGCA.TATGTA.T.TACAAGCGAACGGATCTAATTTTTACTTGCTTCG.TTTTCTTAT.GTGAACATATCCCAAATTTCAGTTGTAAACTTAAGTCGTTGTTGTT.ATTA.TTTTTTTGTTTGTTAAGGGTTGTTAT.TATTT.TTAATGAGATATTATTATTGTTAAT.TTTTCCACTTTATCGAGTCAGCAAGCCTTATTTCGAACTTCGT.GTAAGAGGTTA.CTGTGGCTTTGGACCACTATGCCATATGTGATT.AATGAATGAGTCTTT.TTTTTAATGTCTACTGTATACA.TCTTATTTTTCAATTAAAGAAAGCGTTA.GTGT.AAGAAAA.AATTTATAACATA.TT.TACAGTAAATAATTAAG.AAAATAACACTAT.A.TA.T.GTATCAATTAACTAACTAATCT.AAAGGGTTTATTAAAT.G.ATTATAGGTGGTGGCGGTGACTCTGGCGACT.GCAGCGGCTCCGGCGACGG.C.GG.TGACTTCGGTGATGGCTCCGGCGA.CGGCGGCGA.CT
JJ=    89  MV=                CCGGCATCAAGTGGC.TCGATCTCTCAGCAGCCGAGTAATTGGAA.AT.TGAACGTGCTAAAACTATAAGTCTACTACTATAAAAAGACTT.GTA.TTTGTATGATTGT.ATATTC.A.TAATATCTGGTAGTTAATTTATCCCTTGTAAAAA.ACAGATTTA.AGTTAACTTAACAAACTCTTATTTAGATTATTTGGTTTCGATATCT.AATT.CACACTAAACCGTACCAAAAAAGAAG.AAGCC.GACTTTAAATTGAATTATTCCTTAA.GTCTTCTCACATTTTATCTTTGCTAGAGACGCAATATTTGGAA.TAGATCAAGCC.GAACTAAATATCGACGCGTACGTGTACTTTTCA.GATTTAAACATTCAG.ATCATTAATTACAATCATGCAA.GCTGTACGGGAAGAAGTGGAACCATCAT.CAAT.GGCATTC.CTCGTAAATATCA.AA.CACGTTCGAAGGGTATT.TACGTCATGGTCT.C.AT.T.ATATAACTGTCAGAGCCCCTTC.CGTTTCTCTCGACATG.C.AGAGTCTAGATTCCAGCGACACCATATAATA.TAGTTATTAGAAAACGAGA.G.GT.CAAAACCATGTCCGGTAATAAGAT.CTCGACTCT.TC
JJ=    90  MV=                AAGCTCGGTTCACAT.AGAGAGAAATCATAACCTGGGGCACAGGT.TA.CCATAGATCATCCAATGTCCTAGATTCGTCTGATCGATGGTGGACT.ATGCCCTCTTTCT.TCTCTT.T.TTTTTTGCAGGATTATTACAGAACATAAATAAAT.GGCAGAATC.ATCAGCAAAAATGAAAAAAAACGAGTGGTGCATATGTAGAAGATGT.TTCT.TCGCGGTATTTTTGACTGCACCCATT.GTTTT.CTTCAGTATTTAGGTTTTGTAACGT.TGTCCTGTGTTAAGATTTGCACAGACATACCCAACTTCTGTAT.CTTTTTTTTTT.ACATTGTTTGTACTTAGGAACAAGTATAAAAAT.GGGAAGAAATTGTTG.TCCATGGATGTAATCAAAACAT.TTGTAGGGATCATATCATCTTATTATTC.TATA.TATATGA.TAATGATAGTGTA.AC.GTTTCATTCTTTTTGTT.TTGAATGTTTCAA.A.TC.T.ATTTATATCATGACAAGTGTAG.GCTCCAGTTTATTCTA.C.TTGTTTTTGGAAAATGAGACGAACTCTATTG.ATCGTTTCTGGATTTGGAA.A.CT.TTTTGTTGTTTCTTCGATTTCGTT.TTTGTTGAT.CT
JJ=    91  MV=                GAGTTGTCATCCAAG.AGTAAGGATTACATGAAGTCAGGAACAAT.TC.AATATAATTTAACAAAACGTA.GTTGAACATTTCGGCAACCCGCCG.AATTTAGCCTAAC.TAATTT.T.ATTTGTACAAAATTGCTAAATTATTCTCTTATTA.CATAAATGT.TTTGCAAAAATATATTCGTTTCAGGCAGACAAGTAACAGCACATAG.AGAA.CCAAAATATATTCAACTACAACTAGA.TTTCG.AAGAATCTGTTGCAAACGTTTTT.A.TTATACCATCCAAAAACTTCCCATGCCCAAATCCATAGAGCAA.TCACATGACCG.CACAGTTTCCCATATTATCTTCTCTATCTGTCT.CTTCTCTTCACGATC.GTGTGAATGAATTTTCGATTAT.TCTTTTCCTTTTGTGGTCAAGAATACTA.AATT.CGAAAAG.AATAACGTGTTTA.CG.CAGACAATAATAAAATT.AGTGTAACGTATT.A.TT.A.ATACAAATACAATGATGCAAGT.TTCTCGTTAAGCAGAG.C.TCACACAAACTTTCTCATTCACCGTTACTTT.TTTCTTTTCTTTTCTTTTT.C.TA.ATTCCCGTACTTTGGGACAATTCT.AATAAAAAG.GC
JJ=    92  MV=                TTTGTTGAACATCTA.CTATTATTAGTAGTTCTAATATGTTAGCT.AG.AAGTCATTTTTGTGTAATAATATCCATCTACACCATGACTCTTGAC.AAACCAACGTTAA.GCTCTA.A.AGTTGACAAAAATACTTAAAATGGATATAACTGT.AAAAGGAAA.TGCCCTTTAATTCTGATTTATTTATTTTTGAAATTATTTTTTGTTG.GCTT.TTTGTAACAATGGAAGTCTACATCTA.ATAAT.GAGCCAAAGTATTCTCCATCAAGTA.ATAATTATCTCCACGTTTGAAAAATTGCAATATTTGTTAAACG.CGTATACATGG.TGATCACCATTCCACATCAACTCGCAAATAGTC.TACTTTTGACCCGAA.GCTACCGTCTTTGTTTTAGCTA.CTCGTCAAAATAATCTTATTATATTCAT.AATA.GTGACGT.TGATTTAATATCA.TG.ATCAAACAAATAACCCC.AAAAATGAAAAAT.C.TA.T.ATAGCCTCCTGAACTCTTCTTC.TCTCTGAAACTCAATC.A.GTTTCTCAACGAATCTTTCTAAACAAGACAA.AGGATCAAGAACACTACTT.G.TT.CTTTGTCTGAGACTTCAAACACAA.GAAACCAAA.AA
JJ=    93  MV=                TAGAAAAACAATCCA.TTTTATAATCCACATTCGTGTACTGTTTC.AA.CAGTGATACTAACACATGTAGCTCGAGAGTTCATATCCCAATATTG.TCATTAATGGTTT.ATTCAG.G.AGTTACAATGATTTTTGGCTTTATATAATTTTTC.AAAAGCAAC.TTTTTGGATGACTTAAACATATTTTGTTGAAATTTAAACTTTGGAT.ATGT.GATATTATTTGACCATTAGAAGTGTT.AATAT.TTTTTCCAATTTGATTTCTACAAGA.AGTGGATACACAGAGATTAGAAAACTATAGATGCATTATTATG.GATCAAAGAAC.ATTCTTTTGCTAATTCTGACCTTCTCTACCAAA.CCAACAAAAGTCAAA.TCAATGCTGTACTGTCACCCAA.TATATGTAAATTCTTTTTCAAAAACTTA.TCAA.TCATCAA.ATTTGAATTAATC.AT.CGTTATAAAATAGTAAT.TAAAAAATTGAAC.A.CA.C.T.ATAAACAAAGACTGACTCTC.TTCAAGAATAACCATT.C.TCATCTACAATTATTTTCCAACATCAACATA.TAACTTTTCAAAGGAAGTG.G.TT.ACACCCCCATTGTGTATACATATG.TAACCTTGT.AC
JJ=    94  MV=                TCCCATTTCACGGAT.ATGGAAAACTAACCGCGAAAACGACCAAG.TG.GGCAGATCAACGGGTTTGCATAAA.CAAATGGCAGAAAATATGCGA.GAGAAACCAGTTC.ACAGAG.A.ATGACTCCATCCTATGTGAAATTCTCCGCAACGA.GGACAAAGT.GGTTTATGCAATCAAGATTCACATCTTCCGCGATGCAGCAGCAAGC.ACTT.GATTCTCTGATGCAGTTCTGCAATTG.TGTTT.CTTCTCTTTCGAGTCTAGTCTTTTG.TAGTAAACTATTAGAATGTCTAATTTCAAAACATGTTTAAGAC.TTTTGAGTTCT.CTTGTAGACTTTGAAGTAAACACAATGAGGAGC.AGGCTTAAGCTTACC.CGTTAATCACTCTGTTTCTCTT.ACAAGTTACAATCATGTAAAATGGGTTA.GAAT.GATCGTT.TTAATATGTTAGG.TA.CAGATTTCGTAATTTCT.CGAAAATGTGATA.T.CT.C.TTCTTCACAACAGAAGAACAGA.TTATTGTGAAAGTCAA.A.ACAAAAAAAAATCTCTGAAACAATGGCGTGT.TGCTTAGCTTCGTGCTGTG.C.GT.CGGCGACTTGTGGATTATGC.TCG.TCGGTAGCA.TC
JJ=    95  MV=                GGGGATATCGAAAAT.GAAAAGATCTGTGACTGATTTCTACGTTA.CC.ATTTGAATAATCTTTCGATTTATGTCATATCCCTATGATCAATGAG.TTTTCATAAGAAT.ATTATT.T.GTACATAAGAAAAAGTGAGTTTTTTTTTGTGAAT.TTAAGAAGA.AGTGAGTTTACTTAAGAATATTTTTTGAACTAAATTTAGGAAAATA.ATAT.ATTGTAACTGGTGAAAATATCTCTGT.GTTAA.AATGCTCTAAAATAAGTCAGAGCAG.ATACGGTGTTAGTATTCTACATGTTTTTTTTAATTGGAGTATG.GTACGAAGCAC.TGACTTCGTAAGTAACAGCTCACTTTTGTCTTC.TTGCCAACACTCTGA.CTATTATCCACAACGCGTGACA.CGTGGCTGTTAGTTCATAAAGCCACAAA.TTAA.AGAAACC.AAATACGTGTACG.AG.TAACTTCTGGACCACTG.GAGCTTAAAGTTA.T.GG.T.CTATATAAACCCTCGAGTGGTC.TGGCTTCAGATTTTCA.A.CCACCATTCAATTTTCTATAAAGAGATAACA.AACTTCAGAAACTTCTAGG.G.CC.ATTTTTATTCCGGTGCATCCTAAT.CATGATATC.TG
JJ=    96  MV=                TTGTAATCATCGCAT.TGAACATTCTGAAAGGTTGAAGAATTGAA.CC.AAAGAAGAAAAGCAATATATTAATTTTCATACAAGAATCTAACAAA.TTTTAAAAAATTC.TCTATT.G.ATTGGTGTATCATGTGTATTAATATACGATATGT.TATATTATA.AACGATTTTATTAGATAAAAACAATTAAAAAAAAGTTAGTACAACA.AAAC.CTAATCAAGTTAAATGAAGAGAAAAC.GAGGG.TTTTGTCTTAAAGCTCACCAGAAAG.ATACGAATGAGAAAAATGTGGTACCCACAACACACCCCCGCAT.GTGGACACATT.TCACCGTTTTAACAGTGACACCCAAACCGTAAC.CATCCTTCTTAATTC.TGTCAAATTAAATTATAAGAAA.GAAAAAAAGTAGCTTTATTTTATATTAA.TCGA.AATAAAA.TAAAATGATAGAG.AC.AGAGAGGGGACCTTAGA.GACATACTTTTCA.A.GA.T.CATTTCATATATGGCTTATTTT.TAAAAGAAGAAGAACA.C.AAAACAGTAGAGAGAGAAAGAGATATAGAGA.TAGAGAGAGATAGGGCTTT.G.AG.GTTTGTGTTTGTATTATAATACAT.AATATATAG.GA
JJ=    97  MV=                ATAGTGTCTTCAATC.AGAAATTTAGTCCTCAGTAATTGTGACTT.AA.TCGTTGGCTCTGATTATTTGGAAATTTGGTGGTTGAATGTTACATC.CCTCAATGTTTGA.TATATA.T.TCAAAGGCAAACAAAAGTCGAGACATTAACTGAA.ATTGTGTTA.ATGGGACATTTTTAGTGAAGATAGTTCATAGAGTCGACGAAAAAGA.CAAC.AAACTCTGCGCTATGATGTATCATGA.GGACT.ATTTAGCTATCAAACTCATAAAAGT.TAGCGTCTTTGATGCTTAAACAGCATATGAGTATCTCGTAATC.TCATCACCGTT.TATCCAAAGATTTTGA.TGAAAAAAGAAGAGCA.AACTTAAGAAATCTC.CAAAACGATATACAACGAAACG.AGGCTAGAGAAGGAATATAGTCAAAAAT.TCTA.ATTTTAG.TTCCTATTAACTC.GC.CTAATTATAAGCAGTTT.TCTTCATCCTCCT.T.CC.G.TATATATTAACAAAATTATTTT.CAAACAAGGATTTTTT.G.GATTGAAGTTTTGTAGATTACTGATCAGCAT.TATTATATCAACTTACGAT.T.TG.GATGAATCAAAATCTCTTCCTGCT.TCGCCAATA.TG
JJ=    98  MV=                GGTCGGGTGAAACCA.TGTTTCTCTCAATTTGATCTGCTTCTTCT.GA.GAGTGAGAATCTCCGATCAAAGTCGCCGGTAAAGTTGAAGCAGATA.TAGAGCTCCGGCC.GATGAA.C.GAAAGAGACTCTCTAACTCACCTAGAGACTTCCT.AATTAAAGG.CGGCGTTTAAGGTCAACTCACAGAAGGTTAAAAAGCAATGTAATTG.TACG.GCCCATTTATAGGCCCATTATTACCC.ACGTA.GTGACGTAGATGATCAAACGGTGAC.GTGTTGGTCTCCGAATGGGAATTGGGTCAATTATGTTTTTAAT.GGTGTCCTGAT.CTCTCTAGGGAAAAGCCAGTCAAAATTATCACT.TCCATATGCGTTTTT.AGAGTTCTAAAGTCAATTTTCA.ACACTTATTTTAATGACTTGACATATGG.AGAG.TTCATAG.TAATCACATGAAA.TT.TAATACACAGAAGACAA.AGAGACGTTTTCT.T.TA.T.ATATATAGAGAGAACTTCCACT.GAATATATATTACATT.A.TATACTGATATACATATAATCTTTACAAACT.TATAACAAGAGAAATGGAT.A.AA.AAATGGAGTGTGGTGATGATGATG.TTCGTTTTG.GT
JJ=    99  MV=                AGTGATGGCTGCGTA.CTATTACGGATTATAATTTATGAATGGTA.AA.TAAAAAGCGGTCCGGTCTATAAACGGTTTTGTCTGTTTGGACCGCT.GTAATCATTCAAA.GTTTGT.T.TTTACAAATTTACCCATGACCACTGTTGAATCTA.ACATAGAGA.AGAATTGAATGAGATTGAAAATTAGTTGATGCAGGTTTCTGACATT.AGAA.ATTACTTGCCTCCTGCAACATGTACA.TTGAT.TGAATCTACTTGCTCTTATGTGACT.CCATTGCGTTGGCCATGTGACATGACTTCATCGACATTCAACA.CTGTAGTAGAA.GAAAACTAGTGACTTAAACCTTAAGCCAAATCC.AAAATATTTGAGATT.TTTTTCTATTTTTACGTTTACG.TGTTTCCTTGAAACGATTATTTTCATTA.GTTG.TTCTAAC.TATAAACGTCAAT.AA.AAACATAGAAAATTACA.GCTGGCAGAATAT.T.TC.T.TAGCCTATATAGACGAAGTAAT.AACAGCTTACAAATTC.A.CTGTACTCTTCCACCAAATCCATTAATCATC.ATCTTTTCTTCACAGAGAG.G.AA.AAAAAAAAAATGGCGACAGATTCT.CAACCAAAC.CA
JJ=   100  MV=                AAAGCTAACGCTTCT.TTGGCCTTTGGGAGATAAATATAATAACC.AA.AGAGTATTTCATTAATTATTATGATTTCGAAACCGAAGTAAAACAA.GCATCACATTGTC.TTAATT.T.ATTTGTGCTATTTGTGAGAATTTCTCTTAAAAGT.TTTGGTAAG.ATTTGAGTAGAATTTAAAACTACGTATATAATCGTTTTCGAATCAA.GTAA.TTGTAAATATAGTTATTTAGGATTGA.TTATC.AAAATTTACTAATTAGAAAATAATC.ATTCATTAATTGCTTTGAGTTTTAAGGGTGTGTTTATGCAATA.TTTTTAAATAC.TAATTAATAACATCGAGATTTTAGTAAAGATTT.AATGTAATATTTGAA.TTTTGGAAGAATGATTGGTTGA.TTGTCCTAATATCTTATTTGATTAAATT.GTAT.GTTTGAT.AAAGGAATTGGGA.AT.TAAGACACGTGGGAGCT.TACTAGTGGTAGA.A.TA.T.AATTGATCCTCGGAAGGAAGTC.AGCCCTTTCCTTTCCC.G.ATGAAAGCCAGAGTTTTGGTGTCCCTTGGTA.GTTTCCAATCAGACATTAA.C.AC.AAACAGTTGGTTTGGTAATTGGAA.GAGATGAAGTAC
JJ=   101  MV=                GTATTGGTGACTGCT.TTCAAAGCTTTTAATTACGAAAGTTAGCT.CA.CAAAAAATATCAGATAAATACAACTGTTTTTGAAAATTTCAGAATT.CTATTTTGTTAAT.GAATAA.T.AATTAATTGTTATTTCATGCTCATGCACATTAAT.AACCTAAAA.AGTATTGTTTGCAGGTGTTCGAGAAGAATATATGCATTGATGTATA.TCAA.TTTCTAGGCATTACTTTTTTTTCATC.ATAAT.TGTTAGTAAAGGTGACATGTAAAAC.TAGTTAATCTCGTGTCTGTCATTGGCTCTTCCCAAAAACAGAT.TGGTTAATACG.TTAGTTGGAACCATTGTTATAATGGCTGGGTTT.AGTTGCTGCCGGCTA.TTTCCGGATAAATGCCTCAAAA.GATCTTTCAGTGAATCCACCGTGATTTG.CGTT.GTCATAA.CGTGAGATGCAAA.TG.AAGAGCTTTTCTCTGTT.AATTTAGTTTTTA.C.AC.A.ACCCTATAAATATAGTTTTACA.CTTAAAACCCATACCA.A.TTATTTTTGAAATAAGTTGGTATTGCCCAAC.TTTTTTATCAAGGTTTTTT.C.AA.CATGAAGAAATGTGAGTTTTTGAT.TGATTCAAG.TA
JJ=   102  MV=                AACGTAAGTTTGAGT.ATTATGTTATTTATTGTGTAGCTACCAAT.CT.TTATTCTTTAAATCTGACATAAAATGCTACAAACTTTTTACCTCGT.CTATAGCCCCAAA.AAACCT.A.ACCACGGTTCTAAAACCACACACAGTGATTTTGG.TTGACGACA.ATGCCTCTCCTTCCTCAAAACGATTTATTTACATTTTTTAAATCAA.ATGT.TACATTTTATACCATAATTAAGTCTT.TTTAC.AGAATACTTAGATGGAAGAGATGTA.TAAAAAAGGAGGAAATTGTAAAAAACATATTTCGATCAATTAA.ACCAGGATTCA.TAAAAATATAAGTATATATATAAATGATGTTTC.GTTTAGCGATGAACT.TCACTCATATGATAATACTTAA.CAATATAAGTACATAAAAAATAAAATAA.AATT.AATTGTT.TACGAAAAGTCTA.CA.AATACTGCATGTATAAT.TAATGTTCTCTTT.A.TT.T.ATTTATTTATACCTTACCAAGA.TATATCTATAACCGCATA.GAAATAGAAGGCGAAGAGATAATTTCCAAAA.ACAAGAAAAACCTCTAAGC.T.CA.AAAGATGTTGTTGAGAACGATGGC.GGCGACTTC.CC
JJ=   103  MV=                CGCGGCCACCTGCTG.CAATCTGGGTTTTTAGCGAGAAGAGAACC.CA.GCAACAAGAGGAGAAAACAAACTGCGAGAAGAAAATGAATCGTATA.TATATTATATTGG.GCCCAT.A.AACCCAATGTGGGCCGAAGTTTCGTTCGTATCAG.TATCTTCTA.TTCACAGTCGTCATTCGTCAATGAGCCGATGTTGACCTCGAAAAAG.AGGC.AATGGCAGATGACGATTATACCCTTC.TAATA.CCCTTCGAATTTACGGGATCAAATT.TACGATCTCCTTCCTACTTTTCCTTTTTTAATTTGATTTTCGT.GCCTAAATATT.GTCGTTTTACAGAAAAATTCTACTTTTTTCCAT.TTTTCTCAGATAGAT.TATTATTATTAAAACACAAAGA.AAAAAGGATACTCCACCAAATAAGTTTC.CTTT.TCCTGGT.AGGAATCCGAGTT.GT.GTAATTGTAACTAGAAA.AACAAAAGCCCTA.A.CT.T.TTCTATAAATACTCTACGCATC.ACCACAGATCTCTCAT.T.CACAAATCTCTCATACTTCTCCAAAATCACACAAACTGATTAAACCCTTTT.C.TA.GAGAAATTTCTGTAGATCAAGAAA.TACATCAAT.GG
JJ=   104  MV=                CAGTCTCCGCCCTAT.CATGAACCCAAAAAGAAGACCTAAATCCT.AA.GGAACAAAACCGACACAAAAATCAGATTTTTCAGCTCTGGGAGCTC.AAAATCCGTGAAA.GCAACA.C.ATTACAAAGAATCGAGATAAACCTCAGGCAGGAT.AAATCGAAA.CGCCGGACCGCCATTACTGGGAGGTCGACCCATGGTATCTTCTTCG.TCTC.ACCGAAGAAAAAACAAAAATTGGCGG.CAGAA.AGTGAAATCAATCGGAGCTTCTCTC.ACTTAATATTCGAATTCACGGTGAATCTCTCTAGTACGGCCGG.TGACCCAACGA.CAACGAAACCGGTTTTACTCAGACCCGACTCCG.TCGCTTATATAACTT.TTCACCTGTGTAATTTTTTTAA.ACTTAACATGTAGTAATGGGCTTTTAAA.ACCC.ATTAAAG.GCCCATTTTCCTA.AA.ACCGATACAAAAATCTT.ATCCGTATGGTCG.A.GT.A.AATCCAGCTTATCCGCCTGAAA.CTTATTTCTCAGTATC.C.AAAACGATGGCGAAGAAGACACTTCGCTGAA.GCTTTTTTTTCCAAAAAAA.T.TT.CTTAGTGTCGTCAATGGCTTTGGC.TCCACTTAA.TT
JJ=   105  MV=                TTACGGAAAGTATAA.AGATGTGATTTCTTCTGTACATGTCACGG.AT.CATGTCTTAAGCTTTGAAAGGACTATGCAAATATAGAAGTGAAACT.GTAATGCACATCA.TCGATC.G.GGCTCTCATATGTCTCGTAGTATTGATATTGGAG.TCTATTGCA.ATATTAAAAACATGTGACATGATGCCAATGCAAATCGACTAATCAC.AACA.CGATTTTGAGTAAAATCGACTAACAC.AACAA.CACGATTTTGAACACATTATTTATT.CTTCATTAATCTCGTATAAAATGGTAAAAAAGATTATGGAAAC.TGATGATAATA.AACCCATTACATTACTATATAGGCTAATTACAT.ATGGACCATGATGTG.GATCTGGGCTTTTAAAACTTCC.ATGATCTCATAACAAAGTCTCTTCCTCG.CTCA.CGTCGAA.AACATCTCCCCGA.AG.TTTCTTATTACTTACCT.TGTTCAAATCGTT.A.AT.T.GTCCTTTAAAACTTCGATCTTT.GTTCAACAAAAATAAT.C.TCAGACTCTCGGTCAACGGAATCGAAGCAAA.ACTCTGCCTCTAGTTCCGT.A.GA.ATTCACCGGAGACTGAACAAAAAT.CCCGTGAGT.TT
JJ=   106  MV=                TTTAGTTTTCCTTTT.GAGAGTATGAGGAGCCAATAGGCCCAAAG.AT.TACTAGTAAACACAAAGCTGCTGGCTGCTGCGTCTTAAAGAGGACG.AAACAAAAACGAC.GGACAC.G.TGGATCGACCCTATTGGTCATGTTCCAAACGCAT.AATTTACTC.AGAAAAACAGTCCATAACATGACAAAACTAACAATCTCTTCGTCTG.GAAT.CTCCACCACATTTTTATTCTCTTCAA.AAATT.ATCTGCTTCTATTTTTATAATTAAG.CAAGAACGGTCTTCGTAGCATAAAAACGAGACACGGATATAGA.GATATCGTGAA.TTGACTTTTGTCTGACAAATCCTCTTCGTCAAT.TTCAGTGGCTCTGCT.GCTTCCTTTGTTGTGAAGCCAC.ATAGATTAGATTGAGGAATGATCCAAAC.TCAT.GTCATAC.ACACATTTGTAAT.CT.GCTACACAAAATACTTT.TAAAATCACACAC.A.CT.A.ATATTTTAACTCTCCCCACTCT.TTGCCTTGCCCTTGGC.T.CTAGAACCGAACGTGACTCTCCAGATAGACT.TTTGGAGTCACAACATTGA.G.TT.TGAAGGTTTGTGATTTGGTTTTTC.TTTCTCTTT.GG
JJ=   107  MV=                ATCGATCATATGGAA.TTTCTAATATATTCATACATAAGTTAGAA.GC.ATGTTAACGAGACCTAGGTTTTCTGACCCACCATCATCTGTTGGTT.CGTTTGCTAGCTA.CATCAT.T.TCGAAATCTAGCTTTGATTAAAAGTGATTAATTA.GTGTAATAT.GATTATATATGAAGGGACCAGTGATGTTACATGCATTTTTTACTCG.AGGA.TTTGATTGGACAACGCTTCAAAACTT.TTTTA.TAAAACCTTAAAGTTGTTAAAAAGT.AAAATTTCCCACTTTTATGGGTACTTTATTTTTAACTTAAATA.AATGATAATTA.ATAAAGAAAAATCACTTGTCGCTATAGCTATTC.TATTGGAGAAGCTTC.GTTGAATCTACGCACGAAAGTA.GCCATGAAAGTTATTTTATTACTTAATT.AAAA.GCAAATA.GACTTTTATTTTA.TT.TTATTAATTCTATCATT.ATTTTTCTTAGAT.T.TT.G.TAGTATAAATAAACAGTATTAC.TCTAACAATATCTGTC.C.CTCCTCTTAGCTTCAACCGCCGGAAAAACTA.AACAACCTTCTTGGAAAAA.A.AG.AGAAACTAAAAATGAACTATCCTT.CAAACCCTA.AC
JJ=   108  MV=                CCTAGCTCCTGAAGA.AAATCGTGAATTTGTAAATGAGGACTATA.TA.ACAAAAGTTCATTGTCACGTTTCAGAAAAAGGTACATTATATTACA.GCTGCAAGTATAA.AAAGAG.AGTTCCTCCCTCATATAATCATGCAACGATAAACCA.TAAAACAAA.CACATACAAAATAGTTGAAAGAGAGAAATTAATATGGTAGATGTTT.ATAA.GCTATGGATAGTGATAGTTTCATTGA.TAGTG.GTGAAGCTATTTCATTTGATTTATC.AATGGAGCAATCCAAAGTGTAATGGAAAACTTCCTCCAGGGTC.AATGGGTTATC.CGATCATTGGAGAAACTATTGAGTTCATGAAGC.CTCATGACGCTCTTC.AGTTTTCAACATTCATCAAGAA.GAGAGTCCTCATTTTTTTTTTTTTTTTT.TTAT.GCATGTT.TAGAGATATATAT.CT.TAATCACTACTTACTTA.GGTTAAGTTGTCT.T.TT.T.TATTGGTTGGTAAATAAATATA.GACATGGACCGGTTTT.T.TCGGACAAGCTTATTCGGAGGCAAAGTTATA.ATCTCAATGGATAATGAATTG.AA.TATGGAGATGGCAAAGACAAATCG.TACTCCTGG.TA
JJ=   109  MV=                TCACAAATTGTTGCC.TTGTCAACATCTCTCTCTTAATTTGAGAG.AT.ACCCACTTATTGCACTTTCTCACTCATTACCCCCACCTCCTTTCTT.CCCTAATTACTGC.GCAAGT.A.TTATGCATATGCGATTGTTTTAAACTAGTCCGCA.AATTGATTC.CCAATGAAAGGGAAACGGAATGTAGTAGATCATCCATACACCACGT.CTTG.TGTTGGTGCAGTTACAAGTTTACTTC.AGGGT.TTAACATTATTTTAAAATCTGTATG.CAATCAAACAATCTATCTTCAAAAACTTACTGATATGCTATGG.ATGATGATTAA.TAGCTAGGACTTAATTATATGCTGTTGCTTCTT.CTCCTTTTTTTTTTA.AAGTTTAAAACAAAACAAAATA.TTGTGTCGGGGCCACCTCTATAATTGGG.CCTA.AAGTAAA.GTTATCTAGAACA.AA.GAGGAGCCCATTTAGAT.TGGGCCTTAGAGA.G.TT.A.TAGAATGAAGAAGAAAGGGTTT.GTTCTCTTGGTCCGCC.G.GAAGGGGTGGAGGAGCGGCGGACGTGTGCCG.CCATATTTCGCGGCAACTTTC.TT.CTGCAATGGTATCTTCTGTACCTA.AACTCCATG.CT
JJ=   110  MV=                TTGTTTATCAAACTT.ATTAATATATTTATAAAAGTTGTAAAATT.AG.GAATGTTTTATTTCATTACGACTTTAGGTAGCGAGGATATCACGAA.ATTGCCATAGCCA.ATGTAT.T.AATTTGTTCGATTCATAGTCATTCGGTATTGGAT.TCAACATCC.AATGTTCCGATCTTTAGAGATCATGTCCAATTTAACTGAAATGATA.TTTA.CTATTATATATATATAAAAAAAAAGA.ATGAT.CGTATAAGTCTATGAAGTTTCTGGT.ATGATTTCAAACGGGTCAATACTCTGCTTGTAGTAAATTTGTT.GCACGATTATT.TTGTCCAAAAAATATTAAATTATACAATATAAA.TCTTTAAGGGTGGGT.ATCATATTCAATTCGGTTAGAG.GTTGATGTGGTCATAATTTTTGTTAGCA.ATTA.AAGATTG.TCCAAAAAATAGA.TA.TTGTACTTGGCATATCT.TGATCCCATGTCT.T.GT.G.TATAAATAAACAGACGTAAGCA.GAGTGAGAGAGCGTGC.A.GACACGACAAAACAAAAGGCCTCCCCACGTT.CCGGTCGGTTGGTGACAAC.G.AC.GAATGTCTTTTTTCTAATTTCAAT.CTCTTTTAA.GT
JJ=   111  MV=                TTTCATTTAGTTCAC.TAAAGTTGATCGATTGATTGATCCTGGAAGTT.TCTTCTGTTCTTCTCAAGCTCAAATATCTTTTACAGAGACAGAGAC.TCTCTCAAGTGTT.GAAGAC.C.CAATCTTTGATCTTTTCCCTTAAAGCTGAAGAAA.AGCAGGCAT.GGCCATTTCGGTTCAATTCAGTTCGGTTTTGTACGATTAGTTTTGG.TAGA.CACTCTGACTGTCACCTAAATTAAAC.GGTTT.CATTTCGTGTATTTTGATTTGGTTC.GGATTAATTCGGTTTAAAAGTACACGTAGCATCGATAGCAGCT.TTTTCTGTTTT.TCTCGGTGAGTTTCATACGTGGCATAATATACA.CCGTTAAAATTTAAT.AAGATTATCTCAGATATTTATC.TATACGACGCACGATTATATCATTTAAT.TATG.TATATTA.AAAGCCACGTAAG.AC.ACAGAGAAAACTTTCCT.GGCTCTTATCTCT.C.TC.T.CTCTTATACTGACACTGACACT.CGTTAAATCCTGGAAA.G.TAATTTGAAGTGAAGCGACGAAACACAAACA.AAAGCGATGAATCTGGTCG.C.TA.TTCATCGCGTTTCCTTCGAATGCG.TTTCGCGTT.TC
JJ=   112  MV=                TCTTTTGATGTGTAA.GCTCCTTCGTGGATCCAACAAATAATTAA.CA.GCTATGGCCGATGGCGTTGATGAGTGGTCGCTTCTTTAGTCATAGC.GGTCAGACAATTC.AACTTC.A.TTTTATTTTATTTATTTATTTTGCCATCATTCAA.CTTCATTTC.TTGGATGAAACAAATTCAACATTCAAAATTTTTTTTTTTTTAATAT.ATATATAAATTATAGATATTCCATTATACTT.TAGTT.TCCATTGAAACCACTATTTGATGGA.TGATTCTTCATTTATTCTTGTCGACCAAATTAAACTTCTAATG.GTTTTAGGTCT.GATTAGTATTTCTTTCAAAAACAATTTTCTTTT.AAGAGAAAAGGTCAT.ATTACTAAGGAATAGCAAAGAA.CTAAAACTAATAAAACAACTAGCTCTAA.GCGT.TTTTTTG.TGCATCACTATAA.CA.AGAGACGTGCACTTTTA.ATTAGTAGTTTAG.T.AC.T.ATATAAAACCCTATTACTTGTG.TGGATTTCGACCAACC.T.ATAACAAACAACGTTTCGGTATAATTTTAAG.AAGAATATATCACAACAAC.A.AT.GTCATCATTATATTTTGCTATCCT.TTGCCTCTT.CA
JJ=   113  MV=                TGATGTTGATAGTTT.TAAGTCAGGGCCCGGATTTGCCTAAGTGA.AT.TGCCATGAGAGCAACCCAAATGGAGCACTAATTTTGAACACTCGTT.TTACAGCTTTTTT.TTTACC.G.CACCATTAATTATTTACGAAACCGCCTAAGCAAC.ACTAAACAA.TTCTGAACCGATGAAGACTGATGTGAATATCTATACTAAGATAACT.ATTG.ATTTGAGTGAATATGTGTTCAATTCT.TTAAA.TTGTCCTTTCTTTCTCTGGCCCCCT.GGCTTTCTCCTTCAAAGTAGTAGTCCGAATATTCCAGTGATTC.TTGAAATATTC.TATTAAAAAGATTCATAATCGAACCAATAAGGG.AAAACCAATTATGTT.TATATAAAATAAAATAATACTA.TTCAACCGTTTAATAATTAGAATAATGA.TTCT.ACTAACA.ATTCCAGCTAGAT.CT.ACCTTCCCTCCTTGTCC.TAATGCTTAACAT.A.TT.C.TTCTTGATCTTCTTCGTTTTTC.TTCTTCACAAGGTCAA.C.AACAATGGAGGAACATCTTCAAGGAAGAATC.AAACTTCACGATGGTAGAT.A.CT.TGGCCTACAAGGAAAGAGGTGTCC.CCAAGGATG.AT
JJ=   114  MV=                GCAATAAAGCCGGAA.ACAAGAAAGTTGTTGCAGATAAAATCTAA.CA.AAAGAAAGAAAGAACAATATAGAAACGTAACTCTTCTTCTCCTTGT.AATTTGCTCACAA.CAAAAC.C.TCTTCTTCTTCACAGCCACTTAAAGTGGCTTTCC.ACTTGTCTT.GATATCATTTCTGATTGCTCCTTGAATCATCTTAACGAT.CAAATT.CTGA.AAGGACTTTCACTTGTTTACCAAATT.CGAAC.AAGACTATAAATCAAACTGTCTCTC.TTTCTTACCTGATAAGGGGGATGAGTTACCGCAACTTGCAGAA.TCCTACAAGCC.AGTAGAAAAATGAAACTGATTCTTGCTACAATG.AACCAAACATACATT.GGTATTACAATCATTTTCTAAT.ACAAGAAACTTTAATTGGTAAAATAATT.AAAA.TCGCCAA.TATCTGAGAACGG.TG.TCGTTTAAATAGTTAAC.CGAACCACATCGA.A.GT.T.TATAAATCCGGTACGGGAAACG.CCTAGGACTATAACTC.T.TTCTCTCCCTCTACCGGCGCCGGAGAAATTC.CCGATCAACACAATCTCGA.G.AC.AACTGAGACGAGTTCAAATTATCG.ACTCAAATA.GG
JJ=   115  MV=                ATTCTCGAGAGTAGA.GTATCATTCCCACGGAAACCCAAGTATCA.TG.GTTAATGCCTTGAAGAATAAATAATGTAGAGTTCCCCAAGTGAAAA.CTTCAATTTTACA.TTTCCA.T.ACATTGTAACCAAACTCTATAAATAAAGTGTTGT.GATACATAC.CTTACCAAAAAAGGCTATCTATATTGTAAAATTCATCTTCTACTCA.ATAA.CTTGTGCTTCTCTTACCAATTCAGAG.TCTCA.ATGGTGATAACCAGCTTGTCCTCTA.TAAACTTCTACTCAATTCAGCTTCTTCTCTATCAGATTCAACT.AATAACTTCTG.ATCATCTTTCGATTCTTTACCAATTCTAGAGTT.TCAAATGGTAAAATC.ATTCATTATGTTATTTTCGGTT.TTGTTTAGGACTTAAACCAGGATTCGAG.TGTT.ATTTTTG.GTCCAACACGGTT.AA.GCGACCCAATTGTGTTT.TTTTGTGTGTGTT.C.AT.C.TTCATCAACCCAACTTCACTCA.GCTGATTGCAGTCTCA.G.CTCTTCTCTTCGATAAATTTTGGGCAGAAAC.AGTCACCACCGTTGCTTGG.A.AC.CGAGTTGGGTCGTTCAATTCCTCA.ACTAAATGT.GA
JJ=   116  MV=                AAATGTTCCTTAATGACATTGGATACAATAAAATGAATGGCTATA.CC.TAGTAGTATTACCAAATTAGGGGTCAATATATATATACAGACATAA.AACATTTCACTTT.TGTTCA.T.CCAAAACTTCTTTCATCAAAAGGAAAGAAAAAAA.ACACAATAA.TATCAGAAATCTATAAGAAAAATCAATTTGGTTTTGTGGTCTAAAA.CGTT.AAACGTGGAGAAAGAAAACTAAATAA.AAGTC.GAATATGCAAAACTTGTAACTTATA.AGAACCCATGGACGTTGTCACGTTGATGTATGGTTTGATAACT.TACATCATTTA.CGCTTACGGCATTATTCACGAGTTATTGGATAT.TATATTCTTATTGTT.TTGTGGCACCGTCAGACACGAA.CACATCAATATATTATGTATTTATAAAT.CAAT.TAATATG.CATGTGTTCAGAT.CC.AGAACCATTTACATAAC.CCTATCATGT.AA.T.TA.T.ATATATATAATCCCCTCATCAA.GTATTCGTTAGCATCA.T.TACATATCACATCACCTTGTTGCTTTCCAAA.AAAAAACAAAAAAATGAAT.C.AT.CTAATCCCTCCTCTTTCTCCAACA.AATAGGTTT.TG
JJ=   117  MV=                TGTGCCATGTACGTT.CTTCTGGTCGGCCTAATCGGTTTAATCCT.GG.GATACATTATGAAGAGGACATGATCAGATCCCTTCAACAAAATACT.CCAAAAGTCTCAA.AGTGCT.T.AAAAAAGCATTGAAAAGGAAAGAAATCAAATTGT.GTGAGGAGG.ACAATCTTCTCTTCTGCCTTATCGTCGTCATGCACCTTTGGTTAAA.ATCT.GAACTTAGTGCGTTAGAGGATTTGTA.TTACG.GTTTCCATAAGACTTAGAATTGTCA.CAAAATCTCCTTTTTCCTCTCTCTTATTACAACTTTGTGTAGT.CTTAAACACTT.TTGTTTCTTCGTCTTCTCTCATCTTAACTTTTT.CTCTCCATCTCTCAT.AGAATAAAGGGATGAAACATGT.CGCCTTATCATTGTTTTAGTGAGGATAC.AAAG.ACTCTAA.ATAAGTCGGAAGG.TT.CTAACTCTACCTGGTAC.ATCTTCGTAGCTA.C.AA.A.ACAAAACTCGCCGAGACATTAA.CCAAATGACAAATACG.A.ACACACTCTTCCTCAGACATGATGATGATTC.AGAGATTTTGATTTTTCAA.G.AA.AACTCTGTTTTTCCTCTTTTTGTT.TTTGCCTCT.TG
JJ=   118  MV=                GGGCACATCAAAAAT.TAGGACATGTGATTGTGACTGTAATCGAA.AT.CCAATGGTGAAGAAAACAAGTCCACGATGCTCCTTGAAAGATCGAA.TTCTCAATCTTCT.GTTGTT.G.GAGAACACAAATCTGTCGCTAAGGTCAAAGCTTT.TTCCTCCTC.CTTCGATTGCTGTTCTAGACATGATGAATCAGAGTCTGTAATCGTT.ACTT.TCTGTGGCTAGGAGCAGCGAATCCTG.ACCGT.TGGATTGGTTTTTCTTTTTCTTTTT.AATGTCCGTGATATTATTGTCTGAAGAAGAAAGAGAGACCAGT.TTTGACTTTTG.ACTTCGAGTAATGAGAAGAAAAAGCACAGTGAG.ATTGCTGTTCTTGAC.GTTGAGTCAGAGTCTGTGGCTA.GGAGCAGCTTCTTTTGTTTTTTGAATCGACAAT.GGTTGAG.GAATAAACGAAAT.CC.TGACCGTTGGATTTTTT.CTTTTCTTTTCTT.C.TA.C.TTAATAATGTCCGTGATATTAT.TATTGTCTAAAGGGGA.G.ACCCGAGAAAGAGCGAGACCAGTTTTGACTT.TTTGGACATTGTGTGTTTT.C.GA.TTCGATCTTTTTTTTCTGAAGGTA.TGCTTTTGA.AT
JJ=   119  MV=                TCGAACAAACAATCA.GAAAATAAAATTGAAGATAGACAACAGAA.AC.ATTAACTTACCATAATGGAGAAATCTATGTAAAACCTCGCGAGATA.CTCAAAAACCCTA.AAAATA.T.ATATATAGCTGTGTAAATTGTTTGCCTTTGAAGA.GGAATAAGA.AAAATCAAATCTTCTGACCTTTGTCTCTCTCGCTGGCTTTTTTATA.TCTT.TTTCGCCGACTCTTTCCTTTTCCTTG.GTTCT.GCTATAACGCGGTTTGGTCAAACCG.GGTTTACGTAGAGAAATCAGGAAAAAAAAAAAAAACGGGTTAC.CCGATTGTTTA.TTGTGTTTTTTAAAACGGGTTCGGATCCAAAAG.TAATAGATACGGCCC.ATTTAGACACACGGGCTTAGTG.CCCATTTTAATATGAAAAAAAAAAAAAA.ACTA.CTTTTAA.GAAAAAAAACGTT.AA.CTACTGTATTTTGTAAC.ATAAATAAAAGGT.A.TA.T.ATATATGACATTGTGACACTAT.CTCATATTAATAACTT.C.TAAGGAAAACAAAATGAAGACAATTGTTTGT.TTCTTAACTATTCTAATCT.T.AG.TTTCATCATGTAAGTATTTATAAC.TTAATCTTA.GA
JJ=   120  MV=                ATCAGATGTAGAAAT.TGATTTCCTCGTCAAAGACCAAGACCCAA.CT.TCCACAAGTCGCCACGCCACGACACTTGACAAAGCGACCTAGGTAT.TGTGTTCTGTAAA.ACTTTTCT.TCATCGGAATTAAACATGAGCCAGTGCGTGTCTT.CGTAGAGAA.TCAGCCACGGAGTATGGTTTTTTCTAGGTGACGAGGATTTGGAAGC.AAAG.TACCACGACGAACAAACGGTCTTAGC.TCGAG.CAAAATCTGTAAAGCTAAACTGCTT.GAAAACCAATGATAAGATGTCTGTGACAAGCTCCGACCAATTC.GAAGAACATCA.TCTGTGACCATAGCTCTAATCGATTTCGTAATT.CACAAGTAGGTTTTT.GTTAGCAGTAAAAGGTAAACTC.TTTATTTAAGGAAATAAATGACGGAAAA.AAAG.GAAATAA.ATATCGATGACTC.GA.CAAATTTAAGAAAAAAA.GGTAAATAGTCGG.A.GT.A.ATAAAAAGTTATTTCCTTTTTT.TTTTTTTGTGATATTT.C.ACCAGAACAACTGAAATCTCTCCGGCCATAA.CCAATTTCGCCGGCGAAAT.C.CC.TAATTCTACCGTCAGCCAAGGATC.GATCAAATT.CC
JJ=   121  MV=                GGTGTTGTACGCGAT.ATGGAAGCAAGAAAAGAGAGGAAAGGAAA.GG.ACATAGATGCTGGTTCAGTTAAAGACCGGATTTAACATCCCTCTCA.AGCAAGAAAACGG.AAACCC.T.TTTTGAAATACTAAATTTTTAAGTCCACTACTAC.AAAAATTAA.AACTCATTCCTTTTATATGTAGTCTCGATTCATATTTTCAAAAAAT.TTAA.ACAATTGAAACAAATAGTATCTGTAT.AAATT.AATAAAATATTATGATCCAACAGTA.ATAATTTATAGAATTTTTACGGTGTAGTGTTAAAAAAAAGTTT.TACTGTATATA.CCACTTCTTATATCAATCTAGGAATGAATAAAT.ATTATTATCCTGAGT.TATTTATTCTTGCCATCATATA.TATATATATATAATATTTTTTTCTGATC.AACT.TATTAAT.CTTGTTCTCTAAT.TT.GTATTAAGTAATAAACT.AATTATTTCCTAA.T.AT.A.GAATTGGTCTCTATCCCAATAA.AGAAAATGAAGTCACC.T.TCTTCTTCCTCTTTTCTCCTGTGTTGATGAA.AAAGCTTCAAGATTCAATC.A.AA.TCATCAAAAAAAAAAACTATAACT.TCTATTGAT.CT
JJ=   122  MV=                TGAACACTTAGGTCA.CTATATGTTGCTTGCAGATATGTATGCAG.TA.ACTGGTTCTTGGAGCAAGCTTGTAACGGTGAAGACTTTACTGAGTG.ACTTGGGCGTGCA.AAAGGC.T.CATGAGTTTGCTTTGATGGAAACAGATTCGGAGT.TAGATGGAG.AGAATAATAAGCCGATGAACGATGATTCTGTCATCAATCAGGAGCA.AAGT.TCAGATGAAGAACGTCTTGTAGAAGT.AGGAT.AAAGAATCAAATTCTGATAGAAATA.TTTTATCAAACTGGAGAATCAATTTGTACATAAATCTTATATA.CAACAAGTTTT.AATTGCATGATTTCCTGTAAACATAAGTTTACA.TGAACTAGGGGATGG.TCCTTCGCAAGTATGAGTAACA.AGCATAAACAGCATTATATATGAAATAA.ATAT.GAGCCCA.CCTAAACCCATTA.AG.GGCCCATTAAGATTGGA.GATACTGCTTTTT.T.AA.G.AGAGGTCACTTTTTCCACAGTG.AAACCCTAAGGAAACT.T.CGGCAAGCTCCAGAGAAACGAGAGTTCCGTA.ATCATTTTCTCTTGTTGTT.C.CT.GATCGCGTAGCTCAAGCGAAAAAA.ATGGCGTCG.TT
JJ=   123  MV=                TGATTGGCAACATAT.AACGCTGAAACCATAGAGTGGATTATCTG.AA.TGATATGGAAGAGGGGATCGATTCACAACGTCAAAGAGGTTCATTG.ATCGAGGAGGATG.TGGTTT.G.TTTGAGAGATTAAGGAGTCAAATTCAAGCCTAAA.GTCAGTTCG.AAAGCTAGATAGCAATTAACTCTGAGACAGCCAATAGAGGAATAGT.ATAA.AGGTTTATGGTTCACCCACACAACAA.ACAAT.TACTCATTCATGGCACCAAATTAGT.TGTTTGAGCACTGGTGCTTCTGTGGCTTGTTCCTTTTGTCTGG.AAAACCAGTGG.AAACACGGAATCTTTCAAATTTTAATCCATTTG.AATTGGGATGATTTA.ACTAATGAAAAAAAAACACTTA.ACCGAGGCCAAACCGAATAAACCGACAC.CCCA.AGAGCAA.ATGGCTTGGAACC.TG.GCGATAATAACTTTGGT.TGGCAAAGATGGT.A.CA.A.AGTTGGAGGCAACTCTTCGACG.GGAAAACAGAGGATTG.A.TGTGTCTCGGAAATGGCTGGAAAGATTTATC.TATATCCAACGGCTTGAAG.A.GT.GGCAAGTCGTTCACGCTGGAGCTA.ATTTTGGAG.AA
JJ=   124  MV=                TGGAAATACCAAACT.CGAAGATTCTACCCATTCAACCGATTTTT.AC.TAAAATGGAATACCTGAACCGACATAGCCTCGCAGAGTTAAATTTT.CCAGCCATTTATT.ATGGTT.A.TTCTGGTTAACATGCAATGGTCAAAGATGAGATC.TTCTATGGT.CTTTATAGTCTTTATGTTAGTTGGGTAATTGAATATCCAAATCATA.TCAA.ATACTAATTGACGTATTTAAGGGTCA.CACGG.TTTTCAAAGTTACTAAATTAATGAT.TTATCATGAGTGTATATACTATATAGTAAAAAACTTATGTATT.GATTACTATCTATATTATTCAAAAGGAAAGATTCCATCTGTCTGT.TGTTATACCACGTTC.TTCCAAAAAAACAATTTATTTA.GGTAAATAATTAATCAAGCATTTTCATA.TTATATTCATGG.GTGTTCTAATTTA.TA.TATAAAAGATTATTCAA.GGATTCTTGATAT.T.TA.A.ATTCATCTGATTTTCTTCACTT.TGAGCAACAAACAATG.G.GAGAGATAATGAACGTTGACTTTGTAAACTG.TTTGATCTTAATCCTCCTC.T.GC.CTCCTTTCAATCCTCTGTTACTCT.TTCTTCTTC.AA
JJ=   125  MV=                GGATATAACTCAACC.GGGACAAGATTTCAACTAAGAAAAAACTT.CA.AGATATTGCCAAAGGGTTCATCTTCATCATACAAAGTTGTAATGGG.ATCGCGTATAGTT.GATGGT.G.ATCATCAATCTTGTTATAAGATTGTAAAACGCAA.ATCGGTTTT.CACAATCGAGGATGGATCAGGAAGATTATTGGCAGAAGTTAAAAAG.AAAC.AATCAAATATCAAAAGTTTAGATCTT.GGGAA.AGATGTATTAACAATGATGGTGGAG.CCACAAGTAGATCACTCTTTAATAATGGGTATTGTTATAGCAT.ATAGTCTTCTC.AAATGTAAATTGTGATAATTAGTAGGGGTGAGA.TTGAACTATTGTGTA.AACTTTAGGGTCGTAAATGTAA.ATATACAATTTTGGAGAGCCAAATGATA.ATAT.TATTGTT.AATGAAGTTCTTA.AA.GCTAAATTAAATGTTAT.TACAGGCATGAGG.C.AT.A.AACCCCAAAGTCTCTAGCTTGA.AACTGAGATTTTCGAA.G.AATTCATCAAAATGTGGAGAGAATCGGCTTC.GTTTATCCTCGATAAGCAT.C.AG.AACAACAAACCCATTTCTCTAACT.CATTCAATT.GA
JJ=   126  MV=                TAATAAGGAGATAAG.CCTTGTCAGCTAATGTTATATGATCAGAG.TC.CAGTCACGTTTTTTTGTTGGGACTCTGAGCTAGGCTTGTTTGTTAC.AGTCATATGAGGG.GACTGT.G.TAGATTGGTTTTGGTCAGGAGAAGCTTGAAGTGT.GTGGTACTT.ACTGACCGGTGGGTAAAGAAGCACTCAAGCATAAAACTGCTGCAGA.GATG.GTGTTGCATCTTTAGAATTCTGTATG.CTTGT.ACATTAGTATTAACTAAATTCATTA.ATTTGACATCTAACTTACTTTGTGTTGTAATTCTCTTGTATGC.AATGAAAATGA.AATTTCAAATATTGTAAATGCAAACTCTTGTGT.TATTGAAATGTTGAA.AACATATCAGTTTTGAAAACAG.TAATCTGATTGGACTTTGAAGACAATTT.AAAG.TCACAAT.CACAATTTGTCTC.GA.AACGACGCCGTGTCTAG.AAGGAGACATTAT.T.AT.T.ATTCAGATACAACTCTATCTGG.TCGCCGGAGCAATGGT.C.GTCGTTGGTAGGGTTCGGCGCAGAGTTTGAG.AGAGATTTGGGAAAGAAGC.A.AA.T.CGAATCCATTTTGGATGCAGAG.ATTAATTCC.GA
JJ=   127  MV=                TATTTGTTTTTTCGG.TTAAGAATCTTAAGACTTTCTCCATGATG.TA.AGAATGTTCTTATCTATGATATGAGAGAGCAAGTATTTGCAGGTTG.GTCTAAAATTATC.TCTAAC.T.AAATACGTTTTTTGAGTTGAAAGTAGTTAAAAGT.ATTTCTTGC.ATCTGTTGGATGAGGTTTTTGCTGATCTGCTCTTTCAGACTTAACT.TAAG.TCACTTAAGTGACCTCTCTGCAGATC.ACAGA.TTTTTAACCTTGTCTAATTCTCATT.CACGTTTTAAAATGCTTGGCTCTATGGTTGGTTTATAAATTCA.TGACAAATGAC.TCAAGAACAAAGAAGCAAGGGAGGTGATAAAAT.TTGTCCAGGTTAGTT.ATAAAGTTAAACTGTTTTTTTT.TTTTTTTTTGTGTTATGTTGATCTATCA.AAGT.TTAAGGA.AATACAATAAGTC.AA.TACTTTGATCCTTTACT.CTGTGGATCAAAA.T.TT.A.TAATTATACATCTCTCTACTGA.TCACATATAATTTTAC.A.TTAAGAGATCTCTCTACTGAATACTGATCAT.CCGTTTTCCGCCAAATATA.T.TG.ACAATGAACTTTATTTACCGCGAA.AAGATTTAA.GA
JJ=   128  MV=                ATCTATAAATTAGTT.TTACAAGTTCTTAGAAATGTATCTGTAAA.TT.TCAAAAAGGAAAAATATAGCATTTAATTTTGAAGATTTTTTTCTAC.ATTATATATATGA.TAAAAA.T.ATTGTATTTTGTACTTTGTAGTTACAAAAAGTCA.TTATATCAA.CAAATCTAAATATAAAATATTTTTCTATATATTACTCCAAATTAAC.TGTC.AGAATAAAAAAGAAGAATAATTATTA.CAGAA.TCTGAACATTAAAATCGTCCCTCCA.TATGTGGTCTCTGTCTAGTCCAAAAGCAATTTACACATCCCAA.GCCGAAACTAT.ATTAAATAAACATTTTTTTTTCTTTAACTAAAA.CATTTATAACATTTA.ACAATAAAAGTTAAAAATCGAA.CACGTATAACGTATTTTTTTACGTATAC.GTCT.TGTTGGC.ATATATGCTTAAA.AA.CTTCATTACATACATAT.ACAAGTATGTCTA.T.AT.A.TATGATATTATGCAAACACAAA.TCTGTTGACTATAATT.A.GACTTCTTCATTTACTCTCTCTCTGACTTAA.AACATTTATTTTATCTTCT.T.CT.TGTTCTCTCTTTCTCTTTCTCTCA.TCACTATGA.AG
JJ=   129  MV=                AGCATTGCCTGCTTT.CATTTGTTGGTAGGAGATTGGAGTCAAAA.TA.TCAGTTGAAAGTTAATTCCTTGGCGCTTGAAGATTGTGCTTGAGCA.GAGGCTGTTTCCG.GGGAAT.G.ATCACATACAAAATCATGTGTTTAATTGGTTTGT.CTATGAATG.TATTTTCAGTTGAATATAAGTCGAGCTCTAGGCTCAATTTAGCAGC.CAGA.AGTGATACCTTTGGAAGGAAGATATC.TAATT.GGTAAGCAAAAACTGTTAAAAGCAC.TTACATACAGATAAATCAATGTCCTTTGGCCCAATATTAGCTT.TAACAAAGGCT.TAACCTTTTGAAAACTCCAGTTAGGCAATAATT.ATTACGGGTCAAATG.ACAAAGAATGAACCTTGTCGGG.CTCTTTAAAGATGGGTTGTTGTATAAAA.AGTT.GGGTAGT.TAAAAGATTGGTT.AT.TTGGGCTCTGCACTCAA.GTGAGAGAGAAGA.T.AG.A.TAGATCTGAGTAGAATCTTCGA.TTCATTATTCGTTGTC.G.TCGTTCATCTGTGAGAAGCGGACAAACCAAA.GAATCCACCGGAGCTAGTG.A.TA.TGGGTGGTTCCAGAGAGTTCCGAG.CTGAGGAAC.AT
JJ=   130  MV=                TCATAAAACCACTTT.CTTATTTTCAAATTTTATCATTAATTATA.AT.ATCACAAAAGTACTATGTAAGGGATGAATCACATTTCAAATATGTG.AACTATATACAAC.TATCAC.C.TATTCATTATACAATTATTAAATTTAATAATGGT.ATATTTGTC.CCATTAATAGAATCGTAAAAACTTCCAAATCCTCTTTATATATGAA.TAAT.GTATTGAATAAAATACTCTATGAATTACTTGG.TTTTTTTTTTTTTTAAACAGAATTG.TAAGTAACCTGCTTCTTATGTTAATAATGATTTTAGCAAGTCA.TCAAGATTTAG.TGAGATACAAAACATTATTTCAATTTAGATAAA.TTGTAAACAGTATAA.TCGCCATTAGCCAGAGAGGCCC.ATAGCTTTTTTCTCCGAGCCGGGTCGGC.TTGT.ATTTTAC.TAAATTACCCCTA.AT.TTCTCTGGGTATGTATT.TCTCTGGGATTAA.A.CA.T.GGGCAATACCGTAGTTTCAACA.GTACTAGTTTCATCGC.C.GATCAAAAACTAGCAACGAACCAATGCACCT.TCGATCCCGTCCTCTCATG.G.CC.ACGTTGCTTGATTTCGATTTCGAGCTTCTTATTT.TT
JJ=   131  MV=                TCGAAATAAAGTGCT.CTATTTCTGTCTTCTTGAGCTTTTAACTC.TT.CCAATTACCGAACAATTTCCGACGAATCTCCGACGTCCGACTCCAT.CACGACAATGTTT.AAAGAG.C.CAATAGTAGAACCCTAGAGGTTAAAGCAGCAAAG.AAGACGATG.TCAGTCAACGGGACAAAACGTACGTTGACTATTTTTATTGTCATTA.ACCG.GATTTAACCGCGAACCAGATTGGTAG.ACCGG.TTGGGTTTTTAAGAGAATTCATGAA.CTTACGAATTTATTTATTTACCTATTAAAATAAACTAAATTTG.AATGAAATATA.ATCCCAATGACAGATAAGAATAAATAATGAAAC.ATTTTGACTAAAATT.ATTATCTGACCCAAATAAGACT.ATAAAAAAGAAGAAAAAATCCTTGAATA.ATAT.GGAAGAT.TTATTATTTACAT.AT.ATATATATATATGTATA.TACGTATGTCTAT.A.TA.A.ATGTACATCCAAGACCACCACA.AATCATTCTCAATAAG.T.ACTGAAATATTACAAATACAAAAGGTAAGTC.AAAAATAATATAAAATATT.T.AG.AATATGTTACTAGATTTTTGTTTT.TGTTATAAC.AA
JJ=   132  MV=                TTAAGACCTTGTTAT.AAAATAGCTATATGTGGTTTTTTATTTTC.CT.ACTACAGTACTTAAGTACTTGTTTCATTATTAATGTCAAGAAAACT.TGATTCGTATAAA.TCGTGT.T.CTTGGGGTTTAAGTTACAAATCTATCTGCCTTATATATTGACTA.CAACTCAAGTATAGAGCTTAACTTAGGAGTAAATACTTAACTAATA.ATCC.ATAACTAATAATTCTTAATATATATA.TAGAG.AGATCAATATTCAGGCTGCTAAAAT.ATAATTGGAAATTCTAGGTTACTCATGAATTTTGTGTAAGTGG.AGTATAACTTG.TGAATATATTAATGTAATTTCCACTAAACGGCA.AGTAGTTTTATTTGT.GTGAAATGGAACGGCAAGTAGT.TTCGTTCGTGTTGAAACCGTAATATTCT.ATTG.GGCTTTT.TCACACGGAAGCC.CA.TCTACATATTTTTTCTC.GTGGTCCGTTGTT.G.CA.T.CGCAAGAGCACTAAGTTTGAAA.TTCGAAAACCAAATCG.T.CTCTCTCTCGCTCGATGCGTGTTGCCTGTTC.GGATTCTGGATCTCTGTTG.A.AT.TGCTTTCTGGGGACTTGTTTTAGT.TTGGTATTT.GC
JJ=   133  MV=                ACTTGGGGTTGATGT.TAGTGCGTGTGTGTGTTCTCAACATTTGT.GG.GTTTGTTTATTAACTTTTCAGGCTCAGACTTCGTTTACAAAGAAAA.TTTGTGTGAATTA.TTCTTA.T.TATCATAAAATTTTCCTTGCAACTTCGTGTACAT.TCATACATA.CATAGGCAATGGAGTTCCTCTTCAGTCTTCACGTAAAGAGCGAGTG.TGGG.ACACGCACTCATGTAGCGGGTGGTGT.TAGTA.CTCGAGGTTGGGCCTATATAAAAGC.CCATAGAGGCCCGAATTACTGAATTTAGCAGACAAGAATAGAA.AGAGTGATGAA.ACATGGAAGAAAACGTGTCTCTAGAGTCATGTC.AAGTGTAAGACAGAG.GAAGAGAGAAGAGATGTGCGTC.AAAGACAAGGAAAGAGAGATGTCAATCG.CTGC.TTTCGTC.GGCGCGTGCATGT.CC.GCCACGCACATCAATCA.AATCGATTCTTAT.T.AT.T.ATTACCTCATTATACTCTTTAC.TCTAAGACAAACACAT.A.CATTTGCACTCAGTCTAGAGACAAAGTGAGA.GAGAGATGGGGTCAAAGAC.G.GA.GATGATGGAGAGAGACGCAATGGC.TACGGTGGC.TT
JJ=   134  MV=                CATTAAAATAGTTGT.TTTTCATTAGATATAATATTTTCAATCAA.TT.TTCTGATTTGCAATTAGTAAATATCTTTAAAGATAATTGAAGTTGA.GCAACATATGAGA.AAATTG.C.TAATATGATGATTAGTGATTTTAATCATTCAAAA.GATTAGAAA.AAGTGTGGTTATATAGTATCTATAATACTAGTATATTAAGATCCGA.CAAT.ATATGTAAAGTTTGAGCTTCATATCC.AATAA.ATCGGCTTCGGATTTTGATATACTT.TTAAATTTTAATCCTTATGTTTATAAGCTGAATTTGATATCAG.TTCTTGCATTA.ATTTCAAATTAAAATTTCAAAAAACAGATTGAA.AAAATAAAATTTAAC.GTATGTTGTTTATTAATTTATC.AAGAGGTTAAGAAATTCACATTAATTTC.TGAA.GTTAATT.TGATAATATTTTA.TT.TTAGTTACGTTAGATAT.TCAATCACC.TAT.A.AA.T.AGTTTACATAGCTTCTTGACTA.GAATACCAAATAAAAA.A.CATACTTCATTACATTCTTTTCATACAAGAA.AAATAAATCGATAAATTCC.A.AG.CATAAGAACAAAATATGGCTAAAC.TAAGCTCTC.AT
JJ=   135  MV=                GAAAACATAAGTTAT.GAATAAGTTTAAAATATTCCTAAATACTA.AT.TTGAGAAATAATAAAAAGATGATGTTCTAAAATTGCTTTAGCAAAA.TTTCTGGATTCCT.TTGATG.A.TTGAGTACGTGTATAATACACATATCAATACAAT.GTGTAGACT.TTTTGGAACGAATTGTTAAATTTAATAATATTTTTAATTCTAGTTC.ACGT.GTACACCCGTATGATTCCTCCGGCCA.ACCCG.ACAGCTCCATTGAAGAACACAGCGG.AAATTAATTTCTTTATCAAAAAAACTTTACTAAAATCATATTC.CGGTCTAAATT.CTAAACTTATATCTACCCGATTTTCCCGGAAAC.GTAACACTCGGAAAT.TTCCATATGACACCACACGATC.TCTCTAGTCTTCCGATAAAAACAAAAAG.AAAA.TTGTTGC.AAGAGGAAAAAAA.AT.ATATATCCTAAGAGAAA.AATATTGACCTAT.A.AA.T.AACTCCATTAACACAATCATCT.CAAAAAAAAAAAAAAA.T.GGATGCGAAACATATAGTTCTATGCTTCTTG.CTAACGTACGTCTTCTCCA.T.GG.CGGCAGCCTCATCGGAAG.CTGAG.CCTCCGGCA.AC
JJ=   136  MV=                AGTTTCCTTATTTCA.TGGAATATAATTATAGAATTACAAGTTGA.TC.ATATCTCAACAACGTTATCTAGGTTTTCAATCAATCGTTTCATTTG.AATCAATACTAAT.TCGTTT.A.AGACCAAATCCGCGCGATGAAAAATTCCTCAACC.GTTTTCGGA.ATAAATTTATAATCTTAAAATAGCTTAATCAAGAATTTTTTCACGT.AGGT.TGTAAAATATTTGAGAAAGAAATAGT.TATAG.ACTTAAAGATGACATCATCTAGAAG.ATAAATCGAAGAAGGCAACAGAAAACTAAAAGATAAAAGCATC.CGTTTCTCAAT.CTCCGTTTCTTGTCTCTTCTTGCTCTCTTGATC.TCTTCCATTGTTTAT.TAATTTACACCTTTGACGTTCA.AAGAGTGGGTGATCTTTTTTTTGTTCTA.GGTA.TAGTGGA.GTTGTTGTTCTTC.TT.ACGTACTACAATTCTGA.TAAGGTACTCCAA.T.AT.A.TATTGAAGACAGGAGAATGATC.TATATAGAT.GCTTAT.T.GATCGAGCAGAATGTCTAAGCTTATGCAGAA.TCCGGTGTTACATGAATTG.A.AG.AAGCAAGCTTCTTTCTTCATCAAG.GAAAAGATC.AA
JJ=   137  MV=                GATTATCTTACCCAT.AAAACCCCGGAAATTAATGGAGGTCTACA.CA.CCTAAATTTCGAAAAATAAATTTGCATTTTTAAGGCGCATATGAGA.TGTTTATGGCAAA.AGTTCA.A.TTTCAGAAGATAATAGCCAGACGAGAAACCGTGT.TAGAGAATT.TCCTCTTTATTTAACCAATGAGAACCCCGAACAATTAATACTGGTC.TACA.AAAGGCTCCTAGTTTTTTTATTAACT.CGTAC.TTTTAAATGCTTAGACGAGATATTT.ATGGCAACTCAAATCTCATCGTATCATTTTGTAAAGAGTAACT.ATGCTATGTAA.AGTTACCCCTAAAAAGCTAGGTCCAGCGTCCAC.AGAAGTTCTCTGAAT.TTTATTTAATGATTTGATTTCT.TTTGATT.TGTAAAATTATTTGAAAATG.TGAT.GTTATCG.TTCTTAATTGTAT.TT.AATATTACATGTGGTGA.ACCTATAAGTAAT.A.TA.T.AAACGAGAGTACGAGGA.AACA.TTTCCCTTGCAATTTG.T.TTTGAAAAGTTTCTTACAAAATGGCATTTTG.GTTAAGTTTGATATTTTTC.T.GC.TTTTGCACATTTGCATCCTCAACT.CCACCGGAT.GA
JJ=   138  MV=                TCCGTTAATCGTGGG.ACCTTAAGTTATAATCATAGAAAACTCAG.GA.TCAAATCCAAATGACAATACAACAATAAACCAATGGATTATCATAA.TTGCATAAACACT.CTCACT.T.CTGGATAAGTTTGTTCATAACAAATTATTAACAT.GACAAAATA.GTACTATTAAAGTAATGCAACCCACATTACTTTGGAAAGACTTCAA.ACCA.AAGGAATTGAGAAATGTGGTCTATAA.GCAAT.AACATCATTGTCTTCAACCAAATCA.CCAAACATATTTTCATGATCATTCCTCTTCTCAAACTAATCTC.GAAACCGCGAT.CATTTTAAACCCGATCAATGCAGGATACTAAAA.AAAAAAACAAATCTT.AAAATGTCAACATCATAAGATTGATGATGAAGGTTAACTAACAACTACGTT.TTGG.AACAAAG.TCGATATATTCTA.TG.AAGACAAGGACATGTAG.AGATAAAAGAGTA.T.AA.A.TAATGATATTACCAATTAAGCT.TTCTCTTGAACATATC.A.TCAAAACAACACCTTATGAGCAAATGGCTTA.TGTTCACCTACTCATGTCT.C.TT.CTCATTTTCATTACCTTCAAATCT.TCAATCTCT.GT
JJ=   139  MV=                CGTAAAAACAATCGT.CCATACTAGTTATAATTTGCTTTTTGCCA.TT.CATCTGTTTTTTTTTCCCTTTTTTGTCCATAGCCTTACTTAATTAG.TCTAACCTTTTTT.TGTCAA.C.AGATTTCATTTTAATGTAGAATCTATCAATCAAA.TTATTAAAA.TCTAAAGTTATTAAAATCTAAAGTCTTTTACCTTGTTGACAAAAAA.TTTT.TTTACCATGTTGAGACATAAAAGTAC.ATTTA.CCAAATTTCACAAAAAATAAGTTCA.TCACTTATCCAAGAAACCAATCTGTTATTCAAACCTCTTTAAT.GCTCCTTGACA.AGTAGCTATCAAAATCTTCTACCAATAATTGAG.ACGACGCAGCAAAAT.CTATCACATAGATTTTTAATAG.GGGTTACTTCAACAACTCAACAGTTCTG.GGGC.ATATGTG.TAAGATTTTGAAA.AT.AAAGGGCAATTTCTTGC.ATTGGTAATTCTT.T.TT.C.CTCTCCCTTGCCGTCGAGACGAAGAACCCGCTTTCTCTG.A.AACCGTAATCTCACGTATACATCAACCAACT.TTTTTTTTTTTTTTTTTTT.T.TT.TTGTAATTGTTGTTGTTTAGCTTA.CCTTTTGTT.CT
JJ=   140  MV=                TCAAGGCAGCATGGG.CTTTACCTGCTAGGTCCAAAGGCTTGTGA.GA.GACTTATTAATAATAACCTTTTCCAATATGATTTGTTAGTGGGATT.TTAGTCCCTTTTT.TTTTTC.G.TCAAACCGTTAGTCACTTCGTGATATTCAGTCTA.TTTCCTTTC.AATGTGGAATCTTATCAATATATGAGTACATTCACTCAACAAACCA.AGTC.AAACCAATCTTAATTATTGCAGCTTC.CAGTT.TATGTGCTCTTTAAGCTTTATTAAC.TAACCATTCACAAATGATTATCCATTTGTATCACCTATATTGT.ATGTTTTTGGA.AGACCACGTCTTTGCCTCATTTGAGTAACGCGT.TAACTATCCAAAATG.ACCAAAACAAGTCTTCTCTATA.CAT.CATCTTTGTATTAACAATTATCTC.TTAA.GTATAAA.GTATGTATTAAAC.TA.ATAGTCTACTTGCAAAT.TCCAACAGGTAAT.T.AA.T.TAATAAGCGGAATTGGTCTCTT.CAAAACTATCTATTTA.T.TTATCTCGATCGTCTCTCCTCTTG.TAATCA.TGCAATCTTAGTTATGTCT.T.TA.TTCAATCATCTTCTATCTCGTGCT.CTTCCTTTA.TG
JJ=   141  MV=                GCTTATCAACACAAA.CAAGTGGGAGTGGGCAATATAAATCTAAT.GT.TGTCAAACCCATTACTCAAAATCTACAGACCTAAAGAACTTACAAT.CGAAATCTAATGT.TGTCAG.A.GATCGGATTTATCAATACTCACCGGAGACAAAGA.TGGAGACGG.AGACGAAGAGAGGCAGAGAGCGATTTCGATTTGGAGATGCGAGAGA.GGCA.GAGAGCGACGATTTTGGTTTTGGAGT.TTCCA.AAATTTTCCCCATATACTGAAACCC.TAGCCTTTAATTGTTGTTGGACCCAAATGGTTTTTGGGCCAAA.TTAAATCCTTT.CATTTTGGGCTTGTCCATACTTAATTGGACCTG.GCAGGCCCATGGTTT.TAAGAACCAAATGACAATCCTA.AGTGTTATTATCAAACAATATAAGCTAT.TGAT.ACATCAA.CTAAAACTAAAAG.TA.AGTATGAAGATACAACA.TCAATATTCAATA.A.TA.A.ATCAACCCATTTCACACTTTTA.TTGAATTTAAAAACTA.A.AGTCAAAAGCAATAGACGCTCTGTGATAGCT.CTCTGGTCCAATAATCGAG.A.AA.CCTATCTTGACCACCTTCTCCGAC.GCCGGTGTA.GC
JJ=   142  MV=                CCACACCCAACGTTC.ATTATTTTATGAAAGGGTAACATGATTTA.GT.TATGAGGGTAGGTTTTAGTAATATCTGTCTTTATTTTAACAAATTA.TAAATCATCTTGT.ATTTAG.A.AAGCTATTAAGAAAAAACTTGTTTGCATCGATTG.TGTTTTTAT.TGATTTATCGATTTATCGTGTTAGATATAAATAATGTTGAGTAGGT.AGCA.GTTATCTGTCAGATTTAATATTTACT.ATTGT.TTTGTTGCAATAATGTAACAACTAT.TTATTGACCCATTAAAACTCTACTATTAAATAGAAAGTCTTTT.GCAATGTAAAT.CGTGCTTCGTTGATGTTGGCACGTTATCAAAAT.CAAATGATGAATAGT.TTAGTGATTACCATGTCAGATC.TAAACTTTCTTTTACTAATATAATAAAA.AAAC.ATATAAT.TAACCATTAAATG.AG.TACTAAATAAAATAACT.AGTATTGTTTTTT.T.CA.C.TTATCTCCGTCACATGAGCTAA.GAGAAATCAGAGACCA.A.AAGTTCAACGAGAAATTCTCACTAGATCTCT.TAGTAACCATGGAACCTGA.G.AT.GGTGCGACTACCCATTCATGAGCA.CTGGCTGAC.AC
JJ=   143  MV=                CTGCTTAGCAAACCA.CCACGAATGGAAACAATCTTACACGGTAT.TC.GGCTTAGTTCTACCAGAAGACATGGATGTCGTGGAGACAATTGCCG.GTTTACCAACAAG.AGCCGA.T.GTCTGGAACAGCGTCAATGTCTCTGTGCTGGAGA.AACCGGTTT.CCTTAACCGTACGGAGAATGAAGACGGGCCAAGAACAAGAAGAAAC.CGGT.TCATGAAGAACATAGAAATGAGTTCA.GAATA.GTTATTGTTTCTTTTTTGGAATTTT.ACAATTTCTCTTTGTTCATAGATAGAAAACTGAAATTTTCTTG.GTCTTCTGGCC.ATTTCAATGAAAAATTATTGGTTACCACATCCC.AAAATTTTTGGTTTA.AAATCGAACAAAACCTAAAACC.GAAACTGAGTACAGTGACTCAAAATTGG.ACCG.AATCCAT.TGGGTTACTCTTA.AC.CGGTAAATTGACTATCT.GGTTGAGAGAGAG.A.TC.A.CTAAAACGACCGCGCGTATTCA.GCGGCGGTGGAGAAGG.T.TGCGTCGGGTGCGCACACGTCACCCACCACT.CCGCGGCGCACTTTAGCAC.A.AT.TCTCAACCGGCCACCTCCTTCTCG.GCCCAATCC.AT
JJ=   144  MV=                CATTGTTATAGAAAT.TGGGATTATTCAAATCTTGGAAAGGATAT.AA.CTCAACCGGGACAAGATTTCAACTAAGAAAAAACTTCAAGATATTG.CCAAAGGGTTCAT.CTTCAT.C.ATACAAAGTTGTAATGGGATCGCGTATAGTTGAT.GGTGATCAT.CAATCTTGTTATAAGATTGTAAAACGCAAATCGGTTTTCACAATCG.AGGA.TGGATCAGGAAGATTATTGGCAGAAG.TTAAA.AAGAAACAATCAAATATCAAAAGTT.TAGATCTTGGGAAAGATGTATTAACAATGATGGTGGAGCCACA.AGTAGATCACT.CTTTAATAATGGGTATTGTTATAGCATATAGTC.TTCTCAAATGTAAAT.TGTGATAATTAGTAGGGGTGAG.ATTGAACTATTGTGTAAACTTTAGGGTC.GTAA.ATGTAAA.TATACAATTTTGG.AG.AGCCAAATGATAATATT.ATTGTTAATGAAG.T.TC.T.TAAAGCTAAATTAAATGTTATT.ACAGGCATGAGGCATA.A.ACCCCAAAGTCTCTAGCTTGAAACTGAGATT.TTCGAAGAATTCATCAAAA.T.GT.GGAGAGAATCGGCTTCGTTTATCC.TCGATAAGC.AT
JJ=   145  MV=                CAGAGGAATTCTAAC.AACAAAAACAAAAAACAATTTTATTGGTA.AC.TCAACAATAA.ACAAAACAAATTTGGAATCACGTTCGGAGATCGTG.TGTAGTCAACTCA.ACAATT.C.ACATTAAAATATTCGAAGTCTTATTTACATGATC.TGTGGTTGA.TAATAGAAGTTATAATCAAGCTATATAAAAGTTGTAAACTCTTTTT.GAAT.CATCTCACACTTATAACCGATCAAAC.GAAAG.TCAACAACTAACACAAATTTCATAT.CTCCAACAAAGGCTTTGGGGTTGAAGATGAAAATTCTGATCGC.GGTCGTCTTTG.GTTGCTTACTAATTATACTATCATTCTCAAAAT.ACTTCAACGACCAAC.TTCTTGATGCTACAACCAAAGG.TAAGAAAATTATCCATATCTTGTGTTTT.ATTG.TTAACCC.AATGAATCCTCAG.TT.CATATCATTTTCTTGTT.ATAGATATAAAGG.A.AT.C.CGAAAGACCGGTGGATAAACTT.ATAGGAGGGCTTTTAA.C.TGCGGATTTTGATGAAGGTTCTTGCTTGAGT.AGGTATCATAAATATTTCT.T.GT.ACCGCAAGCCTTCTCCATACATGC.CTTCGGAAT.AT
JJ=   146  MV=                CTCGTAGCTGCATCG.CACTCCATTTCACATGGGAACTCTTGTTT.TG.CAGGCTCAATGACGGTTTCAGAAGATGATATCCAAACTAATGTGAG.TATATGAGAGAGT.GTAGCA.G.CTGTAATCTCATCAAATGAAAGATATTTCAGTGT.TCAAGTATT.ACTTCTCAATGCAGTCAGTATGTTCCCATGGTGTAGTTCATTGCAC.ATTG.GAACAGTTCGTTCTTTTTTGTGTTGA.ACTTG.AATTACTATCGTTGTTTTTTGTAGT.TCCTAGTGGAATTATGAACATGTGTGTGGCTGGACAAACATAC.ACGTAGTACCA.GGTTTAGTACTTGAATTATGAACTTGCAGAGAT.GGTTCAATGGCATAG.TTCCCATCGTCAATTTCATTGA.TTGAATTTCCCTTGCCAGAAATTTCTGT.TTTA.TCATAAA.TTTTGAGAAGTAG.TT.TTGGTTTTACGGGGTTTCTTCATTTCTGAAA.T.TA.G.GGATTTTATTTCAGGGTAAGAA.ATCCCAAGAAGAAATG.A.AGAAGAAAGTTAGTACGCATGCATATGGAGC.CTGCTCTTCCTTTGAAGAT.G.GA.CCTTGATAGACCGATTCTTCCTCG.GTATGGAAT.GT
JJ=   147  MV=                TAGAGTTGAAAAGAC.ATTAAATTATTGATATGCATGTACTATGT.AC.AGTCCTAAACAAATAATGGATACTAAAGCTATGTATATGAATGCAA.AACAACAAACTCT.GATGAA.T.CCAGTTATATACTACGTATAATTTATAGCTTCCC.CTGTATACA.TCTGTCTGGTTATATATATATATTTTTTTTTTAAACCAAAATATTT.TCGG.CTAAATTTGAAGATCAATGATGAAGT.ATCAA.CTACAGGACCGACCATTTATTTATT.GCTAGAAATGTAGCTTTTGATGATGATTATTTGTGGAAATTAA.GAAATCCAACC.TGATCTTTTTTTAATACTTTTACATCTAATGTA.CACTGTGCGTGAGAA.GCGGGTAATTTTTAAAAAAGGA.GAGATAAAAAAACAAAAGATATATAATA.ATGT.AAAGAAA.AAATATACATATT.AT.AGTATTGATTATTGAAG.TGTTAAATGGTCG.T.CT.A.TATATTGACAAAGAAGTCTCTC.ACATTCTCACACTACT.C.AAATCTTCATCGCTTAGATCTTTCTTTAAAA.ACAAATCAGAAATTTTCTT.A.AG.AGTCAAGAAAATTTCAAGAACCAA.TTCTATAAT.GA
JJ=   148  MV=                TCTCTCTAAATTCGA.TTCTTTCTTAGAATAAAATTATATTTATT.TG.GAAAATTTATCGGTTGGGTCGTGCTTTAATTAGTTTATATGGTAGT.AAGAAATGGAGAC.GACCTG.A.TTATTCTATAACATTAGTCGAAAGACATTTCAAA.CTCGAATCT.GGTAGTGTGGTGGTCTAACTCTACCTGGATCGGGAATAGTCCACTT.TGTA.GCATATTGGTGCGTTTTTACTAAAAC.TGACC.GGATCAGCCGATAGAGTATAAAAAA.AAAATGAAATGAATAATTCTGTATACAGTAATGCATGAAAATT.TAGTATTTGTT.TTGTCAAAAAAAAATAAAAACATTTAGAGGAAA.TATCAGGTAGCCCAA.TAAACTTTTGTTTATATGTACA.TAAATGTAATAGCCTTCTAGGCCCAATA.AGAT.AACTTGG.GCTAAAGATAGTA.TT.TTTTTAATCTTGCAAAC.TAAGCCCAGATCT.A.CT.G.TGAAGAGCGTCGCAGTTTCGCA.GCTGTAACAAGATTTC.T.TCTGGCGAAGAAGAGAGAATCGCCGTTCACC.GATTCGTTTCTTTGTTCAT.C.TC.CTCCCAGGTAATCTGTGAATTTTT.GCATCGATT.TA
JJ=   149  MV=                TTGAGTCGGAGACAA.CCTCGCATACAAATGTCGAAACCACATCT.CA.CGGTACAGAAGACAGAACACATGGTCGTTGTCTACGTAAGGAGCAA.TCGCTTCCACACT.TGGCCA.C.GGCGTGTCCTTGAACAGACGCTCCGATATGCTCT.GGAACGATG.TCTCACACATCTGGTGGATCTCGTACACGTTCTTATCCCTTATGTG.TCTG.TACATGTGTGACACGAACGACTTCAC.CGAAT.CCGGCACCATATTTGGGTCGTACCC.ACTCTCCCTCTCCCCCGGACCTTCCTCATACTCATTGCTGCTC.GCCATTCTCGC.CGGATCAATTCTTAGCGGCCGCAACAATGTTAG.CTCTTAACTCACTAC.CACCGCCTAGGGTTTCCTTATT.ACCACCGGTTCTATCATCCGGTTTCGTT.TCCT.TATTACC.ACCGGTTCTATCA.TC.CGGTTATGTTTTTTTAT.AAAGTCATTTTAA.T.AA.A.ACTTTCTATGGTTCGGAAAAAA.AAAACTTCACATAATC.A.TCGCTATTCTCTCTCTCTCTCTCTCTCTCTC.TCTCTCTCGCTCTCATATT.T.GC.AGGTAAAGCTTCGTTGATTCGTCC.TCTTTATGT.TC
JJ=   150  MV=                AATTGTTAAAAACTG.CCACTAGTGATTAAATCCGGAAGTTAATT.TC.AGGCAAAGTTAATTTAGTTTTTTCCACCAATTTTTTAATTATTAAA.TTGTGTTTGGTTA.TATGAA.T.AATACTAGGAAAAAGTATGAGATATTTTTGCCCT.TAATAAGTG.TCTTTTTTAAAAAAACAGCTTATTAATTAATGACATTTAATGTAAA.TCTT.AACACGTCCATAACTATTTACTTAAA.AATGT.TCCTCAATAAGTAGTATTAGATATT.AGCAGTCAACTTTTCACAAAAAAAAAAAAAAAAAAAGATATTA.TTAGTCAACAA.AATAAAAGATTTGTTTAGTCAAAAACAAAACTC.CATATTATTAGTCAA.CAAAAATTATGATATTTTCATT.TATGTTTACTATTAATGTATACAGATTT.ATAG.TTCCAAA.CATTAAAAAACAG.AT.AAAAACCACTCTCTACT.TAACCATCATGCC.C.CT.A.TATATATATGTTTTGTTCTGTC.TTTTGTGTATACTATA.C.ACTAATTTCATTACAAACCAAACTAAAATAA.TATACATCGTTCATTTCAT.A.TT.CAACAGAAGGAATCGGTTTTAAAA.CTCAAAGAG.AA
JJ=   151  MV=                AAATACATGCCCCAA.CAACAAAATCAAAACACATTTGCTTGATT.AG.AACAAAACGGAGAAGCTGACCAGAATATTTTTGCCTCGGAAGGACA.TGTAAACACAGGA.ACGACC.C.ACTTCACTTCCGGCTCCTAACGGAGTAACGATAA.GTTGATCTC.CATCTCGCGAAATTGGTTGCTCTCTTCTTTTCAGAGAAGTAGAAGA.AGAA.GCCATGTTTCGTCTTTCTCGATTTTC.CTCCA.AGAGAAGAAGAAACTCAAAGAACTG.AGTACAGCAATTTCAGTTAGT.GTATATCTTCAAACCCTAAAA.GCCTTTAAAAA.AAAAAAAACGACCACAGTGGGAGTCGAACCCAC.GACCTTCTGATCCGA.AGTCAGACGCGCTAATCCACTG.CGCTATGCGGTCAATACATAGCAATTGA.AAAT.ATTATAT.TTATATAGAAAGT.CA.TATTATATACCGAAAAT.ACCCTTGTCTTAT.T.TT.G.TCACTCAAATCTGCGAACGAAG.AGAAAATTCGAAGCTT.T.CTCGGCGATGATGGAGCGAACTTACGGCCGT.CGCAAGCCGGGGATGTTAA.A.CG.ACGACGTCTCGCGGGCGGAACATA.TTTTTCCGT.CT
JJ=   152  MV=                TCTTCATAACTAAAA.AAACAATCACACCCGAACATTCAGAGAGC.CC.GCATACCCATTTACATACTCAAGAACAATCGACATAACACTATCCA.AAGTAGAATTAAA.CAAATG.A.AAATCTAAGGGTAAAGTGTAAATATATAGCTAAC.TCATTCGCA.AGACGATTAGCCTTTCTATACGCATATGAAATCCGTACTACCCATT.CCTT.TGAAAAAAAGTTATTTATCTATGTCC.AAAGA.AAACCAACCACCATCTCTAAGCCAA.TCTCCAGCTCGAAGTGTATGATACCGCGATCCAGCTATATGTG.AGCCATAATAT.GCTCCCCATAGTTCCATGGTATCACTTTTAGAA.ATTTCATTTATTTCT.GTCATACATATTTTCCCAGATG.TAATGCATATTTTTTTTTTTCTTTTTGG.ATAT.TCGAATT.ATTCACCTTTCAA.GC.GAACGACGACGTTTGGT.AGCGTCACATTGA.T.TA.T.TATCAAGTATTCAAGTTACTCC.AAAACTTCCAGGCGAG.A.GAGATCAGAAAACGGAAGAAAAGGTGATGAG.AGAGTTAGTCTCTTCTGAT.C.AT.CACTTCTTCATCTTCAACCATTGA.TCGGATCAC.AT
JJ=   153  MV=                TTTGTTTGGAAACGG.TACAAATTTTCTTTTCTAATAAGACAGAG.AG.AGAAAGTGAAAGGCTTATCTTTTAGACAAACTGAAAATGACACATG.ATTTTACTAAAAG.GATCCT.G.A.CCGTTGATTGATCCTACTTACCAAAATATCAA.GTAATGATG.TCTAACTTGATCATTAATCATCATTTCTTGATATTTACTTGATATC.ATGG.GCCTATAATTCTTTAATGGTGATTTC.TTTTA.TTATAGGCCCATTCTATCAAGTAAA.TAATAATATCAGGATATTATACTTACCTGCAAGGTGATTCTTT.TATTAAAGTTT.ACATGGGCCTATACGTTTCCAGGCCCAAACTAT.TTGTGAAGTAATGTC.TAACTTGATTATAAATCACAAT.TTAAAAATGATTATTAATTAAAGTAATC.AAGG.CATTAGT.TACTTTAGGCGGC.TT.TAATTAAAGAAATCAAA.ATACAAGTGTAAC.A.GT.A.ATTAGTCTCTCTAGTCTCTACT.CTACTGTCGCATCGAT.C.GAAAAGCCATAGAAATCTCTAGAAAGGAAGC.AGAGAATCTTTGAAGGCGA.T.GA.AGTTCGTATCTGTAGCCAAAGGGA.TATGGTTTC.TT
JJ=   154  MV=                CGACCCACAATGATG.TCGTTGATGCACTCTACAATTACATTCGG.AA.TTGGAATCGACTTTTGAGAAAAGCTTAGGATTCAATATCTTGAACC.GGTTCGTGTAATT.CGATTG.G.ATGTTGTGCTATAGTCACAAGTAAAAATAGACTC.GTTTTGGTG.ACTACATGTTTGTGGCAACGAACTGAGAAACAATAAGAGAAGTTAT.CATT.TGCTCCTAAGTCCTAAACATATATTA.TTCGG.AAGTAGCTATTAATATAGTTAGATC.TAAACAGTGACTGTTGCACCGTACACATTTAATGTACTCAAGT.TATTATTATTC.TCGATCTCAAGTCACGAGTCTATAACAAATTTC.TTTTGGAATTTACTT.TCTTCTTTGTATAAAAAAAATC.TTTTGGAAGACCCAAAAATTCCCAACAA.AGAT.AGTTGTA.TATTCGTTGAGGA.CC.GTTCTACTAACCCACCT.TCTACTTTAATCA.C.CT.T.TATATATACGTATTAACCACAT.AATCAAGTTTAAAACC.A.CAAGGACTCTTAAACCGGAAATTATTTCAAA.ATCAACAATGACACGTTGT.G.TT.GGTTTGGTTAACCGTGGAACAGAA.GAAGAGGAG.AA
JJ=   155  MV=                ACAAGACCTCTGTTT.CTTTTCAAGACTGCAGGTTGAATTCATCG.AA.ATTTCCGCCCTTTTTAAACACTTAAAGTTCTCCAGAATGTATCTTA.TGAGTTCTTTTTC.ATCTTC.T.CTTCCTCCATATCCTTTCCATTCAAAGATCGTGG.GATGAGACG.ACAAGCATTCGGGAACAGAACTCGGTTGGTTCCATAAAACTGGAGC.ATGA.TTCTCTGACCGTTCAATCAGAAATGT.GGAGT.CGACCATCAAAACCTCTAGTTTAGG.AGAATTAGAGAGCAAAACCACAAGTGATTCACACAAGTCCGGG.TAAAATCGATG.TATGCTACACTCTTTAAGTAGAGAGTAAACGGC.GTTACACCATGCAAC.CATTGTATCACCACGTATAGAT.AGCTCAAGATACTCGATTGAAGAAAGAG.ATCT.CAGAAGT.AAACGGAGCATAT.AT.TAATTAGAGTGCCACGT.CAGCGGGGTTTTT.T.TA.T.AATGATAAGTCTCCTCCGCTCA.ATTTCAGATCAGAATC.A.GATCATCCATGGAAACAGCGTCGAGAGTGGA.ACTGATTGTTAAAGGCAAC.T.TA.CCGGAGGTTCCTTCTCAGTACATC.CAGCCACCG.GA
JJ=   156  MV=                AGCTCGTTTCGTAAT.TTAAATGGGGCCCCGGATTTCATTGGTCC.GG.GACTATCACAAGAACAGAATATAAGGTGATAAAAAGAAATAAGATT.GTAAATAACTTTT.CCTTTT.G.GTAATATTTTTTTTTTTTGTTCAATCCTTTTGGT.AATGTGTAA.AAATTCACAAATTATCAAAAGAAAAAGAGTGGATATTGATTTTACT.CTTT.ACTTTTGGTGAATGCACTTTTGGAAA.TTGAT.TTTACTCTTTACTGTATTTGGGAAT.ATATGCATTGCAAGTTACAAGTCAATTTGTTAATAAAAGTGTT.GAATGTTTTGT.TTCATCTACATTATTATTCTTCACCTTTGTTCT.ACCGGGTTTAGGAGT.AGAAAACAATCAAATGGATTCT.CAGATTGTTAATCTTCTGAGGTCTAAAC.AGTA.TTGTGGG.CCTAGGCCCAATA.CA.TTATTTCAGTATGCTTG.GCCCAAATTAGTT.T.CG.T.ATAAAATAAGTTTTACCGTGAG.GAACTAAATTGTAAAA.C.AGAGACGGATACGGCAATTGTATCCTTTAGA.ATGTCTTCGTCGTCTTCTT.C.CC.CTTTCCCTCAGGCTATGAAGAACG.GAGAGTATA.GA
JJ=   157  MV=                AACTGGCTGTAAAAC.AAAGAGATAAATCCAATGCCAATGCAATT.AG.AGAATTATAATGTGTATATATATTCCTATAGATTTTCAGTTTTATA.TGTGCTTCATTGT.GTCGCC.T.TTTGCCGACGGAGAGTTAGGAAAACGAATGGTGA.ATTTAACAA.AGATCGGAAATTTATAATTCAGGAACTTCAGACTCACCGGAAATAC.GAAT.TTTTTTTGCCTCAAATTCTTCGGTTT.CCCGA.CATCGGCGACGGCGAATATTTTCAA.AACCCTTAATTTGAACTTTTTACTTATTTGGGCCTATTGCTTA.AGCAAAAACGA.CATCGTTTTATTAAATAAAGAGATTATAAAGCC.GTCACTTGCGCTTCG.AACTCTGGTCTCCGTATTTGGA.CTCAAAAGGATTTGGGCTTAGCCCATCA.TCTA.ACCGACA.CCGTTTTAAAAAA.CG.AGCACGTTGACTTTTTG.TTAAACTCGGGAA.G.AA.A.TAAATAATTGAGGATCTGATCT.GCGTCACTGCGATTCG.A.ACTAGGGTTTCCGTACTGAATCAACTTCATC.AGTTCGTTTCGTTGTCAAA.A.GC.AAAGCAGAGCAAGTTTTATTTTCC.CTCCAAAAT.TC
JJ=   158  MV=                TAAGTTTCGCATAGA.TCATATACATAACCGACGCTCAGTCAGAA.TA.TAATGAAACAAGTTTGTTTTCTAAACAAGAAGTAGACCTATCATCG.TCACTTCTGATAT.AAAGAA.A.TAGATAATTTTTTACTGGATGCAGCAACGGTTGA.TAAAATATA.TTACTTTATGCAAATCAAAGTCCCACTTACTTAATCATATAAACGA.GAAA.CAAATAAGGGTACAACTAAAGCAACA.AAATC.CTATCGTACTCTTTTAAGCCATACT.CATATCAGTCACACTATTCCACTTGAATATAGAACAATGTTTT.TGTCAACCTGC.ACTGTTACTCCTCCCCAACATTTACCATTTTAC.CACGGTCCTTTACTT.ATTCTCCGGTAGAAAAATCACT.CGAATCAAGCCCATTTAGGTTCGGCCCA.TTAG.CGTGAAT.CAGCGGCATTTTT.GT.ACTTTTACATTAAATAT.ATATTTTGGATTG.A.TT.C.CATAAATAAAGTCAAAAAGTCT.TTTTTGACGCAAATTT.A.AAAAAACAAATAGAAAATTGTTCCTCTCAAA.TAAAAAAGAGAAAGAGATC.C.AC.CGGAAAATATGGCGGAGATGTCTT.ACCTTCAGA.TC
JJ=   159  MV=                GACGATTTTCGGTTT.CATTATCTGATTGCACAGAGTTTTCTGAA.TG.AATATATCTGTTGAAACTACTTCCAGGAATTATGATATTACAGCGT.CGATATCAGCATC.TGTGTC.A.AACTTGTGCACAGTCTATGTTGTCTCAAACGGAG.GAGTCCATA.TTCTTGCAAAAGACACGTCAGACACGGAGAGGAATGACACTTCAAT.AGAA.TCTGGTTTTGAGAGAACTTCCTCCAG.CTGTT.CTTCTGGTTCAGGAGCTAACTCAGG.TTTGGAGCTTTCACCAATCTTTTTACCAGAAACTGATGTGTGA.TTTATGAGTCT.GATTTTTCTTCGCTTTTCTTTTGTACATTCTTT.AGATGTTATGTCGAA.TGCACTCAAATCTAACCCTCAC.ACTCTGTCCAATAAGAGAATGCAAAATC.TCCC.GACAATA.GTAAGAGGGGTTT.CT.GTTCCTATGGAAACTAG.TTCTACTGAGTCA.G.AT.G.AAACTAAAAAGAGGTCTTCGGA.TGCTGCAGAGGAAGCA.A.GCAAGAGAAGTAGCCCTGAAACATCACGTAG.TGTTTCTTGGAATCCTCAG.T.TT.AGAGATTTTGACGAGAGAAAAGAC.GCTATGAGT.TC
JJ=   160  MV=                CATGTCGAGTCTCGG.GTCTTTGATTCAATGTTTTGAATGGGAGA.GG.ATTGGAGAAGAAGAGGTCGATATGACTGAAGGTCCAGGACTCACAA.TGCCGAAAGCTAG.ACCGTT.G.GAAGCTATGTGCAGAGCACGTGACTTTGTTGGTA.AAATCTTAC.CCGACTCCTCTTGAGTTTTTGTATGTAAAATGCTAATACGTTGCTT.AGCA.ACGGTAACGAATTAAATGAAACGTAT.TAGCA.TAATAAAAATCAGAGACAAAAATCA.TATTCTAATTTCCAATAACCCATTGTTAATTATGTTACAGTCT.TACAAATATGA.ATGTTCAGTGTTATCAATCAAACAAAATTCTAG.GTGTGAAAAAAAAAT.AAAAAAATCTAGGTGTGGCATT.GCTATGCTAAATGTCATATAATTAGCTA.AAAT.AAATAAA.TAATAATGATTAG.GT.ATCTAAACGACTAATGG.GCACATGTGATTT.GGCC.G.AAATAAGATTCTGTTTTCGAAG.TCAACGTCTATGGAGT.A.GTTCAAGCAGATTTTGCACCACATCATCCTC.TGTTACAACCCCTGAAGAT.CCTT.GAGGAAGAAGAAGTCAAATATGGA.AGGTCAAAC.CC
JJ=   161  MV=                TAATCTTAGCTACCA.ATCTGCTGAATATTGAAGATCTCATCATT.GA.CTGAAATCAACAGTTTAACATGTCCGATGAATGATTAATAGGAACA.CAATTAGCTAGAT.AGAGTG.T.GTGGTAATAAATCACTTGAGAAAACAAGAGACCG.ACCGACATC.AACATGTAGTACCAGGCCCAGCTGTGAGGCAGAGCAGAGAGTCGGTGCAAT.GCCACGTCATTCACCCTAGACTATTG.GGTAA.TGTGGTGGTAGCTCTAGCTTTCACA.CTACCTTTTTTCCTTTTTACTTGGAATGATGATTTATAGGCTA.GACACACACTA.CACATTCCTACTACTCAAAACTCTCAACTCAAT.AAATAATGAACACGC.CTACCCTTGTGCCAGCTGCTTC.TATATATGACGTGACGTGTGCTGTGATG.CTGA.GCTGGAA.CCCATTCCCTTCT.TC.TTCTTCATTCTTTTCTG.TTCACTATTTATA.T.AT.T.TGATTCACTCTCTCCTTCCTCT.CCTCTCTATTCATCGC.A.TCCCCCACACACCTCATTAACATTATAATTG.TTTTTTTAGTTATTCTTCA.A.TT.TCAAGAAAATGCTGCAAGGCTTTC.TCTTCCTCC.TC
JJ=   162  MV=                TCAATGAAATAGAAC.AAGTATCAGAACATGAAACCGGAGCTGTC.AG.TTTCGATGACTACGAGGATGATCAGGCTTGGAGAGCAGAGTTTGGA.GCTACATATCAAG.ACCACC.A.TTACTAGTCTTTGTTTCAGACAAACGACCCTTCT.CGGGTCATT.TACTATGATCCTCCTTAGTACTTTTGTACTGTTATCTTTCATTTTG.TTGT.TCTATTGTATCTGCCATTATTGAACC.GCTAA.AAAGATTTGTAACGGTTGGAAACAT.TTTTACATGTATTGATTGATTCATCTTTTCCTGAATTCCAGTG.AAATTCCCAGA.AGAACAGAAATCTAACTGAAACCGCAAGAACTT.ACTGTAAGCCCAATT.CTGTTAATGATAATGTTAAATG.GGCTATAAAATGAGCCCCGTCATCAGCC.GCTG.AAGTGAA.ACGCATCGTTTAG.TA.TCGTCGTCTTCTGGGGA.AAATATCTTTTTT.T.TT.A.AACACTATCAATTCGACTGGAA.AAAGGATATTTCCAGA.T.TAGGTAGAGAGAGAGCAAAAGTACTTTCATT.CAGACTTCAGTTTAAGCTA.T.GG.CGGCGAACGATTCTTCAAATGCTA.TTGACATCG.AC
JJ=   163  MV=                GGGCAATATATGTGT.AAACATAAATAAAAGTGTGAACACAAATA.TT.ATTAATATTTAATTGAAAAGTATTTTAATTAAACCAATGATTGAAT.GACAACTGTGAGA.AACGTT.G.TCGATAAGTTTCTCTTGGTTTCTCTAAAGAGAAA.CTTTCCCTTACCTCTCTCCTCCTTTGGACATTTCTTTTCTTATTTTATTGGTGAGA.GATT.TTATGAGAAACTCCCGTTGGAGTTGG.TCTGA.CACAGGCGGCCCTAGGTTCTAGAAC.GGTATAACGAGAAACCAACGTACGACGAGAGACCAAAAAGTAA.TATTAACATAT.ACGATCTTACAAAAAGTACTCATTATTGGAAGT.TTGGGGCAACATCAC.AAGCCTACAATTGCATAATATT.CTTTGGTCAATTATTCAATCAAATCACC.GCGT.AACGTGA.CCTTACCTTAATC.TA.ATAAGTTGACCAACGCA.TAAATGAAAGTGT.A.TA.T.AAAGATGACTTACATAAACCTC.TTAGCCATATATCCAT.T.CATTCCAATATAATTCTCCACAAAATTACTA.TCATGGCTGCTGAACAACC.T.CT.CAATGGCGCCTTCTACGGTCCATC.AGTCCCACC.AC
JJ=   164  MV=                CATGGGATGAGATTG.TTGGAGTGAGATTGTATGACTTGCTTCCG.AGTGTAAACGGTGAAGATGATATCCAGTAGAAACAACATTGGCTGGGAA.TTCCATGATTGAC.GAAATT.G.ATAGGTCAAACTCGAGAACAATAGGGTCTTCCAT.TGAAACGGT.TCTTCTGAGATAACCCGAGATCAATTTCTCAAAAGAATTTGGATAC.ATTG.AAAGCGATACCATAAAAGGGATGTCA.AAATA.TCTAACCGGTATCGACTTTGGTGGA.GACCAAATCCAATTAGATGGGAGAAGCATCGTGACGTAATCAA.CAATACTCGGC.TGGCCAAAAGAAATAGAGAGACAGACCTAGGCC.AAGGTGAGTAACTTG.TTGGGCCATAAACCTCATAGAT.GGGCCTTGAGAAGAAGCATGTTGGGCCA.ATTA.TCAACCA.GCAAAAGAATGGG.CT.CAGCCCATAAAGGGAAA.CCATTGAAACAATTA.GG.T.TTGTGCCGCTATTTGTCGTCAC.CTTCATCACAGGAGAG.G.TCGACAGTTTCAAGCTCCACAACAGTATCAA.GTTTTCC.......................................................
