# Supplementary material for: Multiple Alignment of Promoter Sequences from the Arabidopsis thaliana L. Genome
Source: Genes (Basel). 2021 Jan 21;12(2):135. doi: 10.3390/genes12020135 (PMC7909805; doi:10.3390/genes12020135)
Supplement: Supplementary file 1 [file genes-12-00135-s001.zip › Multi16.txt]

JJ=     1  MV=                TGCGTGGCTCTTTAACGGTCAACGATAAAAATCATGAGCTCACAGACTCCAACGCTCTCTCACACCCATCACCAAGAAA.TTAAAGCAAAC.AATACACTTTAAAGATCATTGTCCTGA.ATCATCCATC.C.TTTTTCACGTGTCGTCTTCATCAAAT.CCTCACCGTCCCAACAAACAAAATCCTCTGTTTTCTTCTATTGA.CAACCCAGAGAAACACTA.TAAAGGATCCCAACATTTTTATTCAATGGATCTGTACTACAAACCCACACGTGATTTGAAACC.ACTTGCAGCTC.AAAAATATGATGAACCAAATCGGAGAAAGAGACGATGTCGTCGACAAAGAGAATTAAAAACAGAGTTGACTTATTGTAGAGACAGAGAGAGACCTTTCCAAAGTGTTTTGCAGATAGTCTTCCTTGATCAATCAAAGTCAGTCTTTTTTGCCCATCTCAATCTCATCTTTTTACCTTTTAACCAAAAC.CATTCCGTGACTG.CCCAAATCGACGTTTCGTTTCGCCATTCTTTTTTTTTTTTTTTTTTCATATGTGT.TCAGCGATCACTCTGTGTTCTTACCAAAGCTAACTTGTAAAAATGAGAGGGAGG
JJ=     2  MV=                AAAACCCTAATAAATCCCCCCAAAAAATTCAGTCACGACGTGAGACCCAATTCCTTTTCGTCAAATCATCTTCCTTCTC.AATTCCCATTT.TCTTATTCTTCGTTTTTCATTTTGTGC.ATTGTGTGTG.T.TTCTTACCAAAGGAGATGATTCGTAG.CATTTTGTGAGAATTGATTAAATTATTCAGCCGACCTCGAGATC.TTTCTCCCTTAGATCAGA.ATTCATTTGTGGGAGATTTATCTGTCTTTCTTCATGGAAGTGGTTATGTTGTTAGATAGGAGA.GATCTTTGTCT.CTATGAGATCATGTTAAGGGTTTTTTCTCTTGCGTGAAAAGGAAGGAAAAAAAGGAAGAAAAGGGACTTTTCCTCTCTATCTTTTTACGATTCTCTGTATACGTTTCTCGTGTAGATTATTGTATAGCATATAGTTGATTGGGAGATTTAGATTGTAGAAATGGGGAATGTATGTGTTCATATGGTCA.ACAATTGTGTGGA.TACGAAATCGAATTCATGGGTTCGTCCCACAGATCTCATCATGGATCATCCCTTG.AAGCCACAACTCCAGGACAAGCCTCCTCAGCCAATGCTAATGAACAAGGATGAT
JJ=     3  MV=                AGAACTCTCCCTAAAGACCTCAAATTATTGAGCAGAACTCTAGTATACGCACACGGCGTGAGAATGAAGAATCAGATAA.ATCTTCTCCAT.AATGTAATCACTTTGACAAGTCCTTAA.CTTTGAAGTT.T.GAACTTCGACAAATCCACAAACAAAC.AATAATCAATGCCCACTTTATCACGTCCCCAACTTTGAACTTTG.ACAATCAACACAAAATAA.TCAATGCCACACATGTTATTTTGTAAAGCTCTAAGGGCTACAAACTTCTCCATCCCCCAATCC.AAAAACGTATC.AAATTTGTCTCAACATACATATTAAAAATTTCAAACTGATGTATTCCAATCCAAATTTTACGTTGATGAAATATACTAACGTAGATTTCACGTCATGATTTGAGTGGCTCTTAGACATTATCTTGGCAATTACGCATACTTTTCTGCTGACTTTAGTTATAGCTCTGACTTCTTATAAGTCAAGTTAT.GTTTCAATGAAAA.ATGAAAACCCACATCTTTATTTCTACCAAATTTTTCTCTCACTTTTCTTAAACAA.AATCATTATTCTTAAAAATATTTCATGAAGACTATGTCCAAATCGTCTTTGCGT
JJ=     4  MV=                GTTAAAGGTGCCTCCAACAAAGTTTCAGACTGCTGGTGGAAAATCATTGTCAGTGTCAGCTGAGGCGTTGAAACGTGCC.AGAAACCTTCT.TGGTGACCCTGAGTTAGGGTCTTTCTT.TGATGATGTA.G.CTGGAGGTGATCAATTTTTTACACCA.CAGAAAGATGAAAGGCTAAGTGATATTGCTATAAACAATGGAAG.TGTCAACACAGGTTATAT.TGCTCATGAAGAAAAGACAAGCAACAAACATACGTCAAATAGTTTTGTATCTCCTCTTCATTC.ATCTTCAAAGC.AATTTAGATCAGTTAACTTGGAGAACCTAGCTTCAGGGGGTAATTTGATCAAGAAATTTGATACGGCTGTTGATGAGACCAATTGTGCTCTGAATATCAGTAAACCTGCTACACATGGACTATCAAATAACAGGCCTTTAGCATCAGATATGGCAGTGAATAATTCCAAGGGAAACGGTTTCATTCCA.AGAGCTAGGCAAC.TTGGAAGGCCTGCTGATCAGCCACTTGTTGATATAACAAATCGCAGAGATACAGC.TTATGCAAACAATAAACAAGACAGTACCCAAAAGAAAAGGCTGGGAAAGACAGT
JJ=     5  MV=                ATTCAACTTTTCATAGCTATTCCAACTTGGTTGGGTCTCTTAAAGGCAAAAGAGCTCACATATTTTTGTATCCTTAACA.AATCTTGCCGT.AATGTTGTTTCTTTTGTTCAGATTATG.GTTTTAATGT.T.TAATCAAAGCTTGTACAAGTGTAACG.TAGTATACACATAACGTAATCATGATCAAAGAAGGGCAAGAATC.ATATGAGACCAAAAAAAT.AATGACAAGCCAAGGCAATGGGAAAGGAAAACAAATTCAGAAAACTGAAATGAAGATGAAGAA.GAGCAGATGAT.GGAGAAGAGAATCAGATTGACCATAACAGTGGATCGAGCTTGTCAGTCGTTTTTCGTGCCATATAGATATGATGAGAATCAAAGAGGGGTATACAACGTGATGATTTTGAAGGGTATAGTTGTCATTCTTCTTACTGTAGATTCTGATTGAGGGGTAGGTAATTTGATTTCGCTGTAGAAATTGATTG.GTTTTGGGAAATA.TTCAATCCAAGGATAGTGTCGAGCAACCATGGATTTGTGTTTTCAAAATCCCGTA.AAGTGTGGTGATCGTTTGTTCTCCGCATTGAATACCTCTACGTATTACAAGCTG
JJ=     6  MV=                ACTTCCTTCAACTGGGTACCCAACAAAACTACTCTCAGGCTCTCTCAAATTGTCAATTTAAGATCTTGACAGACAAAAA.GATTATATTTT.TATCTCCGTTCAACTTCACCGGTAGCT.CCATGACTAT.G.CCCCACTCCAAAGCATAGGGCTTTTA.TCATTAACTAATAGAATCATTACACGTGGATTTCCTATTCCAAC.TGTTAAAATTGGATTTTG.AGCATTGAGATTTGATTATTTCAGTAAAATTTATAATGCAAGTTAACAGTAAAATTTATAATG.CAAGTTAACAG.TAAAACACTGATCTATATTTTAAAGATTTGTTGTTGCAACTTGCAAGCTTTATACATTCAACACATGGTGGCACATGCAATCAAGCAATTAGCACCTAAACACAGCTTAAATAATCCCACTTAATATTTAAGACACATTCTTTTAATATCAACTACACAAAGAAAAGCAACCATTCTTCTATAACTTG.AGTAAAGAAAAAA.AAAGGGTCAACAATTTGGCTCTCTTGAAGAAATGGGATCAAAATTTCATGCTTTT.ATGTATCCATGGTTTGGTTTTGGTCATATGATTCCATATCTTCATTTAGCCAAC
JJ=     7  MV=                TCAATTGAAGAAGCAAACCTGGGGATTCATCATCTCCTGAATCATCACCGTCCTCGGAAACTTCTGCAACAGAGTCTTC.TTCTTCAGATT.GTTCTGATTCTTCCGTCTCAGGATCAG.AGTCAGAAGA.G.AAGCACGATGAATCGGATCCACTGTC.TTTATCACCATGCTCAAGCTTGTAAAATCGTCTCTTTATCATTT.TTACTTCGTGTTTACTCT.ACAGAGACAAAACCCAAATTTAGAATTCGAAATTCTCCAACAAATCAAAAGTAAAGGAGCAAA.CTTCGGATTAA.AGTAAATAGAAAAGAGGAGACTTTCGTACCGTGAGTTCCGCAGAAGAGAGCTTGGAGACTGAAAAGGGGAAAGCTTTGCTAAAGAGAAGGGTTTTAGGGTTTTTAGGTTATTTTTGTAAATTAAGTAACTTTTATAAGGGTGTTTTAGTCATTGAGTGGACAACATTTTATCCCAATAAATATACTTA.TTGAGTTGAAGTT.AATCCTCTGCAGTTATTTCATTGTCCATCACCAATCGCCAAAACCGCAGAAAGGT.CTGACCTTTGGATTAGCGGTGAGTAATTAGGGTTTATCATATCGAAATTTCTAG
JJ=     8  MV=                TCAGAGGAAGGCGTCGCAACTTCCATAAACGGAGAAACTGGGGCTTGACGAACTGGTAACTTCGGAGCAGCGAGTGCGG.CTTCAATAGCG.GCGGATTTGGCGTCTTCTCTCGTTAGA.GTGAATGATT.C.CTTCTCCACTATTTCTCTTCTTATTG.CTCTCAATCTCTTCACCCTCTTGCATCTCATTGATTTCGCCATT.GTTGTGCTTGGGGAGATT.TGAAATCAGGGTTTTGAGGCAAAAGGGGTTTTAATTTCTGCGTCGGACTTCTTTTAT.AAAGT.CTAAAC.CTAA.TTGAGGAACAAAGGAATTGCTCCGGTTCTGTTTGGTTACGAGTTTAAATGTATCCTATCCAAGTTTAGAGCCTATTCGGAAAATTATTGGCCCAATTTAGGCCCAAATAAATAGAGAAGAACGCTTCGAATGGAAAACCCGATAATACCCTTCTTCGTCTGCGTGCAGATCACACTGTTTGATTTCTG.AGGAGAATCCATT.GTTTCCATTTGAAGAAAACTCTAACTTTCTCGTTGAAGCTTTGAGCTCTCTACCT.CTTTATCTCCGGGTTAGTTTTGATTTGGTGTGGATCGGTAGTGGAATTTTGCTC
JJ=     9  MV=                TTCTGTCCCTATCGTGAATCCGCCTTCACTACCGCCACCACCACCTTCTTTCCCTGTTCCGCTCCCTCCGGTCCCTGGA.CTCCCTGGCAT.CCCTCCGGTCCCTCTTATCCCTGGAAT.CCCTCCGGCC.C.CTCTCATCCCGGGAATCCCTCCTCTT.TCACCT.TCCTTTTCTAGTCACCATCAACCCTAAATTAGCAATC.CTTTCCTTACATTTCCAA.TTATGTAATCTATATGTATCATCCGCTTTAAATTGTTACTTTTTTCCTCTGCATTTTCACTTG.TTGGCTTGTTG.TCATTTCAATAAATATTGTTTACTATGGAGTTTTTATCTTGCTGCTTTTGTTACATCAAAAGTCAATTTAAAAAACAAATGGCCCATTTTGACTTCATTAAGAGATTCGGAAACTTTTTGTAACTATCTAAAAGAATAAGTACCTTTTCGTAATTATCACATTTGTTTTTCTATGGGTGATTATATTC.AGTTCCAGTGAGT.GACTGGATCTTATAAAAAAAAACTCAAATTCAAAATTATCCGATCTGATTCTATG.GCTGAGACATTCAAGATCCGAAAACTGGAGATCTCCGATAAGAGAAAAGGATTC
JJ=    10  MV=                ATCATATAACAATTAGTCCATGCCATGTAATTAAAAGCATCCAAATTCATTTCACTCATTCAGACAAATTTTGAGAAAA.TTAGAAATACA.TTGGCAATAATATTTTCTTTAAAAGTT.ATTTCTGCGA.A.AATTTTGTTGGTGGATAACTATAAGA.ACCTAACATAGTTTTGTTTTATGAATGGCCTAGTCTTTGTTTAT.TGTTGAAATAGTTGCCAA.GTTTATCGTCTCTCCCGGGCTTTACGGAAGCACAAACCAC.TGATTTACCTTTGAACACCAAA.GAGAAAAAAAA.AAAACTTAAATAAGGTTTCTGCCTATCTATTGATTTACTATTTTGGTATAGAACAAATTTCAAATCCTTAAATCTGTGACACTTTCTCGATTCTTCCTCATTTTCGTGCATCCCACGTTTCCTTGATTTGTCATAATTAAGGCTTCCACAGATTTAGAAAAATTTGTAGTTGCATACTATAATAATCT.GTCGAACAATTTA.CTTTGATTCTCCGTACAATTAAATTCTCTCTCGTTCTTGGGAATATTAAAAGTAA.AAAGTTTGTATTTGTAGAGAAGAAAACAAAAGAAAGGTTTTGGTACCATGGTTC
JJ=    11  MV=                CATCTTACTCTCTTCAAAACTTTCCTTCTCTCCCGCCGCTTCTTCGTGTCGCTCTTCTTCTTCCTTTTCGTTTGCTTGC.TCCATTTTTTT.CCCGGTAGCGTTAACCTCTGGCTTCAC.GGTGGTGGAA.A.CAGAATTTAATTTAGGGGTGCAAATT.CGGTTAGTTTGAACCGAAACGGTATAGTGAAGAAATCGAAATAA.AAATGGATTAAACCATAC.TAAACCGGAGACCCCTAGTTGGTTCACCTATTGACCTCGGAGACTCCAAATTGCTCGCCGGAG.CTCTCGAAATC.AGAAAACTTTCATCCTCTTGTAGCTCAAGCCGATTGACAATTTCTCCACTTTCAGATATTTGATTTGTAACTTTCTCATTGAAATTCAAAATCATTCTCCATCTTCTACAACGAGGTCTCGTCTTTTTGTTTTGCTTTGTAGATTGCTTAATCTTTGTGCAAATTGTATGCGTTGTACTTCCTTCTCA.AGTTTCAGTTTGT.CTCTTGAAGACGCACTTCATCTTCTCCAACGTTTCTTATACTCCTCAAACCAGAT.TAAGCAGATTCACACAGTTCTTTTGACCAGCAACGCATTGGTTGCTTCGAGATG
JJ=    12  MV=                GAAGCAGCCTGGTCAAAGGGAGAATCCGGACAATTCTTCGAGTCCGAGCCGGGAACAACCGCCGTAAAATATCCGGAGC.CACGGTGAGGG.ATCGGAGTTTGCTTGGTTCGGAGGACA.ACGACGAATC.G.CCGTCGTGGAGCTGATATTGATACAG.ATTTAAAGTAACCTTCTTCTTGACACAGAAGCTTTCATAATTCT.TTATAAGGCCCATTAACA.GGCCCAATAAATAATAACAGCTACAAATGTTGTCTTTTTTTGGTTATCGTAGAGCTGACGAAA.AATCAGACAAG.GTGCCACGTGTACATTCGGTGGGGGAGACAAATTAATTGGTTGGGGGACTTTTTTGTCCTACGATTTCCCAGAAACCTCGTCGGCGAAATTCAAACAAATCAAAAGTCTTAAATTTAAGGATAATCCAAAATATTCGTTTGTTGAATATTTTTGCATCAGTTTGTTTTGCATTGGGCTCTTAAACCAA.TTCTATCACTCAG.AATTATTGTTTTGTAATAATCGTGAGAAGAAACTTTAGGGTTTCACTGTTTCAGA.GTTTTGATTGGTGAATTATAAAAGATGCAGCAATCTCCACAGATGATTCCGATG
JJ=    13  MV=                GTTCTTAAAACATATGCCAAGTTGTCAAACAGAAACCAAGCTTTTCATCACTCAAAGGAGAATCACAAATTCTGCATGG.CGTGGGGGATA.GATATATATCATCGGGAGCCACTGAGT.CCAAGAAATT.G.AATCTATTGACTTCCTATTGCTAATC.TATTTCAAAATAACCACGTCAGAGAGATACGAGTACATGTAATA.TCAATGAGATATTTTCTT.AGGAGTAATTTGAAGATATTTAATTTGCGGTTGTAATAATCCCTTTTGAAAATAATTTGACTT.GTACACACGGC.AACAAAAGAATGATCTAAAGGCAAGTAACAAGAATCTGAGTATCCACCACCTCTTCCTGTTCCTGTTCTTGTTCCTGTTCGATTCCAAACTCTCACTTTCTCTGCCCCCCTCGTGTCTGGCTCCCACCTTTTGTGTCCACTCAACCAACAACAACAGTGTATCTCTTCTCCTCCGTTAAATAACTTTA.TATTTCCCCGTTA.CATTTCCTTATTGTAACAACCAAAAAATAATTCACCTGAGACTCACATTCTTTAA.GGTTTTCGCATTTAATATTTCACTTTCTTGAAATCTCCTATATTTTTGTTATAT
JJ=    14  MV=                ATGGTCACTACTTAAAAAGAACCACTAGTCATTACTTTTTGTGGATAACATGACAATCACTACAATAAAAACTGGGCCC.ATCAAGCCCAA.GAATACTCTTAATGACAAGTCAAAAGA.GAGATAGTTT.T.GAGTTTTGACTCCTCGGACGAATCGC.AAGACTGGTCTTGTCCCCCTTTCGAGTTTCCCGGGAAACTTCCT.CCTTCCTCTAATCTCTCT.ACAGTTCTCAATTTCTTGCTTCTTCTCTCACGCTTAGCAATTATACCCAATCCCATTTGAATA.TTACTCTTCGC.CAACATGTCCTTAAATTATCTCTTTTTAATGAATTGATCGATAAAGTTCTCACCTTTATGCCTCCTCCTACTTTTTCCACTTAATCATCCCACTTCCTCTTCAGATGTAAGCAATGTTGTCTAGAGTCCTCCTCTGATTCAGATTTCGTTGCTGAATCTTTTGTAAAACTCTGTTCTTTGTATGTCGA.GAAGCCAAATTCA.GGGAATTTAGGGTTTTACAAAAAAATAAAAAAGAGTTTCTTTTTTTGGATGATGG.AATCGAATTACTCAGGTGTGGTCAACGGCTACGATGTGAGTTTCTTACCAACTT
JJ=    15  MV=                CGATGATGCCTTAATGGCCATTGATATGGATCCACATTTCTCAAGTCTCCGGAGACTAATCATCGAGCCACGGTCATGA.TGCTCGGAAGG.TAAAACGCTCATACTTAATGATCATAT.GATTCTTCGA.G.TTGTGATTGTCTTGTTGAGACTTGAG.TGTTATGTGTAGGTGTACATGGGGCAAAGGATTCTTCGAGAGAG.AGAGTTGCTTTTCGAGAA.GTATTTTCTATGATTATTCGATCGTTTCTCCAACTAAAGATGAGACCAGACAAGTATATGAAT.ATGTGATCATC.GTCCAAAGAAAAGAAAATTCTAACATAATCAGTATATATCACATGTTCCATGATTATTTGGAATAAAGAAGGAAATT.TGATTCAGTTGTGGAGTTATTCTTATGTGGGCCTAAATTGGGCTTGAAATTAAATGGTCCGATTATAAAGTTTACTAAGCATAGTTAAATAAACTGGATCATTTAAATTT.TATTCAGTTCTTA.ACTTCATTGATTCATTCTGCGTCGTTCGGAACTCTGCAACGAGAGTTAGGGTTTA.TACAGAGCAAAGAGAAGGAGAAAGCGAAACCAAAAATCGACATTAATGGCTGAC
JJ=    16  MV=                GAAGATCGAGACTGAGAATGAACTAACCGATCCACGCCTGATCTGGTGGCTACCACGAATCAGCCTCTCGACGGAGACA.GCGCCACTGCG.GAAGCTAACCGGAGATCTACCCGCACG.GAAAGCAAGA.T.TGGCTACTGTTGACGAAGCTCGACGA.AACACGGTGCTCAACGCCATTTCTGAGGATTCTAGGGTTTTCCT.TAAAAGTGAAAAGAGAAA.CAGAAATGAGGGTTTTACTGAGAGAAGAAGAGAGGTTTAAGGTTTGTTTATAGTGCAAAGCAT.TATGTAGGAGA.TAAAAAGCCATTTAATAAGGCCCAATTACTTAATGGGCCATAAGAAGCCCATATATTAAAAGGAATTGGTCATTCGTACAGTGAGAGAGGAATGTCTGTGTGTGGACACGTCCTTAAAGGCAAAAGGAGAGAAGAACAAAATAGCTCTTGCCGGCGTCAGAATTGCGTCACTGTTTCTTCCAACTTCA.ATTTTAATATCGT.TGGCTTGAAGTTAAGGGAAACATAATTGTTCCTCCAAAAAAGCAGAATTAAATTT.GTGGTAGATACTTGTTTTTAAATTCATATAGCTCAAAAAAGTTGTCATTTTTAA
JJ=    17  MV=                TGTTGACGAATCTCAAGTTATGATCAACAGACGACTCGCTTCTTTCTTCAAAACAGTGAGTCATATACTTGCTTCTTAA.CTTCTTAATTA.GTGTCCGCATCAAAAATGTCATGAGCC.TAACCATTGA.T.GCAAACATTTATAATAACAATACTTA.TGTGTGTCCGATTCAACGCCCAATAATCTCTAAAATACAAAAGA.AGAAGTAGTCTTAAAATTCTAGAAACAGAAGTCGCGACGAAAATCTCAGTATTTAAAACAAACGTGCCTAAACAAATAGAGA.TAATCATTCAG.ATATAATGCAAAAAGACAAAAGAGAGTTGAATTAAATCACGTGGAAAACAAGGAACACGACAAAGCAGAACAGTCTCACTATTCCCGCGTTAGCCACTCAATACAATCCGCCACGTGTCCCATCTTCACGCGCCAGTCAGCGTTGATCTTCTTCCTCACTTGCCACTTCCACTTCTTCATATATAAAT.CCCACACAGCCGC.AAATTCGAAATCAACCAGATATAACAGAATTAACCTACACAACTGAAACTCGAGT.TAAGAACCGGAAACAGAATCCAATTCAACCAAACCGAATCGAACCGAACCGGAG
JJ=    18  MV=                TTTTTAAAACCCTGAATTTTAAAAACTAATCACTTTTTGGATTCTCAACGCTTCTGTTTCTCATTTCTTCTCTCTTCAG.AGTCCACTCCG.AATCTAATCCATTTATGTTTTGTTCTT.CGAAGAAATT.G.ACATCTTTCTCTCTTTGTGTCTCCCT.CATTAACTTTGTTTTTGTCCAAGGACAACTCTGCCCTAATTTTA.CGCTCCTGCCGTAATTTC.ATTCAGCAGCATCTGTCTTAGTCCAAGGACTTGTCTTGTTATGTTTTTTTGAAAGACACAAAG.ACTTAAACTTT.AAGCATCTGTTGATTGTTCGGTTCTTGAAACTCCGATTTAAGTCATTAGATCTGACTTAGCTTAAGACTAATCAAGCTTTTTTAGCTGACATGCCAAAAGCAATAAACAGTAGCAAAAAAAAACTGTTCCTTTTATTCGGTTGGTGCATTGGTTGTTGGTGTTCTTATCAACTTTCTTCTTCTATTAA.TTAGCTTTTGGTT.TGGGTTTTTGTCATTTTTGTTCTAGTTGCCTCTATTCTGAAAACTCTGCAGCAAC.AATCTCTATCTGGTAATTTATCTTTATTTGTACAAAAGATTAAGATTTTGATTA
JJ=    19  MV=                GCTGGGTTGAATTAAATTGATTTTCAGAGGAACCGAACCTTCACCTCACGACTCTCTCACTGCCTCACTCACCGTCACC.GTCGCCGTCGC.CGTCGCCATTGCTTTCTACTTCGCCGT.GCCTGGTTAG.T.TTTCGGAATCTGATTTTCATTTCCAT.TTCGTTCCTTCTGAATTCTCAACTTTGTCTGCGATTTTCAGAGG.TAGCGAAGTTCGTTTATG.GAAGCTTCTGCTGAGTCTAGGTTTGTGGAAGCTCCATTAATTTTGGAATTTACTGGAATTTCC.GGGGATTCTTC.GTCAACTACTTTCAGGACTTGTTGTTGATTCTCACAGCGTGATCCTGAGAAAGGTATTTTACTTTTATGCTTTGTTCTTTTGAATTTCAGATTAAGATATATAAGAATCCGTTATACAAAATTACAATGAAGATTATATGAAGTTTCGAAGTTTCAAGGCAAAGTTAATATGCACGAAGTTTATCAGC.TCCATCAAAATTT.CAGGGTGCCAAGTATTAGCCATTGGAAATGCCACCAAGAAAGAAGCCCAAGTCTT.CAGCTTTGAAATCAAACAAACAATCTTCAGCTAATCATTCGTCACAACCTTCCA
JJ=    20  MV=                CCTTAATGCTTCTTCAGCGGGTTGATGCTGAGAAATCTAGGCACCGGACTTTTATCACATCAGATATTCGGCTACAAAT.CAACGAAATGA.ATCAGAAGGTGAAGGAAGAATGGGAGA.AGAAACAGGC.T.GAAGCAGAAAAGCTTAAGAAACCGAG.TGAGGTCTGTTCTGAGCTCATTATCTATGTTCTTATGTTTACTA.CAACACACAGACATTGCA.AATTTCATCTTTTTGCTGCAGAGTGAAGAAGGTGATGGTGGAGTTGACAGTGAGAAGGATAAA.GAAGATAATCG.TTCAAAGGGTGTGAAGGTATGGAGAAATTAATAATACATTTGTGGAAATTAATAATACCGTTGCAGTGTTCTTACAAAAGTGGTTTCGACATGTGAAGGGAAATAAAGAGGATGACGACAAAATGAGAACGACAGCTGCAAATGTTGCTGCTCGTGCTGCTGTCGGAGGAGATGATGCGTTCTTAAAA.TGGCAATTAATGG.CTGAAGCTCGTCAGAAATCTGTATCTGAAGCTGGTAAAGATGGGAATCAGAAAAC.TACTTCAGGTGGAGGAAAGAACTCCAAAGATAGACAAGATGGTGGACGACGGTT
JJ=    21  MV=                TTCTGGATGGTCTCCATCCTTGAGCTCACGAGAGCGGCGTTCCTCGGAAACAGAGTCGGTAACATAGTGTGACTTGATG.CTGTCCATGTT.TCCCGAGTCCCTGATCTCATCGTCTCT.CCTATCCAAA.A.CCTCCATTTTTTTCTCGATTAGAGCT.TCACGCGTTCGTGCTTTCAAAAGCCCTAAAATTCCAATCAGGAA.GAAGAAAGAGGAGGAGAG.AAGAAAAGAACTGTATTACTTTTCCACTCGGTCAAATACATAAAGGTCAAATTCTGGAGAAAA.AAAATAGCATA.TGGGCCTTATTGGGTCTACTAAATGGGCCTTAGTGATTAGTTAGTTTTAATATCTCAATGATTTTCATTCTTTTTTACAGTAAACAAAATAAGAAACAGAAAATTCAAAAGTGGACAAAATGTATTAAGTATAGTTGTTGGTTATTACATAAACTAATCCAACCGGAACAAAAGAGATATGTCTTAAA.CACATACACATGC.ACCTATCACGGCAAGATTAGTGGTGTAGTGGAGAAAATTAAAAAAAAAAGGAATG.TGTGACGAATGCGATTTGTCAAAAAAGAAAATTAAAAAAAAGAATCGATTTTTG
JJ=    22  MV=                GCGTCATCC.CCGCTCGAAATGCTAAGCAATTCCACCTCCGATTCATCATCCTCATCCATCGATGGCTTCCTTGACGCC.TTCGCACCTCC.CTTAGACGGAGGAGCTGCCGCCCTCTT.TTGTCTCCGT.G.GCTGCTGCACTAAATTGGTGACTGGC.TTACGGGAATTAGCGGAAGGAGGCTTCTGATAGGTAACATCTCT.CTGAGATTGCTCCTTCAA.CGCCATTTGAAGTAGCTCATCTTCATCTAAATCATCACTGCTAGACATTGTTATCTCTGACTT.AGATGATCGTC.TTTGTCTTCCTCCCTTGAGCTAATCGCAGAGATCTGTGCAGTTCTTATTTGAATTTAGTTTTGTGACTTTTTCCTTTGAAGAATTTTTCTTCTGTTTTCGACTTTTTCCAATTTCCATGTATTAATGAAATAAAAACTGGAGACTCACAAAACGCAGTCGTTGATTATTTTAACCTAAAAGTTATAAA.TTCTCCTTACTCA.AGCTTTCTTCTTCGATCGAAATTTATAAATACGACGCGACAAACCTGAATTGCGT.TCAGAAACCCTAAAGCTCTCAAATATATCTCTGCAACGAAAAGAAATCACCTGC
JJ=    23  MV=                TTACTTTCCATTGAACTCAAGAAACTGATGAAGTAGAAGAGAAAAAGACTTACCTGGAAATGTAAAGTCGATGACTTGA.CTGACTTGACG.GCGCCATGGGACTTTCAGAAGAGAGCT.TCATTCTCAC.T.GTAAGAATATTAAGTTTGACTTTCCT.GAGTGAGAGACTACATGAAGCTGGATGCATCGAGCATTACAATA.ATCACACGTTTTTGACGC.TAATCCAAATTATATTATATTAGCGGACGGATCGGAACAAAATCAACACGATGGGTCAATGTT.AAGTTTGAATT.TTTTTGCGGAAAAATCCTGATCTATTAGATGTTTCCTTTGTAAAACCCTGATGTTTTATTACTTAATAAATAAACCCTCAAATTAGGTTCAGTTAATCAAAAATTAAGTTTGTGTTGAAAAGAGGAATAACCAATAAAATATAGGGTTTGTTTTGCAAAAACACTTTTCTTCGTATGAGTCGACGAGT.CTGGGGACCTTTT.AGTTTTCTCGATTAAGGAAAGGAAGATCTGAAAGTGAACGCGAAATCACTTCGCC.AGCGTTATTGTTAACAAGAATCATCAGATTAGTCGCCGTAGATCTGAATCAACG
JJ=    24  MV=                TCGTATTCCACTGCTTTTCACCAAAAAAAAAAATCTCATTATTCCACTGCCGACAGGATCTTTGCCGCCTTTGACACCT.TTGTTGCAGAG.TTTTAATTTATTCATCGATCTGGTGTA.CCTTTAATAT.T.TTACACGAAAGGTCAAAGACTAGCTT.TCTCTTACAAATTAAACAATAGTCAACCATTGTAAACGAAAGTA.GCACATAAAGTGAAGGAA.TTAAAATGAAACGAAATAATCTGAGTGAGGTGGAAATATCCAATTTCAAATGTGTCTTTGAAG.TCTCTATGGAT.AATTTGTCAAAACGATAGTATTTGATAAAAGAAATGGAATGAAATGAAATTAGTAGTTATCAGTAAATCTTTTTCTTACTTAATTCATCAAATGTTTTTCATGTGAGTGTGTTTTAAAATTACGTAATCAATGATTACAAAGTAAGTAATAATCTAAAGCAAATTGTATATATATAGTAATTAGTATA.ATAAGATTAGATT.TAACGCATGAATTAGGCCAGGTGTTAATATCAGTCTTGTCCCAGATTGTTCGCCA.GAGAGAATAGAATCATCCTCGCTGTTTCCTATTTACCATTTGTTTCCACCAATC
JJ=    25  MV=                ATCATTAATTTTGATGAATATAACTCAAATCAAAGCTATGACAAAAGAGAGTTGCTATCAAGCGAAACCCACTCGAGAC.GGTTCCGATTC.TGTGTTTTGGTGCATGTTGAGATTATT.CTGGGGCGGT.G.ACAAACCAATTAAAAAGCTATGGTTA.ATTGGTTATATAACTCTAGGTAACAGGCAGTGGTTTTATCTTTA.GCTCGTGAATGGAGAAGA.AAAGTAAGTAGCTCATTTTAAAAACATGCTGACGATGCATGGTTTCCACGTCATCCCACCAAA.AACCGGAAAAA.CGCGTGAAGCGTGACAAAACCGATGAGCGAAGATCCTCTGTGTGAAGTCTAACGTACACCTTCATTTCCTTCAGACTTTACAAATTAAAATTGAAAGTAAAATAAATAAATAGAAATAAAAAAGACGAGAGAGAAGTAGAAGAAGAATGATGGAGATGGTGGTTTTGTTTTATTATTTAGAGTAAGCT.TCTTCATTTTTTT.AAAAACTTCTATTATTTTGACCTTAAGAAGAAAGTGACAAGGAGAGGAAGAAGAA.GAAAAAAAACATAATTTGAGGAAGAAGAAAAAAAATTCGGATTTGTTTTTTCAA
JJ=    26  MV=                TAAATATAGACCAACAAGAATTTAGATTCATGAAAATGTACTTCAAAATATGATTTCTCTATATTAGTTAGATTTTCAT.TGGCTATATAT.TTGACAGCGGAATGCCATCAGTTTATG.GCCTAGCTAG.T.AATTCATTATGGGGTTCAAAACAAAA.TACCAAACTATTTCCTCCATATTTTTGTTTCTTGGCTTTTTTTT.CTTCTCCATTTATGAAAA.TATACTATATCAAATTACTATAAAAAAAATTCAGTAAATAATTCATTATATAACTTTTAAGAC.TACAATTAAAG.TGTTAAACAGAAATCTAAATTGATTTAGTCAGATTTGAGCTTACATTAAATAATTATTTCTAAGAAATATGTCTAATAAAAAAATAGTAATTTTATATCAAAATAATTATGAATCATATTTTGCCCAAAATCATTTTTCTAGTGGATATCCTTGTATCTATTTTGACACTCACTGGACTACTTGTAGA.AGAGTGACACAGT.GCTTGAGGATTTGGAATTCAAAATTTTAGCTATACGCGGGACAATTTCGAAAGCG.GAGAATCTCTGCCATGGAAAACAATGCTCCGGTTCCGAAGCTTCTTCTACAAGT
JJ=    27  MV=                AAGTCTCCCTGGAAAGTCTAGGTTTTGGGAATTGGGTATCAAGGTTTAGAGGGAGAAAAGAACGACCGGTTAGGGTTAG.GGTTCCGGTGA.GAGATGGTAATGGAGCAAAAAACTGAG.ATATTATTGC.CATTTTGCTCTGTTTTTGTTTCACTTCA.CACAAAACTGAAAGACTGCTTAACACATGATGAGAGGATAATAA.ACTAAACTCCACTCTGTT.TTAAAAGTTTAGCTTAAAACATTGTGTCGTCTTCTTATCTTTCTAATATGATAAAACGGTACG.TAGTTATTTGA.AGTAAGGTAACAATTAAATAGCCTCTGTTATTGTCTTTGTTTTTTGTGTATATTTAAATATCAAAATCCACCGGTATAAAACGGCGTAATGCCTTTGTATTGGACCCAATTCTTTCAATTTTCACCTAATTTAATTACCTCCGTATTTATTTTTTAGTGCACTTCAATGTCTCTTGCATATATATATT.GGAGCAAATTATA.AACATAATGTTCATAGTGAAATTGTTAGTTGGTTTTAATCTCTTTTTAAGACAAC.ATATAATGTCAATTGTATGTACGTTTTTCTTGTTTCTCTTAAACACTTCTTTTG
JJ=    28  MV=                CGTTATTTCTGAGGAAGGTGACAGAAGAAGAAAGAGTCTTCTTCTCCAGTTCGGCTGTGGAGTACTCCAACTTAGCTCA.AGCTCACGCCA.CAGAGAACGCAAAGAACTTGGACGAGG.CTGAGTTCAA.G.AAGCTTCTAAACAAGAAGAACGCTCG.CGATACAGAATATGATTCAGTACTCGATGATCTCACGCTCCCTG.AGAATGTACCAAAAGCAG.CTTGAGGCGTTTAACCTGTGCCGCCTTGCGAATCTTGATTTGTTTGGATTTGAAAAGTAAAAA.CAAAGAACTTGATTTCCTGCTTCTCCAATAAAGTTTTCTTGGGCGTAAAATCCATTGGCCAGTGCTCACTGGGAAAGTTTTCGGCTTAAAGGCATTCATTTCTCTGTTAAAGATTGTGAGGGGTTTTGTTCTCTTGTAACTTGAGAAAGAAAAGTTGTAACCTTTTCTTCCTTTTTATGTCGTCTAATAAATTGTTGATC.AGACAGACATTTA.GGTTGACCTTTGCCCATAAAAAGATAGCTCTGCTTCAATAAGTTTCGTCTGTAGC.GGTAACAAGTAAAACATGTTCGCATGTTTGCGTATTGGACGCTTTATTCGTCTG
JJ=    29  MV=                GGTTGAGAGAAAAAAACAAATAAATACGTATCCTTAAAAGAAGCCTGAAAGAAACAGCTTCTGTTCCGTCTTTCACTCT.CCATCTCTCTT.CCGTCGTTTCCTAAGTCCTTTTCTCTT.ATTTAGAGAT.T.CTCTCTTTTCATCCAAAAAAAAGGAG.AGATATTTCAGAAACAATCCTCTGCTTCTGGAGATAAATCTCGC.TCTTTTAGCCTCATAATC.CAAAACCCACCATTAAAAATCCTCTCTTTCGTTCCCTTTGAACCCATCAATTTCAGTTTGCTT.ATTACGTCTCT.GTTCTCTGCATGTCCTTGTGGTTGATACAGCTGACTTTTGGTTTTGTCGTTTATGTTAATTGAATTTTAATATTTGATCATCGTTGTGCTATATTAGTGGTTAACGAGTCGTTTTCTTAAGGTTTACTTTTTCGTATTGTCACGTTAGATTTTTTAGGCTACAATTGTAGAGAAATTCATTATCTGAA.TGTCAAACCATGT.GCATGATCTTTGAGAAAGTTTGGTGATTAATAGTTTCTTCATTATTAAAGCTGCC.TTTGTTTAACTTAGCAATCATAAGATTGTTTTTGATAACTTTTGTGTGATTTAA
JJ=    30  MV=                CTATCTTCGTTGTATCAGGAGAATTCTCTTGTAAACCCCAAATCTGAAACAAGTTCGACTGTTTCATCTTCTTCACAGA.AGAAGAAACAG.TCTCTTCATCTTCCACTAAACAAGACC.AATCAGAACC.A.GCCTTATAGAAATCAGACGCAAAACC.CTCTTCTTCTTCATTCTCTTCAACATCGTCGTTAAACACAAAAC.CCTCTTCGTCTTCTTCTT.CTTCATTTACACCGTCGTTGAAACGAGAACCAAAACAGTTTTCGTCGTCGTCTTCATCAGAAA.AATCCATCCTT.TTCTGTCTATAGAGGTTCAATGAAAATGAAAGGTCAAAAGAGTCAATTTTGACCCGCCCGCCAAAGGTTGCTTTTTGGCCATTGAGTGTCTCTCAACGAGAGAGAGAGAAGAGAAGAGAGTAAAAATGGTAAAAAGCCCAAAACAAAACGTGAGGAGCAGCAAGAAGACAGATTTAACAACACAAAAG.GGCCCAACCACTA.CGTCATTTTGTATCAATCTAACATCGCCATCGTCGTCGTCTTCGTCACCGTCGTC.TTCAAGCTTTATCGGCGATTGGGTCTTCCTTACGAAAAATCAAAGCTTTTTTAG
JJ=    31  MV=                AATATCCACTGAAACTATCAGATTTGGATTGATTTCAAAGAGGAATAAAGAAGAACCTTTGGATAGAGAGAGAAGAGGA.GGCAGTGATGG.TTGCTGTTTTGAATAGCTTAGTGGAAG.AAGAACCATT.C.CATTCTTCAAGAGTAATCGATCCGCA.ATCAGAGACTTGTTCTTCTCTCATGGCGAATTTTGGCTTCTTAC.GAGTGAAAAGAATCACTT.ATTCAAATGTTTAGACTTTATGAGTGTTTTGGACTTTGTGTTGGGTTTCAATTGCAATTGAAT.AGTCCAATGAC.CCAAATGTGATTGGACTTTGGGTTAGTAAAAGGTACGTTTTTGGCAAACGCAGGTCACATGTCCACATCATAGTCTTCTTTTGGCTCCCAATTGGATTTCTAGATTTAGAAACACTTAAACCAACAAGTCACGGAAGTGTGTGAAAGGAATGTTAATGCTAATGATCACCATATCTTTATATGCTTTGTGCCTATGTTTCTA.GGTTTTGATCATCAGTCACCAACTTTATAAATGTTGTTTCCTACAAGTTATCTCT.AGAACACAGTTGTATCACATTCATCTTCATCTTCAGACATTTGTTTTCATGATC
JJ=    32  MV=                TTTCTATTTCCTAGTTGAAAAGTTTAAATATTTTGAACTTTTTGATCAAGTTAAATATCTATAATCTAACTAAGGCCCA.GAATATACCAA.ATATGAAATATATTTATCAAGGCCATG.TCAATTTTCT.T.GGAAGGCATGTACAAAGTTTTTACTG.AAAACATATTTGATGTGTAAAAAAATATTTCTAAAAAAATTTAG.AACCCAAATCATATAAAT.ATCAAACTTGTCTTCAATCAAAAAAATAATATTCAATCAGCGTTTTCTTTCAAATACACACAA.CACACTATTTG.TACACGCTTAAAGACAGCTTTGCTAATGTACAATATCCATGTAAGTAATAGAGACCCATGCATGCATGACAGCATATTTCCACTTCACAAGTAACTACGTAGGAAGCTCACTTCACCTGAAACCAAACAAGCCATCCACAAATTCTATTCCCTCATTTATTGTCTTCTTTATTTCTCTATATATACAA.TTTCACTTAACCA.CTGACTCTATAACTCAAAACTTCTAAACTAATTCGCACAGTTCTATATACACTCA.CAAACACACACACACACAATATAGTGCTACTAAAATAACCTTGTATTAATTATG
JJ=    33  MV=                GACACTTTTCTCTTTTATTTATGTCCATAAACCGAAAAGAGTGTCAAGGATCACGTCACTCTTCTTCTCTTTTCACGCG.CGTGTTCTCAT.GTTTTAATGAGGAGTTACTTAACTTTT.CATCCCTCTC.T.AGTGTTATTTACTTAGTTTTATATAT.TAAAATGCTATATTCTTAAATAAATTATCAAACATGGTCATTTC.TGCAAATCACCAATGTTA.TAATGACAACAAACAATTTAGTTTTGTAAATAATAATGTGTATGACGTGGCAGTTGTGAGTCA.TTGATTATCGA.GAAGCCTCTTCTCTAGTCAGAGGGTCCAACGTGAAAAATAAATGTTCCCCTTAAATTAAATTAAATGCGAAAGACGGATCTTTCAATTGAAGATTCTTTCTTTGAATTCGAGATTGAACCCGACCCGGATCCGAATCCGAATCCAAATCCAACGCCAGCTCTCAACCCACATCGGTGCTTCAATTCGC.AATTGCCGTCATC.AATCTCTGTTGTTTTACCGGAAGAAACATCTAAACAATCATTCGAAAAATTCGAA.CTTTTTATTCCCCTCGATATACGATTTGATTTTGTATGATTTTGATCCCTGGAT
JJ=    34  MV=                CACATAACTTGGTGGATTGGTGGGTCCAAACAACTCCATTGCCTGAGCGACAAAGCGCGATGGTCGGAAGCTCCGCTGC.TGAATTCATCA.TGGATCTCTATTACAGCTTCAAATCTG.ACGCCTCTGA.C.TCTGGCTCTGCCTCTGAATAATTCTT.CTCAGAACTTCAAACTTTACTCTTCTTCTAAACTCATTTCTTGC.AGAATAAGTTTCTTTTGA.AAGACTTCTAGTTTTAGCATCTTTCTTTATTTAATAATTGCTGAGACCTAAATATGGAAAACT.CTTTATTTATT.TGATTTGCTTGCTTTTTGAGGACTCAAACGGTATCGTTTTGTACTAATTAAATAGAAGCTCATTTTAGCTAGCTTGAGTTATATTTGATAAGATGCGCCGGTTTTGTGCTCTGTTTGGTTTAAGGTAGGGTTAACGAAAGATCTGTATCCAAACAGTCTTCTTTTTTGCCCGCCATGGATAAACACAG.AGCCAGGAGCTTA.GTGACGAACTAAAGGTGAAATTTTTATTGAAAGTTTCAATTTTTATATGGATTGG.ATTACAGAAACATTTCTATGTGAATAAACCAACAATGGCGATGAAGCCCAGTCT
JJ=    35  MV=                CCAACCATCATCTACTTCCATGATTCAAAATCCACTCGCCAACTTTTTCAAAGATCGAATCCAAACCCTAATCAGCAGATCTCTCGACTTT.CAAGGAAGATCACGCAGATAGATATGA.CCGACACGGA.G.TTTTGGTTAAACCGGGGTTGGGGAAT.GATCGGGTGTGTTGTGTTTTCTGATTATAAGCAAAGAAAAGAAA.AGCTACAAGAAGAGAGTC.TCAATTAGAATTCGTATGTTGACAAGGAGCTAGGTAAAAGGTAGTTTTTCAAAAATTTAATTT.CCATTTTTTTC.ATATATTGGATTGAAAAATGGCAATGACATGAATCATAGGATTATCACCACATTTAAAGATGTAGTATTTACATAACAATTGCAAGAAATAATACTACAAAACTTCCTATCTAGTATAGACGCTGCCAAAGAAATACATACGACGTTTTTATCCACACGCATTGATGAGATTGGTATATATCTCTGTC.TCTGTCGAGTGAA.AAATAAATTAATAGAGTAATAATTAAAAGCTCTCTCTCTCTATCTCCCACGATTT.CCTTTTTCCGCCGGAAGAAGAAGCAAAAAAAAAAGAAATCGAATCTCTCTTTCA
JJ=    36  MV=                AATTCATTGTACTTGCTTGACGTAGGTTTACATGTACCAAAATTATTAATTGACACATATGATTTGCAACAAATACGAG.ATATTGCATTT.ACATGAACCTATCGAAAAACCATTCAT.AAGAAAGAAA.C.GTATTAACCATTCAACAAAAGAAAGG.TCACAAGAACACGTGCTTGCTTGATTCCTCCTCCAAATCTCTTT.ACATAGATTAAAAAGAAA.AAAACCAGTGGAGGAGAATTTCCAGTTATACCGTTGAGACCTTTAGCCTCACTTCTCAAGACA.GCTGTTTCATA.GCTGTCCGATCTCAATATCTCCCTCCATGTGGCCCTACTCAGAGAGATAAATTAAACACTTTGATCACATCGAATTTATTATGTTCTTTCATAAGATTTTACATAATATATATCTCATGTATATATATATATATCTCTATTTATCTCCTTCATTAATTCTGTTTTTTTACTTCCTTCTATTTATATAA.CTATCATTTGTTA.AACATAGCCATTTTGGTTACTCTTGTTCCGTTTTCTTCTTTCTTCCTCTCCTTCC.TTTTTTCTTTTCTCTATCTTCTTCATATGGTTCATGACATTGATCTAATTCCAC
JJ=    37  MV=                TCTGGTCCATTCAGAAGTCCTGACCCTAACAAGATCACTAAACGGGGACCAGACGGACGGCCTCCACCTCAGGACTGCT.TGCACTGGTGC.ATGCCAGGACCAGTCGATACATGGAAC.GAAATGGTCT.T.GGAGCTCATAAGGAGAGACAGGAAAA.GCTCATCAACTTGACTTGGTTTGAAACTCAAAGGATGAGAGAGCATATTACACGACTTATACT.ATTAATCTGATTCTTGGTTACTGATAAACTCAAAGATAAACTCACTTGTAGATTTGTGCTAGG.CACGGTGAGTT.AGGATTAGAATTTGTTCCACTATACTTGTTGGTTCGTTTGTCCTGAGATTGAAATTTAAGATTTGGGAGTTATGAGTTCAAGTTTATTCATACTAGTCGAAATTTCATAAATTATATAAACTGGGGGGGGCGCATTTGCAAAATAGCTGAGTAATAATCGCCTATCTCACTGACTCACCCAAAGCCCG.ACCAAAAGCTTTT.GATTCCTCAAGAGTGAAAATGGCGTCGTACACAGTCTCCTTTATCCCTTTGACGC.TCTCTAATCCTCGGATCTTTGTTTCGAGACAGAATGGATCTCCCTCGTCTTCTT
JJ=    38  MV=                ACGTGCCCTGCAGAACTCCGTGCTCAGAACATGGCAAGGCAAGCCGGAG.AAGATTGAGGCCTCGCAGAAGGCACTGTT.GGTGAGGGCAA.AGGCCAACTCACTGGCCCAGCTCGGCA.AATACTCAGC.C.GAGGGAGAGAACGAGGATGCCAAGAA.AGGAATGTTTGTCAAGGGTTACACCTACTGATTTGTTAATTTCA.GAGATCGTAATAAGGATT.AAGGACCATTGTTGTCTTTTGTTTTTTTTTCCCTTTTTTGTTTTGTCTCTGAGAAAGAAAGAC.AGTCACGAGTC.ACGATCATATCATATATGTATGTGAGCAACGTGAAAACATCCTCTTAAATCTATATTTCCTCTCAGAAAGACTGATTACTGTTTGACTGCAAAACCAAATTGTGTAATTCTTCTTTTAAGTTTACAAAATTTTTGGAGGGCGATTAGGTAAAATTGGCATAGTTGCAAGTTCAGTGTTAGAAGAAGCA.GCGGAGATCTCTC.TCCCTCTTTATAGTTTACTTTTGACTTACAGTAGAGAGAGTTTAGAGTTTTGAAT.TTGGCTCCGATGACGAATCGTCTTCCTCCTTCGCTGTACGTTCCGCCTCACCAG
JJ=    39  MV=                CCCTTATCATGTATGATGCCCAGGTAAAATAGTCTATAGAGAAAAGCTTAGGCTGGCTTTTGTTCAATAGGTCTTTGTT.GGTTATTCTCA.AATTCTCAATGTCTGATTCTAGTGTTA.TCTTAATGTC.T.CACTGATTGTAACATTGCAGGGGGTG.AGGAGAGAAGTTGGAAAACATGCCAAAGTGTTGAACAAACTAAC.AGCTAATGCTCGTAGAAG.TGAAGTAATGAGTTTAAAGGGCAACGAATCTAACAAAGCTTTGACATCAGAAGAGATCAGTGA.GGAGATTGCTC.CTCCATTGAAAGAATCAATAGGACACACTGAAGTTGAAGTCATAGCAGGGGCTTTGTTCGGTTTCTTAGTTACCCTCAGTGTTTATTCCCTGATGTAAAAAAGCTCCCAACTTTATAAAAACTATATATTTTTTGTGTTGATAAGAAAGAAAGAGAATTTAATAATGTGCAAACTGCAATAAAACAGA.GAATCAGTGGTAA.TGTCAAATCAAGTTTTATGGATCTGAGAATTTTTGTTCTGTTTGAGTTGGTTGTA.AACCCCACAAACACAACAATTTTGATAATTTGTTTGACACCAAAAAAGTAGAAA
JJ=    40  MV=                GGATCTCTATGATTCTCGCCGGAAAGAAAGACAAAGAGACACCTTCCACCAAGTAGTGAGGCTCAAACCGCTCTCTTCT.TCTTCTTCTTG.TCCAATTTTTCTTTCATCTCCATTCTT.TTTCATCTGT.T.ATTACTGTTTACTAGATATGTCTTTG.AGAAAATAGAAAAAATGTTTAGACCACCTGAGACTGAGAGAAGA.CCTCATACTCATAGTAAA.TGTTGTTCTTCAGCCTAGGCCATACGGAAGAGTCCTTTGGACTTGAACATGATACAAATACCT.TTAACCATTAT.TACCTTTGGACTTGAACATGATACAAATACCTTTAACCATTATTAATCTGTCTATGTAACAAAAGATGTGTCACTCTATTCTTCTTTTTTTCGTTGTCTCTTTTATATGATTAAACAATGTATTGAGGTCAGTGGAAATTACACTTCGATCCTTGTCACTGTTCTAAAACATCTTAAAACCAACTATT.GAAGAAGATCACT.GAGAAAGTCAGAAAATCCATATAGACCAAAGGAAGCTCCTTTTTGGTATGTATGC.ATTGCCTCTGTTATCTATTTGCGAAAATCTGAAGATTGGTTTCTCTACCGAGTG
JJ=    41  MV=                TTATAATGGCCGAGCTCCAAGGGACAGAGGCTACAACCTGATGAAGCTACGTGGAACATGGCGGATGCTCCTCGAGAAA.CGGACACGCCG.AGCCAAGAAGATCACCCTGGTCATCAG.TACAACATGG.G.ACTCAGGGGATGTTGGGAATCTGATC.AAGGAGATGATTGAGGATATAGAACGATTAAATGTGTGTTGTTC.AAACTAGATCCGCGGGAC.TTTGAGTTGACGAGTAGTAGTGACATTGAATCTTCTTATGAACAAGTGTAATCTGATTAAACA.TTTCTTCACTG.GTCAAAACACATTTTGTCATATTCGGCCTAGCTTGGAGATGCTAATGGATAATCCAACGTCATTGAATT.TGATAGTGATATTATTGAATGTTTTGTAAATGTTATTAACGTTGCGTCCTCTACTAGAAACGAATCACTCGCGTGGCGTAACATAAAACAATTGCTTACAACCCTCGTATTATAAAAG.ACAAAACTCCAAC.AAGAGAAAACAAAAAAAAATCATATCTGCAAGTAATAGAAAATGGATCAGTTCAA.AGGTGAGCCTCGTCTACCCAAGTTCGCCGTCCCCAAGCGCTACGATCTCCGCCT
JJ=    42  MV=                CATACACATGAGACACAAACTCATCTTCAACTAAGGAATCTCCAGTACCAGCAATGAGAGACTCTACAGTAGTGAAAAA.TCCATCATAGC.TTTCAGTAATCTCCTGAATCGCATCGT.CTGATAGAGT.T.TCTAAAATCTCTAAATTGCAATCAGA.GGAACCTAAAGCTTCCATCTTTTTCACTCTTGAGTAAGTAACAA.AACCTCCTAAAACCCTAA.TTTCTTGCCCAGCAAAATCACAATTACTAGGGTTTCACTGGCAAGAAGATAAAATCAGAAACC.AATCTCAATTT.CATTTCACTGAAGAAACAAAATCAAACGGAACACATTAATGAAGAAAAGATTGAAATTTACATTGATGAAGTTCAGAGAGAGAAGCTATAGAAGAAGATTCATAAAGTTTGGTCATTCACAAACGCAATTATAAAACGCTAACAAACGCAAAAACAAAACGGAATTAAAAAAGACGTTTTATTAGGCT.CCATTCTGATTAC.TCTGTTTTTCAACTTTAGTTCAAAAAACTTGAGAATATCCGACTACAAAGATACG.ACCTTTCAATACAAAATCAGATCATCGTCGTGTGTTTAACTTTAACGAATCTAG
JJ=    43  MV=                GTTCTCTTTTGGTAAACAACATTTTCTCTCATTCTTTCATCTCTTAAACCTACTCATAATGACCAATGAATGAGTTTCG.GTTTTGGTTTT.GGATAGGTGATTTAGTAGAGTACAACG.AGCCTTCGAA.G.CTAATGGAGACTGATTCTTACTTCTC.TAAGCTTGTTGCTGAGTATTGGGCTAGTTGCAGAGGAAACTCTT.CTCAGAATCTCCAATTAT.AAGCCAGCTGCTACTGAAACTGAAGTGTCAGTGAT.TGTTAATCACGTTCTTCATCTACCATT.GTAGTTTTGAG.AAAAAGATGTAAAATAAAAATTCAAGCATGGATAATGATAGTAGAGTAGCTCACCAACCCCTACATGAACTTTGAGACAGCGATTACGACCAATACTCAATCATTGCTAGAAAGACAAAACTACCCCTACATAAAAAAACATATTACAATAATAACATTTCACCAACCACAAATTCTTTTATATGGAA.ACACTGATCATCA.TGCTCTGTTTCAGGCTCAAACGTTACTTTCCAAAACAATCTTTTCAGTTTTAGAT.AAAAATTTGATATTAACTTCTGATTCATGACGACACAAGATGTGATAGTCAATG
JJ=    44  MV=                ATCGGATCGAGACGACAAAAGCATGACGTGTAGCCGCCGTATAGATCGAACGGTGCTTATCAATCCATGTGTCGATCAC.CCCTCTCTTCT.CCATTGAAATTGCTTCTTCTTCCTTTC.TCTCAAGACT.C.AAGACTCAAGACTCTTCTTCTTCACC.GATTCACTGTCAACGCTTTGATTTTCTGTTGTCTGTGACGTGCA.CGTTTCATTGGGCTTTAA.ATTAATGGGCCAAGGCCTATTAAAGTCTCGCCACGATAGCTTAATGATTCTCCCAAATCGACG.GCTGTAAAGAG.GCGCTTAAATTTCTCAGATTACGTGACAGTTTCTGAACCGTTGAGATGTTTGGATGACTAAAGTTTATTAATTACGTGGCACTTACTCAGAAGCTCTCTCACGTCACGTATCCGTCGTTAAAGAGTGTGACGTGGAAAATGTTTTGGAATTAATTTTGTGTGTTTGTATTATATCACCGTACTAATTA.GCTCATCTCCCGA.AGCCATGTGGTAATTCTAATTTTGTGTATTTATTATTTTCTGTTAAGACGAATCG.GACAGAGAGAACTCCGGCGGCGGATTGCACTTCCGGCAAGATCTCGTGGGGATA
JJ=    45  MV=                AATACATGAATCAAAGAGGAAGATCCACCAATCGTAGATCAAGGAGCTTCTCTAGATCCAGACTCGCCGTTGAAGGCCA.TTGAAATCTCC.CATCACATTTCTCTATCGTCTTCTTCC.TTTTGAGTTT.T.CCGACGACCTCTCCAAAAATGGCGACACCATACAGTAATATTCTCCTTATAATATATATTCATCCTCGTCT.GAATCGCACAAAAATCGA.ATCTTTTTTGCTTTTGTTCTTTGTCTTTTTCTCCTCCATTACTTTATCAAAATCATGATCATG.AAAATTTCTAA.ATTTTAAAACTTTTTTGTTGGCCCTCTTTCAGAAATCAATTTATTATTGATGTAGACTAATCACGTTTTGAATGCTAGAAAAAAAAAAATTCTCGAATAAATTATATTGTGGTGTAGAAAAAGTAGGTGTCTCTTCATTGTTTCCAAAGTGTATGAGAGTGTCTCATTCTTGTTTTGGTTATATACAA.TTGGAACAGAGGAAGAGAGAGATATCCAGAAAAGCTACTGGATGGAGCATTCTAGTGATTTGACTGTTG.AAGCTATGATGCTTGACTCTAAAGCTTCTGATCTTGACAAAGAAGAACGTCCTG
JJ=    46  MV=                ATTCTCTATACCCTTTTTAGTTAGGGCACGAATTAGACGAGAATCAAGCCCTAGCTCTTCGAAACTTTTAGGTGCCTCT.TCTTCTTTTTGCTCTTCTTCTTGTTCTCTGTCGTTTCTC.TGTTCCTCAA.C.TTCCTCTGCTTTCTCAACTTCGTCCA.CCACTTCCGAGTTCACATCCTCCACAGGTTTTAACTTCGTCTTA.CCCATGGAATATGAAATT.TCCGAGTTTGTCTGGTCGAATAGGTTTGAAAAGCGGCGCAGGAAGAAGATGAAGAAGTGAAGG.GAAAATAGTCG.TAAAACCTCCTCCGCCGCGTTTCCTCTGTTAGACTGTTACTGAGTTTTTTCAATGTCCCAGACCTGATTGATGACTCCAATATTGGGCTTATTTTGGGCTACATTCTTCTTTATGGGCTTAATAATTGGGCTTTTCTATTTTTTGTCGAAAAATGAAAACAAAAAAAAAACATTTTAAAAAGAGAAGA.TTTTGCAATTATT.GGATTTTTGCCATTATTGGATATTTGCCATTATTGGATAACAGTTATTCGTCTGG.GTTCAGTGAAGATGGAGCAGAACGAGTTCATGGAGGCAATAATGTACGTTAATG
JJ=    47  MV=                TTGCTAACTTTTGAAAGCAAGACAAAGGATTCTGAAGGGTAAACCTTCTTCTAAGAGTAAATTCTTTTCATCAACAGTG.CCCTTTTGATC.TGCTGATTTTGCACTTTGTTTAACATT.ATAATGAACT.G.ATTCTTGACCAAAGAGATGATGCTTC.ATCGGATAATTTTCTTATAAATTTAATCTATTCTACAATATCTT.ACGAGTAAAAACTCAAAC.AACAACAAAAAAAAGCTTAATGAGTATTATTGTTACGAGGCCGACCAACCATAGACCGTAAGG.GTATATATAAC.ATGTGATTAATTCATCGAACAAGATAAGATTTTAACTAAAATATTTACAGTAGTTAAATAACATAAGATTTCACTTATTACTATTAGATGTTCAAATCAATCAAAATAAATCTCTCAATCTTTCTTGTTTTGGGGGCAAACAATCGATCAATCTTTTTCTATAATCGGTATTATCCACTTCAATAGAT.GGTTCAATACTTA.GATAATTGAAAAAAATGACCGTTGAGCCCAAAAAAAGAAAAAAGTATTAGCCAAG.AAGCCTAAGCTAATTAGTTGTTGAGCCCAAAAAAAGAGAAATGTATTACCCAAG
JJ=    48  MV=                AATTTGTTGAATTGGTTTCTTGAGGTCGAAGGCAACACAAGAGAGAAAAAAGCGTTGACTGTTTGACTATTTTCAAGTC.CTACAGTGCAA.GCAACGAATAAATAGTCCTTCTCCTTG.CCTTTACTCT.T.TAGTGGAGCATCGACAAATCAAAACC.CTAGAACCTAATAAAAATCTCCAGAACAGAGGAAAGGAGTCAGC.AATGGAGCTCGAACTGGG.ATTAAAGATCACGAGAACAAGAGAAGATATATCGTCCTCGGTCGATTTTCGCTTCTCCAAAGA.CCCATTTGGTC.CTCTGGTGCTTTCTCGAGAAACCGATTCGAGATTCATCATCATCATTCATCTTAAAGGTCGAAATTTTACTGCAGTTTTTTTCTTGAATTTTTGTCTGTTTTTTTTTAGTGTGCTCAACGAATGGGACAATAGGGTTGATATATTTAGGGTTTAGTGTTCTAATTGATTAGAAAAAAAAACTGATAAG.AGAAAGTTAATTT.GGGGACAGGATTCAAAAAGGAAGGTATTGAAATTGATATAAACGAAGAGGGAAAT.AGGATTACAATTAGAGGAAGAAAACCAGTGGAAGAAATGGTTATGATTAGATGG
JJ=    49  MV=                CGTTTCCATTTACCCAAATCTCAACACCGATCTCTCCAGACTCTCTCAGAAAGTAACACTACAGAAGAAAATTGCTATC.TCTCTCTCTCT.CTGAATCGATTTGTCGATCTCCGATGT.GTCTTCTCCG.G.CGTGACGTGAGTGAGCAACGAACCTA.CCTGAAGTTAAGAGTGTCATGCATTTCTGCTGCTAATGCATACC.GAAGTATTTCACTGCTGC.AACATTATGGGCTTTATAAACCCCATTTACTTATAAATGGGCCTCGTACGAATCATCCGATGT.GGCGTTTCGTT.GACCGTTGAAATTTTTACACACTTCGTTACCCGGTGTAGGGGCAAATTTGGAATTTCATGAACATTTTCAAATTCTTTATACCAAATTGGCACGTTGAGAGACTTCTCGTAAACCAGGTCTAGTGGCAATTTCGAAATTTTGCAGCTACATTTTCAAAATCTTAAAGCCAATTTATATAAAACGACTC.TTCTTCCATTTTT.GGGTTAACAAGTTCGTGGTGAGTAGTGGACGGAGAGATGTGGCGGTGCCTTCGAG.TTGCGTCGTCGTCGAGGAGATCGGAATCTAATGGCGCTTTCATCACTTCTCAAC
JJ=    50  MV=                TTTTTCGCGTTAACCATGGCAGCTATTGGAATTTCTCAGTCGAGTACTTTCGCTCCAGATTCAAGCAAAGCCAAGGTCG.CAGCTGCTTCA.ATCTTCGCGATCATCGATAGAAAATCA.AAGATAGACT.C.GAGCGATGAGACAGGGACAGTGTTGG.AGAACGTTAAGGGAGATATTGAGCTTCGTCACTTAAGCTTCACT.TATCCAGCAAGACCAGGC.ATTCAGATCTTTCGTGATCTTTGCTTAACCATTCGCGCAGGAAAGGTAAAACAAATCTTTGGA.CCAAACCCAAA.CTTTCTATTAAGAAACTTTTTCACTCAAGTTTTCTGATCAAGTTCTGTCTTTTTTTTTTCAGACGGTTGCTTTGGTCGGCGAAAGTGGGTCGGGGAAATCGACGGTGATCTCGCTGTTACAAAGATTTTACGATCCAGATTCCGGTCAGATAACTTTAGACGGAGTTGAGCTCAAGAAGCTGCAATTG.AAATGGTTGAGAC.AACAAATGGGACTAGTGGGACAAGAACCTGTCTTGTTCAACGACACGATTCGAGCCAACATTGCTTATGGCAAAGGAAGTGAAGAGGCCGCAACCGAGTCTGAAATCATG
JJ=    51  MV=                AAAGCACGTCGAGGACGAATTTCTCAGTGAGACGAAGTCGGAGATTGGAGAGGTGGAGATAAAAAGCTCTATCGTCTCC.ATCGTTAGAAG.GAGCTCGAAGGATGTCAAAGATTCGAT.CGATTAATTG.G.TGGCTCTGTTTCACATCTCGATGCTT.AAACCAGTCTTTCCATTCACGGACGAGGAAATCTCCGGGAGCGA.TTGAAGAAGAAGGTTTCG.TGAAGGTAGAGAACGGAATAGCGTCGCCGTTGTTACCGGAAGTAAAGTTTCTGAACGACGACG.CAGAGAGCGAT.AGTATCCTCCGCCTGAGGAGCATTCCTTCGCATGATCTCTCGACGGTGACTGACCAACACCGAAGCATCCAAAAACTCGAAAAACCCTAGCATTTTTCAACCAATCAGTGGCGCCCACGTCATACTCGATGTCGTGGCTTTTGTACGTTATTTACGAAAATGTCCTTTTAGTGTTAGTAAGGATATTT.CGATTCCCGGCTC.GTTCGTTACTGGTTTTTTTCTTCTTCTCCGTCGCGGAAAAGATGGGGACCACCAC.CAATCTGAGATCTTGGCTGTATCTCATTCTTCTCTTCATCGTCGTCGTCGGCGA
JJ=    52  MV=                ACCACCCTAACGTTCTTGAGAGACTGAGGAAAGACATTGATTCCGTTGTAGGGAAAACAAGGTTGATTCATGAAACAGA.TCTACCGAACC.TCCCTTACTTGCAAGCGGTAGTCAAAG.AAGGGCTAAG.A.TTGCATCCACCGGGACCTCTCTTGGT.AAGGACGTTCCAAGAAAGATGCAAGATCAAAGGTTTCTACATAC.CAGAGAAGACAACACTCG.TTATCAATGCTTACGCTGTTATGAGAGATCCTGATTCTTGGGAAGATCCTGACGAGTTCAAGC.CAGAGAGGTTT.CTAAGAGCACCTCCAATGGGAGGCTCTCTTGACAAATTCATAGAGTTCTCTTGATTAAAATGATTAAAAATAATTCAAAACAAGTGATTTTGCAGAGAGTCGGCTTTCTTGAGAGAGTTTTTGGAATTAGAGAGAGACGCACACGTGGCAGACAGTTTGGTTGACAGAATTCAACAAAAAGAAGGAAA.AAAAAAACTTTCA.TCTCTTCGGGACAGCTTTCCCAAACTTTCTCTATGTGCAAATCCCAGATTTTTCC.AATTTTGTTGAGT.GGATCCACCTCGAAAAAATACCGTATAAGCCAACACTCCT
JJ=    53  MV=                TCACCAATTCCACATCGCTCCCTCCTCCTCCTCCTCCTCCTCCGGTTACCGCTCTTCCGCCTTCAGCTCCTCCTCCTCC.GCCTGAATTAG.CTTCCATTTCAATCTTCAATTGATCGA.TCGGAGTAGA.A.AATTCGGTGAAAGAAATCTCTTCACT.GAAGAGTTGAAATTGACGTCTGATCTGGTAAAGGAAGTGCGATT.GGAAGAATGAGGAATTGG.TGGAGGTGAGAGATTACGGAGCAATAAGGGTTTAATACCGGACCGGATGTTTTAAACCGGATA.CATTGTTTGGT.CGGGGTCCGAACATTTCTGATTGGTCGGATATTCAGATTAAGCAACAGATTAATTTTTCTTGGAGTAACTGCAATTACGTATAATAATTCTTTTTTTTAAAGTTGGTTTTAGTTTCACTGATAGTCAAACCGATCGGTTCAACCTTATGGTTTGATTAAAGATGTGTTATAAGGAGCCGATGCCACGT.ACTTTTACTAATC.TCTTTTTTGTCGACCATTTTTGTTTCTGAGTTGTTCTTCTTGATTAGCTTTGTCC.GCTTGGAACCAAACATGGCGAGTCTTGGCCATATAGCCAGAGAATCATCAGACA
JJ=    54  MV=                CGCAGAAAGCTCAAGTATGTAAACAACCTCTCCTTTTAGTCGAGTTACTAAAGTACCTCTCGCAACAAGTACTCGAGTC.ACAAAACTAAA.GGTCGAGTCATGACTTCGCCCTCAGGT.GGGAGGAGAA.A.CTGTACAGGA.CATAGCTTTCCGCCT.CTTTCTTTCACAAAAAAATGAACTACCAAAAACTGTAGATTTAT.TTTTTGAAAAGAGTTTTG.TGGCCTTTTCAAAAAATAAAGAAGTGCTACTCAAAATGTGGCGGAGCTAGATCCTTACGGATC.GTGGATTCAGA.GTGGCGCTCGCTTTATTAAAACCGGAAAGACTTTATCGTAGAAGCGGGACTTAGAAAAGTCCTAAAATATCTTTCTGACCATGGTGTCAATAGCCCATACTTTCAGTCTTTTTTTAAAAAGACAACGTGAAGAGGAATAGATCAACAAAACAAAGAAAGGACAGGAACAGGGGTTGTTGC.AGAATTG.GGTTCGAGTCCCA.GGGACGCAATGTGGCTGCTTAAAAAACTGATTCAACGAGATATAGATTTGTCCCC.ATTAAGATTTCAAACTTGTCGTCTACTTTCAGGAAATGTTCGGAACAGAGAACT
JJ=    55  MV=                GACTTTACATGGACCGAGTCACTGGGGAATTAGCTAAACGAGTTGGTCAGATCACATCTTTCCGGGAGGTGGAGCCAGC.CATTTTGGACA.AAATCTTAGCCTACCAAGAAATAGAAT.GATATCTTTC.C.AGGTTAGCATCTACTCTGTAGAACTT.TCTTTTCATTGGGAACCCTTTTTTACTCCTAATTGATAAAAAGA.TGGTGTGTGGAAAGCAAG.TGACTTAAAGGTACCACTAGTTGATTTGTTAATCATATCACTGCAGAAAATGTGAGAACTGTA.AAGACTTAGGT.CGATGTCGGCTCTGACCTTTGAACCTTTGGATGATGATGGTTTTGTCATATTATAATCTTGGGTCCACATGGCATTATATGTTTATCTCTCGTTTCTCAATCAACAACCCACCAAATTGTTATTAAATATGTCCTGCAGAAATAATATCTTCTTCAACTACTCTCACGTCTTCTTTTATAAAAGCAAG.CCATAGGACGAAA.ACCTTATCTTATAGCAAAGATGCGTGACATCAAAGGCTTACTCATCCTATCGATC.ATCTTACTCCTGGTCTTGTCTCAGTCCCTTCTTTTGTGTTCAGGTCATGTCGAT
JJ=    56  MV=                CATGCATGTCGCTGGATTCAGCGACCAAAAGCAGCGACTAATCGCTAAAAATTTTAACGACAAAAAATTACGGTCGCTG.GTCCCTGGCGA.CTGTCGCTACTTTTGATCGCTGAACCA.GCGACAAGCA.A.ACGAACAACTTTTGATCGCTGTCGCT.GGTTTCAGTCGCCAGCGACAGGCAAAAGAACAGGACCTTAAACA.TCAGTGACCTTCTTTAAG.TATACGGAAGGTATAAAATTTAAGTATAAAATTCGTTACTTACATTAAAATGGTTCGTTACTTACATTAAAATGG.TCAAAACTCATCCTCTTTACAATGTAAGAACTAACACATCGAATGAACAAACAATACCGAAAAAAGTTTATGGGCCCATCTAGGATCATTAGTTGGGCCTATATTGTACCTAAACTTTAACTATTCAAATTAGATTAAACAAATCAAAAACAAATTCAGAAATTAAATAAAAATTTTGATTATTGTTC.TAAGGAGAGGAAA.AAAAGGCTCATTGTTTCTTCATACGTTTCGTTCCCAAAAAATTGACACAGAAGAG.AGAAAACCAAATTAACAAAAAACAATTTCTCGCCTCTACTCGCAAAAACCCTAA
JJ=    57  MV=                TCTCTTTCTGAGTTTCAAGGTGAAGTGGTTCAGCTTGCAGCGGTTCTCAATGGTGATCACTTCCTCAGTAGCTTCCCGG.AAGAAATTGGA.AAGAAGATGACTGTGAAACAAGCTCAT.GAGTATGTCA.A.AGGAGCTACTTCTCGGTTCATTAGAG.CTAGTAAAGAGGCAATGAAGCTTGGTGCCGATAAATCTGCTATT.GTCGATATGCGATCTTCG.CTCACTACACGGCCACACAACTGATTAAAAATCTTGTTTGCATTCGTCTTCCTATGTTTTGAT.CTGAAAATGTG.TGATTTTATGTATGGAAACTAGAATTGAGGAACAAAGAAATAGACAAAATTCATTGTTAATGTTAGTGATATGTTGAGCAATCGAAAGATCTTCATAAACTCCCAATATAACTGAAGCCCAATTAGGCCCATATATAAATATTCAACAAGGCCCAAAATGAGTTGCATCAATTTCTTTAGTTGGAGAC.TTTTCTTCAATTG.TTTATTGTTAGGGGCAGTGGAGTGAAGGAGAAACAACAATGTCGCCAATTTCTAA.GATTCTAGGAGGATGCAGGACACTGATGGCGAAGGCGGTGACTAATGCGACGGC
JJ=    58  MV=                TTATTTCAATTTGTCAGTGAAGGAATGGGAGTTTGCCAATGAGAAAGGAGAGAGTTACGTTATAGCTCATGTTTTATTA.GGCAACAGTAA.TGCCATCCTCACACAACAAAGGAATCT.TGTCAAATTA.C.GCCAAGACGGTCATCTCCGGTTATTG.ATTCTCATGCCTAGCCAGCGAAACGAGGTCAACGTTGCATTCTA.AACCCCAATTGAGTTTTT.TTTGTTTCCATTTATTTTGAAAATACTAAAGAGTAATTTATTAAGTTTAAGACTAATTTTTTG.TTTTAACCTTA.GGTATTACTCTTTTTTTGGTTTCAACATCCGGAATTTGGATAGGTGATAATATTATAAAGAAAAAGACCTTTTCCAAATTCAAACCGGTTACTTGAACATGCATCCAAGAGATTTGATTTTGTAAATTAGATACAACCGTCAAGGATTGGGATAGGGAATATTCGAAAATCATCCCCAAAATAAGAAC.AGACTGTGAAAAT.GCTGCTTCCAAGGAATTATCATGTGAAGTTTCCGAATTCATACGCATATGTACAT.ATAAGCTAACTTGTAGGCAGGAGGAACAAGATTGAGATTGGTGAGTTGGCTGTG
JJ=    59  MV=                GGCTATGACTAAAGCTCTTCTAAACTATCGATGTGGGACAATTCAAAAAGAACCTCTTGAACAAAAACGCCTATGAAAG.ACAAAACATCA.TAAGTTGTCGTCGTGCCTTAAAGCACT.GAATTCAATC.T.GGGTAGCTTTAATCTTTTGAATTTCT.TCTCTCTTTCTCTACGAATAAAATATATTCATCATTCTAAAAAA.AATCACAGTCAAATTTAG.TAAACACTTCAAAGTTTATAGCTTAGATTATTATTTAGCTACGGACATGAATACAATGCCAAA.ATGAGAATTCT.TATTGGTTGTTGTTTGATGTAACAATATAGAGCAGGTACAGAGAGGATAAGCAAAAACACAAGATAACAAATAAATCTTTGCTCATTATATGTCCTCAGCAATAAACCTAAATTCTCTGTCTTTATATGTGAATTCCACAATTAATTATGCTTTAACATTTTTTTTATCTTGTATTCTTCATTATAAT.CAGCTACTTCAAA.GTCTTAACCACTTCTTGAAGTGTTTCACTGTGGAGATTTATATAAACTGCAGACC.CTTTTTGTTTAGTAAACAGTCACAGAGCAAAAATGGAAGAAGCAAAGCATAATG
JJ=    60  MV=                ATGTTAACGAGAGACCAGTAAACTTCACTCAGCGGGATATTATTATTACCGCTGATTTGCTGCGACATTTTTGAGGTCG.CCACGAAAGCG.AGAGAGAATCGGAGGACCGTTGATCGG.AGTGTTTGGTAG.TCGTCGTCGTCGTCTTCTAGATCGGC.GAATCGACCTTTTGGATGACTAAAAATCTTGTACCGGACGGTTT.ACCAACGAAATTTGTCTA.ATTGATTCTGGTTTTTTTATAATTAAACTTTTTTGGTGTAATTTACAAATTAGGAGTATAAAT.TATGTTTTGGG.TCGAAAATTTTGATTTGTCATTAATCTGATTGTTATAAGTATTTTAGATCAAAGTCAACAATATTGAGGTTTGAGTTAGATGGAAGACTATTTTGTAATTTTGGTAGTTGATGGTCTATCGTGAAAACAATAGTTAAGTTTAGGGGCTTTATAGAAATATTCACTTTGTTTCGTGGAGATGAAAATTG.ACTGCTGATTAAA.GTTTTCTCATAGATGAAATAGAGAAACAAAAAAAAACAAAAATCATAGACTTTGG.AAATCCGATGACCTTAAAGTCGAGCTTCGTTTTACGACTTAAACACGATGGATG
JJ=    61  MV=                TGTGGATTCGTCGTCTGCGAAAGCATCTGGGAGAGAAGAAGCCACAGTCATTTTCTTAAACGTGTTCATTTTTCGTCTA.ATCAAATCATG.GCGCATGTTCTGTTCTACTACAATCGT.AAGTTTACTG.G.GTTTTATCTATTTATTGTTTATTCAT.TTTACATTGAAACATGTCTGAATTATTGTACTGGAAAAATTGAT.GTGAGGGGTGTAATAAAT.TCGTTTGATTATGAAGAAAATTTGTGAAAGAAGAGGGAATGATGAACAAGAGTGCACGTATTA.AGAGGAAACAG.AGTTGTGTGGTCCTTGACCTTGAGGGTGAAAAAGGGTCCATGTGAGTTTGATTATTGATAGCGATGTCTATCCTCCCAGGCTTCCGCATCGCTCATTTGCAGCCTCAGAAACATGATTGTCTTTTTAAAATAACTCAAATAATAATATAACTGGGTTTTGGAAACAGTACAGTTGTGTTTTTTAATTG.GTCTATCTCTCTA.TCTTTCTCATCGTCTTTGCTCCTTTTAAAGACTGTGTACTATATTTCCATGAGTT.GCAGCTGATAAAGCTACTCTGGTTGGTATATATATATTTTTCATTTATTTTATC
JJ=    62  MV=                GAAGAAACAAAAATCGATTCACAGAAGCGTCTTCTAACCTCAGAAAGAGTTGATCGGAGGGAAACAAAGAGAGACGAAA.AGCTCTCCGCG.ATTGCCTGCGAATCCTTCTCCACCGTA.GCAAGTGTTT.T.TAAAATCTCCCCTTGGTTCAACGACG.AAGGCTCCGATCTTCCTTCGTGGTCTTGTTCCGGACTAATTTCC.GCCGCCGAATCTGCCTCC.ACCGGCCGAACCACATCAATTTCAGCTCCGGCATCCATTTTCCGGTGAATGTACTCGATGTTG.CCTCAGTAATG.ACAGTAAGATGTATCTGTTCTCCAAGTTTTAAAAAACTACAAATCCACCCCACTAATATTTTAACTTTTCATAATATGCTTAAACATTTTAAAAGTTTCAATTTAATACCCTTTCAAGAATCATGCATTTGCTGTTTTGCTTTGATGAAGCTTCAACAAGATTTGTTACCACATTGGAGGAAAAATAC.CAATTCATATGGT.ACAAAGTGGTAAAAAATGTGAATCAGGCTCGTATAAGACATAAGTCACCTAAACT.AGACATTGACTCATCATCAAAAGTCTACGTTAGAAAATTCAATGACGATTAGTC
JJ=    63  MV=                AACAAGCAATAGCAAAATCCAAGAATGTTTGAGAGAAGGAATCGAGAAATCACCATTCGCACGTAGGGGTTGTCACCGA.GACAAGATTCG.CAGATGATTGGGAAATCGGAGCGTTCC.CATCCATCGG.C.TTCATGATCTCTCAGTATTCTGTGAG.CCATTCTCTTATCCTCTGATTCGATTAGTCGATATCAAATCTCG.AACACGAAGGAGACGACG.AGATTTTAACTAGGGCAAAGTCGGTTTTGGATTCGCGTGTTTTTGTCTTTTAAATATTACAAA.TAAAACCCTAA.ACTTTCACTACAATTCGAAATGAACTTTTCTTCTTTTTATTAATACAAATTAACCCTCTAACTTTTATAATGACCAAAAATATCCATCCAATTCTTAAAACGATTGAGGCCGGCACTAGCGCATTGGCGGGAACCAAATAGCTTAGAATGGCGAAATCCCGCCAGAAAAGAAAAAGCTTATAAATCGG.ACTCCTTGACCTT.ATAGTGTCAATCCACTTTCCAAAATAGCCGCAAACGATTCTCATTGTGAACTCTG.ATAATATCTAAGACGACGAAATGTTGGAGCTACGTCTTGTTCAGGGCTCGTTGT
JJ=    64  MV=                CTTAAATCCATCTTTAAAGGTGCCTCCAACAAAGTTTCAGACTGCTGGTGGAAAATCATTGTCAGTGTCAGCTGAGGCG.TTAAAACGTGC.CAGAAACCTTCTTGGTGACCCTGAATTAGGGTCTTTCT.T.TGATGATGTAGCTGGAGGTGATCAAT.TTTTTACACCAGAGAAAGATGAAAGGTTAAGTGATATTGCTATA.AACAATGGAAGTGCCAAC.AGAGGTTATATTGCTCATGAAGAAAAGACAAGCAACAAACATACGCCAAATAGTTTTGTATCT.CCTCTTTGGTC.ATCTTCAAAGCAATTTAGTTCAGTCAACTTGGAGAACCTAGCTTCAGGGGGTAATTTGATCAAGAAATTTGATGCGGCTGTTGATGAGACCGATTGTGCTCTGAATGCTACACATGGACTATCAAATAACAGGTCTTTGGCATCAGATATGGCAGTGAATAATTCCAAGGTAAACGGTTTCATTCCAA.GAGGTAGGCAACC.TGGAAGGCCTGCTGATCAGCCACTTGTTGATATAACAAATCGCAGAGATACAGCT.TATGCATACAATAAACAAGACAGTACCCAAAAGAAAAGGCTGGGAAAGACAGTG
JJ=    65  MV=                CTGCTCGTGTTCTTCTCTGATCAATCCTGGAGTTTTTGGTTTCTTCCCCACTTAAACTCGATTTTTTTGTCCCTTATAT.CTCTCACGCTT.ATTGATTCTTTGCTTGTTTATCTCTTT.TTGATCCTGT.C.TGAGAAATTCTCTGGTCTCTTTGGTC.GGAGTTTCATCATTGCTTGATACATTTTTTTTGCTACAAATACA.TAATGTAAATCATTCTCT.ACCGTTTTCGAGTCGATAGAAGAATCGCAAACTTCAAAAATGTGACTAACATTTCTCCATAAA.TTTGTTAAATT.TTCAACAATTGGTGAATTTAGTTCTGTAATTGATCTAACAAAGACACTATACAAGTATGAAATTAGAAATTGAAATCGAAAGTTAGTTATTATAATCTTGTTTGTATAAAATAGTGTATATCTCAAATAGAGATACAGATTAGTTTTTTGTTTGGACACAAAGACCCCCGCCAAAGTATTGAAATTCG.CGCCTGAGAAATT.CTCCGGTGTGGCTCTCTAGGGTTTTAGCACTTTAATCCATTTGTACTTGTAAAAA.TCCCTAAAACCCTCTGGGCATGACTCCAGTATTATGCCATTCCACTGCTTCAAG
JJ=    66  MV=                AAGTGTACAAAACCAATCACGAGCATTGTCTGAAACCGGAGTCAAAGAGACACAGAGACAGACATCTCTCTCCTCTCAT.CAGATCTCAAC.ACATCACACTCTCTTCCCTTTTTTAAA.ATCCAATTTT.A.CTGTTGTTTTTTTCTCCTCCAGCAGT.AGTTTTTAACTGATAAAAAATCTCCCACGGCTCTTGTATAGAGA.CTAGAGAGGTCAAGCCTA.GAAAACGAAAGCTATTTTCTCTCAGTCTTCTAAAGTTGTGTTCCTTTAGTCATTTTGAGCTGA.TTTGTCTCTGG.TAAGTGTTTTTCTTTCTTTCTCTCTCAGTCATTCTTGAATCCAAGCTCAGAGATCCCATGACTTTTTTACTTCTCGCCAGCTTTTGATTTTTCTATGAGCTTTCCGTACTAAATGTGTTGTAAAGTTCTCACCTTTTTGTTTGCCAAATCACCCATTATCAAATCTACATAACTCCTTTTAAAGACAT.CCTCCGCAATTAA.CGCTTTTGAAGACA.TTTCTTTGGGTTTCTTTTAAGGTTCCTGCAAATATTTGTA.TTCGGATCTGAGTTTCTTAGTAATTAAAAGGGTATTAAGATTTATTCGTTACTC
JJ=    67  MV=                GTAATTTTTAAATTAGTGAGCAGACATCGGAATCGGACAGTGTCCTCTTTCCTCGCCGATCCCTCTCTCTTCCTCTGAT.CTCCGATCTCA.ATCAATCAAACCGCGTCTTGATTTCTT.CTACGTTTCT.G.AAGAACCCACCTCCCAAGTCTCTCTG.CTCAAATTCTAATCTTCCACGGAATTGATTTTGGATTCCATTGC.TTCTTCTTCTTCTCTTCC.CGGATTCGGTTGGTTTTTCCACGGATTTGAACGATACCCATTTGGTGATTCGATCTGTCTGTA.TCTGGGTTCGC.GGCAAAATGATGTCTTTTCAACTGTTAGGTTGCAGCTAAGAGATTGGATCATCTCTGTGTTCGACATTGTTGTTGTTGGATGCATTCTTCTTTTGCATGATGGGTTTAAAATTCGTATTGGAGCTAGAAGAGATTGATTGTATATGGTAACTAATTAGATTGCCCTGAATCTTTCGTTGTGGTTTTGA.ATGCCGAAAATGC.GGTTGGGGTTGGATCATTAAGAAAAGAAATGAGTAATTTCACCAAGAGTTCATCA.TTCA..................................................
