# Supplementary material for: Multiple Alignment of Promoter Sequences from the Arabidopsis thaliana L. Genome
Source: Genes (Basel). 2021 Jan 21;12(2):135. doi: 10.3390/genes12020135 (PMC7909805; doi:10.3390/genes12020135)
Supplement: Supplementary file 1 [file genes-12-00135-s001.zip › Multi17.txt]

JJ=     1  MV=                GTCAGGAGCTTGGGCAAAT.CATCAATGCTAC.TC.TAAAGGAGATAACTTTATTTTGGTTGGATTGTTGTCCTAGTTTC.TTCATCTGAAAAATCAAATCTTTCTTTCTTATACTCAAG.CTA.AGAATTGTTGAGAAACATTAGAGACG.AAGAGAACCTGAGATAAGTAAGAGAAGAAACGGAATCTCTGAATCGGACTGGCCCATGAGAGTCGACCCATTCCC.CGTTCTTCTTC.AAGCGGCTCCTCCTTCGCTGTTC.AGTTTCAATTCCACAGTTCTGTCTTCGATCTCCAGTTTCCG.CCATGGTCA.TTGTCC.TTAACCA.GAAGTGGATACATAAAAATCGAAAACCGTATTAAACCGATCGGTTCAAGGCTAATG.GAATCTAATTT.AACGGAACCTATTAATA.ATCTA.ATTATTGGGTAATGTTAGAGTACAAGCCTATTAA.CAAACCCTAACTTTACCCATATAAATTCTTGCACACAAGTTTACTT.TTTCTTTTTCTTTG.CTTTCTTCTGTATTTGCCGCCGCTTCT.CTGCTCTCCAGCTCCGG.TCAATCCGTACAGGTACGTTCTGGTTACATTCAAAACGG.CACTTCACCAT.AAATGA
JJ=     2  MV=                AACTAGAGACAGAGATGTG.TCGACCATGAAA.CT.GTCTTAAGAACTATGACAATTTGGTCATAGGCATAGCCTAGGCA.AAAAAACTTCATTTAAAAAAAAAAGATCAAAATGTTTCG.ATT.ATAAAAGATTCGTAAGGTTATATAAA.ATACAGAAAGCATGAGATATAAGTTTTCTCAATATTACAAGGTTATTCTCAAATAATTCAAACGAAGATTCTCGT.CTAACTATCAC.TTTTAGAGGATAAGGACAGAAAA.TTAAATTAGAAAGTCCTGACGGACCAAATTCATTAGACGCA.GTTGGCTAA.TCATAC.ATTCAAT.GCCAATGGAGAAGTCCAACTGTATTTCATTTCAATCTTACTCATACAACTATACAA.GTGATCTGCAA.ATTGCCGCGTACATATA.TGAAT.AAGAAAAATACATTAAAATTTTATATCCACCTGC.CAAATCCTTTCAACGCCAAACCATTCCCCTATATAATTATATATAC.AATTACAAATTTTA.TGTTACAGTCTTCATTTATTCGCGTAA.AGATTTCAAAAAGTAGT.GAATATATTCTTGTAGGAAGCTGCAGGGGTTAAGGAGAG.AAAAGGGATGGTGAAACA
JJ=     3  MV=                GTGTTGGAACGCTTTTGTT.AGAGTTTATGTA.GC.TCGGATTAAGACAACCCTAATTGGCTAATTGCTACCGCCTACCA.TTGTTTGACTCAGTTATACGGGCTTAAGATGAGCTGATT.CCT.TATCGAACAAACCAAAACCAAATAAT.GTCAAATTTAAGAAGAAGAATCTTTTCAAGTTACATTTTCTCAGAAGCTTTTGGTTCCTTTGTTACTGACTATTT.CCTTGTTGACC.AAACCAAAACCAAACAATGTCAA.ATTCAAGAACAAGAATATCTAACGGCAACGGATCCAAGACG.ATGAATTTG.ACATTA.AAAAAAA.AAAAGTTAACCAGAAAGATTCATGCAACACTTGAGAGGTATGAAGGTACGAATAAG.AACACATTCTC.CACGTTCGCTTTTGGTC.AGTGC.ACTTCACTTGGTTGGTGATTAAAAAAAAAATGTA.TAAAATATAAAAATGAAACTTAATATAAAGTTGAAAGCTTGGTCTA.AAAATGGACCGTAT.CTGAAAATCCAATCGACGTCGTATTCC.AAGAAAATAGAAAAGTA.GGATCATGGTGGCGATGATCATGGCTTCAAGGTTTAACC.GGGAAGCTAAG.CTCGCT
JJ=     4  MV=                AAAACTATCATTTTCGCTA.TATTAAATAAAG.AA.AATCACATTTCAGCTAACTACCTAAAGGACCTTATGA.GGTTTA.TTCTTTCTTTTTTTAAGAAGACCCGATCAATATAATCAA.CTT.TCTCACGACGACTTTCCAAAATATCA.TTGAAGTCAACCTTCACTGAAGCAACTAACCATATGCATCGTCCAGTTCAAGATTCTGCAATGCGATTCAATCGT.TACCACAACTT.AAGATCGAAACCGGACATTAGAA.CCCCTTTGTTACTTCGTCGTACATTCGTCAACTATATCCTT.ACCTTTGGT.ATCCTT.CGCCTTT.GATACAATGATACCAAAAGAAAAGAAGAAATAATCAGAAATAATCAATTGTTCTGG.TTTTAGGTTGA.CCAAACTCTTTAACCGA.AATAA.TCAGAAATTCGAAAATAACCGAAACGAACCGACG.TAAGAAACCGGATCGTCCAATTCCAGATTTTGAAACCAAAATCCAA.ACACATAAACCCTA.AAACATTTTCGCATCTTCTCTATTCAA.ATCCTCTTATCATCGAT.AGAAATGATCATCACTGGGTTCGAAATTTTCTAGAATCT.TCAAGCTTTCC.TTACCA
JJ=     5  MV=                TGGATCTCGTGCGTGACAG.ACACATGGCTCT.GG.TTTAGTTACCACCTCCTCATTCATGTGCAAAATCCGACTAGCAG.AAGCCAAGAAACCACTTGGTCAACATTTAAAAGGTCCAA.TGT.AATTATTTATAATTATTGTTATTTAA.TTGTCTCTTCAACTTAAACTTGTACCTTGCTCAACTTGTGAGTAACTACTTGTTTGCATAATTGCATTTAATATA.GAGATTAGTAC.AATTTGAATGATATTCATTAGGT.AAAGTATATGCATACATATAGTGAGTGATACACACAGCCTA.ATGTATTTG.ATGTGC.TTCATAG.AAGAGTGGAAAACTGGATTTGCACAAATTTGTGATACATATCACTCTTTTGTTGTC.ACTAATCTCAC.TATACTTGCATAATAAT.AACAT.CAATAAATTTATTAGCAAATCCATTGTTTTTTGT.TTCCTACGTTTATAATATTCTCTTATATATACAAGTAAGTGAACAC.TCTTAAACAGTTTA.ACCCTAAATAATACAGCTTCACGGTGG.ATTTAACTTCTAAAGAA.GAAGCTTCGCTCTCTGTTCTTCTTCCGCGACGCGTTTCT.TCTATCTCTCG.CAATCT
JJ=     6  MV=                GTTATTTATGGTGGGGTGT.GGAAGGCTTTTG.GC.TTCCTATTAAAAATTACACGCCCTCACATGATTATGCTAATAAA.TAGTATATAGAAATAAGACAACACTCAGTCACTCACGAC.TCA.CGAACAAAGTTCATCACCTTATCTTT.TTATCTTTATCTTTATTTACTTTCAAGATAATAAAAGGTACGATGTTCTTTGTATGAACACAAAATAAAAAGAAG.AAAAGAATGTT.CTTATACACGTGTAATATATGAA.AAGAATCATCCAACTAACTCCATTAACGAACTCTCGTCACA.TTATATATT.TTACAC.ATCATCG.TTTAATAGACACTATACGAAAACAGTATAGTATTTCTAAAAAGACATCCGAAAGAG.AACCTGCGAAT.CTTGGCCTTTAAGCAAC.CTTTG.GCTGAAGCAATTCTTCTATCCTCCTCTCCTTTTT.CATTTATTTATCAAATATACTCCAGTTTATTCTTTTCTTCCCACTT.TCAATGCCTCTCAT.ATATGTAAAACAAATCAAAGTATAATA.ACTCTCAAAACATGTAA.CTTCGATTCCTATCTATTAGAAATTGACGAGAGACATGT.CGAGAACAAGA.GTGCGA
JJ=     7  MV=                TAAAGTAGATGAATGAATC.AAAGAGAAATTG.AA.TCTAGGACATTGAATTTACCTTAAGTCTTAATCAACGCTTAATT.GGATAGAGAAGGGAAATGAATGCCGAATCCTGGGCTCCA.AAC.TCTAATTTCTGGATCTAGGGTTCACT.AAAGAGACAGAGAGACATTAATTTGAAAACAAGACGAAGAAGAAGACCAAGAGACTGAAAATTGCAGCTCTTTGT.AAGAAGGGAGG.CGAAACCTTTTCTTTGGTTGTCT.TGTCTTCTGAGTTCTGACTAATCTTATGAGCCGTCAAGTCT.CGCGGGAAA.CACATG.GCGGGAA.CTTTGACGTTATTCTTTTTTTCTTACTTAAGCATCTTTTCGTAAATGGGTCTTTAA.ACTTAAAGCCC.AATAATCATTAATGGGC.TTATA.TATATAAAATGGTTAGGGGTAAATGTGTAAAAAT.CCACTTAGCAAAGACTTGAGGTTGATGATATACCACCCACATAGCG.GCGCATTATAGATA.AGGAGGGGAAAATCAGCTTTTTGGAGAAGAAACCAAAGAAAACAT.TCGAAACCCTAAAATCTCCATTAGAATTCGAAAATGACA.AAGAAGAGAAA.GCTCGA
JJ=     8  MV=                GACGCCGATAAACCTCAAA.ATCCACCCACCA.AC.AAAAATTCAAACTTTTTCGTTTTTGTCTTGAATCAATACCCATT.TTCGCGTAATGTGAGTTCCTTAAAAGCCAGCAGAAGAAT.CTC.GAAACCAGAAAATCTGAAAATTTTAT.TGAATAATAATCTCTCTCAACATTGTAACATGTAACTAGAAATTCAAGAAGGGCTAAAAATAATAACACTAAAAA.CAGCAACAAAC.CTCAAATAAAGAAACTGAATTTC.GCCAAGGAGAAGCCATTCCAACGGAATACATAACATAAGAG.AGAGAATTT.GAAAAT.ACAGAGA.CAATGAAACTCTAATTAGGTAGATGATGATCATCATCGGGCTGTTATTTATTTATT.ATCCATTAGTG.GATAAATGGGCCTTTAC.CAAAA.CTATGGGCCCAATAAGTAGACACGAATTAGTAAA.TTGACCCGACACAGAGCATTAGGTGAAATTCTAAAATTCGATTGAT.TTCCGTCTCTCTAC.TCTCGTTGCTTTGCTTCGTGCCGTCGT.GCGTCTGACCTAATCAG.CAATGACGAAGAAGAGGAACAAGAAGAATAGAGACGAGG.AAGCTTCCATG.GACGTA
JJ=     9  MV=                AGCTAAAGGAAGGATTAAG.AGAGGAGATAGG.AC.TTGGCAGATTGCTTTTGGATCGGGTTTTAAGTGTAATAGTGCAG.TTTGGAAAGCTTTGAGAACGATTGATCCAATGGACGAGA.AGA.CTAATCCATGGATTGATGAGATTGAT.GACTTTCCTGTTCAAGTTCCTAGGATCACTCCCATTACATCGTCGTAGTGTTTTAAATTCTTTTGGAGAACTAAT.TTGTTATGTTT.TATTAAATGTAATAACTTACGTG.ATTTGATATTTTTTTATTATCTTAATATATATGATTGCCAA.TTTGCCATA.TGTGAG.TTCGAGA.TTAGTGATGTGTAACATGAGTTTATTCATTCACACAAGAAGAGTCTTGTGTCACAT.TTGGTACTTTG.CCACGTTGTTTGATTGC.ATGTT.AAACCACAAGGCAACGTATATGGTTCTTGGTGCC.ACGTGTTCATATACTTGAAACTGTTTAAATTGTCTCTTCAAGGATT.TTACAAAGATGGAG.AGAAGCAAAAGTTATGTCTTTGATCTC.CGCAAATCTTATGCGAG.GCACTTTTTTTGTATGTTCATCATTCAAGTCTAAGCCAT.GGTCTGGAAGG.TTAATA
JJ=    10  MV=                CAGGTGGATGATGATTTAA.ATGCATAAGAAG.AG.AAAAGAAAAAAAATAATTATATATGCAAGTAAAGTCATATTACT.CACTTTGTCGTTCTATTATTTTTTCTCAAATATCAATGC.ATA.ATTTATTATGACTATTAATAATTTGC.AATCTTTTTCTATTGGTTAATTTTTAAAATAAATGTTAGATACTATATTTATGGGTATTTAATATTAGAATAACA.AAACATTTATG.GTCTCTTAAACTTTGTGCTTATT.TAGAAAATATTATAATCTGGAACGTTGGGAGTGTAGATTAG.CTGTCAAAT.ATATGA.TTTATTA.CTTAAATGTGTTTATCTTATTTAGGTTATTCTTTTAATAAATATTTTGGTTTGACT.CTCAAATTGGC.ATTAATTATTTTGGTCA.AACTT.AACTTTATTGCCTTTAATTTGAGTAAGAATAAAA.AAATATCTGTGTGTGTGTTGTCTGTATATATATGTAGACATTGTTG.ATAAGAAAAAATAT.TCAGTACCAGATAAACACAACAACAAA.AGAAAAAATATAGACAT.ATCATTTGCATCATGAAATCTGTTAGTGCGTGTGTGGTT.CTTTGTGTTCT.CATGTA
JJ=    11  MV=                CAGCTAAAGTGAACATATA.TATAAGAGATTT.TA.CGGCAATAGCTATTTTATAGAGAGATTCTACGCCAAAACGTAAT.TATGTGTTTTCTGCCAAATTTATTAACAAATGTAGACTT.GAG.AAATGACAGTATATAATGTTATAATT.TAAGTTTAACATATGTTGTGATTATGTTAATGACTAATTTTGAGAAACCAAGATTTATAGATGTCTCTAGCAACC.TCAAACTGAAC.CATTTAATATGTATCACTTTCAA.TATTTCGAATTGTTTTTCTTCCATCGAACATTATATTTGTC.TACTGAAAT.ATTCAT.TGAATAT.ATTTTGGTCATTGACCGACTAATTTCGTAAGAAATCAATTCTACAATATTTTCTTT.TGACTATATAT.CTATAAGGAAATAAAT..TGAAA.GTTCATGTTCCTTTTTATTTTTTACCAGAAAAAT.TACCTTTTTACATATGTTTGTGTTATATATATAATCAGTCATCTAA.GCTAGAAAAATTCA.TTAAACCAATCTTAAGAACAAATATCA.TAAAAATGGCCATAACC.ATGAGAACTTTAGTGGCATTTGTTTTCACTATCTTTTTC.ATCATATCTTT.TGTTCA
JJ=    12  MV=                AATGAGAAAAAGTTATTTG.AAAAAACGTGAG.AA.GTTTTTCTTTTAAGATTTGTAACAATCTTAACATTGAAAGTTAT.CAATCAATAACCATGCAAAATATTAGGTAGCATTAATGA.TAA.TGAGATACTCCCTCCGTCTAAGATGA.ATTTTTTAGAAATTTCACATTTTTTAAGAAATATTGTATAAAGACAATTTTAACCTCTTAATATACTTTAAAAAT.AATAATAAATA.TTTATCTAATTATTTAGTAAAGG.TAAAACGGGAAAACAATTTTAAAATTTGCTTGGAAATATAA.AACTTCTAT.CTTTGT.AGGACAA.ATATTTTTCCTAGAAAATTTATCTTTATGGGACAGAGGGAGTATTTATCTTTATTA.ATGATACAAGA.TTACCAACGTACGTCTT.GATGA.ACAAAGTCTTATTATATAAAAATATTACATATCG.TATAAAATACCCAGGACCGATATATGTGTTATAAATTTGACGGTGA.ATATGGATTCAGTA.TCATTTTGTAGTGGACCAAAAAATGGA.AGCCAAATTTGGATCTC.AAATTTCTCTTCATTTTCGTACCAATTCATTTCCTTTAA.GGAAACTCTAT.GGCTTT
JJ=    13  MV=                TCCGTCTTAAGAGATTCCA.ACTTCCAATCCC.AA.AATATTCATCAATTCTGTAATTGTTTAGTCAGATTTGAAATAAT.TGCGAATAGAGATATCTTAAAAACTTCATTCAATAGCAA.ACA.TGAATTGTATAACAAATGTCTATTTC.ATCTATCTGTCAATGTTTAATTATTGCCACACTGGTGATGCATATATAACAAAAGCGACCTATATAGATTAAAGT.CCTTTTATAAC.AGGTTCATATACACCCAGTAACC.ACCAATACACATACACGTACATATATATATTATTGCCGTTT.GAGAGTCAA.ACTCAT.ACACGAC.TCACTGAAGGTTGATACAAAATATCAGCATATAATAACTAAATATATGGTCGAAAA.CTACTTATAGA.GTTTGGTAGGTCGTATT.TTCAA.CATTTTAAACTCAATTTTTATGTTGACAATAACA.AAAAAAGAAAATCATATCATATATCTCAACATATAGAGTCTAACTT.TTTTCGCCAAACCA.AAAGAAAGAAGAAACCAAGAAACAAGA.AAAATGGGTGTTCTTGA.TCACGTCTCTGAATATTTCGATTGTTCTCATGGAAGCTC.CAAGAGACACA.AAAGTC
JJ=    14  MV=                AAACAAAAAATTAGTTTTT.ATTTTCAAAAAA.AG.TTATATAGTAATTTTTGCCTCGTGGCTGGTACGCATATTTGGCG.CGTGTAAATTATCATTTTAAAATAATATTTTTGTATATA.GAA.TGAAATCCAGAGGTAATAGATATATG.CCATAGTAACACCCCATTCATATTTTTTTCTTAATTTTATTTAATTCAAGATAAGTACTACTAAATGTAACATAG.TTTTGACATCA.TGTATTACGTCGCAAACGAGGAA.TTATCTAAAATATTGTCCGAATTTAGTTCTAATATCATCTT.TTGACAGAA.AGTTTT.GATAAAA.CATGTTGAATATGACTTTTCTAATAAAGAAATTAATGGTAATAGTTGAAAATAAAT.ACATGTAAAAA.GAAATTCAAATATTTTA.GTGGA.AAGAAATTACCAACATAGATAGACATTTCATTAT.GTATTGAACAAATTTAACCCGATCCATCTATAAAACGGAGTAAAAG.TACTAACCATAACA.ACAAAAACAACAAAAATCTCTCTAACA.AAAAAATGGTTAGGCAT.TTCAGGAAGACTGATACAC.TTGCGAGGCTATGTAGTAT.CGATGCTGGTG.TCTTGA
JJ=    15  MV=                TACCGGGATGTTGGAAGCT.TACACGGCGCAG.TT.AGACAATGCCTTTATACCTCTTGTCTTCTACTCACTCCTCTGCT.TGTAAATTAGTTAAGCCTAGAGTCAACATTCTACGTTTT.TTC.ACTTCATGTACATAACAAAGTATCTT.ACTACTAACCATACTTCCTCTTGTTAATTGCCGTATCTCTTTAAGAGACAAATGTGTTTTTTGATCTCAACTTTT.TGTTTCCTTCC.TACGTATTATTATTCTCTGCAAG.AACCAATCTTCTTTCCTCTGTTTGACAAACCAATGTTAAAT.ACAGAGATG.AACATG.CTAACAA.AATAGCAGCCCATCTAAAAATAACAAGGCCCATATTGGCCCAAGTACTTATCAAAC.ACTTTTGGAAT.ATGAAAGAAAACAAA.C.AGAGC.AAACATAGCTGTAGTTATTGGGCTTTATATTGGT.TGGGCCCAACAAGCCCATATAAATGAGGGTTTTTATATTACATAAA.ACGTCTTCTTAGGT.TATAATTCGAGCTCTCTTGAAGCAAAA.AGCTATCCGCCGTCGAC.TCGAGCTTCGTTCGTCTCTCTGCAAATATGGCGACAGCG.TATCAACCAAT.GAAACC
JJ=    16  MV=                AGGTCAAATAAACAATGCC.AAGTGGATGCGT.TG.GAGACGCCACCACAAGGGGCTTAGCAGTGAAATGGACCCACCCA.GATGTCTTTCAATGAACAAAATCTTATCCTTTTGAAAAA.ATA.TTATAATGGATTCGAGTAATAATAAT.TGGTTGATTATATTATGTGTTTCTTGTCCCCTTCTCTACGAAACATTGTGAATTTTAATGTCTCGTGTACAAAAA.AACACATTGAC.AAGCTTAGTTGATATCACGAACT.CGTTTTTGGATGCAAAAAAGTTACTCTGTTTTATGACTTTA.TCATCTCAA.ATTATT.AAATAGG.TATATTTTTAAATACCAAATAAATAAAATTTACATTTTCTTGTGCTACGATACGAC.GGCGGGAACGA.TCGCACCTTTCAATGGT.ATGAT.TAGTGGGCCGGGCCTTTTATAGCCCAAATACCTA.GCCCATAACTCAACTCGGGGGTTTAATGTAATTTATATTGTTAATA.AACTTCGTCCCTCT.CATTGCGTCACCGAGATTCTCACCGGA.CCTCTGCTTATTAAATC.TTCGTCTGTAAATCCATTTAAAGGTTATTATTTTGTTTC.TGAGTTACTTC.GTCTCG
JJ=    17  MV=                CCAATTATCTTATAAGTCC.ACCAAAGATTAC.AA.GTTAGGTTAACATATAAATCATGTTAGAATATCAAACCTATAAG.AAGTTACTGAGCTTAGATTTGTACAAAGCATTGTAAATA.ATT.TTAAATGTCGTTAAATTACTTGATGA.CATAATTTGTAAAAGTTAGCTTTGTGACTATTTTTCAACATACTAGTGTTATAGATACCAATTAGATTAGATATA.TCATCATTTAT.GGAACACAATCTATTATTATGTC.TGATCTATTTATTACAGTGATAATACATAAATTAATTTGTT.TTTTTTGTT.GTTGTT.GTTTAAT.CAAGCATACACTGTATTCTTTATATTTTGTTCGAAAAACGTTATATAAAATATTGT.TAATCTTTTTA.GGACATAAAAATGCGGT.CAATA.ATCGATAGTTATTGGCTCATAATCGTCACTATGA.AATATTTATGAATCTTATGGAAACATACATATAAGGGTAAATCCGG.AAAAAAATAATAAT.CAAAGAGTCTCTCTCTCTCTCTCTCAT.TCGATCTCGACGATTTC.ACCGACTAATCGGAGTTTGGATCGGAGATTAGATCCGGG.AAATCACTGAC.GAATCC
JJ=    18  MV=                TTCTCTTAAAAACCTAAGG.TTATACTTCTAA.CT.TCTAAAAAATAAAACTCAAAAAAAAACTTTCGTATTTCATTTGT.TCTTTCGTTTATACGGCTAATTGATTTTTTTGAAGTAAA.CTA.ATACCAAACCAAATCCAACCGAACTA.AAACTGGTTCAAACACAAACCAAAATAACTTCGGTTGAGTATGGTTAGAGTATTACAAAACCCAAATAAACCGAA.CCCAAAATTAA.ACCGAAATGCACCCCTGATAAAT.ATTATTACTATATAAAATATATATAACTTTAATAATTACAT.AATAACACC.TAAAAA.TGACATA.AAAAGCAAAAATCCCATAATCATATTTTCTACAAAATTGTAAAACGAAAACCTTTA.TCTGCGCATCC.AGGGAATCGAACCCTGG.TCAGT.ACCGTGGGAGGGTACTATGATACCACTACACCAG.ATGCGCTATTTCTGACAAACAATAATCGTTTTATATACTTATATTT.ACATTTTCTCGGTT.CAAAATCGTTATTCCTGTAATATATTG.ATCCATCCCACGATCTT.CTTTTCTTGGTCGTCTTCTGAAACGCTAATCGGATCCAG.AAGCCATGGAC.AAAAGC
JJ=    19  MV=                ATTACAATCAGCAACCTGT.GAGGTGAAGAAA.TC.AATCCACCCACCGTTGTGATATGAACATAGGTTTTGTTCATATG.AGACTTACTTGCCTTGAACAAATCTTTTGATGGGGAATG.TGG.TTGGGTCGTGTTTTAGAGTTATGATA.ACTTTGGATCTTTTAATCCTATCACAATGGAACATGACAAGAAGAAACTCTGTTTGAATTTTTCCTTTTACATAC.ATTCTTTGCTC.ATCATGGTTATACTTGGATTTGT.TTTATCTCCCACAACAATTTCTACTTCTTGATCTTACATAT.TATTAGTTG.TGGCTA.AGCCAGC.GCTTAATAAAGTTAATC.TATGAGTCTGAATCGACAAAATCAATTGATTATTTTAA.TTA.TATGTTT.ATCAAACGAATTAGATC.ATATT.TTTGACAAACCTAAATAGGTATATTTCTCTTGCG.GTTTATTCGACGAAAAAGAAAAGTTGGTACAGTATTTATTTTACTC.TCTTAAGACAATTC.GTCGTGTTGCTTGCTACTCTCGACGAC.GGAGAAGTAGAAATGTG.GAGAAGAGTGATCGGAAATGTCGCCGTCCGGCATCAATT.ACAGCGAGCGC.TATCTA
JJ=    20  MV=                GTAACGTAGCACAAGTGAT.ATCCGTCAAGTG.TT.TGGTGTCAGCTGTAGAAGTAAGGGAAGAATCAGTAAGAGGAGCA.GCTCTGCATCTGGGAAGAACAGAGAAGATTCTAGAGATC.TTA.GAGAGAAGAAGGTTACCTAAATTGAG.ATGTGATCAGATGAAGAACATCGACGAATGGAGAGCATTCTACAAGATTAACTCTTGCGAATGTGATAATAACAA.CAAGACAGTTT.ATCCCGACTCGGACGAACTGCGC.CTCACTGTTGAGTAGTTTATAGATATGTTAAAGGTTGTAGC.TTTTTCTGT.TTTTGT.ACCTTTG.TGTATTCACCACATGAATCTCTTTGTATATAGTAAGAATCTGAAGCTTTTTGACAC.ACTTGAAGTGT.ATGTGTTTGCTCATTTC.GTTGG.TTTTAAAATTCGTTAATCGAAATTACAATATTGA.CCTCTTTTAAAACGATGGCGTTTCAGGGAATCGTTTCAGTGACTGC.GTCTTTCTTCTCTC.TCTATCTGTAATTTGATTGGATTTTGG.ATCGAAACCTGAAAAGA.GCGAAAATGGCTGGAAGATTGAGCGGTGTTGCGTCACGA.ATCATGGGTGG.AAACGG
JJ=    21  MV=                CGTCTGATATACAATCTCT.TAAAACTATATT.TT.AAGTATACGATCTTACAAATTTGAATGATCAACATTCAACAATG.TAGATTTTTTGTCCTTAAACTTTAGTTATTGACCTTTTA.ATA.CAGAAAAAACTTCTGGTTTAGATATG.TCCTGCTGGTTTGATCTCAGCTGAACCACCAAAAAAAAAAAAAACGTTGGGCTGGGTTTCTTATCTTCTATGAAA.ACAAATATACG.GAAGACTTATAATGGGCTTCATA.GAGTAATGAGTTATTATTAACTAGTTATGGGCCTTAGTGCA.TAAATAACC.ACTACA.ATTGTAT.TTGGTAACAACATCACTTAAACATTTCCTTAAATCATGCTAATTTACCTCGATTTT.TGGTTTGCATT.GATTAAATTAAATTATC.AGCTG.ACGTGTCATTCACTAATTCGATAATCTTTCGGTA.AACAAAAAAGGAAAAGGTTACACGAATTGTATATATACACATATAA.CTGTGACGATCGCA.GTCGAAGATTAATTGAATCACACAAAG.TCGAATCCAAAGTTTTT.GATCTTAACCAAGTCGCATAATCCAGAGAGGTAAGTTTT.CTCCGATTTGA.TTTCGT
JJ=    22  MV=                TTATTGAATAGTGATATAT.ATTTACTAATTT.AT.AGTTCATGGGACAATGTTAATGGAATAATTATTTGTTGGCCTTT.GAATACAACTTTTAAAGTATGTATATGGATAGATCGTTT.GAC.AAAAAAAAAAAAAGAGTTTATGGATA.GAGAATCAACGCATGGGATAATGTTAATCTCATAATTATTTATTTGAACTTTGAATTCACTTTTTAAAGTATAAA.AAATGGATAGA.AAACCATGGGATAACGTTAATAA.TTATTTGTATCTATGTATTACACATGACCACATGGAAATAT.AATAATTAT.TTCTAT.GAATTAA.GTTAATTGCTATTATTTTTAACATGTTGAGAAGGTGCATATAGAAATCAATGTAGT.CAATCTTACAT.TTTTCAACATTCATTCA.CTTTC.CTTTATTTTTATTTCTGTTTAGATGTTTTTATCA.TGTGAATAATAAAGAAAAGATCAATATATATATATATATACAAGCA.TTACAGAACAAATA.AACAAAGAAATATCATCTCTAACTTAC.AAAACATTAGCTCTCTT.TTGTTGTGATATATTGATCATGGCCAAGATATCATGTTC.TTATTTTCTCG.TACTCA
JJ=    23  MV=                TGCTTAATTTAGTGGTATT.GAGGATATTTCT.CT.AATAAAAATTATTCACAAAAAATATGTATTAAAGCAAAGTGCTA.TGCTTATTCCATGCAATCTTTTTTGAAAAAAAAAATATT.TTC.TAACCGATTAGTATATCTTCTAGAGG.ATTCATAGAAAAAGAGGATACAATTACAATATGTAGAGTATCTTATAGGTGACGTAACCATGAAATATAGAATTC.TTTGGAATCTG.AAACTGAATTATTCAGTTGATAA.ATGATAAAACAAATACTCATATCTCATCCTTTGGCATGTTT.AGGAGCCAT.CTCTCA.GCTGGAC.GGAGACAACACAGACACTTGTGCCAGAGAGGGAACACAATCTTCCCAAGTCTTCGA.AAGGGTAATCT.CAGACCAAACCGTTGAC.TTTGT.TCTCATTAATTGTTTATGCTAAACCACAAGATAT.TTGGATCAAAAGTATTACCATAAATCACTATATAAAGACATAAATG.TGCACCCCACTTTT.CTTATCAATCATAAAAGTCAGCAAAAC.ACAAGGCATATTCCTCT.TCTCTTCCTCAGCCTTATTTTTCTGATATTCAGTTTCAA.GGATATATCCA.TGGCGA
JJ=    24  MV=                TCCACGAAACCAAACCGAA.AAACTGAACACC.CA.GCCCTTAAATATAATGAAAATCGAATAAATTTGTTTGAAAGAAT.CGAACAAAATTGACAATAAAATCTAATTAGGACTATTTT.CGT.CTAATTTTGACTTAGTTGAAACAGAA.TATTAGCAAAAATACTAAAACACCACAACGCGTAATAATACCCACACACGATATCATTAAATTTGACCAATAAGA.ATCTAGCTCTT.GGCGACCACGCAAGTATCTTCCA.TCTTGCTCTCCAAGAAAAATCTACACCGGCTTTAAATTTAC.ATAAACACC.CTCAGT.CAAAGAA.AAGTCGTAAACATAGTCTCTCTCATGACCACAAGGGTAACACAGTCATCCTAAATA.TAAACCACACA.AGAAAACTGTTATACTT.TATAC.ACGTGTCATAGTCTCATTACATCTACGTGAAGAG.TTTCGATCATCAACCGTTCGTTTTCTTACTATATAAACCTTGCTCG.AGACCTGCGTGTGA.AGCGTATAAAGACGACAAAGTAAACCA.AAAAAAAAAAGAGTTCT.CCTACAATTTTCCTAAATTCTTGGATTTGAGATTTCACT.TTTTCCGATTT.GAAACA
JJ=    25  MV=                ATGAAAGTTATACGTGAAG.GGGTAGTAAAAC.CC.AACGAGTCATTCTACTATTTTCTTACCAATGATCCGAAATATTT.GTGAAGTCTAGTAGACAACAAGTAATGAGTGAAACAGAA.ACT.AAAAACTAGTAATGAGTGTCCTGGTT.AAAGCATACATATATAAGATCATTAAACCATTGCATTAAACTAAACTGATAATTATAGGATTTTAAGCATGCAAT.GTATGACAATA.ACTAGAAACACAAGTTAACGAGA.TACATAGATGATTTTGTTAAGGAAAGTGACGTGAACTACTG.GTGTCTCTA.ATCAGG.CTTCCAT.TTGAAGACACACAGAGAAAAAAAGAGAAACGACACAAGTTTGGTTAATCATATATA.GTAGATTAATT.CTCCCAAGAAAGATATT.AGTAC.TGATCAGGGAAAATACATCAAATAGTGACCACCC.TGCTGGTTAATCAACACCAAGAGACCTTGTAATATATAAGTTAGGA.AGATGAGAGAGAAG.TGGGAAATGAAAAGAGATGAAATGGGA.CATCGATGTTGTGGAAA.ACACAAAGTGAAGAGAGGTCTTTGGTCTCCAGAGGAAGA.CGAGAAGCTTC.TTCGTT
JJ=    26  MV=                ATATTCATGTTCATATAAA.GTAATTCACATT.CT.TATAGCTAGTGGTTATTAGTTTATTACTTTGGTGAAAGCCACTT.TCTCGATATACCCTAAATTCAAGTCTCAATGTGGGAGAG.GGA.AACCCTAGCCAACTCAAAACTATCTC.ATTAGTCAACTGGAGCTGCTCATTAAAAAAAAAAAAAAAAAAGCGATTATGCCAACTATATGTATACAAAAGTGC.TACAACGTTTA.TAAACATTTTCGGAGCATAAAAA.AACTTCTTATTCAACTATATACAATTTAATCTTTTTCTTTG.GTAACGACT.AGTGAC.GTCCACT.TATTGAAAAGATACATATAAATAAAATTATTCTTTATTTTTTCTCCGAACCAAAAT.CCTTAATTGCA.TCACCAACCTAACCCCT.CATCA.TATGATCACCTTTCTTTTTTTCCTTTAATATATA.TATATGCTCACACACACACATATATATATACATATAAGCATCGCCT.CAAGCATTAAAATT.TTTACGAACCAAACAAACAAAAATTAT.GAATAATTATAATATGA.ACCCATCTCTCTTCCAAAATTACACTTGGAACAACATCA.TCAACAGCAGC.AACAAC
JJ=    27  MV=                AACAATATATATATATATA.TATATCATTTGG.TC.AAAATGACTAAGGCGATTGGTTGACAAAATGACATATTGTAAAG.AAAGACTCAACTGATGGCCAAACTATTGTTTATGAACAA.AAT.CATTGATTAAATACTTGGTACATAGT.AACACTGAACCCATATACTAGTATCCATCAGCATAATTATGGCAGTGACACTATGATACCCTCTTAAATCATTTT.TAAATATTTGG.TACGTATAGTTAAATAACGGAAT.TTATTTAAATTTGTCTTCGCTCCCACGTTAGCTTGTTTGAT.CAGGGATAG.CATGTG.TACCATT.TATATATTGTGAGAGAAAAACCCCATAGAATTGATGTTTCCTAGGAAAGTTAGATG.GTGAAAACTGA.AACGCGTAATGTGAGAC.GCGTC.AAAGTTTCATTGGATCAATTTTGATATACTATTT.AGTAACCAAGGTTTAGTACTTATTAGTAGTATAAGTAAGTATAGAC.CCTTAGATTGTTTG.GTTGACTTTTCTTTATCACTCTCAAAC.TTTGTATTCTCTCTAGT.CTCTAACTAGCAAAACAAAGATCAAACTCTGTGTTTGAG.ATATGGGGATT.ACGCAT
JJ=    28  MV=                TACAAACGCAAAACCAATCGAAACCATTTCAA.TG.AATACTCATTGCATAGCTTGAGGTAAGCCAATAACAGTGTAGCT.TGAAGCAAAAAATAACAGAGACTATGAAAGTGTTCTTAC.ATT.TGGTGATATTATCGGGCTCTTGAGAG.TACTTCACCTGAAGAAAAACAATAAGAAGACGAAGAACATAAGTATAGGAGCATAAGTTAGAAGTGAAAACGTTG.TAACGACGAGT.CTAGTGTAACGCATTTACCATGG.CGGCCAATGAGAAGAACAGAGGACGGAGAGGATAGAGATCT.CAGTAGTTG.GAGACA.CTTAATA.TATAGTGAAACAGAAGAAACCCTAATCGGCGAATACATTAGTTGAACTAGTGTATT.AAAGTACTATT.TGTTCATATGGGCCTTC.TGGGC.CACTTATCTTGATAAGTAGGCTTAAAAAGCCCAA.TTATGTGCTGGTAACACCCGACTTGTAGGCTAAAACCCTCGGAACT.TGTTTCACATCGAG.ACAACTCTTTAGACTTTTCTCAGTAAC.AAAAACACCGAACCCTA.GATTTTCTTTCACCTGAATCTGAAGATGGAGTTCTCTAC.CGCCGACTTTG.AAAGGC
JJ=    29  MV=                TTAAGATGACTAAAATTAA.TTAGGGATTCTT.CC.CAAAAGATAATTGTATGACAGTGGAGCAAGGATTGTATAATATG.TGTTTACCTTTTAAAAATTCCTAAAAGTGGTTTGATTAA.TTT.CCCACAAATAATCAACCTCCCATTAG.TATCCTTCCCAAAATGAAAACAATCAATATTCTTAAATTTTAAATTGCATTGAATTCACCTTACCTTTTAATTTT.GCCTTTCAATG.TTTGACTTCTTTATATGATTAGA.TATACCTATATATATATAAATTTATTTTCTTTAATAGAAAG.ATTTTACTA.AAAAAT.CCTGAAC.TAAATTCATGCATGATGACAGAGTAAATCCATCCTCATCATCAACAAATTAAGACA.GAACTATAACA.TACATGGAAAAATATAT.TTCCT.CATATAGTGTTGGCACTATCTCCCTTTTTGTTTT.GTTTTGTTTTCACACATAAAATTTGTATATAAATAGTTGTATAGAT.GTGTCTTAGGTTCT.CCATCTCTCTCAAATATCTCTCTTGCA.TCGTCAATACTATAAAA.CACAAAATCTAATGATCATGCCATTTTCAGAACCCCAAG.AATGTGCGGTT.TGTAAG
JJ=    30  MV=                AGATGTACGCTGTACGGAT.AAGATATTTGGA.AA.CGACACACTATATTTATAATCCAAACATATTTTAAAAGAATTAC.CGGACTGTATTAGTTGAAATGTTATTGGAACTGTTTCTT.AAT.TACATATATTAAAAGTATTACCGGAC.TGTATAATCTGTATTATTTGAAATGTTATTGGAATTGTTTCTTAATTACAAACGTGAAGACATGAATACGACGAC.AAGTATTATAC.AAAGTTATCCACACCCATGTGCA.CGTAAAGTATGCTTAATAAGATTTCCAAATCTATCTATAAT.CAACGTAAT.GTCTAG.TCACCTA.ATTATCACAATAGTGGACAAATAGTTGCATTATCTACAAAATCAAGATTATACTCT.CTATATGAGTA.TAACGTGAGTGTCATCA.TTTAA.TTATAGAAAAAACACGATTATGCAGGCTAATTAA.AACGCGTTAATTACTGAGTCAATGAACCTATAAAACCGGCTTATGC.TACCCCTCCCAATC.TCATCACAACCATTAGTCTCTCTTTCA.GACAATTTTGGTTCTTT.TTCTTTTGTATTTATACATTCTTAATCTTCTACAAAACA.AAAGAAGAAAG.ACACAT
JJ=    31  MV=                TTCTATTAGAGTCTTTTTA.TAAGAGTTTTGT.AG.ATTTCAAAATAAGCAAACACATGGCCAGTTCACAGCTTTAAGAT.TAGTTACAGCGTTGCTTTGACATTTCCCAATTTACGTCT.CGC.TCTCAATCTCTGGAAAAAGCTTTTAA.CCAGCAAAAACAAGGGAACCCCCAAAACATTGGTTTTAATTTATGCTCATACAGTTTTCATCAACAAAGAAATGT.TGACTTCGTAA.TTGCAATTAAAATTGGTTTTAGA.CAATTAGTATACACTTGCAATATTTTTATACCTTGAGAAAA.TATAATGTT.TTTGTA.AGTATAA.GAGGGATATTATTTTACTAGTGTATAACAAGAATTTATCAGGATTTTTTTTAACGA.AGTTTGACTTT.TTCAATCTCACTCGTTA.AATAT.AAAGTATGACAACATTTATGGTGAGTCTTTTTAT.AAAAGAGTTAAAAGATTGAAGCTTTCTATATATATCTACATATATT.TTAGCTTTCTTTAT.TTGTTACTTCGTTTACTCGAATTCATT.ACTCATTTCCTCTTGGT.ATAGCTTCAACCAACAAAATGGAAACTTTTGGTACTATT.CCACCACCACC.ACCACT
JJ=    32  MV=                ACCATGCATTAATAACATT.ATTCTGGGTCTG.GG.ACTTTCTTCTATTCGTCTTATATGTTGCCTACAGATTAGTCGTG.ACGCGGTGATGGTGAGTACTTTTTTTTCCACGTAATTGG.TAA.AATGGTAAGTATTTAGTAAACGCTTT.CATTTAATATTTATTTAAAATCTCAAATAGACAAGTACAAAGCTTACCATTAGAAAGAGAAAAGGTATATAGCGA.TTTTATTTTTC.TGGTGAAAAGAAGAGGCTCGCTA.GCTCTATCATCGAACGGAATTGAAACAGACACTGATGTTTA.AAAATCAAA.AAAAAA.AAAAAAG.AAGTGTCTCTGCACGTCCTATACTATATCAAAAGTCACATTTAGGAGCATAAGAAT.GCAATGATTAG.GATCACGAGCTAAAACG.TGCGC.TCAAGTCAGATCCCTTATTCTCATATAACTTTGG.ATTTATATATTAACCTATCGCTAAAACCCTATATAACTCTCATGGT.ACAACTTTCATTCA.TCAACGAAACACATTTAGACATATATT.CAAATATTGAATTAAAC.TTTTAAAAAATGGCCCAAACTTGTTCGATTCTCTACATT.CCCTACATGCT.GCTTCT
JJ=    33  MV=                CTCTAACGATATTTAAATT.TTGACATAAAAC.TA.TATTTGGTTATGAGTTTTATTACATGGTTTCTTTGCTGGCATAA.CATGATTTTTGGGTAAACTTTTCCCAAAAAAAAAAAAAA.AAA.CTCGGTGTAACGCGACAAGATCCGAC.TCATATTCCAAACCATACTACACGATTTATTGGAATCAAAATTCTTATAGGGAAAGCCATTTAGATGAAGTGTTA.ATTACATGGCT.AAAGGAAATTAATCAGCTTAATT.TTATTGACTAGCACAATATTATAAAAGAGATTAGTTGAAAT.TAGGTAGCT.AGTTATTGTATCGT.ATTAAGCCATCACGAACGAACCCATGGTATAAAAAATAAGCTTAATACTTTATCCG.AAAAAAGAGTA.CTGGATCGGAACTGCAT.CGAAG.TTACCGTCTTGCTCTCCAGGAATATGAATTAATA.AAGAAAAGAAAGTCTTACGTTTTCCATATAATAAGAACTAGGAAGT.TCCCAAGTGTTCTT.CACAAATCCTTTCTTTGTTGGTTTTGG.CTGATAAACCAACCAGG.CAACGACCAATGGACCCTCCTAGTCCTCCTCCTCCTCCC.ATTCCTGAATC.CCGACC
JJ=    34  MV=                ACGTTCTGGAAAGTTCCGG.AAGTTGCTAAAG.TA.GATGCTGCAAATAAGAAAGGACCAGATGTTAGAGTTTCTGCATT.AACCGGAGTTGGTTTGAAGGAGTTGCTGTATCTTATTGA.TGA.CAAAATGAAAGAGAAGAAGCTCAAGT.CTCCGACTATAGTCGAAAGGAGTGAGCTTCATAAGCGTAAATGGAGGCCACCTCGTAACGATGATGAAGAGGAGA.GATTAATCCCG.TTAGATCAACGTTGAGAATATAA.GAAGAAACGAAACAATGGTTTTGTCTTCTGCTTCTATGTTC.CTTTTTTTG.TACCAC.GGAATCA.GAGAAGTGCGTGTCGTTTTGAAACTTGTACGTGTGTAAAAAACGGCAAGAAGTTTG.TTGGTATTCTG.ATTAATAAATGGACTTA.AAACG.CTGTCGTTTTCGTAACAGCGCGTCATAGACTCGT.AGCCATACGCGCTTTGTAGAGGCAGGTATAAATAAGTAGATAGCGA.TATTGAAGCAGTGA.TATTAACACTTCGAAGCTTCTTCTTCC.TTTAGTAAATTCAAGTG.TGAGGTGTGTTTATTGATAAAGTGCTCATTTTCTCGGAT.CTCAGATCTTA.GATCCA
JJ=    35  MV=                AAATATCTTCTTGTTAAGT.TCTTTATTTCTT.CA.ATTTTGGGATGATTTTTCACTTTTCCAATTGAAATAGCAAACGG.GCGTTACTCACTTCGTGAATTGTGAGTGTATGTAACTAT.GTG.TCTTTGATTCATGTAAGCTATTGCAA.GAGGTTAGAATGATTAAGCCTTACGCTTTACAAGAATTCACTTTTACACACTAGACTTTAGAAAATTCACTTTCT.TTCTCTGTTTC.AGGAGTTAAGAGGACTTTTAACA.TCACAATTGTTGAAATGAGAACAGTATGTTCAAATATACAA.GGAAAATCA.AAGAAA.GCTAACT.AGAGTTAAAAGTATATTAATCTCTGGTTGAGTTATGCTTTTGGGACCACAAGGAGG.AGCCTTGTGCA.TCGCTGGCCAAGAAGGA.CGCTT.TGTCCATTTGTGATTGCAAAAGGAGCGTTTGGTA.GAAGCATTAGGTCTAAGGAGTGTCTTGCTATAAGAACTCTTGAAGA.CACACAAGGTAGGA.TGTCGCAAGCCAAGCGGCCGAAAGAGA.GAGCTTAAGAAAACAAT.GTAGATCTATGGAGGGAGAAACAAGGGGGTTTTAGAAAC.AAGAAAGTGTA.AGCTTT
JJ=    36  MV=                GGATCCAGTGTAGGTGCCC.CGCACGCCGGTTGAT.ATGGTTAGACGGATCAGCCAATCACCCAATGCATATTCGTACAT.CGTTTTTGTTTCTTTTTGTTCTTTAAGATTTGACATTAA.ATA.TTGTATGATTAATTATTTATGCACCC.CAAATGTAAAAGGACAGTCCAAATCCAGGGAAAAATCAGGATTTTTGTTTGACTTGTACATATTTTGTTTGAAAT.GCTGACAAATA.GAGTATCTTAGCTTTATCGTCAA.TAAATGAAAACATAGTAAACTTACGGAAGTATAAAATAGTT.TAGTATCCT.TTGACC.CAATATA.GCGTGTATAACATAGCTATTTCTTGACTTATATGATTATATCAGTTATTATATTAT.ATATGTAGAAT.ATGTTTATTTCGAAAGT.CTTCT.GACGCGCTACGTGAAAACTTGATCAATAAGTTAT.GATTAAACAAAAGTTATATATTTGATTGATATATATCTATACTCAT.GTACAATATAAGGT.ATCATCCAGAAAATGAAGGTCAAGTTC.TGTTTGATTGCTTCCCT.TTTGATTCTCTCTTTCGCGATTTCGTCATACGTCGTCTC.ATACAAATCCA.GTAAGT
JJ=    37  MV=                AGAATAAAAAACATAGATA.AATTAAAGAAAA.AT.ATCTTCCAGAAACGTGGGAAATCACTTGAATAAATTTGACACAC.TTATATACTTCAAAAAAATAAAAATAAAAATATTGGGGA.AAA.ATCTAGCCATGTCGACGCTGACGCAT.GAGCATGGAGGAGAAATAGGCACGATTTTCAAATGTTATTTTGATAAAACCCACGAGGTTTAATGTGAGTGGCTA.AGAAAATTTGA.CACGTGCACAAAAACTCTTAGCTACGTCTAAGAACAAACTTCGATCAAGCTTATCACAAAGGAAA.TAAACACTT.TTTGCT.TTAGTCA.CCAAATGTCTTGCTTTCTTGTCTTTTCATAGATTTACGTGGCATATTGGCAGCTTC.AGAGTATATAA.ACGATTCAAAGTTGGAA.GAATT.TGCCTTTGTTTGTCTTTTTCTCTAGTTACACATA.GTGTATATGTATGTATATATAATTGTTTATATATATTCTACGACAA.GTAAATTAAAACCA.ACCTGTTTCCCCACTTAGCATGAAGTT.CCATGATGATAAGTTGC.TCTTCTGGAGTGATGTTTCCCCGTCGTACGTCGGGGCGG.AGATAGTTCAG.CCACCG
JJ=    38  MV=                CAGCGTCGTTTTCAGCTAA.ATAAAATTCTAC.AA.AAATGACGTCGTTTGGAATAATTTTGTTTGGGCTGCCTATTTAT.ACATGTCTAGGCCCGCGAATTTTAAGTCTACAGTATTTA.TTT.AAACATCATACACAAAATCCGAAACA.GATAATTTTGATTCAAATTGGTAACTATCGGAAGTATCGGATGAGAAGGAGGAAAAAAATGCTTTGCTTATTTCA.TTAATTACTAC.CTTGATACTATCTTTAATAACAG.ATTTAATTTGATATTATAGATTCCACTTTTTACTTAACTGA.TTGATAAGA.TGGAGA.TAATAGT.TTACCTTTTTATTTACTGGTTAAAATCGAGAATTTATGGTCCATTGACTTCTTTTG.ACCAAGTTTAA.CGAAGAAGCGTCTCATG.TAAGC.TATTCACAAATGACGTTGGTACCCCTTCCCACAC.ACGTATGATGTGATTGACGGTTCTCTGTATATATATTAATTTAAAG.GACGACGTAAAGCA.AAAAACCTATTCGTCGTCACTCGTCTG.TCGTCACCATTCATCAA.CAGAGCATAACAGTTGCTGATTTAAGCTCTGCGGAGAGC.AAGTATGGATT.TCGATT
JJ=    39  MV=                AAAGAGAACGTTTGTAATT.TCCTTGTACAGC.GT.AAGGAAAGTTTAGATAAAAGATGTATATAATATAATAATTGAAT.GCATACGTAAGAGATGAGTTTATTTTCAAATTTAACGTA.ACC.GAACAAAATAAGTTTTCTTCTAAATT.CCGTAACATATGTCCTAACCACTCAAACTAAAACAAAAATTAAATTTTTTTCTGGTCTGAAGTATTAAAACCACAATCTTGACAAAA.TTGAAAATTTATTTTTTATGATA.ACAATTTTATAAATTTATATTATTGGAGCGATATCTGACAA.AACTAGTTT.AAAACT.GAAAAAA.TGTCTATGTAACTATAATAGAGTAGTTTACAACACATTTATTTACTTGTTTATACT.TGATAGTGAAA.TTGGCCGTGTTTGACCG.GGTCA.GAATTGATAGGTGACGGTCCAGTTAGAATTGGGC.TTTGACGTAAAAAAAAAAAATGTGTAACTTTGTTCTTTGCCTAAAC.GATTGGCTTTGTGT.CCAAGAGTAGACCGCCGACTTAGATTT.TTTCGCCGACGAGAGAA.TATATATAAATGGCTCGTCTTTTTCCAAACGATTTCTTC.TTCTTCGTCGT.CGCCGG
JJ=    40  MV=                GTTCTCATCATATACCGAA.AGAATGGGAAAT.TT.GAAAATTCCATACTTTTTTAAAAAGACAATTTGTTTTATCACTT.TAGTTTTTTTATATATTCAGCGTCTACCAAATCTACACT.TTT.TTTTCTTTCTCGATTTAGTTAATCTT.CGTTCTTGTGTCATGTAATAGATTACTATTTCAAAACATAGATATTTAGTTATCTAAATAAAACTAGGCCATCCA.TGGATGGTTTC.AATTTTTTTTTTCATATGAAAGA.AAAGTTAAATTTCATTTCACAATAACCATTGATTACTAAAT.TTAGTAAAG.AATCAA.TTGGGTT.TAGTGTTTACTTGTTTAAGGTTTTTTTTTTTTCTTTTGTTATGGTTCTATACTAAT.ATCAAAGAGTT.ATGGGCCGAAGCCCATA.CATCT.TTCCGTCGAGAATCTCATATATTCTTTATCGA.A.GCCCATACATCTTTCCGTCGAGAATCTCATATATACCTTATCCCAT.TCAACATTCATACG.AGCGCCGCTCTAGGGTTTTTGCTTTTC.GCCATTGGTCCAAGTGC.TATTTGGTTGTTTAAGGTTGCTTTTAGCACACAACTTTA.ATATTATTTTT.ATGTTT
JJ=    41  MV=                AAGTATACTTTATATCATT.TTTTGGAACTAT.CA.ATGTGGTTGTGTTAATTTCTAGTCTCAACTCTCAAGTTCAAAAA.AACTAAACCTTTCCTCAAAACATTTGTCAACGTTAAATC.CAA.TAATAAATATAGGAACATCTCATATA.AAACTTTAAATATTTTTTTATGCTAATATATATGCATGGTTTAACAGGATCAGTTAGGGTTTAAAATATGAGTTA.ATGGTACTATA.ATCGACTTCCGTGCGATCATACT.ATTTTTGTGAACAAACTCTTTTCTAATGTTTTTACAAATGA.AGAAGAATA.ACGACA.AGGTCTA.ATCAAGTGGGATAATATATACTTCTTATAAAGTATTTATTATTGAAATAAGAATTT.TGGACTTTTGC.AATTATGGCCATTGGAT.AATTA.AAAATTGCGCACTCCTATCCATTTTGAGAATAAT.CAAAAGAAAAGGCGTTGCCTTATATCAATACTCATCCCTATCTTGC.ACCTGAAGACTTTG.GAGGAATGTAGAGATTTCAGAAAATCC.CAAAAACAAAACACTTT.AGATTTCATTTCGATCGCTATTCCTCCCATGCATTTTTT.TGATTAATCGA.ATCTTT
JJ=    42  MV=                ATCGGAAATTGCAGCAAAA.CGCACAAGAGGA.GA.AGGGAAACAAAATAGAAGAGAGTACCTGAAGATTGGGGCAAGAT.TCATGTCGGAAGAACCCTAACTTGCAGATTCAGCTGCCT.TTT.TTATATACCAAGGAATCACGCAACGA.GGAAGGAGCAAGCAAGGAGGAGGAAGACGAAAAGGAATATTACAAGTCAAACTGAGTGGGAAAAGCACCA.TTTC.CCTTTGCCCTC.CCTTTACTCGCTTATTTACATCA.TCTGCCATCTCCCAAAGACCAGAGAACGTGGGTGTTTACGT.CATTTTCGT.TGCTAG.TCCAATC.TTTGACTCTTATCGCGTGTCGTCGTATCCTCCACCACTAGCATTAAATAATTAGTA.TTAAACTAAAG.ACACTTGTTGCTGGGCT.CTATC.AGTGGCCCTTTCCTACTCCATCATAGATATAAAA.TGCGTAAAGTAAGGCCCATCACAACTACTTATATACTTTAAACATT.ATTAATGTTCCCTT.ACTGTTATGCTAGTTCCAAACAAACGG.TTTCATTATCTTCTCCA.ATTCCAAATGTGGTGTCTACCATCTGTTCGACCAAATGT.CTCTGAGATGT.TCTTCA
JJ=    43  MV=                AGACGAAAACAAAGATGGT.TTCATTGATGCT.AT.AGAGTTACAGAGAGTTTTGACAATCTTAGGGTTTAAACAAGGAT.CTTACTTAGACAATTGTTTGGTAATGATTAGGTCATTAG.ATG.GGAACAAAGATGGAAAAATCGATTTT.AACGAGTTTGTTAAATTCATGGAGACTAGCTTTTATTGAACCAAAAAGTTTTGTAATGACATTCATTCTTTAATC.TAATGTTAATA.CTTCATTAAACCATGTCTCTTTG.TGGTATTTAATCGAACACTTTCCATGCACAAAGTGTTTTCG.TGTGTTTAA.GATAAA.AACTAAT.CAGATAATTAATTCTCTAATCATATATGCTTGATTCCTAAACTGGGTATCAATCTA.TTCATAAATCT.AATAACTATCGATCTTT.ATAAA.ACACATTCTCTTTGTGGCATTACATCGAACACCT.TGCGCGCATAAGGGTTTTTTCGAGAAACCGATAAAGCTTCTGGTCA.AGCTAGAGGCTTTC.ACAGCTGTAATACAGAATTCTCCAGTT.CCATTGAAGTCGGAGAT.CGTACCGTCACCGGAATCTGATTTCAGGTAAGCTTCTCT.TCTTATTGGAA.TCGAGA
JJ=    44  MV=                TTCAAGTCTATACCGTCAT.TTACGGAGAAAG.AA.CATCTCTGTTTTTCATCCAAACTACTATTCTCACTTTGTCTATA.TATTTAAAATTAAGTAAAAAAGACTCAATAGTCCAATAA.AATGATGACCAAATGAGAAGATGGTTTTGT.GCCAGATTTTAGGAAAAGTGAGTCAAGGTTTCACATCTCAAATTTGACTGCATAATCTTCGCCATTAACAACGGC.ATTATATATGT.CAAGCCAATTTTCCATGTTGCGT.ACTTTTCTATTGAGGTGAAAATATGGGTTTGTTGATTAATC.AAAGAGTTT.GCCTAA.CTAATAT.AACTACGACTTTTTCAGTGACCATTCCATGTAAACTCTGCTTAGTGTTTCATTTGT.CAACAATATTG.TCGTTACTCATTAAATC.AAGGA.AAAATATACAATTGTATAATTTTCTTATATTTTA.AAATTAATTTTGATGTATTACCCCTTTATAAATAGGCTATCGCTAC.AACACCAATAACTA.CACCCAAAAGAACATCTTTCCTTCGAA.TTTTCTTTCAATTAACA.TTTCTTTTACTTGTCTCCTTGTGTCTTCACTTCACATCA.CAACATGGCTT.TGAAGA
JJ=    45  MV=                GAGCCGATCTATCACGATC.AGAGGTAACGGA.GC.CGTTCTCAGACGGAATCGAACTTTCCATCATCGGCGATTTCAAT.ATCTCTTACGTATGGAATATTCCGGCAAAGGAGGAATCT.GGA.GTCGAACGTAAAAGCGGTAACAGAAG.GGTGTGTCGACGACGCAAATTAGTTTGATATAAATACATTAAAAATCAACGGTTTTTATCTAATTGATGTTTGTC.ACGTGGCTTAA.TCTTAACGGTTTTGAATCTGGGA.ATGTTTTAATGTATTTTCAATTTTGACTTGTTGTTTCTTTC.TATAGCTTT.TTCACC.CCTCACT.GATGCATCATCAGCTTCGTTGCTGTGTTACCTGAGAATTTAGTAGTAATATTGGTG.AAGGACCTGCT.CTCGCTACTGTCTGTTA.AGTTT.AATGTTGAGTTTAAGGGTTAATCGGCTTCTTCGT.AAACCCTTAATCCGATTTTCACCTTGCATAAGCTCTAATGGCGAAG.CATCTTTCTCGACA.TCTTCGTCGAAACATCCTCATGGTCCA.GAGATAGAAGGAGATTC.TTCTAGTCAAGAAGATGACCACTTTGGAGAGTTTAGGCA.ATTGGGTTTCG.GAAAGT
JJ=    46  MV=                AACCAAAGAAATAACGAAT.CAAAACAAGACA.AA.AGAGAGAAAGAACTCGTACCTCTGCTAAAGCGATTGAAGGGTGA.AACGATCAAAGGAGGACAGTACTTATAGAAGACGCATAA.GCA.ATTCCCGAGACAAGCTCATTACGCCT.ATGGGAATAGCGTTGTAATGATCACCTATGCCACAA.CGGCCATGCAACGCCTAGATATTGGAGCCTCGAAAAAT.GCAAAAGAAAG.CTGGACATCGCGTTTTCCCCATG.CGCGACCTTTCGTTTCCTTCGGTTAAGAGTCGAACACTTGA.AATCCTGAT.CCACGT.CATCAAC.AGTGCATCAGGATTGGGGGGCAACTGTTAGGGGTTAGATTTGGGCTTGCTTGGCCC.AAGGCCCAAAT.CCAAGTCAAAGGCCTAA.GCAGA.ATGTTAAGTCAAGAGGGTAGGCTCGTCAAAACCC.TGGAGGAGTGCCCTACACGCAGAAGGCTATAAATACGGAATAGCAT.GTCTTGTCAAAGGG.GGGGGATTCCGCGAGGACACTTAGAGA.CAAAGACCAACTCGTCA.GATCGCCCGTCTCAACCAGCTCGTCATCTCACCCGTCTG.AAGCATCTCGT.CAGCCG
JJ=    47  MV=                GACAAAATCTTATCTTTGG.CTCTTCTTCACT.CA.TAATAACTCTAATAAGTCTTTAACTACCCAACCCAATGTAGTTA.GACGTGTCTGTCTTATGGACGTGGAATGCTCTCTTCTAC.TTA.CTTAAGCAACAAGTTAAATCCGCAAG.AAAGAAAAGAAAATTGAGCTTGATGTCTTTTAATTTGTCTGTTCTTCTCAAAACCCTTGACCCCGCAGTCTGCAG.TCCGAAATCAA.CGGCTTCATCTATGATAAAAATT.GGAAATCTTCTTCAACCAATAGTAAATATCAGTGTCTACAT.CAACATTAA.GATCAC.CAGCGAT.CTAAATGATGCAGAACAGGCAGGCAAAGAAAAGAGGCGTTTTGTTTGTTTCTAAGA.GTGGTCCTTCT.TCTTGGACGTCCATAAT.GGTTT.CTAAAAGCTTATCTCCGTCTTTCGAATGTTCACC.ACACAGTTTATCCCACACCTCTCTATATAAACACCCGAGACCGAGA.GGAGTGAGAAGAGT.AGGGAAAAAGAAAAGAAAAGTAGAGTA.CTATCTTCCTCTTAAAC.CAACCATTCAAAATGTTGCGTACTATCTTCCTCTTATCT.CTTCTCTTTGC.TCTATC
JJ=    48  MV=                CTGTTATCTCTTTATTAGG.TGTGCAAAGGAT.AA.AAACGAAAAATGTGGCAACACGTCATTGTT.TCAAATATTTACT.AAGTTTTCCTTATATAGACA.TTATTACATCTCAAAAAA.TCA.TCTCTTCAACATTACCATTTACTACT.AGATGCAAGAGATAATAACAAGATAAAACAGAAAATGTGGCGACACGTTTTTGCCTTTCTTTTTAATTCTGTTGT.GTAATTTACTC.ATAGTCAAATAAGTTATCAAGAT.ATTATATCTTTTTAAAATTTAATCGGACGGTTATTGAGGCA.TCGAAAGCT.ATCACC.AACATAA.ATCTATCCACGTGGACGGTAGTCACCTATCAATATTCACGAAAAGGCAGCGTTTAT.TGAATTTCTCG.TGATATATCTGCTGACG.TGTAT.AAGGCCCCACAAGATTTATGTTAAACGTAAAATT.AAAACTGTAACAGAGAACTTTGGTTACCTATATAAAGCTCGCTCTT.GCTGTTTCATTTTT.TCAAGTAGTAACTGAAATCGAATTCAT.TTTCTTCTCTTCCTTTC.TGGGATTTCGATTTTTCGTATTTTTTTTTTGTTCTGTTC.GTCATGGTGAT.GATGAA
JJ=    49  MV=                GAAGCTGTACTTCTGGAAG.ATCATTTCTCAG.TT.AATGATTCACTCGAAGACATTACATGGACCAGAGGGTTAGATAA.CTTACAAATATCTGTATGTTTTTAAAAGTAAAATATATC.ATT.TCTTGTAGACTAATACAAACGTGTAA.GCTTAGTCGACAAGGCATCAATCACTATCCTAAACTCTTCAATTTCAACTTCTAATCGAAGTAATTGAAAAATGA.AAATGTCAAGC.AAATTGCTAGGAAAGTGATAGTG.AAAAAAAGAAGAAGAATAATTATACATAGAAACTGTTTAAA.TTTGTTTAC.GACTGA.GTCTATA.GTTCCGCGTGAATGTACACGTCTATCATATAAATTATAAAAAAATAATGATGATTG.AATTTACTACG.AAACAGTTTCTATCGTT.TCAAT.TTTAAAACTTCCTTGTGTTATTAAATTATGTCAA.ATCTATAAAGATTGGAAGATCCTCTTCTGTATTTATACAATCATAA.GTCAATAAAGATAA.ACACTCAAGCAAATCTTGGTATCTCTC.ATCAATCACACACACCG.ATATCGGAATATTCTCTCTGGTGATTATTTTCCGGCGAT.ATGACGACGAG.GGTAAA
JJ=    50  MV=                TGCATCAAGAAACTTGACG.TACGTTTCCGAG.AC.GGGACAATGGTTTGATTTATGCCTTTATGGGTCTTTAACACTTT.ATGAGAAACAAGGATCTTTAAGTGGATTTAAATATTTAA.AAT.TTAAGAAACAAAGGTCTTTAAGTGAA.TACTATAAGAGTTTCTTTATTTATTTTTCCAATCGAATACTCATAATTTTATAAATACTGAGACACATAATATTC.GGCTAGCTCTA.AAACATTGGAGCTGGAAAGTTTG.CCTTACGTTACGTTAATTGGAGCTACAAAATACTCATAATT.TTGTAGTTG.AAGCAT.GATGAAA.AGTTTGCCTTACGTTATTACTTTTTAAAGCATTGGAGCTGAAAATAAAATGCTTGC.ACGAAATACTA.ACCTAACACAATTAAGC.AAACA.TATACCAATCACACGTCACGTCTCTCTACCCAAA.ACAAAATATCACACTTCACGTTATATGACTTATATAAACATATTCT.AAACTATTTATCTA.TCATCCATCCTTCATTGGTTTTCGACA.AATTTGATTCCCACAAA.TTATTTGATATCTTGAGGAAATGAAATTCTTCATTTTTA.TTCTAGCGTTA.CAACAA
JJ=    51  MV=                CTCGTAAGAATAACCTTTA.CAGGAGAATAAT.AC.GCAATATTAAACGGATCTCCATCACATATATTTTATTGTTTGGT.TATGACTGTTAAAGTACATATATGTAATGACGGTTTCAG.TTT.CGCTTTGTTAAAAAATTATGATTAAC.AAGTGGAACAAGACTTGTAATCACGTACTTGATTAGTTATGTGTGTTAATCTCCGATTATACACTAACTTTGACT.CGTGTTATTTT.ATTTAACACCACAAATAATTCTA.CTTAAATATTAAACAAAAGCTTTGACTCATACTCTCTTTCG.ACTAAAATT.TTTGGT.CTACGAG.TCATACACGCGTATACTTTTCAAATATACTATTACATGTTCACTTGGTAATCTCAT.TTAATGCATAA.TCATGCAAGCTGTACGT.TAACG.ATCAATGGCAATTTCTTGTAAATTTGCAACACGC.TCATGGGTAATTTCGTCTTGGTTTTGTTATATAAATACCCCATCAA.TTGCTCTCCAACAT.GCATTGTCTGAAACCAAACAAAGAAAA.TACACGAAGGAAGGAAA.AGAAAAGTAAAAAGAAAAGCTTTCTGCAAAATCCAAACA.TGTCCGCCAAG.ATTTCA
JJ=    52  MV=                ATATGGCCTGAAGAAATGC.AAGCCACAAGTA.AG.ATTGTGGTAAATCCTGGCCTCTTGGAGAAATAGAAGTGTTACAG.TTGTGTGATAGGGAAAAATTTGCAAATGGATTCTTCTCA.TGA.GTGTTGTTGATGTTATATTCTATGCA.CACAACAACAAAAAAAAAGCTTGTTACTTGTAGGAACATTGAGATGTAAGATCGATATTATTTTATATGTACACG.ATACTAGTGTT.TTGGTATTTCGTATTCCGTATTC.AGATAATTCGGCTAAGACATACATAATGTCTGTTCTCATGA.CTAAACCCA.AATCAA.AAAACAA.AATACCAACGGCCCAAAAGTCCATATAATTGTTTGGTCAAACTTTACAGTTTACAC.GATCACATTGA.AATGAAAATTGTAGTAT.TGTTT.TTTAGTGGAAACGCGTAAGTTGACATTAAGAAGT.TGACTATGAAAAATTCTGCTGCTCTTTTGTATTTTGTGGCCATGGT.GTGTATTGGTGTTT.CTAGGAAACAGATAAACCAGTTTGCAT.TCTAGGCGATGACAGAA.GCGACAGGCCTGAGGCGTTTCTTTTCTAAGTTCATTTGC.TGTGTGTCCAA.TGCACA
JJ=    53  MV=                AGATTTGTTTTAGTGGATA.TTCGATTAATTT.TA.TATTTCATATAATATAAAATAAATAAATGTAACGGGATCTAATG.ACACTTGATTTACATATGTTATGTTTGTCTTCCAGCTCA.TTC.AAATCCACTACGACACATGATCCTTA.ATTTTGGTTATTATAGTACACTTCCACAGCTAATTGAAACAACATCGAGAAATAATTGAAAAAAAAAATGAACTA.TACTTAATACT.TAGAATTTTTATTTAAATATATT.CGAGCATTTGTTTAAGATTTCTTTTCGGTATTCGAAAGTTC.TCAATCTTT.GGTTAG.GATACAT.AATCTGACTTTCACTATAATTCAAATTCGGATATGTAAAAAAGCTATAGGAACCAA.CATAAATCTAG.GGAAAACATAGCGGAGT.TATAT.GTTGGGTTGTAAAACCTTAATGGGCTTCAAGTAG.GCCCATATATCCATAACACAATAGAATTTGAGTTTAAAGTTCACGT.CCAGATTTGAAGAC.ACAGCTTCGTCAAAAGTGGGCTCGTTC.TGTCTGCTTAGGTCCCT.GCAGAGATTTCGAAATCGCTACTTCCAATTTCTCCAGAA.ACTTTCTTTCT.CGGCAA
JJ=    54  MV=                AATTCTTGCTGATTCCATT.TGCGTACAATAA.CC.TTGTTTAGTCAACAAAAGATAGTGAATATATATTCACTTACGGT.TTATACAGTTCCATGGTGCTACTAACAGGATATCACAGA.GAC.CAGAGACCAGAACATTACTAAATGAC.ATTTGAGGAATTTGATAAAAGTTCAAATTCGATAAAAGCTTTAAACTTTGAAGAAGTAGTTAACAAACCTGAGTA.TCGATTCCAAC.AAGCGTATGCTGAGGAACATCGA.GAAAGAGAAGCGTAGCTCCATGCTTTACAAGCTCTAGTGCC.TTCTTAGAA.TCCATA.GCTTCCT.TCTTCAAAATAGAGCGGAACAACGACTATATTCCAGAAGCCCCATTAAACAGGCCC.ATTAAAATATT.GGGCCTATAAAGCGTGG.CCCAA.AACATGTGACAACGCGCGATTCACGCGGTTTACT.TTATCAACCGACATAATCACATAAACGTTTATTTATAGAGAAACCT.ATCTTCCTGCCTCT.TCAGATTCGTTTTATTTTTCAATCGTT.TCAATTTCTAAAATTCT.CAACGCGATCACCCCAATCCAAATTTAGGGTTTCTTTTG.TCTTTCTGCGA.TCGATC
JJ=    55  MV=                TCTGGATCACGAGATAAGA.GAGTTTTATATC.TG.ACCAAAAAAAAAAATTAGTAAGAGGGAGAGATCAAAGAGTCAAA.TCAGATTAAGCTTTTAACGAAAAACCGCTTAATGCGTTT.TAC.TTATGGGACCAGCTGACTAAAATAAA.TTTATCCTGTTAATTACCTAACTTTTCTTTAGGGGAAGATAACATTTGACCTCAAATTACCAAATTCGATATATA.TGGAAAATTTG.CAAGACACATTGCCGGCAAAAGA.AAAAATATATTTGCAAGACACACGAAGGTCAATTTTGAATC.AATCCTACA.AAAACA.TTATACA.TAAAGTGACATATTACAATCTGATTAATTTTGTAAATACCACATGGTGAGTCAGAT.TAACGTATTAA.CCATGACTAAAAAGAAT.AAATT.ATTCACTGTCTGTACTAAACTTAAGGCCCATTTA.TATCATTGAGGCCCATTTAGAACTCTTCATCTTCTTCAGTTTAGGG.TTTCAGGTGTCTTA.CTATAGCAGTGCAAAGAGACTGAGTCA.GAGAGGGCTCGAAGACG.CCATGGGTAAGTCCCTACTCTTGAATCATTTCCACCATT.ATTGTTTGAGT.TGCTTA
JJ=    56  MV=                TGTAAACTAAAGACACTAG.ATCCAAATACTA.TT.TTAGTAAATATTAGTGAGGATGTCCCAATAGCAACAAATTATTA.AAATGATAATTGCGAAAGAAAACCACTATTGTTATTTTA.ATA.TTTCACATTATTTAAAATTATCAGTT.CAATGGCCATTAAGTTCTTGTGTTTCTTAATCTACATTTATCACTGTTTTCATTGAAAGATATATATAGTTTTCC.TTGATGCTAAC.TAATGGAGTCTATAATTGTAATA.ATGATACGACACATTATTCATATCTTTGGTACATTAGAAAT.TACAAAAAT.CTAAAC.TGGTCAA.AACACTAAGAAAAAGGTAGAGAGGTCATCATTAAGTAATGAATATGACTCAACGAA.ACACACATTAC.ATGATAGCCTCCAAAAC.CCCAT.CCATCCATCCCTATGTCTCTCCCACACATGACAC.AAAATATATATACATATACATATATTTGTATAAAAATGAGTGGTCG.TAACAAGTCATTCT.TCATTCTATTGGTCTAACAAAGCCCAT.TGACGAAAAAGAGAGAC.AATATTGAAAGAGAGAGAAAACGAGAAATGGCAAGAACC.CACTTACTCTT.TCTTCT
JJ=    57  MV=                ATTTATGACCTATGCATAA.ACTCTCCTTATC.AA.AACATTAAACATGTATGCAGTGACCGGCAACGCGTATGCCTTTT.TTCAAATAATGTATCTAACATTAATTTACATCTATATAT.AGT.ATTTACATCAAGAATATATTCCAGCG.TATGTAGTAAAATTTGTGTACTGTGAGACTTTTCAAAGGAAATTGTACCGGACGAGAAAATTATGGACCAAGACC.CGGAAACTTAA.TTTTGGGTAATAATGCTAGTAAT.ATGCAGAAAATTAAGTGGAAAATAAAGTTATTTGTTTGATA.AATGATAAC.TAATTT.CATTGCT.CAAGGTATACAAAAATCATCGGAATCCTATCTTCTCGCGAAGTGACACGTGTCAAA.ACCATCTCACA.CTCGTCCAAAGTCAGAC.GAAAC.ATGATAACATCCCCACGTAACATCTTAAGCTCAT.CGTATCTCAACCACCCAATCTACAAGCCATATATACCCAAAACGAA.CTATACAACATGGC.CCATTAACGAAAACTGAAGAGAACCCA.TGTTAACCGCAGCCGGA.GACGATGAACTGGACCCGGTCGTGGGACCAGAATCGGCA.ACGGAAGCAGC.CACTCC
JJ=    58  MV=                AAGTAAAGGAAATTTGATT.GGTGCATTCCCA.CC.ACGAGTTTGCTTAACGTGTCGTTAAATGCAGCCGTCGGACTTGA.CAATGCAAAAATGCTACATAATCTAAATAATTAACTCTC.GCA.ATAAGATTCACTAATAATAACATTTT.TAACGACGATATATAATTTTACAATAAGAAAAAAAATATGAATCTAATATTTATTTAATATTAATTTACTCCATT.ATCTGAATAAT.CTAGAATATGTCAAATATCCTTT.TATTATTTTGTAGCTGTCGAAACTATGGTGAATAAAATCTC.GAGGAATAT.ATTAGA.AAACAAA.AAAGATCTAGAGGAATAATAATATTTTAAATATTTGGGGCACAGTTGTATTGTGAA.GCAGAGAATCG.GTTCTCAATATATTATC.CGAAA.ATGTCTTAATTTTAAATTTTGTTTTTTGTTTGAT.TCTGCGATATTGGAATCACACACTCTGCCAATTTGACCTTTCTCTC.TCGCTTCTCTTTCT.CTATCCAATCGGAAAGAGATCAACCAA.CGATAGAGGAGAAGAAG.AACTTGCATACGCAAAAAAACTTTCCCGGGAAAATTCCA.GAAACTGCTTT.GGAAAA
JJ=    59  MV=                ATGGCTGGTGAGAATAAAA.CATGATTCAGCT.CA.AGCAAAAAAAATCCAAACTCAGGAAGAGAAAAAAAGAGAAGCGA.GTCTTTGCGTGGAGAAGAAGCTGAATCTGAGTAAATAGT.TTT.TTTAATGCGTTTCTTTATGTGTAAAT.TTGTCTGTATATAGATTTATGAAGCCGCCATGAGAGCTTAAGAAGGGAAAACTCGCAGTGATCGTAGCGGGAGAG.GAGAGAGTAAG.CATGTCAGGAGAAAGGCTAAAAT.TAAGTGACAGTGACGAAAGTGTCACTAGTAGCCCTCTCTTA.TTTTGACAC.GTGCAC.AGATTAT.AAGTAACCACACGTGACGCTAAAATAAATTTCGAATTCCGTTACCGTCGCTGGTCC.CCACACTGTTA.CTATCAAACTCTCCAGT.CTCAA.CATTTCCTTTCTACTATCTGCCAATTTAGGATGT.CAAACGACACGTAGTTGATTCTCCGAAATATAAAAACGCTTTGGTG.TTTAATTACGTCCC.TTCTCTCTCTCCAGTCTCCATTGAAGT.TCGCATCGGCGAGCTCG.GATAATCAAAAACACAGAAGCTATCATGCCAGAAAATCA.AAACGGCGCCG.TTAAGT
JJ=    60  MV=                TCTACCAAAAAAAAAAAAA.AAAAAAAATCAA.CA.TTCAATTTTTTATTTTAAAACATGTTTGCATATGTTCATGGTAT.GACATTGGGTATTAATCTATCACAGAGAGCTAAAGCCCA.TAT.AAATAATAACAGAAGGCCCATATCTA.TTAATAACCAACTCTTAACCGGTCCATTCTAACTGTTTTTCTCAAATACAAAACACGTGGATAACACGAGGAATT.AAAATTGAAGT.TAAACACCACACCATGTCGCGTA.CGAAGCTGCCACATCACTGTTCTATTAACACGTGGCTTAAT.ATGATGCAA.TATAGA.CCCACCG.ATAGCTGGCGCTTTCTAGTTTACCAAGGTGCGACGTACCAGATAACACCACCTCTC.CACTTTTGAAA.ATTAAAACGCTCTCTTT.TGGTA.ATTATTTAGGGAAACTTCGATAAT.TAATCGAAT.AATGAAGGACTAATTTGCAGTTTTAAGGAAATAAGTAAGCACACAC.GTTAGAGAAGAAAG.ACCGTTCCAGATTGCCACGTCATCGTC.TCCTCTCAACGAGTTTC.TGCAAAACCTGAAACGTGCTGCACCTTGCCTCTCTTTCT.CTCTCTTCCTT.CGTTTC
JJ=    61  MV=                TCTCAGGTTAAAATGAGTC.AATAAAAGAGAG.TC.ACAGTCACAGTGTTTCACGGCCCATGGGCCGGCTAGACTCAAAG.AAGGAAGGGAAGCTGTGAAGATTCTCAGATCAATATGAA.GAT.TAGGTCGGTTAACACTTAACAGGCAC.GTGTTTATCGTGTTCAATTAGTTCCGTTAATTAAGCCTTTTTTACGTCCATCTAATCGCGGATGTCAAAATCTTA.CATGTGTTGGT.CCGTTATTAGATTGAAACTGTGA.TGTACTCATATATTTTTTTAAATGTCCAAAAAAATTAATGT.AATTTAGCT.AAGTGT.GATTACA.GAATTCTGCTTTATTTATTTAAAATATATCTAAATACAAGTATACAAAAGTATACA.ACAGCCGACCG.AGGAGACTAGTAAATCT.GAACA.TGTGTCATAACATAAGAAGTTATTAACAGCGTAA.CGTATATGAACCTTATCCCACTATCACTATATAATAATAACGTCAT.ACTCATATCCCAAC.TTTATCACGCTATTCTCAAACAAGCAA.AGAACCTTAACCAAAAA.GAA.AACGTCTACGGAGACATATGGAGAGGAAACATCAC.TTCGTGTTAGT.TCACAA
JJ=    62  MV=                CGCTTCCTACTAAGGGTTG.TTCCCATTAGGC.GA.GACGTTAGGACCGGCTTTATATCCAAGTAGTCCAGTTAGGGTTG.GACAGGGGACCGGTTAGGACCGTCTAGTATATAAATTGA.AAT.AGACATATGCATCTAGAATATGACCT.CAATACGGAAAAGGAAAAAAGATCTCAAAATATTGAATTTTATCAATATCCAGATTTCTAAAATATTTAAGACAT.TACATATTTTT.TTAATATCAACTTTGATATTCAA.AGTACAGGAAGCTTAAAATTCAGTAACATCTCTAACAAATG.AACATTAAA.TTGAGA.AATATCG.AGGTCCAAAACCTGTTTTTACAAGGATCAAACCGGGCCAGACTTCTAGAATTGGTC.GTAACTGACAA.TGTGAACCGGTCCGAAT.TTTGG.AGTTAGGCCAGTTTAGTACAATAATTGTAGTTGG.GCCTATTTTGTTGGGCTCGAGACTTTTCTCTTTTAGAGAGACCCTC.TAAACGGAAAAGAG.GGCCAGTGGTGACTTCACGAATATCTC.TCTTCAGACGTGGTTTG.CTCCAGTCCGGTGAGCGCGGCGCCGAGGAATAGAGATTG.ATTCAGCGACA.ATGGCG
JJ=    63  MV=                ATTAGTGTGTGTAGTTGGT.ACGAGGTCTACT.AG.TAAGTCATAACCAAATATAACTAATCGTAGTAGACTAATTCAAT.TTCTTACATAAGTCCCAAATTTTCTATACCTGTTCTGCA.CTA.ATCACTCCTCTCATTCTTATCACCAT.TGGTCCATTGCCATCTCTTGAATCCGTCAATCTTTTATTAATTTAAAAAGGCCACCTGCTCTATTGTTGACAATA.GAAGGTGAGGA.AAAACAAAACCAATCAAGCCAAA.AAAAGACAACCTGTCTACATCATTAAGCACCAACCTTATAC.AAACGTATA.AATCGA.ATTTTTA.ACTCGTGTATGATTGACTAGGCATCCTTCATTTTCCACATGGGCCATCCTGTTAAA.AGATGTTTCATTATTGCATGGATTACTAT.AATAA.TCACAAGAATTTAAAAGGCACAATCAAGTGGTGC.TTTTCTTTATAGTTTTCATTGGAGATTGTGATAAAATAACAGAGAG.CACCAGAGGGGGAG.CTTGCACTCGTCATTGTCCCTTACTCT.TTTCTCTCTCAATGCTG.CAGAGGCACTGACAAACACACCATCTTTGCTTATCTCTT.TCTCTGTTTTC.TTCAAC
JJ=    64  MV=                GAAATCTTAGGGATTGAGT.TCGGTTAATTCA.CA.CATTGATAATCAAAAGAATAACATTTCCATTTCAAGATAACGAT.TAACAAAGATGTTAACTTTGACTCCATTTTGGCAATTAC.GTT.AGCGGTAATGGATATTTATGAAAGTT.TTGGTTTATTATTGAAAATAGTGTTAATATGACTGAAAATGAAAGCCACACGGTGATGAGAAGGTGGAAGAAGAC.AAGCAACAAAA.GTGGGAAGAGTAATTAAATGTCT.GTCTCTATCTCAAAGTCGTTGACTTTCGTTGTTGAGTGTCT.CTTACTGAC.CAAACC.GCCATTA.GAAGTGTTCTCAATGATAAGACGCATTTCTTTGTACCAAATGTCAAATTTCCTGAA.TTGCCCATCCA.CCGAACATGGACTCATT.TCAGA.AATGAGGATCTTTGGGTCATTTTCTCAATATCTG.GTGTTGCTTTCCTTGTACCACACGATCCTTATAGCTCATCATCTAATGGCCATTTAATCCG.CCAGAGAAGAAGAAGAAGAAGAAAATA.GATTAGGGTTTTTCATT.CCAGAATAGCCCTAATCCAAATTCGAAATCTTTCTTCTG.ATTTTGATCTT.TCCGAT
JJ=    65  MV=                CATGGCTACTTTTATCATC.AATTCACAAAAG.CA.TCTAAGATCAGATAAAGTTGATTTATTTAAGAGAGAAGAAACGA.TTAGGAGCTTAAAGAGACTTACTTTTGAGAAACGGAGCA.AGA.GATTTTGGAGTTGGGAGTTGTTGTGT.GGAGAGGTGGAAGAAGAAGATGGCGAAAGTGGTTTGAAAGGTGCAATTTTGAAGAGAGACGAAGCCGAGACGAAG.AGTTGAGAAAA.GGCGACGTCGTTTTGGGGGTTGA.GAGCTCTGCCATGGCCATTATCGCACAGACACAAACTGTGA.AAGTGAGAT.TTCAGA.ACTGGAA.CTATGGAGAGAGAGCGCGCCAAGCGACAGAGTAGTAAGAAAGAGGATTGGGGAATC.TATGGATAAGG.CTCAGCTCTTGACACTT.GTCAC.TCTTTTAGCATCCTCACCGTTTATCTTCTTTTGA.CTTTTAGGCCCAGTTAAGGCCCAATAACAGAATATACCTGAAACCG.TTCGAATTTGATCA.CTGATCGGAGATTTTCGTCTTCGCCGG.CGACATTGCATCCGCTG.ACCAGAGAATTAAAAAAGTTGCGACTTTGATCGCGAAAG.TTTCAATAATG.GAGGTC
JJ=    66  MV=                ATTAAAACTACAATAAAAT.AGTTTTACTAAA.TT.GTAGGAAAACCAAAATTTTTACTAAATTGTAGAAAAACCAAAAT.TTTAAAATCTTAATTATTATGAAAATAAATTTTTAAAAA.ACA.AAAACCAAAAACTCAAACAAAATCTA.CAAAACATTCGAGGCCTTGGTTTCTAAAAAACATTTTGTAATGAAAATCACCAAACAAGTCATCATAGCCCATAT.TTAGAGCCTGG.CTAGGTTTTGACTGTGATGCTCA.TTATTGGCCCATCATCACATTGGTTTTCACTAATTCCATCG.CCGATGAAG.TTGTGA.TCTTTCC.CGATCACCGGATATCTGTAAAAGTTGCTGAGGTAAAAGGAAAGTTTTTTTGAAGGT.CGCATAGTATC.CATTTAGAGGATCGGCG.ATAGT.AAAAGACAGTAACCAAAACCCTTAATATCTATTA.CATCGATTCGCGTTGAAAAGCAATGACGAAGCTATCTGATCTTCCC.GGAGATTTGCTGGA.GGAGATTCTTTCTAGGGTTCCGGTGAC.ATCATCGAGAGCATTGC.GATCTACTTGCAGAAAGTGGAACACTTTATCTAAAAATG.AGAGCTTTACT.AAGAAT
JJ=    67  MV=                CGCGCGGGATCAGAAGAGG.AAACGATCGAAG.AG.AAAGAGATATTCGAGTTCTTGGTGACGGGATCGATCTCAAGGAA.CTGCGAAATAATTACGAGGTAATTTAATTAGGGGGTGAG.ACA.AAGTAAGTGACGAGAATGGCCATACG.TCAGCAAGTTAAAACATTGATTCCTCACGCTTCTAAACTACGGGCCGTTTTTACTTCCAATCGAAACGACATGCT.GTTTATGCGAA.TTAGGCACAAACAACACGAATCT.TTTGCGGGTCGGGTTTGTTCGATCCAGATGTCTGGCTTCTC.TAACCTCCG.TATCTC.TCTCTGC.AAAAAGCGTGATTCAGAGTAAATACAGAAAAATATATCGTTTTTATAAATGGCATT.TTTTAGAACAT.ATTAGCTTCGCTCAAAT.ATCTC.TGTCTCAAAAGACAAGTAGATTCCTTTTTTTTAC.AGTATCCAATAATTTGTAATCATATAAATAATCGGTGAAAAAGAAG.GATTCTTTGTTTGT.TTCCCGAGAAAATATCCTCGATTTCCA.TCTCCTATCTGTCATCG.GAGCTTTCTACTTCCGAAGGTAAGGAAACTGGATCGGAA.CTCTTTTGAAT.TCTGTA
JJ=    68  MV=                CTGATTTTTTGAATTTCCT.TTTCAACTAAAA.AT.ATCTAATGATTTAAATTAATTTTCAATATTATTTATTTGATGTT.TTTCAATTAGGAATATATGAGCTCAATATATGTTTTTAT.CTT.AGTTTTTCTTATAAATACATCATCAA.TCTTAACTATGTGAAATATTTATAGTCAACAATGAAACTATGCAAAACTGAAAGTAACGAGACATATAGTTAGAT.TAATCTTTAAA.GATCATACTTCCATGGTAAAGTA.GATACTATATTTGTAAATAAGATGACGGTCTGATCAGTGAT.CAGTGGTAC.TTTTTT.TTTGTGC.AACTTATTTATGAGATACGTACCAACCAATGAAAATTGTATTTGATAATGGGGATT.CCCTACTTAAT.TTAAAATAAATCTACTA.TATTG.GTGAGATTCTCTACCAATTAAACACTTGACTTGT.TATCTTTGCTGACGTAGAACTTCCCCCCTTCTATAAATCCAACCTT.CTCTTGGCTACTCA.TCAAACATTTGCTAATATTAAACACTT.TTGCTTTTACACAAAAA.CATTCGATAAATCATGGCTGTTGATTCGCTTCTTCAATC.TGGGATGGCTT.CACCGA
JJ=    69  MV=                CGAAATGATGCAGTTTTAA.AAGTCGTATAAA.TA.TTATGGAAATGCTTGGTTTTCTCCAAAAGTATAGAATAGCAGAA.TCAGTGGTGGCTGCGACATGTTGTGAACTTAGGACCTAA.AGC.ATCAAACCTCATTTAGTGATATCGCA.CTGCCTTCGACATGCATACCGAATGGACAAAGAAAGTAAGAATCCTTGATGTAATCGCCATATGAGTCCGTTTAG.CGCCTAGGTGC.CATCTAGACGGTCAGTAACTAAT.AACAACCTAATCAATAACTATACAAATATTTTTGTCCAACA.TATAAAAAA.AGATAT.TAAAATA.AATTTCCTTTTAACCAAAATATCAGTTTCCTTTTTCGGCTTTCTTTTTTTTATTCT.TGTTGTAGAGA.GAGATATAAATAAATAT.CGACG.ACGACGGTACTAATCGTTTTGCTAAATAATTTCA.TTCGTCTTCTCTTCTTAACTCTTTAAAACCAAAAACTGAAAAATAA.AGACAAAAAGTCTC.CTATCGACGACGAATACGAAAGATCTC.TCTCTTC.AGAAGAATT.TAACGAAACTCAACTGTTTCGAATTCGATTTGAATCTCG.ACCCGTTACTT.AGCAGG
JJ=    70  MV=                AAGAAATCAAATTAAGTCC.GGTGTATATTTC.AG.CATATTATAATATGATTTAGCAAAAACTAAATTTGAGATTTCAA.AGAGAAAGGGGAATCATAGTATACGCGGTTTGGCATATA.TCG.AAACGATGCCATGTTTTAGGTCTATT.AATTCAAAAATTTGGTGAGTGAAATATGCGAAGACTACACTCAACACTCATCCTGGAAGGATTAGTTAGGTGGTA.TTCGTAAAACT.TTGGATCACCTCTGATGATCTGA.GAACAAGAAGCTGAGAAAAATTAAAGTTATTACATGGTTGA.TACTAAAGT.ATATAA.A.AAATA.TATATATATAGTAGATATTAATATAGATATCTAAAAACAATTTGGATGGACATATA.TGTCGACATGC.AAAATTAACGTGGCGAG.GAGTT.TATTGAGTAAGCTTGGTTCTACACTTCTACTTCC.TCATTAGCAAAAAAGTCAACAATACTTTACGTATATAAATACTCTC.TTCTTCTAGTTATA.AGCTGTGACCAAAACAGTTTTAAATAC.ATATTTTCTCTTTTGAA.TTGTAAGAAGAACAACATATGGCAAAGACTCAAAACTTT.GTTTGCTTCAC.CGCCGT
JJ=    71  MV=                CTTGCTTTTCGATAGTCGT.AACCGGAGACTC.GG.CTTTAACCGGTAAAGTTGAAAACTTTCCGGTCATTGAAACAGCA.GCACCGATGAGAATCGCTGATTTGGCAAAAGATTTAAAC.TTT.TCTGGAAAACAATAACCAGAACTATT.CTGATTCGAGCTAGCTCTGATACGAATAGAAAGAAGATCGCGACGGGGAATCAGAGGTCCGGTGACCGGAGTCGC.TTTAACGGCGA.CGAAAGAAGAAACCAATGAAGAA.GAAGCTGAGAGAGACGAAATCATGTCTTCCTCAGAGCTTCA.GAGAGAGTA.TCAAAG.GTTGCAG.AAGCACAATCAAAATCAAAAGAGATGATGAACAAACAAAGCACTAAGCCATGGCGA.TATATCAGACA.CGCGTAGCTTGTGTGAA.GTATA.TTTGGGCTTGGTTTTTATATTATGGGCCTTTAAA.TAATTGGGTCTTTGGCCTTTTAGTTTTCTTAAGGCAGATCTCCGGC.GAAACTTTAGACTG.AGATACGGAAGAATCAGATCAACGCAT.GCGACCAAGTAAATCAA.AATCGGGTTGAAGAAGAAAGAGATAAGCTTTCACATCAGTAAGTTGATAAA.TTCATG
JJ=    72  MV=                TTTTAGAACATGATAATTC.AGGGCAATAATT.GC.ATAAGTAGAGTGATGTTTGCGTTTTGCTTCTCATCACACACTCG.TTTCCCTGGTTGCGTGTTGCATCTCAAAAATATTGCAAA.TAT.CCCGAAATAGAAAGTTTTGGACCCTA.TCTGGTGATATATAAAGAGAATCCTTTTGGCCTGAGTCGAACTGATTAACCGTTAAATATTTTACTACTGAATGG.CACCTGAATTA.TAGGCAATCTTTACACAACAGGA.GTTACAGGACATCGAGGCTCCAGTGGTATTCGTCGACCTCA.TCAAAACAG.ATTAAA.ATACATT.AGAAAAAAGTTTTTTTTTTAATGAATCTAAAAAAAAAGTTCAAAGGAAAAAGGTTA.AAAACTTTGGA.CTGTGTAGATCAAAATT.AGTAT.GAGAAAATTTCAACTTGGAGTTGTCCCACGGTTG.CATTGTGATTATATAATAATAATATGTGTGTATATATAATAACACA.CTAAACGTCGACAT.CGCATACTTCCTTCAAGCATTTGGCTT.CTTTAGCTCTCATAAAC.TTCATACCCATTCAACACTTGTCCTTCTAATCATTTTAC.TCAATTGAAGA.CCATTT
JJ=    73  MV=                TGTTAGACTACAAGTAAAT.GTTGATACCCAA.TT.TTTTGCACGTATAATATAAGAATTATTTTCCAATTAAACCTTAC.TATTTACAGATGAGTCTAGAATTCTCTATCTATTTTTAA.AAA.AATGATTACGACCACAACTAATATAC.AAACAAGATTCATTTCTTTCTTTATTTTATTTTTATTTTTCAATTACGACGTAAAGGATGATCCATGAACTATAT.TGTTTGTATTA.GAGAATCCAATCAAACCAATCTC.TTTGGATTAATATCAAATTATTTTATCCCCGTATCTTTTAC.AGTTTCAAT.TTAGAT.GACGATT.TAAGAAGCTGCAGGCGTAGCAATTATTTTAATAATTACAAATAAAATTGAGTGAAA.ACTGTCAACAG.TCTACTTATGTGTAAAA.CTAAA.TAAATGAATAAATCCTCGAAATTTAAAAATAATG.AAGAAGTCAGCATCTTCATAATGGATTATTATAAATATACACATAG.ATGGATGTTCAGAC.TTCATTGAGATCTAAGATCACTTGAAC.ACTTATAAAAAATATTT.TGCTCTTCTTTCTATATATTTATATAAAAAGTCAAAATA.TCAAGAAGAGG.AAGAAG
JJ=    74  MV=                AAGAGATAGTAAGTGTGGT.GGAGACATGACG.TA.TTGGTGACAAAAAAAATTATAGAGAGAAGAAACAAGCTTCAAAC.CCTCCCCAAGACAACAAAACCATCATTGTGGGGAGCATT.AAG.AGTATGCAACGCAAAGAGGCCTTTCA.TTCCCTTGCTCTCTCCACTTCTAAGAATTTATTGGTTTCTTGTTATACTAATAAATTAATGGAACCCTAAAAACA.AGGTTATGAGA.TTTATCAGTAAACCTACGCTTCT.GTCACTAATTCGGTCCAAGTACATTGCTAGAACTCTGTGAC.TTATCTTAC.AATGCT.ATTTCAG.AATAATTTCAGACTAGATCTTAATTGGTTCCGTATGTATTACTGATTTCCAAATCA.TTAATTATTAA.TGGGCCTATCTAAGCCT.GTTTA.ATAAATGGGCCTTGCGTCAAAGTCTCCATCACTG.AAACCGCCCTTTTTAGGTTAATCAATACTTTATAACCGAAACTGAT.ATTTTTTCTAGGGT.TTCCTCTTCCGCATTCGTCGTCTTCAG.CTCCTCCTACACAGTTT.CTTCTCTGAATCGTAAGTTTTGAATTAATCTGCAAATTC.GTTTAGATTCT.TATCAA
JJ=    75  MV=                TTAGAAAACTACTATAATT.TTCTTGACGTAA.TA.TTGGTGGGTTTCATGCTGCGGCTGTTGGTTGGGAAACGTCCAAT.ATAAACATTTCTAATTATGTATATACCTGAAAATTTGTA.AAA.GCTAATCTAAATTGTGAAACATACAT.AACAAATACTTTAAGAAGAAAAAGTCATCAAGCAAACAAGAAGACATGACCTAGAACCATTTCCGAGACATTATA.TTAATATAAAA.TTGATATTCAAATCCTCCACGAT.CTTACAGCTTTCAACTTTGAGTATTTCAACGTTTTCTCTGA.TTACACATA.AACTAA.AATTTGT.TTTTTTGTTTTTTTAATAGTTGATAGCATGTGTTAATTATTAGTTTATATCATACA.ATGACCTTAGA.ATCCGCAGATCATTTCA.AGAAC.TCAGAACAAAAGCTGATGTATTCACTTACATCAT.TGAATTGTGTCAGTTTGAGTAACCCATAATATAAATATACGCAAGT.CAAAATGCATTGAG.CTTATCTCTCATTTAGACTTTAAATTT.CTGATTTCAGAGAGGTC.AACTCTTTAAGCCAAGCCATGGCTCATATGGTTGGAGCA.GACGATATTGA.GTCATT
JJ=    76  MV=                GAGATTTCTCAACGTTGAA.AGCGAAGATTGC.TT.TCAAGCCATATTTCTCAAGAATAGATCGAACCTCGAGCTGATCC.TGCTCATAACCGCCGAGATTTGACTTGAACACATCGATC.GGA.CCTTTTCCACACTTATACAGATGAAT.CTCCACCTCAGGAACCTTCGCCGCCGCGGTCGTCGATCTCAATTCA.CTTTCCGGTTGAGAATTTTCGAGCAACG.GAGT.AGTCTC.TTCAATCTCTTGATGTGGTGGTG.GTGGATCTCTCTCCTTCTCCTTCTCCGTCATCGATGACATG.ACTAACAAT.TCACCG.TCCGATG.GAAAAAAAGATTTATAATCCCAGGAAAGCAAAAAATAAATATTCTGTTCATAACGA.CGTCGCTTAGT.AAAAGGCCTCGTAATGT.TTGGG.CCTTATGATGGGCCTAAAGGGTATAATAGACAAT.AAGAGATTGGTTATTCGGTTGTTACCTTTTAGTTCGTCTTCTCAGA.GGAGAAGTGTTTTT.TTTCTCCGGCGAGGTTGGAAAAAAATG.GAGGCAGCTTTGGGACT.TCTCCGGAGAATGCCGCCGAAGCAGTCGGAGACGGCTCT.ATCTGCTCTTC.TAAGCC
JJ=    77  MV=                TCATTCGCAACTCCTTGCC.CTCCCATAGTTT.TG.TTTAAATATGTCAAATCTTTATTTTCATATACAAAAATCATTGG.TATCCTGCAATAAATATTTTCATCAACGTGGACTTAACA.CAT.CTAAAAACATATCATATCAAAAGTCA.CAACCCTACTATTTATTTTGGTCTAAGAATAATATGATTCAATTCATATTATTTTCAAAATTCGGTTTGAGATTA.TCCTTATAGCT.TGAAATCGATGAATTATGTGGTG.CATGCGTTAATTGCAATAGGGTCTTCATTAGAGATTATTTT.TTGTTTTGA.TTATAA.GATAATG.TACTACTTTTCTTGATTGTACGTTAATGTAGTTCCAAGTGTAATAATGCATTTGCT.CTAGCACTTCT.CAATTTCTCTAGAATAT.AAAAT.ATTAATTGTCCCAATTCTATAGAGCCAACATATA.AACCCCACCATGCAACAGATGTATTATTACGTGTATATAACTAACA.ATTAGCTTTGGTAT.TCAACATTCTCATATTCACGAAAGCAT.TCCATTCCAAATTAGAG.AATCATAATTTCAAAAACGTTGAATCATTTTCTTTCTCG.TTCAGAGCTCT.AGATTA
JJ=    78  MV=                GTCAATGCCAAAAGCATTG.GAAAGAAAAATA.TG.CAAATAACCAAGGAAAAGCCTCCCAAAACCTTTAAAAAACAAGC.CTCAGAAGACAAACCCTTCTTCCATATCCACCTTTACTC.CGT.TAACATTTGATACAAGGTCAAGTGAA.AGGGTAAGGCTAAAAATTTGCAATAGTAAAGGCAATCATCACTTTAGAGATGAGAAAGAAAGGTTTAAAAAAGAG.TCTCCATCTCC.TTGAGAAGATCCTCACTCTTTAG.GTACATGAAAAACTTACATTCTTCAATCCTTCGATCATTGA.GACAAATAA.AATATT.TGCAAAA.AAATTGTCAATTTATATATATATATATATATATATATATATATATATATATATATA.TATATATATGA.ATACAAGAAAAACAAAA.CGTGA.TTGGGCTAAAAATCTATCAAAGGCCTAATAATTG.GCTACTGGAGGCCCATAAAAGAGTATCCACATCAAATACACTCTAG.TCATTGGCAAAACT.TCTCTAGTAGCTTCCGATTACCAGAGC.GAAAATCCAGCC.TCCA.CTGAAAGAAACTTCTCAGGTATTTTTCTAGGGTTTTTCA.GTTTTCAACAT.TCCAGC
JJ=    79  MV=                TTTTTTCTGACCAAAGACA.CAAATCATTGAG.AC.AAAGTCACCGAGTTCCGACAAATCCTTCTCCTCAATTACACTTT.TTCTCCCTTTAATAATTCATCTCCATTATATACATACAC.ATA.AAATTTTGTATGGTCATGTTAAGAGT.AGACATTTTATGTATCACATAAGATGTACATATAAAAGTGTTTAATTTAAGGTTTGCCCAAGAAGAACCAAGATC.TCAAAATATCC.TTCATGGGTGGAAGACTAAATGA.AAGAATCCTAGGTTATACTAACTTATTATTAACTCAAAATC.TCTACTTTG.ATATAA.GATTTTA.CTAATTCATCAACAATTAATTTGGAACTACTATATAACTAACACACACCCATGCAC.ATACACATATG.GAATGATCTTCTTTATT.AACAA.AATATAATGGGCCTTGGGCCTAGTATTTGTTTAT.TGGCCCATTCAGAAACATGCGCTTCTTCCCCATCACTAAACTTGTT.CAACGCTCAAGCGA.TTCTTCATCATCCGTTTCGCCATTTTT.GTTTCTCAGTGATCTCT.GAAATGGTCTCTTCTCTTTTTTTGGTCGAATCCAATCTC.AATTATGTTGT.TATCTT
JJ=    80  MV=                TCTTCCAGAAAATAGAAAA.GAATAAGCAACC.CC.CACACAACTTTTGCGATAAAACTAATCACTACAAGAGTTGTCAC.TGAAAGCATCTAAAAATGGTTAAGTTGGGGAATGCAAAA.AAC.TTCACACCTGAAACCACATAAAGACTACTAAACCCCTACAAATTTCTAGTTATATTCAGGGTATTTAACTATTTATTATTGTAATTGAACCATCATTTAGTA.TTGTAATTTTT.GTTTGAACCACTTAAACTGTAGC.TACCAATCAAATTCATTAAAAAGCTTTAAAAAATAACAATA.ACTTTCCAG.TTATTC.ATAGAAG.GAAAAGCAAAGAACTATAAAAAAAGACTTATTCTCTTTCTCTTTTTGTACATAAAG.AGGAAGCAAAC.AAAGAGAGCCAAAATGG.TCGAC.ATCTTCTAACAATTATTTATACTAAATTATATAT.TCACACATATCATGCTTATATATATATACACATGTATATAATGGGA.AGGCAGAGGTAATG.ATGATGATGATAATGGGGAGAAAATGT.GAAGATTGTGGGAATCA.AGCGAAGAAAGATTGTGTGTACATGAGATGCAGAACTTG.CTGCAAATCCA.AAGCCT
JJ=    81  MV=                TCCATTAAATGTTTGGGGC.CATAAGCCACAA.GA.GAGTTGACTTTGATCACGTTGACGAGTTCTCAATCATAAAAGCA.TAATCAATTTAACATAGTATGAGACTTATAATTAATTTA.ACA.AAGTATTCAATGGTGCCAAAAGAAAG.TTCAATAAAGTACCGACCATATTAAAATTCATGTAGAGATTTAATTTAAAAGTGAACATGGTGCAATTTACAAGT.TCGTGACCTCT.ACGCGGAATGGTTCATGCAGAGT.AACAAACAAATGATAATTTAATTTAATAGAATGATAATTGA.TTT.ATATT.TGCTTC.AAAGAGA.AAAAAGTTTAAAACTGAATTATATCCTTCTTGTCAATGTCACAGATAGTTTAATAC.TTTATATAGAT.AACGTCGAAGACGAGGT.TACAA.AAAAAAAAGAAAAAAGAATTCTGGTTAGAGTTGA.GAAAAAATAGTAAGTTATGTAGCATTCCACTTCTATAAATTCCAAT.GAATACTGTCTAAA.AGTTTTGCTAAGAACTGTATAGCCATG.ATGAGAATGACCGGTTT.CATAGTAGCTATGATGATAGCAGCGGCGATATTCACTAC.TTGCGTTGATG.GAAACA
JJ=    82  MV=                AGTTCTTGTGGACACTTCT.AGTCTTGTAGTG.AT.TAGATTTTGGTGAGAAGATTTATTTGATTGAAATAAAATTAATG.TATTTTATGTGGTGCCCACGTGGGGTATAGTTTTAATAA.TAA.TGTCATTAAAGTTTTTTTCGTTTGCA.TGTGAGTTTCCTAGCTGTGAATTAATTAAGCTGCAGTCACTTAATCTTAATCAACAATAGTACAATGCAATTACT.TGGATTAGATA.AAATATCGAATTAGGATTACCGT.TTAGATTGTTTTTTTTCCCTCAAGTTTAGTGTATTTGATTT.AGAAAGGAA.TTCAAA.TAGTTTA.TGAGACTATTTAGATAAGTAAGATAACCATATGTATGTAGGCGAGTATTATATATT.TGGTACCGTTA.CTATATATCGGGCCTAA.TTAGT.AAAACATTAGGCTTTAATCAAGTCTAAGTAATAA.AGCCCACCAGGCCCAATAAAGAAAATCGCTAGGGTTTAAGTCTTAA.GCACAGAACAAGGA.GGCGATGAAGAATTGAATCTGTAGTCG.AAAGAAAAGAGTTGGGA.AAAAAATGGACGCAAGCATGATGGCTGGACTTGATGGTC.TTCCTGAAGAA.GACAAA
JJ=    83  MV=                GCCAAAACACTCTCTCAAA.CTCTTGTATTTT.CT.TCTCTAGAATTGGTGTGAACTCGTTTCTGATTTGTGTCTTGGGA.TGCTATAAAAGAGTTAATTTTCCATTCACAACCGCTTCG.TGA.TTGCATTTTATCATCGACAATTTCAT.TCAACCAGAGATTGTTTTACAAACTTGGCTTGTCATGATCGACAAGCAAGTACATTTTGTAATTAACAAAGGATC.AAAAGACTAGA.ACATAGCAATACAATCTGGATCT.GCAACTTCACTTCGTTCTAAAACTACACTGCCTTATGATAT.CTGCGATCA.TTT.AA.AATGTAA.AACTAAAACCTAGTGAATAGAAGAAGAATATACTTTCAAACAACACGGAGTTTATC.TTCTATTGGCA.TACTAGATTTCTCAGAG.GAATA.TTCTTAATGCTGATTGGGTTGTTACGATTTTTTG.GCTAAATCTTCTAAAGATAAGTTGCAGGTCTATCTATATAATGTTG.GATTCATGCAGTGT.GGTCGTTGGAGGAATTTTTCTAGCTCA.AATTCAGTCATGGCCTT.CAAGTGTAAGTGTCAAATCTCCATTGTTTCTATGTCTAA.GTTGATTCTTC.GTTTAA
JJ=    84  MV=                AGCAATTTATTAGTCAAGT.TTCATATTAACA.TA.ATTTTCATCGAAATTCTCTTTAGCATTATTCGAAAAACCAAATA.TACTGTAATACTAGCAAGAAAAACAATAGTTTTGACATA.TCT.TGCTTCATAACCGAATATCTCATTAC.AAAATAATCCATTTTTCACGTTTAGATAATCAAACGAACCCTCACAGAATTTTCTACACAATGCAAAAAACAAAA.ACGAATTTCAT.CGAGTATATCACGAGTTATGGTC.AAATGAATCGAGTCTAAAAGCACAACAAATATGACCAAAGC.ATCTAATCC.ACATCC.ACTAACT.TACTCATCCCACCATCTACACTCCTTCTTTCTCTGCCGTCGATAAAATTTGATCCA.ACGATTAATAT.TCAAACCTGAGAAAAGA.GTAGCGATCCGCGTAGTCATTGTTTTAACCAATCAGAAGC.CAGATATGAATTGCCGTCTAATACACATCTAACTATATAAATCGGA.CGTTTCCAATGATC.CTCTTCACAATCCTCATAATCACTTTC.GAAATTACATTTACGCT.TTCTTGCAATCAAATTTTCCGATCTTAAGTTCAGAAGAC.GATGTCAGAGG.TGGAAA
JJ=    85  MV=                TAGAGAAAATTCATTAACA.AGTATCTATATC.TC.TCTAGTAGAGGTAGACCACAACTTAAAAATCTCCTCAAGTCATGGTGGGTCTAACTTGTAGGACTTATATGGGCCAAATTGTAT.AAC.TATATCATGTTAAGCTGAAACTGAAA.GTAATTGGTTCCTTTTAAAAGCTTAGCCAAAAAAACTTCAAAATGTCTGAGTCAAATGTAGGTTGATTTCTCTGC.AATTTCCATGA.AAGATAGATAGATAAACTCTTAC.CAAAGTTTCTGCATATCAAAAGTTGTCAATTTATGCTCAAG.TCTAAACCA.TTCCGA.TTACATA.GGATCACATGCTTTGATTCGCATTTTCTTCTACTATATATTTACATATTTTTTTGT.CCTCTACACAC.AATGATTAAAAAATGAG.AATGG.ACCTACCTTTCACAGCATTTCTTTATTATTATTT.TATAAAACCAGTACAATTTTACTAAATTATGATGTTAAAGTAAGAG.ACTTTGAAGAAGAC.GACTTAGCAAAGACCAAAACCAAGAAA.TTACATAGGAACAAGCC.AAGAAGATACATAGATAATTTCTTTTTGCTTGTAATATA.TTTACAACTTC.ATAAAC
JJ=    86  MV=                ATCATCTAAAATATGTGAT.TTTGAATTCGAA.GC.ATAGTAACAACAATATTAAAAACTATTACGCCATAAACTATAGC.CATAGTATTTTTATTTATACTTATTTATACTTTCTAACT.TCC.AAATTTTTATATTTTATATAATAATC.ATCAACGCTATATATCTAGAAAGTAAAACCAGTAAAATCTAACGTACGAAATTAGATGGAGTTGTTAGGCACATT.TCATATATTAA.AATTTTAATGATTTTCTTTTAAA.CTTTATGATATTTAAAGCATGTACATATTCTTTTTTTGGTT.ATAATATAT.GTAAAA.ATTTGGT.ATGCTTTGTCTATAGTTGTAACCAAATTGATGCATAGTTTATGATATTTAATAGTT.TCGAATATATT.CAGTAGGTAGAAATTGG.GGAAT.TTTTAAAAAGTTGACAAGACTGCCCCAAAATCGC.AATGATGCATTTAAAATATTCTGCAATTTTTTCATATAAATATAGA.CACGTATAGATAAG.AGTGCACACAAAACCACAGACGACATA.CACGAGAAAGAAAAAAA.ACCAAAATGAAAACTTTTGCCAACTTTGCAATTCTGTTT.TTATTACAAAG.CTTATT
JJ=    87  MV=                GTTTCCCCTCAGGCTTTCT.AGGCTTCATTGT.TT.GCAATTCTTAGCCTTGCGACTGCAAAGTTTAACATGCACGTCTG.CAGTTTTGGTCCCATGGTTAGTTCGTTTATGTGACTTTT.GAA.AGTTTCGTTTAATACTTGTACTCTTT.TAAACACCAAAATTTGATAAACAAGAAGAGCTATATTAATATTAATCAACATTTACTATATTTTCATCAGATTAT.ATGTATAGATT.AATTATAATCAGAATTTATCATT.ACATAGGTGAAGATTATTATCAAACTGTACAACTTTATAGT.TTATTATACACGAACC.CATTTTT.ATGATTGAAATGGCGTCCAAAAAAAAGAAACAGGGTCAGATTGAAATGTAGCTCGT.TGATAATCAAT.CGCAGCCGTTGATCATG.CCAAG.TGGCCCCTGCGATATTCTGAGTCTCTGACATCAG.CATACCGTTGGGGGAATGAGTCGCCTTCATCGGTATAAATAACTTT.ATTTCAGATTTTAT.GCTCACACAATTTCGAGAGCGCGCGCA.AGAAATTGAGAGCGAGA.GAGTGTGAGACCAAGAGCGAGGGATTGATTCGTCATTTT.TGTAGCTTACT.TTCTCG
JJ=    88  MV=                ATCTCATAGGAGTATATAT.ATGTAAAAACTT.TG.GAAGAAATAGAAATATGGGTAACTTAGGAAATATGAGATATTAA.CTAATATGGATGAAGATAAAAGTAAGTAAATTCCAGTTA.TAT.TAAGATTAGGATTGATATTGATAAAA.ATATGGGTAACTTAGGAAAGAAAATAAAAAAATAAAATCGAATATACGATTTAATATCTCTCCTAAATATCCGGG.ATCAATATCCA.GTACATGTTTACCTGGAAAACAA.TCTAACGGCTGATTTTCCACGAATCCTATCTTAAGAAAATG.TTAACCGTC.GATTAT.GATCCTA.CGCTGATTCTGCTGGATTTTTCCTTATAATGACTTGGGTAAAAACTTCCAAATAAA.ACAAGATAATT.AAGGAAACGCTTTATCT.CTTAA.GGAAAATAAAAAAATGTAAAAACACCAAGGACAT.TCACAAATAACAGCTCACGCATATCCGCATATATATATATATATAT.ATATATATATATAT.CATTACACAAGAGAGTTTAAGGTATAA.ATACAATTAGCGAGATC.TTGTGATTCTAATTCTTGTGATACCGAAAACATTGGTGG.CGAGAGAGAGA.TGGTGA
JJ=    89  MV=                AGGAGAACCGAGAGAGTGC.TTCGAGGCGTCG.AG.CTGGTCAAGAGTAGAGAAATTAACACCTGGTTCGGCTCGGAGCG.AGTCTTGAGCTCCTCTCAAAAGATCGTGAAGTGCAGATA.AAT.CCTCTGGACTCCCCGATAAACCTTGG.ATTGACGTTATCACAGCCTCCACCGAGTTCACAGCTCCGATCATCTTCGATACTAAGACGAAAACACAAAAACCC.TAATCGATCGC.CCTTTTTCTCCCTCTCAAAATCT.TTTGCTAAACTGTTTGTTTAATTATCTCTGGATCTTCTCCA.TAAAAATAC.ATGCTC.TCATAAT.ATATATACGAACCCTCCGAACGGTTAAGAGTCTAATACATTACTCTAGAATAATAA.ACCAATATCTA.ACCGGCTTTTAAACCAA.ATATT.CCCGGTTCGAAATGTACCAGATGGTAATTGTCGG.TTTAGCCAGACCAATTTCGGGGATGGCCTTTTATCATTCGTCTTTC.CAGAGAAAGAACGA.GATTGCGATCACAGAGTGTCAAAGCAA.TCTGCTTTTTCTCCTCT.CAGATTCAAAGGTTCTCTTTGAAGCTTCGTAGGTGGTTA.TACTTTGATGG.CGGATT
JJ=    90  MV=                ATCATATAAAGTTTCTATT.CATCTTGTTTAG.TGGAATCTCATCACCTGCTTACTCACTTCTTACCTTTCCATTATATT.ATAAGAGCCATAAGGAATATATACCTTCATATTTTATAT.ACC.CAAAAGGCTCTTTAAACACCACTTCC.CCTTACTGATTTTGTACATAACCATGTATTCACATCACATGGGACATGTGATCTAATTCGTACTTAGGATATATG.TTGAACTTTTG.CATCTGTAGAGTTAAATCTCTTA.TCTACAAAATAAAATGGTTACAACTGGTTGCAACTTGCAAG.TGAAATCAC.TTGCAA.TTTGGTA.TATAAACATGCATTTCAATAGTGTAAAAGTTACTTTTATTTTACTAAAAAGAAAGT.TATAGATATTT.TATATCATTATAGAATCTCTGTC.CAAATCCAATATGGTTGCAGCACACCTGCTTTTG.GTAGATGTACACATACACATGATATCTATATATATACCTTCTCTTG.TGCCTCCTTAGCTC.CCATCAAAACCCTCAGTTCTCATTTGG.GTGTTTCCTTTAATTTC.AATTTTTTTTGTTGGGATTGATTTTTAAAGTTATGGTTG.ATCCTCAATCA.CCAATC
JJ=    91  MV=                ACAAGTTCCTTAACTTTCG.TTGCTCTACACT.AC.AGCCCAAACATTCTACCCCCAAAACTACTCTAAATCACTAGGCC.CGTTAGGCATGTAATTTGTTAATTAAAGAAAACATTTAT.CCA.AAAAAGAAGAAAAAAGGTTTGTCTGG.TCAACCAATTCCAGTTTCGCGAGCTACAAGTAACCTACTAACCTCCATTGTTGTTTGCTCTTTAATGATTTAGTA.TAACTGATTTT.CTGTTATTCGTCTTTCTTACAAA.GTACAACATCAGTTATTGCGATTCGATACACAATTAATACG.ATTCGATAC.GTTGAT.TCTTGAA.ATTGATATATTAGATCACAATATCACGCCCACAAACATTTTGATAGATAAATTATT.GTTATATGATG.TATTTGATCATAATTTC.CCCCC.CATAAATCTCTGACGTACCCACATGGCCACATGC.TACAATATAACTCTGGTTTATCTCTGCCACTATATATCGTGATCGC.TTCATCTATCTTTG.CCAAAAACAATAATTTTGATATCTTTG.ACCTCTAATCTCTCTCA.ATGGCTGTATCATTTCAAACCAAGAACCCTCTAAGACCC.ATCACCAACAT.CCCAAG
JJ=    92  MV=                AAGCTGTGGAGGAGTTAGA.GGGACGGTCAAC.AA.CTCTGACTTGCTTCCCAACAAGTAAACTTATCAAATCAATTCCT.TTTTTTTCTACTTTGTGAATCCATTTTATATTCTTTTTT.CCT.TAGTATCTTTAGTTGTTAAAACTTAT.GAATATTGAATAGACCATCAGCTAATCTATGAAAGCAGGGTATTATTATTATAATATACATTAACATAATCTATA.GTTTTAAGAAT.AATAAATGTTTTATCTAGTTTGA.TGAAGATAAGCACCACAGTAACTTTTATTTCCAAGGCAAATACACTTTTGT.CACTTT.GTCTATT.TTGATTTTGACCATGTATGTAGATTTCTAGCTCTCTCCTTTTTTTGGCCGATTTGG.TTGAGAATTTG.ACGACGACTCGTGGGGT.CGTGT.ACACATTGGTGACTGGTCTTTTGACACGAGTCGCCTCTCTTCTTCTCCCTACCCATTTCCATGAAAACATGAGCCATAGCT.AACTTTTCTTCTTC.AATTGAAACCCACCACGCTTCTTTTGT.TCATTTTTAATATTTAA.AGCTTCCTCCTTTATTGCTAAAAGATTGAAGATTCGCAA.GTTTTTATAGT.TTCCGT
JJ=    93  MV=                TGTATAATCTATTTTGAAT.GGATAATAAGAT.TA.TAATAAACATTTAATTATTGAGAAAAGTCTGATTTAGTTTGGTC.GGATCAAAATTTGTAGACACCGGATTACATGATTCTTTT.TTT.GGACTGTCAAGTAGTTGTACCATTCA.TGGCGAATGCATATAATTTTTTTTATTAATATAAATATTGGGATTCATAGTTTAAAACCCAAATATATTAATTTC.GATTATATGCA.GATTCTGGACTATATAGTTAGAA.TATTTGGACAGTGTCCAACCCTAAAACCAAAACTAAATCCA.AAAATATCT.CAAGCC.CAAGCCA.ATATAGAAAAATAATACTGCACAACAGCACAAGGGATTACTTAGAAAATGAGATAC.ACATGTACATA.AGAATATGGGCCTTACT.AAAGG.GAACAATGGTTTACTATTTTGGGCCTTAACTAAA.TAAACATTGGGCCCAATACGATTCCGGTTATCGTCTTCTTCGACGG.GTTAATTCACGACT.AACAGAAAATTTCTCTGCCGGTGTTGA.CTTCAAACTCTCTTTGA.TTAGATCGGCGCCAACTTCTAAACGCAAATGGGAATCAC.GAGAAACTTGA.TCCTGG
JJ=    94  MV=                GCATATAAAGATATCTTAT.AATAAACGTACT.AG.AGTACTAGGTATACATAAATCTATCGGAATTGAATTTTGAAGAA.AAAAAGATAAACATTACGTTGGCTTACTTTATATGAAAT.TCA.ATGAAAATCACTTAGCCAAAGAAAGA.TAGAAAAAAATCTTATGATATACTCTTTGTGTACGTAATATAACTTTGTTTATAATTATTTATCAACGCAATAGC.AAGCATTGCCA.CTAAACCAATAAGAGAGTGATCA.TGAGCATGTTGGGAACAACACTATCCACTTGTTCGCTTACG.TGGACATTT.TTCACT.GCCACGA.GATCTTCCACTCCCACGCTGCATAACCACAATCTCTACATATCTTCTACACGTGAA.TCTAGTTTGTG.GAAATCTAAAACCAACC.AATCT.ACACTCGCTGACGTGTCTATATGTTAATCTTCCC.ACAAAATGGAGTAATGAACACTTTACTATATAAACGGCGTCTCCAA.TTCAACAACATCTC.ATTCTCACTTACTTCTTTTCTTTTTTT.GTGTTCTTGTTTAGAAG.AAGCAATGGCCACTTCAGCAATCCAACACTCTTCTTTCG.CTGGCCAAACG.ACCCTA
JJ=    95  MV=                ATGATAGGTGAAATGGGAT.TGTTCTTGAGGG.AT.AAGTGAGCTTCAAAAGATAGAGAAAAAGAGATGTTTGACAAACA.CCTAATACCAAAAGAGACCCCATCACAATAAAACATTAAGTCA.CAGTTTCATCATTCTTCATCGATATT.GCGTTATACTTCATCAAAACTCATGAATACTAATAAAATTCTAATAAACTACTACATTTAATCTGATGGGATCCA.TGTGTCACGGT.TAAAAGTATTTGGAAACATGTTT.ATTAATAAATTTGTAGAGAGAACAAATAAAAGAAAAAGAAC.AAAGAAAAA.AGAAAG.ATGGAGA.TGGTGGCTTGGGCCATACTTAATAAAAGGAACATATAAAACACGTTGATGTGGCTG.CCTGCATTCCT.TATTATCCAAGGTGGAG.CATTG.TCATTGGTTGGTTTCTTGAGTTGGGTCCTTATGT.TATTTATATACATATATCTATATCTACTATATATATAAAGATAGTG.TAATTAATATTTCATATTTGCAAGAGCTAAGGCATTGTATAA.GAAATGGGATGGCTCCA.TTCTTTCTTCTCTCCTTTGAAGAAACTATGGTTTAGCGT.CAATTCTGCTC.AAAAGG
JJ=    96  MV=                ATACACAAAAAAATCTGTT.TTTTTAATAGTA.TT.ATTAACTTTAACTAAGTAATATTGTTAAAATAATATAGTAAACA.ATATTAAAAGGGATGGACATATTTTAATCATATTTCTCT.TTC.CTCTTCTCCACATAACTCAAACTTCT.CTTCCTCCTTAAAAAGCCACATCAGCATAATTTACTACGCTTCTGTTTTCTTCACGCGCCTTAATGCTGAATGAA.AGAACTGGGTG.AAGGAGTGTGTTGTCATTACACA.ACTCACTTGTGTTACTTATTTAATATCTTTTCAGAATTTGG.TTATTTAGC.TAATTC.ACCCAAA.ATTCATTCTCAATAGATTTTATTATTTTAAAGATCTTCCTTTTATGACGATAATTA.AAAGTGTTGAC.CAACCATCATCTGGCTT.TAAAA.GCCCAAATTAATCAAGGGATTAGTCCACTAATAA.CGGGGACAGTTTTTTTTTTATAATACTTATACTAACCTTGAGACTA.TCTGGCTTGGTTAC.CAAGTTTTGTGAAAATGGAGATGAGAG.CTTTGGGTTCTTCGTGT.TCTACTGGTAATGGAGGTTCTGCTCCGATTACCCTCACG.AATATATCTCC.ATGGAA
JJ=    97  MV=                GATAAGTTTTACAGAATGG.AGGAATTATTCA.TG.AGCTAGAACCCGTTGCATATAATTACGTCAATCGTGTGCACCTT.TCTTTATAGCAGATAACTTTTTGTGTGGATGATTTTCTA.TAC.TATTAATGTTATCGCCGTATATTCAC.TGAGGTTTAAATCCGACAAAATACGTTGGTATAGTGTAAGAAAACAAATTGGATGCTGGTTTTAGTTGAACTCCT.ATAATAATTAT.AAACAATAATAATGTATAGTGCA.TACATAATTATTTATACAACAAATAATATTCTAAAGGGGTC.TCTCACCAT.AAAACT.TCTCTGG.TCTTCCTCAAGATTCATCTCTCACAAATATCTTCTCCTTTGTTAAAACCCTAAAGC.TAGAGTTTATA.GCTTTTGAGAGAACGAG.AACGA.GAAAGAGAAAGAGAAAGAGAAAGAGAGATAGATA.TATAAATCTGAAGAATACATCTACCTATATAAATACATATTCTCCA.ATCTTTGAAAGCAG.TCTTGATCATTAAATTATCTTTCCCCA.ATCCTTGATAGTTGAAT.CTTCCTTTCTTCTCTGATTGGCTTAGAGCTTGGTATATT.GATCATACCAA.AGTGGC
JJ=    98  MV=                AAAAACAGAGGCTAGGATC.GGAACAGAAGAA.CA.AAACTATGTTGTGGTGTAGAGCGTTTGGGTCCATTTCTTGTTGT.TAGCTAAAGCTATGTCTGGAGTGTTTGACGTTACATGCT.AAA.TTTAGGTACAACTTAAACTTTTGTCT.TTTTCTTGAAAACACGTGTTGAACAAATCTTTTCTGGTCGATAACTCAAGAAATCTTATCTGGTCGCAATCCATC.TTATACCGACG.TGAAATCTCAAGACACGTGAATA.TATAACTTGTTCATAATAACATTATCACTTTTATCGAACGC.ACAAAAGAT.CCTCCG.CTATAAATATTTGTGGTGAAGAACTCTTTATACCAAACAAAAAAAGCTAAATACCAAATAAATG.TTGGTACTCAT.CATACATATATAACTAA.CTCAC.CTTTTTGGTGTGTAGATAAATATATCTAACTAAC.TCCATTACATATTCCAGTCATTTGCTTATAAATTATAACCGTCACA.CTTACCAATTCAGT.CACTTAACCAAACATGTCTGAAAAGGG.GTTGATAAAAAAAGAAG.ACCACATGTTTCAAGAGGAGAAGAGAAAGACAAACTATG.GAGCAATTGGC.TTGGAT
JJ=    99  MV=                TTTACCAACAACGAAGTGG.TTTCTTTCTACT.AC.AAGATGTGATAACAAAACGCTCTTCTTTATCGCATCATCATCTA.CCTAGCTACATGCATCATAATAAAGACTTACATGCATCA.TAC.GTCTAGATGACAATATGGTGATGATG.ATGATGGTTGAGAGGAAAGCGAAAACAGAAAGAGAAGTTGGTTAGAACTTCACATCTAAGCATTTAAATGAGACT.GTTTGGAGTTA.TTGAACACACCCAACTTGGAACT.CACACATCATGTTTCACATTACTTCCCCCTCTCTTTTTAGT.TTATTTTAT.TCCTCC.ATAAATT.TTAAAATATCCAAATTAAAATACAATAGTTTCACTTTCAATTATCTAATTTATCAA.ACCATTTTTTT.GTTATCATAATGGTATC.TAATT.CAATTACTCCATATGAACCGGTAGAGACAATAAC.TCCCCTGGAGATTTTCCTTCATGTATATATATAGTGATGATCATCA.CGTTACTCTTTAAG.TCTATCTGCTCATTTCCTCACACGATC.AAAAAGATAGTTCAAAT.TTTTCTTTAAAGCTTAAGAAACCACTCAGTGGAAACCAA.GACTAATTAAG.GCTATT
JJ=   100  MV=                TGTTTTTTTGGACGGCTCA.TATCTCTTATAT.AC.ATTAGTGTTTAAAAGCCCATTATTTAGTGATTTGTTTTTAAAAC.GTAACGATGATTTAATTAAATTATGAGGTCTGAGGATAT.ACA.AACTTGATTTTTATGAGGTCTCGAGG.ATACAAACTTGTTTTTCTTTTCTTAATGTTTTGTGTGTGTAATATAACAACAACAAAAATTATCGTCAATCTAAT.GAAACTTGAAT.AGTTTACAAACTAAACTCGTTTA.TGTTTTAATGTAATCGAAGTTCACGTGCATTGTGAAGTTTT.GAGCGATAG.AAAAAT.ATTTGGA.AGGCAAAAATAACAATGCACCAGCCGGGAATCGAACCCGGGTCTGTACCGTGGCAG.GGTACTATTCT.ACCACTAGACCACTGGT.GCTTT.TGATTAAGACATGATAATTTTAGTTTAAAACTAT.AAATTCCGTGTGAGTTTTGTCTACAAATCTATCAAGGTCTTCCTTC.TTCTTCAGTTTATC.GGATTTCTATCTCTGGGAGAGAAATCT.AAAATTAGGCGGTGAAT.GATTTAGATTAGTAACAAGCATCACACACACAGATTGTT.TGGTGTAGACA.AATTGG
JJ=   101  MV=                TTCCAAAAGATCTGATGTT.GATGTTCTCCAA.AA.CAGAAACACATTTTATAAGATAAATGTAAATTAAATAAAGCAAT.TGGGAAATATTTATATAGAGTGATGATGAATACGTGAGG.ACT.AGTTTATACACCACAACACAAAAACG.CGTTTTGCTCATTCTCTCTCTCTCGCACACACGTCAACAATCATATCCATCGATGCATTTGACTTCCTCGTTCCT.CCATTTACATA.TGTAGATCCAGTTATGAAAGGAG.TACTAGTTCCAATTTCAATACATTTATATTTAATATTTTAT.TCAATACAA.AAGTGT.TGAAAGG.GATTCGGATAAACCAAGCATTTTTATGTGTATAGAAAAATAATACTTGACTTTGCA.GTTTCCATTTC.CAATCTTCAAAGTCATA.TCTTA.CCAAACTCACATCTCTAGCTAATATATCCCCTAT.ATTTTGTTACAAATATATATATATATATATATCTTACACAAAGACA.GTGCATGTGATATA.GAAATCAAGATGGGAAGCCAAGGCATG.AGTTCACCGAGTCCCTT.GGTGGTGAAGAAATCGCAAGTGGTTATAGTGAAACCCTC.AAAGGCTACAC.CTGAAA
JJ=   102  MV=                ACCTCACATATTTAAGCAC.ATCGTGACATGG.TC.CGATTTTTGCTTTCTTTTGTTTTGTGGCTTAGATTGTAAAGCTC.TGTCCGCACTAGACTCAACTTACATATTCATATTCATAT.TCA.CCTCTGGTCCATATATATTATAAAAG.TCCAATAGAACATGTTCACGAGAATCTGTATAGGTAAACCTCATCCACCATTTAACATTTCATGAACATGTTTGA.CTTCCATTAAC.AAGATCGATGTCTTTGTAATTTA.ATATTAAAAAGAACTTTAACATAAAAACAAGCATGGAAAAT.TCAAAAAGA.ATTGGT.CAAAGAG.TATTGCCAAAACAAAAATGTAAAGAAACGGGAAAAGGGAAGATAAAGCAGCTAATT.TTCTTTCTCCA.ACTCTGACCAATGACCA.TATCC.AAGCGTGTATGTAATGTACCTAGTCAACATGTTA.CAAGTCGTGGCCCTCCTCACCTTATTATATATGTCATCTACATAAA.CATCAGACATCACA.CACCAACATCATTATTATGTTCTTTGA.TACAAAAGTACTCAATT.ATCCTACAATTCACAAATCTATCTCCATGGCGTCCACGA.TGCAAAGAACA.AGCACC
JJ=   103  MV=                TCATAATCAAACACGTCCC.CACTTCCTTGGA.TA.GTCCAAAAAAACTAATCAATCTCAACTATAAACCAAACCCAATT.CAGATTTTTGTCAATTTAAAATTGAATCAGAGACAAAAC.CAA.ATCCACATTATTGTATCTTTACCACA.AACTGGTTGATGAATTTAATACGGTTCGGTGCTCTTAAAAGTTTATGCGACACTGTTTAATACAATCAACAACCT.TTTGTAGAAGAATTATGGAACGGTAGATAGGTGTT.AAACCTTAAATTTTTATTGGGCCTTACTCATCAGCCCACTA.TAATATCTG.GCCACA.TTCGTCT.CTTTGGTCTCATCCGAGTCAGAATTAACAGAAACAAGTGGCTAGATATTCAAGTGG.GCTCAACAGTT.ACAATCATTTGGCCCAA.GTAAG.TAAAGCCAACATAGCCTAACAAATCGATTAGTGC.CACGTCAACCCTCTTCCTCGATTGAAAAGAGGAGTAAACCCTAATT.TCCCAAAATCGCAA.AGACCAGAGAGACACTATGAATCTTCC.ATCGTCAACGACGGCGA.CGTCAACCTCCGCGACTTCCGATGCAGCGGCGAATTCCA.CCGAAAGATGC.GATACA
JJ=   104  MV=                CTTCATAGCTATGAAAATA.ACCAGGTTGCTT.CG.TTGCCCACAGAAAGAATCTATAACCTAGATTCCCAGCATCGCCA.CAACGACTCAACACTCGTATGATCAACCCGGGTCGCAGA.TCA.ATACCTGATTCGTTAAGAGCAAGCTC.CAATTTTGGAACTCTAGAATGGTGATTCCGCAAAATTCTGTAAATCTTCTCGACTTCACCGGCGAATTCATCTTC.ATGCTTCTCTG.GACAAACTAAACCAACCCCATTC.TTTCTCTCTGTTGATTCTACGAAATCGTTATTGAGAACTCT.TGAAATATG.GAACCT.TTTACAA.ATGAGATCAATTCTAGAATTTGCTTGAGAAGATGGTTTTTTGCTGATGAGAAGATC.AACAATGGTAG.AGAATCTACGCATCTCT.CACTT.CACACTCTAAAACGACGGCGTTTTCGTCTTATAA.AGTCTTCTCCTTTTCTCTGTTTTGCAAATATAGCAGAAAACTAAAG.CCCTAAACCTAAAA.GAGACAACTTTCTTCACTCACAGAGCT.ATAGATGACTGATGAGA.AAAGCTCTATGTTTAACAGAGAGTTTATCAGCCATAGCA.GAAAACTCTAC.CACAGA
JJ=   105  MV=                ATCTGAAGAAGGGTCCCGG.CGTCACCATGCA.TG.TATGGTCACTCCTTAAACCAGAGATTCGTAAATAATTATATTGT.AGTTTCCATTGTTATTGTCGATTTATTTATGGTCCCCAA.TGT.TCTCTTGGAGTCGAGGGACCATACAT.TTAGCTTCAAAAATCTTACGATTAGGAAACGTGTGACAATAACATTTGTTTTGTTAGCTACAATTCCTAATTTCC.TATGATTTGTA.CAATAATTTAAAGATTAACACAG.CTTGTGGGATGCACATGGAATTTGTCTAATAGAATTTAGTT.CCATCATAT.TTGCAT.ACAAACA.ATTGTCACCTATTAATACTTTCATTATTACTTTCGATGAAACATTGTTATTGGGTA.TATAAATTAAG.GCCCGGCCCTAAAGCCC.ATTTA.TTAGCCACGTGCAGTAACTTATTATTTTTTTCAC.TTATCAATAGTAAAAAAAAAAGATCAAAATGATCACTCTTTTGAGT.GTGAGTGAACACAC.TTCGTCGTCTCTCTTTCACTACTTTTG.AGAAGCTCTCTTCTTCG.AGCTTCCATGGATGCAATCAAATGCAGTTCCAGTTTCCT.CCATCACACCA.AGCCAG
JJ=   106  MV=                ATTCCAAATTTAGACCCGG.CACTAAAAAGTG.AT.TAGCTTTAATCCAAACTCGAAACTCTAATCAAATTGG.CATTTG.TTCTTGTAACTTCTGTTGA.AGTAAAATAATAATATATC.ACT.TGGTAAGACAGTTACTCATTGCTGCA.AAGATTTTGGATCTATGATGATGTTCTTTGCGGGTCCCACGAATTCTATTATTATCTGCGTACCTTGTCAGAGTA.CAATTGCTGGA.TCTACTTCTATTATTATATTCTC.TTTATGTTGAATATCAAGATGCTTAACCTATGATCTGGATT.CTGTAAAAG.CCAAAT.TATTAGT.ATTAGTTTTCT.AATTTGTTAGTATTATATACGAAACAAAAATGTGAAAAGGATGG.TACCTCTTTTC.TAATTAAATAATCGCAT.TTAAT.GTGAACAAGTTAGTTTTGCTAGTCTTAACATTTC.TTCTGATAAGTTTCTTTGTGAATTGTGTTTGGTCACAGGTGAAGAT.TGAGTTTCTTTGTT.TGATGATAATTGGTTGAAGAAGTTATC.AGAGAAACTGAAGGAAA.AAGACATGAAAAAGCATAAGTTTAGAGAAACCTTGAAGT.CTTTCTTTGAG.CCTCAT
JJ=   107  MV=                TTCTTAAATCAAAAATTAA.TCAAAATTAAGG.TA.GGCTCTAGAGGATTGCATCATTTGCCCACCCACATTAGCCTGCC.ATTATTATTGGACGGTAACAAATTTCCTTACACCAATAA.ATG.GTAAGTTACAATTATTATTAACATTT.CTATATAAAATAGTTTGGTTATTTACATTAATTTTTATTTAATACTATAAACTTAAAAATTCAATGCTGAAAAGT.GTAACGGAAAG.AGGGACATTAAATATATGTTAAT.ATAATAAGTATATTTACTATTTAAAAAAGACTTATGTAAAT.ACATATTGT.ATAGAG.AGAAAAA.TAACCCATAGTATAAAAACTTGCATCTCTAAAACCGCAGCATTGATAATAAGAGTC.TCTTTCTTCTT.AAGTATCTCTTAATTAA.CCCAC.ATAATATATTTACAAGTGGCCGCCTCATACATCC.CCTCTCAAGTCCTTTGCTTCATTTCTTATAAAACTAAACCACCTTC.TTCTTCATCATTCA.TCACCAATCTATCTCATATTCCATATA.CTGAATATGGACTCATT.CTACTTCTGTATATACACATGGGATCCAAACTTAAACTT.TACCCTCTCTT.AAATCA
JJ=   108  MV=                AGGATATCCGGATGTAATC.CAAGGTTTAATT.AT.ATATGTGATCGGTTATTGTCGTCTAACCTTTTAAAAAAAAGCCT.ATGAAATATGTAAATAATTGTTTGGGAAAATTTTGCTCC.TTT.AGTTCTAATCTAAAAAATGCTCCCCT.AAACTAATTACAGAATATGACGTAGTAAATATAGGATACTAGAAATTTATAAAAAGATAAATAATATGAAGAGAA.TCCAATGCAAT.GCACTTGTCCCACAAACCAAACC.ATGCATGGCGAATTGGTGATTGAAGACTTTTCACTGAATAA.TACTACCAA.AACTTC.GAGACTC.ATAAGTGATACACACAACTAAGTCGTCGATGGCTATAAGCTTTAAGTCTATCGCTA.GACTGTCCACA.GGTTTCCTAATCTTCTT.TGTCT.TTTAGCCTTTCTATATTATCCAACATATCTTTAA.ATTTCTTTAATTGACATCTCCCTAGCCTATATAAAGGCATAAGCAT.GAGTGGCACTGATA.AGCAAAATAAGAGGGAATATTAAGATG.ACATCTTCTATGGTCTC.TTCCATGGCTCTCTTTCTCCTTCTTCTTCTTGTGTTTCC.GCATATGGATA.AAGCCC
JJ=   109  MV=                ATATACGATTTGGTGTTTT.GGCTTTTGTGTT.TT.TCTTTGTTCCTTGTCTCTTTAGTCTTTACCTTTTGATAATACAA.ACAATATAAATAAATAAAACCAAAAAGAAGAGGAAACTC.TTG.TTTCCAATGATCTCGGGCATTCTT.T.AATAACAATCCAACAGAACTGTGAAGGAATCTTCTTCTGTGTTTTTTGTTTTGACGGCTTCCATCTTTAAGAAAG.TCAATGGATAG.AAAAGAATAAAATAGAACATGTT.GCTTGTGTGTCCTATAGCACTAACGAAAAAGAACACTGCAT.CTGCGTATC.CTTTTT.GTCTTTC.AAAACCTTAATTAGCAGTGTGTGCCGTTCTGATTTAAGATAGATATGGAACTGCCT.GACGTTCCGGT.GTGGAGAAGAGTCATGT.CCGTT.GTTTGGGATTATATAAAACTGTTTGCGTGTGATG.TAACACTAAAGCCTAAAGACTCTAAACTATAATAACTATATAACTT.CTTTACTGATTGTC.GTGAAAGAGTTTCTGCATTCTTTGAGG.CGTTGACTTTCAATATT.GATATCGAAGAAGAAAGATCGGAGATAATGATGAAGACC.GGTGCTGTTGT.TTCCAA
JJ=   110  MV=                TGCAATAAACTATTACGTT.ACGTTACAAGAT.AA.TAATCTTATTGCAATACACATACATACACCTTACAATAAGATTG.TTCACATATAAAAAAATTCAATTTTTATACTGAGAAAGT.ATA.AATTGTCAGGTCATACAAGTCAAAGG.CTCAAAGCAATACAACCGTTAGTGGCAGATTTGTAAATAAATACGTATCCAAAGGGTAAAAATTGAACCCGCCGG.AATTTCAGTGT.CGTCGAAAGCCAATAAAGCTCGC.AGTCCCAGACGCGCCTCGAAGCTCTCCATGTAAATTGACGA.AACCATCCT.CACGCT.CTCTCAC.AGCTAAGGTTAATATCGTCTTTTTCAAAGTCTAATTAGAATTCAAAATTTCGAGTC.GTTACAAAAAC.CGGAGCGTCCCATGCTT.TTGTG.CTTCGAGTACGTTTTGAATACGGTGTCGTTTGAG.AGCGGATGATATTAAATAATAATATATATTCCATTTTGTCGCATAA.ACAAAAAAATCTCT.GAAACAGCGAAATTTGTGCCGTTTTTT.TCCTTTCCTGCCTTGTG.CTTCTGTTTCTGCTTCTGCTTCCTCTTCATCAGACCCAA.TGAATCAGAGA.TTCTTC
JJ=   111  MV=                TTCTTATAATTTGAACTTA.CTTAATCTGTCA.CA.GTGAGAAGAGAAAAGAGAACACTTGCTTGTATGTTCAAAGAAGG.TTCCAATTATTCTACAAAATATTAACTTGATGAAACTTT.TTC.ACTCATCTAGAGAGCTATTAACAACC.ATTGAATTTTCTGTAAGTTTAGGGTTCTAACTTCTCTGTAAACGTCAAAGGGTCTACAAGTTCTGCATCTTTCAT.TCACTTGCACA.TGTCTGTGTCTAAATTTAATAGT.AATACTATTGTATAAGTGACTCATACCTAAATCCACATGGT.CAAGTATTT.TCAGGA.GAGGTTT.CTAATCCACATGTTGTGAGTAGACAAGATTGGTTACAACTTAGGGACCCCTTATGA.TCATCACATAT.AAAACAAAGACAAAGAC.AGACG.CATGTCTTATGTCTGGTGTGGTTTCTCTTAAGTG.AATCTAAACTCTAATAGTTTCTCCTTATATATATCATGCAACAAGC.CTATTGGATTCTTC.ATCAACCACAACTTGCATTCAAAGAGT.TACGTTATACAACACAA.TTTGCACATCTCTTCCTCTTTCCAATCTTAAACAGCTTT.TCCCTAAATAT.AATGAT
JJ=   112  MV=                GCACACATAGTTTGTAACA.AAAATTATCAAA.AT.GACTACTAGTAAAAGTGTATTTATCAAAATAATCTAGTAGTTAG.TTAAAGTTGATTTAAAAAGAAAAGGAAAAGTATGTGGAT.CCA.CGTCAGGTTGCGTGCACGTAAAAGTC.TTTTCATTCCCTAGTTCTTCTGCTCTGTTGCCGTTGTGAACAAATTTAGGTTTCTAAAAACAAAAACTAACACTT.GTTTTGGGAAA.TCGCTATAATCGAACGGCTACGA.TACCACCGCAAAGCTATCACCTCTACCAACCCGAACACGTG.TACGTCTCT.CATCAC.TTCCACA.TTTCTCGCGAGAAAAACCAAAAGAGTTTCGTAAAAAAAACGAATATTCCTGCTGTA.ATATTAATTTC.TCGTGTACGTTCCGATA.TACGC.TGACGTGTACGAGTCTCTTTATTTTTAGGTTTAA.AAAAACAATGTTATTATTTGTAAACAGTATATAAACCCTTTTAGTC.TCTATTGTTTCATT.ATTCAGTCGTAAAATAAAACCGAATTT.GATTTTTATTTTTCTCT.CTCAAAGTTTTTCTTGGGAGAGCAACAATGGCGATGAGG.AAGCTTTTATC.GAAGAA
JJ=   113  MV=                ACTAATCTTAAAAGTTTGT.TTTTTAATACTG.AC.ATACATTTTTTTCTTGTCATAATTCTTTTTAAAGCCAATTATTT.ATGACCTTTTTTTGGTGAAAACAATTATTTATGACATTG.TCA.TAGAGCTAATTATTTTAAAAACTTAT.AAATAGAAAATCTCACTATATTATACCCAAAATGAAAATTTATGTTAGGTGAAACTGAATCCAATATATAAATAT.AACAATATATG.GTTAATATTTTTTTGAATATTAA.GATAGCATCTATAAAATCTCATGAATATTTTTTATTAGCAT.ATGTGTAGT.ATATGG.GTCAAAT.ATTAAAAGATAAGATAAGAGCCTAATTAATTGATTAGGATTTTGTTATATTTACTT.TTGCTTTCTCT.TCCCTTATTTAGGAAAA.AAAGA.GAGGAAAATATATTTTATATATATTTCCTCAATT.ATAGATTTGACCTCACTCTCAACTCATTATAAAAAGAGAGACTTGC.ATAGCCTGAGACTC.ATCAATTTCATATAACAATTTCTTCCA.TAAGATATCTCAAAAAT.CTTGCTCTTCGTTAAACCAGCAAAACAAACAAAATGTCT.TCGAAGAAGAT.TGTGTT
JJ=   114  MV=                GATTTGTTGAAATGGTAAA.AGATACAACTAA.GA.GTTGGTAAGATTAGGCACTACGTTAGGTTAATATGATTGGAGAC.ACCACTCACTTATAATATATTCTTGCTGTTCTATTAAGG.CAA.GACTGGTAAAACATCTCAACAAAATA.TTGCAATTATTTGTTTTTACGATATAATCTTTTTTTTTTCATCAACTTTTTTAATGATATAATCTAAATGCCAAA.AGACATGTAAA.ATGACATTTTTTTTTTTGTTCAA.ATGACATTTCTAGGTACCACTATTCAGTGCATAAAAATAAT.TTTATGATT.AAGAAA.ATAAATT.CGAGCCCAAGCGCAAGACTCAAAAATAAATCGACATCTCAAAACGGGCCCAATATA.AAGCCATAATT.CGTAAAGGCCCAATATA.AAGCC.TTAATTCGTAAAGGCCCAATAAAGAAAGTGAGAG.TGTAGCGTTAGGGTTTTAAGAAATCCTATAAATTAGTTCATTCGTC.TCTTTCGTTCCTCT.CTGCGTGCCCTAGTTATTCAGATCGCC.GAATTTGCAGTAAGGAG.ACGAAAATATGGTGCACGTTTGCTACTACCGCAACTGTA.AGCTTCTTCTC.TCCTTT
JJ=   115  MV=                TTCAACAATTGGTTAGAGC.TGCTAGTCAACC.AA.ACACACCACAGTAAGTTTTTCCTTTTTCTATTCATACGAAAACA.CCCTGGAAACTGCTCTCAAGTGTCGTAAAAAGTAAGAAA.CAA.ATGTTTGGTCTTTGCTGTTGTAGGTG.CTTCTTACTGACCCCAAAACTCTTACCGGAGCTAGAATACAGTGAAGCCTGTAGCATTCTGAACATCATGAACGG.TCCTTATATCG.CGGAGCCTTCAAAAGTTTGGAGC.TTAGGTGATAGTTGGGGCAGTCTCAATAGACGGAGAACCGA.AGCTAGTCA.ATGTTC.CTAACTT.GATCATCTTTTCTGTTTTGGGTTTTCGAAGAACAATGTATTTTATGCTATTAAACC.GACCGGTCAGA.GCAGATTGAACCTGAAC.CGATT.TCGTTTTTATGGTTTGCAAATGTAAAAAGTTCAA.TGGATAAAGTTTCTGAAGCTTTTTGATTTATATATATATCTGGAAC.GTGATAATACGCGT.ATGAATGATCGATGTGATCTCCAAGTC.CAACGTCTCCTTTCTAT.TTACCGTGTTCCTTCCTTTGAAGTCATTCTTCAATTCAT.CGCTCCATTGT.TCTTCA
JJ=   116  MV=                GTCGGAGTGTGCCAATTTT.TTTATAATACTT.AG.TAGTATCAGTGATTTCATGACATAGAGCATAACAAA.TTTAAAG.TGAAAAATTTGTGGGTCCATTTAGATTTTTGAGTCTGAT.TCT.TGATAAGATCTTGGATCTGGAAGATC.AACGCTTGTACCACTTCAATATTATTATTATACGAATCATCGTATTGCAATAAACACTAGAGTTAAAATTTCATT.GGTCTAAGCCT.ATCTAACCTAGTCCACATGTTAT.TTATAACCCTTCAATGTATATTATATACTATTAAAGTTAAG.AAAGTGACA.AAGTTT.TGTCCTT.TCGAATTCTGCAATGGATAATCTATGACCACTTACGCAGATCTAGAATAATCTTAC.GAGTGATACAA.CTATCAGTAAGAAATAC.AAAAG.TAATTTCTTATGGATTACATAAATTATTATAATA.TTTTATCATCATAGTCCATCATAAGGATATATAAATACAGAGTCTT.TGTTCAAGCAAACA.TATCAATCAACAATACCTCATCTTTGA.TTCTTGATTTGATTCGA.TTTAGTAAGCAAGAAAATGGGTGTTATGGAGAAGAAACT.TCGTTCACTAA.AATGCC
JJ=   117  MV=                AAACAATATAATAATACAA.TGAAAACTACAT.CG.CATTTGATATGTAGTTAAACCGTATATCTCCATTCGGAACTTAT.TTATCTGATCTATAATGTCAATTAGATTTATTATTCGGA.ACA.CAATTCATATAAATGTTAGTTTTAGA.TAAAATTTTAGAGAAAATATGAAAGGAGCCAAACTCAATCTTAGACTTAATAAAGAGTATTTTTCCACAAATAGT.TACAAGAAAAC.CAATTCAATTATTAGCAGCATGT.GTAATGTGTGCAATCTAGTAATCTGAAATAGAATAACAAAA.TCGGTCTGG.ATATAT.TATTATT.GAAGAAGATGCCATATTATTAATTATTATAAAAAAAAGATGCCATATTAATTTTAA.AAAATAGCATG.TTATATAGGTTCTTATA.GTATC.ATATGTAAATGTTTCTTGTTTTTTGTGCAAACCG.CATCAAATCATTATTAAATGAATATCAGTATATAACCTTTGATTTC.TCTCTAAAAAATGT.TAATAGCCACAAGAAAAACTTAAGAAA.GCGCCATTTCTGCTTCT.TCTTACTTCAATCCTTTGCGAGAGAGAGAGAGAGAGAGA.GATAAAGTTTC.TTCCTT
JJ=   118  MV=                TTTTGGAGAATCTTATGCC.ATAAAGCCAATA.AA.AAGTTACCTACTCTTTCAATTTACCTCGTTCGTTTAATCTGTTT.TGATCAACACTCCCCATATTATCAAATCATTTAGGAAAC.GTA.TAAATGAAACGAAAATATATGTTTTA.GTTACTCAACAATGTTATTAAGGGTCAGGCAACAAAAAAATCTTGAGGGGTAAAAACAAAGTTCTCGATTTAATA.ATTATAGACTA.TAGGTTTAAACAGAGACCCACAA.ATTCTGCATTTCTCACCTTCCAACTGTAACTTTAATATTTG.TTTCAAATT.GACACG.GCGGGTA.AAAATAATCAGGTGTATCCTCCCTCACACTAAGGCGAAACTAACATACTAATAAGG.AAGAGACACGT.GTAAAAAAGACCGGTCA.AAGAC.GCTACGTAGATAAAAGTCACGAAGCTTGCTCGTT.TTTAAAATTCAAAGAGGTTTCATCTCCGTATAAGTAGGCGACGAAG.CATACCACGAAGAT.CGAAAAAAAACAAATCAGATTCTCAAA.TACTGAAAATAAAAAGA.AGAAGAGAGAAATCTACGGTGGTGGGTGATTCGCCGGAG.TTCAATTTCGT.AGCTAG
JJ=   119  MV=                ATCAATTATCTATGAAATT.CAAAGATACATT.TC.GAAAGATGATTTTAATTATGTTATCTCATCAATTATATTCATAA.CTATAATTATATATTTTAGGTGTACAGAAATAAATCACT.AAT.CGATGCATGTAAATGTTGATGTATAT.GAATGTAGGCATTATGAAATTCTTACTAATATTTATGTCGTTAATTAATGTTTGGATTTATGTAGACAGCATACG.TCCTATAAACC.AAGAGATGATTCATCCTTTTTAT.CATCCGGAATTCGGGATCTATTAATATTGTTTAGTGTTAAT.ATACAATTA.AAAAAA.AAGTTAG.TGGTGATATACAGTGTATACATTATTTTTTGAATGAAATTTTACAGTGTAGGTTAT.TAAAAATAATT.ATTAGAAATAGCTGTTG.TTAAA.AATAAAAATATAACAATAGAATTAGTTCACAAAA.TGTTATGGACCCATTCGGTCATTCCCCTATAA.AAGGATCCTTGAA.GATATAGAGTTTCC.TCATCTTCTCAAACTAAATCAATTAAA.GAGGTTTCTTCTTATAG.AAATGAATTTCTCTTATTCTTCCTTGTCAACTTGGACAA.CCCTAATGACA.TTGGGT
JJ=   120  MV=                TGTATGATATATCACCTAT.TTTCGATCTTTT.TC.TAATAATTTATTTTATGATGCAACTTTTTAGATTACTATATACT.ATAGAAGAGCATATTGTAATTCTATTTTACCTATATAAT.AAT.AAATAATATTTCGGCGATTTTGTCAT.ATGCTGGAGTGTTACATTAGATGATGACTAGTAGGGTTTTTTTTTTTATGTGAAAACAACAATCGTTGTGTCATA.TAACGCGAAGT.GACAAACAAACAATTCGAAATAT.TAGCAATGTTACAAAATTCGAAATATACGCAATGTTATGGT.GGTGTTGAC.CGAAGG.GTAGTTT.CGTAACTTTACATCATCGCGTGGTCGTATACGCGCCGATGAGATCACAGACGGCAT.TAATGGGCTCC.GGAAGAAGAAACAAATG.ATTAA.TTTAAGGAATAAATTACCACTAAATTCGTTTGAT.TATTTCCGGAAAACAATTAACTAATAAAACTATAACTAACCTTTGT.TTAATTTTTTGATT.TCGCGTCTTCACTGTTGTGGATTTCTT.CTGAATCTTCTGAGCTC.GCTTCACCTACAAGAAGACAACAAGGATCATTTTCTCTA.GGTTCGTAGAT.TCTCTT
JJ=   121  MV=                TCTAACATTTCATAAACTA.TCTTTTATTTTA.CC.CATATACGATACTAAATGTTCGAAGAATAACCAATGCATTAATA.TGACTAATGACTACATTATCGTGGGAATTGAAGAAAATC.ATA.GTCATTACTTACTTTACTTTACTACT.GTTACGTTCAAAAAAAGTCATACAAGAAAGCTAGAAAATGTATAAGTGCAATTATGTTTCTACTTTCTAGATTAC.TACGGTTACGT.TCCCATCAAAGTCAATTTGATTA.AGACGCATTACTATACTTTTTAATAACGTGACCATTAGTAT.ACATTTGTA.TGGTAT.CAATATT.TAAAAACATTTGATTGGATCATAGTTGCCATATGGGACGTGGGAGATGAGTGGGTA.ATAAGACAGTC.ACACGCGCCTCTCTATA.ACACA.TGATCTCCACGCGCTCTTCCTCTTCAGCAGGAAA.GCTTTTACCAATTCAGCAAATCAAGAAGCTATATAAATGCCGCACT.TAACGTATTGAAAC.TTACGATCAAATATCAATCTCTCTCTC.TTTCGACCAATGGACTA.AATCAAAACTTTTGATTTTCCGGCGATGTCAACGTCACA.AACCCTCGGCG.GCGCCA
JJ=   122  MV=                CACTTTTTGCTATTTCTTA.AATATCAACATA.AC.CATTAATTTATATCTACCGCAAATTCCTTTCAAGCGTGATAAAC.CGTAATACTTTATGTAAAAGTAACTTAATTTTCATAAAG.AAA.ATAAATACTGGCCCATTAAAATTAAA.CTTACTAATATACTATTTATTTTCTATTAACTTTCTTCAAAAAGTTTTTTTTTTGTTTTTGTTTTTGTAAGACAA.ATCTAGCTGGA.CAATTATCTTATATTGGGACAAA.TAACTAATTATTGTACGTAATATGTCGCATGCAATGGACCG.TTGTTTTCA.AAAGAG.GTTTTTG.ACTTCCCACAGAGCTACAATACCAAACAAACAAAATAGGACATAGTCACCAAAGAT.AAGGTACGATC.CCTCGTGTTATGATTAT.TGAAA.CGACAACGACAAATAACCAATATATAGGACACAT.AATATGATGCTTTCTAGTTTATATTCATATATATGTTCTCTCCTTA.GTGTATGAATGAAA.ACATAGCTAGATAAAAATCAAGCTTCA.CCTAATTAGTGTATTCC.CCCAAATTTCTCAATTCTCACTAATGGCTTTGGTCAGCT.TACTTGAAATC.TCCATT
JJ=   123  MV=                GCTTGTGCTCTATAACCTT.TTGCAACTACCA.TT.AACAACTTATAAATAATAATAAGTTAATTAATCATAGAATTTGC.AGTTATCATTTGAACCATAACGCTTTCTTAATTATTTCT.ACT.CCCACATCAAATACTATATTACATGG.CGTAATATTAATTCCTACCAAATTCTTCTATTTGTTTTAGTTAATTTATCTAATCATGCATGTAAATACGTATTT.ATAAATACTTC.ACTCAAGAATTAACCACAAAACA.GTAATTCCTTCCTTCTCAATTCGGATCCTAGCTTGGTGTAG.TGTGATGAG.TAATAA.TTATCAA.AACATTTCTCGATCAATATTATTAGGTTTTGGTGGGGAAATATAAAAATTTAAACG.TGCACCCAATT.ATGTCTCTTCTCTTCCG.GCCAA.CATCTAGTTGACACTTGTCCTATATAATCTTAAG.ATACTTCTGTCGACATTGTGTTCCACATATATAAAGGAGGCCATGT.CTTGTGATCAGACC.TTAAACAACCAACAACAGACGAGCAAC.TACTAACAATGGCATCC.ACAGGCGCCGCCACTAACCTCCTCCTCCTCGCGATGGTG.GTGGTTGTGGC.TACTGC
JJ=   124  MV=                CGACAACTAGATTTTAACC.CCCAATACACTG.TA.TGAACAATTTCTTTTTTAAAGTTAGTATATATAAAAGTTTGCAA.ATTGAATCTATCTATAAAATAATTTTATTTTATAGTTTA.CAA.TTGTTATTAAGTAACGTCCTGCCGAA.CCCGTCCCACCAACCCGTCCCGTTAAAAAAACTCAATTTTTTATTAATGCTGATCTTATTTATGATAAGTTTATG.AATCATTGTCT.AAATATTTTGTAATTTTGTAGTA.TTTATATGCTATAAAATATCTCTACGGTTTGTTGATTATAA.TCAAATTAT.TATAAT.CATGCAG.AAAAGCAATATCAAAAATAATAATTTGTAAAATTATTCCAACAAAGAAGCCATTGA.AAATGTAATCG.AATCAAGTTATAGTATT.TTAAA.ATGGTGCTTTTTCTATTATCGTGTAGTTAATGCA.ATATCCAAGTAGGAAGTTTTTCCTAGCAAGTATAAATCTTTAGAAA.AAAGCACAATCGTT.GCATCGATTTCCGTGAAACTCTCTCTT.TTGCGGAAGAGTTTCGT.TTCTTAGATCTAGTCCGCTGTTTTTTCTTTGTTCTTCAA.TCGTTGGTCAA.ATCTAC
JJ=   125  MV=                TCAAAGTGATGATGTAGGT.TATTTATTGCCG.AG.ATTTGTGAAGGCAGTGGATCTCACAATCCCTATCTTTTCCTCTT.CTTTTTTTTCTTTTTTTCTTTCCATATATAGAGAAGTTT.AAA.TTTAATTGTACCATTAAAAGCTCACC.AAATACCAACTTATACATACAGTCAGTATCTATATCAGGAATTTATATGTATGTGTGTATACCGAATAATAGTAA.ACTCATTTTAC.TAATAAATAACTTTGTTTTATTA.TATATTTGATAAACAACTTGTTATAAATTATTTTAATATGT.TAAATTTGA.ACTTAT.TAAATTT.TAAGTAATATTCTAGTGACGGAAGTATACATTGTATTTAAATTGCATAGATGTAAT.TACTTATTTTA.AAAACTTATAGCACTAT.TCAGT.GATTTACTTTTCCAACCTAAAATCGAGGTGTAGA.ATGTCTACTCTGGAAAAAAAAATCGCCTATAAAATATCAATATCAA.TGGTGAGTTTTGTT.CTATGTACCAAGTTTCTCTAAAACAAT.TTGTCTTTCTATTAAAA.ATAAAGAGTACCACGATGGAGCCTCACAGAAAACACTCG.GTCGGCGACAC.AACCCT
JJ=   126  MV=                CCAACTCACTTCAAAAAAG.GTACCTTATCTT.CG.AAATATTTATTTCTTCAATTATTTTTACATATATATGAGAATAT.ATATATATATATATATATAGAATAAAAACAAATTATGAT.CAT.TGATCACCTTAGTATAATAAAAAGTA.AAATAAATCTAGACATAATTACGTATAAGTGCTTATAATTAACCCCATTAATCTCCGACAAACTCTACCCGACCA.CAAATTTTCTC.AATTTAAAATCCTTGTGAAAGAA.GCTTACTCACACTGCTACACATGAATGTTATTCAATTAAGTGTCTTACTAT.TCAACC.ACATTAT.GCTAAATAAATTAATATACAAACGTATATTAAAAAAACAAACAATATAGTTATATATAAAGTATTCAA.AAGAAAAAGAGAACAAA.ATACG.ATCGACCTTCTCTTTTTCTTCTATCTATCATCTT.TCCCACGCTTTCACGCTTTGCCTCATTTTATTAATATTTGTTATTT.GAAATCATTCCTTC.ACTCCTTTCTTCTTTTTTGCTGTTTCA.GACTCACCAAAAAAACTTCTCCTT....................................................
