# Supplementary material for: Multiple Alignment of Promoter Sequences from the Arabidopsis thaliana L. Genome
Source: Genes (Basel). 2021 Jan 21;12(2):135. doi: 10.3390/genes12020135 (PMC7909805; doi:10.3390/genes12020135)
Supplement: Supplementary file 1 [file genes-12-00135-s001.zip › Multi19.txt]

JJ=     1  MV=                TGTATCACATAAT.TATGGCCTTATCTTGTTAGGGATTTGATTTTTCAACCACTAAAAAAATATCTTGTACAGTAAGT.CTTCTATGCAAGTCTTCTAAGAAAGGAAGACC.A.A.GTTTACGTATTAT.TTGTCCCAATTGTCTTGTAATGGGATTTGATTTTAACCACTAAAAC.AAT.AT.CTTG.TATA.GTAAGTCTTCTATACAAGTCTTCGAGGAAAGGAAGACCAAGTTTCTCC.TCTCTGTTACTG.TGTTGTATTATTGATATACTTCAAAGAGTTTTCCTTTGAGAAATTT.CGTCTCTTCTCTCTCATCCTC.TGCCATGGCGTCTTCT.TGC.TT.CAGATAGATATACAATGTTCTCAGATGGATATACAATGTTT.TCGCGAGCTTCAGTGGAGAAAATTTCGGCAAATTGTTT.CGTGGCCATCTTGTCAAGGAGCTCGAGCTCGA.CCGTGAAATGATGGATACATCCAAAGATGATGATATGGAGATAGCTTCTTCT.TCTGGCAGCCGGAGATACGACGTTTTCCCAAGCTTTCGTGGAGAA.GATGTCCG.TGACTCATTCCT.CAGCCATCTTCTCAAGGAGCTCAGGG.GCAAAGCAATCACAT
JJ=     2  MV=                AGGTTCTTGTTTC.TTGGACAAGATTTGCTTGTGTCACAGTTGCAACGGTATATCAAACTCCAACCCCAATCACTTCTGGCTGTGACTTTTCCTTATGTAACCAACGTTAT.G.A.GCCAAACATTCTT.TCTCTTATGTCGTTTGATTACTCCTGCCTTTTCCCGCTACTTAGCC.ACA.GT.ATCA.TGGT.TGGATTATTTTCTAAACCGATATGGTCCCAACGTCACAAACTTCAAAC.GGCACAGATGCA.AAAGTAGTAGTAAGCCAAATTAGAGAGACTACTACGGTTTCTTGAG.AGAGCAAATATAGATGATAAA.TGGTAGAGAAGAGACA.CGC.TT.TGTCCTAATTATAGCTAAATGAAAGTTTACATTTTTGTCAG.AAGAAATCTCCTCCTCTTTCCTTAGGAAGAAGCTATTT.CTCCACGCTGTTTCTACAATTTCTCTCTCCCT.TTCATTTT.CTTTCTAATCTTCTTCATCAGGTACTCATCAATCTCTCCAAAT.TCTGGGTTTCCATTGCATACGATTTGCTTCTTCACAAGTATTGGT.TTTGCTTG.GGAAACAAGGCA.GTTGCGTCGTGGATCACCGGGGAGAA.GGTTTCTCCACCGTT
JJ=     3  MV=                GTCTGTTGGAAGA.TTCTCATAAAGATGATCTCTCTTATGTATGAGAAGTTGAAAAACTAGTTGTGTATTTCATTCTTATTAGCTTGGGTTTGCACATGGGAATGATATAT.A.C.TCAGTCATCATCA.GTTTATGAGCTAAGCTCAGCTGATTTATATGACTTGCTAATATAGT.TAG.TG.CTTA.AAAC.GAACTATCAAAAATTACTGTCGAATACCAAACTTAATTCAAAAGCTCA.CAATTCGATATT.AAAATTTTGAAAACGTTCACAATAAATGAACCTAAAAAGACATGTG.CATTGAACTCATTTTGATACC.CGGACCCTTTACATTT.TAG.TT.CAGTCCGTACGATGTCATTTTCGAGAGCTGTTGCGCATTAC.TTACTTGCCTTTGTGTGGGTGTTAGTGAATCTGTGACC.CACCTTAAGAACAGTTAAGACTATTCCCGGTT.TACGCGTA.CCGGACCCATAACAGTATAAGTGAATTTGGATAAGAAAGGAGC.CGCCTAGAGAGAAGAAGGCGATCCATGGCGGAATCTGTCTTCTCT.TGTATACC.AGAAGACGTAGT.CTTCAACATCTTCTTCAAGCTCCAAG.ATGATCCAAGAAACT
JJ=     4  MV=                ACGGATCCACCTT.TTGTATCAATGCATTAAGATTTCATTTCAAGAGGTACGAATGATTCAGTCTCTACCAAAGAGAATCCTACATACTTTATGTTTTTTTCTGAATACTT.G.T.TTATATTCCTCTCCTCACAAAAATCCAAAGCAATAAACAAAGCTTGATGTGACTTATTTT.GTT.AT.CTAC.GTAA.AACGAAAAATGAGAAAGTGATAAATCAAGAATATGCTCGTAGACTTCA.AGACCTGCTTAA.ATGAATCTCATGCCTCATAATCTCATTGCTTAAACTAAGCAATAAA.CATTGAAGCTCGAGATGAGTC.ATAAATTCTCAAACCT.AAC.GG.TACTAATACTTACATAGAAGTAGGAGAAGGAACCATGAGCA.CATTAATTACTCTTCTCTGCCATTACCAACCAACTTGT.TAGTAATTGTGCACACAGAACATCTATGAAAA.CCACCTCT.TACTTCACCTTTATTACTTCCGCCAAAGTAACAACAACACTCT.CTTTATCTCTTCTTCTCCATAGAGATAGAGAGAAGAATCATCTCC.TATACTCT.AGCTCCAACAAT.GGCTAACAAAAACCCACTTCAAAAAC.CCTTTCTTTTCATAA
JJ=     5  MV=                TCATATTTATACACACAGACTATAAAGAGAAACAGACTATAAATAGAAACATACATTATTTTGATAAGTTTTGGAATATTCGACAACAGAAAATTCTCTCTATGTGTGTCC.A.A.TTATATTCGGTTT.ATGTAGGTGGTAATTTAGTAATTAATTACCAGTTTACCACACAGAA.TAA.TG.GTCT.TCCA.GTCAAAGTGATTGTAATGTGATTTATACAAATACATTTTGATATTAGT.ATTTAATTTCTC.CAACATGAACTTTGCATTAAATTTGATATATTCAAGTATAGTAATT.TTTTTTATAAGTATTCAAGTA.TAGTAGTTTTAAGATT.CTT.TC.TACTTAAAGAAGATAATAAAAAGAAATGAAAATCTCTCTTT.ACCAAAATAACAAATTTATTTATGGAAGATCTACTTAC.TGTAAAATAAAAACAGAGGATAAAAACTTGAA.ACTTTCCA.AGAAAAATAGTCCTATAAATAAGACTTTCACGAAAACCTAAAA.GATAATAGAACCTATGGGTATCAAAAAAACCTCTGCAACTGTTTT.TCTTGTAA.TTATATTGACAA.TTTCGTTTTCTTATTACGATGTTGAG.GCCGAGTCAGGTATA
JJ=     6  MV=                AATATAATTTGTC.ATATCGTTTAGATTAAACAAATATAGGCAAAAGAGTGATTAACGTGTTCTTTTGAAATAGCTAAGAGATACTAACCTATGATGATTAAGTTTATGAT.A.C.TTAAACTTTTTAT.CATCGAGGGCACTCTGCATTGTGACGAAGATGTGAAGTAGACCTAG.AAG.AT.GACG.CACT.GACTTTATTGCCACTGCTACAAAGCTAATCAACTTTGTACCAAATATA.CAAAACTTCGAC.CTCTCACGATGTTAAACTAATGGAATTATTAGAACTTAAAAAAATC.GGATTAGAGATTAAAAAGAAA.TGAAATTATTTAGAGA.GGT.AG.TTAGTAAAAGTAAATTCGATCCAGCGTGGTGCTGTGTCATT.TATTTGACTGGGAATTTTCTTCAGACAGTGAAAGCAAC.ATAATCGATGGATGATACTATTTAACAAAACA.GGTCGTCA.CACACGTGTGTATAAATAAGTAAAGCGCCCACTCCTTTCTCAT.TTCGTAGCGCGCAGAGAGAGAGAGAGAGGGACGATCTTTTCTATA.ACTGAAAC.ACTACTCGAGGC.CAAGTTGCTTTAGCCGTAATCGTCGT.CGTCCCTCTTCCCAT
JJ=     7  MV=                CGCGTCTTGTGAA.TCTCCGGCGAGCGAATTAGACTCCGCAAGGACTTGGAGACGCAACAGAGGATTGGGTAATATCGTTTTGGTACCAAGGCTAAGATGTTCAATACGAT.G.T.CCACCGGGAGTGA.GAACAATGACGGCGGCGTCAATGAAGACGACGGTGGTTGGTTGGTT.TTC.TG.CGGT.GGTT.CGTCGGCGTTAGACATCGAGAGCTATTAGGAGGAGGAGACTAGAGAAC.AACTGAGTGAAT.CAATCAAATTGAGGGCTTTAGCCAAAAACCAAAAGCCGGTTAAATT.CTTCTCTGATTCTGCTTTAAT.CGGTTAAAACCGGTTT.ATA.TT.TCTTGTCTTGATCAGGGAAAC.ACACAGAGTTTTAGAATAA.GGCCCAGGAATAAGCCCGGTGAGTGAATCTTTCTAAGG.AATCGATTTTAAAACAAGGCCCATTAAAGGGT.GAAGAAAA.GGCCCATGAAAATGCTTAAACCCCCTTTGTCTCCCAGCTTCGT.ACACAGGAGAGACTGAGATAAGGAAAGAAGAAGAGGAAGAAGAAA.ATGGCGAA.TCTTAACTCAGC.TATTGATTCAGTGTTTTGGGATCAGA.ACGTTTCTTCACCTT
JJ=     8  MV=                GAAGTAAGGGGTT.TGGATGAGTTAAAGAGAATCTGCTGGAATCCCCCGGCTCTTCCAAACCTGAGACAATTTGATGTACGAAGCTGCCTTAAGCTACCGGAAGCTGCCAC.T.G.AGTTTCCGCGACA.TGCCAATGAATAATGGGAGGACGGTGCTCCGGTGCTAGCTGATGGT.TTC.TG.GCTT.ATGT.ACTAGTTTTGGAGAATGAAGCTATCGCAGATCGCAGATGTACTGCTTT.TCTATCTCCCTC.ATTCTTGCTTGATTTGACACTCTCTGTTTGACTATATCCTTTCACT.TCTTGATTTGGTTTCTGTTTG.TGCACTGCTTTTGTTC.CCG.AT.TAACTTGTTTTCAAAGTTTTGAAAGACTATTTCCTTTTTCA.GTTTTCACTTGTATTTTGTTTTTGTCTAATAAGTTCAA.AAAATTCCAAGTGCGTTATCATTCTCTCTTTA.CTCTAATC.TCTCTGAGTTTATTACTTTAAAAGGTTTCCTAATCTTTGTAAC.GCGGAAAACCGTTTTTAGCCTTCCAGTAAGAACACTAGATGGAGA.CGCAATTT.CATGGCGGCGAT.GGAGAAGATCCTTGGCTAGCTCGAGA.CAAACTATACCATGC
JJ=     9  MV=                AGGTACTAATCTC.TGTCTTAACTTAAACCACTGAAAAACATATCAGAACAATCTTTAAACGGGTTTCTATGATGTTGTACAGCATCATCGGACATGACGGCTAGATTGTG.G.T.CGATGCCAGCAGG.CAAAGAAGTGAAAGTGTACCAAGGTCATCACAAAGCCACTGTGTGC.TGT.GC.ACTT.CACG.ATTAAAACCTTAATAAGAATCAAAGCTAAATTATGAACAAACTACGAT.TGTGTTATTTGT.GTTTTAGTAAACTCTTGTACATTTCAATCGAATTCGTTCAAATTGC.TCTTATGTTCCCTCTCTGATC.AAACATTTCTCAACTA.TAT.CA.CAACAAAAATGCTCCAACAAAATTTATTTCAGAAGAGGCCC.ATTTATACCTGACTCGGAAACTCCGGCCCAAATGAGCC.AGTCTCCTCGCAGAAACCACACTAAACCCTAA.TTTGATTC.ATTTTTAGACCTAGAGTATAAATACCAAACATTTCAATCGACC.TCGTAATCTCTCGCTCTGTTACGCCATTTTCGTGAGTAAGAAGAA.GAAACCCG.AAAACCTCAAAC.CATGGCCGAGGGACTCGTATTGAAGG.GCATTATGCGCGCCC
JJ=    10  MV=                GACGGTGGAAGAT.GCCGCGGTGGAACTCATCACCGAAGAAATTGATTAGAAATGAAATCTCCTCTACAACTATATTCCGAATCGAATGGACGGCATGAGTCGTTTTGGGA.A.G.AACAGATCCTACG.CGAATGAGGGGAAGAATGTTAGGTTAGGCTTATGAAACATATCTAC.TTG.GG.GAAG.ATGT.ATAGATCTTTTAGATGAAGAAGCAAAACTCTCGACAAGGAAAAAAGAA.AGACGACTTTGA.CAAATGCTGTTATCATGGGAGGGAAAAATAAAATAATAATAAGCCA.ATTTTTATGTTATTTTTTAAA.GGGCAATTTGGGTAAA.GAA.TA.AAAAACGGAAGTTTTCGAACAAACCCGGCAAATGCGGTTAA.ACTGCCACGTGGATTACACGTCATTAATAATTAACCCA.CTCGAATACAGTCAAATAACCCACCTGTCATT.TTTGACGG.ATCCAATTTTGAAGATATTTTACTTGTAAAAAATCTCTTGACA.ACATATAATTTCGTTGCCTAGTAGCTTCTTCACAGCTTCTGATCT.CACTAGTG.TTCGTCATCTTT.GTTCGATTGAAGTTTGGGAAGTGGTG.ATGGTAATAGGAGCT
JJ=    11  MV=                TGGAAACATACTT.AAAACCACTCAAAAAACTAGATTTCCTGTTTTTTTTTGGAGAAATGTTTTTGAAAAACCACAATCATTTAAGGCCTTGTAGTTTTATTGCCAATGGA.G.T.ATGAGTTACTATC.AAAAATTGAAAAACAAGTGAAATTCATATCCTTTTTAGTCTTAGCT.GTA.TA.ATTT.TCTG.CATGGCCGGATCTAGTTAGTACCTAATATAAGTTAAACTATACAAAGT.TATAGTTAAGAT.TACTTCATTAATTATATTAAAAGAGGATTAGTACTTTAGTAGATAA.CCCATAAACGAAAGCTAAGTA.GTTGAATTTGCATGTG.TAC.GT.ATATGGAGTATAAAGCAGTATGTACTATTTATTTATTTAGT.GCATAGTCTTTTTACTTTCTTAAATCACACTTCCCTCT.CAACTCCGTAACTCCCACAGATATAATAATTT.ATTTTATT.TTCATATCTTAGAATTAAATTTGTTCTCTGAAGATAATTCTGA.TGTCAGAAAACTGCAATTCTCGCCATTTCTCATGGCTCATGAAAT.CTTGTTTA.CCAAATCCCTCC.GACGCCAAATCACTAGTCCAGATCCA.CCAACCGTCGTCCAA
JJ=    12  MV=                AATAGGCTAAAGC.ATCCTTGGAAAACCAGAGCTTTGAACAAAAAAAAAGAAACAAGTGAACAAAAATAATACCCACTTACCTGGAAGCCACTGACATAACAAATAACCAA.T.G.TAGTGACTTGAAC.AGTGCCTTGTAAAAAGACTCCTTAAAATACCAAAAACGTATACTCC.AGG.AG.CTTG.GATT.CTTGTATCTTTGTTGACTTCTGATTAAACGTCAGTAGACACTGAGAAA.ATAAAAAAAATT.CTCGTAGAGCCGCCATTCAAAAGTTTCAAGAATTCCACAAGTCAAG.TGTAAGCAAATAAGAAAAGTC.ACCGGTCAACATGAGA.CTA.CT.AAATAATGATACTGCTACTGTCATCTATCGCCTGCCCCATC.CATATAATACGATTTACTAAAAGCCTGCCATGTTTGAT.AATGCAACTTGTGTAGGGTATTTAGATGTTTT.TTTGTAAT.ACCATCAATGTGTGTTTAAAGAAAGGCCTCTTGTGTATCTGCA.CGACATCTCAAACAAAACCAATCAATAAAAACAAGAAACAATCTT.CTTTCTCA.TGGACAGATCTC.AAGAACACTATGCCAATGGTAAGAAG.AAGCACCTGATAAAC
JJ=    13  MV=                ACAAAAAGATTTA.TAATTTAAAATTTTATCGGCCCAAAATACACACATCAATCTTCCTCTCGGCCCACGCTTTTAGAATTTTTGTAGATTTAAAAATTCAGTTGGAATCT.A.A.CGGCTGAGATCAC.GTTTAATCCAACAAACCAAGCTATATATTTACTAAAACACCCGAGA.GAT.CT.GCTT.CTTT.TGTTTACTCTACTCTCCACGAGAAGCACACTTGTTTTTTGTTTATATC.ACCGCACCAACC.GCTAATATCTTTACACGTGTCAAATCTTTTGCTTAAGGCTAATTAT.GCACAGCCTTCTTTCTCCCGT.TTTATCCAATACTATA.ACG.AC.ATGTCATTCTCAATGACAAATGTATCTGACGTGTCGGTTAC.CTATTGGATTACGTGGCTGCAGATTTACACGACGTAGC.CTAAAATAAAATCCATGAGAGCAAAGCTCACT.TGCTAGCT.CCTCTCCTCGCGGTATATATAAGCTCCAGGTCTTGTACATCTT.CATCATCTGATCTCGGGGAAGCTCCGATCTGAGTTTTTTTTAGCA.ATGGCGAA.AATGATTCCTAG.CCTCGTCTCTCTAATTCTTATCGGTC.TTGTTGCGATCGCCT
JJ=    14  MV=                TTTTTCCCTTCTT.TTGCGAAAAGTAGTAATGTTCTCCAACGGTCAAATTATGATGGTCGGAGAGATTATATAATAGGAAATAGGAGCGGGATCTGATTATCGGGACATTT.A.T.GTCATAAATCATC.TATTATCGATTTCTGGAGTTCATGCTCCAACGGTCAGATCTTGGGT.CCT.AG.CGTA.AAAG.ATAATCAATATGAATAATATATGTCAATTAAATAATCAAGTGCTCAGT.AATCAACAAAGC.CGTCTTAGCTCAGTGGTAGAGCGCGTGGCTTTTAACCACGTGGCCG.TGGGTTCGATCCCCACAGACG.GCGATTCTATTGAGTA.CAT.TC.AGTTTTGTCTTCTTGTCTTGTCCTTACCGGTTTGGTCCGAA.AACTTTTAGTCTGTTTTTTGGTTTAGGATATAAAAACT.CCAAACCAAACCCGACTCGGTGCACTTACTTC.AAAACGAG.TTTAACCATTCTTATATTTTACCTTTGAAAGCAATCAATTCCA.TTCCATCAAAGGGGTTTTTAGGGTTTCGTCACTCGCCGATAATCC.TCTCTCTC.TAGAAAACATGA.CTGCCGAACAGAAAGTGGAGCTCGCC.GCCAAATTGGAAGAC
JJ=    15  MV=                ATTCACATATACA.TCACAATGATCACATCATCATCCCTACTCAACATTAGGTTCACAAATCACAATTACATTCGACTACACACCAAACAAAATTACAGCTCTATGTATTA.T.T.GGCTTAAAAAACT.CTCTACGTAATTTTTGTTTGTTTTGGTTTTAATGTTAAGCTCGAAA.AAG.TC.TCTA.CTTA.ATTCAAAGACTTTCTTAAATTTTAACAATGAACTTAACGATCCCTTCC.GATACAAGCAAG.CAAACATCAATCACTCTCTCGAATGGTGTTTTACTCGTCGTCATAC.AAAAACAGCGAAATATCGCAT.TGTCAAAGTTAAGAGG.GCT.TG.CTTTTGTGACACCAAAAACAAAAAACAAAAAGCGATGGGTA.AGTACGTTGGGCTTTAAAGATAATGTTGGGCTTTATTA.TTGAGGCTCGAATTGGGCTTTCTTCTCTGTTT.TGCATTTG.TTGCGTTCGACCTCTGCTTGAAATGCTGGTTTGGCAACATTCC.GGTTAGATCTCTTCGGCCGCCGGAGATGATGGCCGCCATAAGAGC.AGCGATTC.TGAAGCCGCAAG.ACTATTATTCTCACCTCAAAACAGCT.CTTTTCCATTCGACG
JJ=    16  MV=                GTCTAAGGCGCCA.GATTAAGGTTCTGGTCCGAAAGGGCGTGGGTTCAAATCCCACTGTCAACATTCTCTTTTTCTCAAATTAATATTTTTCTGCCTCAATGGTTCAGGCC.C.A.ATTATACTAGACT.ACTATCGCGACTAAAATAGGGACTAGCCGAATTGATCCGGCCCAGT.ATC.AG.TTGT.GTAT.CACCACGTTATTTCAAATTTCAAACTAAGGGATAAAGATGTCATTTGA.CATATGAGATAT.TTTTTTGCTCCACTGAGATATTTTTCTTTGTCCCAAGATAAAATAT.CTTTTCTCGCATCGTCGTCTT.TCCATTTGCGCATTAA.ACC.AA.AAAGTGTCACGTGATATGTCCCCAACCACTACGAATTTTAA.CTACAGATTTAACCATGGTTAAACCAGAATTCACGTAA.ACCGACTCTAAACCTAGAAAATATCTAAACCT.TGGTTAAT.ATCTCAGCCCCCTTATAAATAACGAGACTTCGTCTACATCGTT.CTACACATCTCACTGCTCACTACTCTCACTGTAATCCCTTAGATC.TTCTTTTC.AAATTTCAATGG.CGTCCGGTGATGTTGAGTATCGGTGC.TTCGTTGGAGGTCTC
JJ=    17  MV=                TCTGTAGATATTG.AGTACTTGAGCAATGTGCTTTCGGCTCTGTCCATGCCAATTCCGCCAGTTCTTGCAACTTTTCAGACGTGTTTGGCTACACCGAGAGGTGAGCTCAA.A.G.ATGTGATGAAATC.AGAAGCTGGTAATGAACTCGACTGCCCTACAGCTAATCTTGTTTGT.AAG.AT.GCGTCGTAT.CAGTTTCGATTAGTCTCAAATCTACTTGGGTTTCGATAAGACTTTGCT.AACAAATCGGCT.CGTCCATTGTCATATTGTATTACAGCATTGTCTAATGTTTTAGTTA.CGTAGTTTTTTCGTGTTTTTT.ATTGTTTAGAAAATAG.TTT.GT.TACTTAAATAAAATGTACTCGTGACAAGCCGTTTTAGTTAA.GACCAAATCATAGATGAAATGGCTTCCACTAACATTGC.GTGAGAGGAAGAGGCAAAACTGGTTCCTTGGT.CCGAATCT.TCTAACAATGTGTAGCTGTCATAACAAAGTCAAGAAAGACAAA.AAAAAAAAAAGATCGGATAGATGGAGGAAGAACT.CAAGAACTTG.ATCAAGGT.TTCGGTTTCTGT.AATAATCTCCATATCTTACTGTTACT.ACGTACCAACCAGAT
JJ=    18  MV=                GGCTAGAAAGTAT.AAAACCTAAAAGTGGGCCAAAGTATCTTTTACAAAATTGGGTTTGTTGAAAAGTTTGGTAAAATCAAGCTAAATATAAGATGACAACTGAGTTTATG.C.T.TTTAAAATTTCAC.ACTACTCATTAGCCCACTCAACATTACTCATTGTGCGATGTGATAT.TAA.TT.ACAA.TCAG.TAGTCAAATTTAACCCCCCAAAAAAATATCAACGCATTTTCTAATTTC.TTCTTATTTTTG.GTAGTTTAATGGGCTTGTAAACATAAGCTTAGTACCATGTAAACAA.CCACAATTATGCTAAAGATTG.TTGCTGATCGATTAGC.CCT.AC.TATTCTAAATCTTTGTATATACACAATTTGTTGGTTATCAG.ATTGGATCCATAGTGACTTTGTACACTCCAATCATTAA.TATAAGTTAATGGGCCTTTATAGGCTTTAAAA.AATCAGCC.CATTAGTATATATCATTAAATAATAATGGAAAATTAGAAAAGA.CTGTGAAGCGAGAGGACCGTTAAGACGACGGACGCTTATCTGGAA.GGAGAGTC.ATGAATCTGAGT.GTGAACCGATGCATCACCGGTGGTTT.CGTCGGTGGATTCTT
JJ=    19  MV=                TGATTCCAGATCT.TACAGCATGTTGATAAAAATTAAACTTCTCCCATTCATGTATCTCAATATCTCATATTGGGATATTAAGAGTTTAAGACCACTTTAACAAAAAAAAA.A.A.AAAAAAAAGAGTT.TAAGACCAAATTTCAAAACATTTGGATTGAACCCAAAACAGTGCCT.CGA.TT.TTAT.CTGA.ATCAATCCGTTAACAAGGATGTTTTGGTCTCATCATCCAATAGAAGCA.ATCAGTAAACTA.ATTTGCATGACAACTAAAACTGTTTTAGGTTTTATGCAGAGCCAGA.GGTATTGGATGATGAAAACGA.TATGGTGACGAAAAGG.ATA.TT.ATTATAAATAGAAAATTTGTGATAATCCTATCCTAACCGAT.ATAGTGACGAAAATCATACAGAACTTGGCACACTTTCC.CAAGGAGGCACACATGTCAATGCGTTTCACCG.ATTATACC.TATCCATTTCCACCTTTATAATTCATATTACACGATCACATTT.ATATATCACTATATCACGTTACAAAATTTAGACAAAAAAATAAAT.ATGGAGCT.CGAGACCTCAGT.TTATCGACCAAACGTCGCCGTTTATG.ATTCTCCGGATGGTT
JJ=    20  MV=                GTTTCCCAAAAAA.AAAGTATTACCGTTAAGAATTCGATCATTGGATGTTTCCATGTTTGGTCCACATAGTGTAGAGCCTTGACCACATCTCTCCAACTAAGTTTGGCTAT.T.A.CAAGATTGCCCCC.GTTGCTAATAAACCACATCTTATACCAAAATCATTAACCAGACTAC.AAA.TA.CAAT.CGAA.TCTCTAGCATTGTTTTTATGTATTGCTTACTTTTGAACTATATAAAAT.CGAATTAATTTA.TCATAATTGGAGACAAAATGGTCCAAACCGGTTGTCATTGTATTGG.TAAACCCGGTTTACTCGGAGG.GTAATTTGGTAAAGTA.AAA.AA.GGATGGTATCTTCGTCTTGACTTCTACGACTCTGCGTCATT.TCGTATTTTTCCCATTACAGACTGTTACGCGAAGGCAAGATAAAAAGGTGAAAGGTGTCCCAAGCAAGCTT.TCTCTTCT.TTCTCCACACATTATAAATCTACAGTATCTTACATAAAGAGAC.TGTGTGTTGATAGAGAGAAAGAGCAGAGAAGAGATAAAGCAAGCT.TCTTCTTC.CATTTGGGAGAA.TATTTCATTTTTCAGCAAAAACCATT.GTAGACTCTGTAGTG
JJ=    21  MV=                GTGTTTTGACATA.CAATTGATATCAAAATAACCCAAAAACTCTATTAGAATCAATTGTATGTGAAAAAAAAACTGAACTTTGATCAGATTCATAGAAGAAACAAAAAAGT.A.A.ATAATAACAACAG.GAGCTAGCAACATGTATACTATTTCACTTTTTTTAGAGTTTCTAAG.CCA.AT.CAGA.AGGC.TCTATTTCACACCCACTCGCACAAAGTGAGCGTTGAGCGCGTGAGAGC.AATTCTGTGGGT.GTACCCCTTTCCAAATCATGCCTTTTTCAATCTACTCACTAGTCTC.CAAAATTCTATTTCGCGTGAA.AATTTGTTTGTTTTCT.TCT.CT.AAACCAATGTAAACCAAACCGCAAATCAATTCTAATTTCAA.TACCAATGTATACCGAACCTAAAAATCAATTTTAATTT.CAAATGTTACTATCAAATGTTTTCTAATCTAG.TTTAGCAA.TTAAATTGAGAAGATTATAATATAGCTAGCTAGACGGCAAAAA.GGCAACAATCAGATGTGGGTGGGCGTACCGGTAGCAGCAGCAGTA.ACCACCGT.CGGCGGCCGCAG.AATACCGGTGTTAGTGGCTGCATCAG.GCAAGAGGTCGATGT
JJ=    22  MV=                GAAAAGCTCAGAA.GAAGTAATGAGCACTTCTCTCTCAGCCATTAATTTTGTTTTGTGAGAAATTGCAGAGAGGAAAACGATTGTGTTCTTAGTTGGCCTGTAGATATGTA.A.C.AATGATATTCCAC.GTTGGATCAGTGCAAACAAATCCTTTTTTGTGCGGAGGAAAGCATC.TTT.CT.CGTG.GGTC.TTAATCCTTGGTTTGGTTGGATATACCCACTCCTGATTACTAGTACTA.TACAAGTGTTAC.TCTGTATCCGTTTCAATAGAATTTGAAGTTTACAATATTCAGTACA.ATGTCACACTCAGGTTAAGAC.ATTTGTTTAGGCACTA.CAG.AA.TCTTAATGAACTATTGAAAGAAGTTAATGAAAACATTATAA.AACCAGTAAAGAGAACGGAGGCAGCGGAGAAGAACAAC.GGTGGCCGGTGGTCCATGGCGGCATTACGTTT.TTTTGGAG.ATGCTTTCCGGCCTCCACCTTTTCCGCCTGTAACTCCACGACC.TCCTTTCCCCGCCCGGAAGATGTCGATGCTCTTGTCATCTTCTCC.ACCTTTTA.TGTCTTTGATTG.TAAGCTCTGCTGTAAGAAGAACAAAA.ACGAGAAAATGAAGG
JJ=    23  MV=                TATGAACCAAATG.CATGAAGTAATATATAAGCATTTAACTATGAAATTTATTTATTTTGAATACTTATGTAGAAAATTTTATATGTTAATTATTAATTTTATCTAAGATA.T.T.TGTTGTTATTATT.TGTTAATTATTAATTATATGTTATTTATAGTTTATCATAATAATCT.AAT.AT.TTGT.TGTT.TTATATTATTCAGAATACTTTATAATGTTTGAAACTACAACCCGCCTG.TTTCTGCTATCT.CCAGCAGTAGCATATGTATCCGATGTGTTTGAATCAATGAGATCCT.AATTCACCAAAATATTTAATA.TGATTTCTTTCCGAGT.GTT.AT.TCGAACCAAAAATCTTTACATTTTGCCAAACATTACTTTAC.TGTTAAACTATCAACACTAAATTTTATTATTATTATTA.CTATTATTGTGCTTTTAAAAGATATATATTAT.CCTTAAAA.TATTTTGAGCCTATAAAACTCCAAAGGCTTCAGTCAATACGGA.GATAGAGAAAGCAAAACTAGTAGTAAACCAAGAGAGAGAGAAATG.GAAAATAT.TTTTTTTTCAAA.ATTGACTCAAGTGTTCATTGTGGCTC.TTCTCTGTATCTTGT
JJ=    24  MV=                TTGCAAAGGCTTT.GCTTTGCTTGCTTGCTTATTACAATCTTATAAACCAAATGATTATGGCTTTTATGTGTGTTTTCATTTAATATTATCACACCAAAAGAAGATAAACG.C.T.TATTACAGTATTT.TGTGAAAAAAATAAAAAAAATTATCACATGCTTTTTTTCACACGCT.TAT.CA.CATG.CTTT.TTTTCTTTCACAAAACTTTATTCTGTTATATACATACATGTTAAGAGTTAAGAATGAGACA.TTCTATCCATGGTCGCATCGTATCAAGTTGCATTAGTGCCTCAGTC.TTGAAAGAAAGCATGTGATGA.AATCAAATAATGATAT.GAG.GC.CCATTGAGATATATAATGGCTTTTGAGACCAACTTATAAAT.TGGGCCTAGAAGTGTTAATTAGCCCTTATAAGATTTGT.GGAAATTCTCACGCGAAATTTTAGCGGTTAAA.GCACACGC.GCTTCGGTAGTGAAGTGAAGTCAAAACCCCTAACTTTTGTCCT.CTGCTGTCGGAAAAGAATACAGAGGTTGATCGACGCCTATACTCG.CCAATGTC.GTCCCCGGAAAA.GAAGAGGAAGACGACGAAGAAGCCAT.CGCCGACGCCGCTGT
JJ=    25  MV=                AATTTTTATTGGT.TTGGGGTAAAAAAAGGTTACAAATAAAAGAATGGTCCAACAACATACATTCATTTTTGGAGTTATGTCATATGTGGAACATGGGAAGATGTTTTAAA.T.A.CCTGAACCAAATA.ATATTCGAAATATCCAGACTTTCTCATTGTCGCATGAAAGACCACA.AAA.TA.TAAT.ACTA.TTACTTTTCAAAAAAGAAAATGAAACAATAAAATAAATTTAAAACAGT.CATTGGATCAAG.GTATAACGGAATCCAAATACAAGTATAATATATAATTATAAAATAC.TGATTCAATAATCAAAAGTAT.AATCATACAACTCCAT.GAC.GC.AAACGATTAATGGTCCCAAAGATGATTTGGTTAATTATCTC.TTTTTTTGGGTTAATGATTTCACTAGCCAATAAAAGAT.TATAGACTACCATTATAGATTATAGTAAGGAA.TAATATGT.TTCTCATCATCATCTTCTTTACTTTGGCTGGGAACCAAAAGGG.TCACTTCGTCACTTGCAAACAAAACAAAAAGTTTTCATTTTTCAC.TGGAAACA.AAACTTACAAGT.TAAGAAGTTCACATTTTTCAATCGAT.AATGGCTCATTAGAA
JJ=    26  MV=                TTTAACAAGGTAA.ACCAATATAAGATCTTCTTCAATCTCCATTTATATGTTTTTATCTCTTGTGTTAATCCTTGACTATATAAACTGACAGGAGGCAGCTGAAGAAAAGT.T.C.AAGCTCTGCACTG.TTGCTTATCAATCTTTAATCGAGAAGTTAGCAGTCAAATAAGATTT.TTG.TG.TAAC.GCAA.GAGAGTTAGATAGGTTTTGATTACTCTTATAACAAAGAATTTCCTACA.GAAATGTTTTTA.TTATGACACCTGATCAACCAATATACACTACAATGTTTAAGCATTT.GCTATATGTATTGCCCTGTGA.TTCTTTAATGTTTGTT.TTC.TC.TTTAGTTTACAAGTACATGTGACTCTATAACACTCACTCAG.CTCTGCTTTTGTGTCTGAACCGGTTAATTTGGTCAAAT.TAAACCGGTTGTTGGGTCTTAGTGAAACCAAT.AATGCCGG.ACCTTTGGCTAAGTTAAAGAGTCACTTCATTCAACAAATCTCC.TCAAATGTCAAATTTTTGGAACGAAATAGATTGGCCATCGAGAGA.GGAGCTTC.ATTGACAAAGAG.TCCTATAGCCGGAAGTGAAGAAATTT.CCGGTGCGTATATGA
JJ=    27  MV=                TTATTCGTTACAT.TTAGATTTGGTAATAAAGAAAATTCTTGCATCTAAAAGAAAAGGTTTATCACTTGACTCCCTTATTATGTCTTCCCATATGACTAGTTATCTCCAAG.A.C.CCTGCCAAGTGAA.ACCGAAAAACCTAAATAGGATTCTCTCGAAAGGTAAGAAGTGTGTA.AAA.TA.AGCT.GCTT.GCATTTCTTCTTGGTCTTCCTGAGTTCGGAGCTGAGGCCATCACTATG.TTTGGAAAGAGC.AAATGTAAACGCGAGAAACACAAACAGAAGAAAACGTTTTATCATA.GAAACAGAAAAAACAAAAGGT.TAATCACTTGACCACT.GAA.GA.TTGCCCGTGCTCAGCAACCATCTCTGAGTGAGGAACGAAAA.GTCACTGCCAGTGTTTATTTTAAAACAAGAGAAAATAA.AGCCTAAGCCCACTATGTAAAAGCCCATCGTA.ATTTAAGG.CCCAATAAGTAACAATAAAGATCATCTCCTCTATCGATGAGAA.GCGAGTAAACCCTAGCAGCGGACACACACTTAAGTCCATCGACAT.CTGGAGAG.TGAGAAGAGAGG.AATAGCCAAAGATGGTACTCTCATTC.ATCGGTTGCTTAGAG
JJ=    28  MV=                ACCCATCCTCTTA.CCACCGTCCTGGCCTGAACACATAGACCAAGAGATCGTGTATTTTAATCGAAAACTCTACGAACAACACCAATTGGAATACATTTTGTTTTGTCAAT.C.A.CCTGGCAAAGGAT.TGAAGTAACCTAAGACCTCAAGATGCTTCCCGTCTCTTGGAGATCT.GCT.AT.CAGC.AGCC.ATAACCCTAAAAAATGGCCGATTTTTGCATCCAAATCTCGACAGTCTG.ATACGTACAACC.ATGTTTCTCCTCCCTTTTCACCGGAAAAAAATCGAAATGATCAGAG.CTGGCTAAGAGAGATAGAGAG.AGTGAGAAATTCCAAT.TTC.GA.AAACTCTGAATCCATAAATCTTTTAGGGTTTGGATCCTTAT.TACGACGCCGTTTGTTGAAGGATTCATTGGGCCTACAA.AATCAGGAAGCCCATTAACATCAAAGATGATA.CAAGCCCA.ATAAAGATTTTTAAATCGTCCACCGCCACAAGACGGCCTTTCT.CCGGCGAAAGACAAGCCGAAGTTGAGCCTATCGGTACTGGTTGAG.ATTATTCT.CCGGCGGAGACA.ATGGAATCTTCCGTCGCTCCGTTTCC.TCACCGACGCACTTA
JJ=    29  MV=                CCTTTGGAATCCA.TCCTCATCCCTCTCCGTCTAGTGTGATGCAGCAGTTAGGCACTAGTGCAGTGACATCTAAGTTTAAACAGACTTTTTTCTTCAAAATGCGACATTTT.C.T.TCTGATGTCTGCA.GGTACGCTTGGTTCCTACTTGTACTTGGTGAGAATATCTGTAGACA.GTT.TT.ATGT.GTTC.TGAATGTCGCATTTGACTAATGTCTGCCATGTGTGTTACTTTGTGTGT.GCTCTAGCCTCTATGTCCTGAATTTGTTACGTGTAATTAGACTACCGGAAGGAAGAGAA.GATTTCGAAAGAGAGAATTTT.GCTCTTCTTATTTTAT.CGC.TT.AGTAGTATATTTCACTTTGTGGATATCAAACTTCTGACTTT.TATTGACTATCACTACATTTAATAAACTGGTTGATCTC.ATTTAAACAATTATTGGTGACGATTGCAGTTT.CTTGGAAG.CTGCCACTCTCAATAAACTAATAGAAATTGTTGTCTTGACTTT.TAATTTCTTGATACAGTACGGTTGTATACCTCTTTCTCTCCCCCC.ATTCACCC.TCTTCGATCGTG.TTGTTTCTTGCATCGCCTTGGCAGTA.ATCTCGGGGGTAAAG
JJ=    30  MV=                TGTTTGATAACAA.AGATAAATGTAAATTGAAAAAAAAAAAAAATAGATGAGGAAAATTATGGTTTTGCCACATAAGCAACATTGTCTTTCTTAAAAAAAAATATTATAGG.G.G.ATATAATTTTAAA.AATCAACCATCACACTTTTTGTCGGTTTGGTTTTTAACCAAACAAA.CAA.AA.ATTA.TTAC.TTTGAGAGGTAGTGTTCGAATGGATTGGCACACATTTCTAAGTTCTGT.GAGTGAATAATT.GATCTATACAAATCAAAATAAATAGTTTGGTCCCATTTTGAATTTT.GTCTAGACATTAATTCTTACA.GTGCTATATATCGCTA.AAA.GC.CCTTTACTAGAGATTAAAAAAAAAACATATACATTAAAGTG.AACTAGAGAACTAGAGAACAAAACCAAATATGAGTTTA.AGCGTTGAGCTCAAGGATTTGGAGGTCTTAAC.AACGAACG.CAAAGCAAATACAAGATGATGTATTGAAGGAGATACTCACACT.TAACGCCAACACAGAGTATCTCAAACGTTTTCTCGATGGAAGCTC.TGATAAAG.AGTTGTTCAAGA.AGAACGTACCGGTGGTGAGCTACAAT.GATGTCAAGCCTACG
JJ=    31  MV=                AAAAAAAATCTTC.GAATATGAGAAAACTATTAAAATAGTTTTATTGAAAAATCATGTAATATTAAAATAAATTTAGTAATAGTACAGATAAATATATAAAATAAAATAAT.A.T.GTAAAATTAAATA.AGAAATATATCATTAACCTATAAATTAGAAGTTGAAGAGCTTACAT.TAA.TT.ATTT.TAAT.AGACACATGGCAAATGCTAAGTGATGATGTGTCAATCATACGGAAAGA.GTTAGCCATGAT.TAATAAAATACCTCAATGACACTAGAATTTGAATTCTATTAAACTC.TGTCAAATTCCACGGTTTAAT.AACCCCCTTTATAAAA.GTTGAT.CAACTCTGATATAAACTTTTTGTTATTTATATAAGTGTTCC.ATCGAAAATAATATTTTAATAAATATTCATGAAGGGTA.AAATGGTCTTTAACTATTTCAGTATTACGATA.ACCCTACT.AATGTGTAATATATATAAATCATTGAAAAACCCTAGCAGACCT.CTTTTGTGTTCTTCACTCTCCAGCGATCGTTTATTGCTTGAAGAC.GGCTTCTT.CTTCTCACAAAC.CTCATCTCTGCTAATCAAAATGGTAA.TTAGGGTTTTTAACA
JJ=    32  MV=                AAAACAATAATTT.AAAGTTACTGTAAATGTTGTTTTTATTTTTGTTTTTCAGGTTTAATATTGAAATCTATATATCAAGATTTAGCAAACAATATTTTTTAGTGAGTACC.A.A.ATTGTAAAAATGT.TGCTTCAAAATACAACTCATATTATGGGCTTCATCTTTAATAATTC.ATT.AG.GCCC.ACAG.ATCCACATAACCCACACAAATTTTTATGATAATCAATAGTGAAAACCA.CAAAATATCTGA.AAAATTAATACACTCGTTTGTGAGTGTCTGCTTCAATAATCGACTT.TCTTAAAACAACTGATTGTTC.TTCATGTGTAATTGAG.ATT.TC.TCGGCAATCGCTGTTATTATTCTCTTGCAAAACTTCGACTT.CAGAGTCAATATAGAGTCGGCAATTTCAAAATAGTTGT.TCATCGTTCCTCAAAGAAACAACTAATCTACA.ATTTCTTC.CAACGAAAAGTGGTTATCAAATCGTCATTTGATCCGAATTCAT.ACGATTTCACCTACCATTGGATGAATACGAACCAAAAGGAAGCTA.TGGCGGCA.GAGAATCAAGTC.AGCTCAACAGAAGTAAAGGCGAATGG.AGTTTGTAAACGTGA
JJ=    33  MV=                ATTATCTTGATGA.GAAGAAAGAAGATACTGGAATCAAAAACATCATGATCTTGGAACGCGGCTTTAACGGTTGGGAAGCTTCTGGAAAACCGGTCTGCCGCTGTGCAGAG.G.T.TCCTTGCAAGGGC.GATTGCGCCTAAACCCTACTAAACCATATTGGGACCTAATTGATGT.TCC.AC.ATTG.TCAT.GTACTAAAGTTGAATGAAGATTATCATAAATAATCTCTTATCAGTATG.TTTGGTTTACAT.GGAGCACAAACACCAAACTTGCAACAACAATACTAAAAGGGCTTTT.ATGGTATTGCACGTTTGTGGA.GCGTCAAAGCCACGTT.GAT.AT.CTTAACGCCGTCAAAATAATAATGGATTTTTCGGTATCTTC.TCTGGAAGAGGCACGTTACTTTATTAACGCCGTCAAAA.CTCTCTCGCTGATACAGAGTGTTTGCTTTCTT.TTGTAGAT.TTTTAAAGTCATAAAGCAAAAGCAACGACGACTTCAGAGAACT.ACAATCATAATTTGTGATCTCTCTCCAATTTTCATCTTTTGGTCG.AAATTCCC.AATTCCCTGAGT.CAAGAACCCTAATTTCAACATGGTAA.GATTTGTTCGTCTGT
JJ=    34  MV=                CGTTTTATTTTGT.AATGTCGGAATATGGAGAATGTCTAATGGGATTACAATTTGGTTTCTCTGAATTCATTTATTTATGTGCTATTTTTTTGTTTGTGGTGCTAACTAAT.G.A.AAACTGAAATATG.GTTTCACGTGTATACACATACATGGTCGTGAGATTCAAACTTTTGG.TTT.CA.TATT.GAGT.TCCCTTGTTACATTACAATACACTTATTCAAGATCAAACTGTTTGTGG.AACATAACATTG.TGTAATTGTCTATTTGGTTACTGTTAAAAGTTGATGTTGCGCCAAA.AAGAAAGAAAAAAAACTCTAT.TATCAGAACAGAGTCAGCAG.AG.TCGGAGATTATAAAACTTGAGGATCAAAGTGGGAGGAGTAC.CATAAGAGGGTGTCCCTGATCCGTACAATAATAACAAG.GTCAAATGTATAAACAATAGAAAACTGTGGGG.TTTTTGGG.TAAAGACTTATCACGGTTGGGAACAGAGACAATCTTTTGAATA.AGGTGAAACCAAAAGACTAGGGTTTTGTGTGACAAGGAAGAAGAC.GAAGACGG.CGATGAATTCGT.TAACCGTTGAACAAGTATTGAAAGAG.AAGAAGACCATATTC
JJ=    35  MV=                TCTTGGAATTTTA.CGTCCACGCCGGCTTAAAGAACAAGTTGTTTTTCACTTAAAGCCTAAAAAGCATATTCTCTAGCAAACAGAGAAGCTCAGAAGCATATTCTGATAAT.C.T.GATCAATCATAGA.TTGATAGTGTATTCAGTATTCTAATATCGCATGCTATATTTTTGTG.AAT.GT.GCAT.TTTT.GAACCAACTAGCAGAATTTAAACTTTCTTTCTGGATAAAAACTTTAAA.CAATAAAAAGCT.CTATACGTATATTAATATCGCAAAAACTTCTAACATATCAACAGAG.TTTATAAAATAATATTTCTAT.TATATAATTTCAGATA.ATA.TG.CAATTTTTCAGATGTCAATTCTTTATTGATATGTAGCTGTT.TTGTCATTATAATATAAACGGTGATAAAAAAAAGTAAT.AATCTCATCTGTACTTAGGTCGTGTAGACTTG.TTAGTAAA.AAACATTAAATAAAAGCTGTTGTTTGTTGCCGAAGAAAAAGCG.AGAAAACTAGGAAAATAAAATTTGAGGAAGAAGAAGCCATTAGAG.GAGTCTCA.AGGTAAAGATTT.CTACACGCAACTTTATGTCTTCTCTG.TATGTTCTTTTCAGA
JJ=    36  MV=                GGTAAGTTAAACA.CGAAACAATTATTTGATTTGGGTGATTAAATAAAGGCAAAACTTTTTTTTGAAAAAACCTTTTGAGATTCTCTGAAGACGATTCATTTTACAAGGCT.A.G.GATCGGAAAATTA.CATTATATCCTGTAACGATCACTGACGGATATAAAATATCTGCCTA.GTT.TC.CACG.CTTT.ATTCACCGTTTCTTAGATCATGCTCCATTACTTAACAAAAATCATATT.CGTAATGAATGG.ACTTATATTTCAATTGTATGTAACAACTTTAGTTATTCTCTCTTGT.ATTATCACATTGACATTTTCA.TCATAAAATCATTTAC.ATG.TT.CTATTTTTGCTGAAATAATAAATTTATCGTAGTCGGTTATT.TTGGAAATTTTCATAACCAAAAAAGTGCAAAAACCAAC.CAACACTGAAAACATGAAGCGTGTAATGTAAGGTAGTCTTG.TAAATATGTGTGGACAACATTACACGTCTATTATTTCCTCTAT.TACAACAGAAGCGAGTTTTGAAAGAGTCAGAACTCACGAGTTTAT.CAAGTTTT.CGAAACACAAAC.GATTTGATCAAAGGCACCGATCGATG.ATGGGGCATTATAAT
JJ=    37  MV=                AAATTACAAACAA.ACTTATCTTAATAAATTTATCACTACCTTGAAGGGGCATTGAGACCATAGCATGTTACATGAGGAAAAGAAAACCTTTGTACTGATTAAAAGAACAC.T.T.AAAGAGTTAATCC.ATTGTCACGGCTATTGTCACCACCATTACCATTGCCACGCATGATC.GTC.TC.CATG.ACTC.CATTGTTGCCATTACCACATCGTTTCCACAATCATGGCAAATGCAATA.TAGTGGCAAAGG.TGAAAGAGATAGACAGATAGTAATGTTCCGATACTAGGGGTGGCTT.AAATAATTTTTCTATCGTAAT.GTTAAGATGATAGGTA.CTA.TTGCATTTTTGGTAGATGAAGGGTAAATTATATAAGATTAAAAG.TTTGAGGATTCTTTTGCAATTTTCCCATATTAGAAACG.AAACATGTTCTCTTCTCAGGCCCAATAACATT.TTTTGTTA.AATCTTTGATTATTAAAGTTAACCCATCTTGGAATCAAACACG.ACCGTTAAAATCAGAAACCTTGGTTTTGGATATAGCCAGCCATGG.TGATCTTA.TCTCTCGTCTCT.TGTTCCTTCTCCGTTTTCTCACCGCC.GATTAGTCTGTGGAC
JJ=    38  MV=                GTAGTATTTAATC.ATTCCTTATCATAATCCAAAATGTATAATAAAAAGATATCTCTACTTAACGTGGCCATATAGAAAACCTTTTAAGATGAAGGAAAGAGTAATGTAAA.A.G.AATTGGTAATGGT.ATACATACATACTCGTGATTTTATGACCATGGCTTTTTGCATCACT.AGT.GA.GTAA.TGCC.CACCTACTTCGTCAACTCAACAACTTATGAATAACTATTCAATTTTTT.TTTTGCCGATTA.TGTGCACAATTTTAAAACAGAAGACAAATGTAAAGTATATGACTAT.AAAATATTGACTAAATAACTT.TCCGGCGATTTTGTTA.GTA.AA.TGTTAAGAAAATTTGTTCTTTTTCCTTGTAGAAAAGGAATG.ATTCTAAATTACTATCCCAAAAAAAAAAAAAGTAATAA.CTTGTTTCGAAGAGTTTGTGTGTGAGTCGTAT.ATGCCGCT.TAACTCCTATATTTTCTTTCTCTTTCTCACAACTTCCCCTAGA.AACACTTTTTTCGGAATTCGAACGCACAGCGATCGGATAATGGCG.ACGGAGCA.TATAACTCGTAC.GGGAGATGAATACAATGTCGAGCTTT.TACCTAGTAATATGA
JJ=    39  MV=                .TGTACAAGATGT.TGTAAAGACTATAAACTTAAGAGTTACAAGTTGTATGAAAAGTTCAACTTTCTATCTTTAATATATGAAATATTAGAGGCCTGCCACTAATTTGCCT.T.T.GGTTAACCTTCAA.AATAAAATGTTTCCCTATCATAATATAATAATCATTAAAATTAATT.GAA.CA.GAAA.GGGG.AAAAAAAAAAGGTCAATATCTTAGCTCACAAATAGAATCCAAAGCTGA.AAAAAAAAAATG.AAAAACAAACTGAAAACAAAAGGTAACAAATATTTGTTGACAAACA.TACCAAATTTGATTGAAATTT.ATTACAAAGTCAGATG.ATC.AC.AATTGACACATGAGAGTCTTAAATTCGCTATCTGATCGAAC.CAATAACCCTAGACCCGGTACGGTACGGTCAGATCCGG.TTATTGTGGAGACCAACATTAGCCTCAAGACC.GCGTTTTG.AAACGCTCATATTGTGTGGAAAATGCGCGAGTAGTGATTGGAG.CTGACGCCGGGAGAGATCAAGATGATTCGCGGCAGAGGCTCGTGG.TCCGGATT.ATCGACCCGGTT.GAAGCTTTACAGGACCCGACGTTTCT.GCACAAAATGAGATT
JJ=    40  MV=                CAATTTAAAGCAT.ATCTGTCTCTCTTTTTCTTTTGGAAGAGATTAAAGGCTTATTTAAAGCATATATGTTACGGATTCAAAAGATTGTGTGTAGCTAATTTTTGTGTTGT.A.C.CCGTTACCGCATA.TTTTTGTTTTAAGCTTGGCACATACATATATATATATATGTTGATT.ACC.CA.TGCA.TATC.AAAGCGGATAAGGGATACTGTTAACTTTTTGGACTATCCTTGTTGCAA.ATTTTGCAATGG.TCAAAGAGAATTTGCTTAGTTGCTATATCTTCAAATGCCAAGCAAC.TTCCACTCGTTTGTGTATCTC.CGATTTAAGACTCAAC.ACA.CT.CCTATACAAAATATAATATATGCTTATATCATTCAAGTATA.TTATAATGAACCCACTAAAAGATAAAGATAAACTACAT.GTAACTTAATAAACAAGGAAAAATATATTATT.TAAGTAAT.CATTCTCCTATAAATTCATTACCCTCAACTCACCACCTCTCAC.AAACTCAAAAAACAATTTGTGCCTTCTTTTTATATTGTCTCCATA.ACCACCAG.ATAATATCAATA.TTCTTCAAAGCAATGGACCAAGAACA.AACACCACACATGGA
JJ=    41  MV=                AAACACGAGATAT.AGTAGCGGCAACATGACATTCAATTATATAGCTGACCCCTTCGTTTCTTATTTAAAAGGGGCAATCTCCAACGTTTTGTGGTCAAATGGGCCTGCAT.T.T.CTTTTTATCCGCC.TCTACTATTGGGCCCTAAGCCCGAGTTTTCCGGTTTCGTAAACAAT.AGG.TT.CATC.ATAC.TTGTGTAATTTCAATGTTTTGGAAAATTCGGTTCACAGCTTCGTTAAA.ACATCAATCATC.TCATATCTGTGACTCGTAGTTTGGTTAAAAAATGATCCCAAAAAAG.AGAGAGACAGATCCAAAAAAT.CATCTCATATCTGTGT.CTC.TC.TCTTTGTTTAAATTTAAAATGCTTGCCGTAGACAAAACATA.CAAATACGAGGCTGTAATAAACAAGTATTTAATATAAT.AATAAGGACAAATAAACGGACCAAATTTAGGC.CGAGAAAA.TGGGACATTGTGATATAATCTCAAAAAGAATTGAAATTTGTAT.GATCGATCAGATATCTCAATTTCAGGAACCCAGAAAGAGGGACTT.GTCTTTTA.CCTCCAAAGGGTTCCTGCCGTTTCTTTTCTACAATTTTT.CTCCTGCGATCTCGT
JJ=    42  MV=                AGACACACCAGAA.CGAGCAATCATCAGCTCCTTTGAGGCTCCATGATACTTGCTCGAAATATTGCTGCTCCTGCACCTGAACACAATCTCATCCGAAATCACAAAAACAT.C.T.TACAGAAAAAGCC.ACTGGCTCGAGCACACAAGAAACATCACAAAAGATAATTAACCTGA.AAA.GA.CGAG.AATT.CGGAGAGGGAAGAGAAGGACAGAGAAGAGCCATAGCTATGGCGTGTTC.TGGAGCTTCTTC.ACTTTGCTTCTTCCCTTTAGCTCTCATCCATTCACTCCTTCGTTTTGATACTTTTTAAACCGGTGGTT.ATCAATCGGTTTATTA.AAC.CG.AATTAATTTCAATCACGTATATTAGTATCCCGGTTAAAGAT.AAATATAACCGGGTATCCAAACGAACCCCATCGTGATG.TTTGGTGTCCTTCATGTAAACGGACACTAACC.TATACGAT.AATAATTCCATAAATACATGGGTTTGCCACATTAATCGCATCA.TTTAGGTCTCTGTCTCTACAATTTATTCGAGCGATCTTCAACGCT.AGTTTTTG.TTTGGTAAGCTC.ATTTTCTTCTCTCCTAATGTTTCGTT.TCTTCTTCCAGTATA
JJ=    43  MV=                ACGCTTGATTGGT.TCGATACTTCAATTTGAAGCTGTTGAATTATTTTACAGTAGAACGTGCATAAGGTCCAACCAATTACTCAGCAAACTATAATAAACGAGTGATGAAC.T.T.AGATTTCTGGTAG.CCTAAAATCACTAGCTTCTTTATAAAGTTTCCACTATGTCACATAT.TCT.CG.GTGT.TTTA.TGTTAGGAATAGGAGCATCTCCGCTGAAACCCCGCCGCAACTTTCTCC.CAACAAAATAGA.CATTTAGACTTTATTAAGAGACGACGACTTCAAAGTCTTTAATTAT.AACTTAATGACTTAATAACTC.GGGTCATTTTTTAATC.TTT.GT.CTTGAATTTTTCTCCTAATTATTTCCGACTAAAGAAACACT.TTCCCTTAATTTATATATAGGTGACCTGACCACCACTC.CTTCCGATCATCATGACTCGACGTGGCTCGAG.ACAAAACT.TTTAATATAAATGGACGAACTTTTTGTCTCAATCTCGTCAACC.TTTAGCAAAACCTCTTGCATTACTGATCTTCTTCTTCCACTTGGT.AAGTCTTT.CTCTGCCCCCTC.TTCATGCAATGGTTGACTTTTTTGTT.TGTGGTTTTTGGATA
JJ=    44  MV=                AAATTACAATTAA.AATAATAAATAAAAGATAATAAAGTATAACTTTTGTATATTTTCCTTTATAAAAAGTAATGAGGTTGTTAGATGGACGGGAAGACGGGGACGAGGCT.T.T.ACAGAGTTTTTCT.ATATCCTTGTTGTTTCCGAGTGGGAATAAGCTCAACACCAAAAACA.CGT.GC.TTAT.TTTA.TTTACACGTCTCTCTTCTCTTACTTTTTTTTTTTGGGTCCATAACACG.TAGTTTTTTTTT.TTTCAAATTCATAACACGTATATGAATCTCAGACCACTAGAAGCCA.ACAAATTATACGATCATTATA.GACAATAATGAGAAGA.CTT.CT.AGTTTCGATCATAATATGTTTAGTTTATACATATACGTCAC.GTTTTATGCATTATATACACAATCTGGTCAACATAATT.ATGGAGTGGAGAAAATAATTTAAGCCGCGTCT.CGTTGTCG.AATATATAGTAAGAATACCTGAAAACACTTTCTATTCATAAAC.CCTTTACGACAAAACAATAAAGACGTCTCTCGATTTATCTTTGTC.TTAATCAG.GAAACTATTTGA.CATTTCTTTATCGATTATTACTTCAT.ATTCGGGCTTACTGT
JJ=    45  MV=                TTCATTAACTCTG.ACAAACTGTTTATTATTGCACTGTCTGAACACTTAAAGATGAACAACTGACCATAATTTCACTTTCACATATATTTGCAGAACCTCATTGACCTGGC.A.G.GTTCTGAGAGCTC.AAAGGCTGAAACCAGTGGTTTGGCGCAAAGAAAGGTCTTATATAAA.TAA.AG.CTTT.GCTG.ACTTTAGGGACTGTGAGTTCTTGGTTATCATTGTTTTCCCCCAAGCGA.CAATAGTTTTTC.GAATTTAAGAATCTTTTTTGCAAGTTGGATCGTTCTTTTGCAAATT.TGTAGGTACTTGTTATAGTAT.TTGATACTCTTATTTA.CTT.TC.TGTTGGTGACATGCATAGTGCTGATTTCACTGTCTCTTATA.TTTTTATGATCCAAACATGAAACACATACATAATCCAT.CCTCAACCAATGGAAGAGTCTATCAATCAGAA.TCATGAAG.CTATGGAAGCACTTATCTCCAATCTCTTTGGAAACATCTCGTC.TTTGAAATCTGCTTATATCGAGCTTCAAAGTGCTCATACTCCTTA.CGATCCCG.AGAAGATTCAGG.CAGCGGACAAAGTTGTCAATTCTGAA.CTCAAGATTTGTATA
JJ=    46  MV=                TATGGACTGTAAT.TGAAAAATTTAGAAAGGACCAAAAGGACAAAATAACATTGAGATCTTAACAAGAATGTACAAAAATAAAACCCATTCCATCTGCCCCACTCTCTTCT.T.C.TCTAAGTGACAAA.ATTATCATAGAGAATTAGGTCACGGGGGCGGCTTTGGGCTACCAAA.ACA.TC.ACCT.TTTC.TTCTTTTTTTAATCTATATTTTATAAAAACATATATTTTGCACATAGC.ATGATTTCACCG.TAACAAATATACTGTATTCGTAGCCGACTAGAAAAGAAGGAAATGA.AGATAAACAGATACAGGGCCC.ATATAATCTTCAACAT.GAA.AG.CACAAGAAGGCCCATTAGCTATTTTACGGGCTCTATGAGGC.CCAGGTTCTTCACTCTACCTGAGCTAAACAAGCCAGTC.TCAAAGTTTTTTTATTTTTCAACAATCAAAAA.ACTCTTCT.CCAATGCTTAAGCTGAAATCTAGTTTATTTTTTCTATTTACTA.AAACCTCCCAAGGACCAAAGAACATCGACAAAGGAAGACGACGAA.GAAGATTT.CGAGCTTCGACA.AATCATGCGGATTCTTACTGCTCGCA.TAGCTACCTACTTAA
JJ=    47  MV=                CAAAAAAAAGGGT.AACTCTTATAACTCCAAGAAACTATGGTCGAAATTTGGATGTTATACATAATAAAGAGGTTAGTTTTTGTTGTGTATAACTTGCTAAAATAAGAAAC.A.T.GTACTAATTGTGT.AACGTATCTCTTAAAATTACGCCTACGAAAACAAACAACAAATAGT.CAA.AA.TACA.ATTA.ATCCAAGAATCTTAGGGTCTAAATTTGGATATTACACAAAATAAAAGG.GTTTTATATTTG.TTTTGTAACTTGTTAAAACAAGAAACATATATTAATTGGGTCACTT.GTCTTTGTCGTATCCTAATGA.TGGATCTCACTTTCTC.TCA.CC.ATGGTCAAATTTATAATCTCAAAAGTTTAGGGTCAAAATTT.AGATGCTAAACAAAATAGAGGGATTTGTTCTATAACTC.GTTAAAGTAATGACACGTGAGAAACATGTGGT.AATTGGTT.CATTTATCCTTCTTTCTTTCTTCTCCAATCGGATCTCTCACTT.TCTCTACATCACCGGTAAAAATGGCGATGTGGGTATTCGGGTACG.GATCTTTA.ATATGGAAAACG.GGTTTTCCTTTCGACGAAAGCCTCCC.TGGTTTTCAGCTCTG
JJ=    48  MV=                GCGACGAGTCTAC.TCCTTACCCCCAAGAATTGGTCCCCTCTTCAATTTTCCAAATCATTTGAATTTATTTCTTTTTTGCTACTCTCGTTGTATATAGTTGACTTTTCTTG.A.A.TCTCACTTGTCAC.ACAACTACATTATCTTTTACGATTCTCAATCAATATATCTCTAATA.ATA.GT.ATTC.TGTT.ACAAATAGGAAATTAATTCAATAAAAATGCAAGATTCAATAATTTCCA.TTGTGAAAGACT.GAAAGTCAAAGATCACAAGATATAAGACCAAACAAGCTGTTAAAAT.TATTTGAGGCATATATTATAA.AGTTGTAAATTTACCT.TTT.TT.TTTCCCCACAATTTACATTTCTTTTCTTATAGGCCCAGTAT.TGTATGGGCTTTAATTGATGGGTCGTATTCGGTATTCA.GGATAAACAATTATATTTGGTATGAGTTTCGG.TTTATCAT.CAATCAATATATTAGCTAATCTTCGCCGATTGAATCTTCATCA.TTCTCGATCAGTGGTTGTTACCTGAGAAACCCTAGATTTCAATTC.CCAACACC.TTAATTTTGTTC.GACAAACCCAAGAAGATTCGATGGGT.AAGAACATACTAATC
JJ=    49  MV=                GTGAATAGTGAAT.ATGATGAAACATTGTATCTTATTGTATAAATATCCATAAACACATCATGAAAGACACTTTCTTTCACGGTCTGAATTAATTATGATACAATTCTAAT.A.G.AAAACGAATTAAA.TTACGTTGAATTGTATGAAATCTAATTGAACAAGCCAACCACGACG.ACG.AC.TAAC.GTTG.CCTGGATTGACTCGGTTTAAGTTAACCACTAAAAAAACGGAGCTGTCA.TGTAACACGCGG.ATCGAGCAGGTCACAGTCATGAAGCCATCAAAGCAAAAGAACTAAT.CCAAGGGCTGAGATGATTAAT.TAGTTTAAAAATTAGT.TAA.CA.C.GAGGGAAAAGGCTGTCTGACAGCCAGGTCACGTTATCTT.TACCTGTGGTCGAAATGATTCGTGTCTGTCGATTTTAA.TTATTTTTTTGAAAGGCCGAAAATAAAGTTGT.AAGAGATA.AACCCGCCTATATAAATTCATATATTTTCCTCTCCGCTTTGAA.TTGTCTCGTTGTCCTCCTCACTTTCATCAGCCGTTTTGAATCTCC.GGCGACTT.GACAGAGAAGAA.CAAGGAAGAAGACTAAGAGAGAAAGT.AAGAGATTATTCAGT
JJ=    50  MV=                GTTTTTGCAAAAG.ACGTTTCAGTTGCATTATTTTTATAAACAAAATTTGATTATTTGGATTTGGATCCATGATTTATACACAAACTAAATTGGAACAATGATAACTTTTC.C.A.ATCAAGTTGTGTG.AAACCTGCTATGAAAAAAATATAAAAAAGAAACCTGCTATGAGCTA.TTT.TC.TGTA.ACAG.TATAATACATTTATACTTAGTATTATAAGCAACATGCTTTTGATGATT.AATCCATAGATC.ATCATTTAAATAAAAATCATTTACTTTTCTTTGTTGTTGATAAACT.AATTTAAATTCCGTTGTACAA.AGAAAATGGCCATACA.GCC.GC.CAGGGTGTTACACTCAGCCTAACTATTTATAATCTTTCACG.AATTAATATATGATTTACCACAAAGACCAATCAATATA.TTAATATTAGCACGTGGATCGGATGGAAACCT.AACGAAGA.CACATTGATACATTTGCAAGACAACGTATAATTAAGAATTAGA.AGTGGTTTAGGAGAGGAGAGAGAAGAGAGAGATGGAGGAATATAG.ACTTGGAG.AGCTGAGACACT.TGCTGACAACGGTTTTCCTGTCGGGA.TTCTCCGTTTCTTAT
JJ=    51  MV=                TTTACTTAGAATA.GTAGCTTGACATGTTTTTTCGCAAGAAGAAGATTCATATAATAAACGATTATAAATGTGGTTTAGATTTAGCTAAAGCCTTAAAAGGGTAAAAGGAG.A.G.GACATGTGTACAA.ACATTAGTCCGGCCCTTATTGTCGTTATGGTGATACGATAAAATTG.TCG.AT.AAGT.AGAC.TTGGTGAAGTGTGATGTCTCCTAGTTTCTTAGGATAGAGAGCCCCAAA.AAAACCTAAACC.TAAACCCAGAGAGAGTGTGCCAGAGT.GGGCCTATTTTCTCCTCAC.GGACTAACGGCGACGACTCCG.AGGCTACATACTAGTA.AAT.CA.AACAACTTGGGTTTTAGTGCAATATAAAATTATTTTGGGCA.TAAATTGTAATTATGGAAACGTTTGGGCATGAATTGTT.ATTACGGAAACTGTTGGGGATAAATTGAAATT.ACGGAAAC.TTTGGGGGGCTTAATTTGGCTTTTTGCTGGCACGGCAATGGGA.GGAGACGAAACCGAGAGAAACAATGGGAGACGCTGCGATCCGTAC.CGTCGTCG.AAGCCATTCACT.CATCTCCGACGCAGGCCGTCGTCTAT.CTTTGCGGCTCCAAA
JJ=    52  MV=                GGAATTGAATCCT.TAAGCCAACTCACGTGAAATCGAATAATCCATTCTCGCTTCTAAGTTGAGAAAATCCAATATTTCACGTTCTAGAATCATGACGTACGCGTGACATT.T.A.GAAATGAGACCTT.AACCTTTTAAAAGTCATTGATAAAACATTACAATATAGTTTCTTTT.ATA.AG.TAGT.ACAA.GAAAACTTTGTATTTATAATCTCGGTAATATGATCGTAGTAGAGAATG.TTTAAGAAAGAA.TACATTAATTTGTATGAACAAAATACTTTTGAAGATGTTTTTTTAT.TGGACTCCATAAATAATAAAT.TCAGATATTTTCACAT.CAT.TT.CCATGACTCAACAAAACTCTACCTACAATATGTCTAAGAGA.GTCAAAGACTATCATCCTCTTCTATAACCAAAAATTGG.TTTGCACACACATGACATGACATGAACAAGAA.ACTACTCT.CCTATTTATATTCACTCTAGAGCCGGCCCTGTTCCTAACACAT.AAATCAAATTCAATTCGTTTAAAAATGGAGAGTCAAAAGCAAGAA.GATAATGA.ATACATTTTCCG.CAGTTTGTATCCATCTGT.GCCCATT.CCTGACAAAAGAGGA
JJ=    53  MV=                GCAGGTCACGAGG.TGCCATTGTTCAAGCCACGTGCTGCTTTTGAGCTTTTTAAGTATTTCTTGAGAGGCAAGCCACTTCCAAAGGCTTAAAAAAATTGAAGTCAAGAGAG.A.G.ATTGTAACATTTG.AAATCATGCCCGAGAAAAATGAAAATGTAAAGTTTGGGTTATGAGA.TGG.TA.TTTA.ATTA.AATCTAGTCTATTAATGACAGCAAGTATTTAATTATTTAGCCTATAAT.TGTTTTACGTTT.ACATTCTCCTAAGTCCTGAAGGCCTTCATCAATTTGTTTCCCATAT.TCACATGAGAAAATGCTAGTT.TGGTGTGTCATTAACT.AAG.CT.CATTTGCTCTCTTGTTATACACAAGTCAAACTTGGGATCAA.ACTTGTCTTGATTCCTAAAGAAAAACGACAAAATCAAT.TAGAATTAGTTGTCGAGTCATTCCGTCTTAAT.CTTGTAAA.TTTTCCTATAAATGAATGAATTTTTATGTATATATAGACAATA.ACTCAAAATACATATGGATAATAACTCAAATAAAAGAATGGGAAG.GCCACATG.TTGTGGTCATAC.CTTACCCTGCACAAGGTCATGTTCTT.CCTCTAATATATTGA
JJ=    54  MV=                ACATTTTTCCAAT.TTTAAAAATTGCTGAAAAAGCAAACTCTTGAAGAATAATAAGTCTAGTTAATTTCGTAGAAGAAGAACTGGCATGTTCATCTCGAAATTAACTAACG.A.A.TAAAAAAAGGTAG.ACAACTTAATACGCCACACAACTCTAATAAAAGAACATGTAACTTA.TGA.CA.AAAT.AATG.TAACATTTGTTCATAATATTTTTCGTATCAGATTATATATACAAATTG.CTGATTATAATT.ATTATTCGCTGTTTGACCAAAAAATAAAAAATTATTGTTTCGCTGA.GAAATGTATAGATAATTATAT.TATACGTTAGATTGGT.AAC.TA.CCAAAAATATTACTATATGTTAGA.TTGGTCACAAAATAAG.AAAAGAAAGGTAGTGTATATCAATTTATTAATGACGTA.TTTAATAAAGTTGGTCTCAAGCGAAATGAATT.GTTCTTTA.CTGCTACAAGGCATATAATCCTGTAAAGAAAATCTGGGTGGTC.GAATTGTTCTTTTCCCTTTTTCTAATTTCAACATCAAAAGTTGTT.CCACCAGA.AGAATTTGTTCT.CTGCAGCAGTAAAGATCGATCCGTTC.TTGCTTACAAGAAGA
JJ=    55  MV=                CATCGTAGTGCCT.GAGACGAGTTGCAGAAGATGATGACGAGGAAGCCATGGAAAGAGAAAAATGGGAAAATATTCTGCATTCGTTTGTTTCCCCTTAGTATTCCTCGTAG.T.T.TCCGGGTCGGGTC.AATTTGATCACATGGAGGTTTCTGACAAAGCAGCTGTC.TCGGAGC.TCC.CG.CTAT.GAAG.CCACGCTGAAATGATACGAATAGAGCCAGGTTGATTTTTAAAATAGTT.AACTGAATAAAA.AAGAAAATCAAAATTGAAGTGAGTTAGTTTGAAGATAGTTTATGTT.ATCCTGTTCAAAAACAAACTC.TGCTATAAA.TTAACC.TTA.AA.CAATACAAAACAAAAGTTTATATTATCCTTCGTACCTTTAA.GTGCACGATAGTTGAGTAGTCAAATCTCGACTCTCGCG.CACTTTGGCAGCTTCTACTCATCGCTTTCTTT.GGCAAACA.GATACTTTTCGTTTTCCATTTCTTCCCGTTTGAGAATTGTAAT.TCAAGAAATTAACAATTCGCAACTCTCAATCTCTCGTTAGCAATG.TCTTCATC.CTCCAAATTTGA.AGTATTCCTTAGTTTCTGCAGCGAAG.ACCCCTCAAAAACCG
JJ=    56  MV=                TTTTGTCCGCTGC.CTCCATTCAAAGCCATTATGATTTGTCTTCAGTTTCAATATATCCCTACAAAGTTGTTGTTTTGGTATAATACTTTGGAAATTTTCTGCCACGGTCC.A.T.CGTAGTTAATGAT.GGAGCTTTGGTGCTTATTGCTTATGACAAGAACCAAAATTTTTAAT.ACG.AA.ACGT.AAAT.AAGTAGCAAACTTTAACGTCTTCTGGTCATACCCTTTAGCATATCCTC.AAGTTTCATTTA.AATGTCAACATCTTTACGGCATTATTTATTATCCCCCATATCTAAA.TATATACTGTATACTGTATTT.ATATCATAAAGTACAT.AAT.AT.CCACATTATATTTAATAATTTACATTATCCTGACACATGCA.TCTCCTCTTTTTCCACAACCACTTGTGCATGCTATACC.GGTATACCCCAATGCGGATAATATACCTAAAG.AAATGATT.TTTAATATTTCTTATTTATTATCCTTCAACACTATTGGTTCCT.CTGCTCTGGCTCATGGATGAAACTACCAGAGAGATGTTCTCACCT.CATAATCT.TCCTCTTGAAAT.GATGGAAGAGATTCTCTTAAGACTAC.CCGTAAAGTCATGTG
JJ=    57  MV=                GCGGATTTTGACT.TGGTGTTGCTAGATTTAGCTGTGGAAGTTGCAGTGTGTGTGTTGAGTGTCAGAAGAAGAATGTTGGTAGAGAAATGTGAAGAGAGAGTAGCAGAGAA.G.G.ATTTGAAATCCAC.ATAAGGGAGAAGAGGAGGAGAAGAAGAAGAAGCTGCTTTCTCTCTC.ACA.CT.CTCT.CTCT.CTCTGCTTCTCTGCCCTCTTGCTGGAAACAGGGCTAATAGGTTTTCTT.GAGATTTTGATT.CTGTTTCTCTTGGGGATTTGTGTCCACTTGCATTCTGGAGGAGATT.GGTTTACTATTTGGGTCTCAA.ATTTTGGTAAGCAAGC.TCG.TA.TTTTATATTGGGCCTCTCATTTCTCGTCAAAGTCGTCGCTA.AAGCAAGTTTGTAATTAAACACCCAAGTTAAATGGGCG.TATAACATAAAAGTTAGGCCCATAACCAGGCC.CATCGTTT.ATGGTAATTAAACACCTAAATTAAATGGACGCCGAACGCTTTG.ATGAGTGGGTCAGTGGCCAGTGTGAGTATCAACGGTGAGGACAAC.ACTTTGTC.GTTCCGATGCTC.AGCGATTGTGGTATCTTCTGATAAAC.CAACTTGTTCATCAT
JJ=    58  MV=                TTTCAATACAAGG.GGAATATACAAAAGAAGTGTCTCCACCTACACAAAAACACACAAGTTCATAGAGAAGAAAGAGATCTTTC.ACCATTAAACACACGTTACACACCTT.G.C.AACCAAGAGCTAC.ATACAAATGGAGCCGTAAAAGTCATTAGTTATACTTTGTGCAATGA.GAT.TA.GCTC.CTTT.ATAAGTCACTTTGGATTCACTGCCATCTTCTATTCAAAACCTTAAAAC.GAGATGATAATA.TTAACACATATACCACAAAAAAGCATTGACCATTTCACATGCCATT.CGTTAATCAATTGTAAACAAA.TTTTATGAAACAATCT.ACC.TA.AACTATCATAATTTTGTCACGATTAGACCGAAACTATCATT.CTAATTAGTTCACACTACACAATATAGAATCTATCATA.TATATGTAGCAACCAATTCTTTATCTAAAAAA.AAGTAAAA.TTTTGTAACACCCATATAAATATTTAACTTTCACTCTGAATTA.TTCATTTTTTTTTGTAGAAAGCAAAAGACACCGTAGTGAAGTGAA.TAATTCTT.CTTCTGCTCGGT.GGCGTTGTGGGAATGGGAGAGAGTAA.GACGACGACAGGAAA
JJ=    59  MV=                CTCTAGGCTATTG.GGGGTAAATAGTTTTGGTTTGGATGCTAAATGCTAACCGGCTAAAGTGATTCACGGCAACGGCAACTCAGTCTATTAGGATTTCAGTGCAACTAAAA.C.A.ATGTATTTTAGAC.TTTTAGTTTAGTTGGAAGCAAACCAAAATATTGAACACCTCATACT.GTC.AT.ACAA.ATAC.AATATACAAAAGTACTAAACATTATCGTGATTACTAGAACATGAGTTG.TCTT.CTCGTTA.ATGATTAAAAAAGTTTATCTTAATACGTATTCGTAAATGCCCTCTG.GAAGCTGCAAGAGTCAGATCA.TAGTCCTAGGTAAATG.TCA.TC.ACTCATCATCGGATTCTAACAACATGCCCATCATCTTCAAA.ACACAAAGGAGTGGAAGCTAACAAACAACGCATCATCA.TTTTTTTGTCCTCTTTATATATCTTCTTTCCT.ATTTTTTA.TCTTTTTATTGTTTTGTATATAAAATCCCTAAATTCCCGTTTT.ATGTAACGGACATAATAAGCCGCGTACGGCGTATCCGGCAAATCG.GCCCAGCT.CGAGCCATCATC.AATCTACGGAGGAGATCCATCTCTCT.CTCTCTCTCCATATG
JJ=    60  MV=                TTTCTGTCCTACT.CTTTTGCATGTTCCTATATATTTCAACTTACTGATTTGTCGTTTACCTAGTTTTAATATGGCCATATTTCCCAAAATTAAAACCACTGTGATTTGAT.T.T.GTGGAAAAAGTTT.TCCGGAAAATATGAAAAACCATATCTAAGGTGGAGAATATAATCTA.TAT.GT.ATGT.GATG.AGTAAAGTTGTTTATATTTCTTTTTTTGGGATAAAATTACACCTGTTT.AGTTTTCTTATA.TTTAGATTATGACAACTAGATATGTTTGAATAGGTGTCAGATTGTT.AATTCTAATATATACAAATTT.TAAGATAAGAAATACA.CAC.TA.AAATGTTATTTTAGAATATCTCTTAAAAGGTTAGAATTTAT.TTCTTTAGATATCGTGTCCTTTAAGATGCTAGATTCAT.AAAAGACAATTCGTTTCCTTAAAGTTTTGTTA.GAAAGTTA.CACATCTTGGCCTATATAAATAAGTTAACCAAATTGACAACAA.AAATATAGCAAAGACGAACCCAAAAATACAATCTAGTTAAACAAC.AAACAGTA.CACATGACAAAG.ATCGGTTTCTACTTAGCTACATATGC.AACCATCTACATCAA
JJ=    61  MV=                AACGATCTATCCA.TATACATACTTTAAAAGTTGTATTCAAAGGCCAACAAATAATTATTCCATTAACATTGTCCCATGAACTATAAATTAGTAAATATATATCACTATTC.A.C.TATAAATTTAAAA.AAACATTATCGTCGCAATATTATTTATTTATAGAGTTTATACTGGA.TTT.GT.ATAC.CAAT.CATGATTATATAATCAATTTATTGCTACAAAAACAAAATAATGAAAAA.AAATGAATGGAT.TTATTGCCAAAAAGGTAAATAGTTTTTTTTTTTTTTTTTTTACCTT.TACTTTAAATAAAATATATAT.AAGCATACAAACTAAT.AAT.AT.ATGATGCTTATTGTTTTTTATTTAAAATGTAGAACTTTGAC.TATATCAATTATTTTGGTCAAAGTCTTCATAATTTTGT.ATATATGTTTCCTATAAAGATTTATTATAGAT.CATGTACC.ATTTTTCACAGTCTATAAAAAGGTTATTTCTCTCTACCATTTT.CAATATCAAAAAGTTTCTTCAAACAAACAAGTATTAGATTAACAT.TATCCTCT.TCATTTTCAGCA.ATTCATGGCTAAACTAATATATTCGT.ATCTATTCATCTCCT
JJ=    62  MV=                GTGCTGTTGAATC.GGGTGAGATTGAGTTGAAGATAAAGTTGATTGATCCTCCTGGAACAAACAAGTAGCAATAGGGTATTTTATGTTAGTTTGTAACACGAGACCCGTTT.G.T.GACTAGTATAATT.GCAACATCAGTATGGTCTTGTCTTGTTTCCAAGTGTGCCTTTGTGACTAC.TC.ACCA.ATTT.ATTAGGAATCTTTGAGATACATTGTTCTGCTCTCATCACTTAGCTCTT.CCTTATTTTTCT.TCTTGTGTGTACATTTTGATGGAAACTCCAGGTAAACTACCATCAA.TGGCAGATTCTCATAACTCTC.TACCTTCTTAATAATA.AAA.CA.CCTGGAAGAAATTATCTGGCAACAAAGCTATCACGCATACC.AAGGTGGTGGTGGAACCGACACTGATATTGGTATCTTA.CGTCACACACACACTTTGTTGTTATCTCTATA.TCCACCTT.TTTCTTTTTGGCTCAATTATGATCTCTCTCTTTCTCGTTTCCT.CGTAATCTTAACACAAGCTTGATCGTCCTCATCTGCCACCAAACC.AAAGGTGA.TGCGTTTTCTTA.GCCAAGAACTCAAACTTGTGATATTT.CTTTTGATTCTCATA
JJ=    63  MV=                CGTACCAACATAA.CTTAAATAAGCTTATAAGAGCGTATATGCGTTTGAGTAACAACATATATACAATTTCATAAATGTCTTAAAATGTGTAAACTCTTTTTCTATTTAAT.A.A.AAGCTTACCACGT.ACGTTCAGTTACAACAACGTATTCAAATATAATTACTAAATGTATC.AAA.AA.GTTC.ATCC.ATTCACGCTAAATGTATCTGTTAAGTTATTATAAGTC.CGTCCATCCA.CACGTATTTTCT.GTTGAAGTGATTTTTCTCTTCAATATATGCATTAAAAATCACATAT.AATATATACATATATCTACTA.CTTTCAAAAAGAAAAT.ACT.TA.AAACCCCCATCAATGGTAGTAGATAAAATGAAATATTTTTG.TTTTATTATAATAAATTGTGTACAAGTTGAAAAATTAA.GTATCGTGTGTGTGTGTTATTAACCCACCTGA.CACACCAC.ATCTATAAATAGAGGGAGAACTTTGCAGAAAAATTAACAAAAG.AAAGACCTAGACATAAAAGTTTCCACTCTTGTGTCTTCTTCATTC.CAAGAAGA.AATCAAGAAATG.GATCATGGAGAAATGAGCACTAAGGA.AACTACCACTTTGAC
JJ=    64  MV=                AAGAATCTACAGA.AGACTTTACCAGAAACGTCAGCTATTACCAGAAACATGACCTATTACCTATTCTGATCAATGAACGTTATCCAATTCAGTTTGGTTTGGTTTCTACT.T.T.CTAATAATGCTAA.ACCGAACCGTACCGACCTCTTGTTTTATTTTTCGCTCTTTTGATTT.TAG.AT.TATG.TAAA.AGTCACGTGACTTTAAAATGGTAGTAAAATCTGTAATGGATTAGGTGT.ATTAATTTGACT.GGAATCAGATCCTATCGTAATAACATT.TTTCAATATCTAGAACTT.ATTCGAATTTTTCTTTCCTCA.TATAAACAATAGAAGA.CAT.AT.GTTTTCATTTCTGAAGATACTGTAATTAATACTATATATTA.TCTTGAAGAATAAAAGCAAACGCGTAGCGTGGAAACTA.CGGCTCGATTAGCAGCGTCTCAGGCGTTTCCT.CTGCTTCG.ACGAAGGCAGAACTATATATGTTCAGACGACTCTTTGTCATCT.TTCTTAGCGTTATCCCACTCTGAGAATTTCGAAATCAAATCAGTT.CTCGTTGT.TAAAGACCGTCG.CAGAGTCGAATTAGCGGGAATCAGAA.AGAAAGAATCAAAAA
JJ=    65  MV=                GTTGTTTTCTCTG.TAGGAAACTAGTATAGTGATATTGTTTTGTTATATATGTAAAGAAGTTAACTTCATTATTAAACACATCAATTTGAATACAATCAAACATTCTCGTA.A.G.TCATCAATCATCA.TGCATATAAAAACATGAATAAGAACACACAAACAACCGACTACCTG.TAT.GT.TTCT.GTGT.GACTTTTGTCTCTGTCTGTTTCTTTTGGTTAGTTTCATTTCCTACAGC.ATCAGCATCATC.CTCGTAATCTAGGGGAAAATATCATAAAAGAACATTAAGATAAAAC.TTTACTTGCCATTCTTTAGAC.ATTAGAGAGAAAACTT.AGA.AA.TTTAATGCATTGGATAGACAATAACAATCGCCAGCTTAAAC.AATAAGAGACATATTCATCTGCGTACAATTATTAAATT.GGTTAACTAAACCGGGTTTGGTATTGCTGCCA.AGGGCGCC.TAAACCAACACCAAGATTTAGAGCGAAGCGAAGTGAAGTGAAA.GAAGAGTTTTGAACTCTTGAGTTTCTTCTGCAGTGAATCATGAAC.ATGTCTTC.TTCTTCTCGCAA.ACTCTCGCGACTCTTCAACATTGTAA.CTCAGAATCAGAAAT
JJ=    66  MV=                TATTATTGTGGAA.AACGCAACATTTATATATCATACTATTGATCTTGCATGGTTCCATGAATTTTCTAGGTAAAAAAAGTGTGTTAATAGAACAAACAAAACTGTTAAAA.C.A.TGTTGAATTACTT.AATGCAATTTGACTCTGGTAAAACATGGTCAGCCACGACATTTCAA.CTA.CT.CTCA.TTAA.CTCCCAAATGTTTCATCATTTAATATATGAAAATCATTATATAATACT.CGTATGATTCAA.TTACTCAGATAATAGTGATGTAATGCATGACACTTGTTTTTGGAAT.TTTATTTTATTTCCAGTTATA.TATTACAGTTGTTTAC.TCG.TC.AGACTAATATTGACTGTTATTAGAAATAAAGGTACTTAATT.CTTATTCTTTACGCGCTACAAAATAAGCAACAATGGCA.AAACCGTAAAAATGAGTAGTCAAAGGGGTATT.TGGTTTTA.GAAAGAGATGAGGATAAAAATGAGGTTAAGCGTTTTTATTATT.CCCCTGGTGGAAAGTAGGCAAGCAAGTGGTATCATCAACAAACAA.AGCACTTC.TCTTTTGATTCG.ATTCTCTCTTTACCTTGAAGCTTCAA.TATCAACCAAATCTT
JJ=    67  MV=                GGTGGCTGCACTA.ATGGCAATCGCTTTGGCCAACGGAGGAGGACGGCCACCGGATTGGCAAGACTTTGTGGGGATAGTGTGTTTACTATTAATCAACTCAACCATTAGTT.T.C.ATTGAGGAAAATA.ACGCCGGTAATGCTGCAGCCGCTCTCATGGCCGGTCTAGCCCCTAA.GAC.AA.AGGT.TAAC.CAATAGTACTTTTGATAAATTGCCTATATACAAATTAACTCTTATATA.AAACAATGGTGA.TATAACAGTTTATTTGTTGGAATTTTATACATAAAAAGGGTTTGAA.TGAAGATTTAACACTTAAAAA.AAAAAAATTAAACACAACTT.TT.GTAAATTTCAAAATTGACTAAAATCCTCAAATCAGTGTTAG.TCAGTGTTAATTAAACGTTTACTAGTATGACAAAGTAA.CTAGCATAAACTAATTACACGCTAATTTTGTG.TATATGTT.AATGTTTTTGTTAATGACTTAATGAGTGAAGGTTCTCAGAGAT.AATCAATGGAGCGAGCAAGAAGCATCGATTCTCGTCCCCGGAGAT.GTAATCAG.CATCAAGCTCGG.CGATATCATTCCCGCCGATGCACGTT.TACTCGACGGCGATA
JJ=    68  MV=                CATTTTAATACTA.GTAGCTATTAGCTGAATTTCATAATCAATTTCTTGCATTAAAATTTAAAGTGGGTTTTGCATTTAAACTTACTCGGTTTGTATTAATAGACTTTCAA.A.G.ATTAAAAGAAAAC.TACTGCATTCAGAGAATAAAGCTATCTTACTAAACACTACTTTTAA.AGT.TT.CTTT.TTTC.ACTTATTAATCTTCTTTTACAAATGGATCTGTCTCTCTGCATGGCAAA.ATATCTTACACT.AATTTTATTTTCTTTGTTTGATAACAAATTTATCGGCTAAGCATCA.CTTAAATTTAATACACGTTAT.GAAGACTTAAACCACG.TCA.CA.CTATAAGAACCTTACAGGCTGTCAAACACCCTTCCCTACCC.ACTCACATCTCTCCACGTGGCAATCTTTGATATTGACA.CCTTAGCCACTACAGCTGTCACACTCCTCTCT.CGGTTTCA.AAACAACATCTCTGGTATAAATACCTCTGTATATCTTTATAAA.CCCCAAATCAAAACCTCTCCTATATCTCTTCAATCTGATATAACTACCCTTCTC.AATGGCTTCTAA.TTACCGTTTTGCCATCTTCCTCACTC.TCTTTTTCGCCACCT
JJ=    69  MV=                TTTTGGTTTGATA.ACAATATAAACACATGTGTACTAACTACAAATGCGTTGGAAAAAGATCCAATAACATATGATATGATCATATACAGTAATTCAATAAAAGAAATAAA.C.G.TTAATCTTAAGAT.TTTAATTTAGCCAAATTGAGGACTACTCAATCCCTGAAAGTGCCGA.TCC.TT.TTTT.GATA.TACGAGAAAATCAAAACAGCTATTGTCAAGCATTCTCTTTTAAGGAGT.AGCAAAGTGACC.ATCCTGATTTACGGTGGTGCTGAGACGAAATGGTTGACTGAATCGC.AAGACAGACTTTGGGATTCTG.GATTTCAAGTCTTTCT.CTG.CA.AAGGTGATCAATTCCTTCTCTAACTCAATATTTAAACCCTC.GAATTTATCTTGTATAACTAAGTAATCTATTGTATCTT.GTGTAACTAAGTAATTTTTTTTTTCTTGCAGG.GGATAAAC.GTGCCTTATTCAACATGATTATAACCCAACTTGTTTTCTGGTC.ATGGAACTGGAAGGCTCCAACAAATTTGGCGGTACTCACAGAAAA.CAAGGAGG.AGATGGAACAAG.ACCCCAAATTTTTCAGATTTCGTCAA.GCTTTAGAAAATATC
JJ=    70  MV=                TTAGGTTGCTTCA.ACTACCAATGATAAATAAGTGACTGGGGAGAAGTGTGAATGGTTTAGCTTGAAATTGTTCTATAAGCGAGAAAGTAGTTGATCAGAAGATACACATG.A.C.GAGCTTTGGCCTG.GCAATGGCATTGCATAAGATAGCGAAACTATCATACTTCGATTGTC.TCA.AT.CACA.ATTG.ATGCGTTCGAAACAAATCTAAACGCAAACAAACAATCTGAATTATAGA.ATTGTGGCTTGT.TTACGTTCATCATCATTCATGGTTCCATGGACTTCACTGTTCTACA.TGAGCAAGCAAAAGACTCATA.AAATTGTGCAAATTTT.TCG.TA.TGCTTATTATCCGGCTAAAGCCCAGAATTCGTTGTATGGGC.TTTAAGACCAA.CATTATAGGCCCATTTATATTAAACA.TTTAATTTTCTTCATCACTCTCGTCGGCTAAC.GCTTTGTC.TCTTTCACCAACTTATTTAACAGATGAATTTAGTAGCTGTAGT.TGTTACTGAAACAGATAAAAATTAGGAGCAAAATCAAAATCATAA.TCCACTTT.TATGTGATCGAG.AAAGAGATTCTAAGCCCAGAAAACAC.CAAAACC.TTCCATT
JJ=    71  MV=                CAGCTCACAGACA.ACTTAGACCTTTTCAGAAAAATCCGGGAGAACATCAAAAGCCTTCTCAAAGAGTAAGTAACATAATCATCATTTCTGTAAAATGTCATCATGTATAA.A.A.TCAAGTTATATCA.TAATTTTATTTTTGATATTACAGTTTGAATGAGAATGTGTCGGAGA.CAT.GG.AAGA.ATAT.GCCATCATCATTGCCGGAGAAGTTGAACGATGAACTATTTCTTGGCCT.AGATAAAGCAAT.CCCATCTACATCAAATCTACCATGAATGATTCTATCTTAGCTGAAA.AGCATTAGCTTAGAACACATG.TTTTAGACTTATGTAA.TCT.GT.TGATTTATTAATCAAAGACTTTTTTTTTTCTTTTTTTCTGG.GTTTAACATATTGAACAAAAAAATATATCAAACTTTCT.CTTGTTCAGACAAAAAAGAATCATTTTTTTTA.CAATGAGA.ACTATTTCACAATGGAGTCTAAAGAACTGAACTTTGCTCCAAT.TGAGTGAAGATGATTAAAATTAGAGATTGTCTAGATGAAATGGTG.AAGTTCAC.ACTCGATTACTG.TGTAGAATTCGATATAGGGCTTACCG.GGGAGTTCTGCTCCG
JJ=    72  MV=                CTTGCTCCAAAGT.CGCTCTTCTTGACAAGACCTTCCATGATGCATTACAATGAAACTCGAGATGAGCTCTTGGAATGTGCAGGAGAGGTTTTCGCTAATGTTACCTCCGG.C.A.TCTTAAAGGCTCG.TGTGAATCACAAGTACCCGTTGTCTCGAGTCGCTGACGCCCACGCA.GAT.CT.TGAG.AATA.GGATCACCTCTGGCTCCGTTGTGCTCTTGCCATGAAAACATATACAAT.GATGTTAGTATC.TTTCAATAAGGGCAATGAGATTCCTTTGTGATGGAAAGAATATTAA.ATGTACCTTTTGGACCTGAAT.GACAATTTGAGAATAC.AAG.GA.AACGGGACCCGTTAATGAAACATCTAAAATAGATGGGGTAA.AAACGTAAATATACAGAAGTATGAGTACTATTGGAGAT.TTTTCTTAAAATATTACAAAGAGCCAAATCAT.CTTCCTAA.AATTTGACGGAATCTATAAGATAATTTTCTCCCTAGGGATTAG.GGCTCACAATCTCAAATCTCTGATTCTTCGATACGATAAATTCTT.CCTCGATA.TAGAAACCACTG.ATTAGATCCTAATTCGTCGCCTAGCT.CAAAAGATGGTGCTT
JJ=    73  MV=                ATGTTCTTAAAAG.TGAATCGTAAACTGAATCAAATTGTCTATTACATCTGGATATTTTTTTACAATTGACCTGCGTTTACTGTTTGAATATTTTAAAATAATTATACATA.C.A.AAATCATGTTCAT.AATTATTAACTTACTAATTTGTTTAAAATTCACATTTATATAGTTT.GCA.TG.GCGT.TGGT.ATGAATCTATGAGACAAAACAGTCTTACCATTACCATTTCTGAACGGA.GAGATCTTTGTG.TTGCTTGCTTTTCACGAAAACTATTTCCTTATGTTTTCTATATTTT.TACTACGAAAGAAAAAAAACA.AAGTAGCGTCAATATT.TTA.TT.ATTGTTTAAGCAGTTGCATACTAGCCTCAATTTTGAAGCTT.TCAAAGAGTAGCGTCATTGTTAAGTTTATACTTTTACT.ACAAAGATACACGTGAGTGATGAGTCATCATT.ATCATTGT.CACGGAAGTTGCATATCTCTCTTATCGCTTTCGCTGCAAGTCA.AAGTCAGAAATGGAGGATGAAGGAGCTATGAAGAAGCAAAACGAA.GTCGCGAT.GATTCTTTCGTG.GCATCTCTTCTCTACTGTAGCCAAAC.ACTCTAACAACGTTT
JJ=    74  MV=                AATCTGATTCAAT.TATTATATTCTTTTTTCTTTAATTTTTCCTATTATATTTTTGTATCTCCGATAGTTCTTACACGAGGTCGTTACGTCACTCCCACGTCTGGGACTAG.T.G.GTCGATTTGTTTT.TATTGAATAATTATTTGTTATGAAAATTGAATCAAATGAGTTATAC.TTT.AG.GCTT.TAAA.TGGCTTTGTCTTTTATTTTGCTGTCTTTTTCTCATCTGTTAAAAGACA.ACTCCTAGTTAA.CGGGCACTTGTCTTGTCCTTCAGTTGAAGATACACATACAAGATCT.AATATCTTCCAAGAACCATCC.ATTTGAAATTTCGCTT.TTC.AT.AGAGTTTATGCAAATGTGGATTTGGGTTTTTAGATTTAAAC.GGGTCACAGAATATTTAACTTGGGGTAAATTTTCAAAA.AAGCATAATGGATAATTAAAATTTAGATTGGC.CCATTATA.TTTATCAGGCCCACTAATTAAATGTTTGTTGCTTTTCTGCTTT.TTGACATTTTACACCGGCAACCTTTGTCGGAGAACGGTTAAGTAG.CTGGGATA.ACTCAGGCGGCG.TCGCGGTTAGGTAGAGTAGAAGAAAC.TACAAGCAAGAGAGA
JJ=    75  MV=                AAAGTCTGTGCAA.AAATTAATGACGATTGGGATTTTTGTAACGCAAGCCCGTACCAGAACATGTCTCCGCCACGTGATTTCTCCACAGACCACAAGCATTTTTAAGACGT.G.GCTTTCTATCAACCG.TTAAAAACGTAAATCATATTAACCATGTGTCTACTACCTACGGTGT.AAA.CG.AAAC.TGTA.TAACGTCCCTATCATATAATAGTAATGTGATACGTTGGAATGTAGCCA.AAAAGCATAAAA.AATAAATAGATAATTAAGTTTATAATGTTTTCCTACAAAATATTAT.TATACCGTATGTATTTTTTAT.TTTATTTTCTGAAGTT.AAA.AA.CAGATGTAGTTAGTTGAGTAAATTGTGTTCTAGAAAGAGAA.GAGAGAGCAGTAGTACCGTGGTAGGTAGCTAGCGACCT.CTTCGTTCGTCAGTCATCACAAGCTTTGAAAG.ATTTTCAG.CTACCACTCTCTCCTTTATATATTCATTACACATCTCTTCTTT.CTATATCTCTCTTAATTTAGTCTTTTGTCTTCGTAATTACAATGG.CTCCAGGA.ACTTTGACTGAG.CTAGCCGGAGAGTCTAAGCTCAACTC.TAAATTTGTCAGGGT
JJ=    76  MV=                CGACTTCGAACTA.TCGAAAGAGGACATGGAAGTGATCAAAAGCATGGAGAGGAAATACCGCACGAACCAACCAGCCAAGTTTTGGAACATTGATCTCTACGCTTGATCAC.A.C.TCTCTCTATCTAC.ATGAATAAATGAAGCTTAAGAAGATAAACAACGAGAAGAAGCCATA.GCT.TT.ACCT.GAAA.CATTCTCAAATGTTTGTGAGCCTATCTTTCATACATAAACTCATGTTG.TTAAACAGATTA.TGATTTCTTAAGTACTACAATATCACACATTGATGGAAAGTGATAT.AGATTTCTCTCTTCTCTATTTATATGCTTAAATCCACA.ATG.AA.TCATTATTGTAACTGAAAGAGGATATTTAAAAAGACGAGTA.TACCCTTGATTTCTCTTGTTTAGTAGTAGAGAAGAGGG.TAATTTGGTAAATGACGAAGTAAGTACATTGA.GCTTCTTC.GCGGACAGAGACACTATCTCTCTCTCTCTCTACCCTTTGGATC.TTTCTTCTCGATCAATTATCCATTTTGCCCAGATTTTTTCCAGAA.GCTCATCG.AATTCGTAAGCT.TTCGCGCCTTTTCCTCTCTTTAATTT.ATTTGTTAATCAAAA
JJ=    77  MV=                AAATTAAAACATC.ATACAAAATGAAACAACAAAAAAAAAAAAAAAACCAAACATCAAGTAATATGAAACGGATGATACATTTTTAACAATACATTTTTTATGCGGAAATA.C.A.TGATGGTAGTTGA.CATGATGGTAACATATATACAATGTTATTATCATGAAAATCAATCA.GAT.GA.GAGA.TAGT.GATACTAGCGTTCGACTTTGATGAAATTTGCGAATCCACGGCACTCTG.TATTTTGTTTAA.TTAGTTCGGTTATGTGACGATCAAATACAAATTTCTATGTCTTTTT.GTTGATAAGGTAAAGAAATAA.GTCCCATGATTTCAGG.GTA.CG.GTTTGGAAAGTAGCCTCAAAATACATAACAAAAAGGAAAAA.AAGAAAATTTACACGCATATTTATTTACACTAATAAGT.TTACGTAGAGAGAAGAATGTTCACATCACATC.ACATCCTT.TTAACTTTGGCTCTATATAAAGAGAGATAGCCAAGACAATCAT.AACAACTCATATCAATTTTTTAAAAAAAACTCTCCATATATCTAT.TACTTCTA.CGCTAACTAGAG.AGGGAGATTATTGCTCTTAAGTGATG.GAGGAAGTAAAGAAT
JJ=    78  MV=                ATTCTAATCAGTC.TCAATCATATATTCTAATTATTCTTTCTAATCTCTCTTTTAT.GTAAAGTAGATATTGACAATAACTCTCCTGTACGTGTATATATTCTTGTCACTG.T.G.AATCAATAATAAT.CATCCATTACGGAAACCTTCATAACCATAACCATACTAGAATTGGT.AAG.AG.CCTA.ATTG.TTTTTTATAACAATTGTACAATAATATAGAAACACATAATTAATTTTG.AATTTATTGACC.AACATTTATTGGGTTATCACTTACAATTACAATAGATACATTTATT.ACCAAATCCCACTTCATATTA.ATTAATTATGCAAAAT.ATA.TT.GTTGAACAACCATTGTTATATATACCACAACAACTAGAGCT.CATAATACCTCTAAATTTATTACTATTACTATCCCTAA.TAATGGGAAGTAATGAGGGTCAAGAAACACAT.GTCCTAAT.GGTAGCATTAGCATTCCAAGGTCATCTCAATCCAATGCTCAAA.TTCGCAAAACATCTCGCACGAACCAATCTACACTTCACTCTCGCC.ACCACTGA.GCAAGCCCGTGA.CCTCCTCTCTTCCACCGCTGACGAAC.CTCATAGACCGGTGG
JJ=    79  MV=                AAACAAAGCTTCA.ATTTTGCACCAAATCATCATAAATAAAAACAATAAATGACTCGAGAATTTCTCACAAGTGAGAGAGACGACTAATTAATATATACCCAGTGAAAAGC.A.G.AGATTTTGATGGA.TGGAAGGAAACATCCATAACAGAGTGACGGTGCCCTCTAAGCACAG.CCA.CT.GGAT.CAGG.CGGAGGTCTCTTACTCATCTCTGATTCAACTACTACACAAAACCAAAC.TCTTGTAATAGA.GAAACCAAGCGAACACACAACTTAATCGAATCCAAGTCTCAGACTT.TAACAACAGGAACACCGAGAA.AGAGAAAGCCTTTGAA.ACT.CT.CCCTTATATCAAAAACTACGTGTCGTTTAATATTAACTTTT.TTCTAAAACGGCACAATGTGCAAATGTATTCATATAGC.GGATAACAATATCCAAGTTTCCAAACAAACCA.ACTCTGAA.ACTGTTTCACTCACATAATAAGAGAACGAAGAGCTAATTGCTG.AAGAATCCGACGAAAATGGCTCCGAGATCAGATTCACAAACCCTA.GCCACCGG.CTCCGACGAAAA.TGAATCCTCAATCGATCCGATCTTCC.ACATTCTCCGTATCG
JJ=    80  MV=                GGTTAAGATTGGT.ATATGCATCTGATGAACCCCAGAAGACAAACTCAGATATGGATCTTTCATTATCATCATCTGATTCAACTCCGACAAGGAACGGCAGTTCCAACACT.A.C.TACATCTAGTGGA.AGTGTATCTACCAATACCATTAGAGAAGAAGATTCCAATATCTTAC.ATG.AA.GCAC.AATC.TCAAAATGGGAGAGGACTTTGACATCCAGAATTAATCAACTGAGTCGT.CGTCTTTTCACT.CTCTTTTGTGTTTGGCTATGTCTTATAAAACCCTCCATAATGTATT.TCTCTATGTACAACACGATTT.AGATTTGCGAGGACGT.ACG.TA.CCTTACTTTAATCACTGCATTGAACGAGACCAATCGCAAAT.GCTGGGGCTGGGAGGGTAATGATGACGTTGACAGTTTT.GCCCATGTCTATTGCTGTAATTTACGAGAAAA.CCCAACCT.TTGTTTTTTCACCGATATAGAGATGATCTAAGCCGTCGTCTTT.CGCCGTCGAGCCTGACAATTGAGTGATCTGATCCTCCTTCTTCGT.CTTGTTAA.TAAGTCCAATTT.GCTCGGATTTCGCTTAACTTTATCGC.ATTTCCTAAATTGCT
JJ=    81  MV=                GTCAGGGTTGAGA.TTAATCTGCTTGCCTTTTTTGCGTATCAATCATCCATTTATTTTTCGTTAAGAACAAAAGTACAAATCATTTCGTGAGTTCGATCATTTAATGTGAA.C.C.GGTTCGTGCATAG.AGCAAGAAATGGGTTTGACAAAGTAGGGTCTTTAACGGGATGCTTC.TTA.AG.CACG.TTAT.CCTCTCTTCTCTTCCACATGACCTCGGAACTCAACACACCTTCGTCTC.CAAAGTTGTATA.GCTGTTTTAGAGCTAAACGATATTGAAAAAGATGCAGAGTCTATCT.TTTCAAGGTTGTCTTAAACCA.ATAATGGTAATTGGTA.AAC.GC.TTTGAGGGTATTTCGCTTTAATTTAGTTCCGACTTGACATT.GTTAAAACGTACAAAACTATTATTTTGAGAGTAATGAT.CAGGTTATACATCTTAAGAAGTT.CTAAGTCA.ACTCTTTC.TTGCCTGGAGAGAATATTTCTATTGGACTTGGAACGTAGAAAA.TAAACGAGGCTTGTCTCTGGTTTTTTCAATACCAATGGCTCAAAG.ATTTTATC.TTCTTCTTCTCC.TCTTGATCTTCTTAGTTAATCTGATT.TGCTTTTCAAGTCAA
JJ=    82  MV=                GATCTTTCGGAAA.TTGGGCCTAACTGATGAAGTTTAGATATTTTGGGCTAGATTTGTCGAATTTTGGGGCCCGTTTCAGGCTAATTATGATTTGTTCGAGAAAAAAAAGG.T.T.TCGAAGTCAATGC.AAAGGCAAATGGAGTTCAATTATTCTCCAGACCTGGTTTTCACATT.AAC.TA.ATAC.TCAA.GTAATTCGTCTAGACTCTAATGTATACTAGGGTTTTTAAACTAAAAGG.GACATTTCGTTT.TTAAAAACAGCCGTGGACTGATTTACTAAATAATTCTTTTCTATAT.AAAAATATCTTATAGCCAAAA.TAAAATATTATTAGTA.TAT.AT.GTGAAAGAATATCCACCAATGTTAAGAAACAAATCTTTTTT.TAAGTCAAAATAAAATATGGTTGGTATATTGATATATG.GAAGATACATCAATGGTGAGAAAGAGAAATGT.CAACCTTG.AACCTAAATGTTCTATAAATTCATCTTTTACTTACAATCCAGA.AAATCACAACATCTTTTTTGAATAGATTTTATAGCTGATACAACG.AGCAAGAG.AAAATGGCCATC.ACAAAGACTTCAGTGACTCTTTTACT.TTTAATAATAATGGC
JJ=    83  MV=                GTTGGCTATAAAT.CTACTCATATTACATGCAAAACATGGCGCACAAATAAAACTTTCTTCGCACTAAAACATACGATAAGCATAAATGTTCGAATAGCCCACTCATTGTT.T.A.ATTTGAAACATTT.TCGAAATTAAATCAAAATGTGTATCGTCTTGTTCTCATCCAACGGT.CAC.CT.TTTT.TCCG.TGGTCACATGATATTTTGCTTTTTTGAGCAATCATTCACACACAGCAA.CAACATCAAATA.ATTTAGTAGGGCCGTAAAATTATAATCTAACACGGCATGAATAAAG.AGCATCTTCTTATATAATTAT.TACTAACTAACATAAA.ACT.AT.AATTCAATAATTAAAATTTGAGCGATATATATGACTCGTTT.TATGACGCCATAAAGGTAGTTAACTTTACCCTTTATAA.GTTTCTATGGTTCACATTTGGCAGCATCTCGC.TATTTGTC.AACTCGTGTATCACTATAAATTCACCTAACTGGCTTCATCTGC.TATTCATCCTCACATCTTATAATTCTCTATCTCTCTTCTCAGGCT.CCCATTAT.CTTTCTCTATTT.TGCAAATCAGTATGGGTAAGTTCACA.ACCATTTTCATCATG
JJ=    84  MV=                ATGTTTCATTTTT.GCCGTTTTGAGTAAAGAATCGTACACCCATCAATTTTCAGATATATATGAGCCAATCCATAATTAATCTGATTGATTAGAGAGAACGTTATAAACAT.C.T.TTAAGATCAACAG.TATATTATTGGTTGACCAAAAAAAAATTATTTTGATGGTGAAAGTC.ACA.TA.AATC.AAGT.ATAAGTTCTTGTCAAATTTAAAGTAATCTCTACGAATAATAATATTGG.ATACATGAATCA.TAATTTGTGATGGTATAATATATGGTACCTTTCCCGTGCAAAAGAA.ATTGAGTCATTGAAGTGTTAA.GCAATAGTTTGAAGTT.TTT.AT.ATTGAATATTACAAAGTCAAAAGCCCTTAATTACATCATAC.ACATCAAGTCATGAAATACATATAATATCACACATCAA.CTTGATCATTCATAAAGTCTTACGTTCCATCT.TCTCTACA.GGACAAGAGTCTCCCAAGATATATATACCCACTAATACCCAAA.TCCATAGACACAATCTCCCTCTATATATCCATTTCTCCAAACGAA.AACAAAAA.AAACATTAAGCC.AAGAACCGCATATACGAACCAAGAAC.ACATCATCGTTAGTT
JJ=    85  MV=                TATCTCTATGCCA.AATAGTTGAGTGCCAATGTGCATGCCATGCCGATAAAGATTTGTTTTGTATTCATGAAAATTTAAAGAAACCAAATAATCAAAACGAAGCAATGATT.A.A.AGCGAAAGCCCAT.TGGCCATTGTTTGAGGGAAGATGCATGTTCGTACGATTTCGTATGT.CGT.AA.GTAC.AGCT.TGGCCGTAGTTGACCCCAAAAAACAAATAAAATAAGATGATGAACAAA.GACATCTTATTT.TCAAAACTAAATTGATAATGACGTTCCAAATATTTATACATATTTC.TTGGTAATATATATGTATTGA.ATGGAATGTATTGTTT.TTC.AT.GATAACTAATGTAGATCATGTATTATTTGTAAAGACGACAT.GGTCCAAAAATAATCATTACCCATACCTATTCATCCAT.ATAATACATACATTGAATATATATATAGTAGA.CCTATGTT.AGTGACTTTGTGTATAAATACCCATGTACGGCACTAGTACTAA.ACCCCAAAAACGTCTCTCTCTTTCTCTTTCTCATCTCTCTCATAA.ACATGATG.AAGAAGAGCAAG.CTGATCGCAAAGGCATGGAAGCAAAT.GTCAAGCAGAGTTGC
JJ=    86  MV=                ATATATACATGCA.TATATGCATGTACGTGACACCGATCAGGTGATGAATTTCAAAGCCCAAATTGTATTTGGAGGCCGCCAAGTGTATTTACACTATTACATGCAGATTG.ATC.AGTTCTTGAAGGC.CAAGTGTCTTTTTGTCACTCTCACTATTGCATGCACATTGTCAATT.TTC.TG.TTAT.AGTC.TCCTCGTTTTAAGGCGTGATATTCGCATGTGTTTGTAATATTCGCATG.TGTTACACATTA.TGTGTACGTCAAATAAATCTCACATCTGGATGTTAAGATTGAGTGT.ACGATTCTGTAGAAGCACAAG.TGGATATTGAGACCAA.GTG.TT.TGATATTTGAAGGGTCATAAGCGGATTAGAATTTTAATAAG.TGGAACAATTATCATATAGAGTAACGTGTGATCTTTAG.ATCCACAAGTTTGGGTTTGAGTCAGTCGCTAT.CTAAATAA.GTCTCCATGTCTATATAAAAACGCACTTGCATGCATCAGTCAT.CACCACACCAACTCTCTCATCTCTTTTTGTCAACAAAAAAAAAAC.ACAGAAGT.ACGTACGTAGCC.TCTCTTTCTTAATGGTTCACTTCATT.ATTTGCATTTATTAC
JJ=    87  MV=                ATTTCCGAATCTA.ATCGCGGTTTCTAGGTTTAATTTGGAATACGAATTCGATTTTTGTTAAATGTTTAGGACGTGATTCAATGTATTCTTAGAAATTTGTTGATTAGATT.G.A.TGTTTTCGTTAGA.TTAAGACCATCTCCAATGCGCAACTCTATATTTCCTCTATTTTACA.GTT.GA.CTCT.ATAA.AATATAGTTGATTTTACTGCATTGTATGCCTCTAAAATAGAGGAAAAA.TGTAGAGATTGC.TCTTTTATTAGCTCAACTA.TATATTCTCTAAACTCTAAAATAGAG.GAAAATATAGAGTTGGGCATT.TGAGATGCTCTAATGG.AGT.TT.AAATTTTATTGATTGTGATTTTAAGCTTGTTTTGTGTGGAT.CCATTGACTTATTGTGGTGATTGATAGAGATTTGTTTC.TCCGTTGATTGCAGAGAGAGAGATAAGATAGT.TTTGTTGC.TTACGAAACTGTAAGAAGGTAGAGAAGATAATGGATTCTAACA.ATTCGAAAAAAGGAAGTTCGGTGAAATCTCCATGTCAAACTCCAC.GTTCGACT.GAGAAGTCAAAT.CGAGATTTTCGAGTTGACTCAAACTC.AAACTCGAATCCAGT
JJ=    88  MV=                GATGCCACCAACG.TCGAAGAATGTTTCACAAATGTTTTGACTCAGATCTACAATGATGTCACGAGTCCATGATGATTTCATCCTCTTCTTTTTCGGTTACAACTTTGTTT.G.T.GATGATCAATATA.ATATCATTTATGTTTGACAACTTTAAAATGAAACTCATCAATTGCC.TTG.AT.TTGT.TAAA.AATGATTTTCTTGAATCTCTCTATACAATACCATCAATATAACTTAAC.TTACCCTAAACC.TTTACCAAGTTATTGTGGAAACCCAAAACAGCTTTGGCCTATAAAC.TTGGACCGCGACGACGCCGTT.TTTTTGTTCTTTTACG.ATA.AA.GAGTACGCTTATCGAAACACGTCGTCGTATTTGACCATTTA.CAGCAAAACGAGTTAGTAACCGTTTGATCTATAAGTTG.AGATGATTTTATAGTACACCGCGAAACAGAGG.AATAAAAA.TAAAAATCCACACTCAAAGAAAGAATCCCCAAATCCACAGGTG.GCTTTAGGGTTTTCGTCTCTTTCACTCGTAACCGGAAGAGAGGAC.AAGATCCT.CCACTAATTTCA.CAAAAAGCTCATCTTTTTATTCGTTT.TCGAATCGATTCGTT
JJ=    89  MV=                CTGGTGTGAGCTC.ATTTGTTATCTTCAGTTGATCTCCAAGTACCTTATGTTTTTTTAATGAGTTGCATCTGTGTGACTCTGGAAGAACCATATGAAAGGTAAACTGTGTA.G.G.GATGAAATAGTAT.AGAGATTTTTGGCCAAAAAGTCTACTGTATATATAAGATTACCGTT.TATACT.ATTT.TAAT.AATGTAATAGCTGAAAATAAAAATATAGTCAGCTATATTATGAAGTTT.AGATAGATATTT.GGAAATAGTGTTTCTCTCTTTTTATAAAAATATATTTTAATAAAAT.ATATTTTAAATCTGCCACTGG.TAATGAATTATGATAG.TTA.CG.ATAAGTTGGATTTATGTTCTCCATTGGCTAATGAATAGTAT.ATGTTTATTTACTGGGCCCATATAGAATAAATTAAACT.AACCTGGGCCTGGGCTATTTTTCTTTTTTTTT.GTCGTTAA.CTAAACTATTAGTTTGACAATTCCGACGACCTAATTTTCCTCT.CGTTGACATTGATTTTTTTTCCACAAAGAAGAGATTTTCTGGCGG.TCGAAATT.CAAAATCGGAGG.AAGAAACCAACCAAAAATGGAGATGC.TCAAGTTGTCAAAAC
JJ=    90  MV=                TTTAAGATTTTTA.ACTATTATTCATATTTGGCTGAGAAAACATTAATTATACACATTTTTTCAAGATAAACCATTTAGTACAACAAATATAGTATGAAAATTACATACAG.T.T.ATATTAGTGGACC.ACTATAATATACCTCTAAAACATGTATAAATTAATGTATAGTTTAA.GCC.TT.TTGT.TGTG.GTGGACAACGGTGGGATTTTAATCGCTAATTAATGATTCTACACAAAA.AAAAATAAAAAA.TTAATGGCGATAAAAACCAAAATAGTTCATGAGGGGATCCACCTAA.CATGAAAAAATACGACCAATT.AGTGGACCGACGACGA.GTA.CA.GTGCTCCTTAACTAACCTTCTTCCTAATTTATCATTTACGT.TCAGACTAGTGTATACTTTTATTTAAGTATAATTTCGT.TTAAAAAAATGACTAGAAGCTTACAGAAAAAT.TGTTATAT.ACACAATACACTATTTAATAAGTCTATGACTCCCATGCACTTG.ACTTACGTAACGAGAACGCATTCATCATCACCTCTCAATTCATTT.TCACGTCT.CCTCTTAATTTT.CAACTCTTTAAGCTCACCATATATAC.AAAACTCTGTTTTTA
JJ=    91  MV=                ATGTTAGCAAAAT.TATATTAGTGGTTTATAATGTTAGTGGAATTCTTTAGAGGTTTAAAATGTTACCAACTGACATTTTGAAGGTTTTTTTTTTGTAACCCTGGTATGAT.G.A.TTTTATTTCTCAA.AGGACTTGACACTTGACTAGTGAAGGAAAAAACAAAAATGAAAAAA.AAT.AA.TAAC.AAAT.CGCCCACCGTGGGGCTCGAACCCACGACCACAAGGTTAAGAGCCTTGC.GCTCTACCAACT.GAGCTAGACGGGCTTCTTGAAAATATTTCTACATTACGCTATTAAT.TAACTTGGTGTACCTATTAAC.AACATTTTACAGCTAT.CAT.AA.AAAAAAAAAAATCCTATCATATCAGTTTGGTAGTTATATGT.GGGTTTTCTGTTATTGGGCTCCTGAACGAACGAGTAAA.ACTCCAATGGGCCAATAATAGATTGATAGTAG.TAAGCCCT.GTAAGAAGTAACAAACTTCTTCTTCTTCTTCTCTTACTCCAAA.GAGTAAAGAGAAATCCGAGCTAGTGAAGATGGCTTCCATGGCGTC.ACCGACCA.CTTGCTTGTACC.ACCACAAATGCCGGAGAAAACTTGTT.TTCTATGCCCGTCGA
JJ=    92  MV=                AGCTCCATAGGCT.AAAATGGTGAGATAATTTTCTTTTAACAGGCAAAGGAGAGTAGCTTGAGGGTCCATATTCTCCAAAAGACTGAAGAACAGAGATAATGTTTCTCTAA.T.A.ACTCAAACGTTAG.GACATGTAATTAAAATGTTAATCACATTGCACATTTTGCAAACTGG.ATT.GT.TGTT.GATG.CCAGAACTCGCTATCTAATTCAAGACGCAGTCTTCTACTTCTAGATAT.ATACGATTGAAG.CCATGTGTTAATGTGTATTACAAATTTCGTTATGCAATTTCTACAT.ACACCTTAATGAAAATATACT.TATACAAAAAATTAGA.CAT.GA.AATCTAAAAATGTCTATCCAATCACATATACACACGTAGAA.GTGTTTACTTCTCACAAAGAATGTATAAAAATAATAAT.TGTAATTTCCAAAGCTATAAATATAAAGATTG.ACTTAACT.TACTAAAAGCGCTATTAAGTCATTTGGTTATCCAGCTATTCAG.TACTACAGAGGTCTCGGGTTCGAAGCCATCTTTTTCCTAAATCCC.CAATTTTT.TTTTTTTCCCTC.GTTTCCGAATCTTTTACCGGCGAGAC.TCTGCCATGGATTCA
JJ=    93  MV=                TCCACTTCTTAAG.AAGACATAACATGTAACATGTTGATATGAAACCATGTGATTAGTGGAAATGAAAAGCAGAATGTAAGGAGGTTACAATGTCAGAACATAGCAAATCA.T.A.TATAACTTGATTG.TTCCTTTCTTCAAAGCAACAATGGAATTGGAATATAGCATCCACTA.AAA.GC.CTTC.AAAC.CAATCATACGAGATAATAATGCGATTTCAAAACTGATCAAGCCATAAA.GATGAATAATGA.GCCATAGTTGCATTCGTTCAATCCGTGATTTCGTAACGCGAAAGGC.CAAAACGTTATTAAGTTCCAA.TCCAAAGTAATTGACA.AAA.AA.ACAAATGGACCTCGTGACAATGATGATATGAATCTCTCCCA.ATCACAAAAATGAGTAACAAACAAACACTAAAAAGATT.AGGGTTAAAAATCATAAATAGTCAAAATCAAC.GGCCGTGA.TTGAAAGCCACCCTATAAATTCTAATAATCAGTTTCTGAGTGA.AGCCATTGTTATTTGTTTTCGTTGCCACTCTAACACAATGTGTGG.GATTCTCG.CTGTTCTTGGTT.GCATCGACAACTCTCAAGCTAAACGT.TCTCGTATCATCGAA
JJ=    94  MV=                TTAATATGTTGTT.TTAATAGGGGTTAAAACTTCAGTTTTTTAACAATTGTCTCATGGATTCGTGGTATAGTGTTACTTAATAACAATTATAAACTGTAAAATATAAATAT.T.T.TATAAAAATAAAA.TTTGCAAATTTTAATATATATTACTTTTAAAAAATAAATCATCCCC.TGG.TA.TACC.GAGG.GTTAAAATCTAGTCCATGATTGTTACGGCATACCAAACTTACATGATA.ACTAAAGAGTCT.TAGGTTAAAACTGTGGTAGTCAATATATGAAGAGTGTTGTTGATTT.AATTTGCGAAGCAAGAAAGAA.CTAAAATTTTAAGACA..TT.CC.AAAAGACTCTGTATCATTCTGAAGGTTTGAGCTTGGAAAGC.GAGCACGTGAGTCGCTCGTGAAACTATATAATTTACGA.AAACTCTAAATACACCCCAATAGTATTATTTC.ATTCAAAA.CACACCCCACAATTTATTTAAAAGAGTCGGGGTTTTTCCAAGA.ACACTGGATCGTCGTCTCTCTCCTTTAGTTAGACAAAGCCTCCTT.TCCCAAAA.CCCTAAAATCAG.CCAAATTCAAATTCCGCTAACCAATT.TCCATGGCAGAGGAA
JJ=    95  MV=                TATCTTCGTATTT.GGATTATAATTTAAAGAACAGAATAATAACAACTTTTTGTTCAAAAGAAAAAAATAAAAATAAAAGCCATACATATTCTTTTTCCTTCAAATGTTTC.T.A.TTGTGAATCATAA.TGTTCTGATACGTAGTTATACTGTTTATATTATTATGTTTATAAGG.ATG.AG.ATGC.TTAA.TATACTAATAAATGTTTCAATAAAATTAATGAATATAATTATTGCTTT.GTCAACCAACTA.TATTAGATCTGAAGGGAAAAACAAAATATAAAGGACTAAATGTGGA.AAAAACGGCAAGGAAAATACT.CATATGTATTAATTAT.TTT.AA.TAAGTAACAGTAAACAACAACAAAATCTTTATATATTTTAT.ACCGACTGCATCTTTTGTTAATATATCTTTTTATGTTT.GTTTTTTTATATGAAGAGTGATTATCTCTCTT.ACGGCATT.GGGATCATGTCATCCACGGATCTGAAACCGGAATCCAAACCTG.AAAATAACCAAGTCTCGTCGAAGCCGAAGCCAGTGAGAGGTCGAT.ATCATGTG.TTCATGAAAGAA.GGTGGTTGCGAAGAATCATATACCGC.TTTTGTAGGTCGTGA
JJ=    96  MV=                TTAATAAAAAGAA.AGTGTTAATGGACTATGGTCTATTATTAAGGAAAAAAACATGAGTGTCATTAAGTTAATCGTCTGGAATAGTCTACGGGTGGCCAAAAAGGAATTATAT.G.AGTAGGTTTCATT.CATTTTAAAAGAGTTGGCATTAGCTTGTTGACAAAGAAAAAATAAT.AAA.AA.GGCT.GGCA.TTTTCTTTACTAATTATTCCACATGCGGTTGTGAATCTAAGATCCATA.AATTAATTCCTA.TTTTAGGAAACTAAAATTATGCTCTTGACTTTTGAATTTCTGTTTG.GGTCGCACTTAGCTGATCCAA.AAATGAAAAATTCACC.AAT.TA.TCAAAGTGAGACAAAAACAAAACGGTAGTCCGTAGTAAATA.GCAAACACAATCGGAATATGTAAGGTCCAATAGTCAAT.ATTAGCTCAATAGTTAAGGCCCAATAGTACTT.TTAGGCCT.TTTGTGTCTGTACCACTAAAGCCTCCATAGGTTCCCTTCGTTT.CTGTGTAAAGGGCATGAATGATGAACAAAGGCGGTGGTTCCGGTG.GAGGAAGC.GGACCAACAGCT.GCTGCGGCAGCCGCTGCGTTACAGAA.GCAAAAGGCGTTGTT
JJ=    97  MV=                CATTTTTTGATCC.TTAACTTTTCTATAATATTCCAAACGTGACTCTATAGTTTAGAATCTTAACGGTATATCCTCCTTTTATTATAAAGTGATAAATGGTCTACGATGAT.T.A.CATTGCTCTGAGC.TCAGGACACGTGGATGGTAGACATTGGTGGAGAAAGTGATTATGTC.ACG.AC.GTTA.ATTG.ATTATTTTAACCAAGATACTAACAGATTACGGATTAATTAGAATTAGA.TTAAGGATTATG.ATAGATTAGTCCAGAATTTAATGAATAAAATCTCTAGATAGAACTT.TACGTGACTAAAAAGGGTCAA.AAGCAAAAGAAGTTTA.AAA.TT.AGGACTCTTTTTTAATCATCGCACGTGAGAAGGTTCCGACC.ATATCACGTGCCAAACCCGAATAAGACTCGTTTTTCCA.AGGCGTTTAAAATCAGGTCCCACTTTTTTCTT.TTATTTTT.CACTCTTCTTCACATCAAATCCGCGACCAGAGATTTTTCTTTC.CTTTGATTTTTCGTTTCGTTTCGTTTCAAATATTGTTCCTCCTGT.GTGAAGGA.AAAACAATCTTC.CATTTCAATCCGCGTCAACGCGATTT.TCTTCATGACGGTGA
JJ=    98  MV=                ATTTTTAGGGTTT.TAAAACTCAATCGAGAAACGAAGATTCATAATTTGCCAAAGTAGTTTTTTTTTTTCTTCTTCGTCCACCTGAAGAAAAATCTAGACACGCGTTGACT.G.T.TAGAATAAAGTCG.ATAACTTCAATTGAAATAAGATTTGTGTACGCTTTTTCATACGACG.CGT.GT.ACCA.TCAG.CAAGACAACAACGCCTATACCTCAAGGAGATT.TGAAAGTTTCATACT.TTGATACAATTA.GAACGGCTATAATTTTCTCTCTTTCTTTTGCCCACTAGAACAGACT.GTATTTCCAAAGATGTGTGCT.CAATGGATATAGTTGA.CTT.TT.TCAAATTTGACTTGAATTATAAGAGAAACATTTGGGCTTGA.GACTAATAAGCCCATATATAAAACAAAATTATAGGCCC.AGTTAAAGAGCGGTCTGATATCAAAAACGCCG.TCGTAGAG.AAGCATACCTCAGTCGTCTTCAAGGGTTTCGACTTTTGTGCGG.TAGCCATTAACGTTGTTGCAGAGGAAAGCTGGAAAATAGAGAGTT.CGATGAAC.TCTTGTTACTAT.AATGGAGGCTCAGGAGTTTGAAAACC.GAGAGATTTCCCCCG
JJ=    99  MV=                AATAATTTTCGGT.TTATTAAAAAAAGTATCATCATATACGACTTTAGAAATCTAATAATATCAACTACCCATTAAACTACAATTTGTTTTTGTCAACACCGATTTTAACT.A.C.ATTACAACCTTCC.AAGTTTGAAACAAATGCATTGTCTACTTCTTCCCTCTCAATTTGAA.TTT.CG.ATTT.TCAT.ACTAATAATATGATGATTTATGAAAATGGACAAAAATATCTCCTTTGT.AATTATCCAAAT.ACTATTTGGTAATAAATGCAATTTCAAAGCACAAGTCATATACTCA.ATCTTTTGCATACTATTATTT.TCAAATTACATTTATT.GCT.TA.CAAACACCTCATATTATAATTATTTTCTACAAGAATATTTA.TTTTGAAAGCTAGATGAAACTAATCCTACTAATTCATT.AATATACATTCAATGAGACCCTCTCTCATCTT.GCGTGTAT.CTTCTCCTCTATCTATATATATATAACAGCCACTAACATGCAG.ACATCAAACTATCTCTCTTTAAATCTCAAGAACAAGAACTAAACT.ACTACTAG.TCTTCACCAAGG.TAAAGCTACTTTGGAACCCGAGAACC.AAGTTAATTTGTTCT
JJ=   100  MV=                TTTGGCAATTACT.ACCTTTTTATGGACCATTTCATTTTTCAATCGGCCCGCTCCTATCTTCAAGTATTACATAGTTTTATAATACAGTATATATATAAACAATGAAACAC.A.G.AATATAAGTCAAA.AGCAAAAAAGACACCTAAGTAACATATTGCTTCTGTAAGAGAGTCT.GTT.AA.ATCA.ACAAAGCACGTGAGCTTAACCTTAGAAATTCACTTTAAACATTATTGTTTGTT.TAAAGTGAATCT.GTTAAGTATCTTATTTGTTGTTAACAGACTATTAATTTTCTTACAA.CGCCTCTTTTTTCCCAGAAAC.AAATATGTCCGGCCCA.TAA.AA.GTTTTTCTTCAAATGTTTGTAATTGGTGGATATATATTTAA.GGCCCAATATGAGAAACCGACTTAATGTATATAGCCCG.ATTACATTAAATCCCTAATGTAACCAAATCGT.CGCTGCCT.TTTGAATAAGTTTGATGTATAGTAGAAGACATACTTTACAGGA.CCCCGATCGACTCTCTGATACGATTCAAAGCGACATGCATACAAT.GGTACGCT.CTCTTCAACGAC.AAGAGATTCATCGACAATCACTTGGA.TCTCTTATAGAAACA
JJ=   101  MV=                TGGTACAGTTACT.AAAACATCTTGTTTGGTTGTTGTTCGCAGGACCGACCATCGACCAAGGTTCACTCAGCTCCAGGAGG.TGGCTCGTCTCTTGATTACCTCTTTGGTG.G.T.GGTAGCAACTAGC.TACTGAGGCCAACTTGGTCACTCTATCTTCTTTATCCCACGTCACA.CTT.CT.ATCA.TTTT.GTGAAACCTCTTGTTCCCTAGCAAAAAATAAAATCTGTATAATCTCTA.AATTTCTACGCA.TATGTGCTTCAATTGTTGTATGTCTTTCGAACGATAACAGTCTCTG.ATATCGTTAGTTTTTTTTTAC.CGATTTATTTCACCAA.TCG.AA.TCCTATACAGATTATGCAAGAAACAGTAATGTCTTTAGAGG.TCATAGACAAAACAGAGAATTAAATTAATATTCCAGCT.TGCAAAATATTTTAGTTGGCCCATTCCTAATT.TTTAAAAA.TTATTTGTCATCATTAATTTTAACGACGAGACGTATTACTCTT.TGCCTG.ACTCTCTTTCTCTCTCTCCCGGCGACGACGGTTTAGAG.TCGCCATA.GATGGATCATAA.CTCGCCGAAATCTCGTCGGAGCCGGA.AACCGGAGCCCAAAC
JJ=   102  MV=                CATAATTTTGTTT.ATAATCTTTTTTCCTATACAAAAGGAATTATATACGTCAAGGTAAGCTTAACATGGCTAATACACACACCTAATAAAAGGGAGTAAGAGAGGATATC.A.G.TTTCACGAACAAG.TCTGTCCTACATCAACTCCACACAAGGGATCTCGGTCTAAATCCCT.TGA.TC.AGTT.TAGG.AACATACTTACCAAACTCTTCTTTAAAGTATAATGAGGTTGAATTGAA.TCACAAACGAAG.TTAGGGAAGTAGAATTGATGAACGCATAACTCCACGACCATAACTA.ACCCCAATAAACGTGCGTACC.TAACCATAGTCTCTCC.TTG.CA.ACAATGGTTTTTCTTTATAACTTTCATATCAACACGATTCG.TTTAAATTATGGATTAAGAGCCTCAGTACAATTAATAG.CTAATAATCATATGACACGTGGATATCGTTGA.ATTAAAGT.AAACTTTCTCTTCTTCTTATTTATTACGATTGATATATACTGA.TCTCTTGTCTTCTTCACTCTCCAACGGTTCTGTACTATCTTCAGA.GCTTCGAG.AATGTCGATGTT.AATGGCGGCCAAATCCACTTCACTCT.TTAGCTCAAACCCTA
JJ=   103  MV=                CCTTCAGGCCAAG.AAAGAAAAGGCAAGCAATGTCATTTTTCACACTAGATCAAGCTTTATGAGGCTGGAGTGTTCCAACTTCCAACTCTGCAAATAGCAAAAGACATTTG.G.T.TACGTTTAACGAG.GACATTACCCTAATATCTAAATATTTCACATGCACATATCTAAATA.CCC.AC.TATG.CATG.TGACATCTCTGCAAATATTTCACATGCACATATCTATAAAATTGGATT.TTACAAGATTCC.GGCCGAATTAAAGGGCCTACTGATAGTGAAGTAATGTATAGTTAAT.CACCTTGGGCGATGAACACGC.TTAACGCAAGTTATTA.AAC.TA.CTACTATTCATTTTTATCAGAAAAGAACTTCTGATCTACTTATATATAAAAACACTTCAGATGTACTTATATCACGTTCT.TTTAGAGAGAAACGTATTACTTTATGTTTAGG.TAATAAAC.AAAGTATGGATTCATTATAAAAGATTACTCTGTTTCATTTGCC.TCTGCACTTTCATCAACAATGGCAGCAATGATCACCTTTGACTTT.CAAAACAG.CTTCATCTTCAT.CCTCTTTTTTCTCTTCTCTCTCCTTT.GTTACTCTCTCTTCT
JJ=   104  MV=                ATATATATCATTC.CACAACTTCTTTGAAGATTCTCTTAACCTCGTATCATTTATTCTAACCCATTTTCCCATTATCATTTGTCATCAAACTAGAAGTCAAGAACAGAAAC.A.T.CCAGAACAATGGC.TAAAGTAGAACAGAGCAGATGGATTCTTCAAGGCATGACCGCTCTT.GTC.AC.CGGC.GGAA.CGAAAGACATTGGGTTTGTCTTCCATCATCACTTTCCAAGTCATCTTT.CTTGCGTTCCAA.GCAACCAAAGAAAATAAACCCAACTTTGCTTACACATTTATATTCT.TGATGAATCTCTCACCTATGC.AACTAAAATTCAGGAA.ACC.TA.CATTGCTCTCAAACAATGAACATGTCTCGATCTCATGTAGT.TGGGCCTAACCCTTAATCGAGGCCCATTTGTTTGATTA.ACCTAACAAATACATGAAAAGGCCTTTCTTAC.ACTGTCAT.TATCATTCATTCATTATGGATTTTTCTCTACCAGACATTCAGA.TCTCCAAGAAAAGATCTTTGGGTTCTGTGGTTCATAATCAGAAAT.GGCTAAGA.CAGGGGAAAGCT.TGAGAGACAAACCTAGATGGAGTCTTGTAGGCATGACCGCTT
JJ=   105  MV=                TCATTTTTGCCGT.TTTGAGTAAAGAATCGTACACCCATCAATTTTCAGATATATATGAGCCAATCCATAATTAATCTGATTGATTAGAGAGAACGTTATAAACATCTTTA.A.G.ATCAACAGTATAT.TATTGGTTGACCAAAAAAAAATTATTTTGATGGTGAAAGTCACATA.AAT.CA.AGTA.TAAG.TTCTTGTCAAATTTAAAGTAATCTCTACGAATAATAATATTGGATACA.TGAATCATAATT.TGTGATGGTATAATATATGGTACCTTTCCCGTGCAAAAGAAATTGA.GTCATTGAAGTGTTAAGCAAT.AGTTTGAAGTTTTTAT.ATT.GA.ATATTACAAAGTCAAAAGCCCTTAATTACATCATACACATC.AAGTCATGAAATACATATAATATCACACATCAACTTGA.TCATTCATAAAGTCTTACGTTCCATCTTCTCT.ACAGGACA.AGAGTCTCCCAAGATATATATACCCACTAATACCCAAATCCAT.AGACACAATCTCCCTCTATATATCCATTTCTCCAAACGAAAACAA.AAAAAACA.TTAAGCCAAGAA.CCGCATATACGAACCAAGAACACATC.ATCGTTAGTTCTAAA
JJ=   106  MV=                TCCGCCACTGCTT.GTTGGTATGTTTGATACACATCTCGTTGAATCTTAATATACTTTTTAGTGATATGAGTTCATAATCTCGTACTCGTATCATAAAGCACTTCATATGA.G.T.GACTTAAATATCA.CAGAGGAAAACATAACATTGGTGTCCCAACTCATTGATCTCAAGAA.GCA.AT.CTAT.TAGT.GTGGACATTGAAAATTTATACGCAAATAACAAATACAAACTTTAGAAA.CAATGTACTTAT.CACCAAAATCTATAATCTACTGGTTTGGATTAATACAATTGAGAGA.TAAGTACTAACAACTTAAAAA.CATTTTTCAGTCTATT.ATA.AA.CTAATTTGACAACAAAGTTTTTAATCTGAAAATACATAATT.TAACTTGGATTTATAAAAGTCAAGTCAAATTCACTAAC.AATAAATATCTTTAAAATAATTTCACTTCTAG.GGTTTAGC.CAAGGTCCTCGTATATATTTGGATCCGCCGAACAAGGCATCTT.CTTCGCTGCTCATTTGGAAAACGCAAGCTACCACAGATTTAGAGT.TTATCCAC.CTTATCTTTCGC.CGAGATCCAACAATGGTAAGTTCCTC.TATCTACATACATCT
JJ=   107  MV=                TAGTTACTAAGAG.CAATACAGTGTTTCTCCTTATCCACCATTGATTGTAAGTTGTAACCAAGGTGTTGAACTATAATTTAAAAAAACACAGTATAGATCACATGAGGCGT.G.A.GGACGCAATCACT.TGTTCCCATATCTTCCTCTAAAACCTAAATCCTAAAAAATCCCTTT.TCA.AA.GATC.AAGT.TTTAAGGCAAAAAAGCAATCATGATTTTGGCCAGACACAGCGAAAGGA.CCTTGTCTGTTT.CGAAAAACTCATTTAATCATGTGTTATTAATTTATTATTATCAACA.ATACAATCGTACTGGGTGACC.AATAATGAGACGCACC.CAT.CA.AATTGGGCCCTCCACGGCTCCACCACTGAGAGGGATACACG.AAAGTCGTTTTACAAAAACACCTATTAAAAATAAATGT.GCATAAAAATCTATTACCACGTGTACGGTGAA.GATTAGGT.TCTCGATTTTGTATAAGAAGGTCGAAGTGTGAAGAAATCAAAA.ACCCAAAATCGTGAAAGTTCATTTCTCCTCCATTGATCTTTCTTT.ACTCAGAT.CTTTCCTCTTCC.TCTGAGATGTGGAGCTACGTTTGGTT.ACCGTTGGTAGCTCT
JJ=   108  MV=                TTACCATATTCAG.ACTAAAGCCATCAGCGTCTGTACAATTTCAGACTGGCGGCCACTCACTGAACAAAGACAACTTCCTTCTCCACCACAAACTAATAAATTTGTATTGA.T.A.ATTTGATATAATC.TTAATATATTTTAGCAACCAAATGATGATACTATGATAGTCCAAAC.ATA.TT.AATA.AATC.TCCTTAACAAACTTTTAAAACCTCATTAACGAAAAGTGAACAGAATCT.TGAGTAAAAAAA.AATAAAAAAAAAATCGTGCATATATTCATATGCGGTGGACAATTAT.TTAGAATTTCTCTACGCAACA.AAAAAAAAGTAAAGAA.AAC.CT.ACTTACAACTCCGGAAAATTATTTATATATTTTTCATGTGG.AAAATATTGTAAATTAAGCACAAATAATAGCATTGACA.TAGACAAATAATAAAGATTTTGAGTAAAATAT.ACCTCCAT.GGTCCAAAAAGGACCAAAACCATTGAACCACTCGTCTCGTCTC.TTCCACATAAAACAAGAACAACAACCAAAAAACGATGTGACATAT.ACTTAGAA.ACAAGCTCCATA.TCAATAATCAAAAACACGAAAGCCAA.AATAAAAGAGAGAAT
JJ=   109  MV=                TCTATGGCTTTGT.GAGCTGATTCTTCAGTGTTGTACTGTACAAAGCCAATGCCCTTTGACTCACCAGAGGCATTCGCTCCTTTGACTCTAAGAATGGATCCAAAGCACCA.A.A.ATCTATGGTAGAG.TCCTTGATCAGATTCTATTAGAAAATAGTTTGTTGCAAATACTAAT.TGG.TT.ATTA.TTTT.TTGCTAATCACACACTAAAGAATTTATGTTACTCTTTTTCTATTACCA.AGATTTTTCGTG.GAAGCCGTTGACGGAAAAAAATCATACACCAACGAAGCTATAGCTA.CACATGTATCCAACCACCCTT.TGGCATTATAATATGA.AGA.TC.TTAATTAATATTTTTTCTTACCAATAATTCAAATGTAAATT.TAGCTAATTGCATTGTAAGTTGTAACCTAAAACCAGCC.CACAAGAAGACATGTGCATTGACTTCTCATCA.TTTTCAGT.CACTTTCTCTATATGTAGCTCTGCCTAAGCCAATCCTCAAGGC.TCTCATCAATCTATCAGCAATGGCCCCAAATTATTATCCTTCCAT.TTTCTTGA.TTCTGTCTGTTC.ACTTTCTTTCAATTCTAGCCACCGGA.AACAACCACAACACA
JJ=   110  MV=                ATGTGACATTGCC.TAAAATCAAATATGTACTAATTCAATTAATGTTAATAAGAATTTTTTGGATTCGATTCTCTTGCGAAAGTGCAAATTAAAAGACATTCTTATCTCCT.A.C.GTAAACAGAATCA.CGCGTCCATTGCGCGTTCTCGCAACGCTAAAATATTTACGTTGGAA.AAT.AT.TCTC.ATAA.TTCTCTCCTTTGCCCCCACAGTTTAATATATTTCATAAACACCCCCAC.GAGAAATTAAAA.ACCGTTCCAAATTTGAAAAAATACAACAAACAATTCATGAAAATAT.TCAATCTATAAGCAAAACATT.GGTAGTGTTACATGTG.TCG.TC.CTTCGTGCTGAAAATTTGGATAGCATTGTTAATTATGACAA.CGTAAGTGTAGCCTGTGATTCATAGTAAAATATAAGGA.CTAAAAATAAAAATATATCTTTTTTGGAAATC.GTACCGCG.TAAGAAACATGTATAAATACCTATAAGGTCTTATTTTTTTCTC.TTCCAATTTCGTTTCGACATATTTCGCGATTCGTCTAAGGTAAAA.AAAAACTC.ATCTTTTTTTCT.TTTAGATCGTTAATTTTTGATCAGCG.ATTCGCTCTTCTGAC
JJ=   111  MV=                TCCGACCAAATCC.AAAGCTGCTCCGCCGAAAGGCATCTCCTGGAAATCAAACTCTAGTCCTTGGAGAAATCCAGCTTTCTGAAGCACATTCTTAGCAACAGATATAACTT.C.T.GGACCGATACCAT.CGCCGGGAAGCAGAGTGATGTTATACCGTTTTTTCACCGGTGAAGC.GGC.GG.CGCA.CCTA.ATTCGATACGGCGCACGAAACTTATGATCGGTGAGAGAACTGTATCTT.CCCGGTATGATC.TCCAGACGGATGTTAGTTTGCAAAAACGCCGCCATCTTTTTTTCGA.GTTTAGGGCACCACCATCGGC.AAAAACTAACCATTTG.AGT.AT.ACTACAGAGACCGGTTATCTCTGGTTATTTGTTAACCTGAT.TTTGGTTCAATGTTCTCATTAATTTCAATTTTAAGTTC.TATCAGCTTTTTGGACTCTCTCATGTCCACCA.TCCGTTCA.CTTGGCCGCGTTCATATAAACCAAAAACCGAACAACAACAAAA.ATTCGAAAATTCTCCGGCGACACCAACAATGGGAAGGTCTC.TAA.TATTCTCT.GGAAACATGTCA.TTGAGAATCTCTCACTTACCCAGATC.ATCTCTTCCGCTGCA
JJ=   112  MV=                GATTGTGCCATGG.CTTTTTATCGAAGGACTGGATAGTCCGAATTGTTCACGTGTATAGGGAGGCTAATCGTCTTGCGGATAGATTAGCAAACTATGCTTTTTCTTTAGCT.T.T.TGGTTTGCACTTT.TTTTACTCTATTCCGAATGTTGTTGAGTTACTTTGGCGAGAGGATG.ACC.TT.GGGA.TAGT.TTGCCCAAGACAGATCCCAGAACGGTAATTTTTAGTTTTAAGTTTGAA.TAAAAACGGGGG.GCTCTTTGCCGCCCGGTCACTTACCAAAAAAAAAAATAACCTACTT.TATAAACATTTTAACCAAAAC.GTTTTGTGACCTATCA.TGA.TA.ATTTGGTCTGCAACATATGTCAACGTAAAGTTTATAGGCCC.AAAGACGATCAATATTAGAATGAGTAGTAGCACTTATA.CTTGAAACAGTGACCCATTGGGCTTAAACAGC.ATCTTTTT.GAATCACTGGTTTTTTTAATTAATAAGAGGAGTTATCAGAGAG.ACGTCAGAGAACGTCCCTGCGATTGCTTGCAGCGGGAAGTTTCTT.TCTCTCTA.GCTCCGGATTTG.CTTTGGTATGTTACTACTTCACAATC.TTCAACTCCATTGAT
JJ=   113  MV=                GAAAAGATGTGTT.TTGGCGGCAAGGATTGGCTTATGCGGCGAAGCTGGAGAAGAGTCAGTGGAAAGGAAGTGTTGAGGTGATTGAGGAAGAAGAGGAAGGACACTGCTTC.C.A.TCTCCATAACCAT.AATTCTCAAAATGCTTCGAAATTGATGCAGAAGTTTTTGGAGTTTA.TCA.TA.AGTT.GAAT.CTTGATGCTCAAGTATGGTATTAGATGACATAATCCTTTTATATAATC.ATATTGTTAACT.TTAATAATAATTTATGATTTTAATCGTCAAATTTCGGAGAGTTGAA.CATACAAATAACTTATGATTT.TAATCTCTAATTGCTG.TGA.AT.TTGTGTATCAAACTCCTGTATATTCGATAAATCATTCGTAT.AAGATTGTTCGGCCATATCAATAACCGGTTAGGTCCAT.ACACATAGATTTCGAAATTTGCACCTCCGGTT.TAAATTTT.CGAACCGAACCGCTTTAAAACTCCTCGCGGTCGGATTAAACTA.TTCGCATCCTTAAGCACAGTCTTTGCCGGAGAAAATATTCCGGTA.GCCATGCT.CCGGTCATTAAC.TTGTTCCTCGACCATTACTTCGACCT.CTCTCTTCTTCCGCT
JJ=   114  MV=                ACTAGTTTTGAAA.AAAAAAAAAAACAGAGAGGAAGTGGTTATTGGTAGTTTGATGATTTTTTATCACATTCCAAAGCTTTTGTCATTCAATTTTTTTAGTTACAATTAAT.T.C.TATATAATGCCAG.TAAATTATACTCAGTATGATTGGAAGATGATTTCTTAACACTTATA.AGT.TC.ATAT.GATT.TTTCTCATATTCACTAAATACTTAAAACCCTATACAATTAGAATCTTT.TATTTAAATCAA.TAAAGTACAAACTATATAACAAAATGAAGCTAGCCTACCAATAACA.CCCAAAATATAGCAATGGGCC.CGTTTATAAACAGATT.GAA.TA.GTTGGGCTAGATAAGAGACCCACTAACAAAGTTCTGCTCCT.AAACCGACCCTGCGCATTTTAGTCGGCAGCAAAATTTA.TTACGATATCGTGCTCTAATGTGCGCCGTCCG.CGCACAAT.ACCCTTTCCTCTCTGCTTGTGCCTGACATAGTTGTTATTCAGT.TCATTCCTGCTTCCCCGCCTTCCTCTTTTAGGAACCAATAGAGCT.CGAGAGAGTAGTCGAGTGAAA.CAATAATGGAGAGCGAGCCTACTCGA.GTGATGGTGGCGGTA
JJ=   115  MV=                AAGATGTGTGAAT.TGAAAATTTGAAGTACTTTTTAATTCATTTTAGCTATCATTCATATGAATGCACGCGTCATTTGTGTTTTAATTTGCTACCTTATTAGATTTTCAGT.T.A.GTTACAGTGTTTC.TATCAAACGAAAAACTATGAGTTATGACTCGTGATTCATGTGCGGA.ATT.AT.GTAT.ACTT.AAGTAATATGATACTGTTTTAATAAATTATCTAACGGCCGAAAGGTAA.AGGTAGAAAAAA.GGTGAGTGAAGCCAATAATCCAAATCATGATTAACTTGGAAAAGGA.ATAAGTGGCTTTAATCAGTAT.CTCAATTAGTTTTATA.CGT.AG.TTGCAGCATAACTAATTGGTTCTCAAATGAAAACTTATTAT.ACAAGGCCACGTGAGGGAAATAGCAAGATTCATATAAT.AAACTATTGTTTTTACATGTTAGCTTGTACCA.CAAGTCTC.ATCAAGTAATAAATTGAGGGCAAATCTAAGAGCTTTTTTCTCT.CCTTAAGACGAAAAGAGAGGATTAGATAGAGAGTGAATATCGATG.AGCACGGT.AGAAAAAGCGGT.GGAGGTGGTGGCGATACAGGATGGAG.AGTGGCGGTTGGGGT
JJ=   116  MV=                TATCACCTTTCTG.TCTCCTCTTTTTACATAAGTTCTTTGCAAAGTTTGGTTTTAGTTTGGATCCAACGGTACTGCAATTTGCGTGGTATGTTTTTCAGTTTAGAAGTTTT.T.TATGTGATTGTTGTG.ATCAATTTGCGTGGTGTGTTGTTCAATTTTGGAGTTTCTTATGTGA.TTG.TT.GTCA.TCAA.TGAATGTTATAAAGAGTATGGTTTTGGTAAAGAACATATTTTTCTCAA.AGAAGTAAAGGC.TTAGGGAAGAGCTATAGTGAGCTAAAATGGAAAAGAAAGTATGGTC.ACTGAGCACTACATGTGAACA.TCTATCCAACAAATAG.ATA.GA.AAACAAGCGGTCGGGTTCTTTAGTTTAAAGTTTAGATAAGT.ATCATTCCCTTGATAGACTCAACAACACTGTTCCACTA.TTCTAATTTTAAGTCTTTGTCCGTTTACTCTC.CTTTGTGT.TTAAGAAACCTCCTTTTATAGAGATATTTCTCACCATTTTTTA.TCTATATGCAGGGTATGATATAACATCTAGAGGATACAAGAGGTG.GTCAGGTG.CAAAAGATTGAG.TTTTTTTTATAGGAGAGTGTTTACGA.CTGAAGCTATGACGT
JJ=   117  MV=                GGGAATTGGAAGC.TTGAATTGGTGGTTTATCAAACAATTCAGATTCTCTTACAATTGTATGTACTTGCACCTTTTGTTCGACCTCATCATCATCAATGTCCATGTCGGAA.T.C.AGACATCTTGAAG.TCTTCGGCGAGGTAACCAACGCAGAGAGTGGTAAATTGATAAAAAA.AAA.TA.CTGC.GGCG.TGATCGGGGTCCGAAGCTCGCTGTTGAGTCCTGATGATCTCCGAGAAT.ACGTTTGGTATA.TCGAAACCACCATTGTTACAAAGACCACCGAACTATTTTATATCTA.ATGGGCCTTTCCTAAATAATT.AAAGCTTTAGTATTAA.GGC.CC.ATACTAAATTCCAAATTTTACCAACTATTTCCTAAATTAAC.ACATCGTTGCCTTTTTATAGTAACCGGATTAAACCAAA.ACAAAATTAAAGAGAATCGAATCAAACCGTGA.AAATCGTG.AAGCGTAGTGGTGCTATATTGCACGTTAACTGTCTCCATCACT.GCCACTGGTAAACCCTAAGAATCCTCCGCAATTTCGCAATTTTGT.GAAGGAGC.CGCCGGCTAAAT.TTGATGGCAGACCAAAGTTCGGAGAT.CGTCAATGCTCTGAT
JJ=   118  MV=                TGGGAATGGTATT.ACTATTTATCATATTATGGAGAGGAATGGTAGAAGAGGATCATCAACGGCTGATACTAAAGATTTTTGCCTAGTAAAGAAAAAGTTGCATGAAACTT.G.G.AACTAGTTCATTA.CACACCATAAAAATTAATACATATGATACAAGGAATTCAGAACATT.TCT.TT.GGTC.CAAG.GATACAAATCACAAAAAAAAAGACATATATTTGGTAGAATGTAGTGGT.CATCACGACTTT.AACATAAACGACACAAAAGAAAAATCGTCTTTCAAGTGAATTTTTG.TTGTAACGTATACTTATCTAT.ACTGATAGTAACACAT.ATA.GT.CAAAACACAAAAGGTGAAGATTGTAAATCTCATCCACTTGA.AATGAATCTAATTCATAAAATGATGTAACAGAAGCTTG.AGGAATCCAAACAATGTACATACGTTAATACA.ACATGCAA.G.TTCATCTATAAATATGGAACCTTAACTCTCGGATAAGAATT.CACCAAGGCAATACATTTTACCTAAGAGAACAGAAAAAAGACACT.TAGCAGGT.GAAACAATGTCG.TTTAGAAAAGTAGAGAAGAAACCAAC.TGAAATGGGCCGAAA
JJ=   119  MV=                ACACCAGGTTAGT.GTCGGAAATCTAATCTCGCCTTA.TCTAATATTTTTTTCTTTTGTTTATCGAATTCATTTTGAAATTGTCCAATCAATATCAATAGTAAAATTATTT.C.C.GAATTTTTTGGTT.GTTTCATCAACAAAATATATTTTCAACCATTTAACCTCTTAACATA.TTG.AC.GAGA.CTGA.TCTGGTCTAAAATAATATTTGGTCCTCACCAACAATGAGAAAAAAAAA.ACCTTATCTATT.AGTCAAAATATTTGAGTTTTGCTGTAGCCAAATTTGAAAATTTTAA.GTAATGAATATACAGATTAAA.GTTTATTTCTATGAAC.AAT.TT.GTTGCCAGTAGTCTCCCTATATGCTCTAAATTTGTGATTAA.AATATTTCTTATTGATGTGAGTATTCAATGAGCTGTGG.GTTTTATATGTATCGATGAATTGTTGCACAAA.CAAAGTCT.AGTTTCTCCATTTTTTAATTATAAAGTTATGTTGATTTTGATTGCTAGGAAAAAAATTGATACTCCTGAATACTTACATATGAAGCTCA.TTCATGAT.GGGTAAAATTTT.CCATGATTCAGGATCAAGCGAATGAT.TTATTAGCAATGAAC
JJ=   120  MV=                ACACGGATTGCCA.ACGTGGCAGATCATCTACCCTTTCAATTATTATGTGATCTATGGTTCGTACATCTCCTTTTACTTTTTGAAAATAATGTACAAACGAAAAGTGATTT.T.A.GTGAAATAGTCCT.CCATTATTAAGCTTTCTATAATTTTAGACCCTGAATCTTGATCTGT.TAC.AA.GTTC.ATAT.TTTTAATTTACATCAATACATTTATTGTGGATTGATCATCCCAATGTA.TTGATGGTTATT.TAAAAGATGGCCAGGGTTGATCGATTCGGTTTCATATGATTTTAGT.TCTATGATGTAACCTTTATTG.ATCAAGCAACAAGAAT.AAA.TC.AATAATTTATACGATAGCCGACATAAAGAGATTTCTATTAT.CTTACTATATATAGTCAACAAATATCTATAACAGTTGT.TCACATGGGACACGACCAATGAGTCACTGCCA.AATACAAG.CTTCAAGAGTGAAGACTATTAAAGAACAGAGAAATACAGGGAA.AAGCAATTAGGAGAAGGAACAAAAGAAGATGGAATCTGGAAGTAT.GAAAACAC.CTCTGGTGAATA.ATCAAGAAGAAGCAAGAAGCTCTTCT.TCCATCACTTGTGGA
JJ=   121  MV=                ATCCCAAGAGACT.TTTGGGCATTAAACTCCAGAGTAAAGAAACTTCCCAAGAAATTGAATAGAGTTAAAGTCCTCCATAGCAACAAGAATACGAAGCAGACAACAAAAAA.C.A.AAATTTTCACCTG.TAAATGGGTTTTTGAGTTCACCGGAACCTTCTCTTTGGCATGAATC.TTC.ATAGACT.TGGA.ATTGCTGGTATACCTCATAGAAGTCTCCATTTTCCTCAAACGATTTTC.TCGAGAAAATCG.CCTAGAAAATCCTCACTGAGTCAACAAAACCAAAACCTCACCTAGT.TTTTGCACACTTCGACTACTG.TATCATCCTCTGCACC.AAG.GT.TCACCATAATCCAACCAATAACTCACCGCCAGCTGTCCTAT.TAGTAAAAGAGCCAATCTAGTCCCTTAAGCCCATGTTT.AGGGCCCAATATATATGGGCTTCGACTAGATC.CGACCCGG.GGAAATAGCCAATATTTTGTTAAGGTCTCTGGTTCTCTGAGTG.AGTAAGCTAGTTCGAAGACTGGTCCGAAAAATCTGACAAGGATGA.AGCAATCA.AGTGTCGTCGAT.CTGTTACTTCTTCTCCTGGCGATCGC.TCTTCTTGCGACGCA
JJ=   122  MV=                CTAGACTTGTAGC.ATGTTGCCTTCTAAAGCCGCCACATGATCCACTACCATCTTCATTTGCCCATCGGCCATCGCCACCAGAACCACCACATTGTTTAATTATATTATAT.G.G.ATCAGAACTATAT.TCTTACAAATATTATGGGAAGTTGGGAATGTAGTGGTCAATTCATC.ACA.TC.CTCA.TTTC.ATTATTTTCTTCTTCTATTAAAGTTGTTAATTCGACATTTTCAAATTG.ACGTTGCTTATT.ATCATTACCACACTCACAAATACAATCATTGCTCTTTAACGCAATT.ATAAAGCTCAAAACTACATTT.CCAATAATACCCCTTG.GAA.CA.TGCTCTTACTTTTTGCCAGCCTGCTAACGAATCATTAGTTG.CCACATCAGCACGATAACTGAAGTCTTTGTCTTTTTCT.CAAACGCGACGTCGTTTCTATTCCCTGACACA.GAGATACG.TATAGATACACCGTATATTCACTTTATTGCTCCTCTCCTCTTT.CTCACGAAGAAGAAGACGAAGCCCATCAAATTAAACAAGAAAAAT.TCCATTTT.CCTCCATTGATT.GTGAGTGAGAACAAACATTTAAAGCT.TCTTACTCAAAGTGG
JJ=   123  MV=                CCAGAAAATCTAA.GGACCTACATGCTCTTCATCTTGGCTTCACCAGCTCATGTCTTTCCTTGTCTGATGCAAATTGTATCCATCTATATCAGTGACCATTAATTCTAACC.A.C.TTTTTTTGGTCCT.TGACTTCACAAAAAAGATTTGATGTCCCCTGAATATATATTTGATC.TAT.TA.TTTT.TGTG.ACTCACATTTGATTTAGATGTCCAGGACTACTAACCAAGTATCAACAG.CCTCTTGCATTC.TTCAATAATGTCTCAGTACCTAAATCTTGTCATATAAATGTCCATA.TAGGAAATTTATACCCACATG.ATCATGTCTTCTAACC.ACA.AG.TTATCTATAGTCCACTAGTTGAATGCAGACATAATTGATTA.CCAACTTGGGACCATAGATTAGAAACATAATCATGTGT.TGTGTCTGGTTGGATTGCTCAGGAGCTTGTCT.TAACCTAA.TAGTTTCTCCTTCTATATAAT.GAAACAAAGCTTATTGGTATT.CCTCATCAACCAGAACTTTTATTCAAAGAGATCT.ATACAAACAG.AACTCACC.AAT....................................................
