# Supplementary material for: Multiple Alignment of Promoter Sequences from the Arabidopsis thaliana L. Genome
Source: Genes (Basel). 2021 Jan 21;12(2):135. doi: 10.3390/genes12020135 (PMC7909805; doi:10.3390/genes12020135)
Supplement: Supplementary file 1 [file genes-12-00135-s001.zip › Multi2.txt]

JJ=     1  MV=                G.ACTACT.GGAAC.AAAATCTGAAGAAAAGAGAGGCAACAA.CTTACAATCT.CAAGATCT.CTGAGA.GCAT.CGGCCATGG.CAATATTGGTCATA.TTGGCT.GGGATT.TTGT.TCC.TCTTACAGAAAAATTGAAGATCT.CT.TC.GA.GGAA.G.A.C.T.GTG.GAAAT.CCATGGCGACGAATTAGAGAAAAT.GAAAACAAAAA.GTTTGATCTGGTT.GAGAA.AATGACAGTTGAAAAACAAG.ACGTTTCTGCTATGTCTCTAAA.GA.TCCGAAGATG.AAGGATATT.TA.TACCATTAG.G.CGAACATAAACC.CTAACTCCC.T.TGCGCAC.AAGT.GACCGTT..G.CA.GCGTAAATTTT.G.AATTT.A.ATGGGCCTAAAATATAAAAGCCCATATT.T.T.GGATCGTAAGATGGGCCTATGA.TTCGGT.AAC.GTAGA.A.AGC.A.C.GCGCTCTT.GAG.GA.GCGCG.TGTAAA.TTAATTGAACTGCGAAGCTCGC.AATCACCA.TCATCCGGAGGAGAGAGAGAGAGAGAAGGCGAAAGAGTC.ACG.GAGGTTTCAGAG.AGAACGA.GAGAGA.GACGAGG.A.C.GCG.GA.GGTTTCAGAGAGAAC.GAGAGAGACGAG.G.AC.GACG.AGA.ACTCGCTTA.C.G.
JJ=     2  MV=                T.ATTTAA.ATTTT.AAATAGTAAAAACATATAGAATAAATA.AAGAATGGCT.AATAAAAA.TGATAA.TGTT.TCCACCCAA.AAAAAAAAAATGAT.AATGTT.ATTGTA.ATAA.TAA.ATAAAGAAAAAATATGTCAAAAC.AA.AA.GT.TTAC.A.A.G.T.CAC.GTCAT.TGTCGGATGTCACATGCATAATAG.TATTAGTGCAG.TTGCAACGACTCT.TGCAA.TCTCGATGACCAAAAACGCA.CGAGAAACGATTACAAACAGAA.AA.CAAGAAAAAC.TCTTGAACC.AA.CCTACCAAG.T.ACGAATAACTTA.TGGGCTAGT.A.ATGGGCT.TTAT.ACGATATT.A.AG.CCCAAATTTAC.G.TAATA.T.CAGAGTTTAGGACGGACCAATCACAAAC.GAC.GGATGCAAATCTTCAAACGAAA.AGGCGG.GAG.AGGAA.T.TAA.C.T.GTCATAAC.CGC.CA.TGGTT.CAGAGA.AAACTTTATATAAGGGCTAATT.CAATGTCG.TTTTGAAACATCAATCCCTAGACTAAAGTGCGAAAATAG.TAT.GAGTAATCCGAA.CCCAGAG.AAAACG.AAAGTGG.A.T.GTT.AC.TGAGGAAGAGAAAGA.GGAATCTGATGA.G.CA.ATGG.AGC.GATGAAGAA.A.C.
JJ=     3  MV=                C.AATTAT.ATAAC.CGTGGATGAAACGCCAAGCTGGCTCTG.ATCCTTCTGA.CCATTTCA.CATTGT.CCCT.CTTTAAAAA.AAATTAAATTATTT.TCTTCA.ACTTTC.CACC.AGA.TTCCTTTATTTTCTTACCATTTT.TA.CA.AA.TATT.A.T.T.G.TTT.TTATT.AATTTCCAATCAATATTTTGGGTC.CTATGTAACCA.ATATTATAGCAAA.ATTTG.GTTCCAGTCATTTTCATTAT.CTAATGTATATATTAAATTGTA.TT.TACATATTCA.TGTACATTA.AA.GTTTTCGAA.A.AAGGTTTTGCAA.TAAAAAGAT.T.TGGTAAT.TGGA.AAAGGTGC.A.AT.ATTCGCCATAA.A.AGGAA.T.TATTTTATGAAGGAAAGCGAATTGGGAA.AGT.GAAAAAATTATAATTATATTCC.AATAAT.TCT.ACAGA.G.AGA.G.A.GAAGGGTA.AAA.AC.GTAAT.TTAAAA.TAGATATGGAGAGTGGGAAAGT.GAAGTGTG.ATAAGAGAGAGAAAGTTAAAGCTTTCTTCTGTGCAAGTG.TAG.AGAGAAGAAGAA.ATAGAAA.AGTTCG.GATTTTG.A.T.CTG.TG.TGGTTGGATTGTTGC.AAGAACTAAACC.A.GA.CCCA.CCT.TTCAAAACT.T.T.
JJ=     4  MV=                G.TTGTAA.ATTTC.TCGACAACCATTGCTGTGTAGTCTTTG.AGTAAGCTCG.ATACAAGT.GTAATG.TAAA.GTGATTTCT.ATCATCATCTAAGA.AACAGA.CAATTT.TGTA.ACT.GAAAACCTTAATTACCAACCACA.TT.CT.AA.CACT.C.A.C.A.TGA.CATAA.TTATTGTTAAAGTAAATGTCAATT.ACAACCAAATT.TTTTTATGTTTTC.TTAAG.TTCACGTATATCTCCATTTT.TTACATTTTGTTGGCTTGATAA.AT.ACACATGCAT.CGTTTGGTG.TT.GATGGATGA.C.CAATATTTTCTC.TTATTATCA.C.AAAAAAT.TAAT.TGATTTTT.T.TA.TGGATTTTAGA.A.ATTTT.C.ATTTGGTAAAGGACTGGTTTGCATTACA.GAG.AGCTCCATGAATCAAAGACTCA.CACGAC.ACC.AC.GA.C.ACC.A.A.CTAACACC.ACT.TC.CACAT.TTGTCT.TACTCCAAACAAATCTCAAGCC.GAAGTAGA.AAAGAAGAGAGATGGTGAAGGAA.ACAGAGCTAATCTTC.ATT.CCAGTTCCATCC.ACAGGTC.ATATTC.TCGTCCA.T.A.TTG.AA.TTCGCCAAGCGTCTC.ATCAATCTCGAC.C.AT.CGGA.TCC.ACACCATCA.C.T.
JJ=     5  MV=                A.TTCCAT.CTTTT.GTTTTGTCTTATTCTAAAGAACTTAGC.GAAAGATATG.GGAAAGGT.GTCACG.CCAC.CTTGAGAGC.ACACTACCTACGAA.CTATTT.TTCTTT.CCAA.TTT.TATTTTATCTTTGACTTGCTATT.TT.CC.CT.ATTT.C.A.T.T.AAT.CGACT.ACATGGCTACATACTTTATGATAT.AATATACAGGT.CTTAAATTATGAC.TGGAT.TATGTATAATATTAAAATAC.AGATGCTTCACGTAATAGTGTA.AC.TTGATGGAGA.GACCAAGAT.GG.ACTGAAATA.A.TAATTATAGCTA.CCTACATTA.A.AGGCTAA.ATTT.GCATGGAT.A.AC.AAATTTTTA.A.T.TTGAC.A.CAGTTTCGTTTTACAATTTTGGTTTGGT.TCG.ATAGTTTTTTCCGATTGCAGAT.TTTGGT.CCG.CATTC.C.TTC.G.G.CCCATATA.ACA.CT.AAGGC.CCATAT.AAAGTTTCCCGCGTAAAGGAAA.AAGAATCG.TAAAATTAATCTTCCCCGAGAAGTTTCGAAATCAGATTA.ATC.CCGCCGGAGAGA.AAATGAC.CGTCGC.CGCCGCA.G.C.CGA.AG.AACCATCTCAGAGAC.CTCTCACCGACA.A.AG.ATAT.CAT.TCGTTTAGC.A.C.
JJ=     6  MV=                A.GTACTT.GTAGA.GTTACTGAAATAGGTTTTGTTCTTGTT.GGTTGTGACA.GGAAAAAC.TTGGGC.AGCT.ATGAGAAGA.GAGAGACTTGTCAG.CAAATA.CATCCC.TTTG.GCT.TACTAGTTGCTTTTCAATTTCTG.TA.AT.GT.CTAA.T.A.A.C.ATG.TACAT.TGTTTCAGTTAATATGTAGACAAA.AGCGGTAATCG.GTATCGCTTTCTG.TTGTT.GTTTAGTCATATTCATGTAC.ATTAGCTAGAAAAGAAACTCAA.CC.TTCAAGTTCT.CAAGTCCTG.GT.TTTTTTTTG.T.CAAAGCAACAAG.CCACGAGCA.T.AAGCTTA.CATT.TATAACCC.T.GT.AAGTAACAAAA.C.ACTAA.T.TTAAGGAATTACAGTGATTAAAATCATT.AAA.CTTTGAAGAGGCCTTAAAGCCC.CAAAAG.GAA.CATTT.G.AAA.T.C.GACCCCAC.TAA.GT.GACCC.AACAAG.TTGTTAGGCGAATGTGAATTGG.AAAAAAAC.ACAAAAAGAAGAATGATTGTTCTCAAGCCCAGCAAATTT.CTG.ACACAGTTCATC.AACTAGG.CGTTGA.AAAGATC.T.T.GTA.CC.AACGAGAATACTGTA.GAGAAGAGAGAG.A.GA.GCGA.AGG.AGATCGGGT.G.G.
JJ=     7  MV=                A.GTTTAT.TTGAA.ACATTTGTTTGTGGATAATGTGAAAAA.GGTGGAGATG.AGTCCAGT.ATGGCA.ACAG.AGAAAACTG.AGGGAGTTATGTAA.GTCGAA.AGGCAT.TGTT.GTG.ACAGCTTATTCGGTGTTGGGATC.GA.GA.GG.AGCG.T.T.T.T.GGG.GAACT.CACAAAATCATGGAGTCTGATGTT.CTCAAAGAAAT.TGCTGAGGCAAAG.GGAAA.AACAGTAGCTCAGGTACTCT.CCAAAGACAGTTTTAAAATTAT.TT.ACGAAAACAT.TTTTAAATT.TC.TTTTAACGT.A.TAAATATTAAAA.AAAACAGTC.G.TAATTTA.AAGG.AAAATTTT.G.TT.AATTACAGAAA.A.TATTT.T.AACAAATCGGTAAACAAAAGTCATTGTTATAT.TCATTTGAAAATTAGTTTTATT.TTTATT.GTG.ATAAT.G.GCT.A.A.AACTATCT.TTA.TG.CGATA.TTTAAT.TTTGGACTATTGACTTATTTAT.TTGTTTGA.TACATTTTTATATTGTGCACTCACTCTCGTTGACCCAAA.AAA.AAAAAAAAAAAA.AACTCAC.TCTTTA.AACGGGT.A.A.TAG.AG.TGATGTGGAGAAGTT.TTGGGGAATGAA.A.GT.ATTT.AAA.GCTCATTTT.T.A.
JJ=     8  MV=                G.AGTCTC.ACCAA.TTAAAGAAGAATCACTAAATTAACATG.TTCTAGTCTC.AAAAAAAA.AAAACA.TGTA.ATAGTCTCA.AGGATGTTCTAAAT.GAAAAG.GCTCAA.TAAA.ACC.AAATAATGAATCATCACAAAAGC.TA.TG.TC.AACG.A.A.G.A.CAA.AATGC.AAGTGTGGATATTTTTCAGAAACT.GCGTAAAACAC.CGTGAAAATCATC.TTCTT.CTTTTTTTTTTTTTTGGTCA.AACTCTCTACAGAGTTTATCAA.GT.GATTTTTACC.GGTACCTGT.TT.TTCCTTGTT.T.GGTTCAACTCAA.TTATTCGCC.T.TAAACCC.ACTT.TAAGAAAA.G.CC.CACTGAAAAGC.C.TACTT.T.AAAATTCAACCAAAAGGCCCATAAGTAC.TAC.AGCCGACATCAGCAGACAACAA.GCCACG.TCG.ATCTC.G.AGG.A.A.CCGCGTAA.TTA.AC.GTGTC.GGAATC.ACACGAGCCACCGTGTACTAGA.TAGCTCCA.TAAAAGCAGACACATCTCATGAAGCAGAACCTAAAACCT.TTA.ATAGCAAACGAA.AAATAAA.AAAGAA.GAAACTA.A.C.AAA.AC.AAAAAAAAAAATGGA.GGCCGGGAAAAC.A.CC.ACCG.ACG.ACGACAACA.A.C.
JJ=     9  MV=                G.ACGTTC.ATTTG.TTATTAATAAAGACAAATATCATAAGT.AATAATTGAC.TACTACTA.ATCCAT.AATT.TAAAATGTT.ATTTTTTTTGAACC.AAGGAC.TACATA.ACTA.ACA.ACTTGTGACTAAAGATTACAAAA.CA.TG.TT.TTAG.T.C.G.T.TAT.TTTTA.ATCATTATAGTTTATAGTAATCGC.TATTATTCGTT.GTTATTGCTAACT.ATGAA.ATGAACATGGTTGTACATTT.TGTCCCATCACTACCACCAAAA.TT.TTTGGATTTT.GTTGAAAAA.AG.GGAGACTAA.C.CATGGTTTACAA.AGAATCTAT.G.AAATACT.AACG.AAACTATA.C.AC.AATTATCGACT.T.TATTA.T.TAAGAGACATCGTCTACAATATATGAAG.GTC.AGCGTGTAACATATTTTTGTTT.TTGGGG.CGT.TTTTA.G.TAT.T.T.TAGACAAA.TAT.AG.GGATT.TATCGT.AATTTCGATAATCTTGTGGTTT.TTTTAGTT.ATAAGTCTCCTCTTGTCATATTCACGAGCCGTATAAAAA.AGT.TGTTTCTTTCTT.CTCTGTT.TTTTTG.CTTTCGT.C.T.TCA.AG.AGAGAGAGAGAGAGA.GATACAAAGAGA.G.AA.ATTT.GGT.TGTTTGTTG.A.C.
JJ=    10  MV=                G.GAAATA.TCTTG.ATACAACAAGTTTAGCTTCAACTACAC.AAATATTTTC.ACACAAAA.AAAAAA.CTAC.ACAAATATT.TAAACAATTCACTC.AATGTT.TTTTCT.CTCT.CTT.GATTTACCTCATTCTTGCATATT.CT.TG.TA.CATA.A.T.A.T.TTT.TGTTT.TTAATGGATGTGGTTGGCGAAAAA.AATAAACAATA.TTGTTTTGTTTAG.AAAAA.TGTAAACATATGAAACTGGG.TTACACAGTAATTTATATGTAT.CT.TGTATACGGA.CTCGATAGA.AT.TAACATAAA.C.CAAAAAATCAAT.TATTCAAGA.A.AATTTCA.TCCT.CATAAACA.C.AG.GATCTAAGCTT.G.GTAAG.A.AAAGAGATCAAAGAATCTCTTAAGTGTT.CAA.GAAAGAATAATTACTTTTAGGA.CAAAAA.CTC.AGAAG.G.CAA.C.T.TGGCATCT.AAA.GA.CTGTG.CAAAAC.TCTCACTTTTAGGTAATACGAT.ATAAATAA.ATAACCCCCACAAACTTGAGAAGAGAAAAGCTGGTGGAA.GAG.GAAAGATCAGAT.TTCAAGA.TCAACG.AGGCAAT.G.A.GTC.TG.CATAGGGATTCAATG.GTCCCGGTTAAC.T.CC.AGGT.TAG.AGAACATGG.A.C.
JJ=    11  MV=                T.CTCATC.ATCAA.GGCAAGGTGAGAATACTCAGAATGTTC.ACACGGTGGA.AAAGGGGG.ATTCAT.CAAA.AAGAAAGAA.CATGGGTGGTCCCA.AGTTTA.AAGATG.ATGC.AAG.AAAGTCCAATGAAGATGAGCATA.TG.AA.TG.GAGG.G.A.T.T.CTG.AAACC.TCCAAAAAAGCGTTGATCACTCTG.TTATAATTCTG.TCATGTTTTTTGA.TTTAG.TTGCTTTCAATTCAATCAAG.CAGCCACAAGATATGAAGAAGA.TG.GTATGGCCTA.ATATCCCTT.TT.TGGTTTTGG.C.ATACCCGAAGTG.TATTGTTAT.G.TGGTGTA.ATGC.TCTGCTCT.A.AT.TACCCTTACTA.T.ACTCT.T.TTGCTTTACAACTTAGATGACTCTCTAG.TTA.GATAATTTAATGTTGTAAGTGG.TAAAAG.TGT.GTGTC.A.AAC.T.C.TGAAAGTG.GAT.GT.TCTTC.CACTGT.TGTATCGTTTACAACTGCTGTT.TTTAATAA.AAAGGGTAATACTTATGAAAAAAAAAAAAACCGTAGACG.TTT.GCTGTAAAAAAA.AAAAAAA.AAAAAA.AAGGAAA.A.A.ACA.CC.ACAAAGCTCGTCACT.CCGCTACCGACC.A.CT.CACA.TCA.CAAGTCACA.A.C.
JJ=    12  MV=                C.TCCAAA.AAACC.GCGGGGCGGGTGAACATCTAGTAAACA.TAATAATTAG.AGAGAGCC.GCATTT.TTGG.ATCAAACGC.CCACACGAAGACGT.GCCTAC.AATTAA.CTCT.TAT.CATCGATCACTAAATTCTAAACT.AG.AT.CA.TGGC.G.A.C.T.TTT.TTTTT.TTTTTTTTTAAAACCTTGACATCG.TCAATTTAAAC.TAGTTGGCTCTGT.AAACC.TTTTGTTTTTTTCTTTTCTT.AGAAAAGATCTTTGTTCAAATT.TA.AACTACTTGT.CTCCAGTTG.AA.CAGTAAAAT.A.ATTATTTTTGCT.ACTTGGAGT.T.GATTTAA.TCAA.TTGATGAA.T.AA.GGAAAAGTTTC.A.TTAGA.G.AGAGACGATAACTCTCTGCTTCTATGAA.GTG.GTTTTGGATTTCTGGATAACAG.GAACAA.TTC.AAAGA.A.TGT.G.G.AGATTAAA.GAA.TC.AGAAG.AAGAAA.GA.AACGGCAGATTCGCCGAGT.TCTTCTCC.AACAGCACCGTCAGTCGATTCAGCGGTGATGGGAAGTGG.TCA.GACTCATTTTAC.CTATGAA.GAGCTA.GAGGACA.T.A.ACA.GA.AGGGTTTTCTAAGCA.AAACATACTTGG.A.GA.AGGA.GGT.TTTGGTTGT.G.T.
JJ=    13  MV=                C.TACAAC.TTATT.CATAAATGATACGAAAGTTGAGAAACT.TATTTACGAA.AACTTTTT.GCACTT.ATTT.ACTACATTT.CTACTTTTGCAGTC.AATAAT.CTTTTT.CTTT.TTT.TGTTTTCATAGAATCATTTAGTT.GA.CT.GG.TAGT.T.A.T.T.TTA.CTTGA.TTACACCATTAAATAACTTAAACT.ACTAGTCTCAC.GCTCTTCCACAAA.TTCAA.TGCAAAGCTTTAATTTGGTT.TTGTCATTGGCCTCTTTTTTGT.TT.CCTCAAGTAG.GATTCTTTC.TT.CTCAAAGTC.G.TAACGTAAACTT.ACAAAACTC.T.TTCTTTT.TCCA.TAAAACGT.T.CC.TTACATTTATT.C.TCTGC.C.AACACTCTTTTTTCTTT.TTCTTTTTTG.GTT.TTTTCCTCTATCATTGTCATCT.TCTACT.ATC.ACTTT.C.AGT.T.T.TCTGAAGC.TTT.CC.AGTTT.CCAAAT.TTTCTAAACTTTTTTCCTACTA.TTTTGATT.TTCACCTCTCTTTTGTGGTTTTGTTGAAGATCCACACAA.AAA.AGCTTCCACCAT.TTTTTTT.TCTGAG.CTTCCAT.T.T.TTA.AG.CTATTTTCTTGATTT.TTTGGGTTTCAC.T.GG.AAGA.AGA.AGGATAAGA.A.A.
JJ=    14  MV=                A.AATGGT.GTGAT.TTTGGTTTTTGAGAAAATCGGAATTGT.GAGAAAAGAG.TGGTTTGG.GTATGA.CGTC.GGAGATGAA.GGAGGAGTGAGGCT.GAGGTG.TGGTGG.GATC.CAC.CGTGGTTCTTTTCTGAGGTGACA.AA.TC.CT.ACAC.G.T.T.C.TGG.TCTAC.GCGCTTCTTTTCGCGCGTGTGTCT.GGCGTTTCTCC.AAGCGCTGGTACG.GTTTA.ATTATCCGGCTTCTAATTTA.TAGTCCGGTTCAATGAAATTTC.TT.ACAATTACCA.CGACGGTCT.AA.TTTAATTTC.T.TACAACCATTCA.TTTTATTTC.T.TACTATT.TGAA.ATGAATAA.G.TT.GGGAATTTCAA.T.CCATT.C.AACCGGAGCATAACCCTAGAAATAGAAT.AAG.TTTTGAAGGATTCGGTTTAATA.ATTTTG.GAA.TAAAC.C.ATT.T.T.TATTTCAG.TTC.TT.AAATT.TTGTTA.CTGTAAAAAATGACTGAAAAGT.GAAATATA.TTTTAATTTTCCCATCACTGGAAACGTTCCCTCCATTCT.TTT.GCTTGTCTGGGA.AACCCAA.AGAGAC.TGTGACG.G.A.GAA.GA.GAAATGAGCTAAATA.AATTCCTCTCTT.T.GA.TTCA.CCG.GAACCCTAG.A.A.
JJ=    15  MV=                A.TCCTCT.GTATG.TTGAGTTATCAACAGTGGCAGATGCAC.AATATTGGCA.AGGGAGAG.GGTGAG.ATGA.CCCCCATAA.ATCTTTGAATTTTT.GTTTAT.AATCTT.ATGT.TCC.ATTTGATTATTGTGGTAAATTGG.TT.GC.TT.TCTC.A.T.A.A.ATT.GACCT.CATGTCTAGTGCTCAAATCTATTC.TTTGCACCTAT.GGAAACCATATTA.TATTG.TTTCAATCATTTCTTTTGCA.TTATATTTTTAGAAAATATTAT.TG.AACTATGACA.AAATATGTT.AA.AATGGAATG.A.TAAATATACTGT.ATATTATGA.A.TAAAGAA.CAAT.AATGATTA.T.CT.CTTATTTTCTT.T.ATTTT.T.AAAGACAATGAATTTTAATTTTTTAAGG.ATT.TTTTTTTTTGAAATTAAATATT.ATATTT.AAA.TATTT.T.ATT.A.A.TTATTAAA.ATA.AA.ATATG.ATCCCT.ATAACAATTTTTTGTAGCTCAG.CCACTGGT.TATTAAGCTTCTTTAGTGAAACACCTAATGACTGAAGAT.GAT.TCGTCCTTCTCG.AAGAAAA.AGGGGA.AGTATCA.A.G.ATG.CT.AGAGATCTTGGCGTT.TTTCTTGGGTTC.G.GA.TCGG.CAC.TCGCTGATC.C.A.
JJ=    16  MV=                C.ACCCAA.CGATG.CACCCGGATCTATGAATTTTTTACTTT.GTCGTCTCCC.GTTACTAG.TTTTCG.TACC.CGTTTCAAT.GCTACTTAGTCAGG.TAGTTC..TAGTA.GCAA.TAT.ATGTATTATTGTTCCAATTAATA.AA.TT.CA.ACTC.G.C.T.T.AAA.AACTA.AAACTCAACTAAACATTTTTCTAT.AATACTTTTGT.CTAATCCTAGCAA.TACAC.ACTCCATTTACTAATATATA.CATTACCTATAAACTGTGTTGT.AT.ACTAATACCC.CATATTCAC.CA.GAAGACTTA.T.AGAGCATTTCAG.TTTGGTTCC.G.TGTATAC.CACA.TCATCAGC.C.GA.ATCAACAAGTG.T.AAAAA.T.CCACGTGTGCATCAGACTGCCACGTAAT.CAA.TCGTAAATAGTTGATTTCAATA.GGGATA.GTT.TCGTA.T.TTT.A.A.TTCTTTTT.AAG.GG.GCAAA.AAAAAC.ATTTTTCCGTCCATTGAGGAAG.CAAAGGTT.TTCGATATTAATAAAATCCGAGAGAGAGAGAGAGGAAGA.AGG.AGAGAATCTGAA.GAAGCTG.AACCAG.ACGAACC.A.T.AAA.CC.GAGGCGAGAGAGGAG.AGAGCGAGGGAG.G.TG.ATCT.CTT.ACCACCTCT.T.C.
JJ=    17  MV=                G.TCTCCG.TAACA.AACAAGTGGTATATAATTGGTGCATAA.GAGGCATGAC.AAATACTG.ACATAC.GGTT.GGTTCGAAA.AAACCCAAAATACA.CGCAGC.AAATAA.CAAG.GAA.TTTAAATACAAGTTGAAATAATT.AA.CA.TT.GAGA.G.A.T.G.ATT.AAACT.TGTATTATCTTCACGTGAATGATG.ATCTTACTTGA.ATATGTAAGTCCA.AATAA.AAAATTTATAATAGCAAGTT.GTAATTGTTTCAACTTATTTAA.AT.TTTTGAAACA.AATTATATA.TA.TCGTCGGGA.G.AAATGATAAGTA.ATCATTGCA.A.CCCATTT.TGTT.A.GTCAAT.A.CA.GTACTTAAGAA.T.ATCAT.T.AAACACAAAATCCTGCATTAAATTTATA.AAG.TTACTATTTTCTATAACCATTA.ACAAAA.AAA.AAAGT.T.ATT.T.T.CTATAAAC.ACA.CA.AAATT.CATAAA.AGCATATTCCCAAATATATACG.GCGACGAT.TATTATAAACAGAGGCCAAATGCTATTTTTAGTGATGAA.TCT.CTAAAAACAGTA.GAGAGAG.AAACCT.TCTTCTT.C.T.TTC.TT.CTTCTTCTACAAAAT.TTCACAAAACGA.G.AG.AGAG.GAG.AGATTCAAA.C.A.
JJ=    18  MV=                A.ACGAAT.CTATA.AAAAATTATTAACAATTGCGATAATAC.TTAACAGAAA.TGTCATTT.TAAGAT.ATTC.TCATTTTAA.ATCACAACCTCAAA.AATACT.TGACAA.AAAA.AAT.ATCACATCAGAT.ATTGAAAATT.AT.AC.GT.GTAC.A.T.C.A.TAT.ATTGA.TTATTGTGTACATCATATATATAT.GACCACCATAT.ATTGTTCAACTCT.TTACT.CCAATTAGCCCTACACAAAA.TGTGGTTGACAAAATAAAAACA.AC.CTACAGTGCA.CAAAATGAC.AA.ACCATGTAT.A.TATACTATAACA.TGTGACACA.A.GTACACC.ATAT.AATTGTAT.T.TT.GTTTTTTGGGA.A.ACAAA.C.ATAATGATGCGTTGTTTTTGCATGAATA.ATC.AGTATATACAAAATATGTACGC.AATGGC.ACA.TTTAA.T.AAT.A.T.GTTTCCCC.ATT.CA.ACTAA.ATTCAT.ACATTTATCATTTCATCTCTTT.GTCCTCTT.TTCCTATATATATGTGTCGTCTCCTCGAGCTTGTCTCAT.TCA.CAAAAAGAAGGT.GTAGAGA.AAGTTA.AAGAGAG.A.A.GGA.GA.GATCCATAGAGAAAG.AGAAAGAGAATG.G.GT.TCTA.AGG.GAGACAACG.T.T.
JJ=    19  MV=                G.CTGTAT.GTTGA.CGTCACCGCTCTCGTCACAAA.CCCGC.TAGTATTGTC.CTCTTCTA.TTTTAT.CTCA.CACAATCAT.GTTAGGTTATCATA.GTACCA.CTAAAC.ATTT.ATG.TGAGAATGGATGGATATTAGACA.AC.CG.AC.GACA.A.A.T.A.AAA.CAAAC.AAAAGTAGATAGACGACCATAAAT.TAAACTATAAA.CGAAGATTGAGGG.AAAAA.ATCATTGGTTTAGATTTTCG.AACAAATATCGTGAAAAGTTTT.TC.ATCTTGTAGT.TTTTGTAAT.TA.ATGGTGTAT.G.AAAAATCATTGG.TTTGTTTAG.T.TGAATTA.AATT.TCAGTAAA.C.GG.TTTAGAGTATG.A.ACCCA.C.TCAATAAAGATTTGACTGCCAAGCGTTA.CTG.GTGTCTGGTGGATTGAATAGTT.AAGAGT.ATA.AGGTT.T.GGG.C.C.ATTATGTG.GTT.TT.TATTA.AAGTTG.AAGGTCTCATTTATTAATTCCT.TAGAGCTG.ATGGCTAATGTACAACGAATTTGATTCAGGAGTAAGATA.AAC.GGTACACCCAAA.CACGCGA.CGCGAG.CGAAGAA.G.A.CGA.TG.ACGAACAAGGAGAAA.GCTCGAGAGAGA.A.GG.GAGA.AAA.GAATGCAGG.A.G.
JJ=    20  MV=                A.TCTCTC.TCCTT.TGGACAACAAAAATATAAAGAAATTAG.AGAAAAGAAG.CTTTAACT.GGATAT.AAAG.TTTTAAACT.GGAGATAATTGACA.TAGTAA.TTAAGA.ATTT.GTT.GCTTCAAAACTCAAAAGAAAAAG.TA.AT.CA.CTAA.T.A.T.T.ACT.AAAGA.TTTTGGAAGTTTAGCGAAATTAAT.AAAGAAAACAG.CTGAAGATGCAGT.CACTC.ATCACAGTCTCTCTCTCTAT.CTCTATATCCTGAGAATCTTAC.AT.GATTTGCCCA.CAAAAAGCA.TT.GAGATTTAC.A.AATCAATCTATT.GGGTTTCAG.C.TACACTC.TACT.GAAATCAG.C.TG.CAACCTTTTTT.T.TTTTT.C.TCTCTCTTCTTTCATCACAT.CGGTTTG.AAT.CTTTACAAGAAATCTGGAAATC.ACAGGG.AAG.TCAGG.G.TTT.T.C.CATTTTCA.AGC.TG.GTTCT.GTTATT.ACGAAACACGGGTTGCTGGAAA.AGAGCTCA.CGGATTCTTCAAACAAAGTTGGCATCTTTCAGATTTGGG.AGA.AAAAGTTGTTAT.TCAAGAT.CTTTGT.GTAATCT.A.A.GGG.AG.AAGCATACCATGAGT.TCTCTGGTTCCT.G.TT.ATGG.AGA.AGCAAGAGA.G.C.
JJ=    21  MV=                G.TTCGAG.GTAAA.GATTCAAGCACAAATCTCAGTGAGGAT.TAAAAAAGCC.AATCAAGA.ACACAG.CATT.TGTAAAATT.TATTATTGGAAAAA.AGAAAT.TCAGAC.AGAG.AAA.GGAACCAGATAGAAGAAGACAGC.TT.AC.CA.TGGA.A.C.T.G.AGC.TTCCA.GGTTTTATTTATAAACAAACAGTG.CAGAAGAAGAA.GAATTTAATGGCC.GAGAA.AAATATCATGAAGGACTACG.ATCGTTTTGTGAAAATAGGCTC.AG.AGGTTGTTGC.TAATTACGG.TC.TATGCCACT.T.CTCGTAGAAAGT.AGTACTCTT.A.GGAAGGT.GAGG.AAATTTAA.A.CC.ACTGTCCCCTC.C.TTTTT.C.GTCATTATTAAATTCGACACGTCATCGT.GTT.TCATTGTTCCCTTTATTCAGCT.TATTAT.TAT.TTTCA.G.TCT.A.T.CAATTGGG.CCG.GG.CTTTG.AAAGCC.CACAAAGGTTATTTATTATACG.TTTATCCT.TATATAAAAGAAAGGAAATAAGAAATTAGTTTTTCTCCT.GCA.GAGTGTTTCTCC.TTCCTCA.AGTCAC.TTTTTGA.G.T.CGC.AG.CAATTTGGCGTTTGG.TATCTCTCAATC.T.GC.TGCT.TCT.CCTTCTCAG.T.C.
JJ=    22  MV=                A.TGGTCA.TGGAA.GCATATCGCAACACAACTATATTTTTT.TGGGAACTCA.ATTTAGTT.GATAAT.GGTG.ATAAACGCT.ACAATCATCAGAAA.ATTTGG.AATTAC.TCGT.CCT.TACTTAATTAATGTTTAAAAGAC.TT.AT.GA.AATT.A.A.A.C.TAT.TTACT.TACAAACTTGAGCTTGATGTGGCT.TTGTTCAAGAA.GCTTAGGAACCAT.CGAAA.AGATGTCGACGCCGGTAAAG.TCGAGATATGCGTTACAACATA.AT.TATTTATAAT.TTTTTAAAA.AA.ATACAAAAA.A.TAAAAGGAAATA.TATTTAATA.G.TAAGAAT.ATAA.AATAAATT.T.TA.TTACCATCTTT.T.GAAAA.A.GAACTTTTAAGTACATAACAATAATTAG.GTA.ATAATATGAGTTAAAGAAATGC.ATGGAA.GAC.ACGCG.T.TGC.A.T.GAATGATG.CTA.AT.TACAC.TTTGAA.ATTATCATCATCATCATTAACT.TACTTAAA.CACTGTCTATATAAAGACAGAGACAGTGACAACAGAGAC.AGA.GAGATAAGCTTA.AGCCAAA.ATTAAG.CAGAAAA.A.T.GGA.GA.AATAGTGACGGTGAG.AGAGAGAGAGAT.A.CG.GTAA.ACG.AAGCAAAGC.A.A.
JJ=    23  MV=                A.GAGAGT.CACGA.TATTTTGTGAAAACGTGGATACTACTA.ATCTAAGAAC.ATAACATG.GTTTCA.CATT.TTAGAAAAC.GTGCAAAAATCATA.AAGTAT.ACTGAT.TTTC.CCC.CAAACGAAATCCACATTTATAAG.TG.AT.AA.GGAC.T.T.G.T.AAA.CATTA.ATATATCAATGTTTATCCTTTTAT.ATCAATACTTA.ATGTTAACTAATT.TAATT.GTAAAACCTCCAATAGTTTA.ACTAAAATCAATCATAAATATG.TA.ACAATCAGTA.GTATTCTCT.TT.TTTTTTTGT.G.TTACCAAAACTT.ATCTTATTC.A.ACTATTT.TTAT.ATGGTTTA.A.CC.ACTTTTTATGG.T.CAATG.T.TTAGTCATTTATTTAAATTTAATTAGTA.GTA.ACAAAACTCTGTTTTTTTGTTC.ATTAGT.GGC.AACCG.A.ATT.C.A.TCTAATTA.GGG.TT.TTGAA.TCAACA.ATCTAATCTTCGATCTTGAGCT.CTATTTCC.GGGTTTATACATTTCCTTCAATTCAAAACCTTTTCTTTC.ATT.GACAAATGATTT.GAACCAA.AAAAGT.TGTTTCC.T.T.TGC.CA.AAATCTGAAGCGCCA.TGACTGAAGTTC.T.TC.ACTT.TCC.TTCATCTCC.A.A.
JJ=    24  MV=                G.CGCTTC.TCATT.TTTCTTCCAAAATAAAACTAAACTTGG.TCGAAAAAAT.AACCTGGA.CAAACC.ACGA.ATCAGGGGG.GATTTTAATTTACT.CATGTG.ATTTGA.TTAA.TAT.GTGTATATAAATTTTCTCTTAGA.AG.AG.AA.ACAA.A.T.C.T.CTT.TATAA.ACTGTATTAAAATATCACAGATAA.TATGATTCAGA.ACAGATACAACAT.AAACA.GTTGTATATTTTTGTTTTTA.AATGGTACGCAGATTAAGTGAA.AA.TGATTAAAGA.TTTTGTTAA.CT.ATAATCTTA.T.CATTAATCACTT.ACCTTTGAA.A.GCTCGCA.TGTG.TTTCTCTT.C.TC.CGTGTTAAACG.C.TGTCG.T.TTTTGGCGTCACTGTTATTTCAACACTT.TTC.TCCAATCTCACCGAACGTTTAT.TTTCCC.TTC.CGTTT.T.CTC.G.A.GAAAATCT.ACC.TT.TTTCC.CCGAGA.AATTTCATTTTCTCTGGTTCAC.CTGCTTGT.TGCTCGCTTAAATACAGCGATTTCATCCAACCAACAAGT.ACC.TTCACCAACACA.CTGATGG.ATCGGA.GGAGGGC.G.G.GTA.GC.CCAGTGTATGGTCGC.CAGTGGAGCGAA.T.CA.TCGA.ACA.GTACGGAGG.C.A.
JJ=    25  MV=                A.CATCAC.CGGCA.GCTCTGTAACTACCAAAGCTCTGGAAA.GATTCCTCAG.GAAAGAAA.TCTCTC.TTGC.TCCATCTCC.AGTATCCTCTCTCT.TCACCT.TCCATT.CTCT.CTG.CTTCAAAGATTTGTTAATGAAGA.AG.AG.CT.AAAG.A.G.A.C.ACC.ATCTA.ATTTTGTTCCATTGTTTGACTAGT.AGAAGTTTCAG.ACAGTTTTTTTGT.ATTTT.TGCAGCTTCCCTGACTTTCC.TCAACTTTGTGTACTGTCCATT.CA.TAAACCTCCC.CACTTGTTA.GA.TTTGCTACG.T.CACCTTCATAAC.TCTCATTGT.C.TTTATTG.GCGT.CTTCTTAC.C.GT.TTCGTTTAGTA.C.TTCAA.C.CATGAAAATTCATGATGATAACATACAT.AAT.TCAGTGCTTTTTTACTCTTAGG.GGGCTG.TAA.AATGA.T.AAA.T.T.GTCATATT.AGT.CC.TTCAG.ATTTTT.AAAAGATGTACATTTAATCCTC.TTTTCTCA.ATTCGTCATAAATTAACTTCAGTTTATACTCAGGGTTTT.AGA.TTTTCCCGTGAG.ATCGAAT.TTGATC.AGTGAGA.G.A.GGA.GG.AGATATGGGTGCTCA.GAAGAAAGGCGG.C.GC.CGCC.GCT.AGGGTTTCA.G.A.
JJ=    26  MV=                G.GATGCG.GAGGC..CATTGATGATATAATGAATGCTATAG.AAGCAATCTA.AATGGTTG.TAAACT.TTAG.TTATTTCTA.CAATTGGGTATGGA.TTTACA.GTTTTT.GGAA.AAC.ATACAAATGAACACTTCCAAAAT.CC.CT.AT.ATTT.A.A.A.T.TTT.AACTG.ATAACTTTTCATTTTAAAACTTTT.TTTAAAACAAA.ATCTTTAAGTCCA.GATTT.TAATATTAACTCAAAGATAA.ATTGATATATATATATAATTCA.AC.AATAAGTAAG.CCAATACTA.TG.TAGTAAATT.T.GAATTTCTTCCT.CATTATCAT.G.ACCATAT.TAGG.CCACCACA.A.GC.CCAATTTAATT.A.GTCCA.T.ATCATATTAAGCCACCATAAGCCCAATA.ACT.TACAGTGAAGCCCATTTAGTAC.TGAGCC.CGT.TTCGT.A.CTT.G.T.AAAGTAGT.TAA.GT.AGCGA.ATAAAA.TATTGCCACGTATTCGTTTCAA.GCAAATTT.GACTAACTTATTTTTCAGTTTTGGAAATTTCGATTCGGT.TAC.CATATCAAATTT.GGGCGGG.CGAGGA.ATAAACC.A.A.ACC.GG.TCGAGAGTTCACGAG.CCACGGAGAGAT.C.TT.GGCG.ATG.AGTTGTCGG.A.G.
JJ=    27  MV=                A.TTCTTC.TCGAT.AAAGTGGCCTAAATAAGAGAATGATGC.GACACTAAAA.AGCCGAAG.AAAATT.CTAG.CCATTTGAG.AGATGATACAATGA.GATTCA.GCTTTA.AAAT.GTA.TGACCTATTTATTACTGACAACA.AA.CG.AA.TTAC.A.T.T.T.GTT.TACGA.TCTTTGAGTTCACAATGGTTTGCA.TAAATGTCTAA.CAAATGTCTTGAG.AATTT.GTTTCACAAGACAAGCAAAC.CAATTGCACTCAATTTGCATAA.AG.TCTCTAAATA.GTAAAACAA.TA.CGCACATAG.T.TCTTAAGATCAC.AAGATAAGC.A.AAGCAAT.TCCA.CTCAATTT.G.CA.TATCACGTACT.A.TATTG.G.GTGTTATTGAATAAGTTATGTTATTGGG.CCG.GGCTTCTTGGTTTGTATCTCAA.CAAAAC.AAT.TATAT.C.AAC.A.T.TCGGCCCA.CAA.GC.CCATA.ATTCAG.ACTTTCGAAAACCCTAATCTTA.TGCTCACC.TATATAAACTAAAACTTGTGAATCCGCTAGGGTTTACTT.CAT.CGAAAATGGCGG.AAAGAGG.AGGAGA.AAGCGGC.G.C.AGA.GC.GTGGCGGTGACCGT..GGTGACTTCGGG.C.GT.GGAT.TCG.GCGGTGGAC.G.T.
JJ=    28  MV=                G.GAGGTG.GCCGT.GCATCATAGGCTAAGAGCTGGCAAAGC.ATTAGAGACA.CAAGTGAG.TTTTCT.CTTT.GCAATTATT.CTATGTCTGTAATG.AATTTT.GGTTTT.GACT.TAT.CTTATGAAATTTAATCATAGTTT.TA.GC.TT.TTTC.T.A.A.T.CTC.ATTAG.CACTACTTAGTGCTTATGGATAAA.TCATTTCAAGT.CATCTTCGTACAA.TTAAT.AAAATCAATAGCCCATTCAC.TTGTACTGTACTAGAGACCAAA.AC.TTAATACATA.CAACCAAAA.AT.CAATTTCCT.T.TTTTATTTTATT.TTCCAACAC.G.CTTTGAA.TTCT.GTTCTACC.A.CA.TTTGTATAGTC.A.ATTCT.T.TATTTCAACAAAAAAGCTGTCATTAACT.ATT.TGCTAAAATAGGTTTCAAAATT.TTGGAA.GGT.GTAGA.T.TCG.T.T.TTTTTGGA.CCA.GA.CTAAT.AAATGC.ATGTTTTCTTTTTGAAGTAATG.TACCGTCT.TCTTCTGATAAAAAAGTGAAGAGCCTAAAACATTCTCTT.CTG.AACCTTCATTAT.AAAAATA.TATACG.AAACCTC.T.C.AAG.TT.TTCAGGAGATTCACT.TTGGTTCCGGAT.C.CG.AATT.ACG.GCGACGGAT.C.T.
JJ=    29  MV=                T.ATCGTG.ACGGC.GATTCTCCATCATTGAAAAAGGCAACT.AAATTTTCTT.TCTAAATT.AAATCT.TTTGCAATCTTAAT.AAATGTTAAATTCT.TTTTTT.TCATAT.AGAA.TTT.AACTGATAAAATATGTGGCTTTC.CA.TA.TA.GGAC.A.A.A.A.TGA.GAAAA.GAATATTCACTGTATTGCTTAGGT.GTTAAATAAAA.TCGACAGCAAATG.ATTTG.TTAATCACAGACACTTTATA.TATTTGACCTCACAATTGAATA.TT.GTAATATAGA.TCCATTATT.AC.TCGTCAAAC.C.TACATTGTTCGT.ATAAGAAAA.A.CAATCCA.GAAA.TTACCAAA.C.AG.AGTCTGTATAA.A.TAAAG.C.AAGAGCATCAAAAATTTCCGTAATAAAT.AAA.ATTATGGGGAATTACAGTTTCC.TAGAAA.GTT.GAATA.G.AAA.T.A.AATAAAAA.GAA.GA.ACATT.TCCCCA.AGTGGTCTTTACCAGTAAGGAG.AGAGCACC.AACTGGAGCGATAAAGATAGGAGTGAGTAAGTGAGAGAG.TGA.GTGAGATTCAAA.ACCAAAA.AGAAAA.AAAAAAA.T.C.AAA.AC.AGAAGCGAGCGAAGA.GGACGGAGGGAG.A.GG.ATCT.TCT.TCCCTCTTT.C.T.
JJ=    30  MV=                C.TTATCT.ACTTT.GAAGAAATTGCATAGGAGAAGTGTTAA.GAAGCAACAT.ATAATAAA.TTCTCT.AGAT.GCAGCCATG.GATCAGACACTTTC.TCTCTA.TCTCTC.TTTC.TCT.TGTCTGAAAAACAAATGATAATA.TA.GA.TT.AATC.C.A.A.C.TTA.CTTTA.AAAGCTTTTGTTCTTTTTATTTAC.TATGTTCTTTT.GTTATGCTTTTCT.CTTAC.AATTGTGCTTATATAAGAAA.TGGAATTTACTATTAATGGAGT.AG.AGTGATTTCT.TTTGAGCTG.GT.CTTAAGGCT.A.AGTAACTGTTGC.AGTATTTTA.C.TTGAATA.TTCA.TAGCAAAA.A.TA.AAGAAAATCAT.T.TAAAT.A.AGTGGTACGTTAGTGACAAGGAACAAAA.AAA.TGACATGTTTTCGATGTCAAAA.AACATA.CAT.TATTA.C.AAG.T.T.CCCGATGA.AGA.CT.TGGGC.CTTGAG.CCTAACATTTTATTTGATAGGC.CCAATAGT.AAAAGTAAAATAAAAACGTCCGTGTTCAATAAGGTCCAT.CGT.CACCGCCAAATC.TATCACC.GCCAAT.TACTCTC.T.A.ATC.GG.AAAAGAGCCCCGACG.ACAACGACCACC.G.TC.CCTC.CGT.CATGCCGGA.G.A.
JJ=    31  MV=                T.AGACGC.GTTGT.TAGATGTTTCTTTTTATCTACTTTTGC.TGTCCAAAGT.CAGAGGTC.TCATTG.TCTT.TATATAGAA.TTTCTTGTATATAA.CATTTT.CCACTG.GTTG.TAT.AGAAAAATCAATTTTAGTCTTTT.GT.GC.TT.ATTC.A.C.T.C.TAA.TCAAA.ATCTCTAATCAAGGTGAAGGAGGA.GGTGGAGGAAG.AACATTTTCATCT.TGCTC.TCTAAGAAGATCCAAAATCT.CTGCAGGGTTGTTATCAACACG.CT.CTTCGTCTCT.GTCTTCCTC.TC.CGGATTTAG.T.TTCGTTTATGGG.CAAATAATC.A.AATTCGG.GTTT.AATCTTCC.A.AA.CCGTTGTTTCC.T.TTTAT.A.TTACATCATTTCCTTTTCCTTTTTTATT.ATT.GGGCCGAAGTAGTTTATATTAT.TAATGG.GCT.TTAAA.C.AAG.C.C.CATATTCA.ATA.AT.TGTCG.GCCAAA.AAAAACCCTCTCTTCCAAGTTC.CAAAATCA.TTTCATAAACCCTAACAAACCCCTAAATCTTTCCTTTCT.CAA.TTCTCTCCTTCG.AAGCTTT.TTTCTT.GTGAGGT.C.A.GAA.AA.GAAAATGGGAAGTCA.ACAAGTAGCGAT.T.TC.GTTT.CTG.ACGAACTTG.G.C.
JJ=    32  MV=                G.AAGGCG.GCGTT.TGAAATCAGCAGTGGTTAATAAGAATT.TATCTTCGTA.CTCGACTT.ACATGA.TATT.AACTATTGG.ACATATATATAATG.GTACCT.AATTTT.TAAT.TTT.TGTTTTTTCTTTTTCACAGAATT.CT.TG.CC.TGAT.A.A.A.T.TTC.ATCAA.ACCAAAGACTATTCCCGGTTTTTG.AAAATGAGTTA.CTTTATGACTTTT.GCGCG.CGGATTAAAACTCAAAGTCA.CTAGAGTTTACTCAATTTTCTA.AA.ATCCAGGTTG.AACTAATTA.AC.TGCGTGTGG.A.TACCGATTAACT.TACTTGTTA.A.TATAAAA.AAAA.ATTCGTAA.A.AG.GGACCATCGTA.T.GTTTA.T.ATGTGTGTGTGGAGAGAGAGATGCACCC.AAC.GCACGTCCATAAGATGCATGTA.GTTTAT.ACC.AATTA.A.AAA.C.C.AAAAAATA.AAA.AG.ATTCA.TGTGGC.TGTCAAAACTCTAATCGTTTAC.AACACCTC.TTTCCTTATATATATCGACCCAACATCACTTACTATATT.CAT.TAACCTTCTGCT.TCATCAA.AAAGAA.AGAGACA.C.A.AAG.AG.CGAGAGAGGGAGAGA.GATGGAGGTAAT.G.CG.AGTT.CTT.CACATGAAC.A.A.
JJ=    33  MV=                A.GGAAAC.GGTGA.TTCTAGTTCATAGCACATAGACTCATT.TAAGTACGTC.GCCTGTGT.TGTCTT.TCTC.AACCATTAG.TCCTTTGCTTCGAT.AAAGGT.ATTCTC.TCTC.TAC.ACATTTAGACACACACATAGATT.CT.CT.AG.AACA.A.A.G.A.CAT.ATTGT.ACTATCTGACTAATCACTATTACT.GCTCTTTTTTT.TTCTTGATTTTGC.AGGCT.AAGGAAAAAAAGAAATCTCT.CTTTCTAATTTTCTTGTTTTCA.TT.TTGGTTGAGA.CTTGAGATC.AA.TGTCTTCGT.C.ATTGGAACAGTA.ACCTTTCTC.T.TTGATTC.AAAC.TTTCTTTC.A.TT.TTCTTCTCTTT.T.TTCTT.G.TGTGTCTGAAGAAGATTATAGTACAAGT.GTC.ATTCTCAAAATTTTGTCTTAGG.GTTTTT.TAA.TTTTG.T.TAC.T.T.CAAAAACC.CCT.AA.AAAGG.CATGAA.CAACAACATTTTCAGTACTACT.ACCACCAT.CAATGACGACTACATGTTATTCCCTTATAATGACCATTA.TTC.CTCACAACCATT.GCTCCCT.TTTAGC.CCTTCTT.C.T.TCC.AT.TAACGACATCTTGAT.TCACTCCACCTC.T.AA.CACA.TCA.AACAATCAT.C.T.
JJ=    34  MV=                T.GACCAT.CATCA.TTTATGATTT.TCTTGTCGGTTACTGA.AGTTAAATAG.CGAACCTA.ACACGC.CCCA.TGAGTAAGT.AATCCAGATTGTGT.GAAAAG.TTTATG.TAAA.AGA.AAAGATACGGTCATGTAATCATG.TT.AC.AA.AAAA.T.G.A.C.AAA.AACGC.GAACGGAAATTCAATGATTTTTTT.TGGATAAAGAA.GTTCATGAATATT.AAATT.AGACTTTTATGACAGATTAG.TTTAGGTAATCTTAGGTGGGGA.AA.AAAACACAAG.ATGCTTTCG.AA.GTTATAGTC.T.AGCTAAGGATAT.ATGGTTAAT.A.TACGTTT.GGTG.GTGGCGAG.T.CC.ACAAATATAAA.A.TGAAC.T.CAATATATATATATATATATATTTTTTT.TTG.TCGGAAACTCAATATATATAAA.TTTAGT.CAT.AAATA.G.CAA.G.A.AATTTATA.AAT.TC.TGTTT.TAATCA.TTTTTAATTAACAACTAATATT.TTCCTGAC.TTCTATACACATATAAAGAACAGGCAAGTCCGAACCAAA.TCA.GAACAAAATACT.CATACAC.ACACAC.ACTTGGA.T.T.TAA.AG.AAAAAAAGGAGTTTT.CCTTCTTCTTTT.G.GG.TGTG.TCA.AGTTTCTGT.T.C.
JJ=    35  MV=                T.TCCTTT.TCTCG.TAAATGTTATATACAGTATACGTAAAG.TTTAAAAGTA.TTATAAAA.ACGGAA.TACA.GTAACACCT.GAGATTTCATTACG.GGTAGA.AATCAA.AGAC.AAT.GTTCCTTAAAACAGACTCAATTG.AA.AG.TA.AAAC.G.G.T.A.GGT.GAGTA.GGTTTAATTTCTGATTTTTGTTTC.TTTTCGACCAA.ATGACTACTGCAA.CTTTC.TTAAACTGAGTTTTTTAGAT.CTCCATATAAGTTACAATACAT.AT.TGAGTATTGA.CAAAAATTA.TT.TTGGTTTTT.C.TCAGTAACAACA.AATAATTTC.A.AAGTAAA.AGCG.TAAGAAAA.A.TT.ACAAGTTACAA.A.GCTAA.A.TAAAAATCAGAATCTGCAGTCGCCTAAT.AAA.AAATGAAAAATGACCAAAGTTT.CTCTGC.AAA.ACAAA.A.ACT.T.T.AATCTAGA.GAA.GC.AACTT.CCCTCC.TCTCTGCAACAAATTAAATTCT.AAAAAAAA.AACAGAGCAATATATATGCATGCATATCTATAGTATAAG.CTA.GTCTCCATTGAA.TACAAAA.CCCAGA.GACATGC.A.C.AAA.GA.CAACGATTCGGGTTC.GGGTTCGAATCC.G.GG.TCAG.GTT.TCGAACTAC.T.T.
JJ=    36  MV=                G.ATTGTT.CGACC.GGATGAACATTGGATCTGAAATCAAAA.TATCGAGAGC.AAGAGCCT.TTAATC.GTTA.TTTTCAATG.TAAAGGAAATGCCT.TTTAGA.CTTTCA.AAAA.GGT.TTAGACATTCACACACGAGGAAA.AA.CA.AA.AGAT.A.T.A.T.TAT.AAAGT.TTCCCACTTGACAATGACATTTAC.CTTGTTGACTT.TGTAAGCAATGAC.GTCTT.TCTTCAACTACCAGTCTGAA.ATTCTACAAAAACGAAACCAAA.TC.GCTTTATTAG.CCAAAATTC.AC.AAACTCGAT.A.GTATGATTGACA.GATCTTGAA.A.GCAAAAA.GAGA.AAGTCAAA.T.GT.TTCATCTTCCC.A.CCGAA.A.CTCAAAAATCCTAATCAACATCAACAAA.CAC.CTAAACAATTACTTCAAAATCC.AATTAA.AAA.ATAGA.G.AAG.G.A.AAGCGATA.TGC.TG.CTTCG.TTGGAG.GTCATTATCTTTGAGATTCCCA.CAAGCTAA.AAAGACTACTATATATGACTAGAGAGTCATGGCTAGACA.CTA.ATCAGAAAAAAG.AGAGAAA.GAAAAG.AAGAAGC.A.A.AAC.AG.AGAGAAAATGGCAGG.ATTGTTTGATAA.A.CA.AGCC.GAT.CTATACCTT.G.A.
JJ=    37  MV=                C.GCCAGA.CCTAA.TGGTCTCTCAAATTGATATTTGTTTTT.TGTCCTTCAC.GAATCAAA.TGAAAT.GAAA.AAGACACAT.AAATGTATACTTTC.ACATTT.CCTTTC.TTCT.TAT.ATTTGATTATTTGTAACTTTTTT.TT.TG.AA.AAGT.A.T.T.A.AGT.TCCTT.TTGAATTTAATTCAATTGAGATCC.ATTTTTGGGGG.TACAGTTATACCA.ATCGT.TGTGCTTTATCTTTACCGAT.GGTACGCGGCAATCAACTTTTT.TT.TTTTTCCTTC.TAAAGTTCA.TT.TGTTCGTTT.C.AAACTTATAATC.ATAGTGTAA.A.AACGATT.AGAT.GTTTGTTA.A.TT.CGATTTCCTAA.T.CTAAA.T.TTTTGAAAAAGACAGAATAAAAAGTATT.TCC.GTTAGTGGTGATGATGCTCCCC.ATATAT.TAA.TCGTC.G.ACT.C.C.ACCACATA.AAT.TA.TTTTA.AAAAGT.TAAATAAAAAAAGCTAAAAACT.CACACAAT.CTCTCCATAAATAGAACCTAGGCGTGTGTTCTCCACACT.TCA.CCTATATTCTCT.ACCTTCT.TATTTC.AGCACAA.A.C.CAA.AA.ACATAAAGA.CAGAA.AGCCAACCCAAA.A.GA.CTTT.ACC.ATGGAATCA.C.A.
JJ=    38  MV=                C.AACGTG.AGCAA.CAGAAGAAAGGTGGATGCTGCTCGAAC.TAATCAGAGA.GTAGAATT.ATTGTT.AACA.ACCTAAGGA.TCGGTTTTTGTTAA.CGGTTC.TATCGA.ATAT.GAA.GATTGCTTTTAGGTTGAGTAATG.CC.CA.TT.TGGT.G.T.A.T.TTC.TGTTA.TTTATCTGATCTATCAATGTTATT.GTTTGAAAATG.CTATGTCAAATTT.TCAGA.ACCCTAAATTATATTTATCT.CAAACAATAGAATTGTTGAAAA.GA.AAAGATAAAA.ATAGTTTCT.GC.CTTTGATGA.T.TTCAGTTTGGTT.GAACATAAT.T.TTCGGTT.TGAT.TTCGTTTC.A.CC.GTATCGGTTCA.T.TTTGG.T.TAAGTGGTACTAAAATCGATTTCTGTTA.GGT.TGGAATTTTGTTGTTTCGATTT.TTTTGG.TAC.AAAAC.C.GAA.G.G.ATTACCAA.AAT.AT.CCGGT.TTAGTT.TTGGTTTGTTTCGGTTAGCCTT.TTTTAGCT.CAATTTAGAGCTTGAAACTGAGCAATCGCCGGAGAAACT.CTC.ACTCACAGTTAT.GGCTACG.GCAATG.GAAGAGC.C.A.AGG.AA.GCTGAGAGGCCACAA.ATCAACTGCCAC.T.TG.TTGT.ATA.GCTTCTCGT.G.A.
JJ=    39  MV=                C.CGGCCT.GGAAT.TGAGAAGAAGAAGAACAACAAGGCTCT.AGAGTAAAAA.AGAGTAAA.AAATTA.AAAG.AGAATCCAA.TATTTTTAATTTTG.TTGCCA.TTTGTG.CCAC.GAG.ATATTTCTTCTCAACTTGGACCC.CA.TT.TA.CTAA.T.T.T.A.CTA.AATCA.CCCCTTGGTAACTAAAATTGCAAA.ATAAACGACAT.ACCAACTCTTTTC.TAATA.CCAACAAACACTTCTTGGTT.ATCGACCTACAATATGAATTTA.GA.ACAAAAGATG.ATAACTTAT.CT.TATGCATCT.C.TTTTAGTAAATA.GCGTGGAAG.T.TATACTT.TAAT.GTACAAAG.C.TT.AAAATTGGTGA.T.AAAAA.T.TCAAAATACAAATTTTTGATAGTACTTT.CCC.CTTGATTCTTTAGATAAAAAGG.TTTATG.TAA.TTTTG.T.TAA.A.C.CAATTATT.ATC.TT.AGAAA.AATAAA.AAAAAAAAGTAGCGTGAAGCTC.ACGCACGG.CTTTTGCTATTTTATTCCCAGTTTTCTCTCATATTCTTT.TCT.AACTTGTCACCT.GCAGAGA.AAGAAA.GAAGCCC.T.A.GAT.TT.TGTCAAAAGGCGGTT.GCAGAACAAAAA.A.CC.ATGG.CCG.GAATTGGAC.C.G.
JJ=    40  MV=                A.TAACTC.AGGAT.TGTTTTTTTTGCCAACATAATCT.ATA.AAACATGTTT.ATATAACT.CTTCAT.CAAA.CGGGTATGG.TTCACACTTTATCA.TGTGAC.ATATTA.GAAG.ATG.TCGATCATTAAGACTGAACATTG.TT.TA.AA.GTAC.T.T.A.G.AAA.TCAAA.ATGATGATTCAAGCTTTGATAACT.TCCAACCGTTT.CCAACCGCCAAAC.TTTGG.TAACTTTTTTAGAATCGAAC.TCCTAGCTATCGCCTAACGATT.TT.TTTGAACATT.CTCGTTTTT.TT.TTCTTTTAA.A.TGTCTTTGCAAT.TGCATAAAC.T.GGTTTTT.TTTT.TTTTTTTT.T.TT.TTTTGTCGGAA.A.CTGGT.T.TTCTTTTATCATCCTGTTTTCAACTTTT.ATT.CAATTTTTTTTTTCTTTTTGAA.ATTGAA.AAA.CTGGG.C.TCG.C.T.TTCAAGGT.CAG.AG.AGTTA.TATATG.TCCATGGGCCTATTTAACACTC.CTATAAGC.CCAAATATAGATATATTCCATTTTTGTCGCCGGCGATTT.CCT.CACCGTTAAATC.GACGTTC.GAAATT.CCGAGGA.G.A.GGA.AT.CATACCATGGAATCG.CACCACGCGTCT.C.TA.GGTC.GCC.GTACTGTAA.G.G.
JJ=    41  MV=                A.TATTTC.CGATA.TGGTGGAACCAACGGCGACAATTCCAG.TTCGTCCGCC.ATTCAATT.TCGAAA.TCTG.GGTAAAACC.CACGAATACCCAGA.AAGAGA.GAATAG.AAAA.GAT.CGAGACTTCGTCGAGCTATGATC.CG.AT.TT.CGTT.A.G.T.T.TAG.CATTT.ATCGGTAGGTTTTTGTTGCCGTTA.AACAAGTATGT.GAATTGACCCGTC.ACTCA.CCGGTTCTTCGCCGGCACAC.AAAAACCAGAAATGTTGTATCT.TT.TTCCTTTTCT.GTATTTTGA.CG.TTTTTGCCC.C.TCTACTAATTCA.TGTTAAAAA.A.AAAAATT.ATGT.GTTGCAAA.A.AA.AAAAGCATGTC.T.GAGCC.C.GGGTTCGAACCGGGGACCTCTAGTGTGT.GAG.ACTAGCGTGATAACCGACTACA.CCACCC.AGA.CGTTT.T.TGT.T.A.GACTCTTT.ACT.TT.ATTAT.AAATAT.ACTTAAATAATCTAGTGTTCTC.TGGTGCAC.CCTATTTTAGAGGAGTTACTCTATTCAGAGTGTTTTTTT.TGG.TAGCCACTGCCG.TCAACAA.TGGCGA.AAGAAGG.A.G.AAG.AA.CGTAAGAAGGAGAAG.AAAGAGAAGAAG.G.AG.AGGA.AGG.AGAGGAAGC.G.T.
JJ=    42  MV=                C.GCGAAG.CTGAA.GAAAACACTTGTTTGGATCTAGTATCG.ATAATTTCAA.AGCAAAGA.ATCAAA.CATG.ATAACATAA.AAAATTGCATAAGA.TATATA.TTTAAA.TTAT.TAA.TATATTTGGATCCATCCCTACGA.TG.TT.CC.AATT.T.T.T.T.TAT.TTTCC.AATCACTCACAGGCCTTGAGTTTT.TTTTTTTTTTT.TTCTTGTTAACAA.GCCTT.ACAATTTTCCACAAATTATG.CCACTTTTTTATAATGTAAATA.AT.CTTTCAATAT.GTATCGAAA.AC.TTTATGCAT.C.TAATAATTTAAG.AGAGAGAGA.G.CGAATTT.TTTT.TGGTGTAC.A.TG.TGGTAAAAACT.C.TTTTT.T.TTTTTTTATATGTGCGTGATTAACGTGG.TTC.AGTTATTTCGTATATAATATCC.CTATCT.CTT.TTATT.T.TAT.T.T.TATTTTAA.ATA.GC.AATAA.TTTCGT.ATGAAATATCTTTTACATCAAA.TATCTCTA.TAAGCCTCGTCTTTAAAACCAGACACAGAAACTCCTCAC.TTT.CGAAAAAAACAA.GATCATT.ACACAA.AAATGGG.A.C.ACC.TA.ATTCCTCAAACCGGA.GATGAAGAGACC.G.AG.CTTG.GTT.TAGCTGCGG.T.T.
JJ=    43  MV=                A.GGCTAG.CTAAC.TGTTATTACGGAATAACTAATCTTAAT.TCAGATTAAA.ATTAATTC.AACACACGAAA.TCGATTGCT.ATGATATCAAAACG.AGAAAA.GCCGAT.AAAC.AAG.TATACTTAAGAATCTAAAATTCC.CG.AA.AC.CTAA.A.A.C.A.ACG.ATAAC.CACATGCAAAACAAATCAGATCAC.AGAATCAATCG.ATCAAATCGAATA.ATCAA.ATCAAACAATTACGAATTCA.TAAGGACAAATTAAAACCCAAA.AA.AAAGATGAAG.ATCAAAAAG.TA.CCTGAAGAA.G.AAGGAACAACGC.TCAAGCCTT.C.GACAACT.TATT.ATATTCTT.T.AC.TGTATGAAGAC.A.ATTTG.T.GGCAGAGAAAGAGAATATATATAACCTA.GTT.TTTTTTTTTTTTTTTTTGGTCT.AAACCT.AAC.AAAAC.C.GAC.T.C.ATTTAATG.GGC.CT.AAGCC.CAGTAA.CTTTCCGACTCACTTAATGGGC.CGAAGACC.AATAACTTTACTTAATTCATTTTCACATGAACACAAAGT.TCT.CTCTGGTCTTTG.ATTCTTT.CGTTGT.GTGGCAT.C.T.GAA.GA.GTTAAGAGGAAGAAG.AAGAACGATGGC.A.TG.GAGA.GGA.AGCATATCG.A.A.
JJ=    44  MV=                G.TCTATG.AAAGA.GCTTGTGCCACAACTATGCAAACGATC.TTAGAAGAAC.TACAATAT.TAGTTT.GTTT.TTTTTTTTT.TTTTTCACCGACAA.TATTAG.TTTTTT.TACC.TAC.CTAGAAAACTTGAATCTTCCATT.CA.TT.TA.TCCT.T.G.G.A.TTA.GTTGT.TGATAATAATATACTGTTGTATTT.AATTTCAGAAT.CACAAAAACTGAA.AAGTG.ATAAAATTAATTAATTTTCT.GTCAAATAGTATGTACTATAGA.AA.AGTGATTTAT.TTTCTTTCT.TT.TTTTAATGG.G.AAATGGAGCTGA.TATCCACTT.TATGGATTT.CTTC.ATACAGTA.T.TC.AATCATTTTCC.A.ATATA.T.ATGGGTCAAACAAATATATGAACTTTCT.ACC.AAAATAAAATAAAATAATAATA.TATGAA.CTT.GCCAA.G.TTA.A.T.TTTTTTTA.AGT.CA.AACTT.TCATCA.CATATCACAAATTCACAATACA.GTACAAAC.TCTTTTCTATTTATACGTCGAGACAAAGATACATACAAT.TCG.AACCCACACAAC.CAATTCT.TTTGAA.AACTTCT.C.A.AAA.AA.GAAAAGAACAAAAAT.GGAACTAAAACA.A.AC.CAAA.GTG.ATGTTTTTC.T.T.
JJ=    45  MV=                G.GTAGCC.CTAAT.CGATATCAGTCAGATAAAGATAGGGAC.AGAAGCAAAC.AGAGACAG.AGATAC.AAGA.GCGATGATC.CAGAGTCTGATCAA.AGCAGG.AAAGGA.AAAC.GAC.AAAGTGAAGAGAATTCAGATAGA.GA.AA.CA.CACA.A.A.G.A.GAG.ACGTC.ATCGCCATAGAAAAAGAAGACGGA.CACAAAACTCA.GACGACCAGAATC.CTAAG.GAATCAGAGGAAGTGGAAGA.AGAGATTGAGCGTTGGAGACCA.GT.GTGATCTCAG.AACGAAACA.AA.ACAAGAGAT.G.TTCTTGTGACTT.GTTCTCTCA.T.CTGTAAA.TATT.TTAGTTTG.A.TC.TACTTATATAT.T.AAAAG.A.GATTTTTGGTAAAAATCGAATTGAGTTT.TAT.AACAGTTAAAAAAGTATAATTT.GGTAAT.ACA.CCTTG.G.CAA.C.A.TAATAAGA.ATT.TT.AATAC.TAGTTA.TGCTAAGGTAAATAAATGAAAT.AAAAAAGT.CTGTATGTATACATATTCTTCGCGGCACATTTTGTCATT.TTG.AGACGAGAGAAA.GAGAAGG.TAATCG.GCCACGA.T.G.ACG.AT.GGCGACGCCTTTCAG.TGGGGCTGCGAA.C.TC.TATT.GTG.GCGGCGAGG.A.C.
JJ=    46  MV=                C.GTTCTG.ATAAC.GTTAAAATAAAAAATGTTAAAATATGC.GCAAGTTTTC.AAATTTAT.GATGAA.AAAT.CATGAACTT.TCAAAATGTCATTT.AAATCA.TAAAGT.TTTG.TTC.GACTTTTGGATAAAATGATTAAG.TT.TT.CT.TGGC.T.T.T.T.CGT.TATTA.GAGTCGTTGTGTTAGAAAATAATA.GTAGAAAACTG.TATTCATGGGACT.TAAAC.TGTATACCTTTAAACCCAGT.TCATAAACCAATTTGACCACTG.TG.TGCTAGTGCT.ACCTATGCC.AT.ACATAAACC.A.ATTCTTTTCTTT.AAAAATGTC.C.TCCTCTT.CTAC.AAATTTCA.C.TC.ATTAATTGACC.A.ATTAT.T.ACCACCTTTTGTTTTTCTTTCTTTTGAC.ATC.AATTGACCAATTTAAATAACAA.ATTATT.ATA.CTATA.C.ATT.T.T.CGGCGTTA.TTC.TA.CATAA.TTTAAT.AACATTATTATATAAAATAGTG.TCAGGATA.TTTATATATAGAAAATAACAAAGTCGATTTACGTCTCTC.CCA.GTAAACTCTGTC.GTTTTCC.TCAGTC.AGAGAGA.C.A.CAG.AG.AGAGAAAGAGAGAAG.AAGAAGCACCTC.T.CA.TGGC.GAA.CCAGCTTCT.T.C.
JJ=    47  MV=                A.CCATCT.TCCGA.TTTCCAGAGGAGAAGTTTCCGGAATTA.AATAGATGGA.TCAAGAAT.TTGGAA.GAAG.TTGAGGCAG.TGAGGGGATGTATT.CCTCCA.AGAGAG.AAAC.AAA.TTGAGCGCATGACCAAAATTGCA.GA.GA.CA.ATTA.A.G.T.C.TGC.CTAAA.TTAAAGATACTTCTTGCCTACGAA.AATATTTGATT.TATATGCTTGCAT.CGTTT.TTTATTTATATTTTTATTTT.TTAAAGTTTTTCGAAAAATAGA.AT.GACCTAATAT.TTAAGTAAA.AA.GATCAAAAA.C.CTATTTGAAAGT.TACAGCAAT.C.AAATAAC.GTGG.TGTGTCTG.G.AG.ATTGTAAAAGC.C.AAGAC.T.AGAAGGAAATAAGAATAAAATAACCAAA.GTG.ACCTCAGCAGTGACTTGGTTAC.CTTACT.GAT.GTCTT.T.TTT.T.T.TTTTTTTA.TCT.TC.AAGAT.AAGCTT.GAGAGTTGAGACTACAAAAAAA.AGCACAAT.ATTGTTTTTAAAGTGACAGAGAGAGTCAGAGAGAGAGAT.CTA.ATGGCGAAGAAA.GAAGAGA.GTGTGA.AGCTTCT.A.G.GGT.TT.TGGATAAGCCCTTTT.AGTCGTAGAGTC.G.AG.ATGG.CTC.TCAAACTTA.A.A.
JJ=    48  MV=                G.GCGTAC.CATAC.GCGACACTATATTTATATGTTTTGGTG.AATTTATAGT.TCACCCAA.CATTTT.ATCT.TTCAAATTT.ATAAATTTTATAGA.GCATTT.TGACAC.TACC.TTT.AAATTTCAATATGGAAAATCATA.TA.TA.AG.TTAT.A.A.C.C.ATT.GAAAC.AAAAACTTCAGACCAAGTTTATAT.CATCAACAATA.CCATCATAGTTAA.AAATT.TGGAATTGAGAATGGTTGTA.GCAAAACTGTTTTAACTTTGAA.TT.TTTTTAAGAT.AAAACTATA.CT.GTTATTTTA.T.ATAATTTTGCAG.TTTATAATG.G.CATTTAT.TGCA.GTTGATGT.C.TA.AACAAACTTTC.C.AATCA.A.ACATACTTCAGAAACCTGTCTCATGACG.TTG.TAATAATAATAATATAGCAAAA.TCAAGA.AAC.AACAT.A.ATT.C.A.CTAAAAAT.AAA.GT.AAGTA.AAAGAA.AGAAAGAAAGAGATAGTGGCTC.AAGTCTCA.AACTCAATCAAAAGCACCAAACCAAAGTTACCAAACTTC.TCA.TCACCAAAAGAG.AGAAGAA.GAAGAA.AGAAACA.G.A.GAA.TC.GCCATGGCAGAGAAA.GAGAAGAAAACA.A.AA.AAGA.AGA.AGAAGAAAG.A.G.
JJ=    49  MV=                A.AGCATC.AATCT.TAAGATTGCGGTGAAAATTTATAAGAT.TATTTTCAAA.AACATTAT.TTTGCA.TGAC.AATTTTTTC.CGAAAAAATAATTT.TTAAAT.TTGTCA.TTTA.TAA.AAACTAAAGATTTCAGAATTATT.TT.TT.TC.GTAA.A.A.G.A.CAT.ACTTC.AAAACGAAACTATATCCTAAAAGC.CTAGAACCTAA.TAAATTCAAAATC.ATGTA.TTTTTTTTTGTGTTTTTATA.TTAAAAACTGACATTTTTAAAA.CT.TTTTGACCAA.ATTGTGAAA.CT.TATAAACAC.C.CCTCAAATAATT.CCCTTATTA.T.GAAATAG.TAAT.TGATTCAT.T.TG.AAAATGATCGT.T.ACAAA.A.CAACAACAAACAAAAAATATATATAACT.GTA.TATTATATATTACACGATCTAT.TGATCA.ACC.ATATA.T.ATT.T.T.ATGACTTG.AAC.GT.CGACT.CGACTA.TAGAGTTAACTCATAAAAGAAA.AGAAAAAT.GAAGAATCGACTATATATAGAGAGCCATAACTATGTGAA.TCA.TACAAGTAGAAC.TTTTAAT.CTTTAA.AGAAGAA.A.A.ACA.AA.TGTCAGAAATTTATG.TCTTAGCATTGT.C.TG.TTGT.ATT.CTCACTCAT.A.G.
JJ=    50  MV=                T.AGTGAA.ACTCT.GACTAACTGGTTTGCAGTTTCAGGTTG.CCGCTGGGAA.TTTCTTTG.TTGACG.AGGA.GAAGAAAGT.TGTCGTGTTTTTGG.ATAAAG.ACACAG.AGAC.GCG.GGAGCGCTACATAGCCTTTATCA.CC.CA.CG.TATC.T.G.T.T.CTT.ATGTT.CCAAGTCTAGCGCAAATCAAATGG.CCACAACTTTA.AGCTGAGGAACTC.TCTCA.ACATTGTCGCTGCTTTTAGT.TTATCCAATTTTTCCAAACTGG.CT.CTCATGTAAA.TCTTGTATT.TT.GTCAAATTT.T.GTTTAATTATCA.TCATACACT.C.TATCAAA.AGGT.CACGGATT.T.TG.GTTGCATTTTA.T.ATTCT.T.CATCTTTAAAATTGGTCTTATAACGCAA.CTT.TCGTCTCGCTTCATAAAATCCT.TGTCAC.AGT.TAAAA.A.CAG.C.A.AGGTGTTT.GTT.GG.TAAAA.ATCTTA.GACGGCAAGGAGTTTGTTTCTC.ACTTTCTC.AGGAACCTTAAAAGATCACTCTTCTCTTTCACTCGCTTC.TCA.TCTTTTAACGGT.ACAACGA.AATTTA.TGAAGCT.G.A.GAG.AA.GAAGACATTAATGGC.GGTTTCTGCAGG.G.GC.TTTA.GCT.TTTCCTGCT.T.T.
JJ=    51  MV=                A.TCCGTT.CGCGC.CAAGGCTCTTGAGTTAGCAATGTCATG.CGTCAGTCCA.TCTTCATC.CGGAAG.ACCA.AATATGTCC.CAGGTTGCTAATGA.ACTACA.AGAGTG.TCTC.TTA.ACTGAGAACTCAAGGAAAGGAGG.GA.GA.CA.TGAC.G.T.G.G.ACT.CCAAG.AGTTCTCTTGAACAGAGCACAAGC.TTTGGTCCTGA.ACATATCCCTGAT.GCACG.CTAGTTCATGCCAAGTTCAG.GAATACACGTGTGTTTTGAATA.AC.AAAATATTTC.CTTATTCAA.TG.TATCAGATT.T.GTTTTAATCTTG.TTGAACTTT.A.CACATTT.GTTC.CCGATTAA.A.CT.TTGACATTTGC.T.GATTT.G.CTCCATAAAATAAGCTTAGTGAAACTTG.GAG.CCTCAAACTAACAAATATTGTA.GCCTAT.TCA.ACTAA.T.TGC.A.G.CCCAAGTC.CAA.TA.TGTTT.GGGCCC.ATAATGAAAGTAAGCCCATAAA.CAAGAGTG.TATTCATTTATAAACCCTAGAAATTTCCCACTTCCCGAT.TTG.CACAGCCAAACC.CCCCCAA.TTTTGG.CCTCTCG.A.T.TTA.GT.TTTTTGAAACCCTAA.GCTCGATTTCGA.T.CC.TCCG.GCA.TACTCGGTT.T.C.
JJ=    52  MV=                G.CCGCCG.AATCT.CTCTTTTCTGATATTGTTTCTCAAATA.AAATATAGGA.ATACCAAA.TTACAA.TATG.AAAGTTGCT.TCAAATTATAGATT.CTTTTC.TGATTT.TGTT.TCT.CAAATAAAATATAGGACTGAACT.AC.CA.AA.GGCA.A.T.A.A.TAT.TCAAT.GTGACCAACAAAAAAAAAATAAAA.AATAAAAAGAA.ATACTCAAATCTC.ATAAC.CTTTTTGACTAAATATATCA.ATTTCTTCTATTTTCAATGAGC.AT.AAATTACACG.CGTCCTCAG.AA.GCTGAATCC.G.ATTTGCAATTCT.TCAATCTCA.A.CCGTTAG.ATCA.ACAAATCC.G.GC.ATCGAATTCCT.C.CGCGT.G.GTTTGGTCCATTTTTTTAATTTGAGTAT.TAA.TTCTTTTCCTATTTGACAACAT.GTTTTA.TTA.ATTAT.T.ATT.A.T.TATTCCAT.TTG.CA.TTAAA.ATATAA.TAAAAAGATGTAAGATTCTCTC.CGCCTCCT.TCTCTCTATAAGAACCGACACAGAGACGAAGAAGAATAA.TCA.CTCGAAAACTCA.TCAAATC.AAAAAT.CAAACAC.A.G.AGA.AG.AGAAAATGGCCGCAG.AAGGAGAAGTTA.T.CG.CTTG.CCA.CACCGTTGA.A.G.
JJ=    53  MV=                A.TTGGAC.CGAGA.ACAACGAACTTCTCCTTTCCGTAACTA.AATGGATTTT.AGAGTTTT.GGAAAA.ATCA.TGAACTACA.AATATGTATTGGTT.TGAAAT.ATTGTT.TAGT.TCG.ATAATAAAATTATGTTAAAAACA.AA.AC.AA.AATG.G.T.T.T.TTA.GTGTT.CAGTTGCGTTTATATATGTGTTAA.TTTAAATTTAA.AATAAATTATTTT.TCTTT.AAAATTACAAATTATAGAAA.CAAAAACATATATCTAATATCT.TA.TTATGTATGT.AACTATGTA.TT.TTTAAAAAT.T.ATTAAACAAACA.CTCAAATGA.A.GCAGTCA.AGCT.TTACACGT.T.AA.TAAATAGAAAG.T.AAAAG.C.AGGAAAGTCCCACAATTTAAAACTTCTT.GTA.TTAATGGGCTTTGATTTTCCGT.GAAATT.AAA.ATATA.G.CGC.T.A.TATGTAAA.CTA.AA.ATCAA.ATGTTT.TTGGACGACTTCTTGGACTATA.TATAGCGC.ATGCATGTTTCTCATGCAACATCGCTTAATCCACAACAG.GGA.AAAAAAAAAAAC.ACACGAA.CATTTC.TGTTTGA.G.A.GAA.AA.AAAATGAAAGGTCTT..CTGCATTTTCT.T.TT.AGCC.AAA.ATCATTTTG.T.T.
JJ=    54  MV=                G.GCTTTA.GCATC.TTTAGTTGCAAACGGAAGTGTGGCACT.AAGACTTTAC.TAATCATA.TAATTC.TGTG.AGATTAGAT.TTCAATATTTTGAT.CAGGTA.ATTCAA.AATT.TTG.TTGTTGCCTAACCATTCCTTAAC.CG.CT.CA.GCTA.T.T.T.T.GAA.TGTGT.TAACAACCAAGTAGATCTTTGATT.TTAAAGTATAA.CTTTCTAATGGTT.GGTTA.GTATATAGAAAAAATGAAAA.CAAATAACCATAAGTTAATTAT.GT.AATTCATTTC.GAATTACTA.TT.GTGTTACAG.C.AATATTCACGAT.GTTCACAAC.A.GTAGAAA.ACAG.AATCTTAA.A.AA.GATGCTTAAAA.A.TAGAG.A.AGATTGAAAGATAATAATAAAAAAAATG.AAT.TAGAAGATTGTCGTTGACGTCG.TCCGAC.TTA.AATAC.C.GAT.G.A.CCGCACGA.GTC.AT.TATTT.TCCGTT.ACTAAGCTTTTGATAGCGACTG.AACAACAC.GCGCCAGATCCTTTAGTTGTAAATCCCCATTTTTATTTT.CTT.AAACCCAAAGAA.AGAAAAA.AAAGAA.GAGAAAC.G.G.CCG.AA.TCTTCATAAATTCCG.CCATCTGTTAAG.C.TC.AATC.GCC.GCCTAAACT.C.C.
JJ=    55  MV=                G.GCGACT.CTCTC.GGACAAGACAATCGGCTCGAGGTTTAC.TAGCTTTAGG.AGAGTATC.TTCATA.GACT.TCGTGCTCT.TAGTTCTCTTTGGG.CAGCTC.GTCCAC.AAGA.ACC.AACTTAAAAGAGGAACTTAT.TA.AA.AC.TT.TAAA.A.A.C.A.AGA.AACAG.CAGAATCAAAAGTCTTGAAGAAGC.ATACTCATCAC.AAAGCTTGGAAGG.ATGTT.TTAAAAAAGATCTTTGTTAA.TTAAGTAGAGTGAGATTCTCTT.GA.TTAGAACTTT.ATGGTTTTT.GC.TTTATGAAG.T.ATCTCTCCAGAG.AAGATTGTA.A.ATTTGGG.TTGA.AACTTTGT.A.AT.ATATTTAGATA.C.AACAA.A.TAAGTTTGAAATCTGAGCAATTTGATAA.TAT.GTGTACTGAATGTATATTTAAT.GTATTA.TTA.AGGGA.C.TAA.T.G.TGAAACTC.AAT.AA.ATCAA.AGGGTA.CTATTGTAATTTTCCCATCGTT.GCGCTTCA.GTCGTCCACAAAAAAACTTCCGTTGGAATTTTCTGAGGA.AAA.TGAGAAAATTCA.ATTGAAG.AAAAGA.GTAAAGA.A.G.AAG.TC.TCTTGTTCGGTTGGA.TTTTTCAGGAAT.T.TC.ATTT.TCG.TGAGCTTAC.T.T.
JJ=    56  MV=                G.TTCGTT.CATAT.AAATGTTGATGTTTAGATTCAACAAAA.AAACTTACTA.AATCGGGT.AACTAT.GAAA.AAATATTAT.GTAGCTGAGCCAAA.AAGGTA.AAGTCT.ACAG.TTT.AAGAAACATTAACACATTGAACA.GA.AA.TT.AAGA.A.A.T.A.ATA.TAATT.CTATTTTTAATTTTTTTACTGAAT.AACTAATAGTC.ACAAAAAATCATA.TTACG.GCCTTACCGGTCCATTTATG.CATTACTGGTCCACAAATGTAA.AT.TCTCACGTTT.TAAATTCCA.TC.TGTTTCAAA.A.AATTTGGACACT.TTTGGTGGT.T.AATATGT.TAAT.GATTAGAT.T.TC.AACCAAAAACA.T.CAAAG.T.TATAAATCGGACAATTATTAAAATTTGT.AAT.GTAGATG.CACCAAATTGTAAA.TTTTTT.AAA.AAAAC.T.TGA.T.T.ATTTAGAG.ATG.AT.GAATC.GAAGGC.ATGCATTAATTGCGTAGTACAA.AACAAATC.TTGATAAATAGATAAATAAACATCTTTCTATTCGTAAGG.ACG.ACAAGAATCTCT.CAGGTTC.TGTAGA.ATTGTCA.G.A.ATC.AT.TTCTAATGGGAGGTA.AAATGGGATCAG.T.AC.CGGA.GCA.AAACACAGA.G.A.
JJ=    57  MV=                A.GCTTCT.CTGGC.AGTCTATTATATTGAAATAATTCATAG.TGAAACTGCA.AACATAGG.GTGCCT.ATAA.AGTAATCAA.GGGATGTTAAATTT.TTTCTA.TCTCTG.CATT.TTG.AAATTTTATTGGCTCTGCTGCTA.TC.AC.TT.TCAG.C.T.T.A.TGA.TTTTC.CACCGCCATCCACTTTGCTCTTTT.AAAATAATCTC.ATAAAGGAAAAGA.AAAAT.ACAATTAACCACATATTTTA.ATCAAAATGGCTGCAACAGTTT.AA.CATATCAAGG.TGCTAATAT.AC.CCACACACA.C.ACACTTATATAT.AGGAGCTAA.T.ATAGAGT.GGTA.TAGGTTAA.G.AC.AAAAGCCATAT.A.TAAGT.G.GAGAACCCAATATATCTTTGTCTTTGTT.GTT.TTTTCCTTCTCGTTCATAGTTA.ACTTGC.AGA.TTTCT.T.AGT.A.T.TTCTAATC.TTT.TT.CTTAT.ATTAAC.CTTTTGTCTCCTTCTCTCTCTC.TCTCTCTC.TGAACTATACAAAAACCTACTTTTAATTTCTCTTCCAAG.AAG.TCAAGAACCCAG.AAGAAGA.CATGAC.AAGTGAA.G.T.TCT.TC.AAACAATCTCAAGTG.GATCAGGTTTTG.C.TC.AGCC.ACA.GAGCTCATC.A.A.
JJ=    58  MV=                C.CCTGGA.TCATG.ATGATACATCATTCTTTATAATAAAAT.TGATTACGCT.TGTCTAAG.TTGACT.ATGT.AAGAAGAAA.CAATTGGAGAAGGA.CAAATT.TTTCTT.TATC.TGT.ATTGAGCTTTGTATTGAATGATA.TT.CA.TG.AAGA.A.A.T.C.TAC.TGGTT.CCAAGTTGCTTCAAGATTTGTACT.TTTAGTAACGG.TGTGAAACTAATA.TCAAG.ATTGCGCTTATCTCTCCCAA.TTACGGTTTTTGTTTTGACAGT.TT.TTCAACTGGT.TGACAATTC.TA.TGACGAACA.T.GGTATGAGAGTA.AACATGGTA.T.GTATGTC.CATC.CTATTTTA.C.GG.TAGGAAGTCAT.T.CATTA.T.CTTTATCATTATTCAAAAATTTTGATTG.ATA.ACAATGAAAACTCTATTTTACG.GAATCC.ACC.TTAAA.A.AAG.T.G.GTGACTGG.TAA.GA.AACTT.TTTTGG.ATCAAATTGCAGAAATTATTCA.TACCATTT.TGCGATGTATATTATAAAATGATACATAGTCCAACTTTG.GTT.CTGTAGATGGAA.GGTCTAA.AGCGTC.TGATGGC.A.G.GAG.AC.AAATCCGGACCGATC.AACATAGGCAAT.C.CA.GGTG.AAT.TCTCAATTG.T.T.
JJ=    59  MV=                G.AGCTCG.CTGAA.ACGGTATTATATGCTTCTTTTAAAATG.CATAAACGTT.TCCACTAC.AAACTT.TGAT.TCAACGTCT.TTGAAGCCCTTTGT.TACTTG.TTAGTG.TTCA.TAA.TCTTGTGATTATTGGTAGAGTTA.AT.TC.GG.CAAT.A.C.G.G.CAA.TACCC.ATAAAATTAGAAAAATAGCAATGA.GGAGCTAGCTA.ACAAATAATTTTG.CACAC.TTATTTAATTGTTATGACAG.AAATCATAATTAATAAACAAAC.TA.AATGTGATTA.GAACAACAA.GG.GCGTTTGGT.C.TAGTGGTATGAT.TCTCGCTTT.G.GGTGCGA.GAGG.TCCCGAGT.T.CG.ATTCTCGGAAC.G.CCCCT.T.TTTATTTTTTTAACTCCTCAACGTCAGG.CCT.CACGGGTATTTTCGTAAACATA.CAAACG.ATA.CAACC.T.CAT.C.T.ATTTGTAT.ATG.CG.CATGA.TAGCAA.ACGTACGCAATATTCTATTCCC.CAAAATAC.CCCTTATCCATCATTTTTCTATCCTCTCATCTTTCATCT.TCC.TCACACACAATC.CAATCAA.AACACA.CAGAGAG.A.A.GAA.AA.ACTCAGAAGAAAAGC.CAAAGAGTGAAA.C.AA.AAAT.GGC.GTCGACGAC.T.C.
JJ=    60  MV=                T.CTCAAT.CGCAA.CAACTAGGCTCACTAACCCTAGGGATT.GCTCTTCTTA.TTTAATTT.TTTTGC.ATGT.TCTCATTTG.AAGAGAGCAAAAAT.CGACAA.AGAAGA.GAAT.ATT.TTTTGTTAAAACTCTGAATCTGA.TT.AT.AA.TGAA.A.A.A.T.TTT.AACGA.CAAAAAATGGACGTAGTTTTTACA.CTATGCATCAC.TTTTTCTTGTAAA.CCCTC.CATTATTTTAAACTTTTTAA.TTATATCATTTGGTATAGTAAC.TT.TGTTGGGTTT.CTTTTTCTT.AT.TTAATATAA.T.ACATCAAATTTT.GGGACAATA.A.AAAATCA.AATA.AAGTAAAA.TAGC.AATTTAGAAGG.T.GCAGA.T.TCAAGATCGATCCAAGAAATGCTTTTCA.CAC.ACTCCTTCTCATGAGATAGGAC.CCATTC.TAT.AATAA.T.AAT.A.T.CTACTTTA.CCT.TA.ACAAA.ACAATT.TTAAAATAAATGATTCGTTACC.TTCCTCTT.TAAAACTCGTATTAGTAGCAATTAGTCGCATAATCACAC.GAC.CAACTTTCCCTT.AAAATCA.ACAGAC.AGAAAGT.G.A.GTG.TT.ATAGACTTATAGTGA.GAAAGAGATAAA.G.AT.AGAA.AGA.AAAGAGAGA.A.A.
JJ=    61  MV=                A.AGAGAG.AATGA.GATAAAGACATTGTTAACTTCGTCATC.AAAACCATTT.ATTTATTT.GTCCAT.TTAT.TTGCTACCT.TAGTTTATTTTTAG.TACTAT.ATGAAA.TATC.ATA.CATTTTATTTTATCTTAAATTAA.AT.AC.GG.TACA.A.G.T.T.AAA.TTCCT.CATTAAAACCATTGTACGTTGTTT.TTAGTCCTGTT.GTAATATCATTTA.TTTCA.TTGCAAGTTTGCAACCTTAC.AAAAAGTAAAAATATGAAAAGG.TT.ATTTTGTGTT.AATTGGAAA.TT.ATTACATAG.T.ATGTAGGATATG.AAAATAGGT.T.AGGAGAA.AAGA.TGCTCCAT.A.GA.ACTCATCAATA.C.ACACA.A.CTAATATATGACCCTAATTTTAAATGTC.CTC.AAAACGAAAAATCTCGACAGAA.ATAGGC.TAA.TTGCG.T.CAT.A.T.TACAGTTT.CGT.CT.TCGGG.GGCATT.TATGTCAAACACCATCCCCAGC.TACATAAT.TACACCTCCTAAGTAAATAACTCCGCCTTGAGGAAAAAA.AAC.TAAAACGGCTCT.AAATTGA.AAACAA.AAGAAGA.G.A.GAG.AG.AGAGAGAGACGAAGA.AACAGAGAGATT.C.TC.TCGA.AAA.TGGCCACCA.T.T.
JJ=    62  MV=                A.GAGTAC.CAAAC.GAAGCTGAGAGAATCAGCGCAAACGCA.AACCGTTTGT.TCTATGAG.ATCGAT.GGGA.ATCTTGTAG.ACTGAGGTTTTTGT.AACTGA.TTATGT.GAAA.TTT.GCAAGCAAGCAAGCCAGGTTCCC.TT.AT.TT.CATT.T.G.A.A.TGT.TATTT.GCTTAGTGTGGAATGTAGAAAACA.CTAAATGAAGC.TCTTGTGTTGAGC.TAAAG.TACATATTTCATATTGTATA.CTCTGTTTCTTATTGTCTCATC.AG.CTTTTGTTAC.ATCAGAATA.TT.GGTCAGTTT.T.TATGAATGCTTC.TCAAGTTTT.C.ACTTTTG.GCCA.TTGTTTTT.C.TT.AGTTCTGAAAT.T.GCAAT.T.GTGTATATTGGACGGTTGGATTTAGAGG.CTC.AATTAGCCGCATTAACTAAATA.TGTGGC.TGT.GATTC.A.TCT.T.A.CTCAAGAC.GAC.AG.CGTTT.TAAACT.CCTTTGGACATTGGTCTTACTT.GCCACGTG.TCACATCTTCTCTATCGAGTACAAACCGCAAGTGAAACA.GAGTAACAGAGACGCG.TCGTCTT.CAACGA.TGCTCTC.A.A.CGG.TG.ACGGCGACGGCGGTT.TCTCGACCGATT.C.TG.AAGG.TGG.AATGTACAA.T.C.
JJ=    63  MV=                A.AAAGGA.CGTTT.AATAGCAGAACCAAAGTCGGAGAGTTT.GGAATAAAAG.TGTTAGAT.GGTTCA.ATAA.CGACTTCGT.CTTTTGTCACAACT.TTGCTT.GTAATG.GTGT.GTT.TGATTGATGCTCACTCTTTATCT.TC.TT.TC.TATG.T.T.G.T.GGT.TTCGT.CGATGTTGTTCTGTCTGGCAACAA.AACTATTAGTA.CACTAAATTACTT.TTAAT.AATAATTGTTGTAACATTAT.AATTTTTTTTTTTCTGGTCGAC.AC.ATTATTATTA.CTGTTTTTT.TT.CTTTTTAAG.T.GTTTGTAAACTA.TTAAAAAGA.G.TTGTGTA.AAGA.TTAAATAA.A.CA.CCTTTCAGCTT.T.TTGGG.G.ACATCTAATATGTGTGTTTCAATTTTAC.ATG.CATATGCACACTAGTGTTTTCC.AATTCC.ATT.TTTTC.T.GCC.A.A.AATTACAT.ATC.CA.CCCAA.ATGATA.TGACCAAAGTTTTATTTTATTT.CTCAGTTA.GGTATTACTATTTAAAGCCAACATAGACACACATTTGCT.AAC.ACTCAAAAGAGA.TTCTCAC.GATCGA.GCAAGAG.A.G.AGA.TG.GATGGTCGATTACCT.GACAAAGGCATT.C.TC.AAGA.GCG.AGGCTCTAA.A.A.
JJ=    64  MV=                C.AGGTTT.TAATT.TAATCCAATTTTTACAATATATGTACT.CACTTACAAA.TTTCATATAGTTTAC.AAAT.TTTTATAAG.ACACGAAGAACAAA.TATATG.TAAACT.AAAT.CAC.AATAGTAGTGGAGCATATATAGT.AG.AG.CA.AATT.T.G.T.T.GGA.TATGT.TAAAAGGCTATTATATGTATTTAG.GTAGATTGTTA.GTAACTTATTTTG.AATTC.TTTTTTAGAAATTGTGGTAG.TTTTCTTAATTTTCCCTACTAA.TT.ATGTGATTTT.TAATATATA.AA.AATAAAAAA.G.TTTTGTTTTGCA.GTTTCTGGA.T.TTATTTG.TGAT.ATCCTATA.A.TG.ATATAATTATG.C.AATGT.C.ACCAAAACCAAAACCAAACTCTAAAAGT.GAA.TCATCAATGTGAATGCAATAGC.TGTCAC.ACTCTGTGT.C.TGT.G.G.GTCACAAA.AGG.GT.ACTTT.GGTAAT.TATATAACTCGGGGCCGTTCGG.TTCCCACC.GAACGAAAATATAAAACCGATCAATCTGAGACGGTTGAT.TAC.TCTCACTTCAGA.CTTCTCT.TCAACG.AAACTAG.C.C.AGA.GA.GATGACGAGCAAGAT.TCTAGTTATCGG.A.GC.TACA.GGT.CTCATCGGA.A.A.
JJ=    65  MV=                A.GTCCTC.GTAGA.TGTTAGCTGTATAAACTAGTGATTGCC.ATTTTTCTTT.TTTTATTT.GTGATC.TATC.ACTTAAATA.ATGATTTTATCAGT.CACAAA.AATTCA.TAGA.CCG.TTTTCTTTTCATTACAAATATGA.TA.AA.TA.ATTT.T.A.C.T.TTA.TTTAC.ACAAACCATGCATACGTTACATCA.AAATATAATAG.TGGCTCTCTTAAA.ATTAT.TGAATCGTTTTTTTTTGTCA.ACTAATTTTATAATGTAAGTAG.AA.ACAATATTCT.TGCTACTTT.TT.TTTAATATA.C.ACAAATTGTGTG.ATTGTGTCC.A.CCAGGTG.GATC.ACTTCCCA.G.CC.GTCAATTACAT.A.TGGTT.T.ACACATCTCATGTGAAATTAGTCAAATT.CAA.CAAACTTTCTGATTTGGTAAAA.GCCAAC.CTG.AACCA.A.AAA.A.A.AACGGTAC.ACA.AT.TGAAC.CAGTAA.AAATCGGTTTTTGACATTGACA.CGGTTAAA.CCGTTTCTCTTAGCTCCTCTCGAGATTCTTTCTGCTAAG.CGA.AAACCAGACGAC.AGAAAAG.CTAACC.ACAAGAGGA.G.GAG.AG.AAACTCGATAACAAA.CAAGAGAAAGAG.A.AA.GCGA.GAT.TCTAAAATC.T.A.
JJ=    66  MV=                A.TCTCGT.GCTTA.ATATAAAAACATAGAAACAAATAACAA.TGAATCTATC.GACATCAA.CAAAAG.CAAT.TAAACTTTC.CGAATCAATGAAGC.GATAAC.CGGTAG.TATC.TTC.GAGACTTCATATACGATCAAAAT.GC.TA.AA.GTAA.C.T.A.T.TCA.TAATC.TTTTATTAATAATGAATTATCAAA.GCTTCTATAAT.TCATACGACAAAG.ACAAA.GGAATAGCAACAAGTTATGT.TCATTTCGCTGTCGTTTAATTC.AA.CAATGAAACG.TTAACGAAA.CG.ATTTTGTCG.A.GATTTTTAAACG.TCTTTTTCA.G.GTTCTAC.GGCT.AAAATTCC.T.AA.CATTTCATCAC.C.TGTCG.T.TATCGTTAATATCGTCCTTGTCAGCAGA.AAA.AAATTGAAATCAGGATAAGTTG.ATAACT.TCT.ATGAA.A.AAA.A.C.ATTATCTT.ACA.AA.AATCC.AAATAC.TCCGACTTAACCGGGTCGGATC.CTGGTGAG.TACTAGTATCTATCTCATTACAATTCATATCCTTCCTTC.AAC.ATTCGATCATCA.CGAAGCC.AAAGAA.CAATTTC.T.C.CGT.CA.CTATCATAACCATGG.CGGTGCTTTCAT.C.TG.CAGA.TCG.AGGTTCGTT.T.T.
JJ=    67  MV=                C.GTACCC.ATACT.CTTGACATTTAGAGAGACATTAAGTGA.TACGGACAAC.TAATACTA.ACTAAG.CTAA.GGGGGATTC.AAAACCAGAGATTT.TGATTT.TTGCCA.AATC.AAT.GTTCCACACTTTTGTTGGCCAAA.GA.AA.CA.GAGA.A.T.A.A.AAT.TCGCT.GTCTTCCACTTCAACTTTTGTTTC.AAGTCCAGTAC.CAGTAGGATATCT.CTACT.ACTCTTTTTAGCGTCAATTT.ATAATAATTGTCTCGCTGTTTC.TT.TTTCTGCAAT.GGAGATTCT.AA.TACACATCA.T.TCAGATATCTGA.ATGTCTGAG.A.TCCAGAG.ATCT.AACTAAGC.A.AT.AATGTTGCTAA.T.TTATT.G.TTCCACTTTTGTATGCTCAAGGTCCCAA.ACA.AGAGATTAAAATACAAATTTGT.CAAGCC.TAA.TTATT.A.TTA.T.A.ATCAGTTT.TTC.TT.GTTTT.CTAGTT.TAACACATGGGACTCCACTACC.ATATCAAT.ATGTCATAAATTCATACATACCAAAGCAACAAGCGTTTC.AGT.AGAAAAATCATA.AAGAAAA.AAAAGT.AAAGAGA.T.G.AAG.AC.AGCAGAGCTCATATT.CGTTCCTCTGCC.G.GA.GACC.GGC.CATCTCTTG.T.C.
JJ=    68  MV=                A.ACGATC.GAGTT.ATTTATCTAATTATTTAGTAAGGATAA.AACGGGAAAA.CAGTTTTA.AAATTT.GCAT.TGGAAATAT.AAAACTTCTATTTT.TGTAAG.ACAAAT.ATTT.TTC.CTAGAAAATTTCTCTTTATGGGA.CA.GA.GG.GAGT.A.A.T.TATGT.TTTAT.ATATATCTAGATTTTATGATTAAG.TTTAATAAGAA.GACAGATTTTAGA.AATTT.CATCCTTAGTTTACAGAGAA.ATTCTATCCATTCAAATCTGTA.AA.CATTGGAAAG.AATACGAAT.CA.AGATCATTT.G.AGATACTCACAA.TATGAACAG.T.TGTCACA.TATC.ATAAGGAA.G.AT.TTCTTAATTTT.A.AAACA.C.GTTACACTTTTTCCACTAACATTTTATT.TGG.ACTTTTAATTGTCTTATTATCT.TCAATT.AAA.TACTT.A.ATT.A.T.TGACTTGG.CAT.AA.ATTTA.GTAATT.AACAGATAGTTTTGGAAATTTT.CACCAACC.CCTACGTTATAAATTCGTTTTATTCAGATTATAATTCTA.AAA.CTAATTTTGGCC.AATAAGA.AAAGCG.TAAGTTA.A.G.AGA.GA.GAGAGAAAGAGTCTC.TGCCTCTCAAGC.T.CC.GCCG.TCG.GGGAAAAAA.G.G.
JJ=    69  MV=                T.GAAACC.TTTTT.TGTGTTTTTCCTCTTATTAACGGTTTG.TGTTTTTCCT.CTTATTAC.TCCAAA.ATAA.ATATCATAA.GACAAATATTACTT.TGCACT.AACAAA.ACAA.AAA.AAAAAAAAACAATAAATCAATAC.TA.CC.AA.AAAA.A.A.A.C.CGA.GTAAC.AATTTAATTGGTCAACAGAAATTG.ATCAAAACCAA.ATCGGACACGGAA.CTGCT.AATTATATACAGTAGTATTC.TTTTCCAAGTGAGATATAAATC.AC.TAATTTCAGT.TACCTTCTG.GA.ACAGTAGAG.C.TAGAGAAAAATT.CAAAGACTT.T.TACAAAG.TCTT.GTAAGCAA.T.TT.ACCCTAAACAA.T.AAGAT.A.TTGGTATTCTTCAGAAAACAATCAAAAT.TCT.CTTCATATCATTTTTTTTTGTT.CGTTCT.TCT.TCAGA.A.AAC.A.A.TCTTCATT.TTT.TT.TGTTT.TTGAAT.TTTTTTTGGTTCAAGTAAAACC.TAACACCA.CACGAGTCTTTAAAAGTATGAATCTTTAAAGAGTAAACA.CAT.CTTTAAACAAAG.ACCACAA.GACACA.GAATAAA.A.C.CAG.AA.AAATCAGAACCCAAA.GCCAAAGCGTTT.T.TA.TCAT.TTC.TGTCTTCTT.C.T.
JJ=    70  MV=                G.TGTAAA.CAGTT.ATGAGTTGTATTCTCTCACAATTGTCA.ACACAAATCG.GAAAAGGA.AAACAA.TAAT.AAGTAAGAT.TTTACAATGGTGTT.TTGTTG.AAGTAC.AAAG.AAT.ATCAAATATTCTATCCCAAGCAA.AA.AG.AT.TTGA.A.A.A.C.AAT.AAATA.ATAATCAATATGTAATCCGTAGAT.AATATCAACTT.ATCATTTCATCTT.CAGAT.TTTTTTTCTCTTTTTTTTTT.GTTACATTAAATCAAATACAGT.TT.T.GTTATTTA.AATTAACAG.AG.TACTTATTT.T.TGACAAACTTTC.AAAAACTCT.T.GATTTTA.ATTT.TAATTTTC.T.AA.TAACACTAGTT.T.AGTAC.A.TTTGTTTGGCCAAAACATTAGTTCGGTA.TTA.CACGTTTTTTATGCCACAAGTC.ATGTTA.GTC.AAATA.T.AAT.G.T.GCTTCAAT.AGG.AC.TTTCA.AATTTT.GAATATTCCTATTTATTAAATT.CATTTCTA.ATATCTGTATTTAGCTTTCCACCAAGACAAAAAATCACT.GTA.GCGTGATTAGCA.CTTAGCT.CACAAC.GAGAGAA.C.A.GGC.AA.AAGGAAAGAATGAGA.GATTCTATCGAT.T.CA.TAAA.GGA.AAATTGTAC.C.T.
JJ=    71  MV=                C.TCCAAT.TCTCA.GGTCCATGGATGAGTTGTTTTCGATAT.CATAAATTTC.TCACGAAT.TTTGTT.ATAT.GGCCTTTAA.GTGTAAAATGACAA.AACTTG.CCAAAC.AAAT.CAT.AGACCCAATGCAATTTAGATATC.AT.TG.GT.GAAT.G.G.T.T.ATA.GTAAG.TTTAATAGCTTTCAATTCAAAATC.AATTGAAATGA.ATGGCTTGACTTA.TGTTA.CTTAGTTATTATTATTAATT.TCATGATATTTCTTATGTGAGA.TT.CGTAACATGT.TTCTTCAAA.AT.AATTCATCT.T.TCATCTCATCTT.GTATGATAT.C.ATGATGA.GTGA.GATATGAT.T.TG.TTTTCAAGTCT.T.ATAAA.G.CCTATTAGGCCCAGAACCACGAATACTT.TTC.AGAGAAGAAAACGCCCATTAGT.AATAGT.ATA.GGCCC.A.TTA.A.G.TATTAGAA.TAA.CA.AAAAT.TCAGAT.TTTTTTTGTTGGTCACGAAAAT.TTAGCTTT.TTAATTTAATAAAAGAAAAATGGGAAAAGAGGACAAGTC.ACG.TCACGAGACAAA.TTAGCAT.AGCACG.CAAAGAA.G.A.AGA.AG.AAGAAGAAGCTCCAA.GAATCTGTCGCA.G.AA.ATCG.CCA.TGGCAGTCA.C.A.
JJ=    72  MV=                G.CATTTA.ACACT.ATTTGTGTCCAAACGTAGACACATCAA.AAAGATAAAA.AAAATAAT.AATTCA.GTCC.ACTATCCAT.CCAACCTTTAAATC.ACATAC.ACATAT.CATC.TTC.ATGATATTTTTTTAAAAATTTAC.AA.AT.AC.TTTA.G.A.G.A.AAT.CTTTT.TCCTTGCTGATTCTAAACTTTCTG.AGATTAATTAC.CTAAGTTAGAGAA.TTTGT.GATTCTTGGTCTTGGATGAT.ATTTTTACAAAACACTCAATTA.TT.CAAACACAAT.AGCAATATA.TC.ATAGAACAA.C.ATATGCATTCAT.TAAACACGA.A.ATTGTTT.TTAA.GAAACACC.T.AA.ATTACTTAATA.C.AAGTC.A.CATTTTGATAATTAGAATATTACAGATT.TAG.TTACAAAATAATCAAACTTACC.ACTTTA.ATA.CGGAA.G.TTA.T.T.TTTTTTTT.TTT.TC.TTTTT.TTTCCA.GCGATTTATTTATTCTGTTTTT.TTTTCCCT.GAATATAAATAAAATAGAGTTAATAACGTGGAGAGACCC.AAA.AACAGAAACATG.GCGTCTT.CATCTT.CCTCATC.G.T.CTT.CT.TCTTCGCTTTCATCA.ATTCTCTCCATC.G.TC.GTAG.TAC.TGATTCTAA.T.T.
JJ=    73  MV=                G.TATCAA.CCGCA.TTGAACAAACTACTTGCCAATAAAATA.AATACAGAAT.TTATTGAC.ATGCTA.GAAA.AAAATTAAT.GTAGCCGATTTCAT.CAACAT.CTTATA.ACTC.CAT.CTTTGAAATCATGTACAGTAAAT.TA.TT.TT.CATA.T.A.C.G.ACT.ACTAC.ATGAACTACATAGTAGTAAAAAAA.AAAAAAAATGA.ACTACATAGTAAA.ACCAT.TTGAGCTTTCTTTATAAACC.AAACCTAAATTTAATTCTCAAT.AT.TCAAATCATC.AAACGACGT.TT.TGTGCATTA.A.ATTTTTCGACAT.AATTAAAGC.A.ACACGGT.GTTT.TAATAAAC.T.CA.ATGCAAAATCC.A.GCTAA.T.TTTCATTAAACAACAAATACTCCTTTGC.TTA.TGACAAAAGCGCGTAAAGGCTT.ACGGTG.AAA.TTTGG.A.AAG.T.A.GCTAATTT.GAC.TT.AATTC.GGTTAT.GGAAACAAATTAATTTTATTTC.CTTAAAAA.CAAACAATTAAAAGTTTCAATTTCTTTGACCGTTGATTT.AAC.GTAGCATTGAAG.CATTTTC.TCAGAG.AGTAGAG.A.A.GAC.GC.TGCGAAACTCAGAAA.ATTAAATTTTCA.A.GC.TCGG.AAG.GAAACTCTG.A.T.
JJ=    74  MV=                T.CATTAT.TACAG.TACTGATACTTTTAATTTTTTTTTAAG.TTTCTTTGAA.CCTAGCAT.GTATAG.AGTG.GTTGGGAAA.AGGAAACAAAGGTG.TAGCTT.TTTGAT.TTCT.TTT.GTTCCTTGTACTACAAAATTCAT.AC.AT.AA.ATTC.T.C.A.A.ATT.CTAGA.GAGAGATTAAATACTGAGTTAACA.CTTTTCCTCAA.CTCCAACATATGG.AAACT.TAAATTGATGTTTTAGGTTC.GATTAGTAACACAAAATATTAT.GT.ATTTTACCAA.AAAAAATAA.AT.GATAAAGAA.T.ACCATATTAATT.AAAAATGAT.A.TAAAATA.ACGA.TAAAATAT.C.AA.TATTAAAATGA.A.AATAC.A.GTCTTATGTCCTTTTTAGTGCCGTTTTA.TGA.TTGGTAAAAACGATAAATCTTA.TTCATT.TTT.CACCA.A.AAG.A.A.TAAAGAAT.ATT.AT.AAAGT.CAACAA.ACGATAATTATTGGACCTACAT.AATGCTAT.TCTTTATATTTGTAACATCAAGAAAAGCAACAAAAAGAT.AAT.GAATTAAAGAAT.CACATTT.CATACA.ACCTTTC.T.A.TCA.TT.TTCCAATAATGGCCC.GGACAGTAAGTC.T.CT.GGCG.GAG.AGAGGCCGT.G.T.
JJ=    75  MV=                T.CTTGAC.GGCCT.CTCATCAAACTTCCTATCAAAGTCCTC.CGTTGGTTTA.CCCACTCC.ATTCCT.TGTT.AACAAAACC.ACTTGTTGTATTTC.TTTCTT.AATTTA.TCAC.TAA.TTATTTGTTTTATTCCTTCTCGT.TT.TC.AT.GTAA.T.T.T.T.CTT.TTGTA.ATCCAATTTTTTTTTTTCTTTGAA.AGAAGGGCTTA.TATGATATAAGAC.AACCG.ATTCGTTCACAAATCCATAA.TTAAATTGAATCTAAAAAGCCA..T.ATACTACGGA.TTTGGGTAG.AA.TAATAAAAA.G.CTCACTTTGAGT.CCAATGTTG.T.AAAATGG.GCTT.TAGCATTT.T.AA.ACTCCACAGCT.T.AACGG.G.CTAGAGAGTTACGGTAACGAAGAAAAGC.CTG.TGATGCAAACACGCGTCACCCA.AACAAT.CAG.AGGTT.T.TCA.G.A.GATTTCTC.GAA.CG.TTCCA.CAGAAT.TCTCCACAACTCTGAGAAGAAA.CATCATGA.ATCCGTCGTTTTTAAGACCAAAACTCATCTAATCTTCAA.CAA.AAGACTATCAAA.AGAAGAA.ACAGAG.CAAATTT.C.A.TTC.TC.TCAGAACAAATATAT.ACATATTAATCA.G.AA.TCAG.GAA.AAGTGAAGA.A.G.
JJ=    76  MV=                C.GAAAGA.GAGAA.AACCTAAACTGTTTTAATTATCTATAA.AATATTTACA.ATTTAGCG.AAAGAA.AAAA.ATGACGATG.GAACCTCAGATCAG.GTTTAA.TACAAC.AATA.TGA.CTAAAATTAAATTTCTATTTCCA.CT.AC.AT.TTTT.A.T.T.C.GCT.CCAAT.CCATCTCCCTTTCTAACTTAGAGA.TCTTAATATTT.TTTCTTCATATTT.GGAGA.TTTCTTTTTTCAAATTTACA.CTAAAATTTGAAATCTCCAGTT.TG.TTGGGAAAAA.ACTCAACTC.CA.TAACTCCAT.A.TTGAAAATAAAA.AATGTTTAT.G.AAGAAAT.GGGA.GAGATGTT.C.TA.AGCAAATTTTA.A.ATAAT.T.CCTCTTAAAATAATGGTAAAGATGTTAC.TAC.ATTGAAGTCAAAGATGTCACAA.TTTAAG.CAT.ACAAT.A.TAG.T.T.AAAATTAT.ATA.TA.AAAAA.ACCCCT.AAGAATAAAATATAATCCAGTT.AATTATAT.ATTTTGAGAATATAACCCTAAACTCTGTTTCTTCTTCCC.CAA.ACAGTTTATGCC.AAATTCA.CTCCCA.GCTAATA.A.A.ATA.AA.ATAGAAAAACTCGTT.GAGCCGCCATTG.T.TT.CCGT.ACT.ATGGAGCTT.A.A.
JJ=    77  MV=                A.CTAGCC.ACCGC.TATTTTAAATCTGAAACATATGACTGA.CAATGCAGCG.AAGGATGC.GATCCA.TCTT.AGGAACAAC.GTGACCATAACTAG.GACTCC.GTAGCT.GTGG.ATT.AGCTTCTCTACAGCTACTTGGAG.CT.CA.TT.TAGA.A.A.A.C.TCA.ATCTT.TTCCATTTTTATAATAAATTTAAA.GAAACACAGAA.GCAAAGCAGAACT.CAAGT.TATATAAAAGCAGAGACAGA.ACAAGAAGACCCAAAACCGAAG.TC.TAATTTGTGT.ACATGGATT.TT.TTTTATTTT.T.TTTTCATTCAGA.AAAAATCTA.T.TTTGCTG.AGTT.TTGGGGCT.G.AA.AGTGGATTGAA.A.ATAAA.T.AAAATAAATTGGATTTAACGTACAAAAT.GTT.TTATTATTCTTTAATTATAATC.TTTTTT.ATA.CCCAT.T.TAT.C.A.AAGAATCT.CAA.TG.GAGAT.GACGTG.TCACGTCAATTGACAATGAAAT.TATTTTGT.TATCTTATATATTATCAAAACTTTTCGTATTTTCTATTT.CAC.ATCTGAGAGCTT.TTTTCGT.TTCTTG.TGAGATC.A.T.CTA.AA.AAATGGCTTCGACTG.TTTCGCTTTCTT.T.AC.TCAG.CGG.CGGCAGTGG.A.G.
JJ=    78  MV=                C.TCTTCA.GGCGC.CATGCTCTTTATCAAATAGAGAAGTTA.GATCATGCAG.ATTAAGCC.ACATCC.TGAC.ATCCTTCTT.TTTGTTTTTTTTTT.TTATGC.GACATA.TATC.AGT.TTCTATTTATTTACGAACTCCCA.AA.AA.GA.CTCC.A.A.C.A.CAA.ATTAA.ACCAATAAACTCAAACAACCATAT.TAAAATGAACA.ATTCACAAGTAAG.TGTTT.GGTGTTGCTTATAATTTTAA.TGGTTTCTACAAATTTATCTAC.GT.ATCTTATTTT.TTTTCTTGT.TT.TTTTCATTG.A.AAAGGTCAGCAA.TCAAATTTC.A.ATCAGGT.GAAA.CTCAAAAA.C.TT.TATATAATCAC.A.AAAAA.T.AATTCAACAAACATATCCTTAAACCAAA.CGT.AATCATATTCTTTCACAAACTT.CACCAT.AAG.GTGTT.G.CAA.A.A.GTTGGTCA.TGC.AA.ATTGA.GCCACA.TCCTTATTTTCGTCTTTTTCTG.CGGCCTCA.ACTTCTTATTTATTTACGTAACCACAAAAGAAAAGACTC.CAA.CACAAACCATTA.AGCGATC.AAACAA.CTAAATT.A.A.AAA.AA.AATCTTGAGAGATTC.TTGGAACACAAG.A.AA.AACA.TGA.AACCTAGAA.T.G.
JJ=    79  MV=                T.GTTTAA.TCTTG.CTACTTTACACACCACATATTGTCGGC.AAAGCATTAA.ACTGCGAG.GAAGAT.ACAA.CAAAATCTT.CCTCTTCTTGATAA.AAAAAA.CAACAA.AAAT.CTA.AAGTAAATAAAATAAACTTCAAT.CA.CT.GA.ATAA.T.G.G.A.AAT.CAAAT.AAAATCCAGCTTATCAAGAATCAA.CACAAGACAAT.AAAACAAAGTTTT.CCAAT.TTAAAGTGAGACAAAAAGTA.ATGATAGAAAATTCAATGTTGG.AA.AAGTGAGAGT.CCCTACACA.AG.CATCTTGTG.G.TTGGAGAGGTAT.GGGCCAAAT.G.GCACAAT.AAGC.ACTCAATG.A.TT.CATGAATTTGG.A.TAAGC.T.TTATGGGTCCCAAATTCTCTCAAGACTC.ACT.TGAAAAAAAAAAAGAAGAAAAT.GCACTT.TCT.TGAAC.A.GAA.T.T.ATTAGACT.CCA.AT.TATAA.AATTCT.CAGTCCCCACTCAGTAACCAGT.AAGCATCT.CAAGTTGTATATAAGACCACATTGAATTCCTCTAGACCT.TAA.GAAGCAATAACC.AAACAAA.GCCAAG.CAAAGCA.G.A.GAG.AA.GAGACCAAAGCTTTT.TCAAAGACTAAA.A.AA.ATGG.CTG.CAAATGAAT.T.A.
JJ=    80  MV=                G.CTTCTT.CTTCA.AAATTTAAGATTTACATTAGTATTTGA.TTATAGAGTA.GAAAATTT.TTGAAG.GTAA.TCAAACTTA.ATATTTATGGACCA.AAATTC.AAAAAATAAAT.TAT.AATAATAGGCTAATTTCCGTCTT.AA.AT.TT.TATA.A.A.T.G.AAA.CGAAA.TCAGTCATGCAAATATATATGCTT.TGGCCTTTGTA.ATTGTTATTTATC.ATCTG.TCGGCAAAATAAGCGGAATA.ATCAAAGAGCTAGAATTAGACG.AT.AAATCTTTTT.CACTGATCA.AA.TCATTAGCA.T.ACGTTCGTAAAC.CTTCAAATT.A.AAGAAAA.ATTC.ACCAAGCC.C.TA.AAATTTCAGTT.T.TTTTT.T.TTGACGAATGTGGTTGGTTTAGATCGCA.CGA.GTCACGAGACCAAAACTAACGA.AGATAC.GTT.GTCGT.T.TTG.G.T.TTCCACAA.AGT.AC.TCACG.CGCATT.CAGCAGCGCGTGATTGGCAATT.CCTGAATA.TCTTCAGATCACAGGCCCTGATAATTTCTCTTCTCCGAC.AGA.GAGAGAGAGAAG.CAGATCG.TATCAT.CACGAGA.C.G.ACC.AT.CGGAATAACAGAGAA.AGAGAGAAAAAG.A.GA.GAGA.GAG.AGAGAGAGA.G.A.
JJ=    81  MV=                G.AGAGAG.AGAGT.CTGAAAACCCAAGTCAAGCTACAAAAA.CTTAACTCCA.AGCGAACA.AATCTC.CTCA.TTCATTAAA.CAACAAAATTGTTT.TCCGAC.AAAAAA.GTGA.ATA.TCATTGAGTTACTGCGAAATCCC.AA.CC.GA.GAGT.G.A.C.A.TCT.CAAAC.CAAAAGATGGAGTCTATATTAAAG.AGACGAAGACT.CCAAAGTCAAGCT.ACAAA.ATTTCCAAGCAAAGATTACA.CAGAGAAAACTTTCCGACCAAA.TG.TGAATGTTTA.TGAAAGTTT.CT.GCGAAACTC.C.AGTCATGTCGGA.TGTACAAAG.C.CATACAC.CAAT.GTAAAACC.G.AC.ACGTGGAAAGC.T.AAGAT.T.CCTAGCTTTTCTTTCTTCATGAGTCTCC.AAT.AGCCAAAGAGTCAACTCCAAAA.AAAAAA.ACC.CATTT.T.TGC.A.T.TGAAATGG.TCT.CA.TGATG.GGGTAT.TTTGGGTAACTAATTAGTCCTG.TCTACATC.TTCCCATAAATTAACAGAGTAGGAGCGGATTAAAGAAGC.AAG.ACGATTCAAAAG.AAAAAAG.AGAGAA.GAAAGTC.C.A.CTA.AA.GAAAAGAGAATAGAT.ATAGATCAATGG.C.GT.TTGA.AGC.TCTTACCGG.A.A.
JJ=    82  MV=                T.CAATGG.TGATG.GGTTTGGTTCAAAACGTTGTAACATAC.ACCGCAATGA.TCTCATCG.GGTTTG.TCCA.AGGCTGGAA.AATCGAACGAATCA.TTTGGA.TTCTAG.GAAA.GGT.TAAAAAAATAGTAAATAGGGTTT.AT.AC.AG.CACG.T.G.T.T.CAA.AGTCT.GCATTCAGCTGGGACTACAGTCGT.CACAGTGATAA.CTGTTTGAGCTGG.TCATT.CTGTTGAGGAGATATGGTTG.ATGGTTTATTGGAATCAGAATC.GT.TGGTTTGGGG.CTGTGACCA.TT.GATTTCAAC.T.TGTCAAGAAAGT.AAAGTTGGT.C.TCTTTTT.TGCA.ACCTCGGG.T.TA.AAAGTCAAAAA.G.AGCTT.C.TCTCCAATCTATCTTCCTTCTTCAACCT.TGA.TCTCCAAGGTTGGGAAATCGTT.TTTTTA.ATC.CTATT.G.TCG.A.T.TAAAAATC.ATA.TC.TTTTT.ATGGAT.ATCTGAGACCGAAGAAGATATA.ATAATATG.TATAAATAAGAAGCAACGAGACTAATCAACCGAAACAAC.AAC.AAAAGAAAATGA.GTTTTCT.TGGAGC.AGGGAGA.C.T.CGC.GG.GAAAAGAAGCTGCCT.ACTTTTTCCAAG.A.AT.CCAA.ACA.CGCCGTTAA.T.C.
JJ=    83  MV=                G.TCTCGC.CGAGT.CGAGATCAATCAACCAAAATCTAAACG.AATAGAGATC.AGGGAAGA.AAACAA.TTAC.AATAAATTG.GATCTATAAATTCA.AATGTG.CTGATC.CTTG.AGT.ACACTAGAAAAAGAAGAGAGGAG.CG.AA.CA.AACC.T.G.C.G.ACG.AAGTT.TATTAGAGATGATCAAATTCAAAT.CGTCTGGAAAA.TTTGTTGTTGTGT.TTGGT.ATTTGTCTTTGATTATTTTA.GCTTCAATCTGCAAGCAAATCT.GT.CGGAAGGAAA.TGTTAAGAG.AG.TTAAAAAAA.A.GAGAAGGACTGT.TGAACACGT.G.CCATGTT.GACA.AAGCCTAA.C.TCGAAAGTTTGGTC.A.GAAGC.T.TCCTGGTGGGGGTTAAAGTGATAATTTT.GTT.TAATATAGGACAAAATTATAAA.ACTAAA.GAA.TAGTT.T.TGA.G.G.CTAATTTG.AAT.AT.TTCCT.AAAGAT.ATGAACTATTTTTGGCAATTTT.GGAAATCA.CGAGATTTTTATGACCGACGAACCCATAAAAGACCACCA.GTT.CGACAACGGCGG.CGACGAG.GCTGAG.ATAACAG.A.C.GCG.GC.GAAGAGGTCCCTTCC.GATTAAAAGTCG.C.AA.GCAT.TCA.ACGATGGCT.T.C.
JJ=    84  MV=                C.ATCACG.AATCT.GAAGAAGATTCGCCTGAAGGTGAAGTG.GTTCGAGACT.ATGGTTAA.GTGTGT.TAAC.AATATCTTC.TAGTTTAGCTGGTA.GTAAGA.TTTTTG.TTCT.GCC.AATCTCCTAAATGATTCTTATCT.TT.CT.CC.CATT.T.T.A.T.TAG.GATGA.GATGTAATTATCTACTTAGATAAT.AGATGTACACC.TTTTTTTTTTTGT.TTGTT.CTTTCTTATTATCTCTGGTA.AGATGTATTACATCGACATTTA.TA.ATCAGTGTAA.CACGTTCCA.AA.CATTTTACT.A.TATTTTGTATTA.TGATTGATG.G.ACTAAAA.AATA.TCTGCAGT.C.TT.GCATTCTTTTT.C.ATCGT.T.ATAAATAATTTAGAAATTTCAAACCATT.AAT.ACTAAAAACACGTAATTACGGA.AAAAGT.AAG.ATACT.A.ATC.A.G.ATTCTTTA.TTA.AG.CTCAG.CTAAAC.CAGTAGTAGTAAAATTATCACT.GGCCTTAA.AACCCTAGAAATAGAATTAATCTCAGCTATTTTGTCTTA.ACG.ACTCTTTATTGT.CCCGACA.CACGAA.AATGGCG.T.C.TCT.TA.GCCAAATCACCCTGC.CACGCGCGCCGT.C.GT.CGGA.GAT.TGGCCTCTT.A.C.
JJ=    85  MV=                G.CCGTCG.ATTTG.CATCCTACAAGAGAAGTGAAGAACCAC.AAAGCATTCT.TATTTTCG.TTTCAA.TGAC.TTGAAAAAT.ATGAGTTTTCTTAC.CAAGTT.CAAGTT.TTAA.AAG.TTTACTAATTGCAAATTTACAAG.TA.AC.AT.TGTT.T.T.T.G.AAG.AGTGA.AACTAAATTCTTTGCTTTGCAACG.ACGTAAATTTT.TGTAACACTAAAG.CTCGA.TCTTTTAAATATTCCCGGGA.AAAGTAAAAGTAACAAACACAT.AT.AAGAAGAAAA.AAACACTGA.TA.ATGATCTTG.A.A.ATCTTTCATG.GTATGAATA.G.TCAAGGA.TTAT.TCGTATTA.C.AG.TTTATTATAAT.G.TTTAA.T.TACTTGAATCCTTGTCTCTTTTCTTTGT.CCT.TGAAACCTTGCTTCAAAGATAA.GCCACC.ACA.ACTCT.T.TTA.A.C.ACTTTACT.CAT.GT.GCCTC.TGTTCG.AATAACGGAAAGATATGTTTTC.TTTTACAG.AAAAATTATAAAAGAACAATTTTACACTTAAACAAACAC.ATA.CCACCACGTTTC.TTGCGGG.AGAAGC.AACCGAC.A.A.ATG.GA.TACCGAGAAAGGTTA.TCCCAGAGGTTT.C.AG.AGCA.GAG.AGTCTACGA.C.C.
JJ=    86  MV=                A.GAAACG.GGCCA.AAAAAAATTGTATTAAAATAAAATCGT.AAAAAAATCA.GAAATTTA.CTAAGT.TTAA.TCTCTGAGT.ATATATGTGTGATT.ATTTGT.GGAAAC.GTAT.TCA.GCTATTGTGTTCCGTCTATTCAA.TC.AT.TT.TACT.A.T.T.C.CAT.TCATA.GTCAAATCCCAGTGTTTCAATCCT.AATCAAATTTG.GATCTCGAACCAA.CCTTC.CAATACGTTATTAGTACTTA.CAAGAAAGGTGTAGTAGAAATT.TG.CCAGTCGGAT.AAGATCATG.TC.ATTCATTCG.A.CAAATTCATTGA.CCAAGACCA.A.GACCATA.AGAA.AAAAATAA.T.TC.CACCAACTCTT.G.TTTTT.T.TTTGTCAAAACGTGAACCACCAACTCTT.TAC.TTGGTCAAAAGGTTATTTGGAC.TTTTTA.AAA.ACTCC.A.AAG.T.A.GTATAGGA.TAA.AC.GAAAA.TTTCCA.GGTTCACCAACCTAGACGTTTG.TCTCCTCT.CCTGTCTATATATTCACTCATGCAAGGCCACCAGACCTC.ATT.CTTCCACAATGG.ATTCTTC.ATCTTC.AGTAAAA.A.T.CGT.CT.CGAAAAGCTTCGTGA.AACCCAAAACCT.T.AC.CAGA.AGA.ATCAAAGCA.A.C.
JJ=    87  MV=                C.ATACTA.TTTAG.GTTGAGCTAGCTGTATAATGAACATTA.CATTATACAA.AAAAAGGA.TTTAAT.CTTT.AAAACCAAT.ATATGAATATTTGA.AAACTG.TGAACA.ATCT.AAT.TTTTTTGTAAAAATATCCTAAGC.TA.TC.TA.AAAT.T.T.G.A.AAA.TACTA.TGCAAGAATCATCAATTTTCCAAT.AATATAAGATA.ACCATGCTTTACA.TTGCT.ATTTCTGTTAATTTTATAAA.TCCTCGTACATGCAATATTTAC.AT.TTCTTTCCTT.TTACTCGTG.TT.TTTGTTTGC.T.TTATATTTTTTG.CCTATTTTC.T.TCCTAAC.ATAA.AAGAATCA.T.TC.TATCAATCATA.G.TCTGA.A.GAAAAGCTGTCAAATCCCCAGAAAAAGA.ATT.TATCCATTTATTTACGGAACAG.TAGATC.TTT.TCTTT.T.TCG.T.G.TTATTGGT.AAC.GT.CAAAA.AAAAGG.AAATTTCTATTTAGTATTTACC.TTATTATT.TTATATATATATATGTGCATATACACCCACATAGAGATC.ATT.CGTGTACTAATT.TTACCTT.CATAGA.CTTAATT.A.A.GAT.AC.GATCATGGCGTCGTT.TGTCTTTGTGAT.T.TC.TCTT.CTT.CTTCTCTCT.T.T.
JJ=    88  MV=                T.TCGTCG.GCTGC.TCCAGTGGTCCTGCATGAGATCGCAAC.TTCGATATTG.CTTGCTCC.TTGGAG.TTTA.GAGGAGTGT.AGAAACACTTTTTG.TTTGTT.TACTTT.TGCT.TTC.TCGATCATGACAAGTTGACAACT.CG.TG.TT.ATAT.C.C.A.A.AAT.GACAT.CATGCATGACTTGAAAATTGAAAT.CTATCTATGAT.ATTACCATTTCTG.GACAA.TTTTGTTAACCGATTTATAT.ATCTTAACATCTTTCTTTTTTG.GT.ATTATTTACG.TTACGATTT.TT.CATCGTAAA.T.TTAATTTAAAAT.TTTATATAT.G.CCAGTGT.AAAA.AGAAATTA.C.TC.AAGGTCATTAA.T.AAAAA.T.AAAAATAAAACGTTTTTCCCCAGCGGTC.TAT.CATTGTAAGTTTTATTTTACAA.AAAGAA.TCT.TCTAA.T.ATA.A.T.ATGGGCTT.TGA.AA.ATGTC.TAAGTG.GAAGGCCCATTAATATCTCAAG.TCCAATAA.CAATGGTGTACGAACCAGCGGCACCGTGTGTGAAAGAGT.GAA.TCAAAGAGGTGC.GGCGGTC.GCCGGC.GAAGACG.T.G.TGC.TC.GTCGAAGAAACTTCT.CCAACCTAAAAT.T.TT.CCGA.AGG.TAACTCCTC.G.A.
JJ=    89  MV=                G.CGAGAT.TTTAT.AAATTGGAAAATAGAAGAAAACCTTAC.TTTATGATAA.ATTTAAAT.AAAATT.GAAA.AATTTCCTC.ATGTAATTTAACAA.AACTAA.ATTATT.GCAG.CAT.TTTCGTTACTCATTATTAAGTGA.AA.AC.TG.TATA.A.T.G.G.TCA.AAAGT.GCATCTAATTAACTCCTATTAATA.GTTCAAACTAA.CACACGAATCTTT.TTCAG.ATTCATATGAAGAGTTGAAT.CTTTTTTTATTTTCCAGCTGAA.TC.TTCTGATCCA.AAACCAGAA.GG.TCCAAAACA.C.ATTTCTGTTTTT.TTCACCAAA.A.AACAAAC.AAAC.ACAATTCT.G.TT.TAAAGTAACCT.A.ATTAG.G.CCGTTAAGAATATAAACCTTATTTGGGT.CGT.CAAGAACATAAAAGCCTGTATA.ATAGTT.TTC.TTCTT.T.TTT.G.G.GCTAAAGT.TTT.AG.TTTTA.ATAATC.AAAATTAAACAACTAATCTATT.TGTTAAAT.CATCATCTTAACAAACCTCGGAACAAGGACAAGATCACC.AGG.TTTACAAACGAA.GCAACGA.ATCAAC.AATTGGA.A.T.CAA.AA.CCTTACCTAGAAAGA.TAAACCCTAAAG.T.AA.ATTC.AGT.TTTTCACTT.T.A.
JJ=    90  MV=                C.CTGCAG.AATTG.ACTTTGTACCTGAATCAAAGTGATCCT.TTGTAAGTTG.TTTGATGT.GACAAT.CAAC.AATCACTAA.ACAAAAAGTGAACA.GTTTCA.GATTCT.TTAA.CGT.TCGACATTGTGTATGAAACAAAC.TA.TA.TG.TTGG.T.T.C.T.GCT.TTTTC.TGATATAACTGAGATTTTGTGCTG.GTTTGATTTAG.GTCTGGTTTTGGC.TAAAG.ATTAGAACAATTTTGTTTTG.CTAAGAACAAGAGTGCAAATGG.AT.GTGTGTAATT.AGAAAGATA.AA.ATTTGGTGG.A.ATCAAATATAAC.CATTTAAGT.T.GAATGGA.ATAA.ATTGAATA.T.TC.CACTCATTCCA.A.CACTT.A.CAAATTATACTCCTGTTTAAGCTCACCA.AAG.TGTAAGAGAGACACTAATTTAA.TAATGA.AGG.AGAGA.T.GCC.A.A.ATTTAAGA.CAA.GA.GGACC.CCCAAA.GATATTCAGGTTTCAACTGTAA.TAGCATCA.CCTTCCTATTTATGACTATATTTGTTCTGTCTGTAATTT.ATA.AAAAGAAAGAAA.CAAAGAA.GAGTGA.AGTTATG.T.G.ATC.AA.GAGGCGCAGAGAGAT.AGATCTTCCCAC.C.TG.TCTT.CCT.TCTTCTGAC.A.C.
JJ=    91  MV=                C.GACACT.TATCA.TTTACAGTGTTCCTAATTAATCCAAGT.GTTAGAAAAA.AAATTTTA.TTTAAA.AATA.TAGATTTTT.TTTAAAAAGAATTA.TTTTAA.GTTCCT.ATGC.ATT.TTATTAATTAATAATGATGAATT.GT.AT.AC.TCCA.A.G.A.C.AAA.TAATT.GAATACTATTGAAATGATGCATCT.GTAATCAAATT.TTAATTTGTTTGC.TTAAT.ATGTGTGAAAATCTTAGAAA.CTTGGATTTATAAGGAATAAAA.CG.GATTATTAGT.TTTCTCATT.TA.TTAATAGTT.T.CATAGTTTGTGG.TATTTGAAG.A.AGGATAA.CATA.TATTATGT.G.CT.CTTTGAATATA.G.TTTTT.G.AATTTGTGGTATTTTGACCAAAAAACAA.TTT.GTAATATTTTTACAGTAATCTT.CGTTAT.TTT.TGATT.T.TAC.A.A.AAACCTAT.AAA.AT.ACTAT.ACGTAA.AAAGAATAAATAGTGAAAAATC.TTCCGAAA.TGAACTGAAATAAAAAGGTCTAAATGTGACGCAAGGACT.AGT.GGTGTTTGAGAG.GAATTGC.TATTTG.CAAAGTT.G.T.ATT.TG.GAGCTTAAAACCCTA.AACCCAGAAATC.C.CC.AACT.CTT.AAACTTGAG.A.A.
JJ=    92  MV=                G.ATGATG.GCTGA.TCTAGTAGATATAGTACGTTTTCTTGA.AAAGACTCAA.GTGTCAGA.TTTGGC.GGCT.ATGGATATG.AATTACATTGAATT.TTTTTT.TGTATA.CGAA.CTG.AACTGAAGTTTAAAACGTCAAAT.AG.AG.AG.TGAT.G.T.T.T.AGT.GATGT.TTTCAAACACAATTCTGATTTTGG.TAATGTCTGAA.AGAGTCATATTTT.GTTAG.TGAATTACTGGACTTTTATA.GCTAACTGAGACTCCAATATTG.AT.TTCGTGTTTT.GCGGATCAA.GT.ATCATATTT.T.TTACGCGTTTTT.GGTAAAGAA.A.AGACACA.AGAA.AATGCAAA.A.TG.GTCACAAAAGG.A.CGACA.G.AAGAAAGTATTGACCTTGAGGTGTCCTC.TTG.TAATAACATCTGCCGTTTATGT.ACAACA.ACA.ACATT.G.TTA.C.G.TAATCTAT.TGC.AC.ATGTC.AATGAA.GCCTTATTTGGACCACCACTAT.TCTTATCC.ATCTTCTATATATAAAGTCACGATCACATGATCACACAC.AAT.CCAAAAACCACA.AAACTTG.AGAGTT.CATCATT.G.A.GTT.GG.AACCGGTATGGCTTC.CGAAAAATCCCA.C.AA.AGTT.CAT.CCTCCTCTT.C.A.
JJ=    93  MV=                C.TTTATT.CTTTA.ATTAGGATCTGCAATCTACAGAAACAT.GATCGGAAAA.TTTCCGAG.ATCCGT.AACT.TGAAATTGG.CGATCAGGTTCGAG.TATTCA.GTAAAA.GAAT.AAC.AAAAAACGTAATTCCGATTCTGA.AA.TG.AA.AGAA.T.G.A.A.CGT.GAAAA.GACCAAAAGAAATAAATATTCATT.TACCGGAGATG.CTTGAAAATCAGG.TAGAC.TATGATAGCGAT.GTTGAGG.CGCTCGTTGTAGGTAGGAATGA.TT.ATGCTATACT.TGTACTTCT.TC.TCTCCTTTG.G.TCTCCATCTCGT.CCGCCATCT.C.TTCCGGC.GAGT.TTTGGTAA.C.GG.TGGTTCCTTCG.T.CTTAA.C.CCGTGAAATCAGCCGTCGTCTGTACAAA.AAT.AAGGATTAAAATAATGTCAAAT.ATAGGG.ACT.AAAAA.G.CAA.G.T.TTCTCAAA.TTG.GG.CCTAA.TATAAA.TATGGGCCTATATAAAGCCCAA.AAATAAAT.CAGGAAAGCTTTAAAAGAGGTAAACTCGTCAATCGCATC.TGA.GTCGCTCTTCTT.TCCTTCC.GCCATT.TTTTTCT.T.T.CTA.GG.TTGCAGAGTTAAAGG.AGAAGGTTTTCA.A.TT.AGGG.TTT.TGTAGAGAG.A.A.
JJ=    94  MV=                A.GATGAG.CCGAA.TTGGATGAGATAATATTTATAAAATTC.CTAAAAAAAG.CATAAACA.CATATT.ACCT.TATAAAGAA.AGTTTTAGAGAAAA.AAAAAA.CTCAAT.ACAA.GGC.AGTCAATGACAAATCTATGAAAA.TC.TT.TG.ATTT.T.C.T.T.TTT.TGTTT.GTAAATATTGATAAACATATTTTT.GCTAAATCCAC.TATTTTTTAAAAA.TCTCA.ACTTTTTAAGTCAGTAAATC.TACACATATCAATAACTTTTTT.TT.TTTGGTTTTA.ATGTTAAAA.AA.AAAGAAATA.A.CTTTGATAAGCT.TTCTGTATT.A.TTTTTGA.GGAA.ATAGAACA.A.AG.GAAGGAACTGT.T.CTAAT.T.TTGATTTTCATGAAACTCCCACATGTCA.TCT.TCTAAAATTAAAATAATTTAGT.TTTGAT.TTT.AAAAT.T.ACA.A.T.TTAATTAT.TTC.TT.TGAAA.TATTTT.AAAATAATAATACTTTCTTGTT.AAGATACT.CGTTTTGGTATGTAAGGATGGAGTTGGCGTCAATAGTTT.GAT.TCAAGTAAATTG.GTAAGAA.ACTAAG.AAAATGT.C.G.GAT.TT.GGTTATTGCACTCGT.AGCCTTCGCCGT.T.CT.TTTT.GTG.GTGTTTATC.A.T.
JJ=    95  MV=                C.TTAAGC.TGCAT.CCAAAATCTACTTTACCAAAAAGTTTA.AGGTTTTTGA.TATTGTCT.TTTTAG.GTTC.GGAACAAGC.TAATAATAACATAA.ATAAAA.GGGATG.GATC.ACC.CACCTGGGCCACTCTAAAGTCTA.AA.CC.AA.TTGA.A.G.T.A.ACC.ATTTT.AAACACACAAAATTATGTTGGTGG.GCTTTTAGCTC.TTTAAAAATCCAC.ACATA.TGTTAGTGGGCTTTAGCTCG.TGGACCAGATACGGTTACATGG.TT.ACAAAAGGCC.AAACCCAAA.TC.GGAAAACAT.G.CCGGAAAATACG.ATCTGCACT.C.ATTTTGA.CCAG.GTAAAAAT.A.TG.GTTGGAAACGC.G.TAAAT.G.AATCAAAGCCACACAATGAAATAAAAAT.TCA.ACGGTGAGGTTCCTACATTATT.TCTGTA.ATT.TCTGT.T.TTT.T.T.TGTGTGAA.CAA.AC.GGATT.TCTAAT.TTTAAATTTACCTAAAAATAGC.TTAACTCC.ATCCGGTATAAATCCCCAAAAGCATCATCCAATTATCCT.CAG.ACCTGCGAGAAA.CAAAAAATAATAAA.AGTAAAC.A.A.AAC.TA.CCAAAAAAAAAAACA.GAAAAAAACCTT.T.CA.GGTC.TCA.ACTAGCAAT.G.G.
JJ=    96  MV=                A.GATGAA.GAAGT.CCAAACTTAATTTCCAGTTACCATCTA.ACGAAAATAA.TAATTTTA.AACTAA.TACC.ATTCTGCAC.ATCTCAAACTCAGA.CAAATC.AAATAT.AAAC.AAG.ACATTTCTTTGGGCAAAATAAAA.AC.GA.GA.CTAT.A.A.A.G.TAT.TTTCC.TTGGTTTTTAAGACTAAATAACAA.GATTATTTTTG.CTTCAAGAAACCA.AAACA.CGAGCCACACTGATTACACA.ACCACATCAAAATTCTTTTTCT.TC.TCTAGAAAGT.GCCATCTGT.TT.TCTTCCTAT.A.GACCCAAAATCC.TTGTCTCAT.T.TCTCTCT.TTTC.CCATTTAA.T.AT.TACTCAAATAA.A.AAAAA.T.AAAAATAAAAATCAAAACCACATCTTTA.TAT.CACAATAACCCACATAAAACAA.AAAAAT.CGT.TATCG.A.CAT.T.T.CTTTCATT.CTA.TC.TTAAA.TCCTCA.TCACTCAACTTGAGCTCGCCAA.CACAGGTT.TCTCCTATAAATACTTGTAAATTACAAACCCAAGAAATC.ATT.CAAAACTTCATA.CCTATTA.TATATA.TTGGTGA.G.A.GTA.TT.GAGCAAGATTCTGAT.TCAATTTCTGGT.T.AA.GTTT.TTC.TCTCTTCAA.C.T.
JJ=    97  MV=                C.TCTTTT.TATTC.ATTGCTCGGTGATGATCGTGAAGAAGC.CTAAGATCAA.GGTCTGAA.ACCTAA.GGGA.AGGCTACTC.GGTCAAAGCAAAGT.CTCTGC.ATAGTC.TTCT.AAT.TCAGAAGAATAAAGTGAAATAAT.AT.TA.GC.TTGA.T.G.T.G.AAA.CAACG.ATTCAAGACAATATACATTTGCAT.CTATATGTGTA.ATTGTTTACTACA.TACAA.TGTTTTGGTATCCTTAGACA.ATCAATATTCGTGTGTTATAAT.AT.GCTAATCTTT.CTCATAACA.AA.ATGGATGTG.A.AAGTTATAATAA.ACTTCATAT.G.AAAGAGA.CTAG.AGAAGAAA.A.CA.AATCAACTAAA.T.AGAGA.T.TAATGATTTAAATGAACAAATTTATAGT.TTG.GTTGTTGGTTCAGATGGATGGA.TGGTTT.GAT.GATCA.T.CTA.T.C.CAAAACTA.AAG.TA.ATAAA.ATAATA.ATAAAAAATTATCCACAATGGG.AGAGGAAA.GAAAAGAAAAGGGAGAGTCCAATGTCATTGTCCGGTTTT.GAA.CCACGTCATCTC.TAACAGG.TCGGAC.GAGAGAG.A.G.AGA.GA.GAGAGAGAGGAAGAG.GAAGGATAGATT.T.AC.CGCA.TCG.GCGTTCCAA.A.A.
JJ=    98  MV=                G.GCAGAC.GAACA.GTAATTTTGAAGTATTTGCAAAGGATT.TGGTCATAGG.CTAACCTT.AACTCT.TTTT.TTTCTAGGT.TGTTATTTAAAATT.TTGAAA.ATGGTA.TATA.TTC.ACGATGGTAAAATTTTTTCAATA.GA.TG.AA.AATT.C.C.A.A.GAG.GATGT.GTTAATAGATCAAATGTATAAATA.TTTTTGAGTAT.TTCTCTGCACATA.ATTTC.AAAACTGAGAACCTAAAAGT.GAAACGCATGACGAGAATTCGA.GT.CGAAGTGTCG.AACCAAAGC.TT.GTATATATT.G.CCCTAGCTGTGG.AATTGCTTC.A.AAAATGA.GTGT.CGTGCAAA.A.CG.GACTAGTTCTC.T.TCTCT.C.TCACGACGAGACTTTAATAAGAACCCAA.AAC.AAGTTCGCATTGACACGTACTA.CACTAA.TTA.AACAA.C.AAC.T.A.TTAACAAC.CAT.TC.AACAC.AAAAAC.TCTTTCCCATTGATTCAATTTC.AAAATTTT.GGATCTAATAAAACCAAAACTCTCATTAAAAAAAAAAAT.AAA.AAAATCAAATCT.GATTTCT.GAAACG.TTTTTGA.T.T.CGC.GA.CGATTCCCAAATTCC.TGGGAAAATATC.T.CT.GATC.GAT.GGCGAGATT.C.G.
JJ=    99  MV=                C.AGTGAT.TGGAT.GGTTCGGTTTTGGTTCGGATCAATTGG.CTATAATTTT.CAGGTTCT.TTTTTG.GAAT.CGAAACCCG.AAATTTCAAGTAAA.TACTTG.GATTTT.CGGA.TTA.AATTTGAGTATGGAGTAAAATTT.AT.AT.AT.TCGA.A.T.A.A.AAT.ATTTA.GATACGATCAGGTTCGGATTCGTA.TTCGATTTCAA.ATCCAATTTTTCG.GGTCA.GTTCTGAGTCGGTTACTCAG.GTTCCGGTTCTTTTCCACTCCT.AA.TGATGTAATA.GAAGAAGAC.TG.GCCCAACAA.A.AGCTCATTGTCT.AATTAAGAA.G.AAGAAAC.GAAG.TAACCAAC.G.GC.CACGATTACTC.C.AACAC.A.AGACCAAATCTGATTGGTTGACATTATA.GAT.CGTCGTAAGATAATTGGTCCAC.GTCATC.TCC.GATGA.C.ATA.G.T.TAAATTTC.TTC.GT.CTTCC.ATAAAA.AGCGACTACTTCACCATCACCT.TCGGGCAC.TGGACCTATTTAAGCATCCTAACTTCTTCTTCAAAGCTT.AAA.AACCAGAAAACA.AAAGGAA.GCTCTC.TGTTCAA.A.T.CAA.AA.AGAGAGATCGTACGC.AAAAGTTTCCGA.T.AT.GGCT.CGC.TCGTTTGGA.G.C.
JJ=   100  MV=                A.AACAGC.ACTGA.TATCCATGGCTAGTCTGGCAGCAGAAA.CTCAGGAAGA.CATCCACC.TCCCTT.CCAA.GCAACAAAG.AAGCAGCAGAAGAT.GAAGAA.GCAGAA.GACA.TTG.CTTTGGTTAAAAACACTAATTCT.GC.AG.CT.GGAC.T.C.G.A.ACA.ACGAA.AAGCTACACATGTGAAACAGCTTT.ACAACAAACAC.ACCACTTATAAAA.AAAAC.ACTAGTAGCTAATGTGAAAA.CAAACAAGACAAAAAAGACAAA.AA.CTTTACGTAG.AAATATATA.AA.TAAACAGAG.C.AATGATAGATTT.CAAAGTATT.T.AAAAGTT.CTTA.ATAGATAT.C.TA.TCAAAATGACA.G.CATAC.A.AAGTAGCATTTGGTTTATTCTTTATATT.TTT.TTGCCGAACAAAATCAAAGATT.CACTGC.TCC.AAGAC.A.TGA.T.C.CACTTGCT.TGA.TA.GATTA.ATTTCT.TATATTTTCCTTGTTTATGCAT.CAAACCAA.CATTAAAGAAACGACATCTCTCTTATCTTTTGATCTTTC.AGG.ATTCAAATGATC.ATCTTGA.AACAGA.GCGTTGA.A.A.CAG.AG.TATCTTTGAGCCTCT.TCTAAGCCAAGG.T.CT.TTGA.CAA.TGGCTTCCT.C.A.
JJ=   101  MV=                T.CCGCAT.CTCGT.CCACTTGATTGGTTGAGTTGGAATATT.CTTTTTTTAT.ACTTTCTC.ATATGA.CCAA.TCATTTTTT.TTAATTGTCATCAA.CATTAT.TAATTT.GAAT.TAG.TTTGTTATTTTCTTTATCTATAT.AA.AA.AA.CATT.A.T.T.A.ATT.TGTTT.CATTCCATTGTACACAATTTTAGC.GTCGTATATAA.AAAATAACATTTC.AGCTT.CAGCACATCAAATAAACATT.TTTATTTATTAAATAAAACATT.TC.TAATCTAAAT.AAGACTTGG.AT.AGTTTCTGT.T.AATACTTTTTTT.TTGTCATCG.T.AAATTTT.ATTA.AAAACAAA.A.TT.GTCCATAGAAA.T.TAAGC.A.GACAATAAATGTTGAAATTTTGGATTTA.GAT.TTAGCGGTTTTGATTGATATAA.ATCTAC.TTT.TAATA.T.TTT.T.T.TTTGTCAT.GA..TC.TTATT.TTTATT.TTGAAACAGAAAATATTATTTT.AATTTAAG.GAGTATTTAATTCGTTCGAGTTTCTTCTCCCAAAAAAAA.CAT.TTTAAAAAAGAC.GGAGGGA.GCGAGA.GAGAGAG.A.G.GAC.AA.GTGGGTTGCTGAATT.GTGCAGAAATCG.T.CG.TCAC.TGA.TCACTTCCG.A.T.
JJ=   102  MV=                T.CCTTTT.TTTTC.GGTCACCGCCAGCTAAGCGCCTAACAT.TTTCTTAAAC.ACTGAAAT.AAACAC.AAAA.TTATATGAT.AAGAAGTACGATTA.AACCAA.AAATAA.TCGT.CAC.AATTTTTGCCACTATGTCTAATG.TA.TA.TG.TGAT.T.G.T.T.TTA.CCTTT.AACAAAAGAAAATGTGATTTATTT.ACCTTTAACAA.TATGAAAATTTGT.TTTTT.TTAACACAATTAGTAATTTT.AGTGATATTTTCACTCGAATTT.GT.TGATAGCAAA.AGGTGTTTA.GA.AGACCAAAA.A.GCTTAACGCATA.TTGGCTCGG.C.TCGGCCG.AATA.AGTTAGCT.G.GA.CAGTACGGTGG.G.GCACA.C.GAAGATCCTTAAACCGCAGCCTCAGACA.AAC.CTTACTCGAAGCAAAACAGTGT.TTGGTT.CGT.TCGTG.G.GGG.T.T.TAAAAAAA.AAA.AA.AAAAC.TTTTGT.ATTTTTTTCCATTAAAATATTT.TTTTGTTA.AGAAGATTCAAAAGGAGAACGCGTTAGACACACTAAGGG.TGG.GGGCAAGGGAGG.AGAAACT.CGCCGG.ACAGAGA.C.G.GAG.AT.CCCTAAACCGCAGCC.TCAGACTAAAGC.T.TC.GCAT.CTT.ATCTCCGAT.C.C.
JJ=   103  MV=                A.TCGTTG.ACTTC.TTAGCGTTTGACCAACGCGTCGTAAAA.AGGTACAGAA.GAAGAACG.CAATAG.AATT.GAAGATAAT.GAACTAAAAAAGTT.GTGTAT.ATATAT.TGTA.AAA.GATTATCTTTGAAGAAAAGAATA.AC.CT.AA.ACAA.G.G.T.A.TTA.ATTTT.TCTAAAAATTTGATCGAGTCATCG.AGATCATGGTA.GGTATATTGACGT.TTGTA.ATAATGTTGTCACTATGTTA.CCACCAGACTAATAAATAGTGC.AT.GTCGTTTACA.AAACTAAGA.AA.AGATTATTT.T.CTTAGTAGTTTT.CAATCATGG.T.TAAAAAA.GTAT.TTGAATAT.G.GA.AATTATTCTTA.A.AAAAA.T.TGAATATGAATATGGAAGAGAACTTACA.GAA.AATTATTTACTAAATGTATTCC.TTACAT.ATT.TCATG.T.AAT.TAT.ATATTTTT.ACT.AG.CATAA.AAGCAT.CAATTTATTTCCGTAAAGGAAA.AAAAGAAA.GAATTAAAAGGATCAAAGGGGCACGAAACTAGAGACGAC.GAA.GCGTACTCGATT.ATTATCA.GCCTTT.GGTAGCT.T.C.GTT.CT.CTCTCAAAAACCCTA.ACTTCTCTGTGA.C.GA.TCGA.ATC.CGATAGCGT.G.C.
JJ=   104  MV=                G.ATAATG.GCCAT.GTCAACCATATCCCGCAAAAGCCTTGA.TCGTTTCTGT.TTCTTTTT.GGATTC.GTTA.TCCAAAGAT.GGTACCAATGTGGG.ATTTTT.GTTTGT.TCAA.TGG.AAGATCATTACTCTTGTGAATAC.AG.TA.AA.ATTT.G.T.A.A.CAT.TAAAC.TATTTTAGGTACTAATCATAGGGA.CATTTTAACCG.ATCAAACTGTTCC.AAAAC.CAAATTGAATTGAAACTTAA.GTTGTAGTTCAATAATAGTTTT.AC.TCTGTACCAA.TTTAACATA.TT.GAAACTGAA.A.ATAAAAGAAAAT.GGAACAGAA.C.TAATAAA.AATA.ATAAAATA.A.TT.TAAAACGAAAA.A.GAATT.T.GACTTGGATACATTTTTCACATTAGGAA.AAG.GTAAATTCCTCTCCTTTTTTAT.TTTTAT.TTT.TTTAC.T.CGT.A.T.TTATAATT.GTT.GT.ACATT.ATAACG.TATTAGGATACGTATTAAGAGA.GAAGAACC.CTAATTACTTACGAGAGAGGAGAACCCTAATTTTCAATT.GTG.GTCGAAAATTGG.AAGAATG.AGGAGG.AGGAGGT.G.C.GAT.CT.TCAACCGAAGAGAAC.GAGAATGTGCGA.T.CT.TCAA.CCG.AAGAGAACG.A.G.
JJ=   105  MV=                T.ATGTGC.GATCA.CGCAAAATGACTCACATATGGAATGTT.TATTTCAAAA.AAAAAAGC.AATGAA.TAAA.TACAAAGAA.GTAAACTATGGGTT.TGGTTT.GGTCTT.TGTC.TCA.GTTAAGTCAATTATGAATAACTC.TA.GT.CC.TCTG.T.T.T.A.CTG.TTGTT.GTCTATTTACTTTTCGACGTCTGT.TTCCATTTCTC.TTTCATTTTCTTC.TTCTT.GATCAAAACTCTTTAAAACC.AAATCTACTTGTGATATCCATA.GA.TAGAAAATTT.TCTGTCTTT.TA.CTTACCTCT.C.TCTTTTGTGTTC.ATACCCATC.T.AATCATC.CACT.GATTGTGA.C.TC.AACCCATTTTA.G.GGTTT.C.TTCATACAATCTACTCTCTTACCAAGAA.TAC.AAACCTTCCCTTTTTCTGCAAA.CAAAAG.AAA.AAGTC.T.CAC.T.T.TTTCATTC.ATA.GC.ACCTG.ACTTTT.CGTAATTTCACCTTAGAAATTC.TTCTGCCA.GTTTTGTGTATAAGTAAAAAAACAAATTAGAATAGATAC.ACC.CAGATCACTAAC.TAAAGAG.CAAAGA.AAAGAAA.A.A.AAA.AA.AGAGAGGAGAGAACA.TGAATTGTCTGT.T.CT.TGTT.CAT.GTCCAAGAA.A.C.
JJ=   106  MV=                C.AAAATC.CAGAA.TGGGTCCTAATCGATCAAGATAGTATC.TTCCATATAG.GTCTCAAG.AGTTTG.AGAA.GATGTCTTT.CACCGTTTCATGCG.GAAGTT.GACTCC.TTAC.TTT.AAGCAATTGAATGCATGATCGTA.AT.TA.GT.GATA.T.A.T.T.TGG.AGTTT.TCGCTTCCGGTTACTCTGATATGA.TATCTTTCCTC.GACAACTATAACG.AATGA.CCAATATTTGTAATAGAGAT.AGTCTATTTTCGATCTCTCATT.TG.TTTCTTTCTT.TTTTTAACA.TT.ACATTTTTT.C.ATAGAATTCTAA.TACTCACAG.A.TTGTTTA.ATGA.TTTTTTCT.T.AC.AAAAAGTATCA.T.TCAGA.T.AATTTAATAAAAATGGTATCGCAGTGCC.TTT.ATTTACCTTTAGGAGTAAGTTT.TCTTTC.TTC.CGATA.T.CCT.A.A.ATTGTTCG.ACA.CG.TGTCA.ATCACG.AAACCACAACCAAAAAACCTTG.TCGTCTTC.TCCAATCATAAAAAAAAAAAAAAAACAGTGTCCCAATTT.GAT.CAAACAAAACAA.ATTCATA.AATTCG.GAGAAGA.G.A.ACG.AA.AAATCTTCTTGTTGG.CAAATCTCCGGC.G.AG.ATCA.TCT.TTCTTATTT.T.G.
JJ=   107  MV=                T.TCCACG.GAAGT.CCATGTTCATATAGTCCAAATATTTGA.AATATACCAT.ACAAATTA.GCTTGC.TATA.CGTTAAAAT.AAAATCTGAATGTT.TCAAAC.ACAAAT.AAAC.TAA.GCTAAAATAC.TGTTTTTTTTTC.TT.CT.TT.GGGA.T.T.A.G.TCT.GGCAT.TAACCACTTAACTAAAAACAATCA.CCAATTTTTTT.CCAAATTTGTTTC.TTTTT.TTGGTATTTATTGTTTGACC.AGTTGACTCATTTTTTGGTATT.TC.TTGTTTGACC.AGTTGACTA.TT.TTATTTTCT.T.TGGGTTGAAAAA.ATACAACAA.C.CCAATCC.GACC.CGAAATTA.T.CG.CAATTGATAAT.G.TTGCT.G.ACTTAGCCTAACCGATCTGAGCCGGTTT.ATG.ACTCATGACTAATCCATGACTC.CTTCGT.CTT.CGTCT.T.CAC.A.C.AGTTGTAG.CTT.TC.ATGCC.TGAGTC.AAAAACCTCGTGACCAAAAAAA.AAAAACTG.ATTACTAGAATAACAGTTCCCTCTGCGTGTTTCCTAAAC.CAA.TACAAAAAATGG.CGAAATC.AGAGAA.ACACAAA.T.T.AGC.TC.AAACCTTAATCGATT.CAATAAACGAGA.T.CG.CTTC.AAT.TTCCGATTC.C.G.
JJ=   108  MV=                T.TACACC.GATGA.TGAAATTTTAGCAACCAAACAAACAGC.ATAATTCAGA.GTATCATG.TTCATA.TTAA.ACCTCCCAA.AAAATCACAAAATA.TTTTAC.AGGAAA.AATA.TAT.GGAGGTTGGACTTAAAAG.ATGT.TG.TG.AG.AAAT.A.A.A.T.AAC.TCAGC.TTTTACATATTGTCTCATCAATTC.ATTTATTTAAA.AACACAAAAACTA.GATAC.AATGTCAATAAGTTTGACAT.TTATTCTTTGGCTTTTGACATT.GC.CATCGAACAT.ATTTCCCGT.GG.CGGGGTCCA.C.GCGGAATAATAA.AGCCGCTCA.A.TCCATTT.CTCT.AACCTAAT.T.TT.TTTTATATTTT.T.TATTC.A.CTTTCCTTCCTAAATAAATTAATATTCC.ATT.GTTTTAATTAGAACCAATTAAA.CCCTTA.ATT.TACGG.G.TAA.T.C.ACTT.TAG.TAA.CT.AAAAG.AACAAT.ATTAATCACAGTAGTAATCAAT.CTCCCAAA.CAAAAAAGATATAAAATTGCTCGAGAGAGAGAAAGAGAA.AAC.AAAAAACAACTG.AGAAAGA.AGGAAG.AAGAAGA.A.G.AAG.AT.TAGTGCTTAGTCTTT.TTGCAATTCACA.C.AC.ACAT.CGA.AAGAGGGAT.T.A.
JJ=   109  MV=                T.AAAGTT.TCCAA.CTAAAAGTATGATACAAAGTTTGTTTG.ATCAATGAGA.GTTTCTTT.TACCAA.ACGA.TCTGCAGCT.TTGTTGTTGTGCCT.TCTTGT.CCAAAC.AAAG.TCA.ACACTGGAGAATTTTTGCCTCCA.AT.AT.TT.GATC.T.C.T.C.TGA.TCCAA.TTGTGGACTTTAAAGTTTTGTGTT.TCTCCCTTGAC.TAGCTTCAAGACT.ATACG.ATTATCCCCTTCAAATAACA.CTTTCTTGTGTCCTTGTATCCA.TG.TGTGTTGTAT.TGCCATTAC.CA.AGCTTTGAA.T.TCCTCGCTTATA.GTATTGCCT.C.CGGAGAC.ATCT.TTTGCATA.T.TG.CATTGGTTATT.A.AGTTC.T.GATTCTGATCTAGAGCCCTTGATATAAG.TAT.TATGCAGTGATTATAATTGGGC.TTTTAT.GGC.CCAAT.C.ATT.G.A.GCTGATTA.ATA.TA.TTGGA.CTTTAA.TGGCCCAAATCATGGTAAACAA.AACTCATC.CTACTGATAGAAGAAACCCTCGTTACTATCCTCTCACTC.TCC.GAAGCGATTCAG.AAAGTTT.TAACCC.AAAAAAG.C.A.AAA.AA.AAAAAAACTTTTGTT.CACTCGATGGCG.G.CG.AAGA.GAA.TCGGAGCCG.G.T.
JJ=   110  MV=                A.AATCTG.GCGGC.GGACTTGGGAAGATCCTGATGAGTTTA.AGCCAGAGAG.GTTTCTAA.GGCAAG.AGGA.GGAGAGAAG.AGCACTGAAGCACA.TTGCTT.TTGGAA.GTGG.AAG.GAGAGGCTGTCCAGGATCAAACC.TA.GC.TA.CTAT.T.T.T.C.ATA.GGAAC.TGCAATTGGAACAATGGTGCAGTG.TTTTGACTTGA.GCATCAAAGGAGA.CAAGG.TCAAAATGGATGAGGTTGGA.GGACTCAACTTGACCATGGCTC.AT.CCCCTTGAGT.GCATTCTTG.TT.CCTCGAACC.C.AACCTTTCATTT.CTAACCAGC.A.GATTCCA.AGTT.TGTAATTT.C.CA.TGAATCCTAAT.T.ATTGT.T.TTTATTATTGTAATTCCAACCTTTCATG.ACC.AAACGGTTCAAGTTTGGTTTTT.ATTTTA.TTT.TCACG.G.TTT.A.C.AATACGAA.ACC.GT.AATTA.TTGTGG.TCTACTGTTGGATTTGTCCTGA.AATAAGAA.AAAGTTAAAAGTGTCCTTGTCTTGTCGTCTCTTTCTCTC.TTC.AGTGTGAATCTT.TTTTTGT.GAGAAA.ATTGTTC.T.T.GTA.TC.CTCTGAGAGCAAAGA.AACCCACCAGTT.T.CT.CGTT.TGC.TTTCTTCCG.G.T.
JJ=   111  MV=                A.AAGTCG.TTGAT.CGCTTGTAAAGAAGGCAAATAACATCA.ATAAGAAGAT.TATTTAAT.CAATGA.TTTT.TAGGATACT.AATGAATTTTTGAT.TTTATA.GTATAT.ATTT.TTC.CTTACATAGTTTTTCCTTTCCAA.AC.AC.CA.TTGA.A.T.G.T.GAA.AATCA.AATTTTAGTCTTCAACATATTCCT.TGCTTAGTAAT.GAAAGATAAGACC.ATCAC.ATAACTCTTTTGCTATTAGA.TAAATATATTACTAAGCAAAAT.TA.ACTTTATAAT.TTAGTATGA.TT.TCCAAAGAG.T.TATTTCCCAAAA.ATCAAGATT.T.GAGAGCC.ATGT.GTTACAAC.T.TT.CAACTGCAAGA.T.CTATA.T.TAACCATTTCTGATTTTGGTTTCCAAAT.ATT.AAAACCATAAATCCCAAAAAAT.TAAATA.ATT.AAAAT.C.TCA.A.A.GGGAAACT.TGG.GA.AACTT.CGTGGA.AGTTGCCTTGGTGGACCCAATA.AACAAAAC.TAATCAGTAGTATTTAAACAAATCATGACGCCATTTCTT.TAC.AAAACAAACATA.AAGAATC.AGCAAA.GCAAAAT.T.C.GAA.GA.GACACAAAAAAACCT.TCGTTTGTGTCT.C.AG.AATT.TAC.AAAGTTTTG.A.G.
JJ=   112  MV=                T.CAGTAG.AGAAA.TGAGGGATCAAACTTTTTAATAGCGTT.GTCGTAATAA.TTGGATAA.ACACTA.AACG.ACGGTTGAA.ACCTTATTTGATCT.TTGATG.AAAAAA.AAAA.AGA.TAATTGAGAGCTCATAATTTTTT.TA.CT.CT.TGAA.G.A.T.T.GCT.GACGT.CAGCGTCGTCTTGTCAAAAATGTT.TGAAAATTAAT.GAAGAGTGAAGAG.TGTGG.GTACGGTTTTACTTTTGCAG.TCATTTTTGTCGTACATAATTA.CA.TATAAACGAA.AGGAGTAAA.AA.AAGCGTGGG.A.TAGCTCACAGAG.CTGGTGACG.T.CAGCTTA.TTCT.CTACCGTA.A.AA.AAAATCAAAAG.A.GTAAA.A.GCAAGTTTTTTTTCTTACCGAGAGAGAG.AGT.CGGTGACGTAGGCAAGACCAGT.CAAACT.TAT.GCTAT.G.AAG.G.T.TAAAAAAA.AGC.CA.GCTGG.AGCGTG.CCACGTCACAGTCTGTACCACA.AGATGGTG.CTTCGTCTATATTTATCAACAGGAGAACAAAACGCCATT.TTT.ACGCAACCTACC.TTGAACT.AGAAGA.GAAGAGA.G.A.GCA.AA.AAACAAAGAGAGAGA.TGGGTGAGACAA.A.GG.CAGA.TTT.CAGGGACAT.G.T.
JJ=   113  MV=                C.AAGAAT.TCCTA.AATATTCAGATGGCGTGGCGCCGGCGT.AGGAAAAGAA.CCCGTGGT.GAAAAC.ATCG.GCGGTTCGA.TGAGTCCTGTGTCG.GAGAAT.AGCATT.GAAG.GTA.ACAGTGAACGCCGGTTACTTCAG.TA.TG.CA.GCTA.T.G.T.T.CAT.GTCCA.TTCGACCGCATGATCATCTCGAAT.AATAATAAAAA.GTTCCAATTTTAT.ATCGG.TCCAAATAATTGTGTGTTCA.TTGTTCCTCCTCAATTGTTTAC.CT.TTACTTCTTT.AAAAAATCT.TT.CTTGGAATG.A.TACTTCAACCTC.TTACGGTTA.A.GTTCAAA.GTAG.ATTTTTTG.A.GC.AACAAAATCTT.G.GAGGA.G.TTTATCTTGGTAATTTTTTATTTTTTAT.TTT.TTATTAGCAGTAAAAGTAATTG.TCTTAA.TAA.GTATA.A.ACG.A.C.GTCGTTAG.TAA.GT.ACGAC.GTTTGC.ATATATCCTATATAGACTTTTT.GTCCAAGC.TCAGGACTTGCTAAAGCTCGTTCAGAGACTCCAAAAGAG.TTC.ATAAACAAAAAC.CTACTCC.CAGAAA.GTTCTTC.C.A.AAT.CT.CTCGCCATGGTTTCT.CTCTTCTTTCGT.G.AA.TTTT.AGT.TTTTCTAAA.T.T.
JJ=   114  MV=                T.AATTAT.ACTTT.AAACGCATCTCAGTCTCTGGAGCTTGC.ATTCATCATT.GCAGAGCG.TCTGCG.AAAG.AGAAGGCTT.GGTTCCGGGAATCT.TCCGTC.ATCTAT.TGGA.GTC.TAGAGAACAAGAAAATACTTATC.CG.AG.CT.AGGA.T.G.T.G.TGT.GTATA.GAGGCTGATCTCTACTTATTAAGT.TGCCAAGTTAA.ATGAGCTTGTGTA.CTGTT.AAAAGTAAGATATTGTTGTT.TTTGTGTGTTGGGTTATGATTT.TG.TCTGAAATAA.GTGGCTGAC.TT.TATAAACCC.G.TAAATCTCTACG.TCACGCTTG.C.AACAAAA.ATTC.GATATTTG.A.TT.CAATCACAGAA.A.AGTCC.T.CCCATTAAGGTGTAAATTTTTGACTCAA.ATA.CCACAAAGCATAAACCTTTTGA.CAAACC.AAA.AGTTG.T.ATG.A.A.GAAAATTG.GAA.AA.CTCTG.AATGCC.ATTTCCACACGTGGACACTATT.CGTTTAGA.GAACACTTAAACAAACGCAGGAGGCCTGGAAAAAAGAAA.GAT.AACGGGACTCGA.GAGATTG.AGATTA.CGGAGCC.A.C.CCA.CT.TTCATGGAGTCTACA.CTCTCAGCTTTC.T.CA.ACCG.TCA.AGGCAACAG.C.G.
JJ=   115  MV=                A.TGGCTC.GAAGT.AGGTGCAAGACGAGGAAGCGGTGATCG.CGGTTGGTGA.AGGCGGTG.CGTGGG.ATAA.CGAAGGAGT.TGGGTGTCCATATT.TGATTG.AGATGG.ATGG.AGA.TTCTGATCATCAATGGAGATTGT.AT.TA.TA.GAGG.T.G.T.T.GGT.AATGG.TGGAAGAACAGGTATAGGCTTGGC.TGTTTCTCAAG.GCAATGTGATCAC.TAGTT.TTACAAAACAAACAGGGATT.CACTTGTGAAAGACACTTTTGC.TT.GGTTAATGAT.ACACATTTA.TG.TTAAGCGGT.T.AAAAAACAGCTC.ATATGGCTA.A.CTAAATT.ACAA.TTAGTAAA.T.TG.TTATAAGTTTA.A.TAGAA.T.GGACTAATTAATCAGCTAAAGTAATGTC.AAA.TTCTGAATTTTTGCTGATTATT.TATGTA.GTT.CATGA.C.CGT.T.A.CATCATGT.GGG.GA.CAAAA.CCATAG.TGTAAAAAAAAGGCAAATCCGA.CCGTTACA.AAACTCTACCATTTAAGTAACAATTCACAAATTTCGTAA.ATC.AAAGCCAAAATC.CAAAACT.TTTTTT.ACTAATT.G.A.TCT.CA.AAGAAATAGCAATGA.GAGGAGAGCAAT.T.CG.AGCT.AGA.GGAAGATAG.A.G.
JJ=   116  MV=                A.CGGGCC.ACTGG.AGATATATTCTGCAACAAAATTGAATT.CACATATGAA.GAAACTAT..TGCAT.TGAA.AAGGCAAGA.AGAACTTATTCATG.AAGAGG.AAGCAG.AGAA.GAA.CACTAAACTCAAAAAAACATTTG.TT.GG.TA.AAAA.A.G.T.G.AAC.TAATT.CTTTTTAGTGTTTTATTCCTAGGC.TGCTCTGGTTT.TAAGACTTTTTAA.TATAA.GCTTTCTATCTTTTAACTAT.GTGATTAAAGATTATATATGGT.GG.TTGTGTTTCT.TTTATTTTT.CT.TTAAATTAA.T.GCTACATACTTA.TAAATTTAA.G.GTTATGT.TCAA.TCTTGTCA.C.TA.TCCTACTGGCG.T.TAAGT.C.TTCGCTCACACGTCACACACTGCAAAGC.ACT.GAAATTATTTCTTAATTAGTGA.AAAGGT.TTG.GGGTA.T.GTT.A.A.CAAATACC.AAT.AA.ATAAA.TAAAAC.ATATATAGTACATGTTCCTCCA.CCTGTCAC.AGGCAACATTTGCTTTCAAAAGCAAAGAAGCATTTTTTC.CTC.CATTTTCTTCTT.CTTCTCC.AAATGG.ATTCAAC.A.T.TTA.GA.GATGAAGATCTCGTT.GAAGAGAGAGAA.G.AA.CTCA.TGG.TGTCTTACA.G.T.
JJ=   117  MV=                G.AGAATA.ACAGT.CGATCAACGACAATCTTTAGAGTCAAC.CTTCCACTAA.GAGTGTTG.ATTGGT.TTGA.TGAAGCAGT.GAAGGCTAGAAACT.GAAGCA.ACTAGG.GTTT.GGG.AAGTTACTGTTTTAACTTGTAAC.TG.TT.CG.TTTG.T.T.A.C.TTC.TTTGG.TAAGGAAGTAAAACGGTGTTGTCT.TATTGACCCAA.AGTCTCCGCGGCT.TGCTG.AATAATCACAAACCTATTAA.ATATCCAACTCCAATAGGTTCA.TC.TTTTTCCGGA.AACAGATTC.AT.GAAAACTTA.A.AAATTTATAATT.GTATTTTCT.C.TGGTTTT.CGCT.TTCACATG.T.TT.ATTCTAACATT.T.TTATA.G.TTGATTCATTTTAGTTAACATCAATACA.AGT.TGATGTTACTCGTCTAGTTGAC.CTTGAC.TTG.CAAGA.T.ATT.G.T.ATTATTTT.ACA.AA.AACCA.AAATTT.GACTGGCTTGGCTGGTTTCACA.TTCATTCA.TTAGTACTCATAAACCAATCATTAAAAGTAAGAAAAAAA.AAA.CAGAGAAGAAAG.GTGAAGA.AATTGG.ATAATGT.C.T.GCT.TA.TACCTCATTAAACTT.TCTCTTCCTTCT.A.AC.CTTC.TTC.ATTGGAAGC.T.T.
JJ=   118  MV=                G.AGAGTT.TCTGC.ACATTATATTTGGTTTTCTTCTCCTAT.TATGATAGTA.CAAGGATA.ACGATG.GATA.TTGAAAAAT.TGACGGAAATGTAT.TCATTG.TATTAG.CAAA.AGA.AGAGGGTAAATTATGTGTCAAAT.AG.TG.AT.TTTA.A.C.T.T.CAT.AGTAA.CTTAAACTTTTTTTTGTCAATTTG.TTGACATAATT.TGCTTAATTCTTT.TGAAT.TTGAAACATATGATGCAGCA.TTTTGGAGTTAGAATTTAAAAC.AG.TGTAAATTTA.TGATTACTA.AG.AACCCCTTT.T.CTGATATTTTTA.TTCCATAAT.T.AATGATT.CTAG.TAGTAGAG.T.AG.TTGAAATTAAA.T.TCTTG.T.ACGGTCAAGTTTCTAGCACATTAGAAGA.AGA.TCACCTAATTTTCAAAGAAATT.TAATCG.TAA.TCTTT.A.TGA.T.G.CAAGAAAG.ACT.TT.ATTTA.AAGAAT.ATTTCCTTTATTTTCTGGTTCC.TTTATTAA.ATTAAAAGTATATATCATTATTCCTCACCGGCATAGCTT.CGT.TATAAAGGAAAG.GAACAGA.GTTTGC.TTTTAAA.C.A.AAG.AG.AGAAAGAAAAAAAAG.CTCAAAGAACTC.A.GA.AGAA.GAA.GAAAGATGT.A.T.
JJ=   119  MV=                C.ATCAAG.AACAA.CATAATTATAGTCAATCAAAAAAACTA.TAAAAAGACA.TCCTTTTT.TTTTCT.TCTT.CTGAAAAAC.AAAATAAAAAGACA.TTCTAA.GGATTA.AAAT.TTC.ATGATGAGAAAAGTGACCGACAT.AT.TA.TT.GATT.T.G.T.T.ATT.CAACT.TTGATAAAATGCATCTTGTTATTG.AAAATAAAAGC.CCATGATAAACTT.ATTGG.AAACAGAAATTCGTCCATGT.CCCAATGGAGGCTCAATTATTT.TT.AGCCCAAAGG.TTTAGTAAA.GT.AGTAATCAG.C.CCATGGGCTACT.TAGATTGGA.A.AGGAAGA.AATA.CGCCAATT.T.TC.AAACCCTATAG.T.CGCGA.C.TCGTGAGCTACCTTGATCGTCTTCCTCT.GTT.CTCTTACTCAGATCCTTTTTAG.AAAACA.AAA.TATTT.T.GGT.C.G.AATTAAGA.CAT.AA.GTAAG.TAGCTA.TGCGTATGTCTGCAGCTATGTT.TTCATCCT.TTCGATGCAAGACGAGGTCTTCAAAGGTGATGTTGAGAA.GAG.GAAGAAAAAGAA.GAAGAAG.AATAGA.AGACGCT.T.T.GGT.CG.CGCCGGAGATCCCTC.TCGATCTACTGA.T.CG.AGAT.TCT.GACTAAATT.G.C.
JJ=   120  MV=                C.TGCTAA.ATCTC.TTATGTTTCTCCTCCCAAATTATAGCT.GTCACCATAA.TGAACTTA.TTCATA.GTAA.TTCTGTAGC.CACACCGACAATAT.ATTTCG.ATGTAA.AAAT.CTT.TGATCCATCATATTTGTCCTAAA.AT.TA.TT.TCTA.A.T.T.T.ATT.TCTTA.TTTTTATTTGTTATCTAAATATAC.CTAATCTCATA.GCTCTATTAATAT.TTTGA.CGTTAAATCATTGTATAATA.AATAAATTGATGTACGTAACAT.GT.TCAAATATAT.ACATTTATT.TT.CAGTAGACT.T.TTAGACACACAA.TTTATATGA.T.TAGAGTC.GAAT.GCATAAAA.T.CT.CAAACGCGAAA.A.ATAAG.C.GGTTAAACTTTTAAACACAAAATAATAT.AAA..AATTGAGCGGTTAAATCCCAA.TTGCGG.CGG.TTGAA.T.AGT.A.C.CGATCAAA.CCA.AA.GATTT.TGGAAT.TTGACGGAACAAATAAACCGTG.GAGCATTG.GTCAATAACAA.CACTCTTTACTCTTTCTTCCGTTTGCT.CGA.ACCATCTAGTCT.AAGAGAA.AGAAAA.AATACTA.A.A.GAG.AA.AGAAGAAGAGGACTT.GAATACGGAAGC.T.TG.AGAG.AAT.GAAAGCGAT.C.G.
JJ=   121  MV=                T.GATCTC.GGAGC.CAGGTAACCCTAATCTAGCCGAAATCG.AATTGAAAAC.AAAAATGG.ATTCAA.ATCT.TCAGAGAAA.ATCAAAAATTGAAA.ACCATC.GAACCA.AATC.AAG.CAACGAAAAAAGAAGAGAAAAAC.CG.AA.AC.ATGA.A.A.G.A.ACT.ACTTT.GTGGAATAATCGATCATTAGAATG.AGTTGATTGAG.AAAAGTAATCACA.GGCGG.CAATATATAAGACAATGGAG.GAAGCTAGGGTTTACGTTTTCG.AA.AGAATCGGGT.CGGTCCCGT.TA.ACCCGATGA.G.TTTGGGCTTTGT.GAATTACAT.C.AAACTCG.GCCC.ATTGAGTA.T.CT.AGTTTCGGGTT.T.GACCC.G.TTATACATGATGCCACGTAGACCGAGAC.GAA.CAAAAAAAGCCAGAGAAGAAGA.AGTTTC.AG..AGAAA.T.TTT.C.C.GGGAAAAG.GCG.CA.AGAAA.ATATCA.GACAAAAACCGATTATTATTCT.GGGTCCAT.TTTTTCAAAGGTTTATTAAAAACGCAACCGTTTTGTCAA.AAG.CGATAATGAGAA.AACTTCT.TCGACG.ACTCTGG.G.T.TTC.TC.GGGAAACAAGTACTC.AGAGAGAGAGAG.A.TA.TTTC.GAG.AAAAGAAGA.A.A.
JJ=   122  MV=                C.ACTCCT.CCGAT.CCATACTAATATCATATATACGTTGGT.TTAACAACAC.TATCATTA.GTTAGA.AGTT.TAGAACCAA.GAAAAAGACGTTTA.ACAACG.AAAGTT.TTAA.AAA.TAGAACCACTAAAAGAAAGATTT.TG.CA.AA.CAAA.A.T.G.T.TTA.GGTAT.GATTGAAAGGTAAGAGGTTATGTA.AGAAACAAGAC.AGGTAATGTGGTC.AGAAG.ACAAGTTTAAGTACTTCAAA.AATGAGTCTTTGGTAACATAGA.TA.TCTGAAATTT.CCCTCGATT.TG.ATTAGTGGG.A.TCACCAATA.CC.AAGATAAAA.T.CTGAAGT.TTAG.TTCATTGA.C.TC.AATAGTATTTG.A.GTCTT.G.GGGCTCGAAATGATTTTGATTTTGATTT.CTT.ACCGATCTTCGAGTTTCCAAAG.CTAAGC.ACT.TTTAT.C.AAA.T.T.TAGGGTCT.TTT.TA.CTTTT.CCAAAT.TATATTTTTCTGTTTTTGGGGA.CGAATTTG.GCTTTCTTTCTATATAACCCGCGAGCGAGACAGAGACCT.TGA.CCCTCACCTAAA.CCTCAAA.AACCAA.ATTTTGA.C.C.CCA.AA.AGCCATCTCTTTTAG.CAATCAGATTAC.T.TT.GAAA.CTT.TCTCTGGGT.A.T.
JJ=   123  MV=                C.TGAGAT.TTCTT.CATTATTTTGGAATTGTTGTTTTGATA.TGTAATGATG.AATTTTGT.CTTCGC.CGGT.CTATATGCA.CTTAAATGACAATC.ATGACT.ATAATA.TGAT.GAA.AGGATATCGTATTTGTTGGTTTA.AG.AT.GT.TACA.A.A.A.T.TTT.AATAA.TGGGAAAGGAAATGAGGGTAAAGA.AGAAAAAAAAA.AAGACTATGATTC.TTAGG.ATTCTCTTTCATTGAAAAGC.CTTGCGCTTGTGCGTTTCCTTT.TC.ACTATGTGAA.GTAAGACCC.AC.CACATTTTT.G.TGAAGAAAATTT.CACTCTTTT.C.CTCTTGA.TGTA.AACGCGTA.G.AC.AGACACGTGCG.A.CATTT.C.TGCACTATACGTTTTGGGGGGTAGGAGG.AAA.AGAAAACAAAACTTTAAAGAAG.AAGATT.TTG.TATTG.G.AGA.A.A.AATAAAGA.GAG.AA.CCTAT.TTTGAC.GAACGGCTACGATACACACCAG.GTAGGTTG.ATATTAATATATAAACTTTTCATACTACTAGTCTTACCC.TTC.TTCGTGTGGAGG.TAGAGAG.AGAGAG.AGAGAGG.G.A.GAG.TG.AAAGAGAGGAGAGAA.AGCGAGAGATGA.A.TT.CTTA.TGA.GACGAAAGG.C.T.
JJ=   124  MV=                T.AAGTTT.CGAAT.CCCCAAGGAACCAAACAAGGAGAAGAC.AGAACCAGGA.CAAGAATT.CAACGA.GAGA.TTCTAAACC.CAAGTGTTTTAAAA.CAGAGA.AAGTAA.AAAA.CTG.ACCTTGATGATCTCGTTGCTTCT.TA.GC.TC.TTGA.A.G.G.A.GAC.TAAAC.CTAAGTGTTGAATAGCTATGAGAA.GCCATTGAGAA.AAAACTGACTTCT.TATTT.TTTTTTCTCTTCTTCGTCAC.AAAACCATGGAAACAAAACGAA.AA.AGCTTATCGT.CAGCAATCT.CG.CCTATATAT.G.CGTCAGATATTA.TAAGATTTG.T.GTAAATC.TTTT.CTTTATTC.A.GT.TTTGGCTGGTG.A.CCAAA.A.CACACTTTGAGTTTTTAAATATTTACCC.TTT.GAGGCACTTATTACTTAAATTA.CCAAGA.ACA.TACCC.A.ATC.T.T.TTCAATAA.TTA.CA.TAAAT.ATACCT.TTGGTTTCTTATATTCTCGAAA.TTAACCCA.AAGATCATTAGGGTACATACATTCTTTACTCGAGAGAGA.GAA.GTTCTAAAGTCC.TCAAATC.CCGCAA.AGCTTTT.T.C.AGC.TT.CTTTGTTGAATTGCG.AGCAGAGGTAGA.A.AT.CAGC.AGG.AAACAAAAA.T.G.
JJ=   125  MV=                G.TAAATT.TGAAT.GCTTTCTTGAGAGAAATACGACATGTC.ATACTTAATC.ATATAAAT.AAAGTT.TCAT.AGACTTTAG.ATATTGTAGCCGAT.AATTTG.TTTTAT.TTTT.ATT.TTATCTTAAACATTGAGAAGTTT.TT.TT.TT.TTAA.A.A.A.T.TTT.ATTTA.GAAAACCCCATTTTGAACTCGCAT.ATAAATAAAAT.CTAGACAATTTTT.CTGCC.TAAAAAAATCAATAATAGAG.ATTTAAGGTTTAATTTTTCTGT.CG.GATAGTATCG.TTTTGTTTG.AT.AATAAGGTG.G.TTATATGATATT.ATTTTTTCA.A.AAATGCT.CAAC.TAATTTTT.G.AC.ACACTTTTCCA.A.ATATT.T.ATGATTTTCTATTTCTATTTTTCTCAAG.AGA.TTAAAACTTGGGCAATTCCTAT.TTCTAT.TTT.TTTCT.A.CTG.A.A.TTTATTTT.ACC.TT.TTTTT.TTACTA.TAAATATAATAGCTTTTTATTA.TTTTGACT.TTTGACATCTGGTAATTAAAATTGAGAAGCTGTGGAACG.AAT.CTTCGAAGTCGA.AACTGCG.TGTCTA.CGGATTG.A.A.TCT.CT.GCAGCAGCTTACGAC.CACTGACCCTTT.T.GC.TTTT.GAT.TCAATCGAT.A.G.
JJ=   126  MV=                A.CGACGG.ATACA.AGTTCTCCTTTTTTTTTTTGCATGACT.AAGTAGTTTA.AGGTCAAC.ATTTTT.CATA.AGAAGTTGC.TTAGAAATAGCCTT.GGGTTC.AAATAA.AATA.CAC.ATGATTTTCCCGTTTCCACCAAT.AA.AT.CC.CAAT.G.G.A.T.TTT.AATAC.TGAAACGGAAATCAATGCGAAACT.ATTGGAGTAAG.ACCAATTTATTCA.TCTTA.ATCTACCAAATTCGGATACG.ATATGTTTAATACAAGGGAGAT.TG.ATGCTAGCAA.AACACAACC.AT.CTTAATTTT.T.TTTTTTTTTTTT.TAATTAGAA.A.TTCCCTT.CCCA.AATGGTAA.T.TC.AATCGTAACAA.A.AGTAC.G.TTTTGAAATATTGTTTTGGATGGAGATT.TTT.TCCTTGGTTCGCTTGTTACTTT.TCACTT.GTT.TCATC.A.AAT.C.C.TAACTCCT.TTT.AT.TTTGG.ACCCCA.CATCAACTTTATTTGGTCTCCT.CAAGGTTT.CTGTTTCAACTCCTATATAAAAGCAAATAACTCATACGT.TAA.TTAGTACACACC.ACAAAAA.CTTGTC.ATAAGAT.C.A.ATA.TC.GATACCCCCAAAAAA.AAAAAAAAACAG.C.TA.CAAA.GAA.GTGAGAATT.G.A.
JJ=   127  MV=                C.ACAGCA.AATGG.GTCTTCCTAATAGATTTAAGATGTATG.TAGAGACTGA.AAAAATGA.CTTTCA.AGTC.GGAACAAAA.ACAATACAGACAAG.TGGAAA.GCATTG.AGAA.TAT.ACCTCAAGAGATAGAGAGGTTGG.AG.CT.GT.GGAC.T.T.T.G.AAA.AAATT.GAGGAATAAGGAAAAAGAATGAAT.TCCCCTGCCCA.AGTAGAAAAGTTG.TCAAA.AAGATTTGGAGAATAAGATA.CTTTCATATACCAGAATGGTGA.AG.GAATGCGCAT.ATGATGCAT.TA.ATTGTGGAT.C.AATTCTCGTATC.TAATGCAAG.G.CTTTAAT.TGCA.CTGAAAAG.T.TG.TAGTCCAGAGG.A.ATCAA.A.ACTAGAAAAAATAATGTAAGCACACAAG.GTA.CAGTTTAAACGATAAGAACACA.AATAAC.AAA.GCAAC.G.ATT.G.G.ACCAGTTA.TTC.AT.ATTCC.ATACCT.TAGTTATCATCCTCTAATTTGC.CTTTTTGC.CATTCAACTTTCTATATAAAGCAAAGTTGCAAAGACTTT.TTA.CTCTTGAGAGAC.CCCGGCC.TGAGAA.AAAGAGC.A.T.AAA.TA.AGGAAAGCAGCAAAG.ACATCTTCCCAA.G.TT.GGTG.GAG.TTGCAAACC.A.T.
JJ=   128  MV=                A.GTGTAT.CTCTG.AACTGAGCAAAACTAAATAACATTTGC.TAGAAAATTA.TGAATTAT.GTGAAA.GATT.TGAAAAAAT.AGATAACTGTTCTT.TGATTC.ATTTGG.AATT.ATA.AAAATCATGATGACCAAAGAAAA.AT.GT.TG.AAAT.C.A.C.T.CAA.GCATT.TGATTTAACATATGATTATCCAAT.ATCTATAGAAA.TAGTTAGCATTTG.AGTGT.TTTTACTTTTTAGTATCCAA.TTCACTATCATTGATATTTTTA.AT.TTTGTTGTCT.AGCTCGATT.TA.TAACATTTG.G.CTAGTTGTAA.A.TCGTTATCC.C.AACATTG.TATT.CCAAAAAA.A.AA.AACCAGTTAGT.T.ATTCA.G.TGGTTTTGAACTGAGCCCAGCCCAAATC.CAA.TGATGTGGTTCTCGAAACTTTT.TGGGTT.GGT.TTAAC.A.AAA.A.C.CGGTTCAG.ATC.TT.TTCTT.TTGATC.CACCAATTGATTGGACTAAACC.GACTTATA.ACAGTCGCTACACTCCTATAGAAAAGCTTGAAATTGAAC.ACA.GTCGATGAATTT.TCCTCTC.CGCCTG.GAAGATT.G.T.GGA.GC.TCCCAGTTGTTGTTA.ACAACGGTCTAG.A.GA.TTCG.TGT.CTCTTGAAA.T.T.
JJ=   129  MV=                C.GATCTG.AGTTT.CACCTTCATGATTTTATTTATTTTATT.ATTTGACTTT.CTTTTGCT.TAAGCT.ATGT.ATAATCTAC.AATAAGAACCACAA.AAAGTG.ATATAA.GCTC.AGT.TCTATATTGGTGCCCACTTTGTA.AG.AA.AT.TTCC.T.C.T.T.CAA.TTTGG.AGCAAAGTGAAAGCTATTTTGTAT.TTTGCTTGATT.GACTTGTTTCCAC.TAATC.CAAAAGTCTTGCTTCTCTTG.TTTCTTCTTCTATAAAAGAGAA.AA.TTAGCTGATG.TGTTGTTAC.TT.TAACTCTCT.C.TATCTCTATAGT.ACCTTTGAT.T.TTTCAAT.ATAT.GATTATGA.T.TT.ATGGACTCGAA.C.TCACG.A.CCAATCATGTAATTAGCAAGGAAAAGCT.CAA.AGCCAACACAAATGATGAATAG.GCCCAT.GCC.TTGTC.C.CAT.T.T.GTTTCCTT.CTC.TC.TATTA.CTTTCA.AAAACACTCTTCTTCACAAAAA.GTTAAAAG.ACTCTTATCAATATATAAAGGAAGCACGAGATAAAACTT.AGA.AAAAACGAGAGC.CTAACAT.TTACCA.CCAAAAA.A.T.CAA.AA.CAAACAAACAAAAAG.TTTGAGATGAGA.G.GG.CATG.AGC.CACGATCAA.G.C.
JJ=   130  MV=                T.CATCTT.GTGCA.GCCTGCAAAGTTTTTTTCTTTCAAATA.TTGATGTGTA.AGAAAGTG.AAAGTG.ATGT.GATGCTCTG.TTTCTGTTTACGGC.TAGACA.ATAAAG.CCTT.TTT.TGGCCCTTATCTCTCCTAATTAA.AG.AA.TC.TGAG.C.A.G.T.TGA.GAAAT.TAAAATCAAAGCCTTAACAGATTA.ACTCCAACATC.ATTTAGACACACT.TTCCT.TGGATACCACCTTTTTACGG.AAACTTCGAATCTTACATGTAA.AC.AAATCTCAAA.ACCATAATT.TC.ACATTTTTA.C.TACTAACTAACT.CCAAAGATC.T.AAACCCA.TGAA.TTAAGTAT.C.TA.ATCGGGTAATT.A.TTACA.G.TGGTTTTCAGAAATCAATGTGTGTTCAT.ATT.TAGAAGGTTGAAAGTTCATAGT.TAAATG.TGG.GGAAC.C.TTA.T.G.TTCCTATT.ATT.TA.TTTAT.ATTAAA.TTTCAAAGTCGATTAAATCAAT.TTTTAAAT.TCAAAATCTATGCAATAGAATCACCTACTAGTCCTTTTT.TGT.TTAACTAGACAG.AGAGAAA.TAGAAA.TAGAGAG.A.G.AGA.GA.CATGAAGAGCACTCT.CAATAGAGAAGA.G.AA.GGAA.GCA.TGAAGCTAG.C.T.
JJ=   131  MV=                C.TGCAGC.TTCAA.GGTCTCATGTAAAATCCAGCTATGTCC.GGATTTTCGG.TTTGTTTG.CAATTT.GAAT.CCGGTTTTG.TATCCAGTTTGACG.TTTGGA.ATTGGA.TACA.ATG.TATTTGTCTCCTCTTATGTGTCC.AA.TG.AA.TTAT.A.G.T.C.CTA.TCCAT.TCATAGAACAAAAACTTGGCTTAC.CCAATTCAATA.CCACACATTATGT.CATAT.CACTTCACACAAAAAGACAA.ACCATACGTGACCACATTTCTC.TT.TATCCACACA.CATTCACGT.CT.ATCAATTCA.A.TCATATCAACAT.TACATAACC.G.AACCGGT.ATCA.ATCCCAAA.C.CG.GAATTGTATTT.C.CCATA.A.CACAATAGAATTTAGCGTTGACATAATG.AAG.CTTTTTGTAATAATACAGTCTC.AATCGA.TGA.ATATT.G.ATA.T.G.TAAAATCA.AGA.AA.TTGTT.TGGTTT.AGACTCAAATTTCGGTTTAATA.CTAATACC.GGGTTATACCGTAACCGTATATGAACTCATAAGGTACAA.AAA.AAACACAGAAAA.CGAGAAA.TGTCAG.AGATAGA.A.G.AAG.AA.GAAGAAGAAGGATCA.GCAAGTGCAATT.A.CA.GGTT.CGA.GAAGTTTCG.A.T.
JJ=   132  MV=                C.TTCCCG.ATGAA.CTTCTTCAATCTATAAACCAAGTGGTC.GAATTAAAAT.CGATATAA.TCGGAA.ACGA.AACCATAAC.TAAAACGCTGGTTA.TCTGAT.TTTCGT.TCTA.TTA.ATTCAAATTAAAAACGAAAACCA.AG.AT.AA.CCGA.A.A.C.C.GAA.ACTAA.ACCGGAATGTCCACTATAGCTAGA.GCTGGTCACGC.TCCTAACAGTAGA.TTTGA.TTAGGATAAGACAATTGGGC.TTGATGGTCCGGCCCAGTACGG.AT.CTAATAATAA.GTCCAAAAA.CA.TAGGAAACC.G.TCATTTTTTTTT.GTCTGTGGA.G.TTGACCA.TCTG.ACATCAAT.G.CA.CGTGGGCCCAA.A.TCTAA.A.AACCGCTAATTTATTTTCATTTTCATAT.TTC.AAAGCTTTTTACTTTTTTAATT.TCACTA.ATG.TTGTT.G.TTT.T.C.CAACTTTT.GCC.TC.GCACT.TCGAAA.TTTTACAAAATCACTTTGCTAT.TTTCTTCG.AGTTTTCTACTTCCACCATTAAAGCTCAAGAAAAGGAAA.GGT.TATAGCGAAATA.GATAGAG.ATAGAA.GAGAGAG.A.A.AGG.AC.GAAGAAAGAGAGTTC.CTTTAACTCTCT.C.TT.CTTC.CTC.TGCAAATCT.G.A.
JJ=   133  MV=                C.ATATTG.AACCA.AACCAAAATTAACTCTGTTAATTTTTC.CGTCAATTGA.CTTAACAT.CGTGCC.CAAA.TTGGCAAAA.TCGATAAAAGTTAT.CTAATT.AATTCT.AAAG.TCA.ACAATAACTTTGGTATTTAATTG.AT.AT.TT.CGAA.A.A.T.T.CAT.GCTTT.TTTGTCCCAAATTTGAAAGTTCGC.GATTTTTTTGA.CATTTTTCCCCTT.TTTAT.CCTTCCTATTATGATTGAAT.GGATTGTAGGACCGCGAAATCC.TG.ATTTGCAATA.AATCAAAAA.TC.TTTATAAAA.C.GATTAGGAAAGA.CGTTTTTCG.A.AAACGAG.TGAA.GACGAGAT.T.TG.ATCTCTTTCCA.T.AATTC.A.AACTAGCTCCCGCAGTGTGACGGTTTTA.TGA.GCAGTGGATCGCAGAATACAAT.CACTAT.AAA.ACCGG.T.ATC.G.C.AGCACTCG.ATA.GC.GGAAT.CTGCGA.ACATGAAATAAACGATATACTC.TTGACTTA.CTTTGAGAAGAAAGGGAGAAAGGGAGAGAGTTTCGTTTT.AGC.TTTTAGCAAAAA.AAACGAG.TGAGTA.CAATGAG.A.G.GAA.GA.TGTGTTCCTTTTATA.GGAGAGAGGTGA.G.GA.AATG.CAA.TCCGCAAAT.C.A.
JJ=   134  MV=                A.AGATCG.TGGGA.TTCGGAGTATGGGGAGCTGATGGAGTG.ATCGTAGGCA.GTGCAATG.GTAAAG.CTAT.TGGGTGATG.CAAAGTCGCCAACT.GAAGGA.CTTAAG.GAGC.TTG.AGAAACTAACCAAGTCTCTTAAA.TC.TG.CT.CTTC.T.T.T.G.AAA.CACAA.ACATTTGCAGACAACATCTTTAGA.TTGTGTTTTTG.ATTATTATCGGTG.TGTGA.CAATGATGTCTCAATCTTTT.GATACATTTCAAGTATGATTAA.TA.AGTTACTGTG.ACTCAAGCC.AC.ACAACCAGT.T.GCTCGGTTTACA.CAGAATAAT.A.AAAACGT.TATG.ACTCAAAT.T.GT.TTTCCAATTTG.G.TTCGA.T.AAATTTGCGACCCGGTTTGATATTATGG.TTC.GATTAAACCAGAACAAAACAAC.CCTATA.TAT.AATTT.C.TTT.T.G.AAATGAAT.GAG.AA.ATAAA.AAAACA.AAGAAATTCGAAGAGGTTTTTT.TAGGTTTT.CGAAAATTCAAATTACAAAAGTAATCCATCCCGCTGCTC.TAT.AGAAATATATTT.CCCGATC.CAGTTC.CAGTGTC.A.G.TTG.CT.TTATCTGTAAAAAGC.AAAAAAGAGATG.A.GA.GGCG.GAG.CCGCGGGAA.A.G.
JJ=   135  MV=                A.GAAGAA.CGACG.GTGGGTTTAACTTTTATTTTATTTGTT.GAAAGAGAAA.ATATATAT.TTAAAA.GTCA.ATTTGATTA.AAGAAAAATCCAAA.AATTCA.CTGGAT.GTAA.TAT.TCAGATTAAAAATAAACCACTAT.AA.AC.TT.GTAC.T.A.T.T.TTT.ATTTT.GTTTTAATCTTACTTTGAGGGTCG.ATCGGATTCCA.AATTATAATCTTA.AGCAA.ATATTATATTTTATCAGTAG.TAAAAATTCAAAATTAAAAAGA.AC.ACAATTAGAC.ATGACTATC.TA.GAAAAAAAA.C.ATGATGTCTTAT.TCTCTTTAA.A.AATAATC.CCCA.TTATTTTT.T.TC.CATTTCACAAT.T.CCAAA.A.TTCCTTATGTATTCACTATTAAGCTCTT.TCT.TTGTCACTTTTGTGTTTACAAC.ACAAAG.CCT.TAACA.A.AAC.G.A.ATTGTATT.TGG.AT.AAGAG.TTTATT.GGGCTTTAATAAGGAAACCCAT.AATCAGCC.CATTTAAATTCAAATTATAATAATAAACTATTTTCCACA.CAA.TTCCCCAAAAAC.CAAAAAC.GCCGAG.AGAGATA.G.A.GAA.AA.GAGAACAGAGGAAGA.AGACGAAGCGAC.G.AA.CCGT.ATA.ACGGAGAAA.T.C.
JJ=   136  MV=                T.ACGAAT.ACGTA.TCAGAATAAGATTCCATTTTACCTTTA.GTTAAAACAG.ATATGGAT.TAGCCA.AGTT.TCGTTAGTA.TATTGTCATATTAT.TTTATT.GAAACA.GAAA.AAA.ACAAGTAAAGATTACTTAATCAT.TC.TT.AA.TCAG.G.C.C.T.GTT.CTTAA.TTATCAAAAAAAAAAAAAGATTAC.TTCATCATGTC.GTAATAATATCAC.TAATC.AATCCTTTTTTTTTTGTCAT.CACTAATCAATCCATTTTTTTA.GC.GAACCTTAAA.GTCAAAGGT.GT.TGTTACTTT.G.GACGATTAAATT.TGAATTATA.T.AATTTAA.AAGA.AAATTGGA.A.TT.TAATCTGTTGA.G.GTTGA.A.ATTCTCTCTTTTTATATATGGCGGTTGA.AAT.TTAAAAGTAAAGTATTGTTTGG.TAGGGC.CCT.ATAGT.T.TAA.A.C.ATTTACAA.ATC.GG.CCCAC.ACATTT.TTGTCATTTTAGATGTCGTAAA.CCGCTTTC.CCTCGTCTTCGTTCCAATTTAAAAAGCAAAACAATTTCA.AAA.AGTCTCATCATT.TCCCATA.AACCTA.AAAGCTT.T.T.TAA.AA.ACTCAAATTCGATAC.GAGAAGAACAAG.A.TT.CGCG.CAC.AAGACGATC.G.A.
JJ=   137  MV=                T.TACATG.GCGAC.GAAGCTTTACTGTACTAAAAAGTATGA.TTAGAATGAA.TGATTTAC.GTCTAC.AAAT.CTAGCACGT.ATATTGCTCGACTA.GTTCCG.TGTCAA.TGAA.GAT.TGTCTAGAACAATTAAAGACGTT.TT.CT.TT.TCTT.T.T.C.T.TCT.TTTGT.CAACAGACTAACAGAGCAATTAAA.GACTTAAAAGT.ACTGTTACTTTCA.GTTAA.AATTTGTCGAGGATATTAAA.AATAATTTCTCGGACTTGAGAT.TT.TTTTTCTTTT.TTACCATAT.GG.TTTGCTTTC.A.TTCGAATTTTAT.TATTTGAAT.C.TTAGTAG.TATT.TGCGATGT.T.CA.AAAGTAAAAAG.T.TACTA.T.AATTGTTCGCAGTTAAAGACTAGCTAGT.CTC.TCTAGCTATTATCGTTGGAGTA.TTATTT.ATA.TATTT.T.CAC.C.T.ATCATAAT.TAA.AT.TAGGC.CTTAAT.GAATATATCTCTCTCTCTCCCT.CTAACCAA.CTTTATGTTTGTTTTATAAAATGGCATAAGCATAACCAA.CAA.GAAGACGACTTT.CTCAATA.AAACCA.AAACCTC.T.T.TCT.CA.ATCCCACATAGAGAG.AAAGAGAGAGAG.A.GA.GATG.AGT.CGGAGGAAC.A.A.
JJ=   138  MV=                G.AACGGC.CCTAA.GCTCGAGCGAGAATCGATTTCATCACA.AAAGCAGTAA.AAATCTAC.ATAAAA.GTAA.TGATTTTTC.ACAAGTTCAAACCA.AATTGC.CTAAGA.AAAT.GAG.AAAATTTTCGAGAATCTTCATCA.CC.CA.AA.TGAA.A.A.AGT.TGA.GATCT.TTATGGGAAGAGAGAAAGACCTGA.TCAAGTTTGCT.GAGATGATAATAA.CAAGT.TGATTTATCAATCTCTGCAC.CATAAGAAGATCCATTCTTCTT.AAACTCTTCCCAT.TCTTGTTCC.GT.ACTGATTCT.G.TATATGAACTCT.TCCTCAGCC.A.TTTTTGT.TTCA.CCTTAACC.A.GT.GTGAGATCGAA.A.AATCG.T.AACTTTAAAGCAGACTTGATTCGATTCC.ATT.CCATCAGAGCCACTTCACTAAA.CCGATC.TAA.ACCGG.A.AAT.C.A.ATTTCTGT.ACT.AA.ACCGG.TTTTAT.TAGCTAAACCGACTCGTCGTCA.ACTTCGAA.GTTCCACTTCCAATAATTACCTCCTTCGTCGTCGCTTTC.GAT.GGTCGAAATCAG.TTGGTAA.AGAGGA.AACTCTG.A.A.AGT.TG.TGTTAAAAAAAAAAC.TAGAATCATGGC.G.GC.GTCA.ATG.ACGAAACCC.A.T.
JJ=   139  MV=                C.TCAATA.ACTTC.TCTCGGTCTTCATTTGATACTAATCGT.TGTAATAATA.AAGCATCA.TGTAAG.CAGA.AATAAAAGA.AAAGATCATGTACA.CATTTG.TTTAAA.TGCC.AAA.AAAGAAGTTAGCACCACAGTAAT.CT.AT.AC.TAGT.T.T.T.C.GAT.TAAGA.AGTGTTTGTTAAGGGAAAGAGAAA.TTAAATTAGCT.TCGATGTTACCAG.TCACG.TGAATCGTTGACTTAATTAG.TTTCCTTTTCCAGGTTTTGTGC.AA.AACTTTTTCT.GAATTTTGT.GG.GAAGTAGAC.A.ACGAGGAAATGA.GCTCATGTG.A.TTTCGAA.ACCT.GCAATTAC.A.GT.TTGTTTACGTA.T.TATGT.T.GACCTCATTGAAGTTGAAAAAGACATTT.AAC.AATTCTGTAGCTGGTTTACTAA.CCGTGC.GGT.TTTAT.C.TCC.G.G.TTTTCTGG.TTTATT.TGGTT.TATCCT.TAACCACAAAACAAACGTCACA.ACTCCGTC.ACCGCAAACTAGGCAGATTATCTGGTTTTCCGGCGGTTT.CTC.GTTATCTACGAG.AGAGTGA.GAGAGG.AAATACC.T.C.GGG.GT.GAACTCGCTGCGTAG.CCAAAGCCTCTT.C.AA.TTTT.GCT.CTTTTGTTC.A.A.
JJ=   140  MV=                T.TCCGTC.GCTTA.ATTATTTTACACTTTTATTGAATTATT.AGAATGTGAA.AAATGAAT.CTTTAT.TTAA.ATATTGTAT.GCTTATTATAAATT.TTAAAT.TTACAT.AAAC.GAA.TTACTAATATTTTTATATATAAA.TA.AT.TT.ACTT.A.T.T.G.TAG.GACTA.TAAATATATAATTAAGTAATGTGA.ATAATAAGATA.CAAAAAATTTAAA.TATAT.TTATGGTATGTTTTCTATTT.TCAGTGATATATTTTTATTAAA.AA.GAGCCGAACT.TTATTAGAC.AG.TATACTAAT.T.GTTGTCTAAACC.AATCAGAAG.G.CTAACCA.ATCT.TATTAATA.A.AA.TATAATTTGAC.T.AAAAC.C.AAAATGTTCACATAGTTTTGATATACAT.TAT.TATGGCTAATGGGTTAATCTTT.AGGACA.AAA.TGGAT.T.ATT.T.T.TGCATTAT.ACA.AA.ATTTA.AAATAA.TATAAATGACATTTTCTTTAAT.TAATTGTA.TTTAATGCCGTATATATTAAGTATAAACTCATTTCTCTT.CCT.CTTGAAAAACTC.ACTTTAT.CACCAC.CAAAAAC.C.A.AAA.TT.CACTGCCAAAAAAAA.CACATCAAAACG.A.TG.CCGT.CGG.AAGCGGAGA.G.C.
JJ=   141  MV=                T.CAGCGA.ATTCA.GCTCCCTAAAGCAATCCAACGGTTATT.TTTATTTTGT.GTAACAAA.CTTTTT.CTCT.AATGCATAT.AGATTAGACCTAAG.ATATTT.TGATCA.AAAA.AAA.AAAAAGGACCTAAGATATTGAGG.TA.AC.CG.AATT.A.T.A.G.ATT.ACTAG.AAGCCATTAAATTTTCGAAAAAAG.GAAATTGGTAT.CTTAATTTTTCAA.ATTGA.CCTAGTAAAAGTGTTATTAG.AAACGGAGAAGAAACTCACACA.AA.AAAAAGGAAA.CAAAAAGGC.TT.CGAGTGAGA.T.TGTGCGATGGGT.TAAAATAAA.C.GGTTAAG.ATGA.AAGACTAA.A.GC.AATCCAACGGC.T.ATTGA.T.TCACCGACTTACTTGAAAATGGAAAATG.TTA.ATGAACCCGGGAAAATGTAAAC.CCCAAA.CAC.ATGCG.C.ATT.T.T.AGCTACCA.TCT.AA.TGAAA.TTACCG.AACTTACCCTCCGATGCAACAT.TAATTTCC.TAAAAAATTTCTGGTATATATACACGAAGCTTTGTATAT.CAC.AGCAAAAAACGC.ACAACGA.GAAAAT.AAAAAAC.G.C.ACC.GC.CGGTAACAATTTTCC.GGCGAATCTGAA.A.AC.TAAC.GAT.TTTTCTCGA.G.T.
JJ=   142  MV=                T.TGGTAG.AGAAA.GAGAAAGTCACCATAATAGGAGGTCTT.TAAATATAAA.ATGAATAT.CAATAA.TAAT.AAAAAAAAT.CATTGAGAGAATCA.AGAAGA.GATTTG.TGTC.TTT.GTATAGACACTTAAGACTCTTTA.CC.AC.TT.ATTT.A.A.A.G.ACA.CTACT.TTTCATGTGTTTCCTTTTAATTGG.TCAATGTGTTT.TTGACATTAAAAT.ATTAA.ATCTTTTGATTTTGAGACAC.TCAAAATAGTGGTTCACTAATG.AG.GATGCTAATG.GGCTTGCTA.GA.TAACTTTTT.T.TTTTCTTCTTTT.ACAAGAAAT.T.GAATGAT.ACAC.GTAATAAG.T.TA.TTTAGCTTATT.G.AAAAG.C.TTCGCATTAGACTTTAAAGACGTCACCG.AGT.CAAATTTCGGTTACTACAAACT.CCAAAA.CTC.ATATT.C.AAG.C.T.CTCTCTTC.TCA.CT.TTTTC.TTCTTT.GGCCTCCTCTACATTACCAAAG.TTTCATCA.AGATTGAGTATGGAGTGGTGGTTAAACGGAGGTGTTTGG.ATG.ATGATGATGACG.ACGACCA.TCATTT.CTTTTGT.T.A.AAG.CT.GAAGATACCCTTTTT.TACAACTGGAGG.G.TC.ACTT.ACG.GCAAGATTG.C.T.
JJ=   143  MV=                C.TAGACA.CTTTG.CCTCGGTAGTACTAGTTGTGATGACAG.AGACGTGCAA.GATCTCAT.CTTTTT.TGTG.GTTCACGGG.ACTACATTGCGGCT.AGATTT.GGAAAG.AGAG.GAT.AAGATGGTTTTAGGGATTTGGAT.TG.CC.AA.TTTG.G.G.G.C.AGT.TATCT.AAAACCCGGATCTTCTCTTCAATT.TTTCGAGTTGT.TTTGCTGAAAAGC.CCGTG.TTTTTCTTGGAAAGTTAACA.AATCACCCCAATATTTGCTTTC.AA.ACAATTGGGC.TCATTGATC.TC.TTGAATGGG.C.TTATTTTGGTTT.TGAGCCCAT.T.CTTTCTT.ATTC.ATTAAAGG.A.AA.AATCCCAAGAG.T.GAAAG.G.GACATGTTCCATAGACCTTACATTTCAA.ATT.TGATATTTGTCTCTATGATACT.TAAGTC.TTT.GTTTG.T.ATG.T.G.TAAGAAAA.AAA.TT.CTATA.GTAGAT.ATTTGTATTTGTGGTGTGAAAA.ATCCTTAT.CTTGAAGCCATATATCAATTACTTACATATTTTTCTCCT.TCT.TTCATCCCCAAA.AAAGGTT.TCTCAT.TAGATCG.G.T.ATC.GA.TGGCTGCTGCCGCTA.ATACCTCCGCCG.T.TT.TCGC.CTC.TCCGTCGCA.G.C.
JJ=   144  MV=                C.TTTATC.CTCGA.AACGTTTCCCACATTGTTTCCTCCGAC.TGTCAATAGA.TCATAGTA.CACCAA.CCTG.TTTCATACT.CTCTTTTATGAATT.GGAATT.GAAAGC.GAGC.CTG.TTACAAAAATTTATTTTATAAAG.TT.TC.TG.AATA.A.G.T.G.TTG.TTATT.CAAAACCAATATACGAATAGTAAT.GGGCCTAATTGAGATCGTTGGTTTA.CATAT.GGAGCTATTTTGAAGTGTCA.ACAAGAAGAGATATTTAGATGT.CG.ATAGGATAAT.TTGGTGGGG.CC.TAGAAACGG.C.TAGAGGAAGTCA.AATCAAAAT.G.TGACTGT.ATGG.CCCATTGT.A.TT.GTATCCTTCTT.C.CCACA.G.AACAAGGAAGACATTTGTGTCCTCCACC.TTT.ATTCACATTTGTAACTGCTAGA.CGCTAC.TAG.AACCC.T.TGC.C.C.TACACGCT.TTC.CA.CGTGG.CATCCT.CTCGTCCCAGCGAAATCTCCTT.GATATTAT.TTTTTTATTTCCTTATAAAGAACAGAATCTCTTCTTATC.CTT.TTACCTCAAAGA.AAACATC.GAAATC.TTAGAGA.A.G.AAG.AA.AAGAAAAAGAAGAGA.AATGACAGAGAA.G.AA.AGAG.ATG.GAAGTGGTG.A.A.
JJ=   145  MV=                A.GGGCTC.AACGT.GGAGAGCATATGCTACTTCCGTTTTTG.GTTGGTTAAT.TAAGATTT.GATTTA.CTCT.TGTTTGGTT.TCCATTGTTCTTCT.TTTTCA.CCTTGA.TGTA.ACA.GTCGAGTTTCTTCCTAGTGTTAT.TA.AA.TA.AATA.T.A.T.T.TTT.ATTGAAGTAAAGATTGGTGAGAATATTTAT.TCAATACAACA.AAAATTGAAAATT.TGAAC.TCTAGTTTTGATTTCATTAT.CTGCATTATCTTTGAGTTTTAG.TT.AAAATTAAGC.CAAAAACAA.CA.AAAACAAAG.C.TGAAACCTAATA.GACTAAACT.A.ATGTAAT.ACCA.TCAAACTT.A.CG.AATTCCTAATT.T.CATTT.T.TAAAGTCACAGTGACTTGGATTAAAGTT.CCC.AAAATATTATAATCTGAATGCA.ATTTCT.TGT.ATTAA.T.TAC.A.A.CGATAGTC.AAT.AG.AGGCC.CAGAAG.AAGGTTCAAATAAAGGCCCATT.ATGGCCCA.AGTTATAACCCGAATAAAGGATCCGATCGAGAAGGAGAG.AGA.CAACAGTCACAG.ACACAGA.GAGATG.GCGAGAG.A.G.AAG.AA.GACGTGTGTAGAGTG.TGGGCACAAGGT.T.AA.ATCT.TTG.TTCATACAA.T.A.
JJ=   146  MV=                C.TCTCCT.GGAAA.TTTAGATATTACCTGAATTCATGGACA.TTGTTCTTAA.CCATAACA.TTATCC.TCTC.TTTCTCCAC.ACCTATATAAAGAA.CATGGA.GACGAG.TTCT.TAA.AATTTGCAAGACTCTTACGGTAA.AT.TA.AA.CACT.T.A.T.C.CAG.ATTTT.TATTGTAATCTATATTATTGATTA.GTCTGCACGTA.CTTTTGGGACTCG.TGGTT.TGAATAATTCTCTTTTCTCATAGAAAAAGAAGAAAAAAGATTC.TC.TTATTGTATA.AGTTAGGTT.TA.TGCTCTTCC.T.CTTCTCTTCCAC.CTGAGTCAA.C.ATCATCC.TTTT.CATCTTCA.A.AA.GCTTTTTCCTT.T.TAAAA.T.CATTTTCTTTATATTTTTCTTTTTCTCA.GTT.TTACAGTTCATTTTTTTCAAGT.TTTAAT.TCT.GAAAC.T.CAG.A.G.CTGGTTCT.CTG.TT.TTGAT.CACATG.GTTTTGTTCAGAACATAACTCT.TGTTCCAC.CAGGACAATAAATACCATCTTCTGATCACACGTCATCTT.TCC.ATATTCAAGAAA.ACTTCAT.TTTCCA.TCGGAAG.A.T.TCG.TT.TAGGAGAGAAAATGG.AAAGTGGCTTTT.A.TT.CAGA.TTG.GAAAGATAC.T.T.
JJ=   147  MV=                C.TTCTTC.TTCGT.TCAGAAAGCAGTGTTCATA.GTTTTTC.TGGTTTGCAA.TAGCATTC.CAGTGC.TCTT.GTCTGTCAT.AGCTACAATGAATC.TTATTT.GGCCAC.AACA.TCT.GGGTGATATTCCTCTGATACAGC.AA.GC.TA.TGAA.A.C.G.A.GCC.ATGGT.ACTTATCATGTTTGCTTTTTGGTC.TATGGTTGTTG.CATTTGCATTTGG.AGTTT.GTCTTGTATTGATGCTCCTT.CCATGGCATTCCTTCCATGTCT.TT.AGCTCCAAAG.CACATAAGT.GA.TGTGTATGT.A.GGTTTGTGAACA.TTTTCCATT.A.CACATTC.AAGC.TCTTGATT.G.TT.TCTATCTGCAA.T.CTTTC.A.TAAGTTCGTTCACAGTGATTGATCAAAT.ATG.TTGTCTTTTAATTTGGTGTGGT.CTCTGA.TAC.AGTTC.C.TCT.G.T.TTCTGGGG.ACT.AA.ATTGT.CACAAA.AGTTAAATTTGTGGGTCAAATC.ACAATTTC.AAATAGTTTCTAAAAGTCGTCCCCGCCGTCGCTACGCAC.CTT.CATCAAAATCAA.ATCACAA.TTTCCT.TGGCTCA.C.T.CGC.TC.TCACCGGCTGCGAAA.CCAACGAGAGAT.T.CC.ACAA.AAT.CGAATCTTT.T.G.
JJ=   148  MV=                T.ACAATG.GACAA.AGGTCTTATAAAGAAAATAGTTTTCTG.ATATCTAATG.TAAGATTA.TTATTT.TCAA.ACTACAAGT.TAATGAAATTTGAA.TAATGA.TAACTA.CAAG.TTA.ACAACCTTGACACAATCCCCAAA.TT.TC.CG.ATTA.A.G.A.T.TAC.GTAAT.ATTTTTAAAAACTGTTTAAGAAAA.TAATCGAGTTT.TACGAGGGATTTG.CACAC.AACGACCGTATCATTTTCCC.TTAATTGCATTGATTACACCAA.TT.TAAAATAAAT.AAAATAAAA.TT.ACACGTTAA.A.ATAAGTTTCTAC.CCCTAATTA.A.CTTTTGT.TAAT.TTAGTACT.A.CT.ACTCTATTCAA.C.GTTTC.A.ATTTCCAAAACAAATCTCATTATTATTA.AGG.TAAAAAATAAACCCAAAATAAA.AGGCAA.AAT.AACAG.T.TTT.T.T.ACTTTTTT.ATA.TG.AAAAC.CAAAAA.AGCAAAATAAAAATTTACTGTT.GTGCGTCA.AATCATTCTCATCTTTTAGTTTTGTCGCACAAAAAAGAG.TTG.CAAATCTAAAAG.AATATAA.TTGCAG.ACACAAA.G.A.GAG.AG.AAAGAGAGAGAGCTG.TTGGAGTGTGAA.C.TA.GAGA.AGA.CAATGAGAT.G.A.
JJ=   149  MV=                C.TTTCAT.TATCA.TTTACCGTGATCTTTTTAAAAATATCT.ATATAAACGA.TAAGTATC.TCATCA.AAAC.AAAATTGAA.TAATGTGCACGTTT.GTAAAA.ACTAGA.AAAA.CAG.GCAATAAACATCATCATCCAATT.AC.AC.AT.CTAG.T.A.A.G.TGT.GATGC.AGTGGCAAACTGGCAATAAACCAA.GAAAAATCGAG.AAAGAGCAGATGA.GACAG.TGTTGTGTTGTCAGGGTTAA.TAAAAAAAAAATGAAGATATTT.TA.AAATTTCATA.ATATTTAAA.TA.ATGAAGTAG.T.TTTATGATCTTA.TCCATAAAT.C.AATTTTA.AAAA.GGTTTAAA.C.TT.TACTTTTCCGT.A.TCAAC.A.GCGTGTTTCGAGAAGATTCGGGAGGACA.CTC.GTCGAACGGAAAAGTCGTCTAA.GCCTTT.ATG.TTCGA.A.TCA.A.A.AACTGACA.CGT.AA.CCTTG.CTCTCA.AACAGAAAAATAAAATAATGTT.AGAAAAAT.CTAGAGAAGGCTATAAATACTCCGTAGATACTTTGTCTT.CCT.TAGATATTTTGA.TTTCTGC.TAAAGC.TGTCTGA.T.A.AAA.AG.AAGAGGAAAACTCGA.AAAAGCTACACA.C.AA.GAAG.AAG.AAGAAAAGA.T.A.
JJ=   150  MV=                C.GAGCAA.GAAGA.CTAAGATGCCAAAATCTCAACTTTTTG.TGCGATTAGA.ATTCAATT.GCATCC.GAAT.TAGAAACCC.ATTAACGGATGATT.CAATAA.GGAAGT.ATCA.AAT.TGATCAATCGAGCCAAATCATTT.GG.AG.AA.ATAG.A.A.A.T.GGG.AGAAG.AGAGGGTTACGCTTCCATGGCTTT.AAGCCAAACAG.GCTCTCGTGTAGC.TAAGC.CACCAACAAGCCTCCTGGTT.TTGGAAAGTAAATCACCTTTCA.TC.CACGACATTG.TTGCTGAGC.TT.CTTCACTTT.T.CTTCTTCGCTTG.ATCTGTTAT.T.GTTTTAC.CAGA.GACGACGA.A.GA.CACAAGGGTTT.C.AGAAA.T.GGCTCGATTTGATAAAACCTCATGGTTC.ATG.AATTAAACCGGGTACATCACAC.TCTAAA.TTA.CGGTC.T.AAA.A.T.CGGTTAAC.AGA.GC.AATTG.TATGGT.TCGTATGTCAAAACGCAGCCGT.TTCGTAAA.TACA.TTTGCCTTGATAAATTTTCACCTCTTTTGGGTTT.CTT.CTACTAGTCTTC.ACTTCCG.TCAGCT.ATAGCTT.T.G.GAG.AA.ACTGCATCAATGGCG.TTGAGATTGACA.T.CG.CTAA.AAC.GCGCCGCGG.T.T.
JJ=   151  MV=                G.AGTCCT.GTCGC.ATTTGATTCCGATTTGTGGACCTGGAA.AACGAACGAG.AAAGTGAA.GGAAAA.TGAG.AGAAAAAGA.ATCAATTTTTTCTC.GGGAAA.AGTATA.ACAG.AAT.CACCAGATTATTTACCTACAAGC.GA.TG.GA.ATCG.T.G.G.A.GCA.AGAAG.CCATTGAGATGGAAAAAACCAAGA.GAATCCAGAAA.GCGTTTTGCATCG.TCGTC.ATCAGGATCATCTTCATCTT.CTCTCGACTGTGTTGAGTGATT.TT.GGTGGGAAGA.GGAAAACTT.CA.CATCAACTA.T.ATAAACGATATT.TATCGTAAT.T.ACATTAA.CACC.CATCTAAG.T.TG.GTGAATAGAGG.T.TAGAC.A.AACAGGGGCAAATACGTTACTTCGAACC.AAT.TGGGGAGAGAGGGGTAAATAAG.TCATTT.CGT.TTAAC.C.AAG.T.A.AACCGACT.ATA.GT.GGGTA.CAAATA.TTAAACCAACACAAATCTAATT.TTTTCTTT.TTCGGTTTTCTTTTTATATCGTCTTCTTCGGAAATTAGA.AAG.GAGAAGAAAATC.TGAATTT.CTGATT.GCCGGCG.A.T.GGA.AG.GAAGAGATGACGGCG.GAGGGAAAGTTA.T.TG.GGTT.GAT.AGAGAAAGC.G.A.
JJ=   152  MV=                C.GAAATC.AACTG.CTCATAACCAAAGAGAGCCTATGTATG.AAAGAGAACC.CAGCCATA.GAAGAA.GATG.AAAAAGGGT.TCTCGGTTAGGATA.CTGGAG.CTTTAG.GGGA.GAG.CGACTCAGTGGTGGGACTTTGGT.AC.TG.CT.CATA.T.T.T.T.TTA.AGTCC.TTCTTCTTCTTTCTTCCTCATTAG.GAGGACTTTTA.GTGCTTATATAAT.ATATA.TAGTGAAAATGTCATCTCTC.TCTTTCTCTCTGTAGTGCTTGT.TT.CTGTTGTTCT.CTTTGAAGT.TT.GAGAAGTGC.A.TTTGTGTTCATA.TTCTGTAAA.T.TTTATTT.ATGA.TTACAAAC.T.TT.AATAAGATCCT.T.TCTCT.T.CTTATGCTATTGGACCACTATTTTCATT.TCC.AATTTCATACTTTTAGTTCGGA.GACAAA.ATG.AGATT.A.TTA.T.T.ATTTTTCC.ATT.GA.GTATG.ATGAAT.ATAAGAAAATTGGAAAAATAGA.GGATAAAA.CCCCAAATTTTCATTTTAATAGAAAAAATTGGGGAAGAA.AAT.TTACAGTGTTGA.AATTGGT.TAAACC.CTGACAC.T.A.GCA.CC.TTCCTCAGTCGCATC.ACCACCATGTCA.G.AG.CGCG.ACC.GCCGCGAAC.G.A.
JJ=   153  MV=                G.AGAGGG.ATAAG.GACCGAGTATTATGTTATTTATTGTGT.AGCTACCAAT.CTTTATTC.TTTAAA.TCTG.ACATAAAAT.GCTACAAACTTTTT.ACCTCG.TCTATA.GCCC.CAA.AAAACCTAACCACGGTTCTAAAA.CC.AC.AC.ACAG.T.G.A.T.TTT.GGTTG.ACGACAATGCCTCTCCTTCCTCAA.AACGATTTATT.TACATTTTTTAAA.TCAAA.TGTTACATTTTATACCATAA.TTAAGTCTTTTTACAGAATACT.TA.GATGGAAGAG.ATGTATAAA.AA.AGGAGGAAA.T.TGTAAAAAACAT.ATTTCGATC.A.ATTAAAC.CAGG.ATTCATAA.A.AA.TATAAGTATAT.A.TATAA.A.TGATGTTTCGTTTAGCGATGAACTTCAC.TCA.TATGATAATACTTAACAATATA.AGTACA.TAA.AAAAT.A.AAA.T.A.AAATTAAT.TGT.TT.ACGAA.AAGTCT.ACAAATACTGCATGTATAATTA.ATGTTCTC.TTTATTTATTTATTTATACCTTACCAAGATATATCTATA.ACC.GCATAGAAATAG.AAGGCGA.AGAGAT.AATTTCC.A.A.AAA.CA.AGAAAAACCTCTAAG.CTCAAAAGATGT.T.GT.TGAG.AAC.GATGGCGGC.G.A.
JJ=   154  MV=                C.TTCCCC.GCGGC.CACCTTAATATTTTCAGTTTTTTTTTT.AAATGTTTTC.AGATATTT.TAAAAC.TCTA.TTAATATTT.CCAGATTTTTTGTT.AACTCT.TGAACA.AGTA.CTA.TTAATATTTCCTTTAATTACATA.CG.TA.CA.TAGT.A.A.T.A.ATA.GATTT.CTCCTATAAAATGCTTTTCTTTTT.TTACTTCAGCT.CCTATATAAAATA.CTCGG.ATAAATAGATCCTAATCAAT.AAATAAATAGATTCAGTTTTTC.TT.TTGATTTAGT.CGTGTACAA.TG.ACGATCACA.A.CAAAAAAGCCCA.TAAATATAA.T.TTACTCA.AAGT.GATTAAGG.G.TA.AAATTGTCATT.A.TCTGA.T.ACGTGTTTTAGTTGAAAAATTGCTATCT.TCC.ACCTTCTTCTATCTCTCTACGA.AAATAA.TAT.TTTTG.A.GTT.T.T.GTTTTTAC.TTT.TT.GTTTT.TTTTTT.TAAAATTTTTTTTTCTTCAAAA.ATTCCTCC.ATTGTTATTACATAAAGGAAAAAAGAAAGGTCTCTGAGA.TTT.TCAAATCACCAT.CATCATC.ATCGTT.GAAGAAG.A.C.GAA.GA.AGATACCTTCCTCTT.TATCTTCTCCGA.T.TT.CTCA.ACC.TTCCCGTCT.G.C.
JJ=   155  MV=                T.TGTCGT.AAAGA.AATGTCGAGAATAGTCATGGAGACAGA.GAAGGATGAA.GAGACTAT.GAACTC.TAGG.GCTCGTGCT.TCGGATGAAGCTGA.AGCACT.GTCAAA.GAGC.TCT.CAAGGTTTTTCTACGGTGCAAGC.TG.AA.AC.CGTA.C.C.C.C.ATA.TGTCT.TAACATCTTTTGTTGAGACAGTTC.AAACTCTTGAA.GCTAGCATGGAGT.GTATG.TTTTCTTTTCATTTAACCAA.AGATTGTTTCTTTTGTCTGTCT.GA.AAATATTTGA.GTCATCAAA.TG.TATCCAATT.T.TGTATTGCTTAA.TCAATTGAT.T.GGTTTTT.TGCC.GTAATTCA.T.CA.ATTCATTATGA.T.TGTCC.T.ATGTGTCCAATTCTGATTAAGCTTTTCA.AAC.CGGAATCAAGATCTCACCCAAA.AAAAAA.TTA.ATTTA.T.TAA.T.T.AACCGGGT.TTG.GT.CTATG.TATATT.CTTCTTCCGAACCGGAAAGAGG.ATTGGACA.CAAACACAAGTCAAACAAATTTCGTTGTGCAAACGAAAG.TAA.GCAGAGCAAAGA.GTTTTTG.TGTGGC.TAGTGGC.A.T.CAA.TG.GAGCTCTCGATCTCA.CAATCACCGCGT.G.TT.CGGT.TCT.CGTCTCTGG.C.G.
JJ=   156  MV=                C.CTCGTT.TCTTA.GCAGCTCATTGGAATTCGAGGATGACT.TTTTGTGTTG.AAGTTGGC.TACGGT.TCCC.ACTTGCCTT.TTTTCTCTCTTATT.AAATTG.CCCATT.CACG.AGG.TATTGTAGTTTTTTTTGTTTTTA.AC.AA.TA.ATTT.T.A.A.A.AGA.CTCTT.TATAAAAAGAAAGAATAACTAAAA.GACAACTATAA.AATTAGACACCTC.TCGTG.AATGCCTGAATGACCCATTT.CGTATTGATCAATAACATGAAG.AT.ATAAAGACGT.ACCAATAAT.CA.TGTATATTT.T.ACGGATTAATCT.GTGCTTATA.T.ATATCTA.AGTG.ATAATCTA.A.TT.TATGTTTGTGC.T.TGTCG.C.TAGTGGCTTATGGGTAGCATTTAAGTAT.GGG.TTAGTGCTTGTCTGAGTTGTGT.CTATGA.ACT.CGAGT.G.ATC.G.A.GCGCACAT.TCC.AA.ACTGA.ACACAC.AAAAAAAGCAAAAAAAACATCT.AATTTATG.TTTCATGCTTATATATATGATTCCACTTTCACAAAAGAA.TAA.GCACACAAAAGA.AAAAACA.AACCAA.GAGGAAG.A.A.GTT.CA.CTCGGAGCAATGAGT.CAACACATGAAC.C.TT.CTCC.TGC.CTTCATTTG.A.A.
JJ=   157  MV=                A.CGGACA.AAGAG.GAATCCGACGGAGAAAAACAGCGCCCA.GATTCACAAA.TTGGAAAT.TTAACT.ATAA.TTTCGAAAA.TTAATTAAAACATC.CAATCG.ATAAAT.AAAT.AAA.CAGTTGACACAAAAAAAAAAAAA.AA.AA.AA.AAAG.T.C.A.C.AAG.TCAGA.AAAAACATAAGAACGGGGCTAAAA.ATCTCCTGCTA.TTGCGTGCATCTT.TAACT.GCGAAATCTTATAAATAAAA.CCACTGAAAACACGCCACGTGT.CT.AAAAGACAAC.AGCATGACG.TT.TTATTTGGA.A.ACGTCATGTTTC.TGAATGCAA.T.TATACGT.CGGG.TAAAATAA.T.AA.AAACGGCATGC.A.TTTTC.G.TAGACTTTACAAAAAGAGTTTATAGAGT.GGC.CCAACACTTTCTTGTTTTTCTA.TTTTTC.CGC.GAAAT.A.TTT.G.A.TTCATCAC.TGA.AA.GCAAA.CGTTTT.AATTTCTTTTAGATAAAAAACA.TAAATTTA.AAGAAATAATTTATAGAACTTGTCTCCTCTGTCTCTCAC.TCT.CTATCCAAAATT.AATTAAA.ACGAGG.AGAAGAA.G.A.AAA.AA.AGAAAGACAAAACTT.TGTTAATAAACC.G.AC.CCAG.AAT.CGTGGTCTT.C.A.
JJ=   158  MV=                T.AATCTG.TCT.T.TACCATAAGAATCTTTTATTGCATAAA.ATCGTACGAA.AAGATAAG.ATTTTT.CGTC.TGAAAAACG.ACAAGATTTATTTT.CACTAT.TGAAGG.AATT.GAC.AATGTATATAGAAAAAATCTACT.CA.CT.GA.TTAG.T.G.A.T.TTG.ATGAA.TAGTTTACTTCCACGAGATTTGCA.TGTTTTGTGGA.TAAAGCTTCTTGC.ACCAT.GTAACATACATTAGCCAATA.GTATAGGGTAGATATTTATCTT.TT.GACATAATTT.TCTTCAAAT.TT.GTTATTTTT.A.TTCAAAAATTCA.AATAGTTAC.T.CTCTGCT.TTTC.ACAATTAA.T.GA.GTGTATATACT.A.AAGAC.A.TTTAAGCGGCAATGGAATATTTGTTCAA.ATT.GGTTCGGTCGATTCAGTTTCTA.AACCCA.ACC.GGTTT.A.TTC.A.C.CCGGTTAT.TTC.GA.GTCAA.TTTATG.TGGTTTTGTGGTCTCTGGGCCT.CACGGGGC.CGCCTCTCCGTCTTCATCAACATTCTCAAACTCTTTTAC.AAA.TCTAGGCTCGAC.GAGGGTT.TAAGCA.ATCACCG.G.A.GCT.CT.TAGTCTCTTACGCTG.TGAGCTAAGAAC.C.GA.CCTT.TTG.CTTAGTTTC.T.T.
JJ=   159  MV=                T.CAAGTC.TCCAA.TCAAAACAATATAATAATACAATGAAA.ACTACATCGC.ATTTGATA.TGTAGT.TAAA.CCGTATATC.TCCATTCGGAACTT.ATTTAT.CTGATC.TATA.ATG.TCAATTAGATTTATTATTCGGAA.CA.CA.AT.TCAT.A.T.A.A.ATG.TTAGT.TTTAGATAAAATTTTAGAGAAAAT.ATGAAAGGAGC.CAAACTCAATCTT.AGACT.TAATAAAGAGTATTTTTCCA.CAAATAGTTACAAGAAAACCAA.TT.CAATTATTAG.CAGCATGTG.TA.ATGTGTGCA.A.TCTAGTAATCTG.AAATAGAAT.A.ACAAAAT.CGGT.CTGGATAT.A.TT.ATTATTGAAGA.A.GATGC.C.ATATTATTAATTATTATAAAAAAAAGAT.GCC.ATATTAATTTTAAAAAATAGCA.TGTTAT.ATA.GGTTC.T.TAT.A.G.TATCATAT.GTA.AA.TGTTT.CTTGTT.TTTTGTGCAAACCGCATCAAAT.CATTATTA.AATGAATATCAGTATATAACCTTTGATTTCTCTCTAAAA.AAT.GTTAATAGCCAC.AAGAAAA.ACTTAA.GAAAGCG.C.C.ATT.TC.TGCTTCTTCTTACTT.CAATCCTTTGCG.A.GA.GAGA.GAG.AGAGAGAGA.G.A.
JJ=   160  MV=                T.AAAGTT.TCT.T.CCTTTTTCTCGTTTAAAACATGAACGC.TAGTTTATGA.AACTCAGA.ACCAAC.CATG.TAAAACTCC.ACAAAATTTCTAGT.AAAATG.CTTTTG.TTCA.AAA.TAATGAAAATCATAAAATTTTTT.GA.TG.AA.TTAT.G.A.A.T.CCT.AAAAT.CTATCTGAATTAAATATAGTTAAC.TACAAAAGAAA.TTGCCAAACATAT.ATGTA.CGCACTTTGATCAAATAACT.AGCTAGTCAGCTTAGTTTGTTT.TT.TTCAATACAT.CCCCTATAA.AT.CTATGTTAT.C.CCTAATCAAGTA.TTACAATAA.A.TGATACA.GTAA.TAATAACC.T.TA.ATGAAAAAAAC.T.TATCA.A.ATTATCAGAGATAAGGAAAAAGAAAACA.CTA.ATAAAGTTGTTTTTTTGTGTGT.CAAAGT.TAA.AATTT.T.AGA.G.G.ACAATAAT.AAC.AT.TAAGA.AATTAA.ATCGTGGCCAGTTTGCTAGTGA.ATATGTCG.GCTTCATGAGCATAACTAAATAGGTATAAAAAAATAAAA.ATA.TCGGAAAAAGAA.AAGAGAA.GGAAAA.AAAAAGG.A.G.AGG.AA.GAAGAAAAAGCTGTT.CCTGTGCTTTAG.C.AG.ACCT.TTT.GGTAGTTGT.C.C.
JJ=   161  MV=                T.GGTCGC.TGATCATCCCTGTGGAGTCGCTGTGCTCTGCCA.AACATAACAA.AGAGATTA.GATTTT.GGGA.CATATAAGA.AGATAAATTTTGAT.TTTCAA.CTTTTA.CCTT.CTT.TGAGGTTATTGTTCTTGTTGCAG.CA.GA.AG.GTGA.T.G.G.C.TTC.TTATT.TGCCATTGAATGCACTGTTAAAGA.CGAACAGATTA.GTTTAGCCGCCAT.TATCT.CTCTCTGTCTCTTTCCCTGG.TTTTGTCAAAGCTTTTTCTTCA.AT.GGAGAAACCA.AGAGCTTGT.AG.ATCACACAA.G.CTTTGAGATTGC.TAGGAGGAA.T.AGGATTG.TGTT.GAACACGT.G.TC.GTTCGGCGAGT.G.GTTAA.C.TCTTCTCCGGTTGAAATCAATCCAAATC.ACA.TCACTTTTTACCGGTTATTAGT.ATATTA.GTA.AAGGT.T.AGT.T.T.GGTAATTA.AAC.AA.AACGT.AAACCC.TTAATAAGTTAACCGACTAAAA.TTTCCCGA.TCCCAATTCGTCGTTTTAAAAGCCCTAGCTTCTTCTTTT.TTC.GACGATCAAAAG.TTTCGAT.TTTTCA.GCAGCAA.G.A.TGG.TG.AACAACGTTGTCTCT.ATCGAAAAGATG.A.AA.GCAC.TCT.GGCACTCCG.A.G.
JJ=   162  MV=                G.TTCATG.ATGAA.CAAAAAAAAAATCAATATTTCCGAAGT.CCAAACTCTT.CCTAAGAA.TATGCA.TCAA.GTGTATATA.ATTGTTACATACGT.TGTTTC.TTGTGA.AAAA.AAA.AAAAATACACTAGATTCTCCTCC.TA.TC.AA.AACC.T.A.A.T.GTC.TAAGA.GAAGTAAAAGTCTATAGTGTGTGA.TCAATTACTTT.ACAAAGCAAACTA.AATTA.TGGTTATTGCCAATTTAAAA.TAGTTCAAATTTCCCAAACTCC.AT.CAAAACTTGG.GCTTTTCTC.GG.ATTAAGTTG.G.TTGAACCGTTAA.GCGGCCCTC.T.AAACTTT.GGAC.AAGGGATT.G.TA.GTGGATTTTTG.A.AAAAA.A.GAATCCCGGTTAACGACCTTAACAAATG.AAA.TGATCGATCGGTTGTTGACCCA.GCTTTT.GAG.CCACC.G.CCT.T.A.ACCAAACA.AAG.CT.GTTAA.GATCGA.ACCAGTCAATTCTCAGCTCTGA.GCGGTACG.GTTAATTCATTTCTTATCTATCACACAAAGTTGAATCGT.AAC.CCTAAGCGAATT.CAACAAT.CGAGAG.AGCGAGA.G.A.GAT.CA.ATTAACCCCAGCGAA.TCGAATATGCCG.A.AG.AAGA.TGG.GTCTGAACA.G.C.
JJ=   163  MV=                A.AGGCGG.AGGTC.GCCAATTTTTATGGGAAAGAAGTTGCA.CGAGTCGGTC.CACAGAAT.GACAGA.ACAA.AAGCATTTT.AGAAGTTTAGAACC.AACCAA.TCACTA.TAGT.TTT.CCACTTGTCCGTATCTCATTGGT.TC.AT.CG.AATA.T.T.A.A.CTT.ACATG.GAAACAGTAAAAAGCGTGGAATAA.GTCGTAAAACT.GAAATCTAAAAAT.GAAAA.GATTTCGATTTCGATATAAA.TACTTAATCTTTATAAAATAAT.AT.CGAAATCTTT.TCATTTTTA.GT.TTTCAGTTT.T.ACACTTTTACTT.GATAAATTT.A.ATACATC.TGTT.AATTTTTT.T.TC.TTCTAAAATTA.A.CATAT.G.ATATCTATTCGGGAGATAACCCTAAGAA.AAC.TGATAAAATAAATAAGTTACTT.TTTACA.AAG.TCGAA.T.AAA.T.T.ATTTACCC.TTC.TG.CTTTA.ATGGCA.ATTATCTTAATATTGCAAAAAA.AAAAAGAG.AGAAATATTACTACAAAACAGAAGCAAGCAAGTGGAAAA.CAG.ACCAGAAGAGAG.AGGAAGA.CGAAGA.GAGAAAC.A.G.AAC.AG.AGTAGGGATCGATAG.ACCGTGGAATCT.C.AG.AATC.ACA.AACACTTTG.C.A.
JJ=   164  MV=                A.AAGGGT.TTTCA.ATTCCTTCCTCTTTGAACTTTGTGTTA.TATTTTCTTT.GGACAGGT.AGCTGC.GGTG.GCGGTGTTG.TGTGTACAGCCGGA.GCCAAG.TTACAG.ACCA.CTT.ATAACCGATGTCTTGCACTCACT.CA.TC.CC.TCTT.C.T.A.C.CAG.TAGAA.CTCGGTGGATCATTGCGGATTTTA.TAAAAAAACAT.TTCCCCTTTCTTT.TTTTT.TTTCTTGTAACAGATCAATG.CGTTTATGAATTTGTCTCTTAT.GT.TGGTTCTTCC.GGAGAATTT.AT.TGTTGTATG.T.TTAATCACTGCT.ACAAAAAAT.T.CGGAAGT.TTTG.CTTAAATG.G.AA.CCGAGAGACAA.G.TTAGT.A.GAGTTTGGTTAGTAAAAGTTAAAGGTTT.AAA.AGCTTTAACATATAAATAAATA.AAAACG.TTG.ACTTT.T.TAT.A.A.CAGAGTTT.GTT.GT.TGTGG.GGAAAT.GAATTAATTAATGAACCTTATC.CGTTTTGT.CGATGATCGATAAAATTTTCAATTTCTCGATTCCCAAAG.AAA.GATATCTGGGAA.TTAGACA.AGGAGT.AGTAATA.T.G.AAA.GA.TGGAGGATCAGGAAA.CGAAGCGGATAA.C.CA.AAAA.ACC.GTCAAGATC.G.A.
JJ=   165  MV=                T.CATCAT.CAGTC.TCAAAACCCGAATCAGGTCTTTGGCTT.TACGGTTTAG.TGACAAGG.AAGCAA.GCTA.TTGAGCTTG.GTGAAATGGATGGA.GATGAG.TTGAGA.AATG.AAT.ACTTGCGTGAGAAGTTAGGACTT.GT.TC.CT.GTCG.A.A.A.G.GAA.GAGTC.TTTCTCAAGAAGGGGAATCGATGA.TCTCTTCACTC.AAAGCTGCAAGAC.TGAAT.CGACAGATCTTTGATTAGTA.GTAAAATAGATTTAGATTAAAA.TT.GTATTCAGCT.GCGTCTACG.TT.GTAAATTGT.T.GTTCTAATCTTT.TTTGTACTT.A.ACGCAAA.ACAT.TTTGGAAA.A.CA.AAGCTTTGTTA.C.TTATT.T.GACGTGAAGTGAAGTTTACTTTTCTTAT.TAA.AATTGAATGATTAATCTTCACA.TGGGCT.TAG.GAAGC.C.CAT.A.T.AATTGGAC.CAT.TG.ATCTT.AAGCAA.AAACGACGACGTATTATTGTTT.CTCTGATT.CTCTCTTTCTCTAAATTATCAAAAAAACGCTACACAGTC.GTC.GTCAAGAACAAA.GACGATT.CGATTG.AATTCTC.C.A.TAA.GA.GGTCCGACCCGAATT.CGAAAACCCGTA.A.GA.ACCG.AAT.CGAAGATGA.G.C.
JJ=   166  MV=                A.AGGATG.GTTTG.AGCAACACATCTGAATAACCTTGAGGT.TTGAAACCCA.TCTTTTGT.GTCATC.TGTC.GATCAAGAA.TCAGTGAACCACCA.CTAGTA.ATCTAA.ATCA.CTA.GTCGTACAAAAGTTTAGATTCGC.TC.TT.TA.CGTT.G.T.T.C.GTT.GTCCA.ATGATGAGATGTTTCAGACTTCAG.AGCGTTGATCA.ACCATACAGGTCT.ATAAG.CTTTTGTGTTGTTTAATCCC.TTGGAAGAAGCTTTCACAAAAC.GA.CGTCATACAA.AGGTTGAAT.TT.TTGATGGGC.C.AGTCAAAGCCCA.TATTCTTTT.T.TTTTTCG.GAGA.AATTAAAA.A.AG.GAAACCTAATT.T.TGGGT.T.TGGAGCGCAAGAAACGTGACGGGCAAGG.GGA.ATATTCTCATCTAGAGAGTTGG.ATTCGC.AAG.TGAAA.A.CCA.A.T.CAAGAATT.TAC.TC.TTGTA.AATCTT.CCCGTGGTCTTCACCGCATCTG.ACTATTCC.GTTTTCCTCTTTATAAATACGTTTCTCGCCGATCAGGTG.CTT.TTTGTTCGTATT.GTCAAGT.TTTCGC.CGGAGAA.T.T.CAT.CA.CTTAACACTTCAACA.TCTGAAATTCAA.A.AT.GCCT.CGA.GGAAGCTCC.G.G.
JJ=   167  MV=                A.GGTGAG.TCTTC.TCGTTAAAATTATCTTATTTTTTTATC.GCATGTCCCC.GAAGGGAC.TCATAG.AACT.ATTATTATG.TTACTTAAACAAAG.GTAAGT.CAATGA.AAAT.TTG.AAATTATCTCTCTTCATATAGAA.GT.TG.TT.GTTT.T.T.A.A.TTT.CTAAA.TTGCCTAAGTTTGTTACTAAATTT.ATTTATTTTTG.TCTTAATTCTTAT.CCAAA.TGTGCAGAATGCTAAAAAGA.ATGTTGACTGAGTTAATGTCAT.TT.TCTTATACTT.TAATTTTAT.AA.GAATAAGCT.G.ATAAAATCTTAA.GAAACTTTG.G.TAAATCC.TTTC.TAATAGTC.T.TC.CTAATTTAAAG.C.ATTAC.A.GTTCTTAGACAAAATGGTATACCATAAA.CAG.AGATTCCATGACTGTTTTTAAT.ATTCTC.TAA.AATGA.C.AAA.A.A.TATAAATT.TGG.TC.AAACG.TTTACA.TTGTATTTCCAAAGATATGAGA.TGCAAAGT.AGTTGCAAAATATCTATATATAATCAATTTTACAACTGA.AAC.TATAACATACAA.TCTTTAA.AGAAAA.AAGAATA.G.T.CAA.GA.GAACAAAATATGAAG.GTTGTGGCAATC.T.TT.TTGG.CTT.CTTGTGTCC.T.T.
JJ=   168  MV=                T.TCTCTC.TTATC.CCCACTAATTCATGTAGTTGCCTTATA.AATTATACGT.GACAATTC.TTATAT.GTAT.GTGGCTAAC.ATGTCCGCCCTCAA.TTTCAG.AAACAT.GTCG.GTC.CATTTTACCAAAACCTAAACAAA.TA.TT.TC.AAGT.T.T.T.T.TTG.TTTGC.AATTGTACAAGTTAACGAAAAATG.CTACTTGATCG.CTTTTATAAGCAT.TTTTA.ACTCAAAATTATAATCTGAA.ACAATCTTATAAATTGAGCCAA.AT.TGCATGACCA.AATAAAGAA.GA.CAAAATTTT.G.CTGAAACGATTA.AAAGTTTCT.A.AAACATT.ACCT.ACATGTAT.A.AT.TTATATGTGAA.T.TTAAC.G.ACTTTATACATAATTTATATGTAAGCTG.ACA.TAATTCATTTGTTTATAATAAC.TAAAAT.CGC.CTAGT.G.TAA.C.A.CGACCATG.TCG.AT.GATGG.AACTCC.ACGAACCTCTCTAATGCACTCA.CTATTAAA.AAATATCTCTCTCTATATAAACACCAAACTCCAGTCATT.TCA.AACATCAGAAAA.CAATTAG.ACAACA.ACAACAA.C.A.ACG.AC.AACAGCAACAACAGC.AAAAAATGGCGG.C.TT.TTGC.GAC.CAAACAGTC.T.C.
JJ=   169  MV=                C.CTTGTT.GTTGG.CGTCTAATATACTAAGGTTTAGAATTT.TTTTATAACA.CCCATATT.TGCTAT.TATA.ATAAACATT.TTGCCGAGATCTTA.TTCTAA.CTATAG.AGCG.GTA.GAAAATTTCACTTATTGACTTCC.TA.AT.TG.GATA.T.T.T.C.TAT.TTCCT.TAAATTTTAAATCTCTTACATATA.TATTCACAATT.GATTTCCTGCAAA.ATTTT.AATTATACTAGTTGCAACTA.AATTAAAAATGTTGTCGAGATC.TT.TTATTCTAAC.TACAGAACC.GT.AGAGAATCT.T.CTGACTTTGTTA.TTACGTCCC.A.TTTTCAT.TTCC.ATGTGTCT.A.TG.TACTCTCCATC.T.TCCCA.A.AGATAACACAATAAAGTAAAAAGAAATA.AAA.CTTAAAATCCAAGCTTTTCACT.TGTCAC.CCT.TATTT.A.GTT.T.T.TTTTTGGA.CCA.TT.TTCTT.TTCTTG.CTCTGATGAAAAGCTGTTGTCT.TCTGGAAG.AACCTCACAAGTCTATTAATATATGTATATTCCCAATAT.CCC.TTTATTCGTTCT.GCGGAAA.GCAAAA.GATTGAG.A.G.CGA.CA.GAGAGAGATAACGAG.AGAGAGAGAGAT.G.GA.GAAG.ATG.AGAGGACAT.G.T.
JJ=   170  MV=                A.TTAGCA.GTGCC.ATTTCTATTGAATTATGGCTGTATAAC.TATTTTATGA.TCGTCTTG.AGCATT.AAAA.AAAAACTAT.TTTATGATTGTTTA.TTTACA.TTTTGT.CAAC.CAA.AACCCCAAATGTTCCCTCTATAT.AT.AT.AT.ATAT.A.T.A.A.GAA.ATTCT.GAATTTCTTAACAAAAATCACACC.AAGTGGAGGTT.GGTGTGCTAAGAA.TCAAT.AACTACGATTAGTAATACAA.TATAATACTGGAACCCAAATTA.AA.ATTCTCTTTT.TCATTTGTA.CT.TTGATACTT.T.CTCGTCAATACG.ATGAATTAC.A.TGTATGC.ATAC.GTATTAGT.A.GT.ATAATTAGCAG.T.AATGT.C.GGTTTTGTAAAACATACACTGACAAATG.GAA.GATACCGTGTCCAAGGATTCTC.AAATTG.CAA.TATTA.T.ATT.T.T.TATATTCG.GAT.AA.AAAAT.ATCAAT.ATCCCAGTTACCATCACGTCGT.CACACGTG.GATGACTCAAAACATAAAACGCATCGTTTTCTGCTTACG.CAA.GAAGAACACAAA.GCTCTCT.GAAAGA.GGAGAAG.A.A.AAA.GA.CGATTCCATCTGTTT.TCTTAAGGAAAC.T.TC.TTCC.GTT.GCAAAAGCT.TAC.
JJ=   171  MV=                G.AAGTCC.TCCAT.TAATACCCTTTCGTTTTTGTTTCAGAC.ATATCTGTTA.AACAGTGT.AAGAGT.TGTG.CTGCTACTC.TCCTCTTTAGCTTT.TGGTTT.GGATAA.TTTG.AAATAACTGCAGTGATTTTGGTTAATG.GA.TT.TT.GTAG.C.T.T.A.TAT.TATCT.TTGAATTAGATGTGCTTATTTCAA.AGACGAATCAA.TCCACAGATGTGA.ATAAA.AACAGAAATTTTCGTTTTCA.ATTTGAAAATTGTCCTCGTGGA.CT.GTTCCATAAC.CAAATTCTA.TT.GACTATGCA.G.TAATTGATCTTT.GAATTAAAA.G.GATCAAC.CCAC.TGATTATA.C.TC.CAATTGAATAA.A.TATTC.T.TCTTTAATGTTGTTTATAATCTCTTAAG.CAA.GCTCTAATGATGTATTTTTGAA.GCAAAC.TCT.AATGC.T.TTTAT.G.GTCAGTAT.ATT.TA.TTCTC.TTAAGT.TTTATAACTAAATTACCATTTT.TTTTTGCC.AAAGCAGACAACAAAATAGCGAAGTGCGTTCCAAAAGTT.AGC.GTTTTCGTCTCC.GTCCCCA.AATCTC.TCAGCTA.C.C.TTA.AA.TCAGAATTCTAGGGT.TCTTCCGATTAG.G.GT.AAAA.TCG.AATCCAGAT.T.T.
JJ=   172  MV=                C.CCAAAA.TTCTG.ATATTTTACTCAATAGTCCAAAATTTA.TCAAAATATA.AATATATT.TTTTTC.AACT.CAATATTCT.TAGTTTTCTCTGTT.TTTACT.AGTATA.AATA.GAA.ATGTGGGCTTCTTAACTAAATAG.CC.AA.AT.TTTA.T.G.C.A.AAA.TTTAT.GAAGGTAAAATTAATTTGGGTTGA.TGAATATAAAA.AGATTATAACTTA.TTTTT.GTAAATTTTGGATTTAGCAA.ATACAACTTTTCCAATGATTTG.TT.TCATGAACAT.GGCTAGTTT.CA.TGAACAAGA.A.TAGATATTTTAG.AGTCTATAA.A.GATCACT.GTTG.TGTAGTAA.C.TT.TTGCATGAATG.T.GATTG.G.GCTATCATGATCTGAATCTTAAGAATTT.TAT.GTAAATAAGTAGAAAGTTTGAG.TTTCAT.TGG.TGTAA.A.AGA.A.G.TAAGACTT.ATA.TT.TTGAC.CCGTTG.TATCAAAGCAGAACACAGAAGC.GATGACGA.ACGGAGATGAGAAGAAAGGCTGGAAACATGTAACGCTTA.AGC.ACAGTAACAATG.AAGCAGC.ACTCGT.CTCTGAG.ATC.GAG.AA.TCTACTGAGAGAAGA.AGAGAGAAAGAG.A.CA.GAGC.AAT.CAACCGGTC.A.TT
JJ=   173  MV=                G.TGAGCG.CAGAG.GCCTGCTGCCACATACACATTGGATTA.GAAGGGCAAA.AGAAGTTC.TAATAA.GGAG.CAAACTAAT.AGCCATGAAAATTA.TGAATT.TACCAT.ACTG.AAA.ACAAAGGAATTAAGGTTTTGAAT.TC.AA.TA.CTTG.T.T.T.T.GTT.ATATA.TGATGTTGATGTGACGTATTTGTG.CGTTTCTCATA.GTGACTTTGAAAG.GAAGG.CTAAACGAATTTGCAGTAAA.AGTAACAGAAGAAACACTTCAA.AA.TTGAATTAAA.ATGAAGAAA.AA.AAAGAATGA.G.AAAAAGTGAGAA.GTGGTGGTT.G.TCTGGTA.TTAA.GGGTACTC.A.CT.TCTCTCCTTTT.C.AACAC.A.GCCCGACACACATGTCTCTTTTTTTTTT.TTT.CATACACACATTTCTATTTATT.AGTTTC.CTA.AAATA.A.AAA.T.T.ATAAAACA.AAA.AG.CACAC.CCACCC.ATAAACTAAAGCTTTTCTCTCT.CATCCCAC.TACAAATCTTATATACAAGTTTCGCAAATCTTGACTCTT.CAC.GTTGTGGATCTA.TCTAGAG.AGATAA.GTAAGAG.A.G.AGG.AA.GAGTAAGGAAGAAAG.TGGTTGAACTGT.A.GC.AGAG.TCT.GAGGTTTGA.A.T.
JJ=   174  MV=                C.TTGTAG.TTCCC.TGATTGTGCTCTTCCCTCTACTAGTCT.ATACTGACAA.AGTCCTCT.TACTAA.AAGT.GTTCTTAAA.CTAAAATTTGAAAG.GTCACA.CAAAAA.GGGA.TAT.TCTGTTTTTAGTAATACAAAAGG.GC.AA.AT.TTCA.A.A.T.T.TTG.TTTAA.TTTGTCGTCGTTGGTCTAATGCAG.TGATTCTGATT.TCAAACCATAGCC.TAAAA.TGGTGCGACCTGCTCAATTG.TTAATGCTGTCGGTGACAACAG.AT.TTGAGTTGAC.CGTAGTAAT.TA.ATCACAGTA.A.ATAAGTGAAGGC.GGTAAATAA.T.CTTATGT.TATT.GTTCATTG.T.AT.AATCAATCTAA.T.TGTGG.A.AATGTGATTAAAAATGGAAATGAATTGT.CGT.TGAATAAAGAATAAGTTCAATT.AAGGCA.GGT.TGAAT.T.AAA.A.T.TAAAAAAA.GGA.GA.ATCCT.TATCTC.TTTCCTCTGTGGGAGATTCTGG.TTTTGCCC.AACATAGTGACAAAAAGGAAAACGCAGTCCACACACACA.CAC.ACCAACTCACAC.TGGAAAA.AAAAAA.CAAGAGA.G.A.GAG.AG.AGAAGAGACAAAATT.TGAAGTTTGAAG.T.GA.AGAA.ACA.ATTTCATTT.T.G.
JJ=   175  MV=                C.GGCGAC.GAATT.CCAAAACAAAGTCTTGTTTGTGTATGA.TGTTGAACTT.CACAAATG.ACTGAT.AACG.TAACGTAAT.TTCACACGAGTGAC.CTCAAT.ATAAAA.AAGG.GAT.TGTGTTCCATATTCAACAAAACG.AC.AC.TA.ATGA.C.C.C.A.TGA.TTAAA.CTAAGAAATGTAGATTTAAATGTT.CTATAAGATTC.GTTTCAAAGCAGT.CAAAG.ACTCAAAGTCGCATAAAAGC.ACAAATTAAAGAAGATTAGTCT.AT.AGGGAATCTT.AAAGAATAA.GT.TGTTGGGTT.T.ACCCATATATGC.ACTTATTAA.T.CTATATA.GTAG.GGAACCAC.A.AA.GAAATTTAAAA.A.CCAAA.G.TAGATTAAGAAGTTAATCTCCAAAATAA.GTA.GAGAAAAATTAAAAATACATTA.ATCAAC.CTA.TAAAG.T.GAT.A.T.CATAAAGA.GCC.TA.AAATC.GATTCG.TCCGTTGAGGACAAAGACAAAT.AAAAGAAA.TGTTTTCTTTAAAACCATTAATAAGTGATGCATAAAAAT.TAA.ATAAAAATAAAA.AACGGAA.AAAAAA.ACAAGTG.C.A.GAC.AA.AACGAAACCAGAACA.CGGTGAAGAGAA.G.AG.GCGA.GAG.AGAGAGAGA.G.A.
JJ=   176  MV=                G.GGAAAA.GGAAG.TTGTTTTTGTCTACTACGGTATGTATA.TATATTTCTT.TTTACCCT.CAATTA.TATA.ATTTTTAAT.TCCTAGAAATATTA.GTGTCG.GAACAT.TTTT.ATT.TCTATTTGGATGATATTCGGATT.CT.AT.TA.GTAG.T.C.A.T.AAA.AATGC.CAAATGCAAGAGTCTTTTATTTTT.GGGCAAGCCAA.ATACAAGATAGTC.TAAAT.TATGGAATTTTTAACATTTG.TCAAAAGAAATCCCAAAATCCA.TT.ACATATGTCG.GAAATGTAG.GA.AAACCGATT.T.TAACAAATATTT.TAGACGACC.T.CTTTGTT.TTGG.GTAGGAGA.G.AC.TATTCATCAAA.A.AATGA.A.CCAACCATAACATTTTTTTTTCCTATAT.CTT.CTAATTAGGTAAATCGGTTGAC.TCATAA.ACC.GAGTC.A.GCA.A.C.TCGTCCGA.ACC.AT.AAAAA.AACGAT.TCCAATTCGACGGAATCTCACG.AGTTTCCA.CTTTTATATAAAGTCACTTTTGCAAATCGAACAAATGCT.TAT.AGAAGAAAGTTA.TCAAATC.TAGAGA.TAGAGAG.A.G.TGA.AG.AGGGCGAAAAATATG.GGAGAAATCGGT.G.GA.GAAG.AAC.TGGTCTTAG.A.T.
JJ=   177  MV=                G.TGGATG.AGACG.TCAAAAGATATTTATATCACTTTAGAT.ATAATATTGG.ATCAAAAA.AATCTC.ATGT.TAATCTGTT.GATGCCTAAAGAAA.AACTGA.TCATGT.TAAT.TAC.CTTTGCTTAATGTCAACCTCATG.TT.AA.TT.TGAA.T.T.A.A.AAT.ATATT.TAAAATGTCAACTTTATAAAAATG.TTGGTTACTAA.TGCACATATCCCA.AACCT.TTTTTAAAAAATGTGAACAT.TATAAAAATGTTGGTATCTAAA.AA.GTAGAAAAAC.AAGGTGCTT.TA.TGAAAAGTT.G.AAAATAAGAATG.GAGTTACCC.A.ATATATA.ATTA.ACTAATCA.G.AA.GTTTAAGACAC.A.GATGT.A.ATGTAGTAATCTAATCCAACCTTATTAT.CTC.CTGCACATCCAAACAGAATCCA.AGATTA.CAA.TAGCT.T.TAT.C.C.AATGACTG.ATA.GA.CACGT.GTCAAA.AGGTACCATCACTGTCAGCTTT.CCCTCTCG.CTCCACCTACATACTTCTGAGTGAGCGAGAAAATGAGAA.CAA.AACTTAGAAAGC.AGAGAAG.AGTTAA.AGTGTTA.G.A.GAG.AG.AGAGAGACAGAGATC.GGAGATGTGTAG.C.AA.CAAA.GCA.AGTCCGGTC.G.T.
JJ=   178  MV=                C.GGAGAA.GAAAA.AAAGGGTTTAGATTCGTGTTTCATAAG.AGACAAAACA.GAGCAACG.AATCAA.AAAT.AGACTTATC.ATGGCGTGTTTCTA.TTGTTT.CTTTAG.AGAA.ATT.TCCGATCAAAACCATCCATTAAT.AG.AC.GT.GTAA.T.T.T.T.GAT.TGTGA.AATTTGAGGAAACGAACATAACTT.GATCAAAAAGT.CTTCCTTTTTAAC.AATAT.GCATAAACCTATGATGAGAT.CTGATCGTTCATTGTGTTTACC.TG.ATCGGTTTTG.ATCCGCCAT.CG.ATGGTTTTT.G.TCTTCTTGATCT.TGCAGCTTT.C.TATTTTT.GGTT.CCTGATTC.G.GT.GGCGTTTTGCG.T.CAGAT.G.CAAAAGAGTCTTTACAGTATAAATCAAA.ATC.GATTTCAACTTAAATGGGCCTT.GTTGGG.TTA.TAATG.G.GCC.T.T.TTTGTTTG.TAA.GT.GAGTC.CAAGGA.AAAAAAACACCAGACCAGATTG.AAATTGAA.TCACTTGCAAAAGCAAAATTGATTACTCTGTTTTGGTTT.TGG.ATCAGATCAACC.AAAGGAA.GCGAAG.AAGAAGA.A.G.ACT.TT.ATACACTCTCGACGC.TATTGATTTCGT.C.TG.TGCA.GTT.TTGTTTCTC.T.A.
JJ=   179  MV=                T.CAGTTA.GTTTT.AAAAAAGGTCAGATTTTGACAGACATA.CAATAAGAAC.CCTAATTT.ACAGAA.TACC.CAATTCCAA.AATCAAAATGCAAC.TCACAG.ACTCTA.ATTC.AAT.TTTGGTCATTTTAATTGAGAAAC.AG.AG.AA.GGAT.T.A.G.A.AAG.TAGAA.ACTAACCGGTGCTAAAAGAGACAG.AAGAAGAAGGC.CGGAGAGAGCTGG.AGAGT.GGTCTCATGGCTTCAATTAG.ATAGCTTCCTCGTGAACATCTC.AA.ACAAGCTTCC.ATCTTTGTC.AA.ATCCGAAAA.T.GTCAAGATTTCT.TCCACGGAC.A.AATTTTT.GTCT.CAAAGATG.A.AA.CTGGTTTTATT.T.TAGGT.A.AAATTTTAAAACAATCCTCAAACTAACT.AAA.ATTTTGACAAAATAACCCAAAA.CGTATT.ACT.ATTAA.T.TGG.A.A.GGTGATTA.TGA.AA.ACTTT.GATTAG.TCTGTGGGTTGTTTTGCAATAT.TACTGAAT.TTGGGGTTTTTTTAAAC.CTTCTGAACAATTTAGAGTGT.TTA.GTTTAGTTGTAC.AACAAAA.ACCCTG.AGGATTT.T.T.CGT.GT.TCGCCGGCGGTGACA.TTTACGCGCAGA.A.AC.GTTG.ATA.CTCTCTCTC.T.C.
JJ=   180  MV=                T.CGACGG.AAAAT.TTGACAGCTACATGGACTTCTACAACC.TTGAGCTCAG.CAACACAA.ATGTGA.GTGA.GAATGGTTT.TATTGTTAATAATG.TATGGA.ATGGTG.ATGA.ATG.ACTTGTTTTTATTGACGACATTG.TT.GT.TG.TTGA.T.G.A.T.GAT.GTTCA.GGCGGTGGATCGCACGACATATGA.TTTCATCAAAA.ATAAAGGAGTCAC.CATCC.GAGTTGACCCCAACGATGTT.GACACATCGTCCTCCTAACTCA.AT.CTTATCATCA.GTGTGTGCT.TC.TGTTTTCAT.G.AATAAATTGAGC.AATCGTGAA.T.AAAATTT.GTAT.GCAACTGT.G.TA.CAAATTGTTTT.T.TTTTT.T.TTTTTTTTTTTTTCAATAAATATCGAAA.ATA.CTTGTTTTCTCATATTTTCATG.TTAATC.CCA.TACTT.T.TAA.A.A.TTGACAAG.AAA.AC.CTAAA.TATACT.TTGGTGTCTTCTGATTGATTTT.AAAAACAT.TTTGAGTGGATACAAAAAGAGCTCAAGATACAATCCTCT.TTA.TTTTTATTTTCT.TGTGGTG.CGTTTC.AACGATG.G.C.GAA.AT.CTCCGGTGGAAGTGA.ATTTGATTCCTA.T.CG.AAGC.TAC.TCCGGAGAA.C.T.
JJ=   181  MV=                T.CGCAGA.GTATG.GGATTTTATATTTTATGCAAACTAAAA.GCGTGTTGTA.GCTAACTA.CAGGAT.ATAG.AATTTGAAA.GGGCCATGTACAAA.ACATTT.GACAGA.AACC.AAA.TTTTTTCTTCAAAAGAAAATTTC.TT.TG.AG.TTTC.A.A.T.C.TGT.GATTG.ATTTGGATTTGGATTTGGATTGGC.ATAAAAAAAAT.CTATGATTTGGAT.TGTGT.TATATAATATAGAAAAGAAC.ACAAACCCTTAAAATAATGGAC.AA.GAGGACATGT.CTTTCTCCG.TT.TATCACGGT.C.AGCGTCGTTAAC.CTTTTACGT.T.ATTGACT.AGAT.CGGGGTTT.A.AT.AAGAAACATAT.A.TTAGT.T.TTAGGTTCTTTCTGTGTAAAAACTAAAC.CTT.TGTGGCTACTTTATAATTTATA.AAACTTATGT.TTCTG.A.GTT.T.T.GTTGACTA.AAA.AA.AGTAG.ATCCAA.CGGCTGATATAATACCACTATG.AGAGGATC.CTAGGGTTACTACTAATCTCGAAATCAATCAAATCAAAG.CAT.CCATTTTTGATT.CAGACTT.CAGAGA.GACAGAG.A.A.GGA.AG.AAGAAGAAGAAGAAG.AAGAAAAAACTA.T.GG.AGAA.TGA.GAGGGAAAA.G.C.
JJ=   182  MV=                A.GGTTTA.CTTGG.ATTGAAATTGTTTTTCGTGTTTATTTT.TGGTACTTTA.GTTTGTTT.TGCCTC.TCTG.TTATGAAAT.TGACTGACAAAAAC.GTAGAG.ATTCTT.CTCT.GAT.TCGAAGTCATATAACTATTTTTA.GT.TT.TT.TTTT.T.G.T.T.CTT.ATATG.TTTTTCTCCCAATATCGATCTTGA.AGTTAACCTTG.TCGTGTAATTTTC.TTGTT.CTCTTTTACGATAAAATTTG.GATTGTACTTTTTTCTGTGATT.TT.TTCAGACTAT.TTTTCGATA.TT.GTTTCTTAG.T.AATAATGGTTTT.TGGTTTATC.T.TTATTGA.TACG.ACTTCAAA.T.GC.ATGTATTAATC.T.CAGAA.A.ACGAAAAACAAAGTGGATACAGATTCTT.CCT.TATTTTAGAAAGATTGTTTTCT.GAAGAT.TTT.AATGA.G.ATT.T.A.TTTTCTTC.TTT.TT.AAATC.TGCAAC.TTGATTTGCCAATAATCTTTTT.TTTTATAA.ACTTTATGAACTTTATTTATGACG.ATGATACCAAAAAA.AGA.AAAAACTTCCAT.TTATCTA.ATTGGA.AGTTCAA.G.G.GGC.TT.CCTTTTCTTGCGCTC.CAAGTTTTCTGT.T.AT.ATAA.ACA.ACAACATTC.T.C.
JJ=   183  MV=                A.GAATGT.AATGT.TTAAACATGTTACATGTCACAGAAACA.TTGTATCAAG.TAAAAAGT.TTTACT.TTAT.CAAAAAAGA.AAGAAAGTAAAAGG.TTCGAG.AGGAAT.TAGT.GAA.GATAACCTAATTTAATACCTTAA.TG.TA.CT.TCCA.T.A.A.C.AAG.TCGAT.TTTTTGGATTTAACAATTATTTTG.GTTTTCAATTT.TTCACAATTCTGT.CTTCA.TCTTTCAAGCGATCCTCTTT.GCGCTAATAACAAGATGGAGAA.AA.TCATGATAAA.ATTTAGCGA.TG.AGGTTTTAT.C.CTTTTTCATTTT.CTGTTTTAT.G.GTTAAGT.TTTG.TGATTAAA.G.AA.TTAGAAGTTTT.T.TACAG.G.ATTTAGACTATGGTTAGAGTTTACATTT.GAT.TTAGAATTGTGTGACTTTCATA.TAAAAA.TAA.TGACA.T.CTA.C.G.AAATTACG.AAA.TA.CAAAT.ATGGGC.TTATTCATTATTGGGCCATACA.AGCCCATC.GAGTTTAGTATTGATCCTCTAATCAAAAAACGTAAACAA.ATA.AGATAACAGAAA.AACAAAA.ACAAAA.ATTTCTG.C.T.TTG.AA.GAAGAAGAGTCGATC.CATAATCGCCAC.T.TT.CAGA.TTT.CCAGATTCT.G.G.
JJ=   184  MV=                G.GAAACA.TCTCT.ACCGAGAGAATCATAAATGGGAAAGTT.GAATAACCAT.TTTCAATG.ATAGGC.CAAT.TATAATGGT.AAACACACAATTAA.TTTAAC.TTTTTT.ACAA.ATG.ATTAAAGATGTTTGTTTTCGTGC.CA.AA.CA.GACA.T.G.T.G.ATT.TGGTG.GGATATTTGGCAGTCTTTTGTCAA.TATGGTAGCAA.TTTTTGCCTATTG.TTTCA.TGATTAAGACTCTTATCACT.TGTCATTTCCTGACTTTTGTGC.AT.AGAACTAGTG.ACATGTGAT.AT.ACTGTAGTC.C.CATCCAGTTTAT.AAGTTTTGA.A.TACATGT.CTCTAGCCATTCA.G.AA.TAAATCTTGCA.G.CTAAA.T.GTTTTAGAAACCGGACCAGATACCGGTT.CAT.CCCAATTTCAGCCACATGAACG.ATTCTT.GGT.CTGCA.G.GAC.C.G.GACCGGTC.CGG.TT.TTTAA.AACATT.ACAAAAATAATTTTATATGCGT.AATAAAAA.AATGAAGGAACAAAACTGTAATGTTCGTCTCGGGAGACA.CAA.TCCAGAAACGAA.ACGCCTT.TTGTGA.GAGAGAG.A.A.GAG.AA.GAGAAGAGAAGAGAA.GAGAAGAGAAGA.G.AT.CGCA.CCA.CACAAAAAC.T.A.
JJ=   185  MV=                C.AATTTT.GTTTT.GGAACTTTGTGTATTTATTTTTCTTTC.TCGTGCCTAT.TCAATAGA.AAATCA.ATTT.TCAAAAAAA.AAGGAGAATAAAAA.TCGTTT.CACCTA.AGAT.CAG.AAGATTAGGACTGGTGGGAGTTT.CC.TC.AA.TTCA.A.C.G.T.TTT.TTCCC.TCCAATCAGTCTCTATGTACACGT.GGCTTTCATTA.GCCAATTATATTT.CTGAG.GCCTTCAGAGAACTCATTTA.ATAAGAAAGAATCGTGTATCAA.AT.TTGAGATATA.ATCTTATCA.TT.TTGTAGTAG.A.TAATACATGTTA.ACTTACCTT.A.ACATTTG.ATTT.TATTCCAT.C.AA.CAGTTTTGAAA.T.ATATA.G.TAGTATAGTACCGCGTACCATATATAGT.TAG.TGTAGTCAAACTCAAATCAATT.AGTATT.AAC.TCTTA.A.GAT.T.T.TCTGGTCA.AAC.CC.AAAAC.GTACAT.TCCTTCTTTTGGTTAAAACCCC.ACAACGTA.CATTGCATTATAAAAAAACGACGAAGGTTACTTAAGCTT.CAT.CACTAAAAGCAA.AATACAC.CGTAAC.AGTTTTC.G.T.TGG.AA.GATGAAGAACGTTTC.CTTTCAGCTTTT.G.TT.TTTG.GTT.TCTCTTCTT.G.T.
JJ=   186  MV=                T.CTTGTC.TTTGG.TGATCGGCAAAATCCAACGGCATGAGT.ACATGGGTTT.CGAGAACC.TTTGCA.AGTA.CGGTGGCTG.ACGTTGTACTTAGC.ATGTAG.CTTGTT.AAGT.GTT.AAACTTATAAAGCTTCATTCTTG.AT.GG.CA.AGAC.T.T.A.T.GGT.CTTTT.GATTGTGTCTTGTGTCATTTTTTA.AATTTGAAAAT.CGAATTGTATAAT.TACTA.CTTACTTAGTAGTAGTGGTA.CTAATTTTTTTCTTTTCTTTTT.TG.GCTGAATTAT.GGTTGGAAA.TC.TAATCTATG.T.CAATATAAGTGA.TTGATCAAT.T.TGTTAGC.AACT.TTGTTCGT.A.GA.TGGCGTGGGAA.A.ACAAC.T.TTGTTCAATATAGACGCTTTCATATGAT.TTG.CAAGTAAAAAAAAAAAAACGTG.GGTAAC.GGA.ATAAT.A.ATT.A.A.AACTATAA.TCA.TA.TATTA.ACCCGT.GATAGTTGGGCCGGGTATTGGA.TCCAAAAA.CCGGCCCAATAAACTTCCCAATCCAGATGGAGACGAACC.TGG.AAAACGCGGAGG.TGGCGAA.AGGGGA.CTCTCTC.T.A.CTG.GC.GGGTAAACGAAACTC.GAGAGAAATGGA.C.GA.CGAG.AGG.ATTCGAGAG.C.G.
JJ=   187  MV=                A.GAGAGA.CTTCA.AGTTATCAACGGCTGTTTGTTTGTTAC.TACGCAAATC.CCGTATAG.ATCCTA.ACGG.CGTTAATTC.TTTTAACTCTTAAC.GGCGTT.AAATTT.ACGG.TTG.ACAAATCGCGCGTAAAAATCTTA.CA.AC.TC.TCAC.A.T.G.T.GAT.CTGCC.ACGTAGGATCCTCCGACCAAAGTG.TTGTTCCCTTT.GCTTTGTTGTATT.GTACG.GCCAAACTCAATTGTTTTTT.TTTTTTTTTGTGTAAAAAAAAA.GG.GAAGGTGGGT.AAGAATCCA.GG.AGACAAGAA.C.GGAAAGTCTATG.AAGAAAGAT.T.TGTTTTT.GAAA.ATTCTAAT.G.GT.TTAGATTTTTC.T.TTCTA.T.GGGAGGAGCCCAGAGTTTTCCAAAGCAG.GAA.CAGGTCAGCGTCTGTTTATTTT.TATTTT.ATT.CTTTT.C.CCC.T.A.ACGCCTAC.TTG.AT.ATTTT.AATTAG.GAATACTATTTATATATATTAC.CATTTATT.TCTTATCCTATTAAATTCTCTTATAGACAGACTTGGAAG.TAA.CTCTGCCCCTGG.AGAAAAA.TAAAGA.GAGAGAA...A.TAG.AG.AGAGAGACTCTGTAG.AAGAAGCACATG.A.AT.TGTT.CTG.GTTTTATGA.T.A.
JJ=   188  MV=                G.CTTTCT.CTTAA.GGATATAAACTTCATGGTAATTATAGA.CTTTTACATT.AACTATAA.GAAAAT.ACAC.AACATATGT.GTCAATGTTTTGAA.TCTTAG.GTACAC.ATAT.CCC.AAAACTCAACTATATAAATCAAA.CA.TA.AA.ATAC.A.T.C.A.ATG.ATCTA.AATATCTCCTGCCACATGAATTTT.TTAAAACTCTT.TTAACAAGAATTG.ACTAG.AAAGAAAACTCTTTAAAAAA.TATGTTGACTAGAAAGAAACTC.GT.TAACAAAATA.CATAAATGG.TG.TGAAAACTA.A.AATGGATCCGTT.AATTCAGGG.T.ACGAGAA.TTTA.AAGAGAAA.C.AG.TGTTGAAATTA.C.TTTTA.A.CTAGATAAAAAGCAAAATGAAGTATCTT.GGA.TCCTTCGACTACATATCTCTCT.CATATG.GGC.GGCTC.G.AAT.A.A.ATATCAGA.AAA.AT.ACCCT.CACTAC.TCTT.CAAATTTACACAATATG.CCATCACC.GTAGAAAACAAATAAGGAAAAAAAAAAGCTATCGTAGAA.GGT.AAGGACTTGAAG.ACATCAG.AGACCA.AGGACCA.A.A.AAA.AA.AAGAAAAAGCTTTGA.TTACCAGAAGAA.G.AA.GAAG.GAC.AAAGTTTGA.G.A.
JJ=   189  MV=                C.TTTGGA.AGATT.TGACCACAGCACCAGCTCTACACAAAC.AATCAAAAGT.AACATCCT.TTCTTT.AATA.CCAATCCTC.ATCAATGTCAATCC.AAGATT.CCAAAT.TTCA.AAG.CTTTAAACTTTACCTGGTGGATT.TG.GT.TT.TGAA.G.C.T.T.TGG.CGAGA.AGGTTTGATGAAGAGCTTAGCTCC.GGCAAGAGAGC.TACCTCCAAGTCC.TTTCA.CGGCGGCAGAAGGTTGTACG.GCGGCGATGGTTGCAAAAGACG.CC.ATGTTAATTT.CTCTCTTTG.TT.GTTGTTTGT.T.TGTTGCCAAAGT.AAGTGAGTG.G.ATTGATG.TAAT.TTGTATAG.T.GG.AGAATCTTCTT.C.ACTCA.T.TTGATAGATCTTGTTCTGCCACGTGGCG.AAT.TGGGTTGTCATCTTTGAGATTT.GATATG.CCA.CTTAG.G.AAA.T.G.CCACGTGG.ATT.AT.AAAAA.GATAAG.GCTATCTCTAATCCATAACCAA.AAATTTCT.TCGTCTCTGTCTCCAAAATCGAATCAAAATCTCTAAAGT.TTC.AATTTTTTTGTT.CTGTTCT.TTTTAT.TTTTTTA.A.A.GAA.TG.GCTTCAATTTCTGCA.ACTTTGCCTTCG.C.CA.TTGT.TAC.TCACACAGA.G.A.
JJ=   190  MV=                A.AATCCA.ATCTC.ACAGAATTGGATCGATAATGCAGGTTT.GTGAGATAGT.GAAAATGA.GTTCAG.AGGT.GTTTTACTT.TCACACAGGTTCTG.TTTACT.TAGCAC.ACAA.GAG.AGAGTTTTGACATTGAAATGAGA.CT.TG.AG.AATA.A.T.C.T.CGC.TTTTG.TATGTTTACCACTTTGCTTTTTAC.TTACTATTGGT.TCCTAGGGACCTA.TTGAT.CCACAATGAGATAGCTTTTT.CTATAGTATACTTCTCTTTTGT.TT.CTTTTGAATT.TTTCTTTAA.TG.ATGCAGAAG.T.CAAGTTTTAACC.TTGTAATAA.T.AATTCTC.ATTC.AAATTTCG.A.AG.TTCAACGGATC.A.AATAA.A.AAAGTTTGTCTTCATTTGGCCCACCAAA.AGC.AAAAGGTGCCACCATTTTCTCT.CCTCTT.ACT.CACTG.C.TTT.G.C.CTTTTTAA.CGG.CA.ACAAC.AGCTAC.TTGAGAAACAGTCTTTTAAAAC.TTGCTTCC.TTTTTTAATCTTAAAACCTGTCTTGATCCGAGTTCTTCT.TCC.AAAGAAGAGATG.GAGAAAA.GGGAAG.ATGGAGG.G.A.TCT.TG.ACATATGATGGTAGA.TATGTTATGTAC.A.AT.GTAC.TCG.GTAACATTT.T.C.
JJ=   191  MV=                G.AGCTAT.CTTCA.AAACACTCCGATATTCGGATACAAGGA.TTCGGATTGA.GAAATTTA.GAACCA.CTCC.GATATTCCA.AAAATTCGGTTTTG.ATTTTA.AAACCA.TGAA.TTG.TGTTCTTCCCTTTTTTTGTCCCT.AA.AA.TC.TCGA.A.A.C.T.AAG.AAAAT.GGAGGCCCTTTAAAGAAATAGGCC.CAATATGATAC.ATGTTATAAAAAA.ACAAA.AAAACAAATGACACGTGTAC.CCTAGAATCTCTAACTTTCATC.TC.CTTCCTCTCT.CTTTCCCCC.AA.ATTTCAGCC.G.CCGCGGCAATGT.TTTCTCAGG.C.GACGCCT.AAAT.CTACAGCC.A.CC.TGAAAACTCCT.C.CGTAA.T.CTCAATCACCGAACCATGTTTCTCAATT.TCG.ACATTGAATCAAAAAAGACGAA.ACAATC.CTT.GTTTC.T.CGA.C.G.AAGACATC.TGT.GA.AGAAG.AAGAGC.TACAAAGACTTTAATTTTTTCT.TTCTGAGC.AAGTATGGA.TTCATCATCGACGAAATCGAAGATCTCAC.ATT.CACGCAAGACGA.ACAAAAA.GTCAAA.CAAGAAG.C.A.CGA.AT.CAAATGGGAAACAAC.AACAACAACAAG.A.CG.TCGA.TGG.TGGTGGTGG.G.T.
JJ=   192  MV=                G.TTTGAG.ATCAT.CATTGATGTGAAACACGAATGGTAAAA.CAAGGTTTTT.GCTTTAGA.TCTTTG.GATA.ACTGGGTGG.TATTTTCACTACAT.ATAAGA.CAATAA.TTCA.ATG.CTTACAATGATTTATTGTCTAAT.TA.TC.TT.ATAA.C.T.T.A.GTC.AAAAG.TTTCTCGCTCATCTACAAGGAAAT.TAAACAAATGT.AATTCAAAATTTC.AAACG.ATTAATACCATATTTACTCT.TAATGACAGATTTACTCCAATT.CA.AAAAATAATA.AGGGAACCA.CT.TAAATGCAT.G.CTTAAGAAAACA.TAAACATGT.A.AAGAAAA.TGAT.TAGATCAT.G.AA.ATAAAAAGGAA.A.GAAAG.A.ATAAAAAAAAAAGAAAACAGAGAAGAAG.ACC.GAGTGTTGACAAAATATCATGT.CACTGT.TAT.TAGAA.G.CCT.A.T.TAAATTTT.TTA.TT.TTTAT.TAAATA.GAAAAACACCAAATCCGAGAAA.AATTAATA.TAAAAAAAAACAATATAAAAGGTCTTATTCTTTTATTTA.CTT.CATTCGTTAAAG.AATCTGA.GAGATA.GAAAAGC.C.A.GAG.AA.ATATATATAGAGAGA.GATAGAGAGAGA.G.TT.GGCC.CAT.CGGATCGAA.G.A.
JJ=   193  MV=                A.GAAGAA.GAAGA.CGGCAATGGTAACAACATTATAACCGC.GGTTGCAGAG.AAAATCCC.GACTCT.AGTG.ATTTTGTTC.TCAGGACGTCCAAT.GGTTTT.AGAGCC.AACG.GTT.CTTGAAAAGACTGAAGCTTTGGT.CG.CT.GC.TTGG.T.T.C.C.CTG.GAACT.GAAGGGCAAGGGATGAGTGATGTG.ATTTTCGGAGA.TTATGACTTCAAA.GGGAA.GTTACCAGTGAGCTGGTTCA.AACGCGTTGACCAGTTGCCGTT.AA.ACGCTGAAGC.AAATTCGTA.TG.ACCCATTGT.T.TCCTCTTGGTTT.CGGTCTCAC.T.TCCAATT.TCGG.TTAACTGG.T.TT.AACTTCACCGG.T.TA.AC.T.TGTATTAAAAATATGCGATTACCATATG.AAC.CACACGTTTAATTTAATAAGTT.AATCAA.ATT.GATGA.A.TTT.T.T.TACATAAA.GCA.AT.AATCA.TTAATT.AAGCATTTTGAGTCAAAATCAA.TGTGTCAC.GTCTCATCTTGTTATAGATAAAGAGAAAGTCGTACAACA.ACT.ACAACGAAGAAG.AAGAGTA.AAGAAA.ATGGTCG.T.C.GAG.GA.GTCATCATGCGTTTA.CAAGAACGGAGA.C.GC.GCCA.GTG.GAGGCGCGT.G.T.
JJ=   194  MV=                G.AAGGAC.CTTCT.CTCTAGATTATATGTTTTGCAAGATTT.TTTGAAACTC.TGGAGTAG.CTAAAA.AAAA.AATAGTATG.CAATATATTTTTTT.CTATTG.ATGCGT.ATCA.TCG.TACATTATATATTTATATATTGT.TT.GA.TT.GTTT.A.A.T.T.GAT.TTATC.AAATAGTGAAAATATGTACAGAAA.ATGACTTAAAA.CATTATAAGTTAG.AATCA.AGAGCAATAAACTCATATGC.TACTGGATAATATGTTCAAGAG.AA.GAGACAAATT.AATGATGCA.CA.AACTCTTGA.A.TATGAAATTACT.AACGTCGAT.T.CTTTTCT.CGTT.AATGTTTA.T.TT.TCATGTTTCGA.A.AATGT.T.TATTTTCATCTCTTGTTAATGTCTTGCA.AAA.GTTGGAGGGCTTTCTTATAAAC.GTTGGT.TAT.ATTGG.G.GCA.C.A.TTTGTAAG.ATG.TT.AAATA.TGATTG.GGTAAAAAACGAATTAACAGAA.AGTATTCT.CTCCTAAACCCTTTTCGTCATCGTAATCCCGCGGTGAAG..AA.GACGAAGAAGCA.TTGAGAG.TGAAAA.GAAAAAC.A.A.TGT.CG.CAGCTGTTATCTTCT.CCTCCAATGGCG.G.TT.TTCT.CCA.AAACCTTCA.T.A.
JJ=   195  MV=                A.ACCATA.AGTTT.TCAGAATATGGCGATGCTTGTTAATTA.TGATAATGTT.CTGATGCT.GGTTCA.ATCT.CTATTCTTC.TTTATATAGAGATT.AAAATG.TTTTGC.ATTA.TGT.ACAAGAAAATATAAGATACTAAT.AT.CA.AT.GTCG.T.C.T.G.ACT.ATTGA.AGCTGTTGATGATTGTTTCTGTAT.TAGTCGATTGA.CCATAATTTATCT.CAAAG.AAAATGTGGATAGTCAATGA.TTAGTTTGCGATTGAACCTCTA.AT.GACCCATAGT.GAAACCACC.GA.CTACAGATT.T.GTATAGAATTTT.TGACGTCGA.C.TCTCTAT.TCAA.GATTAACA.T.TT.TATCATACTAC.A.TATTT.A.GTAAAACTCTTGTTGTTTGGATTAAAGA.ATT.CTCTTAGGAAAAAAAGGTACAC.AAATAC.ATA.GTCAC.G.TGA.C.A.TGCACACT.CTC.GT.CAAAC.ATTAGG.CATTGCACGTGTAACGTAGTGA.GAGCAACG.ACTTTCTACTGTATTGAAAAGTCAACAGCTCAACAGATT.TTC.TTTGACCCAAAC.AGAATCC.CTAAAC.CCAGGAA.A.A.ACC.CT.AAATCCTACTCCAAC.GAGAATCGGGAA.C.TT.TCAA.TGT.CCGCCGCCA.G.A.
JJ=   196  MV=                T.CCGTCT.TCCGT.TCCGGAACTTGAAAACAACTTTGTAAA.ACAGAATAAA.TATTAAAA.TTAATT.TATT.TATTTACTT.GATGGCGACTTTTT.CATTGC.CGGTTC.AAAA.CTC.AAATAATAAATACACAGCTCTTA.TT.TG.TA.TATA.A.G.T.G.TTG.ACTTT.TGATTTATATAAATATCTTTCCAT.AAATGAATAAT.TTAAGTTGCTTAG.ATTTA.TATAAATCATCTACAAATTC.AGGTGTTAGCTGTTTAACTGAA.GA.TATAATAAAA.ATATGTGCC.AG.TATTAAATT.C.GTACAAAAATT..AGTTGACGA.T.AAATAAA.TCCT.AATTCGTA.C.AA.CTAAGTACAAA.A.AATTA.G.TTGACGATAAATAAATTAGTTGACGATA.AAG.GATAATTTTGATAAGTTTAAGG.CAAATT.TTT.TCTAA.C.ACA.C.A.ATAAAGAA.TCA.GA.TACTG.TCGCCA.TCAAGGTTTTGCTTTATTGTCA.ACGCTTTG.GTTTTTGATACGATATAAAGAGATACGCTTATTGCTCTG.TTT.CGATACAAACCA.CAAAACA.GAAACA.ATGGAGT.C.T.CAG.TC.TCAGAGAGGTCAACA.CGAAACCCCGAA.A.CG.TTCT.AGG.TTCACCGGA.A.T.
JJ=   197  MV=                G.TTCCAT.AAACT.GAAAACTTGGACTATATCCACAAAAGT.AAACTAGGTA.CCACTAAA.CCATTA.AAAT.TTTGTTGAA.TTTGTTGGTTTTAG.GCAAAT.GTTTGA.GTTT.TAT.GATTTCAGTGCAACTTTTATAAG.GA.CA.TA.AATA.T.C.T.A.TTT.AATTA.GTCCATAACTAAAAGTAGCAAAGT.TGTAAGATATT.ACAGATTCTAAAA.GTCAT.TTTGTAAGACATAAATATAT.CATACCTTTTTAATATGCTGAA.AC.ATGTCAGAAC.AAAATTTAT.AA.GTATCAAAA.T.GGATTATCAATC.TTTAATTTA.T.AAAATTA.ACTG.AATAAATT.G.GA.ACTTTATTAGA.C.TTTCA.A.TTAAGTTGTCCTTTTAAAAATATTTTCA.ATT.AAAGATGATTTTTTTTTTGTCA.AACAAA.ATC.CATGC.A.TGA.T.G.GATAATAT.TAA.AT.CCAAA.ATCTTT.TTTTTGATTACCCACGCCTAAT.CTAAAAAT.TCCTATATCCCATATATATATGTGTGTATGTTACATAAT.ATC.CATCAGAGAAAT.CAACATA.AACCAA.AAAGTGA.T.G.GAT.AA.CAAAACATCTTTGTG.GAAGATAAGGAA.G.AT.CTTA.ACA.GAGAAAAGT.G.A.
JJ=   198  MV=                T.GGTTGG.TTGGA.CTTTGAATTTTTTTTTTCTTCCGCTGC.AAAATAGAAA.ATGTTTTA.GCTAAA.AATA.CACAATTTA.AAATTTGAATATAA.ATTTTA.CATTCT.TTCA.AAA.AAAATATATCCACTTTCAAAAGT.TC.AA.TC.AATA.C.A.G.A.AAT.CATTA.TAAAATATTAAATTTATACATTAT.TTGCATAAAAA.AACTTGTAAATAC.TTAAT.TGTTATGCAACAAAAAATTT.GTTCAAGGAGTAGTAACACACA.CC.TAATCAATAA.TAGAATTTA.GA.GATTTGTCT.A.CTTTATGTAACA.AAGATAGGT.T.TTATTAC.ACCT.AATGATAT.T.TA.GCATTTGTCCT.T.ATTTG.G.ACAAGTTGTAATTTTTTAACTGACTTTC.TTA.TTTATTGTTGTTTGACTTTTAT.GTGTCG.GTC.ATTCT.T.TAT.C.A.GTTTTTCC.AAA.AA.CAATA.TGATTA.AAAATTACAAGTAGATCGAGAG.ACTGTTGC.AGATTGCTCTTAAATGACTTATCTCGATAAAATCATTTT.TTC.AGATACAACAAA.CAAAGAG.AAAAAG.CCCTTTC.A.A.TTT.CT.TTTTACAGATTGCTT.TCTAAATAGCTT.T.GA.GAAA.TTG.ATCTTCTCT.T.T.
JJ=   199  MV=                A.TCATAC.TCAAA.TGGATTGTTCTGTTATGCAGTCTTATT.GAAGATTATA.AGCACTCA.GATTTT.CTTT.TGAGAGATA.GGAAGAAGCGAATC.TTTTAC.AATTAG.GATT.CGA.AAGAAACAAAAAACAACTAGAAA.AT.TT.TG.GAGA.A.A.A.A.GAG.ATGAA.AATTGTGGCTCTGTATATAACTCA.CAAGATGAGAG.AAAGAAAAAGAAA.AACAC.CTCTTGTTCATAAGCTGTAA.TGATGTATACAAAAAAAAAGAT.TA.CAATATGATC.TTGGATTGG.AT.AATAAAATG.A.ACTTTTTTCTAG.ATAATCGAT.T.CTTAAACTGAAA.ATAAGCCC.A.TT.TTGATCTAACG.T.TAGAA.T.GAAAATGAAGAGATTTGAGAAGTCAGGG.TGT.ATTTTTTACAAAACGTATTATT.GGGTGT.ATT.TTGTA.A.TAG.T.T.AAATATAT.GAG.GG.TCTAA.GATTCA.AATTTATTAAAAGATAACCAAA.AAAAAACC.TCTGGAATCTTCTTAAAACCTAGAAGCCTCCGACTCCGA.CCA.ACTGAAAAATTA.AAAGGCA.AAAGCT.TTTTTTC.A.G.ATT.TC.TGATAATCAGACAGA.CAGACACAAACA.A.AC.ACCG.GTA.TCGACGAAC.G.G.
JJ=   200  MV=                A.ACTAAC.TCCGA.TATCCAGTTTGACTCATCACAATTTAA.TTGGTTTACT.AACACCAT.GAAGGT.CGAT.GTAGAAATC.GACTACCGATGATA.TGATTC.AGGTTG.CTAC.TTT.AAAACTTTTACTTGTTCACGTTC.AT.AA.AT.ACAT.G.C.T.A.TCA.TAGTT.TGAGTTAGGAAAAGTATTATGCAA.ATTGTTGGGTT.GATTTTGACCGTT.TTATA.CATAATTCTAGCATTGAGAA.TAAATGCCTATAAGTTTGTACG.AA.TCTCTTTTTC.TTTCTCTAT.AA.TGAATTTTG.A.TTTGAAGTTGAA.ATCCTAACA.T.AACTACA.AAAT.ATCGCAAA.A.CT.ATCATGAGTTA.A.AAGCA.C.CGTTGTAAACTTTTTCCTAACACTTCAC.TTT.TAAATCTCCATTGTGAGATTAA.GAATAA.GAA.AAAGA.A.GAG.A.C.AAATGGGC.CTT.CA.ATTTT.CCCTCC.ATAATATAAGAAATGGGCCTGG.CCTGGTAT.ATTCATCTTCTTCCTCTACCTTCGGTAGAGAACTGTAGA.CAG.AACAAGGGCTAG.TTTCATT.GTAAAC.GCTAATC.T.T.CGC.TC.TCAGCCTCCAAACAC.ACATCAAACATG.G.GG.AAGA.AGA.CGAAGAAGC.C.T.
JJ=   201  MV=                G.GTAAAG.GAAAG.GAGAAGATAATAGTTTTTGGAGACATG.TTGTCAAAGT.AGAAGTAA.AGACAA.ATGT.TTCTTTAAT.TCGTCGGACTAGAA.ATCAAA.TCTTCA.AAAG.CCA.TTTTTGTCGTCCCAATCGACTTT.CA.AA.AA.AGCT.T.T.A.A.ATT.AGAAC.GACACAACAATGAATGATTTAACC.CACAAAAAGCT.TGAATCCAAAAGG.TTTGA.CTTTTCAGAATTTAGTCTTA.AAATTCCGTAATCCTATATATT.AA.CGGATAAGAT.CCAACAGAG.CT.TCAGAATTT.G.TCCTTAACTCAT.ATTCTTCTT.A.TTTTCTA.TATT.ATAATTCG.A.GG.GTTACGTGTCA.T.ATGCC.T.ACTACTGACATCACTTGCGTCTTCCTTT.TCT.CTTGTCCTCTTTCGTAATCATT.AAAGTA.AGT.ACCTT.T.TAA.A.A.AAAATAAA.GAA.AC.CAACG.GTGGGA.GAGGAAGCAGAGAGAGAGAAAA.TAAAAAAA.ACAGAAAACGAGAAAACCAGAGATTCATCAATTCATTGA.TTC.TTTAGTTCTTCT.TCGTCCG.TCTAAC.CTTAGAA.A.C.TTA.TA.GCTACAGCGAGAGAA.GACGAAGAAGAA.T.AA.GAAT.AAG.AAGAAAGAA.A.A.
JJ=   202  MV=                T.TGAATG.GCGGC.AAGAGGATGAGGAAGTGACAAAGTAGA.AGAAGTGAGC.AAAGAGAA.CACCCG.TGGC.AAAGCGTTA.AAAGACTGAAAAAT.GAAATT.TTGTAG.AAGA.AGA.AATAATATAACATCGAGACACGA.TG.AG.AC.TAAC.T.T.T.T.GAA.TCAAC.TTCATTGTAGTAAAACTTTTGTGG.CTACGACCTTA.GAAATGAATCTAT.TTTAT.TTATTTATTAATCATTGAAT.ATGTGTAGTATTTTTATTTTTT.TA.CAGCCTAAGC.CTTTGTATT.TG.TATTATCTA.A.AATAGTTCTGTT.AATTTTGGA.A.GACTGTT.AATT.TGGTGTTC.A.TT.TCATTCAACTA.C.TGTCC.T.CTCACAATATCAAATGACAAAACTAAAT.CAT.CAAATACATGAAACATGTTAAT.ATTGTT.TTC.ATAAA.G.GAT.A.A.TAAACCAC.TTA.TA.TGGGC.TTATAT.GACTCTATATTGGGCTAGGCCC.ATATAATG.GTCGCCACATAGTCAAATAAGTCTCACGAACACGAGTAG.TCA.TCGAACGGAAAG.TTAACAA.AACTGA.TTTTGCC.T.G.TTT.GG.TTTTGGATCCGAGAT.GGTTCCTTCGAG.C.GA.GACA.GCG.ACCGTACGA.G.T.
JJ=   203  MV=                C.CTTTGC.CAAAA.GCTGCTCTTTGGATTAATGTCTCTTGC.TGCTGCTATT.GCTGCTGT.TAGACT.CATC.TCTGTGGAC.TCCCAAGAACTTCC.ATGTTT.TTGCTG.ATGT.TTG.ATTAAAATGTCTTCGACATTGTT.AA.CG.AT.GTAA.A.A.A.T.TAT.ACCAA.GAAGAAAAAAATTGTAATCCTTTT.GTTGTTACTTT.TATTATTTCAAAT.GACAT.AAATTTTTTATAACATTATA.TATAAAAATTTTTCTGTTCAAC.AC.AAATTTTTAC.TTTTAACAA.AA.CAATTCAAG.A.GACAAATAGAAG.AAACAAAGT.A.AAGTGAA.GTCA.TATTCTTA.A.GC.AAAGCCATATT.G.ATTAA.G.AAAATAAATAATCATTTTCTTATGCAAA.GCC.ATATTTGGGCCAAGCCGTATTA.AAGTTT.GGG.CCAAC.T.TGT.T.T.GAGATAGC.CAC.AT.ATAAG.CCCAAT.AGAGTTTTGTTGCTGAGCTTAT.TTATGAAT.CCATATAAAGTCTTGACCTAATAGCGAAAACTAGGGTTT.TTC.TCTGTGAATTCG.CTCGGCG.GCATAA.AAGAGAG.T.A.AGA.AG.AGGAAGACGAGAGTT.ACAAGGATTGAA.A.AT.GAAG.GGA.CGTCAAGGA.G.A.
JJ=   204  MV=                G.AGAGTT.AGGTA.ATTAGAGACAAAGGAAACAAGAGCAAA.GTATCATACA.TCACAGCT.TTATAC.TATC.GGAGTATCT.GATTGAGATACTCA.TCAATT.AAATAA.TAAT.TAA.AAAGAGAAAAAATATGAAAGAAG.AG.AG.AA.AAGT.G.G.A.G.AAA.TGTTT.CTGGCAAGAAAGAAGATTCTGAGC.ATTTATTCAGA.ATTGTCATTCAAT.TAATG.GTTCATTTACTTTAAACTAA.TTAAAATATATTAATTTAATTA.AA.ATATTAATTA.TTTATTTTT.TG.AGATACTCT.C.TACCACTTTTGC.CGATGGAGA.T.GCTCTTA.AAGC.AAATTTGG.A.AA.TCCAGCGCACG.T.TAGCT.C.CGTTACGATACAGTGTGCAATAGACCAC.GGT.ACACCGTAACACGTACCACAAA.AACCGG.TAT.TATAC.A.TTT.A.C.ACGTGGAA.AGA.TT.TAATT.GGTTAA.CAGAAACCCACTTTCTCACCCA.CTCTCAAG.GTTTAACTCTTCTTACCGCCTTCAATCCAAAAAAAAAAA.AAA.ACCAACCAAAAC.AAAAAAA.ACAATA.AACAAAT.T.A.CAG.AC.AGAGAAGAGAGAGAT.CACTATGGCTGT.C.GG.AGAT.GAT.GATCTGGAG.A.A.
JJ=   205  MV=                C.AGAATG.TCGGC.GAAAGTCTTCCCCCATTTGTATGAAAC.AGGACTGGCT.TTGTGGAG.AGATGC.AGTG.GCTTATGGT.CACAACTCGCCGTT.TAGATC.TTTGAA.AGAA.CTT.GTTTTTGGACCGTAATGAATGAA.TG.TA.CA.CGCC.A.T.A.A.ACG.CCCTT.TGTTCAAGCAAGTCCATAGAGATT.ACATGTATTTT.CATTCTTTTTTCC.TAAGG.GTTATAAGACAACTACTCTG.TAATTTCATGTATTTTTTTACT.TG.AATCATATAG.TAAAATAAT.GT.CTGATATCA.A.AAATAACTTTTG.ATATTGAAC.G.GTCAAAA.ATCA.AAATCGAA.A.CA.TTCTCGGTTCA.G.CTTTG.G.CTATCGTTTTCCCGGGTTCAGCTTTGGC.TAT.CGTTTTCCCGGTTTAGTCTGAT.TAGTTG.GCT.TAATA.T.TTG.T.G.GTCTTTAA.TCA.TA.AAAGC.CCAATT.AGATTGGCCCAGATAAATCACA.AGCCTCTT.TCTTCTCTCACTTAGACAAGACAACCATTATTCACGGCG.AAG.AACATTTCCCCG.AAAAACC.CTAGAA.TCCCAAA.A.T.AGA.AT.CCCTAAAAGAGAAAG.AAAGCAAAAATG.G.AG.GACA.CGA.AGCCACCAT.T.G.
JJ=   206  MV=                G.GAGGTA.ACAAC.AATCCTTTTGTTGTTGTTTCTGGGGTT.TCTGGAATTT.TTCTGTGT.AGATCC.GTTT.GTGAGGTGG.GAATTTTGAGTTAC.TGTTTG.GAAATG.GATC.TTG.TGTAGCTTAGGTTGAAGATGATC.AC.AT.TG.ATTT.T.T.G.A.AAC.TAGCT.CAAACTAATCTGAAGATGATACTT.TTTTATTATCA.TCACTCAAGATGC.TATTT.TTTTTATTATCTCTTGGGTG.TTCTATCATTTTAGAATTTGCT.GA.AAAAATTGGG.CTTCTGTGA.AT.TCTGGTGAA.T.TTTGTATCTGTC.TGTATCTTC.A.ATTTCAC.ACGG.AATCATAG.T.TG.TTGTAAACCCT.AACGCTG.G.GTTTTGTTGTTGTAATCAGATCTTTCAG.GTT.CTTCTTGGTATTGTGGTCAAAA.CACCAA.TGG.GATAA.T.AAT.A.A.AATGGTGT.TTA.TA.TTGGG.ACTTTT.CTTCGTTTGTTGACCTATGTTG.GGTCAACC.AAGTATGATCTCTGAAGTGGTCAAAAGGAGAGTTACTTT.GTA.ATGTTGAACAAG.AGCTTTT.AAAAGA.GTGATAG.T.G.TGA.GT.GAGTGTGCCTCTTGG.TTTGTGGGAAGA.A.GA.TCAT.GCC.TTGGTGGAG.T.A.
JJ=   207  MV=                A.ATCAAA.AGATG.AAAAGGCGGCGGTCTCTTCGACTGATG.GAGGAATTTC.GCCGGTCA.CTTCAA.CCCT.AGTTGATTC.ATATTCTCCAGATG.AGTCTT.TTACTC.TATC.CAT.TGGAAAATAAATTTGCGGATATG.AA.AG.AG.ACAA.A.G.A.C.GAA.CGAAA.ACGGAGAAGAAAGAAGAAGAGAAG.AGATTGATTTT.TCCGGTGAAATTG.GTGTC.GTCGGAGACGAGAGAAGACG.ACGACGGAGAGAAGAGGAAGAA.GT.CGAGAAGTTG.AAAAGGGGA.AG.AACATTTTT.T.ACTTAGGTTTTT.TCTGTAGTT.T.CTAGGGT.AAAT.AATATAAC.T.GG.GGCGAATATTT.A.CATTT.T.TTATTGGTGCCTAAATCTAACAAATTAA.GTT.TTCTTGTAGTTTTCGTGGTTTC.GCAAGA.GTT.TTTCG.T.CCT.T.T.CCTCATTT.TTC.GA.TTTTA.ATAAAA.ATCAATAATATTATTCCAAGAA.TGGCACGA.GTGATTATTTCTTCTCAAATAGTGGCATAAGAGGTGAGC.CTT.CCAAATTCTTCA.ACCCTTA.AACCCA.TTCATTT.T.C.TCC.AG.AAGATTCTGAGACGA.AGAGGCAAAATT.T.TC.TCGG.GAA.AATGGCAAT.G.G.
JJ=   208  MV=                A.AGAATC.CGATT.CCGGAAAAAGATAAAATGCTTTTAACT.TTCTTGCATG.TTTAAGCT.TTTATA.TATA.TAAAAAATT.ATGCTGACAAATGT.ATCTCT.CGGAAT.CTGT.TTT.GTGTATTCAGTTTCCATTGAATT.CA.AA.TT.TAAC.T.T.T.A.ATC.CTCAA.TTTTGTAGTTACGTTTATACACGT.GGTGGTTGCTA.AAAAAATGATACT.AGCTA.GTGTGTTGTCACCTAATTTA.AATCCATTTTTCGTGTTAACGT.TT.TTATTCTTAT.CCCTAATTA.CG.TAATTAACA.A.TTTAATATTCAT.TCATTGACT.T.TTAATTC.GAGA.TTATCAAA.A.TT.CACAAGCAATG.T.TCAGA.A.AAAACACTGACTTCGCTAATGCATTGCT.TCT.CAATCAAATTTCTCCAATTTGC.ACATGA.TTT.TGCGT.C.TGT.T.T.CCGGCAAA.CTT.AT.TATAA.AACTTT.TCTTCTCCGATTTGGAATCTCT.TAATTCAT.ACTTTGATTATTGTACCCTAATTGTGATTTCAAAGAGAA.GAA.ACACACACACAC.AAAAAAA.AAAAGT.ATGGAGG.T.A.GAG.AT.TGTGTGGTTGGTTAA.AGCCGCTTGGAT.C.AC.CGTT.TGG.ATCGTCTCT.A.T.
JJ=   209  MV=                A.CTTCCT.TTGGT.GATTACATTCACTTTTTAGAATGCAAC.ATATCTTGAA.ATTGCTCC.AACATA.AATA.CGTTTAACT.GTAAAATTCTTTCA.GAAAAT.TTAACC.AAAG.AAA.TAAATGTATTGTGATGACATATA.TG.AC.CA.AAAC.A.A.A.T.TGG.AAGTC.AAAACCAGAGAAGTAGAATTTCAC.TGCTTTTACGA.AATACAAAACATA.TTTCT.TTGTTTTTAATGCAAACAAT.ATCTCAGTCATAACATGGAAAATAA.CGAAATCCTG.ATTATATTT.TT.GTTATTTCT.T.GACTAAGTATTG.GTTAACTAG.T.CAATATA.GACG.GTTGTAAC.A.AT.TTACAGCAATC.G.AAGAA.A.TCTTTCTCATCTTCTTTGCACTTCGTCT.CAA.TAAAAAAATATGAAAGCAAACC.TAAAAA.TAA.CTCAG.A.ATT.C.A.TCTTCAAG.CTA.AT.TTTAA.CATCCT.TAATTTAGCTAAATCTAATGAA.TCTTCTAA.CCTCTTTGTATATATAAAGTAGCCCATCTTTCTTCAATT.TTA.CAAGAAACAAAA.ACAAAAA.GAAGTA.CTATCAG.C.T.ATA.TC.TCAATAATTAAAGAA.ATATGAAGGCAT.G.GC.TGAT.ATG.TTTGCTAGT.G.A.
JJ=   210  MV=                T.TTGCGC.GGCAG.TGATGGATCTCTTTGAGATACACATCC.TTGACTTCAT.TACCATGA.AGATTC.CGAG.AAAACCCCA.AAACGCAGAAGCAA.ATTTTC.CGGCTG.CGGA.GAA.AGAACGAAAGAAAGAAGAAAACC.CC.CA.AA.TTAG.A.A.C.A.ATT.CGATT.AGTAAAAACAAACAAGCCAACGAG.TAAAGGAGGCG.CCAAAAGAAAGAA.AAAAA.AACATACCATGTAATTGGAC.AAGCTACGTGAAAGGCCATAGT.CG.GTTTTCAAGT.TTTACGCTT.TC.GGGTTCGAT.T.TTTAGGGATCTG.ACTTCTTTT.C.TTTTTTT.CCTG.AATTTTTT.G.TT.AGGTTTCTGAA.T.TAAAT.C.ACTCGTCCTTTATTGTGTAAATAATATA.AAC.CTAGAGGTCCTTAAACGGAAAT.ATTATG.TTT.TATCG.G.CCC.G.A.TCCGACCC.AAA.CT.GTATA.CACCAA.TAATAATATAACACGTGGAGAT.TCGATCTT.TTTTCTTTTATGAAAAACGACGTCGTATTATATTTTGTT.TGC.CAGAAAGAAACT.GAAGAAC.TCTTGA.CTGTCTC.T.C.TGC.GG.CGAAAAAGAGAGCGA.AGCTTGAAATCT.C.CG.ATTA.AGC.CATGAATGC.T.C.
JJ=   211  MV=                C.CGAACG.ATATG.AGCCATTGGGTTCATATAGACTGCAAT.AACAACTAAT.TTGCAACC.TCTTCC.AAGT.TTTAGTTCA.GACGAGATGGCTAA.TTATAG.ATGATG.TATT.AGT.TGTCATTGGGGAATTCATTAACC.AC.TC.GT.TTTA.A.A.A.T.GGG.CTTAT.CAGATTTATGTTTTTGCTGTTAGG.TGCTTTTTTAA.ACGGCTGGTTGAA.AATGA.TCACTTGTTTCAACATATTT.TTGTCCGATTTCTAATTGTACG.GT.TACAAAATCT.GCGAATAAA.TTATTTTCAATC.A.AACTTATAGATG.TTTTTTTTC.T.TAACAAA.TTAT.ACAAGTTT.T.TT.TCTTTCTTTTT.T.TTTGT.T.TGGCAGTTCTTAACAATAATAAGATAGT.TTA.GTCTATTATTAATTTATTATTA.ACATAA.GAC.AATAA.G.ATT.C.C.TTTTTAAT.AAT.AA.TTAAA.ATAGAC.AAGTAGTAGAATACAATAAATA.TGCAACGA.GAATTTTTTTATTACTATAATGCAAAAGTATCAAATCAA.TCC.AGAATCCAGATC.TTCTGGA.AGCAAA.GTAGTTC.A.C.AAG.AC.TTTGTAGAGTAAAGA.CAGATAAGTTTT.G.AA.CAGA.CTG.AAGCAATTT.T.T.
JJ=   212  MV=                A.GATTCC.TCAAG.TCCTGGATTTGATAAGTGTTAAGAAAT.TGATTATTAT.TTATGTTT.TACAAG.ATTT.TCTGTAAAC.TTTTATTTTTCTTT.TTGAAA.AATATA.GTTA.GAT.TTTCTCAAAAGTGAGTGCAAAAT.AT.CA.AT.GAAG.G.G.G.G.AAA.GCCAG.TATGAGGTTATTCTTTTTGGCCAA.GTAAATATTTT.TTCCAAGTAAAAG.TTTTC.CAAGAAAGAAAAAAGTAAAT.ATGTTTCTCTAAACTTGTACAA.AT.ACAAGGATAT.CATTAGATT.AA.TGAATTGTA.G.TACTAGTTTTTA.ACTTTTTAT.T.TTAATTA.TTAT.TATTATTT.T.TT.TGGTCAACTTA.A.CTTTA.A.TTTTAGTTAATGATATCATTAGATTATA.ATA.TCTTGTATTATAACTTTATAAT.GAATTG.TAA.TTAAC.T.TTC.T.A.AAGAAAAA.ATA.GA.ATTAG.AAGAAC.TTTTACAGGGTGCATACATGAT.CTATTTC..TATATATATATATATATCCTTCATGTTGATCTCCATAGA.AAT.TAGAGAATTAAC.TTTAGAT.ATTTTG.TAGAGAA.A.T.GGG.TA.AACGAGCAACTTATG.GAGCTGGTCATG.T.CG.ATCC.AAT.AGCTGCGAC.A.A.
JJ=   213  MV=                A.TCCTGG.ACTCG.TCTAATATAATACAGTATCTTTTAAAC.AAAAAAAAAA.CACTGCAA.AATGAA.AATT.TCAGTAAAA.CAGATTTTACTAAA.CTAATC.TCTAAA.AACC.ACT.ATCAAAACATGTGCCATAAATTG.AT.CC.TC.TCGT.C.T.A.G.TTA.ATTTC.ACAAAAAATTGTGAACGTTACTTT.TACCATCTTTA.TATTCATTACATA.CAAAA.AAAATTTGTCTTAACTCAAA.CATACTTTATTCCAGAATGATA.CT.AAAATTCCGT.AATGCAAAC.AT.TTTTTTATT.C.TCAATTGGTCAA.TGAACAAGC.A.TCAAATA.AGGA.AAAACAGA.C.GC.CAAGGATTGTG.T.CACAC.A.CTAACACATCTCTAAATAGCAAATTAAA.ACT.TGAACCATCGGATGTCCCGAGT.CAACCT.CCC.CACTA.T.GCC.A.T.CCAAATCA.AAC.CA.TGTGT.CTTCTT.CACATGCACCTCATCTCCTATA.CATTTTCT.CAATTCTCTTATATATACTTAAATCCTTCAAACTCAACT.AAT.TAACAAACTAAT.CACATTA.CTAATC.AACAGAA.A.G.AAG.AG.GCCTAAGACATGACA.AGCTTCGCGGTC.G.TT.GCAA.GAC.TCATTACAA.G.A.
JJ=   214  MV=                G.CTCCTA.GAGTT.CGTACCAGTTTTTTTTTAAAACTATAT.TGTTAACCAA.GTTTGAAT.ACTCGC.TCTT.TATTAAAAG.CGTGTTCACATGGG.TCACGT.AACACG.TTTA.AGA.AAAACCTGGCTCTAAAAATATTA.TC.AA.AA.TCCC.A.G.A.T.TTG.ACGAA.GACAAGAAAATAAAAAAAGACTTT.TAAAATCGTTT.TCAAAATGGGCTT.TACAG.ATTCGTGAACAGACAAAAAT.TGGGCCATGGGTTAATTTGCTT.TT.TAGGCCACGT.CACCGTTTT.AG.TGACGTTTC.T.GAATATTCGAGA.TGTGACCCC.A.CTTAAAC.AAGA.TCCCTTGG.A.CG.ACGTCGTTTCG.A.CCACT.T.CACGAAACCCTACCGTCGATTTATTTAC.ACA.AAGTACCCCTTCATTGTATAGC.GCCGTC.CTT.TGCTG.T.AAC.T.C.TTACCGTC.AAA.GG.TTATA.TCCGTC.TTTCCAAATGTCTCCCAAAGAC.ACGTTTTA.AAAAAATAAAAATAAAACGAAGAAAATCAGAAAATGGGT.CGC.CAAGAATAGAGG.AAGAAGC.AAAGAA.GAAGAAA.A.A.AAA.AA.AACAGAGCGTTTCAA.ATATTTGCGGAG.A.TA.CAAA.GCT.GAGAAGAGA.T.A.
JJ=   215  MV=                A.AAAAAG.CCTTG.GAGATGATCACGCCATAATTGACTTTC.AAAGTAAAAG.TTACATGA.AAATTT.ATTA.TAAAATATA.ATTTCCTATTTTTG.CTGTAA.TTCTAA.GACA.AAA.TTGACAAAAATTAGATTTTTTTT.AA.TT.TA.TATC.C.A.A.A.ATA.TGTTT.TTCTTATTTTCGGCGAATTTATGG.ATGCTTCCATA.AATTTTCGTATTC.ACATT.TAAACCAGTCAAATCCTATA.ATTATTAATTAATTAAACACTA.AT.CATCATTACA.TTTTGTAGA.GG.GTATTTTTG.T.CTTACAAAAGTT.TCCACACTT.G.CACAACG.CATA.ACCGTTGT.A.AT.TCCAACGAAAT.T.CCAGT.T.CTACCCTTGGAACCTTCGAGCAAATCTT.TAA.GACGGCGGCCAAAAATGTAAAT.AAAGTA.AAA.ATATA.G.GGT.C.C.ACTTTTAT.AAT.AA.AAAAA.AAAGAA.CAAGAACGTGAACGATCCGCGC.GAGCCACA.CAATAAAGGTTTCCAGCACAGAGAAGAGAGAGAGAGATT.GCT.TAGGAAACGTTG.TCGGACT.TGAAAC.CAGTTTC.G.G.TAC.CG.GAATTTAGAAACTCC.GTTCAAATCCGG.A.GC.CAAT.CTC.TAAAGGATA.A.A.
JJ=   216  MV=                G.CTTCCA.ACTTT.ATCCCCTGTTGCGTAAGCAATAATCTT.CCAATCACAG.AACATGAT.CCCCAT.TCAT.TAATCGACC.AATCAAACAGCATC.ATTTTT.ATATGA.TGAT.GAT.GTATATGTGTATGTCATGTGTGT.GT.TG.GC.ATGT.C.C.T.C.TGT.TTCTG.TCGTGTATGGTTGTATTCAGTTTT.AGCGTCAACGA.CAAACTTCTCCTC.ACGTC.TAAGCGGGGAAAAAAAAAAA.AAAAACGAATCCAGTTTATCTT.TG.TTTGTTTTGT.ATCTCTCTG.TC.TTTTGACAT.T.GTCTCTAAATTT.ATCAATTTC.A.AATCTGC.GACT.ATCCTTTG.T.TT.TTGGGTACTTT.A.TCTCA.T.CAAATTCCAGCCCAATCTAGACTCTCTA.AAC.CCAGAAATAGAAACACAAATCA.CAAAAG.ATT.GAGAT.A.GAT.A.G.ATCATGAT.CTC.TG.TTCTT.TGTTGA.TCTTTGACCAAAATTCGATCTC.CTATGTAT.ATACAATTGCTCTGTTTTTTCTTGTTCTTGTTTCTGCTT.TTA.CAAGCCACAATG.TCTAAAC.GTTCTT.TCAAGAA.A.T.TTG.TG.GAACAAGAACTCGGA.TCTCTTCCTCAT.T.TC.CTCA.TCT.ACACTGTTC.T.T.
JJ=   217  MV=                G.AATGGA.GCCTC.ATTACGAGGATGTCACACATTGACATT.ATTAGAAAAC.AAAAAAAA.AAAAAA.AAAA.TCTT.GTCT.ACTTGATAAAACTT.TTTGGA.ATAAAA.AAAG.TGA.GGTAGAAGAAAGAAAGGCATCAA.AT.GC.TT.TATT.A.T.T.G.GGA.TTCGC.ACTATTTACTAAATTCCACGATCT.GCCAACCATCT.CTTTTATTTATTT.ACCTA.TTTTCTTATTTTTTTCTACT.AATTTTGGTAGTAAAAAAAAAA.AA.ATGAATATGT.TCTTAGTCA.TA.TCTCTCCCT.T.CAATTTAGGAAG.AGAATCTTT.T.CTAAAAT.TCCC.CATTCCTA.C.TT.ACTTTTATAGT.C.AAAAT.C.CATTTTTTTCCATTTCAACTAATTGTGT.TGG.AAAATAATTAATATTAGATTTC.AATTAA.GTT.TATCA.T.CAA.T.A.TGGTGAAA.AGT.CA.TAAAG.TAATGT.ATTAATAATTTTTTCATTATTT.GTCTAAAA.ATCCTTCATTGGCTTATAGCTTACAAGGCTGCTCTGTCT.AAT.ATACAGAGGACA.AGAGAAA.AAAAAA.AAAAGAA.A.A.AAA.AA.ATTGTGATTTGGTAA.ACAAAATCAAAT.T.TT.GGTT.TCT.TTGTGAGAA.C.T.
JJ=   218  MV=                T.AACTTA.GGGTT.TATAAAAAAGGAGAAATTGAAATTTGG.TGTCAATGTA.ACGGATCT.GACTTT.GAAA.AAGTAAAAT.TTA.CATGCGGTAA.TTGGTG.ACGGTA.AAAA.CTT.ATTTTGTAATTTTTTTTTTTTGT.CG.GC.AA.AATA.T.T.T.T.GTA.ATATT.ACCAACATTTGCAAAAAATTTAGA.ATGCAGAGATA.GAAAAACTCTTTC.TTCGA.CTTCAAACTCTCA.TTAAAT.CCGTAGAGGAATAGTTATTTTC.TA.GAAACCATCG.AAATTGTTA.CC.AAACCCTCA.T.TTGATTAATGCG.TTCAACATT.T.TGAAAAT.CTTT.TTATTTGT.G.CA.TTAATGTGATT.T.TTATT.T.TTGATCTTACTAATTATATAAATTTAAA.ATT.TATTATATAATTCCGGCATTCC.CCAAGG.TCA.TATTT.T.AAC.C.A.ATCAGAAC.CCG.AG.GATAT.TAAATT.TGTTGGTCCCGACAATTAAAGA.AAAAGTTG.TGGGTCAAACTGGTCCTAAATAATAGTCAAACTTCTCAT.TTT.TTCTAAGAAACT.GATTTGA.TAAAAA.AAAATAT.C.T.TCG.TT.GAAGTGAGGGTGACG.AGAAGTTTCTGC.T.TT.CATC.AAT.TAAAGGTTT.A.C.
JJ=   219  MV=                G.CGTGAA.GCAGA.TCATCACAATGGAGGCTGGTGAAGATT.CCGGTAATGT.TCCTTCGA.AAGGAG.AGAA.GATCGATGT.TGATGTTTCCGCAG.TGAAGA.AAACTG.GTTG.CTG.CTCCAACTAAATGGTCTTATGTC.CT.AA.AG.CTGA.A.A.T.C.GGT.TTTTA.AATTTTACATTCAAATTTTGTTTT.TGAAGATGTTT.GCTTTTTTTTAGG.AAAAC.AAACTATGTTATGCCTTTTG.ATTTGCTTGTTTGAAAATTGCT.TA.GCTTTGGTCT.GATTCTGTA.CC.GGTTAAGGG.A.TTTTGTAATTTA.ACCGGTTCT.G.GTCTATG.GTTT.GTTTTTAA.T.TC.AATCCGC.AAA.T.ATCTC.T.AAACCAATATTTATTGTGCTAATCCTTG.AAC.ACAACTAATTTTTGTTATACCA.ATTTAG.AAA.ATTTT.C.GTC.A.A.AAAAATAG.AGA.TC.ACAAT.TCAGTT.TCTAATAATAGAAACTTTTAAT.AACAGTTC.ATTTTTAGAATTTGCTTTTGTTTTCTCATTTGACTATTC.TTG.ACTTTAATTTTA.ATTTTAT.CAAAAT.AATCCAT.G.T.AAT.CT.TTTAAAATTTTCTTA.AAACAAATCACG.T.CG.TCAG.TAA.CGCCGAAAG.A.A.
JJ=   220  MV=                T.ATTCCG.TTACT.AAGATGAGCGGCATCTTCTCAAATCAA.GCAAACAAAA.TTAGGGCA.AGTACA.CTTA.AACTGACGA.AACGGAAACAAACC.AAGTTC.TTACCT.TTAC.CAG.GGAATCCACGTCCAGGGGTTGAA.GA.AT.TT.GACC.A.G.C.T.TGC.AAAAC.CACGCAACGTCGAAGCTTCGAAAA.GTGACTTACTT.TGGTCACAAAGGC.TCCTG.CTTTAACAAAAACAAACCAA.CCCAGAGAAGCCATTTTAAGAG.TA.ATGAAATCTA.AAATCTGAA.TT.TTGAGAGGA.A.CTGAAGTAACCT.GGAGAGCAA.A.GAGCGGG.CTTG.CTTCATCA.T.CT.TCTTCTGTCTC.G.AGTAA.A.AAGCATCACTTGAGGTCTTCCGACTTCT.GAG.GTTTTATGATTTATCAAAACGG.GTTTTA.TCG.GGCGA.C.CCA.T.A.TTTTAACC.CGT.TT.GTTTT.ATATAT.AAGTCTTTTAACGGCCCAATGG.GCCTTTAT.TGTTGATTGGGAAATTAAAAATCAGATTAGAGAAGACGA.ACG.AATCTGAGAAAG.GTGAAGC.TGAAGA.AGAAGAA.G.A.AGA.AG.AAGAAGAAGAAGAAG.AAGAAGAAGAAG.A.CT.CTCT.AAT.GGCGGACTC.A.A.
JJ=   221  MV=                A.CTGATT.TCGAG.GATTCTGTTTTTGGCCCGTTTTGTTAG.GATAAAAATA.GGGATACA.TTTAGG.TCCA.GATTGACAA.CTATTGATAATTAG.GAAAAC.ATTATT.ATAG.TAG.CTAAAATATAAACTAAAAAGAAC.TT.AA.AA.AAAT.T.C.A.G.GGT.AAAAT.TTTTAAATATAAAACTTACTAAAA.ATAAGGTAAAC.TTTAAAATTTAAG.AATTT.CATGCTTACTGTTCAGTTTT.TAGGATTTAGAGTTTAATACTA.CT.TAAATCATAT.AAAGCTCAA.TA.ACATTTTAC.A.TAGAATCCTTAA.AAAGTCCAC.A.AAATTAG.GAAG.AGCAAACG.A.AA.ATGTTTTCAAA.A.AAGAC.T.TTTCTTTCAATCCTCAGATAATGCCGAC.AAA.AACAAAAGGTAGACAAAGAATA.TAATAT.TAA.TATCT.T.GCT.G.G.ACAAGCAT.TTT.TG.ACTAT.TCTCAT.TTTCTTGTACCCCAAACATATT.TAGTAAGC.CCCACAAATATAAATATAAACAAGACATCGGTAATTCAA.CAA.GTCTCAAATCAA.AATAAGC.AAACAT.GAAGAGT.G.A.AGG.TC.GTCACCAAGGCATCG.TAAGGACGGGAA.T.GA.TTCA.TCC.GCGGGGCTT.T.A.
JJ=   222  MV=                A.TCCGCG.ACCCA.CCTCCAAATTTGGTATTTTGGGTGTGG.AAGGTTGAAG.AAGCTGTT.GATAAT.GTTT.GATTCTGCC.TTTATTTTCGTCTT.TGGTGC.AGATTA.ATGC.AGT.AGGAACAGTAGACGACATATTCC.AA.CA.TG.TCCT.A.C.C.T.ATT.TTCAA.TTCATTTGAGGTATACATTATCTC.TCTTTCTCTCT.CACTGTATTACAG.ATCAC.TCCATATTTTGAGTAGAACA.CGATTTGTGTTAACACCTGCAA.TT.TTTTTTTGTG.TGCAGCAAT.TG.AAGGAGAGT.A.GTCATGTAAATC.CACAGTCCC.A.TCTCGGT.TCGA.GTTTGGTA.G.AA.AATTCATCTTG.A.CAAAA.G.ACCACCAGTCTGAAATTTGTTCATTACT.CAT.GAATTTTGATGCACTATATGCA.ATTCGC.ATT.GCATC.T.TTT.T.T.TGTTTGTT.GTA.CT.TTGTA.AGGTAA.AACAAAAAAGAACAAAAAAAAA.TATGTAAC.TTCTACGAAAGTTATTAATGTATTCTCACAAGACTCTGC.TTC.CCTCCATTTATC.GATTATC.AACAAC.CTAAGGA.A.G.AAA.AT.AGAGACAAGAGAAGA.AGATGGTGAGTA.T.CG.TTGT.ACA.CAAACCAAG.C.T.
JJ=   223  MV=                T.CTCTTA.TCCAT.CTGTATCTGTCAACCATATCCCGCAAA.AGCCTTGATC.GTTTCTGT.TTCTTT.TTGG.ATTCGTTAT.CCAAAGATGGTACC.AATGTG.GGATTT.TTGT.TTG.TTCAATGGAAGATCATTACTCTT.GT.GA.AT.ACAG.T.A.A.A.ATT.TGTAA.CATTAAACTATTTTAGGTACTAAT.CATAGGGACAT.TTTAACCGATCAA.ACTGT.TCCAAAACCAAATTGAATTG.AAACTTAAGTTGTAGTTCAATA.AT.AGTTTTACTC.TGTACCAAT.TT.AACATATTG.A.AACTGAAAATAA.AAGAAAATG.G.AACAGAA.CTAA.TAAAAATA.A.TA.AAATAATTTAA.A.ACGAA.A.AAGAATTTGACTTGGATACATTTTTCAC.ATT.AGGAAAAGGTAAATTCCTCTCC.TTTTTT.ATT.TTTAT.T.TTT.T.T.ACTCGTAT.TTA.TA.ATTGT.TGTACA.TTATAACGTATTAGGATACGTA.TTAAGAGA.GAAGAACCCTAATTACTTACGAGAGAGGAGAACCCTAAT.TTT.CAATTGTGGTCG.AAAATTG.GAAGAATGAGGAGG.A.G.GAG.GT.GCGATCTTCAACCGA.AGAGAACGAGAA.T.GT.GCGA.TCT.TCAACCGAA.G.A.
JJ=   224  MV=                G.AACGAG.TATGT.GCGATCCGCCAAAGCCAAAATACAATA.ACTTTTTCCC.AATGGGAA.ATATCT.TTTA.TCGTGGAGA.GAAACAAACAAAGA.GCTTCG.ACCTAA.TTAC.ACA.TTCTTCTTTTTCAGTTTACATAT.AA.AA.AG.CCTT.C.T.A.G.CGA.TCCTT.TCACTGTGGCCAATTTGTTCTGTG.ACCTTTTGATC.CTCTGCCTGCAAT.TCTAC.AGGTATTTTGATAGGTAGTC.TCAGTTTAGAATTTGTCTACTA.GG.ATTAAAAATT.CAATTTCTT.AA.AATCGTGAT.T.GGTAATATTTAT.GAGTTAAGT.A.CATGAGT.TAGG.TTCGTAAT.C.CA.ATATAAACACA.T.TGTTA.T.ACATACCTTTATCTCTTGAGATTCTTCA.AGG.GTTATTTTAATCTCTTACAAAA.ATCATA.ACT.TCGAA.T.ATC.A.G.CCAAAAAA.AGG.AT.CAGTC.TCGTTG.GACACCACTTGTTTGTTTCCTT.TGTTTTTT.TTAAAAGAGGTCTTTATCCAGCTATCCCACTCTGCTCTT.CTT.CTTTAAGCATTT.TGCATTC.TTGTTT.CTTGGTT.T.T.GTG.TT.TTAGTTTTGAGAGAA.AATGGGACAGAT.T.CC.GAGG.TTT.CTTTCTTGG.A.G.
JJ=   225  MV=                G.AATATG.TTGGT.CCTCTCGAATTAAACAATTCCACACAT.ACAAAACAAA.GGAGAAAA.AAAGAA.TTGT.AACCTAATT.CTTAGACTGTTTTA.TGAGAA.TCCAAT.TCGA.TGA.GGATTGATATATACAATTCCTCT.AA.TT.AG.TATT.A.A.T.T.TTA.GAAAG.AAAAAAATAGGATTAAGATTTTAT.TAGTCAAACTT.ACTTTTAGTAGTT.TTAAT.TTAAATGTATCTAATATTTT.TCAAAATTATTTTATTTTTAAA.GA.TTGTTATCAC.CTAGAATTT.TA.ACATTTTTA.C.CTTACTTAATTT.CCAATTTTT.T.TTTCCTT.CCGC.TGACATAT.A.TA.ATTTTACTATT.T.TTATA.A.AAAGAAATTACATAAGTGAGCAATTTTA.GCA.TCACATTGGGCACACAAAAACC.CTAATT.GTA.TCGTT.A.GGT.C.C.TTTTATTT.TGT.TA.TATTT.ACATAA.ATCTCCTTTCTTTCTCCAGCAA.CAGAGTGT.ATTCTGCTCGATAATAAATTGGTAAATCACAACACAAAA.AAA.AAGTGTTAAGAG.ATCCTTC.TCCCTC.TTCGAAG.A.T.GAG.CG.GTACGGTGAAGGATA.TCGTTTCAAAGG.C.GG.AGCT.TGA.TAACTTGCG.C.C.
JJ=   226  MV=                A.GAGCGG.CGCAC.CAGTCGTAACTATATATGTAGATTTTT.ATATATCATA.AACAAAAA.TCTTTT.GTCC.AAAAAAAAG.AACAAAAAAATCCA.AACATT.TAATGT.TCAA.GTT.AATATTATTCCAAATTTTAGTCT.AT.AT.AT.AATC.A.T.T.C.CAT.GCATC.TAGATTAAGATGTGTTCAAGAAAT.CGGTAAATCAT.TTCCGCGTCCATT.CAAGC.CAAATCATTCAACGGAGATA.TGACGGTGGCTTTCTACAATAA.TA.TTTGATTGAT.TGAGCCATC.GG.AAGGATTTT.G.AAGTTTTTTCTT.TCAGTAAAA.A.AAAAAAC.GTAT.TGCAGATT.A.TT.CATTATTGCCA.A.AGCGA.G.AAAGAACAAAAAAAGGACACATTTGTGT.TTG.TGCCTTCAACCACGTGCCTCAG.AGTAAA.GTT.GCCAT.A.ATT.C.A.ACTTTTCC.AAT.CC.AACAA.ATACAA.AACTATCATTTAGTCAAAACTT.TACCACTA.CATTTATGTCTATAAATAACGTACCATCCACAACTCATT.GCT.CTTCACTCCAAA.ACATAAA.ACAATA.ACCTTAG.A.A.AGA.AA.AAAAAGAGAAAAAAACAGATCAAATCAA.G.AA.TGTC.GAT.CTCTCTCTA.T.T.
JJ=   227  MV=                T.CCTTTT.GCTCT.TGCCTTCAAAGAAAGTAATAAAAAGTT.TAACAACGAT.GTTGTTAG.TTGACA.AAAG.TGACAATTA.AAAAACTTGAAATA.GATATT.TAAAAT.TAAA.AAC.AAGGACAACGAAATGCTTATAGT.GA.CA.GA.CTAC.T.G.A.T.AAA.ATTCT.CTGTTCTGTATTATAGTTTCCATT.GCCTAATTGTA.TAAAAATGATTGA.AGATG.ATAAATCATATTCATGGATG.ATAAAGAACATTAGTTAATTTC.AT.AATCATTTCC.AAGAACTCG.AA.GCTTCGACG.G.ATGCATTTAATA.TTTATTATA.C.CCTAACC.ACAT.GTTTCTTC.A.TA.AATTATATTTT.C.AAAAC.T.TTCTTATTAGTATGAATAGCAATCGTAT.TAA.TGTCAAACATTGCAGTCGGTTT.GTAAAA.GCA.TATAA.T.AAT.A.A.CTCCGGGC.CAA.TT.TTCGG.AAATAC.GCGTTATCTGGGGTCTGACAGC.AAATAATT.AAAAGTGTTTTAACCAAAAAAAAAAAAAAAAGAGACTTC.TTC.TTCAAATTGATT.CAACGCT.TCAATC.TCGATTG.A.ATCAG.AA.AGAGCGATCAGATCA.CGGAGAAAGAGA.T.GG.GTCA.CGG.AGAAGAAGA.T.A.
JJ=   228  MV=                A.AAGCAA.AGGAT.TTGCACCAAATCAGAAAAAATTTATAT.GATTTCTATC.TGTATACT.TAGAAC.AGCA.TCCATAAAA.GAAAAATGTTGTTG.AAGATC.AATTGG.ACAT.TGG.ACAAAAACCTAGTGGGCCGGGCC.TT.CT.TT.GCAT.C.T.A.C.TAC.TTGAA.AGCCTTAAAAAAGAAAATTAATTG.AAAATTAAATT.TTACATTTAAGTG.TTAGC.ATCCAAGGCCCATTAGCTCA.GTTGGTTAGAGCGTCGTGCTAA.TA.ACGCGAAGGT.CGCAGGTTC.GA.AACCTGCAT.G.GGCCACCTTTAA.TGTTTTTAC.A.ACATAAC.AATT.TTTGATTA.T.TT.TATACTATTAT.A.CAGGT.C.AGCACCCCTGACTGAGACAGTATCCATA.TCT.CCACTTCAGATTTCGACACGTG.GCAACA.AAA.AAAAC.C.AGA.C.A.CTCCGATT.CCC.AC.GAAAC.AAACCA.ATCAAAATCGTTGCCTTATCCC.AATCTTAT.CTCAGCCCTTTTGATTATTACTCTTTAGTCTTTACTTTG.CTC.ACAGCTTTGGAT.CACCAAA.AAAAAA.ACTCAAG.A.G.AGA.CT.TTGTGGCCATGGCAG.CCTCTCTCCAAT.C.CA.CCGC.TAC.ATTCCTCCA.G.T.
JJ=   229  MV=                C.GGCGAA.GATCG.CCACAATAAATAAACAAAATTTGATGG.TAGCCACCAA.AATAAAAC.TTGATG.ACGC.CAAGCGTGT.AAGCCACAACCACG.AAAAAA.ACCCAA.CAAA.TAA.ACATAAATGAAATTAAGTCAAAT.GA.AG.AT.TCGA.T.T.A.G.ATT.TTTTG.GACAAAATCTGTCGGATGCTTATT.CATAGCATCTC.CTCTGTTACAGCA.AGAAT.GAGGAAGTACGGATCAAAGA.GTGTTTGAATGGTTGACCTGAA.GA.AGGAGAAGCA.ATTGAGCTT.AA.GACTCTCTG.A.TTCTTTTCATAA.CATAAGTCA.A.GAAAATG.TCAT.TTTCAACT.T.TT.TGGTCATGCAT.G.CATTG.C.CACACACAGAGGGAGACACATGTCTTTT.GAT.ACTATCCACTTGGTTCAGAAAA.AAACAA.AAA.GTCAC.A.CTT.T.T.TGAAAAAG.TGA.AA.ACGTCTCAAGAT.ATGGTGAAATCTGCAATCTTTT.TTTACTGT.CTTTTTGTTATGATAGATAAGGAATCTGCAAGAACCAAT.GAT.CACTCTTTTCAC.TGTATCA.AGGACA.AAAGAAA.G.A.GAG.AA.AACAAAAGAGTTATA.CAGAGAGAAAAC.G.TG.AATA.GAG.AGATCACTG.T.A.
JJ=   230  MV=                C.TTATTG.GGTTT.TGATCACTGACCAAAACATCCAAGCCC.AACTTTTGCT.AAAGCATA.TAAGCA.TATA.CCTATGTCA.GTTTCCGGCGACTT.TTCTTT.TTTGCT.CTTT.TTT.GAACCAAAACAAATTTCTAGCTA.AT.GT.AG.AAAT.T.T.A.T.ACT.TTTTA.AGAAAATTACTGGACTTGTAACAC.CATTAGTAATA.AGATAAGATGAGA.CATTT.GTTTTGTTTATATGAAAATA.TAGTCAGTAATAACTGTTTTTT.AT.GTTCTCTTTT.CAACTTATT.TT.TAATTCTTT.T.TGGCTTTCAACT.TTGCTTCTT.T.TTGATAA.AAGA.CACATATA.T.TG.TTCCTAATCTT.T.ATTGT.C.TTTAATTTTGAAAAATGCCACAATTAAA.TTT.TGAATTAAAACTTCTTTTAATT.GCCCCT.TTA.ATGTT.C.TCC.C.T.GACTCCCA.AAT.CT.ACACG.AAACAC.TAGGAATAGAGAAAAAACAACC.CTCGGGTA.AAGACAGAGCATAAAACACTTGTAGTGTAGATATAAAAG.ACA.CACCTCAGAGAA.GAGAAGA.GCAGAG.AGAGAGA.G.A.GAG.AG.AGAGAGAGAAAGAAA.GATCCAACTTCC.A.CA.AAGA.ACC.ATGGAAGCT.G.A.
JJ=   231  MV=                G.AAAGAA.ACAGA.ACAAAACTCCATCGTAATTAACTAAAT.TCGCAATCAT.TCATATTT.GTTTAT.AGAA.TCGATTGTT.TGTTAACCTTTCGG.TGCATC.TATTAA.AATT.TTA.AATTCTCAATAGTTTGGTTTATC.GT.AC.AC.CGTA.A.T.C.A.CAT.TACAA.TAAGATACATATAACATCATATCG.TACAAAAAACA.AAAAAAACAATGA.TTCAC.ATTGAAGTGGTGGGTGATAT.AAACCAAAAGAAGTCGTACTAG.AG.GTTTGTTTCG.ATTTGCAAA.AA.AAAAAAAAC.G.GAGTTTGTTTCG.AAAATTTTA.A.AGTTGTG.CGTC.CAATATGA.G.GT.CGAGAGATCGC.T.TGGAG.G.AGAAGCGTTTTTAATTTTGAAATTAACG.ATT.TTGCCCTCATAAGGGCATTTAC.GTCAAA.ATA.ACAGG.G.CAA.G.A.TTCATCCA.CGT.GT.CCAAC.AACAAC.ACAACACAAACACATCATTAGT.TTTAAAGA.AATAAGATTCCTATATAAATGTATAAACGTTTCTCCTAT.TCC.CAAATCTTCTTT.CCTCAAT.ATCACC.CAGAAGA.A.A.GAG.AA.AGTGAAACAGATCAA.GAAAGAGATTGA.G.AA.AAAT.GTG.TAGAGGCTT.G.A.
JJ=   232  MV=                A.TAATGA.AGAGA.GCAATTTGTCTCGGCAATAAAAGTTGG.ATTCTTTGAA.GTTTTTTT.TTTTTT.TTTA.TCGAAACCA.TGTGTCAAGTGTAG.TGCTAA.TATAAA.GTTT.TGA.CGGTTTTCTAACACATGCAAGTT.TT.AC.AC.AGAT.A.A.A.T.TTT.CTATG.TCAAGCTTATACGAAACATATACT.ATTGTTTTCAA.ATGAATATACTGT.TGAAT.AATAGGTGATTTTTGTTGGA.AACAGATAATAGAAATATTTTT.TG.TATGGTATAT.ATAATATTG.AA.ACGATAGTG.T.CTATTAGAGCAA.CGACAACAA.A.ACATGTC.TATA.AGAGCATA.G.TC.TTCATTTTGGT.T.TTGAT.C.TTGAACTAAGATGGAAACAAATTTTAAT.ATT.TGACCAAAGTTTACCGGCATAA.AACCAA.AAT.AAAAA.T.AAT.C.A.TCACTATT.CTC.TT.TTTTT.TTTTCT.TTTTTACAAATTGACTTGATAA.TAATTTAT.GTTATCATATGATATATGTGTATACATAAAATTAAAGTT.AAA.TATTAAAGCAAA.CCAGAAA.AAAAGA.GAGCAAA.G.A.AGG.AA.GAACAAAAAAAAATG.GCTCCTTCGTCT.T.CA.TCTT.CTC.CTTCCAAAT.C.T.
JJ=   233  MV=                C.CTGTTC.CATCT.CTTCCAGAAGAGGAAGAATTAATCAGT.CAGTCACCGG.ACTCGCAG.TGTAAT.CAGT.TGCAAAGGA.AGCCAACCCCTTGA.GAGAGT.ATTGTT.TGTT.GCA.GCTCATATCCCCTGCTTATCCTA.TC.CG.AA.GCTC.T.T.C.A.CAT.GCAAA.TTACAAACAACAACGAACAAACAA.ATTGACATAAC.AACTTTGGAATTA.GTCTC.ACTTTTTCTCTTACAATATT.ATTTAATAATTGCAATGTATGA.TT.TTCAAAATTT.GGGAAGGAT.TT.TGTTTTATT.A.ATCAACACAATT.ACAATAATT.T.TACAGTG.GCTG.GTTTAACG.T.GT.AAACCCTTAGA.C.CCAAG.T.TAGCTCTTAACTAATCAGACAAGTAAGA.AGA.CGTGTTGTGACTAATTGTTAGA.AAGCAC.ATA.AAGAA.T.GCT.G.A.AAAAAATA.GCA.TT.GCCTA.ACGCAG.TGAAATCCTCTGCAACAACTTC.CACATGAT.AAGTCCATTCTCTTATATCTTCACGTAAAAGCCACCATA.ATG.GGAAAATCAATC.ATCCATG.AAAAAC.TTGAACC.T.A.AAA.GA.ATAAAGTGAAATGAA.TCAAACGATACA.C.AG.AGTT.TCA.CCAATCTCC.A.T.
JJ=   234  MV=                G.AGCATC.TCAGA.GCTAGCATAAGCAAAAGCTGCAATACC.ATAGCCTGAA.GCTAAAAG.TACAAT.TTAT.TTGATGGATATTGATTTAGTAGTA.ACCAGC.CGAATC.GGGA.AAT.AAAATATAAAAAAGGCCATACCA.AG.TC.CA.GCTT.A.A.G.C.CCA.TCAGA.GTAAAAATCTTGGACCACAAACAA.TTGGCCCAATG.TAAAAATTGGACT.AAGAT.CCCAATCTTATCGCGATTCA.CTGTAAGAAAATCATAACGTAC.GA.CCACGATTAA.AATTCAAGC.GT.GGACGCGTG.C.ACAGCTGATAAA.CGGACGTGG.A.TAAAAAA.AAAG.TGAAATAG.C.AA.GTTTCCTAAAT.T.TCTCC.A.GTCCCAAAGAATATTCCACCAAAATTTT.TAA.TTAGGCGGCATAGTCAAATTAG.GGTTTA.ATT.ACATT.C.CCC.A.C.TAAAATTA.GGG.TT.TTCTC.ATTAAT.TTCCTCTTAATTACAGATTTAA.TCCCACTC.TACCTCTATATATATATACACACACACGCCTAAGGATTT.CCC.AACTTAAAAAAC.CCTAATT.TCTCAA.TCTCTTC.T.T.CAA.CT.TTTTTTTTTAACGAT.GGCTTCAGAGGA.T.CA.ATCG.GCG.GCGAGATCT.A.C.
JJ=   235  MV=                C.GGGAAG.GTGAA.CTTAATGGGCTTTTTATATGGGCCTTT.CACATCTCAT.TTATGCTC.ATGATC.CAAT.TATCTTAAG.ATCTTTTACTTGAA.AGTAGA.AAAGAG.AGAG.ATT.TGAAAACCATTACGGCTCATCCA.TC.TA.AA.CTTT.A.G.A.T.TGA.CGATA.AAGTGAAGCGGAATCAATCAGGAG.CAACACGAGCT.AAGTCACATACTT.GACCT.TCTAGTACATTGCTAGCTCA.TAGCTCACGAACACATCAAGCT.TT.AGATCGATTT.ATATGATAG.TG.ATTTAAATC.A.AAGTCAAACCAC.TTCGAGTTC.A.AAATTTG.CAAT.TTTTGTCT.C.CA.AAATTTAACGT.A.TAACA.T.AGGCTAATAGCTAGCTTATTAAGAAAGA.CGA.ATTAATTACAATTCGAATAAAG.CTTTTA.CCA.AAGAA.A.TAG.A.T.TTTTTTCC.GTG.CG.TGTCT.CGGTCT.CACTTTCTGCCTTTGGGTCCAT.CAGCGAGC.GAGAGGGCTTTTCCCTCCCAGTCACTCTTTTTTTCCTTT.CTC.GAGAAAATAGCA.GAAGAAA.AATGAC.GGAAAAC.G.A.AGG.AA.ACGACAAGAAAATCG.AAGGATCTAATC.C.TA.AGAA.GAA.GCTCAACGT.T.G.
JJ=   236  MV=                T.AACCTT.CACCG.GACTAAGTCTAATAGGTAAAGTTTTGC.CTCTCTTTTT.TTTTTCTC.GACTTT.ACCA.GACTGATCC.AGAATCTAAAATAT.AAATTC.TTAGGT.TTTG.GAT.CTGAACTGAAATCGTAAACAATA.AG.AG.AT.TGAT.G.G.C.T.TAG.GAAAC.AGGCAAAATCCGAATCAACTCTAT.ATCTAAAAGAG.TTTTAGTAACAGT.ATCAT.TGATTCATGGGCATGGCTTA.GGAATTAGTTGGCAGCAATAAA.AG.TTATAAAATC.CCACCCAAG.TT.GGTGAACAT.A.TAGCACAACCCC.ATCATCGAA.T.ACCAAGT.GCCT.ATTATTCT.T.TA.AGGAATTTCGA.G.AAAAA.C.CTTCTTCTTTACTTTTCCTTTGGCGGGA.CTT.GCTTTGTTTTGGAATGGTGTCA.CGGCAA.AGC.AATCT.C.CTT.T.A.AGAAGGTT.GAA.GC.AAAAG.CAAAAG.CCCAAAAAAAGAAAGAAAGAAA.ACAGACTG.AAAGCAGATAAATAGAGTTTAAGTGTTTGGAGCAGAGAA.ACC.GAAACGAACAAA.CAAGAAC.ATGAAC.AGTACCA.A.C.TCA.GG.AGCTACAACTTCGAC.TAAAAGCAAGAT.A.CC.AATG.GAG.GAGAACCAA.G.A.
JJ=   237  MV=                A.GAAGAG.ATATG.GCTAAACAGAGGCAGATATGGTTTGGA.TTTATTAAAA.TTTGGCTA.TATCAA.GAGG.GAACACATG.ATAAATTTACGTGA.CCATAA.TTACTT.TTCT.TCT.TTTCTTTTGTTTTGAATGACATA.AA.CA.AA.ATTT.G.T.A.G.ATA.TTTTT.CTTGCTTTCGGAGTTTTTTAAAAT.ATGGAATATAC.ACATGTAACGTTT.TAGAA.AGTTTCCATTTTTTTTTCTT.TTTACCTCTTTTTTGTTGGTTC.AC.TCGTTAAACT.CTTGTTACA.AT.TGTATTGAA.T.TAGAGCCGTTCA.TTATGACAC.G.TAGATTC.GGAT.CTGATTTC.C.TT.TTTGTACCGAA.A.TTAGA.T.CAATTGGGACTAGATCCATCAAAAACCC.GGT.TTAGGATTGGTTTACTCAACTG.AATTTT.CCT.TTTAG.G.TTA.A.A.ATAGTAAT.TTC.AT.CCATT.ATGAAA.AAAGGCAAGAATTATACCGACT.CTCACAAT.TAGGTCTCTCTATAAATACACACCTTTTGATATCTCTCC.ATC.ATCGAAAACCTT.GTAAACA.AAAATC.GCCACCA.C.A.AAA.AG.AAAAAAGAAGGAAAC.GATGTCGAAGAT.G.GT.TATG.TTG.CTGAGCTCC.G.A.
JJ=   238  MV=                T.GGTGAA.TCTTT.CCAAGAATTTCATAATAATGTTTTTTC.TTAAAAATTC.ATAACGTT.TTTTGA.AATA.GCATATTTT.TAAACTAAATATTA.CATGTG.AAATTT.TAAT.GTT.ACATGCTATTTTGAAAAATTACA.CGGAT.GT.GTTT.C.G.T.T.TAC.TGTTC.ATCTTACAACAAATGAAGGGTAGC.TTTGTTATTTC.CTTTCTTCCGACA.ACGTG.GGTCCATGGTTATTTTGTAA.CAAAAAACTTTCTCTCTACTAG.TT.TCTTAATTTG.TATGTTTTA.TT.TGGTTATCTAC.TAATATTACCCT.TATTTTTAT.A.TGCAAGT.ATAT.ATTAATTT.A.TA.CATAAAAAAAA.T.AGTAT.A.TGTCAATGTATACATGTTTACTAAGTCC.AAT.CAACCATTATTTACTTTGCTTC.TTCGTC.TTT.TCCGA.T.TTT.T.G.TCAAAGGT.GCT.TT.CGTTC.TCCTTT.GATGTCAACTTCTAATATCTAG.AGAAAATT.CAATTTACCAATTGAGATTCAACTTCCTCTTCTCTGCAG.GAA.AAAAAAAAAAAA.ACTTCCT.CTTCTT.TACCTAA.A.G.GCC.AA.AATCATTATCGGTGG.CACAAAGGCGAT.G.AC.ATAC.ATG.GTGTACATA.A.G.
JJ=   239  MV=                C.TTCCAC.AAAGG.TAAAAATTTAATAATATAAAGTTAGGT.AAAGTCAATT.TTACTTAA.GATACA.AAAG.GGTCCTCTT.AAGTGGGCTATAGG.GCAACA.CAAATA.GACT.AAA.AAGCCACCATTTTCAAGAGCCAA.CA.AT.TG.ACTT.G.T.C.A.AAA.TGTCT.ATTTTCATCAATAAGGACACTTGT.TTCTGTTGTCT.ATTCATGAGAGCC.AATAG.GACCAAACTGGTTTCATGTA.ATGGCCAGAGATTTTAATAAGT.GA.CAGAGTGCAT.GTGAGTCCT.GT.AACAATGAT.G.GGTCCCTATCTG.ATTATATTC.A.TTCTTAA.GTCA.TACAGAAA.T.CA.GAATCAGCTTG.A.TGCTT.T.TTCTAGGTAAACCCTAGTTTTTTAAAAG.TAT.ACCATGTGAAACTCTGCAAACT.CTTAAT.ATT.TTAAT.C.TAA.T.A.AAATCTGT.TGT.AT.CATTA.AAACAT.GACTTTGAAATTTGATTCCTTA.CCTATAAA.GAACTCTATATATAACAACAACAACCGAAAACACAACTC.CAC.CAAAAAGCATCA.ATCTTTC.TCTGAT.TTCATAA.A.A.CAG.AA.TAGAGATTTATAAAA.CTTCTTGCTTTT.A.AA.GATG.GCG.ATTAGATTG.T.C.
JJ=   240  MV=                G.CGTGTG.ATCAA.CACCAATGAAGATGAAAGTCCAGTTCA.TGCTTCAAGT.TCCACAAG.ATGACA.TCAA.ATCATCAGT.CTTGATGTTCCGAG.TCAAGA.AAAGAT.GGGA.CAT.TTGATGAAATCTTTGAATAAATC.AT.CT.CT.TAGT.T.T.C.A.CTT.TCTTT.AATCTCTCTATAAAACCCATAAAA.GTTGTTTGTTT.CTCCTTATATATC.AAATC.TTTTGCAAAGTAGATACAAA.AGCTTAGAGTGAATAATTGCAA.TT.GTATTTCTGT.AGCTTTTTT.TT.AAATGATCT.T.TTTCACACGTGT.GAGACTAGT.A.TAAATGT.TGCT.AATTTTCG.T.TT.CCAGTATAAAA.A.GGTAC.A.TTGCTTTTACCTTCACTTTTTAACCCAA.ATC.AATTTTAACCACTAATATTAAA.ATTATG.CTA.AAATA.G.AAT.A.T.TTTTCTCA.CAA.CG.AAAAA.TTAATA.AAAAAGTATTGTTGGCTTATTT.CCTCCGTT.ATTGTTTTTGTATGCATTTGGTCTGTGTGTTGTGTTGTT.TAT.CTTCTTCTTCTT.CAACCCG.ACCAAA.TACACAT.C.C.GAC.GG.GGAAAAAGAGTTCCG.ACAAGAATCGAG.A.AC.TGAA.AGA.TTTGTCATT.T.G.
JJ=   241  MV=                T.CTCTCA.AATAT.TCGTTAGAGTGATATAGTTTCAATAGT.ATTGACATCA.TTTTTTCA.TTACCA.AAAA.TTACATTAG.TCTTCATCACCATA.ATTTTT.TCATTT.TGTT.TAA.ATCTACTAAACCAACCAGAATAT.GG.GA.TG.GTTG.A.A.T.A.AAC.GTCAC.AATAATTTGTAAATCCATGTGAAT.GTTTAGATTGT.AGGTGATTGAAGA.CAAAA.TAATACATACTTATATCACA.AGTTAATTGTAAAGTGGTGTGT.AA.GGCAGCTTTT.ATCCCCAAG.AA.AAATCATCT.T.TTTATCACATCA.ACATTATTC.A.ACAATTA.CACA.AAAAGGTA.A.AT.ATCATATTTAA.A.TGTGA.A.AGAATATAAATAAAATTAGTCTTGTGAA.AAA.TTTAATCTCTTCGAATAACATT.GTTTTA.TTA.TTCTT.A.TTT.C.A.TAAAAAAG.GAA.AG.AAGTA.AGCGTT.GGTTAGTAAAAGAGTGTTTTTT.ACTTTCTC.AAGAGTTTCAATTTCTTCTTCTTCAGCTTTATACGCATT.TAA.AGCGCCGACGAA.GTTGAAC.ACTGAA.GAAGAAA.A.A.GAG.GA.GACGACACGATTTTT.GTCTGAATTATC.A.GA.TTCA.GAT.TTCGTTTAA.T.C.
JJ=   242  MV=                G.CCAGAT.TCATT.CCCGAGCAGAATCTTCAAGATCAGAAA.ATTCAAGTGC.ACCATGAA.ACAAAT.GTAG.AAGAAGCAA.CATGTTTTGGAACT.AAGAAG.AATAAG.AAAC.TTA.TTGTGTTTGAAAACTTGAACATG.TT.TG.AG.TTTG.A.T.T.T.ATA.GATAT.TAGTGTCTTTCGATTGGTAAGAAT.TTGAAATTTGA.TGGTAAGTGTTGA.TTTTA.GTTTGTTTTATAAAAGGTTA.GACACATTCTTGATTTAGTAGT.TG.TTTTGTGTTC.CGAGTCACT.TA.AATTGCTTT.T.TTAATTTATATC.TAAATGGGT.A.TATGAGT.TTAA.ATGGGCAA.T.TT.TATAAATCTTA.A.AATTA.A.ATAATTTTAAATGGGGTAGATTTTAAAT.GGG.CTAAATGAGGTGGGCATGCCCA.TAGTTG.ACC.AGCTC.T.AGT.G.G.TAGAAACG.GCA.CG.ATGTT.TGAATA.TTAAACGACACGATCGTTGACC.AAAGAAAG.CAGGGTCGTTCTTAAACGCA.ATCAGAGAGAGAAGCGAG.ACG.AGAGACGATAAT.GGGAGGA.GCTTTA.TCAACTG.T.G.TTT.GG.AAGTGGAGAAGATGC.AACAGCTGCAGG.G.AC.CGAA.TCT.GAGCCAAGT.C.G.
JJ=   243  MV=                C.GTCCTA.AAGTT.TACTATCCAATCCATCATTCTAGTCGG.GAAGATAGAA.ATAGATTG.AGAATT.TTCG.TTTGGTATC.ATCAAGGCCTTGTT.GGTATG.GTAGTC.CAAG.GAC.CTTGAAACCATCGCAAGCCATTA.TA.TA.TT.GACT.T.T.C.A.TAG.CTTCT.CATGAAAGGCACATGTACTTCTTT.GCCTTGGTGAA.ACTCGTTGTCTTT.GGTTG.AAGACTTGTCAAATTTGTTT.TCCCATGCTCCTTTGAAGTACA.AT.GCGTTTCCAT.AAACCTGAA.CG.GTTTCGCTT.T.TAACGGATCCAC.GAGGAAGAA.G.GTCTATG.ATGA.GACCATTG.G.TG.TGATCGGAAGC.C.CACTT.A.TTCAGCTCTTGACGCACTTGTACAGCCT.TCA.AAACAAAACCAAAAACCATGTC.AGAGAG.GAT.TATTA.T.AAA.A.C.TACAAGCC.TTA.TG.TTTAA.CAAATA.TCTCAAAACCCTAAAATATTCT.TAAAACAT.TATAATAAAGTTGAGCAAAAGTAGCCTTAAAAAATTTCT.CCA.ACAGATCCTTTA.AGGAGGG.ATCAAA.GGGGAGT.G.A.TTG.CA.GAGATTTTGGGGCCG.CCCTTCTTACTA.G.AC.AGCG.TTA.AGCTTGTCG.G.A.
JJ=   244  MV=                G.CCAGGA.CTATC.AATATTCATTAGATAAATAATTAACAG.CAATAGGTAA.ACAGCAAC.AATAAC.AATA.GTTTAAGTC.CTAAGACTAATCAA.CACATT.AATGGA.ACGA.TAA.GAAGAGATTCAAGAGAATAATTA.AC.AA.TA.ATGT.T.T.T.G.TAA.AAAGA.AGAAAAAAAATACAAAAAGCAAAT.AGGATGTCATA.ATCTCATAACCAA.TATAG.CAAAATTTCAGTAGTAAAAT.AGGTTTGCAAACCTAACATGGG.TC.CGCTTCTACA.CTCTGACAA.TC.CCACAATAA.T.TGCTATTATTAA.TTGAAAAAT.G.ATCAGAA.GATT.ATTTGTTT.A.TT.GTGTTGCGGTT.T.GATCA.T.CTAGGCCATGTGGGTAATTAAATACAAA.CTA.CATATGTTTATGACATGACCAG.TTTCGT.TCA.CATTA.T.ATT.G.G.CTTGATCA.TAT.TC.ATACA.GTTTTA.CTTATTTTTATGTTGTATCTTC.TTACATAA.TTCTTCTGATAAATATCACATTACGATCAAAACCTTCCC.ATA.AGCCAAAAAAAA.AAAACGA.ACAAGA.ACATGTT.T.A.GTG.AA.GTCAAAGTCTTACAA.ATAGTTCTTGTT.C.AG.TGGC.TTA.CTCTGTTTT.C.A.
JJ=   245  MV=                T.TTACTT.ACAAC.TCTTTAAATTTATACACTTTGGCCCAT.TAGGAAAAAT.ATAAGCCC.ATTTAA.AAGG.TTTTGTATC.CGCCACTAAAGTTC.ATTGAA.TCACAA.AAAT.AGG.ATGCTAATTTTTAAAGTTTAGAA.CT.AA.CA.GTAC.T.T.T.T.CCA.CTTTT.TCCTGCTTTTGTGATTTTATTCTG.TTATTGACAAC.TTTAAAGTTGCTC.TTGAG.GATACTCTAGTTTTTCTGAG.TCAACCACTAAAAGAAATTGAT.AG.ACCCACCCAA.ACTAATGAC.AA.ATTGACATA.T.TAACATGTAAGA.CAACCTTGT.C.AAATGTC.ACTG.GAGTTTTC.C.TC.TAATCAACAAT.T.CCATT.T.ATAGAGTTAAAAGGTAATTAAAACCAGT.GGA.TTTTTTATTGCTTAACCATTTA.AAACGG.TTC.TAAAA.A.TAA.A.A.CACAAGTG.TCA.AA.GATTC.GAACAT.CGATTCCAAAACAGTAAACAAA.CAAAAAAC.ACACACACAAATATAAGGAAGAGAAGGCGTAGAATCGAT.TCA.GAATCTGTGAAT.TACGAAT.CCATAG.AGAGAAA.G.G.TTT.TG.CATTTGCAACCTTTC.TCAAATTGGGTT.C.TG.TGCA.TTT.CCTTGCACT.T.T.
JJ=   246  MV=                G.GATAAT.AGGAA.CCTACATTTATATAGAAACAGAGGGAG.TATCAATTTT.TTTTTTTA.AATGTC.GATT.CAAAATCTT.TAGTAGACTACAAA.ATTGTT.TAGTAG.ACTA.CAA.TTTTTAGATAACTTTGTCTATCA.TT.TT.CC.CACT.T.G.T.T.TAG.TATAG.GAGCATTTTTGTCAGTTCAAACCA.CATTAATTCAA.AATTATGACAGTT.TGGAA.AAAAATAAAAATTTATGGCA.TTATTGGTAAGTTTATTGGTCA.AA.GTGGCAACCA.AAACTTTTG.GT.CAAGTGACA.T.TTTTGGTAAGTT.TTTTGGTCA.A.AGTGGCA.ACCA.AAAATATT.A.TT.CAACATGCAAC.C.CAAAC.T.TTTGAAGAAAATTTATTATATATGGAGA.CTA.CAAGTAAAAAGCCTCAAGACAA.AACCTA.CCC.AACGT.G.GTT.A.A.AACCACCA.ACT.CT.TATAT.GAGACA.AAAGAGAAACACACTTTTCTTG.GAGTGTTT.CCACTTTATTACTTCATTCAGAAAGACTAGTTGTCACAC.AAG.GAACACGAGAGT.CGAGAGA.GTAATA.TATATAT.A.G.AGA.GA.TAGAGCTTAAGCAAT.GGAGAAAATGGA.A.GA.GAAG.AAA.AGGATAGTG.T.T.
JJ=   247  MV=                A.GTTCCG.GTTCC.AGTACTTTGCCAAGATAAATTCTGGTG.CTGAAAAACA.AGCTGGTT.TCTACT.CCTC.CAAAGTCTC.CACATAATCCAAAG.TGCAAG.TTGAGA.TAGT.TGC.GGTTGATTTTTAGCCAAAATTCT.TG.AT.AG.AATG.A.T.C.T.CCA.ACTTT.GTCTCTACCGATGCACCAACGCTT.GTTAGAATATG.ATGGGGAATGCCC.GATGC.GCGCCAAACCTGTTGAGCAT.AAAAACAATCAAAAAATAAATG.CT.GTGACGTTTC.CTCATCCTG.AC.AGCATCTGC.G.ACATATAGAATG.GTTGTTGAT.G.TGTCTGC.GACG.AAGATTAT.C.TC.CCGTTGCTAAA.G.CCTCA.G.AACAAATCTTCCATAAGAAATGTTTCCC.CAG.GTTTATAGATAAAAGAATGGTT.TACTTC.ACT.GTTGA.A.ACG.T.T.CAAAACAA.AAT.AG.CAAAA.AAAAAA.GACATAACGGGCCCATTAAGGC.CCAAAATA.TCATGGCTCCTACATTTTCGCCTAATCCCCAAAATTTCA.CCA.AAAAAGATAAAA.CAAAAGC.TGAAAG.GAGGAAA.C.C.AGA.GG.AAGGAGACGACGACC.ACCACCACAACG.C.AT.CTCA.GCT.CTTCCTTAA.T.C.
JJ=   248  MV=                C.ATGGCA.GTACG.AAAAACGAAGAGAACAAGAGGATTACT.TACTATAACC.CATGACAC.GATTGC.CGGG.ACCTTCAGC.AACATGAAAATAGT.CAGGCC.ATCTCG.CTAA.ATA.GGTCATGTAGAAGGACATATTGA.AC.TG.TT.TCAC.G.A.A.A.CAA.AATTC.GAACAAAAATCAACAAAATCGCCA.TAGCAAAACAA.AGCAATAATCAGA.CGAAA.CCAGATAATAAGAAGAAGAA.ACACGAGATTACTGTTTCAGTG.AG.GTGGTCCAGA.TTCACGGAA.GT.GAATCGGAG.A.AGGTCATTGCAG.CTGAATCTA.C.GTATCGT.CGTC.ATCTCTTC.T.TT.TTCTCAAATCC.C.TTCGA.G.CTTCGTCAGATTCTCTGGAAAAAGAAAG.AGG.AGACAACAACAAAGCAATATAC.ATGGCC.CAG.TTAGA.A.AAT.T.A.ATAAAGCC.CAT.TT.ATATT.TGGGCC.TATAACACTGATGACGTCATGT.AAAAGATG.ATCAAATTTCATTATCTCCCGTCGTCGCGACCTTCTCAG.ACA.ACAGAACCAAAT.CCTCGGC.GGCGAT.TGAAGAA.A.C.CTT.TC.CGATGGATCTGCTCA.GGGAAGAGATTC.T.GA.AGAA.ACG.TAAGAGTCT.A.G.
JJ=   249  MV=                C.TGAGGA.ATCTG.GACCTAGAGATATGTTTTTTGTCTTCT.ATTTCCCAAA.CTTTTTTT.TTTGTC.TTTC.AAGAGACAA.ACGATATTTTGTCT.CTTTTT.TCTGTT.CAGA.AGA.GAATCTTCATTTTATTTGCCCTT.TT.CT.AG.TTTT.C.T.T.C.CCC.CAGAT.TTTGTTTACTCAATGTCACAAAAA.AAAAACAAAAA.AAAACGATGAGAT.TAATA.AAAATGGGCTTTTAGTGATT.GGGCTTTGAGATTATGGGGGAG.TA.CTTTTTAGTG.ATTGGGCTT.CC.TTATGGTTG.T.AACTTGTAAGGT.ACGATAGCT.T.TTGATTA.TTGA.ATGAAAAC.A.GA.GAGAAAGACTT.T.TTCTC.T.TTTTCCTTGAATGATCGGTTAACAATTC.TTT.GGATTCAACGATTATCAAAAGT.CAAGAC.GAC.GATAA.G.TTT.C.G.GTATATTC.TTG.TT.TTGGC.TTTATC.TCTTTGACTTCATATGTTTTGG.TTTTGAGC.CACTGAATTATATAATATTACAAAACCTCTAAAGCAAAA.TTA.AAAGTAATTCAA.AGAAAAA.AAGCTC.GACCTTC.C.A.TTA.CC.ATTTACCAAGAAAGA.AAAATGACAACG.G.CG.ATGA.TGA.TATTCGCGG.T.T.
JJ=   250  MV=                T.TGGTTA.CAGTG.GAAGAACAAATTAACCGTCCAAAAAAA.AATATGCGAA.CTCCTATC.CAAACA.CCTA.GTTTAAAAA.TAACAATATAATAT.TTTAAA.TAACAA.TGTT.GGA.ATATCATTAATTTCTAAGGAAAA.AA.AC.TA.AAAC.C.T.T.A.ACT.TTAAA.AAAATTAAAATAGGATAAAATAGG.ACTATACTTGT.ACAGTTGTATCAG.TAAAT.AATAATTTCTGTAAACTGCC.AGAAGAAAGGTTTATTTTCCTT.TT.TTTAGTGGAC.CTATCAATT.AA.TTATTCCAA.T.ATAACTTCTTTT.TTTCAGGTC.C.ACTAAAT.ATAT.TTTCTATA.C.TA.CATATTATATT.A.CATGA.T.AATATTTCATTCTCAAATATACCTATAT.AAA.TTTAAGATTTCTTCTATTTACC.AATTAG.TTT.AATTA.T.TAG.T.T.TGTTACAC.CAT.TA.TTGTT.TTCCAT.ACATAACATAAATAGAAATAGA.GTTTTCTG.TAACGTTTCTATATAATCCAAGTGAAACAAACATATTTT.CCA.CTTCCATTTACA.AAAGAAA.AAGAAA.AAAAAAA.C.A.GAG.AA.AAATGGATTCGAAAA.ATGGAATTAACA.A.CA.GCCA.AAA.GGCAAGAAG.G.A.
JJ=   251  MV=                C.TCCAAA.AGACC.GATCGTTTGTTTTTTACTTACTTTTTT.TTGAATTAAA.ATAGACCA.GAACTT.GTGA.TTGCCTATT.CGCAGGAATTCGAA.ACGAAG.GATAAG.TCAA.TTT.GAAAATCATCTTGCAATTCTTAA.CA.GT.TT.GGGC.A.G.G.A.CTC.AACTT.TTATCTTTGTGTGTTCATATTCTT.GAGGGGGAAAA.GGGCGTTTATTTA.TGAGG.CAGTTATTACACAAGTAAAA.TATGAATAATGATAGAACTAGG.CA.TCAAATAGTT.ATTAGTCTT.AA.ACTCTTAAT.T.AAACATAGATCC.AATATGAAA.T.CTTGATT.TATA.ATAACTAT.T.AG.AAATTTGGAAT.T.AGGAT.T.AAAAATCTTACTGAGCATTTTTATTGGG.ATT.ATTTTCTTTCTTTGTCTGAAAA.CAATTA.ATT.AATTT.T.TGG.T.T.TTGGGCTA.TAT.CA.TTTTT.TGGTTT.TGGGCTTGAAAGCCCATTTAGG.GTTTTCCG.GAGTATCTTAATTCTTAAGCGAAACACTCTTTAGGGGTT.TCG.AAAGAAGAGAAA.GAAACAG.AGCGAA.AAAACGA.A.A.ATG.GC.GGCGAACGGAGTAGC.GACGGCGGGACG.T.CA.GGTA.TCA.GAGAAAGAA.G.C.
JJ=   252  MV=                T.GATATC.CAGAT.GTAAACTTTTATTTTTATACAAGTCAT.TTACTTCAGT.CAAATTTT.CTTCGC.GTCA.AGTTTTCCT.TGTAACTTATTTGT.GACTAC.TATTGT.TTTG.TTC.AAATCTTCTGTGCAATGTAAAGT.TA.TC.AT.TTAA.G.A.A.T.TAA.GATAA.TATGTACTACTACAAAATCATAAC.AAAATGATAAA.ACATCAATTGTTC.ATGAA.GGTGTATTAACTGCGTTGAA.TTTTTACTAGCTCATATTTAGT.GT.CTTAAAGAGC.GCATGCAAT.AT.CGTAGTTAA.G.ACTGGGAGGTAA.TAAACTTAG.A.TCAGTTG.ATGT.TATTGTCC.G.AA.GCTAATCTTTG.T.TTGGC.C.GTCTGACGTGGCACGTAAAAACCAACTT.AAA.AGCTTCCTCTATATAAATACCA.ACAAGC.TCT.TCAAT.C.CCA.A.A.ACACATCC.ATT.CC.ATTAC.CAAAGT.ACAAAACATAAACTCCTTCTGT.CTCTCTCC.TCTCTACCTCAATTTAATTCTCCTGATTTGTTTTTTTTT.CCA.CCAAAAAAAAGA.GATAACA.AAGAAA.AACAAAT.A.G.CTA.AA.ACATATGGCGGTAGA.CTCCAACCTCTC.T.TC.GCCC.TTG.GGACCTCCG.G.C.
JJ=   253  MV=                G.TGTGAG.AAGGA.CTTTTCCTTACATTCTTTTCAGTTCAA.TGTGGTTTCA.CGTTCTAA.GTTTCT.TCCT.TGTGTGTAT.CGTTGAAGTCAAAA.AGATAA.TAGATT.TAGT.TCT.TCTACTCTCAAACTCATCAGAGT.AA.GA.AT.GAGT.G.A.A.G.TTG.GGTAT.CGTTGAGACAATTGCTTTATTTCT.TCTGATTAACA.TCAATCGAATCGA.GGAGT.CTTTGAAAAGAGTTATAAAC.AATACAAACACTGAGTGCTGCT.GA.GTGAGTCTCT.CTATTGCTA.CC.TGAAAAAAA.G.GAAAGCGTTTGC.GCGAAAAAA.A.AAAACAG.CAGG.TAGTTGTA.C.TG.TTGTAACAATA.T.TTTCA.C.ATGGTCCCGGGAAATTCAATAAATTATT.TAT.TTTAGATACAAGATGGTTGATA.TTTGCA.CGT.CGTTA.G.GAC.A.T.TGGACTCG.TCC.AG.TGTCT.GAAAAG.CCGTCTTTTATCCAACTTCCCC.GGGGATTC.CCAATCCTTTTTATCTTTCTTATCAAATAGAATTGTCAA.CCA.ACAGAGAGAAAG.AGAGCTT.TGACTT.TAGATCC.A.A.TCA.TG.GAGACAACTACAACT.CCTCTGCTCCCC.G.GT.GATC.GCA.GCAGATGCG.G.G.
JJ=   254  MV=                T.GGCTCC.GTCGC.CTAGACATGTGAAAGTTGTCATCAATA..TGGTCCACT.TTTCTTTG.CTCTAT.AACC.CAAAATTGA.CCCTGACAGTCAAC.TTGTAC.ACGCGG.CCAA.ACC.TTTTTATAATCATGCTATTTATT.TC.CT.TC.ATTT.T.T.A.T.TCT.ATTTG.CTATCTAACTGATTTTTCATTAAC.ATGATACCAGA.AATGAATTTAGAT.GGATT.AATTCTTTTCCATCCACGAC.ATCTGGAAACACTTATCTCCTA.AT.TAACCTTACT.TTTTTTTTA.GT.TTGTGTGCT.C.CTTCATAAAATC.TATATTGTT.T.AAAACAA.AGGT.CAATAAAT.A.TA.AATATGGATAA.G.TATAA.T.AAATCTTTATTGGATATTTCTTTTTTTA.AAA.AAGAAATAAATCTTTTTTGGAT.ATTTTC.GTG.GCAGC.A.TCA.T.A.ATGAGAGA.CTA.CG.TCGAA.ACTGCT.GGCAACCACTTTTGCCGCGTTT.AATTTCTT.TCTGAGGCTTATATAAATAGATCAAAGGGGAAAGTGAGA.TAT.AATACAGACAAA.ACAAGAG.AAAAGA.TAAAGAA.A.A.TGG.GT.TTGAGAAGAACATGG.TTGGTTTTGTAC.A.TT.CTCT.TCA.TCTTTCATC.T.T.
JJ=   255  MV=                C.AGCACA.ATCTT.CCAAAGAAAATGAAAACCCTAAACAAA.AACCCTTGGA.AACCGACA.AGGAAC.CAAC.AAAAGAAGT.GTTTTTGTTTTGTC.TGTTTG.GGTGGC.GCAC.GCA.AAACGATTCCTCGTGATCTTCCG.AC.GT.GA.TTTT.C.A.A.G.GCA.ACACC.TTGTGGAAGGAAGAAAAAATATCT.GACCACATAAA.TTGTGAATTAAAC.AAAAA.AAAGTTAAAGATAATTAGAG.GAAGCCACATAAATAATTTGTC.AA.AAGAGTTTTT.GTTTGTTAT.GA.TAAAATTGA.T.AATTGAATTAGA.ATAATCTTT.G.ATTGTTG.GGTT.TTGTTTTT.T.AC.TCTGCATAAGT.G.CATAG.A.ATCATTCAATCATTCAAGGTAAGGTATT.ACC.CCATTTAGCAAATTTATTCTAA.GAAAAA.TTA.ACATT.G.CAA.A.A.GTTAGTTT.TTA.TT.TAACG.CACGTG.AGTTTTTTTAGGTGGAAGAGTA.GATACGCA.CACGTAGTGTAGATAACTGGTGTGAAAGGTCAAAGGTGG.TTT.GGTGGCTTTACT.TTTTAAA.ACAGAG.GTCCCAA.A.G.CGC.GA.GAGAGGAGTCGTCTT.GTTTTTTGGTTC.G.GC.GAAA.ACA.AGAATGTCA.G.G.
JJ=   256  MV=                T.CATCAG.TGCAC.CGACAAAAAAATCTATGGAAGTATATA.TATCAACATA.TGTTTAGA.GATTGG.TTCA.TAATGTAGT.TATAAAGATACAAA.ACAAAC.CCCACC.CTTC.TTT.TAAACTCTATTATTTTGGTTGCA.AC.CA.CA.ACAC.A.C.T.A.AAA.GACAA.AGGCCCATAATTTTCTTTTCAAGT.ACTTCTACACA.TCACATTTCATCA.ATATT.CCAAACAATGATTATGCATG.TAATCCATATATATAATTTTTT.TT.TATTCATAAG.GAATTATAC.AT.TGGTCCTCA.A.TATTATTTTCAG.GTTCAAGAA.T.GAGTTAG.CTAC.TTCTATTA.A.AT.ATTCTTAAATT.G.AGAAA.T.TATTGTTGACCAAATATCCTGATTTTAT.GGG.TTTATTATATAAAGGAAAACGA.CTAATA.TAT.TTCTT.T.CAT.T.T.TTGTTCGT.AAT.AT.GCGTA.ATTTTG.ATTATCCCTATACTATACACTT.TTACTCTA.GACACATGTATATAGTTGGCCCTCCAACAAAATAAAGAA.ATC.AAGAGATAAAAG.AGAAGTC.TCTCCA.AGATTAT.G.A.GTG.AA.GAAGACGGCGGCTCA.ATGAGTGTCAAA.A.GC.AGTC.TCT.CAAGCTTCC.T.C.
JJ=   257  MV=                A.AGATCT.TATCT.TCGTACTTTCGGATGTTTGATCTTTAA.AACTTGTTGG.TACAGTTG.GAATGC.TTTA.TTGGAAATA.TCAAACTATCACCA.ACGCTA.ACATTT.CTAT.TCT.TTTTGAACTTCATCAAGAGCCAA.AG.CC.CC.TGAT.C.G.G.C.CTC.ACAAA.AGACACCATTTTCTTTGGTCTCCG.GCAACAGAACA.TGGATTGGAATCA.ATCCC.TAATCAAACCGGGTCAATTT.GGCTTAGTCAAGAAACGTCCCT.CT.TATGTAACAG.CTGTTCCAG.AA.CGGCAGAAC.A.TTCACGAACATA.TAAATGGGT.G.TCCACTA.ACAA.ATTCAAAC.A.CA.TAACCATGATC.A.CTCTG.T.CCTTTTTTCCATTTTTTTAAATATTCAA.GTA.AACAACATGTAAATTATAACGA.ATTTAG.GTC.GTCT..C.AAC.A.T.CATGACTC.ATT.CA.CATGC.GTTGAC.TTTTAACCCACTAAACATTTTT.TATAGGAC.CCCTCTCTCTCTCTATAAATTCGACCCCCTTTGTTGATA.GAT.CATACAGAGAAC.AACAAAG.AAAGAA.ACCAAAT.A.A.GAA.GA.AAAAGGAGAAGAACA.TTCAAATGGCAC.C.AA.GAAG.TTC.TTTGATCCG.C.T.
JJ=   258  MV=                T.CGCCTT.CATCT.GCACAAAACGAAAATGCAGTCTTATAT.GGATTCAGAA.ATCATGGC.GATTAT.GTCT.CAGTACATG.CCATTAGAGAGCCA.AAACAC.AACCGA.TCCA.ATG.ACTGGTGAATCTCAACACCAACA.GC.TG.AG.ATTA.A.C.T.T.CTG.CAGCC.TAATTTTATAAATCTTGAAAAGAT.GAAATTTTTCT.TAAAGAGAGCTAA.AGATG.AAAAAATTTCTTTGTTTAAT.CTTGAAAAATACTTCTTTTTGG.GT.CATTTTTATT.GACTCTTTT.CA.TTCTTGTAG.A.TAAGATATATGC.ATTAAGATT.T.AAAAAGG.AAAT.TGTATTGA.A.AG.TGGTAAATCAA.A.CAGCT.C.TTTGGTCATCTCATACAGAGAATGAATT.GGT.TGGGGAAATGTAACAGTAAGGA.TATTTT.TAT.CATAA.A.CAA.A.G.TTTGAGGC.TTT.AA.TAGAA.AAACAT.AAGAAATTTGGGGACATAAATG.AAAATATA.CTAATTGTAAGATTAAGTTCTTCGGGAGAAGTCAACGTT.AGA.GAAAAAGAAGAG.ATGGAGA.ATACTT.TGTCGCC.G.T.TGT.TG.TCACCGTCGCCGGCA.AGTGAAGTCGCT.G.CG.AGAG.TAT.CGTCTTTGT.T.C.
JJ=   259  MV=                G.TTTATC.CGATC.AAAAACCTTTTTACAAGCAGAGATAGG.ATGATGAATC.ATAGGTTG.ACCAGC.CAAA.GGAATCAAT.GGTTTCGGTGTATT.GAACGA.TAACGG.GCGA.AAT.CGAGTTCCTAAACCAATCCACAT.TA.GC.AA.AAAC.C.C.A.A.AAC.CAAAA.TCAAAAATTCATGTTTTGAAAATA.GAATTTGAGAT.CCAAAAGAGAATG.TTATA.CCTTTGGTCGGACCACCAAC.CATGATCACAGCGACGACTTTC.TC.CTCCGACATG.TCGAGATTC.AA.TAAAACCTA.G.ATTCGTTAAAGT.TAAACACAC.G.ACGATGA.TCTG.ATTTTGTA.T.TG.AAAGGTCGTAT.C.TTTGT.A.GTCGGATATTCTCAAGTTTTTTGAACTA.AAG.TTGAAAAACAGAGTAATCAGAA.TGGAGC.CTA.ATAAA.A.CGT.C.T.TTTTTAAT.TCC.GT.TTTGT.TTTTGC.GTTTGTTAGCGTTTTATAATTG.CGTTTGTG.AATGACCAAACTTTATGAATCTTCTTCTATAGCTTCTCT.CTC.TGAACTTCATCA.ATGTAAA.TTTCAA.TCTTTTC.T.T.CAT.TA.ATGTGTTCCGTTTGA.TTTTGTTTCTTC.A.GT.GAAA.TGA.AATTGAGAT.T.G.
JJ=   260  MV=                G.TTTCTG.ATTTT.ATCGTATAAAACGACATTTTTCCCGGA.CCAATTTGGA.AACGTTGA.AACTCT.ACGT.CTTCCATTT.GTCTTAAAGCATCA.TTATTG.CTTGTC.TCTT.ATA.TAAGAGATAGAATAAGATGTTCT.TA.GT.AA.TCAA.T.A.A.A.AAA.AAATC.TTAAAAACTAATCTAAGAGACAGC.TAATAATAATG.CTCTTACTATTAT.AGCAC.AATGTGCTACTAGAAACCAC.TTTCGGCTAATGGGCCTTATAG.TC.AAAGATGACA.CTATAGTTT.TT.ATGGAAATG.T.AGTAATCAACAA.TAAGCCCAT.T.GGTTGAT.CTCA.TGTGTAAT.A.AC.TAAAACATTGT.G.CTAGG.A.AACAAAACCAATTCCCAACAATAAAATG.ACG.AAATCATCCCTATTTTCTCAAC.CACCGA.CCA.CCGTA.A.ATA.T.C.GCCACATC.ATC.AC.GTAAA.TAAGGG.TACAAATGTCATTTACAGATGC.AGCGTTAG.AACAGAACAGAGATTAAAGAAAAAAGACAGAGAAAGAAT.CCT.TATTAGAAGGAA.AAATCAT.TTATGA.GTGAAAT.A.G.AAA.TT.TGATATCTCTTTATT.AGTTTCTGCATC.T.CG.AGGG.GTT.TTTGGGATT.C.T.
JJ=   261  MV=                C.TGATTC.GATCG.AGTGTTGAGAACCTGGTTTCCTCCACA.ATGCATTTGG.CACACATC.GGAACT.ATGG.ATTCAAAGA.GCACCAAAACGAGT.CTATAT.CTCTCA.GTTT.TAT.GCCAATGCCAACAGAGCTCAAAT.GG.CA.CC.CATA.A.A.A.A.CAT.CAAAA.CAGTCTTCTTTATAGATAATAAGA.ATATAAGATAT.CTAGCCTAGCAAA.AAGAT.CGAAACTTTGGGTTTCCCCC.TTCGTTACCTCAATCCTCAATA.AA.AAAAAATTCC.AATGAAACG.AA.GTGAACGAA.C.GACGTCGTTCTA.TTTTTTAGG.T.TGCAAAT.AATT.GAAAACAA.A.TA.AACGGGACAAA.T.TCACA.A.GTAATCAATATATTTAGGGACGAAATTA.CAA.ATATTTAATAGAAAAACAAGAG.TTTGGC.TGT.TTCCT.C.CTT.C.T.TTCATCCT.TAT.CA.CAAGT.CTGAAC.TAAAAAACCTCAATTGTAATAA.ACAAATTA.AAAAGCAAAAATATAATAAAGAGAAAACAAACGTTTTTT.TCC.TGCTTGCTTCTC.TCTTTGC.TTGCGT.TTTCTCA.A.A.GGT.TC.GAAGAAAACGAAGAA.CCACGCTTTTGC.T.TT.TTTC.CCA.AGACTTAAT.C.T.
JJ=   262  MV=                A.AAAAGC.GAGAT.TTCAAAGTTTTTATAATTTCAGTAATG.ATCTCAAAAC.GGATACTA.GCTTTG.ATTG.GTGAACAAA.AACAAAGTATATTG.GCTTTG.ATTGGT.GAAC.AAA.AACAAAGTATTACAATTTGTACC.GC.TT.TT.ATTT.C.T.G.T.TAA.TTACA.AAAGCTTTTTTAAAGCGTTACAAA.AAGTTTTACTC.TCAGCTTTATTAC.TATAT.AGCTTTCTCGTACAACTATT.TTTTTACAACTTTGCAGTATTC.CG.AAAAAGTTTT.TATCACCGT.TA.ACAGTTAAG.A.TTTGAACAGCTG.TATGTTACC.G.ATAGGAT.CCAC.TATACTTC.C.CA.AATCTGATGTT.A.ATTAG.T.AATATGAGGTTAATTTTTTACTATTTTA.TTG.AAAAAGCGATATTCTTGCAATT.GACCCA.TAA.TTGAG.T.CAG.C.T.TAATTTCC.ATT.TA.TTTTT.TTTTTG.TTTTTTATTTATTTTTTTAGCT.TCCGCTTT.CTGCAGTATGATCTATTTAAAATAAAATAAAAAAGGGAA.AAG.TGGGAAATCGAT.GCGTCAA.TCTTAG.GTCTCCG.A.G.GTC.TC.AATTATTTCATCTTC.TTCGGTGATTTC.T.GG.GGAA.GAT.GCTCTGGAT.T.T.
JJ=   263  MV=                G.GGAAAG.CAACT.CTGGACGGACTTATGATAAAAGGACAA.AACGCTTCCA.CTGCCAAA.CAGACG.CGGT.TGAGACTAG.CGTGCGATTGTCGA.AAAATG.CGATGC.GGTT.AAA.TAAATATTTACATAGCGGTAAAA.AT.CA.CA.AATA.T.T.T.C.ATG.ATTCT.GTTAACCACAACTATATTGTAAAA.TTTATGCGCCA.AAATTTGGACTTT.TTCGC.TTCCCATTTTTCTCTAGGCA.CTGAAAAAGTCACAACTGATGT.GA.GTTCTAGCGA.TATCAAATT.CT.AGATTTTTG.C.AAAGATCATCTA.TGATATAAT.A.CAGTGGT.GAAT.TTGAAAGA.T.CA.GATTCGCTTGC.T.TTTAA.T.CTGTTTTAGTGGGAATCTCAACAGTTTT.TAT.TTATCCAAAAAACTGAAAAACT.GCAGAA.GAA.AAAGA.A.CAA.T.C.TACACTTT.TCA.GA.AAACG.AGTGGT.TGGTGTTAGTGGCAAAGAAGAG.AACTATCA.CTAAAATCACTTACATCAGTTACCAAAAAAAGTAAAATA.GAT.TAAGAAAGTAAA.TGAAACC.CAGAAA.ATAAAAA.A.A.CAG.TC.CAAACAAAAATCTGA.AACGGAAGCTCA.G.AG.AGAC.AAG.GATGAGATT.T.T.
JJ=   264  MV=                T.CTCTTC.CTTTG.ATAAAAAGTCTGAAACTTTTTTTGGAG.AAATATTAAA.GGTTGAAA.CTTTCA.CAAA.GCCCTAATA.AGCAGAGAGATTGA.TTCGAA.CTCAAA.GCAA.TCG.TTTCCTATATCTAAGTTACAATT.AT.AG.TC.CAAA.T.T.C.A.CAC.ACACA.CCCATATAAAACCAAAAGGAGAGA.AGTGGAAGAAG.AAGAAACCTTCTT.TTGAG.ACGAATTTGCTCATCTTGAT.CCTTAATCTGTGAAAGTATCGA.AC.CAAAATCAGT.CTTGAAGAA.AA.CTGAATTAT.T.ATCCATTGCCAT.CTTCTTCAA.G.GAATTGG.AATC.GACTCTCC.T.TT.GAATTGATATC.G.ATTTT.G.GTCTGTTTAGTTTGTCTTGTTCACTTGT.TCT.CGTAACTTAAACCGGGTTCGAA.GAATTT.TTA.TTAAA.T.TTT.T.G.AGTAAACC.GGC.TT.ATTAG.GTCAAT.ACAAAAAAGCCCAATGGACTTT.TAAGTTTA.TGGCCCAAAATATAACAAACGTATCCGTTCTACTTCTGA.AAC.TAACCTAAAACG.CAGAGTG.TGTTGA.AGACGAC.G.G.AGA.CG.GCGACGGCGAGAAGC.AATGACGACTGA.G.GA.AAAT.AAA.ACAAGCAGA.A.A.
JJ=   265  MV=                T.AGGAAG.AGGAA.GAGTGCTTACTGTTACCGAATTTAATA.GCTTTTTATT.TTTGGTGT.GTGCGA.AACC.GAATTTAAT.ACCTTTATACATAG.CAAGTT.TAACAT.AAAA.TTT.AGTAGTACATAACATTGTGATAC.TA.GC.TA.GGTT.T.C.C.T.AAA.AAAAG.GCATACTTGTTGTTACTGTTAGCG.AATGTAATAGC.TTTATAGCAAGTT.TAACA.TATGTAATAAATTATAAAAG.CTACTTTAGTTATAAATTTGTA.TT.TTTTTAGAAC.GGATCGTAA.TA.TATTTGGAT.G.TATTATCTCCGA.AATATTTAT.T.TTTTCAT.GGCC.TATTATTT.A.TT.TTTATTAAATT.T.TCTGA.C.ATTATGGCCTATTATTAATTGATAAAAT.ACA.AAAGAATGGATGTGTCTCGATT.TTCAAT.TGG.ACCAA.A.TCA.T.T.AAGCCAGA.TCA.GA.AAATT.GCGTTA.AAATATGCCAATCGTCTCTACC.TTCTTTAA.TATATTTTCATATAAATAAACCTCTCAACCTCCACACTT.TCT.CACCCATCACAC.AATCCTC.AAAACA.GAGTAAC.C.C.AAA.AA.ACAGAGCAATCTCTA.AAAAATCTCAAG.A.AA.CCTC.ACT.AAAATGGGT.T.C.
JJ=   266  MV=                A.ACGGCA.GAGAC.ACATGAATCGAAGTAGTGTACTAGTGG.TATAGTTAAA.GAAAAACG.TTTTAT.GTAC.CAGCTTTTA.TCACAACAGCTTTA.CATTGT.AACCAT.GTTT.GAA.TAAATCAACGAAGAAAGTCGTTA.AA.AA.AA.AAAA.A.C.G.T.TTT.CTGTC.AACAAATATAATTAATTAGGACGG.TTCTAAAAAAT.TAAATAGAATTTA.ATTAC.TTCCCAAATTTGTAGTTTTT.TTTTTGATTCCCTTGAAATTAA.TA.ATCTTTTTTT.TTCCCACAA.TT.TTATTAGGA.A.TTTTACAACGGT.TGTTATTTC.C.CGGCAAA.AATA.TTAACGAC.C.AT.AAGAGTTAATG.G.AAGAA.G.CATTGCTAAAAATAGAGGGAGGATCGTC.CCA.CACCAGTCAAACCTATATGTCT.TCTCCG.TCG.TCCAC.T.AAA.A.T.CTTATTTA.CCC.CT.CAAAA.AGACAT.TCCTCCACTACAAAAACTTGAG.AGCAAAAC.AAAACAGGTTATTTGTTTGACAAGAAAACACAAAACATT.CAT.TCTTTCGTTTAT.ATTTGAA.TATCTT.TCCTTCT.A.G.GGA.AT.GCTAATCAAGGATTT.GTTCGGCAGAAA.T.GG.AGCA.GAA.GAGCGTGTT.G.T.
JJ=   267  MV=                T.TTCCGC.GTTAG.GGGGGATATGCATAACTTATTGTATAT.ATGATATATA.ACTTCATT.GACAAA.GCTC.TATTAGGTT.CAAATATTTACTCT.TTGTTT.TGAAGA.TCAA.AGA.GCAAGTCAAGCATGTACCGTTAC.TA.AA.AT.AAAA.A.T.T.T.AAT.CATAT.AATAAAATTATAGTAAAAATATTA.ATATTTTTTTT.GTTTGAGAAACTA.TTTGG.GTTTCTCTTTGATGGAGATG.CTCTTTGACTATATATTTTCGG.TT.AAATTTTGCC.AATTTTTTT.TT.AATTTTTTA.A.TATGCTATTTAT.AATTATTTT.T.TCCAAAT.ACAC.GTATTTTT.T.CT.TTAAGTAATGA.G.GTGTC.A.GAAGGATGAAGAGAGTTCACCTTCTTTC.ATA.TGATTAGTCTCCAAAAGCTTTA.ATTTAC.TGA.AAGCC.T.TAA.C.A.CACCAATA.CTA.AG.CCTAC.AGGCTT.TAGTAAAGCCCAAATCAATACA.ATAAAAAT.CCTAAATTAATAAACAAAGAGTCTTCTTCTTCTTCTAAA.TCC.CAACGGAAAAAG.AAGAAGA.ATA.GA.GTTTTCG.C.T.TAA.TC.TCTACTCAATACGTT.GAATTTGTGAAA.G.CG.GAGA.TCT.ACAAAGCGT.A.A.
JJ=   268  MV=                A.AGAGTT.CTTCT.GGGTATATTGGAAACCTATGTAATCTT.TTTACCGTCT.TTGTCAAC.GGCAAG.CTAT.TTCCGTTTG.GTTAAAATGTCTTG.GAGACA.TTTTGA.AGCC.CTT.TCCAAACCTTGATCGTCCCTACA.AC.GT.TT.ATGA.A.A.T.G.TGA.AACGT.CTATAAAATGGAGTATCTTTTTAG.CTTAGTTAATT.TATTCATTGTCGA.TTGGT.TTTACTTCTTTTAAGTTTGA.AGCAATATCTGTTAAAAACATC.TA.CACCTAACAA.AATCTAAAG.AA.TCAGAAAAA.C.AATAATTAAATT.TTTATAAAA.G.ATAAGAT.TTTT.GAAATGAC.C.TG.GAAAGAACAGT.C.TTCTC.C.TTTTGAACAAGTGACCACGACGTTGCAT.TCT.CTATTTAATTGTTTTTATTGTG.ACCAGT.AAG.AAAAT.A.TAT.G.T.ATAAAATT.TGG.AG.TCAAC.ATTCAA.AATGCAGACCAAACAAATAAAA.TAATTTAA.ATTAAATAGCTATATATAGTTAGAGTATAACAAACGATC.TAA.ACACCACCAATT.TGAATCA.GTTATC.TCTTCAC.C.A.AAA.AA.AAAAATGTCCGAACA.AGAAGGCAAAAA.T.GA.GAAG.AAA.GTAACTGAA.G.G.
JJ=   269  MV=                G.CAATGG.ACTAC.CGGTGATTTTATCTTAGCATATTGATG.TTTGAATACT.TGATCATT.CATTTT.ACCA.AATGTCAAG.AAGGCTGACGTCTT.TTCTCT.AGTCTT.TGTT.TCC.TTCTCATGTGGTCAAAGGCAAAT.GC.AA.GT.TCTT.C.A.G.A.AAT.GCCAT.GAAAAAAAAGTTGTAAAACGAGTC.TAGATATCTAA.ATCTAGAACTTTA.AATTT.CTGTGAAATGATGAAAATAA.ATTTTCATAGCTCCATTTAATT.TT.TGTACCTTTA.CCGGTTTGA.AG.TTGAAATGA.T.AGTGTTTGCCCT.TTGGGTCCC.T.GGAAAGA.CCAA.AGGTAAAA.T.CT.CATTAACTAAG.G.TTAGT.T.AGTTAGCTCTTTCACATGCTTCATCTTA.TTG.TTTCATCAACATATTTTTAAGT.AAGAGA.TAA.GGGTT.T.TGC.T.T.TTACATTA.AAG.GC.TCTCT.TTTTTT.TCAAGTTCACATGCTAAACCAA.CTCTTTCT.TTTTTCATCCCTATATGAATAGCCTCATGGTACTATTAG.CCT.CTAAAAGACCAC.AATTCCA.CTAAAA.ACATAAC.A.A.TTC.AA.TAAGCAAGAGTGTAC.TCATCTTCTTTC.TATT.TATG.GCT.CGGAACAAG.C.T.
JJ=   270  MV=                C.GAGTTC.CCTCT.TGACAAATTAGAACATAAGTTTGATGT.TTTAAATTTG.GATATTTA.AAAAGT.TGGA.TATTTTTAA.ATGTTTATCTTAAA.AAATAA.AAAAAA.ATGA.AAA.AAAAGTTTTGGACTAGGCATCCT.CT.AG.AC.AGGT.T.T.A.A.GCG.GATCT.ATGATGAATAAATCAGATCAACGA.TTAATCTTTTC.GATTTGGACAAAA.TTGCG.GTAGACTCTATCCGATCAGC.CGACTTTTTGAACAAGGGATTC.AT.AACTATTCTT.CGAAACATT.TC.ACTAGTTAC.A.ACATTTATATTC.AGTTTTTAT.T.CAATTAT.TTTT.TATACTTC.T.TT.TTTTATATATA.T.TTGGA.T.CAAATATGTATCTTATATAGTGGGAGTC.AAA.TACATTTTTTTAAAGTCAAATA.CGTTTT.TTT.AAAAG.T.CAA.G.T.ACATTATT.TTA.GG.ATTAT.TGATGT.ACAAACAATATTTTAATCTATC.TTCATTGA.ACAAGCCCTCTATATAAACGGTGAGAGTTGGGTGGGTAT.TAC.CAAGGTGAGGTT.GAGAGCA.TCTTCC.AAAAGAG.A.G.AGT.GT.TTGTGTGTGTGAGAG.AGAGTGAGTGTG.A.GT.GAGA.GAA.GAAAAAAAA.A.A.
JJ=   271  MV=                T.TGAGAG.ATTAA.AATATATAAAAATGAATAATCTATGAC.TAGTAACTAA.ATTAGTAG.ATAAGT.TTAA.CGAATAAAA.ATATTGACTATCCA.ACCTAG.GAAAAG.TTCT.ATA.GATGTAGACTGTGGATAAGTTAG.CA.AG.TA.AATT.A.T.C.G.TTG.AAGAG.TAAACTTCTAGACAAGAATTTAAT.AACTTTAACGA.CCAAAAAAAGAAG.ATAAT.AATTAATAACTTGTTATTCT.TTTTCTTTTTTTCCAACTAATT.TA.ATTTGTTCTT.CTAAACTTC.AA.AATATTGTA.T.TTTTTTGTGGAG.GAAAGCACC.A.AGAACAT.TCCT.TTTTCCTT.A.AC.TAACGTATAAC.G.ACTGC.T.GATTTCATTTTTCTTAGTCTCATAAGTG.TTA.CGCGTGACGCAACCCGTGACGC.GGTGAC.GCT.TATAA.T.ATA.T.C.CTAATCCT.TAC.GC.AGCAA.GTCACA.AATGGGTATTTTCGTCAATTAA.AATTATTA.AACTAATTTCTAGTATAAATATGAGACACAACACACACA.AAC.TAAAAACTCGAT.CATAGAA.TAAAAA.AACAAAA.C.C.CTT.GA.AGTCACTAAGTTGAT.TCAAAATGGTTG.C.GA.GAAG.TGA.GGAAGTTGA.G.A.
JJ=   272  MV=                T.AGTGGA.AGATA.CGGAAACAAATCAATACTACCAATATA.AACATCAGTG.ACGTTGAC.TAATTC.CGCC.TTTAAGAAG.GTCAAACTGTAATG.GAAGAT.TATAGA.TGAA.GCA.GTTAAAGCACATACAAAGCCAAC.CA.AG.CT.CGTC.C.A.A.A.AAA.ATTAA.CTTCAAGATCTTCTAACTAATTTA.TAATCATCAAA.AAAGTAATTTACT.ATCTA.TCCAAAATCCATAATTAAAT.ACTGTTTTTTCTTTTGAGGAAA.AT.CCACAACTAA.CAAAGCAAG.CA.ACCAGATGC.C.AAAATTAATTAG.AAAGATATT.T.TTCTCTG.ACAA.AACAAGAT.A.TC.TGAATATAGTT.A.AATTA.G.TACCCTATTTTCTATTAAAAGATTATAA.TTT.TAATAAATTCGAACGACAAGAA.TATTAA.TCA.GAAGG.G.TAA.G.A.AAGTAAAA.CTG.TA.AAATA.AAGAAT.TAAAGAAAGATAGAGCCCACTA.CTTTAATC.TTCTTCCCTCCTTATTACCCATCTTGGATCCATCTTCGA.TTT.CAACACCTAAAA.ATAAAAG.CTTATA.ATTAAAG.A.A.CCA.TA.AAGACGAACACAAAA.GAAACTCTCACA.T.TC.TCAA.GAG.TTTCTTTCT.T.C.
JJ=   273  MV=                T.TTCAAT.GGCTT.TACAAGACAACACCAAGAGTTTTTGAT.GCAATAAAAA.AAATTAGA.GATGAA.CTTC.AAAGAGATT.CAAATTTTAAGAAA.AGACAA.ATATAA.CGAA.AGT.CATATTATACTAGATTATTTTTA.AA.AG.TA.TGTT.T.A.A.G.ATT.AGTAA.TTATTAATTTATGATATTACTGGA.CCATATTTTGA.CATAGAGATTTCA.AGAAA.ATTATTATCTTATTATCTTA.TCGATTTTGGTCAATTTTTACA.TT.GGTCCGAATT.GGAACCGAC.AT.AATATATTA.A.TTTATCATATTT.ATTAATTTA.T.CGAATAT.TAAT.TTATAGAG.T.TT.CTACTGTAATT.T.CAATT.T.AAGTGGTTGAGGGTCTTTTTAAGACAAT.AAT.TAGTTAGTGGTTTCTCGGAAAA.CTGTTG.AGA.AGAAG.A.GGT.C.C.TTCGTTTA.ATT.TA.CATTA.AGGTCC.AAAACTATCTTATATTTACTAA.TTTCAACC.TCAATGTTTGGATTTGGTCAGAAACCAAATTTATTAGGT.TTC.CAAAATCCAGTT.TCGCTCC.TCCTTG.CTCTAGC.T.C.TGT.TA.TCTGATTCGTAACCA.TTGATGAAATGC.G.AG.TTCT.CGA.CGAAATTGC.A.G.
JJ=   274  MV=                A.GTCACC.ATTTC.TGAATAATTAGAAGTTCAAATAAAATA.TAAACTGATA.CATAATCA.GACGAC.AAAG.CCTGGTCAT.GGAAACTTATATGC.ATATTC.AAAGAG.TGTTAGCA.ACAACCTTACCAAAAACAAAGAG.GG.TT.AG.CAAC.A.A.C.T.TGA.TGAAG.GTAAAAAGTCTCCAAGATTTAAGA.ATTTGTTGTTT.TAAAAAAAAAAAA.AAAAA.AAAAAAAAAAAAAAGAAAGA.ATTTGTTGTTTTATTCCTTTCT.TA.TGTGTTTTGT.CTTCCCATA.AA.ATTTTCAAC.T.ACTAATGCTTCG.TATAGATCT.T.TGAATCT.TTCA.ATATAGAT.C.AT.GTTCGTTTCCT.T.GAAGT.G.CTCGTCCAATTGGTTGGTATAGTTGACT.AAT.GACTATATATTTTTTATTCTAG.CTGAAC.ATC.AATAT.G.ACT.T.A.TCATATAT.GTG.AT.CCAAA.GTCATG.GTCTTAGTTTATGTACTGTTGC.AATATTCC.TTCCTATCTACATATATTACATCATGAAAACAAGGTAAA.CTT.ATCATCTAAATT.TTGTAGT.TCATTC.TTCAGAA.G.A.AAC.TT.CATGGGTTTCCACAC.AAAATCGCCGGA.C.CG.AGTA.ACT.CATGGTATG.T.G.
JJ=   275  MV=                C.ATTCAT.GTCTT.AATTTCATCCTCAACTTCAGATTTTTG.TCTCCCGTAT.AGTTTTTG.TTGTTG.TTGT.TGTTGTTAT.TTTCTCTTTCTCTC.TGTGTT.CCGTGT.GTCT.TTC.TCTAAACCCTAGAATTTCACATT.GC.TT.CT.GTGT.C.A.C.T.CTT.CAAAT.TTCTGAATAGATTTGATCACAAAA.ACGTAAAAAGG.GTTTTCGTATTTT.GTGGA.ATCACATTGCTTCTGTCAGT.CTCCAATTTCTTTGACCCGGAA.AT.ATTGTTTCTT.TTTTTCCCT.TT.TTCTTTTGT.A.AATTTGGGATTT.TTTCGGAGC.T.TTTATTT.TTAG.TTATTGAA.A.AC.AAAAAAAATAC.C.AAAAG.G.CAAGACTCGGACTCAGTGGTTCTCCTTC.TCC.CTTTTATCTAGTGTGACTGCGC.ATTTCT.TGT.AATGG.G.AGT.G.C.AACCGTCT.GGA.TC.CATTA.TCCGGG.TAGGGTCAGACCCGTTCATGTT.CTCTGAGC.TGAAGAATCTGTAAAAAGATACACTTTTTTTCTGTTTTT.GTG.ATCTGATCGGAC.TAGTGAA.TCATGA.ACACTGG.A.G.GGA.GA.CTCATTGCTGGGTCT.CACAACAGGAAT.G.AA.TTCG.TTC.TCATTAACG.C.C.
JJ=   276  MV=                G.ACGACA.CTGCC.AGGGAGTAAGAAAAGAGGGTAAAAACT.GATAAAGTTG.ATTTGATT.CAATTA.ATCA.AGGTGGCGG.GAAAGTTAAGGAAA.GAAGTC.AACGAG.GAAG.GAA.GTACTAAAACTAAAACAGGAGAG.CC.AA.TA.AAAA.G.T.A.G.GCA.AGTGG.GTGGGGACATAGAATAAGAATTCA.CAGCTACCCGT.AAGAAACATAATT.AAAAC.TTGGATTAAACCGAAAGGCA.TGTGATTTTCCTTTGTTGGTTA.AC.TAAATCACGT.ATATCTATC.GT.TGAATATAA.G.AGCATGTGGAGG.GATTTGCATCG.AACTCTG.AAAC.CTGAGTAA.A.TC.TTCTCTTCCCA.T.CATCA.C.ATGCTTACTTATCTCTTCTGGTTAGCTC.TCT.GAGATTCTCTCTTCCAGATTGT.TCTTTT.TAT.ATTTT.A.CTT.A.G.AGCTTCAA.AAT.TA.ATCCG.GATCTA.TCTGCTTCAGGTTGTTCCAAAA.CATCCTTA.TTTTGACATATATATATGTCAATGTTGTGTAGGATGATT.TTG.TGAGCAAAAGAT.CATAGCA.GAGAGA.GAGAGAG.A.G.AGA.AA.GAGAGCATGGGGTGT.GCTCAATCTACT.A.TT.GCTG.TTG.TGGGAAGGA.A.G.
JJ=   277  MV=                A.ACAAGA.AGAGG.ATAAATCTTTCCAAATCTAAAATGTAC.TACACACTAA.TATTCTTT.TTTAAA.GAGA.TCTATTAGC.ATTAATGGTATATT.ATTATT.GATATA.TTTT.AAC.TTTATAAAACATTATTAATATTT.AT.CC.TT.ATAA.A.A.A.G.ATA.TTAAA.ATATTATGAGACGAGTTATATAGT.GGGACGGGTTT.GCATTGATATAAC.GCGGG.TTAAATCTTTATTTATTATT.CTATCATCACTAATTTTTTTTT.TA.CAATATTAAT.ATAAAATTA.TA.TAATTTTAA.T.ACTAAAAATTTA.AAACCTTAA.A.ATTTAAG.ATTA.TTATATAT.A.TA.AATAAAATATT.T.GCTCC.G.TGGTATACCACGGGTTAAATCCTAGTTC.CAA.TATAAAATTGCATAGTGATGTT.TTCTTT.AAA.AATAA.A.TAC.A.A.ATAACATA.AAT.AA.ATAAA.ATAAAA.TAAAGTTACATGTTTGAGCCTC.TCATTTTC.CCTTCAGTGCTATAAATTCAGACTCCTTCGCTAAATAAA.TCA.CAAAGCGGAAAA.AAGAAAG.AAGAAT.TGAGAGA.T.A.TCT.AG.TGTTTTAAAAAAAAA.AGAACTGAGAAA.T.CA.GCAA.TGG.GGAGCTTAA.G.A.
JJ=   278  MV=                G.TGAGCA.CATTT.GTTTGGTATCAAATACACATTTGGGTC.AGAAAAGCCG.GAGAGGAT.ATCATT.CAGC.TCAGCAGGA.AGTGACGGTGTCTG.CTGTTA.AAAGAC.AAGG.ACA.ACGGTCTTTGTTTCTTGTATGTT.TT.CC.AA.AAAA.A.T.T.T.CCT.TTTTT.GTTTTCTCGAATTGTTTTTGCTTC.TTTACTTTTGA.GAGTAGAATTTTG.TGCCT.AGATCATGAGTTTTGATTTC.TATTCATTTGAGGATTGATTTC.TT.TATGAATCCG.ATTTTTATA.AA.AATAAAAGG.T.TAATCGAGATTTATAGGTCGAA.A.ATGTCAT.TTGA.TTACTTTA.A.AA.TAATACTAACT.T.TTTAC.G.TTTTAAGTATTTTCTCTCGTATATCCTT.AAT.GTTGGAAGAATTTGATTGGTGA.AAGCAG.AGT.TGTAG.C.AAT.A.T.AAAATTGA.TGT.AA.TTAGC.AGAGTT.TGTGGTGGGTTCGAATTAGAGA.ACAAAAGA.TATGCCACGTTATATCGTCCCCGCGTATTAGCCACAATC.TAT.CGAAGACGCAGC.AAAGTTA.AAGCTT.CTCTTAT.T.T.TCC.AG.ACGAACACTCGTGTG.TGTGGTGGTGGG.T.GT.TCCT.GAT.CTGATCTTC.C.T.
JJ=   279  MV=                T.GACTGT.ACTTG.ATAAAGTTTTTTTTAATAGAAAATCAG.ATTCATTTTT.TTTAGTTA.AAACAA.CTAA.AATAGTTTT.TAAACGCGTTGATA.TATCTA.AAAATT.AAAA.AAA.AAAATTACTCAGAATTCAGTTTA.AA.TT.AC.AGAG.T.T.T.T.TTT.TCCCA.AAAAGCATTTCACATTTTAATATT.TCATCACCAGA.AAAAATTCGTTTT.CTCTC.TTGTTGCAATTCTCAGCCAC.TTCATATCAACAACTATAGCAG.AA.TCATTCATTC.TTGTTAGAC.TT.CTTTGATAC.A.TAATTTATTCTC.AGTTTCTCA.A.ATTCCTA.TCAA.ATTTTCAA.A.TA.AAAACTCAAAA.T.TGAGT.A.TCTTCTTTATTTAAAAAGATATTCTGAG.TTT.TATCTGTTTCGTGGGACCCAGA.TCTCAA.CCA.AAGTT.C.TTC.A.G.ATCGTCTC.CTA.AA.ACATG.TGTTTA.GGGCTGACAAATAAAAGTTTTT.AAAATTCG.AAAAAATTCTTTTATAGCCGTTTCGGTGAGAAAACCCAT.TAA.AACGCTTCGATT.TTTATTT.ATTTCC.TTTTGAG.A.T.TCC.AACGAAGAAGTTCTCGAT.TTTGAGGTTTTG.T.GG.CCAA.TGG.CTGAATCTG.C.T.
JJ=   280  MV=                G.TTCTGT.TTCAA.TCTTGTTTCTAGGCAGTGTAAACAGAG.AACTCCAATG.ACATGAAC.AAGTCA.TGCT.ACATCCAAT.TCAGAGGTAGGGAT.GATAAT.GAAGAT.CCCC.AAG.CTAAATTTATCTCCACCAAGTTT.CC.TT.TC.CATA.A.A.T.G.TAT.CATAC.AATGTAAAATTGCTACTTGTGTGA.CTTGTGAGCTT.TGGTCACTCAAAA.TTTCT.TAATTTAGTGTCTACTTCTG.TAGCTCTTCTGTTGCTTGTTAT.GT.TGTAAGTTGA.TTGCAAATT.TG.CAACGGTCC.T.TGTTCGATGAGG.AAGAACCAGAG.CTTCGAG.AAGC.ACTTGATT.C.TC.ATTGGACTTTC.G.TTGGC.A.AACTGATCAAAATCTCGACCAACGGTTC.CTC.AGAGGTCTCAAGTTCAAAACTT.TTTCTC.TCT.GGGTC.C.TTA.C.T.TCTACCTT.GGA.AC.AACTG.AGTACC.GATCTTATCTTTAAATTTCACG.GCGAAGGA.TTAGAAATAAAGAAATTACCTTTCTTTAACTAAAAATCA.AGC.CAGAGATGCTTA.GCTTGCA.GTGTCT.TCCTCCT.T.T.CTT.CA.TCTCCGTCCCAAATC.GGAGCACCAATT.C.TT.GCTC.CAC.GGCTCCACT.T.C.
JJ=   281  MV=                G.TGCGGT.CAGAC.AAATCTTGTGTTATTCTTCATTCCTGA.TTTATTTTCA.AAAAATTA.TAAAAT.CTAG.TGTTATTGA.ACTATAGATCTATA.CAAATC.AGGTTT.TCTT.GTT.GGGTGATTTACTATAGTAATCCG.CT.AT.AT.TTTT.A.A.A.A.TAG.CCATA.TCTAGATGTATTTATGTCATAAAA.CTATTGGGTGG.TCTATTAAATTGA.TGTAT.TGTATAGTATTCATATATTT.ATCTTCAAAGGGTTCAAATTCC.TT.GGTATTTAAA.TTTTATAGT.GG.CTATATTTA.A.GAAGGAATGTGT.AAGACTAAT.T.CTTAGAA.TATC.TATGAAAT.G.AA.TCTAATTTGTC.A.TAAAC.T.TACTGGTCGGCCTATTGTAAAAAAAATC.ACA.AGTCCTATTCACCAAAAGAAAA.CAATTC.AAC.GATTA.C.TAT.T.T.TAATGCAA.AGC.AT.ATAAA.GATTCT.CCAGAAGATGCTCTGTGTAGAC.AAAAGTCA.GAGACTTTAAAAGAGGCCAGAAACATATCATCTGCTTCA.TTC.TTCTTCTGCAAC.TAGTTTC.TCTTCT.AAGAATC.C.A.AGT.AC.AAGACAAAAGACAAG.AGTCCGAGGAGA.C.AT.GGAG.AAT.CTGGTGGGA.C.T.
JJ=   282  MV=                T.CTTAGA.ATCCT.TTAAAAAAAAAAAACTACTATACCAAC.AATGTAAAAA.CAATGTGT.GTGTTC.ACCA.TCATTAGAA.CAAGATCTACTCAA.TGTTTT.AAATGT.ATAT.ATA.ATATGTTTTGCGCAAAAAAACGT.AT.AT.GT.AATA.T.T.A.T.ATA.TATCA.CGTTCATGATAATGTTTTCAAATT.CTCATATGAAA.TTATTGGAGCAAG.TTGCA.TTTACGATCCGGAGAACTGA.GCCAAGAAATGGGCGGTTCTCA.AT.TTATTATGGG.TATTATTAA.CC.AGTGGTGGT.T.GAACCAAAATTA.ATCTATTCA.T.TTTCTCT.ATCA.AACTTTTT.G.TT.ACTTTGATGGT.T.TGTCT.C.AATCGATTAAAATAGTAACTAGTTATTT.TGT.TTTGGCATGTCACTGAATTGAT.GTTGTT.TCT.TCTAA.T.TTA.T.G.ATCCGCTA.TAT.CC.GCAGC.ATTTTT.CTCTCCTCCTATAACTCTAATG.GAAACAGG.AAAAAGAAAAAACAAGAAACGATTAGAAACTCAAATGTG.ACA.AAAAGTCAAAAA.ATAGAGG.AGGAAA.CAAAAAC.A.T.GAA.GA.TTACTCATCATTGTT.TGGTTTCTCTTC.T.CT.CTAT.CCT.CCTTTTGTC.T.G.
JJ=   283  MV=                G.ATTCGC.TTTAC.TTTCTTGGCAGAATCACATTTTTCTCT.AAACTAAATA.TGGACTGA.AATTGA.AAAA.TTAAACCAC.TAGCTAGAATAAAG.TGTTGG.TGAGAG.TGGA.ACT.CTAATTTCTCTCCTTTACTAATT.AT.GT.AT.AAAC.A.C.A.A.AAA.TGCAC.CAAATTTTTAGGTTTGAAAATATC.TAAGCATGGAT.AGGGTAATTAACA.TTTTT.TCTTTCAATTTTGCAATATT.TGAATAAATCCTATGAGGGTCT.TT.GGTACACAAT.AATTGGAGG.GT.ATATAGTTG.A.GTCTGAGAGTAT.ATTAGAAAG.A.GAATATT.TCAA.GTAATGAA.G.CT.GACATGTTTAT.A.TGTAC.T.TTGAGAGAAGTGTTGTGAGATTTGTACA.AAT.GTATATGTACACTTTAAAAAGC.AATATA.AGA.TAGAT.A.AAA.A.A.AATATAAA.GAA.AA.AAAGA.AAGAAA.GAAAGAAAGAAAGAGAGAGGCT.CATATATA.TATAGAATTGCTTGCAAGGAAAGAGAGAGAGAGAGATTG.AGA.TATCTTTTGGGA.GAGGAGA.AAGAAA.AAGAAAA.T.G.GGA.AG.AGGGAGAGTAGAATT.GAAGAGGATAGA.G.AA.CAAG.ATC.AATAGGCAA.G.T.
JJ=   284  MV=                G.ACGTTT.GCACT.CCAAACCTACTGTAAATCACAGGACTT.AAACTCATGG.TTAGTAAT.CTGAAA.GAAG.AAGAATCAT.ATCTCTGAACGTTA.GGAATC.TCATCT.CACA.CGG.TAAGCATGATGCTATCTAAACTA.TG.TC.TT.TGAA.C.G.T.T.AGA.AATCT.TACATCGAAATTATGATGCGTCCT.AGTAATGTGTC.AACCCACCAACAA.ATCTA.ATTTTTTTTTTAATGATAAA.CAACATATCTAATTGTTTTGAA.AC.TTTTGTATCT.TTAAGAACG.TG.GAAATTCCG.A.AGTAAATAGTAA.AATTTACTT.G.GTAGGAA.AGAT.GCATGCAT.C.TT.ATTAATTTAGT.G.TGTAA.G.CTCACGGACGCAATCACAAAAGCCATGA.CTT.TCTTCCAAAACATCCCTTTCAT.CTAAAT.CAC.GTAGC.T.CTT.T.C.TCTCAAAG.TTG.AG.ATTTG.TGACTC.TGTATCTCCCGGCCCTCTCTAT.CTCTTTAA.CTGTATATAAAGAGAGATGGATTTGAAAAGAGAAACTTG.TAC.ATAAAAGCTTAA.AAGAAAA.CAAAAA.GAATGGG.G.A.GAG.CA.AGAGAAATAGGAGAA.GGAAACTCATCG.T.CG.TTAA.GGG.AACAACGAA.A.C.
JJ=   285  MV=                C.TCAGAG.AGAGC.CCTGTGACAAAAAATGTTAAATCTTTA.TCAAATTGAA.CGATGATT.GATAAT.TGAA.ATTTAATTT.TAATGAAAAGAAGTAGTATAT.AAATGG.GTAA.GAA.AGAGAGATTTCCAAATTAAAGGA.CA.GG.TG.ATTT.T.T.A.C.TCA.AGTAT.CATAATCAAATTGTGTATACGTCC.AATCTCATTAA.TTAGTGCATAAGT.TATTG.ATCACTAACTCTTGTGAAAA.AGAAAAGAATCTTTTGTTTTGA.CG.AAAACATATT.CCAAATACC.AT.TCATAGGGA.T.ACTAAACCCAAG.ACTTTGGAT.T.TCCCTTC.ATCA.GAAATTTT.C.CA.ACGTTTACTTT.G.AGATA.T.TTTTTTTCTTCTTAGAACATATAATAAA.TAG.GTTCATGAAAACGTAACAATGC.GTTGGA.GAT.TCTTT.A.CCT.G.G.CTTGTTGC.CTT.AA.CTCCC.ACAAAG.ATTCTTTTGCTTGAAGAAATTT.CAAGCTTT.TGTGTATATATCCAACGTCACAGTGCTAAAGACGTTTGA.GAA.AGTTTCTGTTGA.AAGAAGA.GTAAAA.ACTCAAA.A.A.GAA.AA.TGGGTTTCATTATTG.CGATTGCAAAAC.G.TT.TTGATGCT.CTAGTTGGG.T.A.
JJ=   286  MV=                G.GATTTT.ATACA.GGTAATGATCATTGCTTCTGGATTTTG.GATCAGAACT.TAAAAGCT.TATTCT.ATGC.CTTACTAGA.TGAAGACTTTTCTT.TTCAAT.GGATTT.TGGA.TTT.CTTTGATTTTTCATTATACAGTA.AC.TT.AC.ACCG.C.A.T.G.GGA.GACAT.TTCTGATCATAGAAAAAGGACAAA.ATTACTTGCTA.TATTTCGCCATCT.TACAC.AATCCTCTTAGAGTTTTAGT.CGATTCATTGACAACAAGGGAT.AG.TCTACGTACA.AGAAAGAAA.AG.GAAACAACA.A.CAACAAAACAAG.AAGAAGAAA.C.AGTGAAC.ACAC.AAGCTTAT.G.TT.AGTATGTTACA.G.ATAGT.A.TATATAATTTTTTTCGTCTATCCAAAAT.TCT.CCTAATTAATAACACTAATGTT.TATGAC.TTA.TGAGT.C.TAT.C.A.CTTAACAC.TAA.TT.ACGTT.TTTAAC.CCTTTGTAACCCTAATTGGCTC.CTGCTTCA.TGTTGTATATAACTGCTCTCAGAAACCTAAGTCGTCACT.CCC.TCTCCCTTGGTT.CTTTCTT.CCTCTT.GAAAGCT.A.G.AAA.GA.AGAAAATGGAAGAAG.CTCTTAGCGAAG.C.TC.TTAG.CAG.CTTTGACTT.C.G.
JJ=   287  MV=                A.TGAACT.TCTTA.ACAAAATTCAAAAAAAAAATATAAATT.TTTTGAAATA.AATGTTTT.ATAAAT.ATCA.AAAGGTAAA.GCTACACTAATCTT.TTGCAT.TGTATT.CGAG.TAA.TATAAATCGAAATGACCAAAGTC.TC.TA.AA.GAAT.G.A.A.T.AAG.GATCA.AATTTCAAAGAAAAGTGAAGAGTA.ATCGTCAACTA.CAAGAATCTTATC.CTATG.CGTACTCTTTCCTTATGAGT.GACACAATAGAAAACAAACCCA.AC.TGATTGATCC.TTGTGAATA.AG.ATAAAGTCC.C.AATCAACCTCTT.ACTTATCCT.G.CGCATAT.GCAC.TGTCCTCT.A.TA.CTATCATGCGC.A.TATAC.A.AATGTCCATTCTTATCATGCGCATATAC.AAA.TGTCCATTCTTATCATGCGCAC.CTCAAC.TTA.ATACC.A.AAC.A.A.AAAAAAAA.GTT.TC.ACAAA.ACTCCA.AAAGGTAAAGAATCTGACCCAT.TCACATAT.GCGTTTCAAAAACACTATCATGTCCACCACACGATTAAA.CCA.AAGAGAAGAGAG.AGAGAGA.GAGAAA.CAGAGAA.G.A.AAA.GA.TTGAAGCAATCGAAT.GGAGAGTGTGGT.G.GC.AACA.TGG.AGCAGAGAA.G.A.
JJ=   288  MV=                A.GAGAAA.GCGCG.AAGAATCTACTCAAACAGATCAAGGTA.ACAAAAACAT.ATATATGT.TTCCGG.TTAT.GTTAATTAT.ACTACTTGAGAATT.TCTCAC.ACGGCT.TTGG.TTT.TGTATTGTGTAGGCTTACAGAGT.CA.CC.AG.ATAA.A.A.T.T.AGA.GAGCC.AGAATGTGTCATTGAAAGCTTTCT.CTCACTTTATG.AAACTTATTATTA.CCAAA.AACACACTGTAAAACTCCTG.GATTTTGTTTATTTGGGTATAT.CA.GATGCTACTA.CAGATAGTT.TA.CCAATGTTG.T.GGTTAATCAAAT.AAGGAATTT.T.ATATCCG.TATA.AAAAATAT.G.TA.AAATTGTTTTT.A.AATCT.T.GTCGATATATGCTACTAAAATGTATTTT.TTG.GTTTACTTTGGTCTTAGATTGA.CGTGGC.TGC.CTCAA.A.CTG.C.C.TTCATTTT.CGT.TC.TTTTT.TTTTTTAGAAAAAAACAAGAATAAAAATA.GTAATAAT.CCCACTAAAAAGAATCATCAGAAGAAAAAAGACTCATAA.ATC.TAGGGCTTTCTT.CTAGAGA.TCGAAG.AAGAAGA.G.T.TCA.CA.TAGAGAGATTTTGTT.CGTTTCGAGATT.T.TC.TTCA.GTC.CCAATGGCG.T.C.
JJ=   289  MV=                A.AACACC.AAAAG.CGTATAATCTGTTGATAATTTTCAAAT.AAAAATATTA.AGTGTATA.ACAAAG.TTTT.TTTGAAAAA.GAATAAAATAATGT.TATTAG.ACATAG.AGAG.AGA.GCGTGATGTTCTGGATATGTCTG.GA.TT.TC.TTTA.A.A.C.T.AAA.GCATT.GCTTTTTTGTCAGCTCAACCTTGA.CTGTATTTTTC.CATAATCTGAGAA.TTATT.ATGTTTGAAAATAAATTATT.TAATTTAAGCTAAGCTATACAA.AT.TCATACATAG.CTCTGTTAA.TA.GGAAAAATA.T.ATATAAGTGTTA.ATTTTCAAA.T.ACGTTTT.GCAC.CAAAAGTC.T.TT.CCACCGTGGAA.A.AAGAA.A.ACGCGGTTAAACATAATTTTTGAGTTTT.GTT.ATATTTTTAGAAAGTTATTGAT.TAATAT.ATT.CAGTA.C.TCT.C.A.CTAAACAG.AGG.TT.GAAAA.AGGAAA.TAAAAAAATGGGCTATTAATAT.TTTCACAA.ACATAAATAAACCCACTAGTCCATCTCTCTAAATCACAA.ATT.GCGCAACTTACA.ACATCTA.TAGAGA.GAGAGAG.A.G.AGA.GT.TTAGTTAGAGAGAAA.AAAATGGCGAGA.T.TC.ACGG.TGC.TGATTACGG.C.G.
JJ=   290  MV=                G.TTGTGC.AAAAA.GTGCGAACATCAGATTCAAATTATCAG.ATTCAAAACA.AAATACGT.AAAACC.TGAT.ATTTATTGA.GTTATTCTGTTGTA.ATTTTT.CTTTTT.AGTT.TTG.TAAAAAAATGTTTTTGAAATAAG.AA.AA.TA.TGTG.A.T.T.T.AAT.AAAAT.CACTTGTTTAAAATAAAACCGAGG.GTACATTTTAA.CTCATGGCAATTT.TGTTA.ATTATGTGGTAATTCATTAC.CATCTTGTTATTCTTTGTTAAA.TA.GGTATTATAT.ATTGCGTGG.CA.ACTATTGCT.A.TTTATTTGCTAT.TTTGTTTAT.T.ATTGAGT.AATT.CTTTTCAG.A.AA.AATGTTTACAT.A.ATTGA.C.CTTAAAAAGCAAAGATTTTTAATTTTAA.TAT.ATTTTTCTCCATTTAAAAAGCA.GATACC.AGT.CTTTT.T.TTT.A.G.GGAAAAAA.ATA.TA.TTTTA.CTAATA.AAATATTTTAGTAAAATATCGC.TTTCCTTC.TATAAATACACTTCGACCTACACTATTCTCTAATCATTA.AAC.ACTATACAAACG.ACCAAAC.CAAGAA.GAAGAAG.A.T.GGT.GA.AACTGGAGAACTCGA.GGAAACCCGAAA.A.AA.TTTC.GAA.CAAGAACAT.C.C.
JJ=   291  MV=                C.CATGTC.TAATG.AAAATTTATCCAATCCTTTTAAGTTTA.TGTTTTAGGA.TTTATAGA.GATAAA.ATGA.TGAGAAAGC.AACGCATGCATAGA.AAAAAA.CACTAA.AGAG.TTG.ACTCTTTTTTCTCTTTTTGACTT.TT.GA.GT.AACG.A.G.T.T.CAT.GCCGC.TGATTGCGCTCTTTCTTCCCTTCC.CTAAATAATTA.TCTCTACTTTTCA.AAATT.AAAAGTTTCAATTATAAATT.TGCTTCTTTTTTTTCATTTTAT.CC.CAATTTCATT.CGAAAACAA.AA.CTTGTCTAT.A.ACGTCTTATAGT.ACGTAATTA.G.TTTATAA.ATCA.AAGAAAGC.A.AA.ACTATAATATT.A.ATATC.T.AATTTCGATATGTTAGAAGATTCTAATC.CTT.AACGACACTAGATTCATTTAAT.CGAGTT.ATA.ATATA.T.AAT.A.C.ATGCATCA.TCA.TC.TATTT.ACTTAT.GGTCCTACATTTACTTGCCTTT.TTCACTTC.TTTACACAACCTCGAACTCTAACGAACATTTTCCCAAAG.ACA.GAAAAAAAAAAC.ACTAAAG.AGAAAC.ATGAACT.C.A.AAG.TC.TCTCACTTGCTGTGT.TGTGTTCTTACT.A.CA.TACC.AGT.TTGTTTTCT.T.C.
JJ=   292  MV=                T.ACATTA.ATTGT.CTAAACAGGAGATGACATTACCCCTGA.TCTTTAACTC.CACTTCAT.CTTGTT.CAGA.TGATTTTGC.AGTGAAGAGCGAGG.TTGTTG.AAATCA.TCGA.AGA.ACACAAGGTTGTTCTTGATCAAA.GC.TT.CA.TCAA.A.C.A.A.ATT.AGTTA.ATGTTCTTGGATTGTCTCGTATAC.ATCAATGCGTT.TATGCGCTAACAA.AACCT.TCTATTGGTTCCTGTTTTGA.ATATTGATTTGCTTTCATTGTT.TA.CATTAGATGA.TACAATGCT.TT.ATGTCATTA.T.GCTGCAATGAAA.AGGTACAAG.T.TCATCAA.AGTT.ATTGCTTG.A.GG.AATTATTTATC.T.TGATA.A.AAAATATGCTAATTAAGACAACAAAACT.GAG.ACTTCGATTATAGGATTTTATA.TCAATG.GAA.CTTTT.T.CAA.T.G.TACAATTA.TTA.TT.GTGGG.TCCTGT.CTCTTTGTTTATAATTATATCA.ACGGCTAG.TGACTTTTAAAATCGTTTTTCTCCTGACTAAGAGCATCT.GTG.AGAGTAAACATT.GACTTTT.AATTAG.AGAGAGA.A.A.TAG.AC.TTGAAAGGAGCATAG.CTTTGTGATCTC.A.GA.TTCA.ACT.TTTTCTTCT.T.C.
JJ=   293  MV=                C.TTTTCT.TTTTT.GCCCTATCTTTCTAGGAATAATTCTGT.TTTCTTACTC.TTCTCTGC.TTCTTC.TACT.TCTGCTTCG.ACAACATCTTTCGT.CTTTGA.ATGAGT.TCTT.GAC.AGTATCCTGCAACAAATTTATAT.CA.TC.AG.ACTG.G.G.T.T.CTT.TGCTT.CAAGACTTGTTGTTCCTTTCTTTC.CCATGATATTT.AATTTGTAATGAA.AAAAA.ACAAATTATTATTTACTATT.TGAATTCTCACTATATTGGGCT.AA.GATGATATAT.ATGAGGCCC.AT.TAGTTTTAA.T.GTTACACCCACG.GCCCGGTTT.G.CGTATAA.ACAG.TCATGATC.A.GA.TCTAGACCGTC.C.AAAAT.A.GGGATCTCAAAAACAACAAATTTCAAGA.AGC.ACTTGTAACGGTCAGAGATGGA.GAACCG.ATT.TGGTT.C.AAT.G.T.TAGATAGA.TAT.CT.GGTTC.AACTAA.CCAAACCCGGTCGAACGATTAC.AGAAAAAC.CCTAAATACCCAGAGTCTTCTACCATTTGAGCGTCGTCG.CTC.TCAATTAAACCC.TAAAACC.CTCCTC.AGAAGAG.A.G.GCA.GA.GAGAAAAAAAACGCA.GTCTTTGCGGAA.T.CT.GTGA.AAG.GAGAAAAGA.T.G.
JJ=   294  MV=                A.GACCAC.TGCTT.CTTTGCAAATTTTATTGCTTGCTTATT.ATTGAGATAG.TACTATCG.TTTCAT.TGAC.TTGACTCGA.AAATATACAGTGTA.GTGGAG.TAGTTG.TGTT.TTG.TCACCTCTTTTATGGTAAAATCC.TT.GT.AG.CATC.A.T.C.A.TTT.GAACC.AATTGTAAATAATTGGTTCCTAAT.TTGAGCAAGTT.GAATAAAAAAACT.AAAAT.AATGACATATGTCATTTTAT.TCATAACCAATAATCGGATTGT.TA.ATTGAAAACT.TTAATACTC.CA.TACATATTG.A.GTTAACTCTGTT.AACTTGAAT.G.CTTAAGA.ATAC.CATCCAAA.T.CT.AATTTAGTCC..C.AATCT.C.AAGTTACTAACAATAATAATTACTGTAT.ATG.AATGTCACATATTAACCTACAA.GAAAAT.AAA.ATAAT.A.TTA.A.T.TCCATGTG.CAA.TA.ATAAG.AGTCGA.TCACCAACTTCGCTGTGTCACT.CTCTCTAT.ATATAAAGACTTTCCCTCCTTTAGACTTTGTGCATTATC.CAA.AAAATGGAGAAG.AAGAAGA.ACAACA.ACAATGG.A.G.GAG.AT.TTCGGAGAAGAAGAA.AGTTCCATTGAC.G.GA.GACA.TAC.TCGAGTCAA.T.C.
JJ=   295  MV=                C.TCTCCT.ATGCT.TCATTCAACTTGTTTTTCCCGGGGAAA.CATTTTCGTT.GCTTCTGT.TTGAAA.ATAA.AGACGAGAT.CATATGCGTGTGAA.AACTCT.TTTGTA.ATCC.AGA.TTTTGTGCTGTGTAATTGAATTG.TT.TG.TA.ACCA.A.C.C.T.GAC.TTTGA.TTTTCGGTTCATGAGTTCCGGTTA.TTAGGTGTTTT.CGGTTCGGAGAAA.GAGCA.TTTAATTTGGTCAAAGACTG.AAAACAGATAAGTCTTAAGCTA.CA.AGGGTATATC.TGTACATTA.AG.AAATATTTG.A.TCGGACGGACAA.GATCATGTC.T.TTTTTTT.TTTT.ACGGCGGA.C.GG.ACAGGATCATA.T.GCTTA.T.AGTTTATCCTAATCTGTCCGATCTAAAC.ATA.ATGCTTGTCGATTTTTTCATTT.ATTTGC.CTT.TTGGT.T.GCG.C.C.AATTATCG.TAT.TC.AGACA.GCAAAA.TTAATATTTTAATGTGTATTTT.TTGTTGAG.TTACTATTTTAGAAAAACAACGAATCCCTAGAAAGGAAA.GAA.AAAAAAAAACAA.AATCCCC.AAATCG.AGCGAGT.C.C.AAA.GA.AAAATCCCAAATTCG.ACGAACCTACAA.G.CC.CAGA.ACA.TCCCCCGAT.T.T.
JJ=   296  MV=                G.GGAAAA.CATGA.AAACGGAGTGTTGTGTCTTGTGTGCGT.GCGTAGTTCC.CAAAATAC.GACATC.GATT.CTACTTTCT.ACTAGTTTTTAAAA.GCTTTT.GCAGTG.CACA.TTT.GTTAATACATAAAGGTAAAGAAA.AC.TA.AA.TTTT.C.A.T.A.TAT.ACTCA.TAAGCATTTAATTAAATTGGACAT.CCACAACAATC.TAATTTGTTGTCT.TTTAT.AGTGTATAGTTTTCTGATTT.TACAAATCTATCTCATCAAAGT.CA.ATTCTTATTG.CAAGAATCT.CT.CTTGCTTTA.T.TTCTCATTAATT.TTCTCTTTA.T.TTATTTT.TCCT.TGGAAGTT.G.GA.ACCAAGTAATT.A.TTAGT.T.GTTCAAGCCTCTCTAAAAAAAGATAAAA.AAA.ATATGAGTTGTACAAAGGTTTT.TTGCCA.AAT.AATAT.A.GTT.G.G.TGGGATTA.ATT.AC.CAAAA.GAAACA.AAAAATTAATATGGGATTATGA.GTTAAAAA.AAAAATACTTGTTGAAAATTGAAAAAAGAGAAGTCCGTT.CGT.TCCTCATTTGGA.GCTACAG.TGACCG.TTTCTAG.T.G.CTC.AC.AGAGAGAGAGAGAGA.GAGAGAGAGAGA.G.AG.GCGC.TGT.GGATTTGTG.G.G.
JJ=   297  MV=                A.GAGTAG.GTATT.CGGTTTATCCCCTCGGGTCTCTTGAAG.TCAGGCTATG.TTTGCAGC.TCCTCG.GTTG.TAACCTCTT.TGGGTTACCACTTT.CTTCAG.TCTCAC.TGAG.TTC.CTCCTTTACTTGTTTAAAGCTTG.CT.TA.CT.CATG.C.A.T.C.ATA.TGTGG.TGAGAATATCTTACTGATGATATG.AATAAGAGAGA.GTAGCTATCAAAT.CAAGA.AAATGAGAGGAAGGAGTTAA.AAAAGACAAAGGAAACCTAAGC.TG.CTTATCTATA.AAGCCAACA.CA.TTATTCTTA.C.CCTTTTGCCCAC.AAAGTAAAT.G.ACACACA.TCAA.CTAAAGTA.G.AA.ATTTAAAATGC.C.TTTGA.A.TGCCTTAATTTGCATTTTTATTAAATTA.TTA.ACAGAAAAAAGATATGTTGGTT.AGTACT.AAT.CCAAT.A.CAA.T.A.CAGAAACG.TGT.CA.AGTAT.CCTAAT.CAATAATGGCGGCTCCACGTAA.GACAAAAA.CAAATTAAGGAAAGAGCGAGAGAGAGAGAGAGAGAGAAA.AAA.GAAGAAGAAGAA.TTTGAGG.CGATTG.GGTAAGC.G.A.TGC.AC.ATCGTCTTCTCTGTC.GATGATTTGACC.G.AA.TCCT.TCT.GGCCTGTTC.C.C.
JJ=   298  MV=                G.CTCCGG.CTTTC.AAATGCATGTTAAAATTAGTTCTGGGC.CAATTGTTAG.AAATGTGC.TCGTTT.TAGT.TATTGATGT.TGAATGTACTTATA.TGGTAA.TGAATC.AGCG.TGG.ATCTAGGCTTTTGGAACTTAAAT.CT.TG.TT.TATT.T.C.G.T.TTT.GGTTG.AAAAAATAAATAATTACCTTTGCC.CAGGAAAACGA.AAAAGGAACTAGA.TTATC.TTTACCAAAAAAATAAAGAT.ATTTTTGAATACTCGCTATATT.CA.AAACCTTAAC.AACGTTGAC.TG.CATGGGTAC.A.TGCACCACAATT.TGTTATGAT.G.ATCCTCG.CATT.TAAATAAA.C.AA.AAATGAAACCA.A.TCTAC.G.ATCTCTGAATTTGCAGTTATCAATTTTT.TTT.TATCTATTTATCTCTTGAAATT.AATAGT.AGT.ACGTA.A.AAA.G.T.ATCTAAAG.GAA.AA.GCAGA.ATCCGC.TTTTGCCAAACTAAAGGTGACA.CACTCATA.AGTATATATAAACAACCTAAACCAAACACAAAGGATACT.CAT.AAGAAAGCAATG.GACATTT.CTGCGC.AGAGATT.T.G.CCA.TG.AACGGAAGAAGCATG.AGACTCCCTCCC.G.GG.TTTC.GGT.TCGATCCCG.A.T.
JJ=   299  MV=                G.ATGAAG.AGTTC.CTGTTCGGATTAGTTTGTGTGTTTTTA.ACCTTTATAG.ATTGTGTT.ATATAC.CTTT.TAATCTCTT.AAATAAAGCAAACA.AAAAAC.AGTAAT.AATA.CAT.AATGGTTAGTTATTCGGGTAATA.AA.CA.AA.AATA.T.G.T.G.ACA.TTTGA.GTCAATAAGAACCAGCCACTGCCC.GCAGACCACAG.CAAGTCTTTTGTT.TTTGT.TTTTTTTTGGGTCAAAAATA.TTAGTTAAGTCTATTCACGTTT.TA.TTTAAGTTAT.AAAGAACAA.AT.AATTGGAAA.A.AGGTAGTGTTTC.ACGAGATCG.A.ATATTTT.CTTG.TTTTTTGT.G.CA.AGTCTGTAATC.A.GACTA.A.AATATCATTAATTTCATCGTATGTTCTT.AAA.GTATTAAAATATTGATCGTAGC.ATGTGG.AAA.ATGTT.G.ATT.A.T.TATTCTTA.TTT.TA.AGGTC.TTCATT.TTTTGTAGTCTTGCGACGACCC.TTGACTTT.AAATCCTTTATAAAGGCCTCGACTAAAATGAGATGTACC.AAC.AACACAAAACTT.GTACTCA.CAACTA.AAAGAAG.A.A.CTC.AA.ACGCAAGACAGAAAG.ATCAATGGCGAG.C.AA.CGGA.GTT.ACCAACTGT.A.A.
JJ=   300  MV=                C.GCAAAC.GTTCT.TTTTGTATTCACTTTCGCACTTTTTTC.TTGACTGTTC.CTTTTCAG.AAAAAA.GTTG.AATAGAAAA.TAAGAACGAGGGGT.GTTGAA.TTATTT.GCAT.GTG.TCATGTG.TTCTGCAGATAAACC.CA.TT.TG.GGTG.T.T.A.T.TTT.TATTA.TATGTTGTTTTCTCACTTTTGTTT.GATTCTATAGC.AGCACAATTTGAC.TAAAT.AGCCCCACACACATATATAG.CAAAAGATTTCAGAACATTAAT.AA.GAAAGCAAAA.AAGTTGATC.GG.TTCATGAAA.A.GAAATGGTACTA.CACACGCAA.G.TTGTTTA.TTCT.TCTTCCTT.G.GA.CATTTCTTGAT.T.GTTTA.T.TCCTTGTAAATTAAAACATTTTTTTCAT.TTA.TATATGAACCACATTGTCCCCA.CAACTC.TGG.CTGAA.T.CTT.T.A.AGCTGTAT.CCA.CT.AGATA.ATCTAA.GCATGTATGTCTCTCTTTCTCT.CTGTGTGT.ATATATATTTATTGCAAACATCTCCCTCCTTTCCTTTGT.GAC.CAAAAGTGTAGT.GCGAACC.ATTTGT.GAAACAA.T.C.TCT.TC.AAGCTTCTTGTCTGC.TCTTCATCTTTT.T.TT.GTTG.TTT.TAACCAAAG.A.A.
JJ=   301  MV=                G.TCTACA.AATTT.GACATACCTTGGACTCGCAATACGCGATATTTTGCGAA.GACGAACC.CAGATC.GAAG.AAACACCAA.ATTAGATTGTGTTG.CAAATG.TTAGGA.GTCT.AAG.TTTTGCATCACATTCTAATTTGA.TG.TT.CT.TCGA.T.C.G.A.CCA.GAAAA.AAATAAAAGCTTTTCCCGGTGACC.TGAGCCAGCAA.CGTCTCCGTTAAT.CTTCT.TCTTCTGAAGACCAAATGTT.TCTTTACGAATAATCGTGTCGT.TC.GTCTCTAAAG.CAAGAAAAG.TT.AGACGGCAA.G.TAGAAGCCAATT.AAACGGCAC.A.CTGTTTT.AATC.TCTAATCA.T.CA.AACAGGAGGTA.G.TAGTA.A.TACTTTTCGACACGTGGTTGTGATTACG.ACT.CCGTTTACGTTTGACCAGTTGA.CCTCGT.CGT.TGATT.T.TTT.T.T.TTTGGTGA.ACG.GG.AAAAA.AAAACA.CAACTTTTCAATTTTTCTGATT.CCAAAAAT.TTCAAATCCCATCGAAGGGGGAAACGAAAAAGTCTCACT.TAG.AATTGTCACAAT.TCAATAG.TGAACA.GTGAGGA.G.A.AGA.AG.AAGACTGGAGAAAAA.ATGTCGAAGAAA.C.TT.AGCT.CGA.ACTCCATGG.A.T.
JJ=   302  MV=                G.ATGTTG.ATATT.ATAGATTTGGGAGCCTACTCTGTGTTT.GCAGTCTTCT.AGGGTTAT.AGGTAT.ATAT.AATGTGTAT.ACATACCCTATATT.AACATA.AGTTCG.TTGA.CAA.AAAAGTGATATAAACTCAAAGAT.TG.TC.CA.TAAG.T.T.G.G.TGT.CCCCC.TCCCAAATTCTAGAACATTACTAT.TTAAAGCTTTT.CTAAAAGAGAATT.GTTTT.TTTCTCTTTAGACTAAGTAA.AAAATCTAATCCAAACTCAAAA.CT.TTTTAAAAAT.GGACTGCAA.GT.TTGACTTAA.A.TTAGACCTCATA.TGCTTAATA.A.TAGGCCT.ATTC.ACAGAGGA.A.AT.AGAGTCGTAAC.C.CAATC.T.AACCATGAAAATCTTTCTTAGATAGACT.ATC.ACATATCAAAATAGAAGCTGAG.TTTAAT.AAC.AAAAA.T.TTC.A.A.CCTTAGAA.TTT.AT.TGAAG.TTTTTA.GACATCCTCCCAAATTTGCCTA.CATTAATC.TTCTATTTAAGACATCACAAAACGAAAAGGTAAAACACA.TTC.TGAGAAGAAGAA.GAAGAAA.ATAAGA.AAAAACA.A.A.AGA.TG.AAAACCATTATCCTT.TTTGTAACATTT.C.TT.GCTC.TTT.CTTCTTCAT.C.T.
JJ=   303  MV=                C.TAGCCG.GAATA.AATATTTTCAATCTAAAAAAAATCATT.TTGCGCTTAT.GTGGTAAG.TCCACA.ATTA.TTCTCATTT.TTTTTTTCTCTTTT.TAATTC.TACAAT.CCTT.TTG.GCCAAATACATTTAATTACAAAT.CT.TC.TA.ATTT.T.C.A.T.AAA.ATTAA.TTGCCAAACACACATAAAAGTTTT.TTTAATATTTA.ATGTTACCAAATT.TCGAT.ATTTTGAATTTTATTAATGC.GATAGCTGGTAGACAACACCTA.CT.GTTTAATTTA.ATTAACTAA.TC.TACGTTTGA.A.TCCAAACAACTT.TATATAGCA.T.TGATGAG.AAAT.TGAGAATT.C.AT.TTTAATTGGCG.G.TATAT.T.TAGTCAATTTAACGTTGCCTAATTTCTT.TAC.AATTACAACTAAAAGTTCAAAA.AAATAA.TTA.AGAAC.C.TAA.C.T.CTAATTCT.CTA.TC.CTCCA.ACAAAA.ACACGTAAATATCATAATTAAC.TCAAGTTA.GTATAAATATGTGACCGGATCCGAATAATTGGATCCACC.GGA.TCGGAGGGAAAA.AAAACAA.ACCCGT.GACGCCA.T.T.AAC.GA.AGGTCGAGCTTCCTT.GACACCACACAA.T.GC.ATTC.TCC.TCGTAAGCTAT.T.
JJ=   304  MV=                T.CACGCG.AAAAA.TTGTGTTGGAGTTGTTAATCAGACAAA.AACGAAGATT.CAGCGCGA.AGATAG.AGAC.AGTGCTCCT.ATTACATACTCCTG.CATGCA.CTGATT.ACTT.CAT.TTTTTTCCTTGTTTATTTTCAAG.CA.CT.TT.ATTG.G.T.T.T.AAT.AATCT.ACTTTATCACCTAATTACATTGAA.TACGTGTTAAC.TTGAGCTTAGAGT.CTTCA.TATGTTACTTAGTTCATTCG.TTATGAGTTTAAAACCCTCTCA.CT.CAACCTGTAC.TATGTTTTG.CA.TAGTTGGCT.A.AACATGAGATAT.CTTAGCAGA.A.ACTGAGA.ACAC.TTGTCAAG.T.TC.AACATTTGCGG.A.TATAC.A.AGTAACGAAAAACAACACTTGAAATTTA.ATG.AAAAGATGTTAGAAAGTATAAA.ACATTA.ATG.AATAT.A.ACA.T.C.TTAACGTA.ACA.CA.CCTAT.ATTTTC.CATTACTTTATATAACCCTCAA.TAAAATAG.TTTATAAATCTACACACAAAACCTCATCAAAAACCATGG.GAA.AGCCAAGAAGCG.TGTCTCC.GACCAT.CTTCCTC.C.T.AGT.CA.TCCTCTTGGTGACCG.CCGGAGAGAAGA.C.GG.AGGC.GAA.GCCATGGTG.G.A.
JJ=   305  MV=                A.GAAAGT.AGCAT.TTGCAATTGCACTTACCTTTGTTTATC.TCAGACTTGT.ATTGCTCA.CTGGTC.CTAC.TCACTAGTT.CTAATATTGGCGTT.TTAACC.TTCAAT.TCAA.TGT.TCATGTCTAAATTCGTTGATTTG.TT.AT.AG.TTGG.C.C.T.A.CTT.AACTG.ATTGCATGTCTACTTAAATTTGAA.GTGTCCTTTTT.TCCATCAATAACC.TGCAT.TATGCAGATTTCGATTTAGT.TGTTTGTTTGTGCTTTATGGTA.GC.AAGTTGCATT.TGAAACAAT.GG.TTTCGATCG.G.TAACACACATTA.ATGCGATTA.T.TCAAGTA.ATTT.ACCGATCA.G.TA.AAAATATTTCC.T.CAAAC.G.AATTTGAAGTTGAACAAGAAAAAAAATT.CCT.ATTTTATTTAAAATTAAAAAAG.AAAACA.ATT.GTGAA.A.TTT.A.T.ATATTTTT.CCT.TC.TTAAA.TTTGTC.CCTTTTTTTCTTTCTATGACAT.ACAAGAGG.ATCATAAAAGCAAAGCAAAGGATTAGTTCAATTGCAATT.CTC.TAATTCAAAGTT.TGGATCC.CTAACT.GTAAAAT.C.C.CTA.AT.TCGAGAGAGAGAGAG.AGAGAGAGAGAG.A.GA.GAAT.GGG.AAGTAACCG.T.C.
JJ=   306  MV=                C.TAAGAA.AATCT.TCATAACTTTAAATGTCTTACAAAAGG.ATCGAACTTG.AATAATGG.GTTTTG.GATT.CATTGTGGT.TTAGGTTCCTGGAA.CATGGC.ACTTTA.GATG.CAC.AATACTTCCACAAGAAGACAAGA.TT.CC.AG.CGAT.A.G.T.G.AAT.CGTCT.GACAGAGTTCCACAAGAGCTTCAT.GGACGAGTTCC.GCAACTAAAAGGA.CCTGA.CCATGAAGATGAACTTAAAG.ACCCTTTTGAAGAAAAGTGTGA.TC.AGTTTGAGTT.ATTAAAAAA.AA.GAAAACTTG.T.GTTTTGAATTTG.ATCAGGCAA.T.TGTGATC.AGCT.AATTTAAT.T.TT.AGAATATTTTG.T.ACTTC.C.ATTCCATGGCATGTCATATGAAGATATG.AAA.ATTAGTAAATTTATTGGGCTTA.TAAATG.GGC.CTTAT.A.TTA.T.T.AATGGGCC.TTA.TA.TTTAT.TTTTCA.TATGATATTTCTGGAGAAAGCG.ACAGTATA.TTATCTTCAATTTTTCCATTTTGAAGAATTTTCTCAAGA.AAA.AAAAAAATCAAT.GTGGAGA.AGATCA.CCGTCGT.T.T.ATT.CT.CGACGAGCGACGAAG.CTCGAATTCACC.T.CC.AATG.GCG.GATACAACA.C.G.
JJ=   307  MV=                A.GGTCCT.ACCAA.AACCTAAAAAGGGTACCATATGGGTTC.TTACTCCATA.CTAATATA.GTAATA.TTCC.ACATAGAAA.AGAAGGGAAGGATC.ATTGTG.AGGAAC.AACG.GAG.CTTGATGGCCAGTTCTTGTGGGA.TT.GA.AG.AAAC.C.G.A.T.AAA.TGCTT.ACCTGACTCTACTTGCTGGCCACT.CGATGATATTC.GATTCTCCAGGCA.TGACT.ACGACTGCTGACCTGACGAC.CAAACGTTACGGAATAAAGTGA.GA.AATTTACAAA.CAGAACTCG.TT.CATATATGT.T.TAAGAAACGCTG.TCGTTTTGA.G.ACGTGAC.TCATAGTTGGGCC.T.AT.TACGGCCCATT.T.AACTA.T.TAGCCCAAACTTGTTCAGTAATCATCAG.AAA.AAGCACGAAATTCTCAGCACGT.GCGAGT.TCA.CAATC.A.CAC.A.C.ATGTAGAG.TTT.TT.ATTTT.TTATTT.TTTTCTGAAGAAAAAAAACGTA.AGAAAACA.CAAAACCAAAACGCCTGTTTAGGAGGAGAAAGAGAAAGG.GGG.AAGAGAGGAGAG.AGAGAGA.GAGAAA.GAGATTA.G.A.GAG.AG.AAAGAAGAGAAGAGG.AGAGAGAAAAAA.A.TG.GGTG.AGG.TAGCAGATA.C.A.
JJ=   308  MV=                A.TGACGA.ATAAA.GTAGGAGAGAGATAAGAGAGAGATTGA.GAATAGTTTC.TCTGAGAA.ACTATG.TGTA.TATGTGTGT.TTATAATTGGACAG.AAATTA.AATCAT.AATA.AAA.TATATATATATATTTTTTTTTTG.AG.AA.AT.TTTT.A.A.A.A.TAT.CTCAC.AAATGGATATGGCCTTATAGGACT.TTTCTGTTAAT.TGAAACAAGTAAC.TCACA.ATACAAATAAAATAAGCGTC.AACATTATAAAGTGGTTACTTG.CC.TTACGATTCT.GATAATTGA.CA.TTTCATATG.C.TCCATTTATAGA.CCAAAAATT.A.ATTTTGA.GATC.CCCAAAGC.A.TT.GACCGTTAGGC.A.TAACT.T.TAGTAGGTGACTAGGTGCCAAAGCAATT.GTT.TACTCATAGGATCTTTAAGTGG.GAAAAT.CAA.TAAAT.T.CAG.T.T.CATGCTCT.AGC.TT.CTAAC.ACTTCT.GACGTGGCGAATCCCCATTCGT.CATAGGTA.CCCTATAAAATCACCATCTCTCTACTTGAGTGTCATCAA.CCA.TCAAAAAGAGAG.AAGAAAA.AGAGAG.AGAGAGA.G.A.GAG.AG.GTTTGAATTTTGGAG.ATGAAGTTCGAC.T.TC.ATCA.TTG.TAGCTCTTG.T.A.
JJ=   309  MV=                A.TGGTAT.ATGTG.GAAGCTAAAACTCAAATCGTCTTTTAC.AAAATTGTTC.AGTAAACT.ATGATT.ATAC.AGCTTTTTT.GTTGTTGAAGTTCT.GAGATT.GAAACT.TAAT.TCG.TTTACAACTTTCTTTCTTGGATC.AG.TT.TA.TTTT.G.G.C.A.CAT.TCTTG.GAACAAAAACAAGATAAGTGGTCT.GAAATATTTTG.TGATTTAAAGGAA.AGTTT.TGACTGTCATTGAACTGTAC.ATTATGGAATATGATCAAATCT.TT.TGTCGGTGTG.CGTCACCAT.CT.TACTTCGTG.T.CCCGTTTTTCAT.TTCCCACGC.G.TCAAGTC.AACC.TTTACAAA.T.AC.TTACGCCAAAA.A.GATAT.A.AAAATTGATGAATTTGACGAGTTTTTAA.ACC.TTTTTGATGATTATAGATTAAA.ATTTTA.CTA.TAGTT.T.ATT.T.T.CTGCATAT.AAA.AC.GTGTC.TGAAAC.CAGCTTATGTATATGAATTTGA.TACTGATT.ACTTAATATGTGTTACTTAATATTAACGCAGAGGAAAAG.AGA.AAGAGAGCAATG.GCAGGAG.ATCAAC.TAAACGT.G.C.TAA.AC.GCACTCGACGTCGCC.AAAACGCAATGG.T.AC.CATT.TCA.CGGCGATTA.T.A.
JJ=   310  MV=                A.TCGCCT.TCTTG.AATGGTAAAATATCTCGCAGATTTTAT.ATCATAATTT.TATATAGT.TTACGA.TAAT.AAAGAAATG.TGAGACTAAATAAA.TTCAAC.GAATAG.GATA.TAC.ACAGAATCCAGACTTTGGCATCC.AC.GC.GG.CATA.A.A.G.A.AAT.AGATC.GAGTGTGATATACAACAAATCACA.AATGTGCTCTC.ATTAATTTTAAAA.AACCC.AAATCTTTAATGTATTCGTA.ACGAGTCTGTCACTACATTAAT.AA.TAAGTCATTG.AAATTGAAA.TC.CACCAATAG.T.TGCACAGAAGAA.TTAATATAT.A.TTTCCAT.AACT.CTCATAAC.A.CA.AACTTCACCTT.T.TAACG.A.AGAAGAAGATATGTTCCCAAAACAAACG.TTT.TGACTTTTTTTTTGTTTTCTCA.TATTCT.TTT.ATTTC.A.CAA.C.T.TGTTATTT.CCG.CC.GACTT.CACCAG.TCACCACCACCTTCATTTATTC.ATAAATAC.GTCTCTGTTCTGTTTTTGTTTCTGTTTCATTTTCATACA.TAA.TTAAGCCAACAC.GAGACGC.AAGAGA.GAGATAG.G.G.AAA.GA.GATAAGAGCGACTCT.GTTTTGTTGATC.A.AA.ATCC.TTT.TTTTTTGTT.T.G.
JJ=   311  MV=                A.GGGCTG.ACTAG.TGAGGAAAATTTCAGGACTTAAAAGGT.TCATCTGCTT.GAATTTTA.TCAATC.AGAG.AGTGTCTCT.CGGGGACGAAGTCA.CAGGCA.GTTAGA.GATA.TAA.ATGAAGAACATTAAGGACTGGTT.TA.GA.CT.TACA.C.A.A.G.AAT.TTTCT.TTTTATTTCTGAAATTCACAAAAA.TTCGATTTGTT.AATATATTTATTT.TTAAT.TTAACAGTTTTCTAATATTA.AATTTGTTAATAAATTTTTAAT.TC.AATAGTTTTA.CTCTTGTTC.AA.ATTATCTCA.A.TCAAACATTAAA.TGTTAATGT.C.AAATAGA.AACA.TATTTCTC.C.CT.ATTGTTTTTTC.T.ATCTT.T.ATAAATGAGATTATATAGTATAATTAGC.AAA.TTACAGGATGTTTGTCCATAAT.GGGGAG.AAA.ACAAA.T.AAA.A.G.TATAAAAA.ACA.AT.TCCTG.ATCAAA.TTAGTTAAGTTAAAGTGTATAC.GTGGCAAA.CCATTATAGCTAGCTGGGTTTGGAAGAAGTCAGAGACGC.CGT.GTCGTTTCTCAT.CTCGCCG.GTCAAC.TTTTGAG.A.G.AGA.GA.AGAAGAAAAATGCAT.TTGAGTGAGAAT.G.AA.GGTG.TCG.AAGGTAACA.C.C.
JJ=   312  MV=                T.TCGTGG.ATGGA.GTAATTACAGTGCAGGGCTTGTGGACT.ATAGACCTGG.ATGTCAAG.GTCTAG.TGAA.CCATAGAGC.CACGTCTGGAATCA.TTATGG.AGCATG.TGAA.CGG.GTTTCGCGTTGAGAATGTTGACC.TG.AA.AT.GGTC.A.G.A.T.GAT.GATGA.TGTGAATGCTGCTTGGAATGTTCC.TCTCGAATTTA.GACCTTCCACTGT.GAATA.ATGTCTCGTTTGTTGGTTTC.ACTTCTGGTCTTTACACGAAAT.TG.TTTGAGTCTG.ATTACGTTA.TG.GTTGGTGAA.A.ACAACATTGCTT.TTGCTTAGT.A.AAGAGAT.TTTG.GATTCTTA.T.AT.TTCTTTGTGAG.A.GAATT.G.GAAATTTGGTTTTTGTTTTCTCCAAAAT.GAC.TACGTTGTGAATTGTGTGAGCA.CGAGTT.CTC.CAACG.A.CAC.C.G.TTTTCAAC.AAG.TA.ATTGT.AGGTTT.TCTCACACTAGAGTTTATTTAC.GTCTAATC.ATCAATATATCACTGAGAGTGAAATCGGAATCACAAAAA.TGG.CGTCGACGAAGC.CATTGAT.TGTCGC.AGCGAAG.A.C.GCT.CC.GAAACCGGATCCACT.TCCGATCTGGAT.C.CA.CATC.TAC.TGGTCCAAG.C.C.
JJ=   313  MV=                G.GTGGGT.TATCT.AACCAATGAACCATAATAAATTGGGTT.TTGATGTGGA.ACACTTTC.TACAAT.GTTT.TTAGAACAT.TTATCTTAGACCTA.ATTTTC.TGAAAA.CAAA.TCA.TATAAGTTTGTTGTAAAGTAACA.CT.CA.AT.TCAT.G.T.A.T.ATT.TCACA.TGCTTAATTATTTCATTTTCTAAA.ACATGATCCTA.GCACATATTTTTT.GTTTG.AATATATAATTGATTAATCA.AACTGAAGAGTTATGTACAAAT.AG.CCTAAAGGTA.AGACTTTTT.AT.AATGGGACA.A.AAAAGTAGGGTT.AATAATAAT.A.AATAACA.TTTT.TATGTGAT.T.GG.AAGAAATAAAC.A.AAATA.A.ATAGGTCAATTTGATTATTTTTTCATGA.ATT.AATTTGTGTATGGGCCGTATTT.ATTCAT.TAA.ACCCA.A.CAA.T.C.ATTAAACA.GAT.AG.GCCCA.AATACT.TATTAAGAATCTTCTTCATCGA.GAAATATT.CAAATGCTCCCAAAAGCTCAGGAGGCCAATTCCTAAACG.GAA.TCCATCACTTTG.ACTGAAG.AAGATT.CTTCAAT.T.C.AAA.CA.CACACACAACGAAGA.AGACGAAGACGA.A.GA.AGAC.GAA.GACGAAGAA.G.A.
JJ=   314  MV=                A.GCGATT.TTTTA.ATATTAAAATTTAGTTTCTTAGAAAGG.TAAGGAAGGA.AAAAAAAA.GATGAG.AGGT.AGGGAAAAG.AAGACACGTGTCAA.TTGTCT.AGGTGG.CAAA.TGT.CAGATTTTGGTGAAATGAGCTTT.GA.GG.AG.AACC.T.T.A.A.TTT.ATTGT.ATTAGATTTACTGAGTACACTTCA.AGTTTAATTGT.TCTACATGTCAAA.AATTA.TTTTGTATTGAAAACCTGAT.TTAGTTCCAAAATACAAGAATT.TA.CTACAAAGAT.ATGATATAT.AG.ATCAACCAT.A.TAATCTTCATTT.GCTTTCGAA.T.TAAGAAA.AAGA.GTATATTT.T.TT.TTTTAATAAAA.A.GAAGA.A.TATAATCCAACTGATAATGAAACTGACA.ATT.ACTTGGCTAATTGGGAAGATTA.CATTAC.ATT.TCTAC.A.AGA.C.C.AAATTTGA.CCC.CA.AATCT.GGTTCG.GATCCTCCCAACCTCTTTATTA.AACCTTAT.ATAAAACCCATTTAAGCTCCAAACCATAACGGCCAAACT.TTT.TCACGTCTAAAG.A.GAAAA.AGAATT.CTAGGCA.A.G.TGG.TT.GCAAGTTTTGTTTGA.GTAGAGAAAAAA.A.TG.GTGT.CTT.TGATTAGCA.T.T.
JJ=   315  MV=                G.TGTCCG.TCGGA.GGAAGAAAATATAATCATGTCTCTGTA.AATTAAAACC.CCAACGAA.ATCGGA.GTAA.AAAAATATG.ATCATGTCTCTGTA.AACTAA.AACCCC.AACG.GAA.TCAGAGTGAGTCCTACACGACGT.GT.CG.GC.AATT.T.A.C.T.CGA.CTATC.TCTCCTCGAGACTTTACACGGCCT.GCCACAAAAAA.TAAGTCAAAAACT.TAAAA.TTTCGTGACATTAGCTTTTC.TGGACAAAAACTCCAATTCATA.TT.TTTATAGCAA.CAAAGAGAA.GA.AGATGACTT.A.AGCAATATGAGA.TAATATCTG.T.CTTTATT.ACAT.AAAATATA.G.AT.AATATCTCTTT.T.TTATG.T.GTTAGTTTCTTAATTTATAACTTTTTTT.TGG.TTATAGAGTCAAATTTCCCATT.TAACTT.TTT.TGTGC.C.AAG.A.G.AAAGTCAG.TGA.AA.CGCGC.TTGTTC.CCTGCGTTTTGAAATTAGTCGT.CTTCGTCG.CTAACAAAAATCTCTGCCAACAAAAAAAATATCTCACCG.CTT.CAGACCAAAAAC.TAATGAC.ACATAC.CCGAGTC.A.T.CTC.GA.CCTGGACCGAGTTAA.CTCGCGACTTAG.C.TA.TTTA.CTT.GCTCTTCAC.G.T.
JJ=   316  MV=                T.TTTCGC.ATAAA.TTTTTGACCAACTTTTTATTTCATCTT.TGTTTGTTAT.AGGGACCA.AATTAC.AAAC.ACCATGTGG.TTTTTGATGCGTTT.CGTCCA.GACAAA.GATT.TTA.TAGATGGTACATGTACTGGTATG.CA.TC.CT.AATG.T.A.T.G.TAG.ATGGA.CTGCAAAAGAAGAAGGAGTCTATG.TCCGCAACAAA.AAGTTCGAAGGAG.AATAT.TTCATGTATACATGGGATGG.TCCATCAAAACTTGGAAACATC.TC.TCCAGTGTCT.GCACCTACA.AG.TGAATC.AG.A.ATTGGACTCATC.AGTCTAACC.C.CACATAG.ATCT.AAAAAAAA.T.TA.TATCATGATGT.A.TAATC.T.TTGGTATCAATAATTGTATGTTGGTTTC.AAT.TACAAGCCCAACTATTGTTTGG.GCCTAA.TAT.TTATA.T.ATG.G.G.CCTTAGTC.AAA.GA.TTAAA.AAAAAA.AC.ATTTCTTCTTCCCAAAGCC.AGAAAATA..TCAGTACAAGAGTACAAGAGAGAAAGAAAGGAACCTCG.AAC.TCAGAGAAATTG.AGAGAAG.AGAGAA.GAATCAT.G.G.GAC.AA.GGACCATCGGGAGGA.TTGAATCGGCAA.G.GA.GATC.GGA.AACCTGATG.G.T.
JJ=   317  MV=                G.GAGATA.AGAAC.TAAAAGGAGCTATGTGAACATTTTCAT.AAGATCCCAT.CCTTCAAT.TTCTAT.GAAG.ATAATATCG.ACCAAGATCAAACT.TCAAAG.CTTGAA.ATTA.GAA.ACGTGTATTTGCTATATCTCAAC.CA.CT.AA.TTTA.A.G.G.G.GCT.TTCGG.CCCATTACACGCATGGGAAGATTC.AATTATGTTGA.TTTTGTAAGTTTT.GGGGC.TAAAGTGTAAATTATTGAAA.CTTGTAGGCTTGATTTCATTAT.TC.CAAGTTTCCA.CTTTTTCTC.CT.CCGCCGTAG.C.CGGTGCTTCTTC.TTCGTGAAA.A.TCTTTCG.TCTG.AGATTTTT.T.CT.TTACTAGTTGA.A.TAAAA.T.TGAAGATTTCGAAGACTACCCAAAACCG.CGT.TTTACAAAAAGCCAGATTCTTT.TTTTTT.TTT.TTTTT.T.TTT.A.T.AATTTCAT.TAA.AA.CTACC.CAATGG.GCTTGGGCCGAAACTTACAAAC.AATTCGGT.CCAGTTACAAAATTAGGGTTTTCTGACACATCGCCAGGA.AAA.AGAAAAAAGCTC.GCCGCCT.GTTGAC.CGTCGCT.A.G.CAG.AG.CGACCAAAACCTAGA.TCCGGCGGACTC.A.AG.TCCC.ACA.GCTTTGTGG.C.C.
JJ=   318  MV=                G.CCTCCG.AGAGT.CCTAACATGAGGGACATTGTTCAGGTT.TTGACTCGTG.TTATTAAA.GTGAGA.CATT.GCAGAAAGC.GGCAGAAGAATTCT.CCGTCG.CCGTCT.CCAC.GGC.TTCCTCCTCCTCCTCCGATAGTG.GA.GG.AG.TCAG.A.A.G.G.TGA.GTTAA.CTGCAAACGGATCA.TTACGATCA.GAAATTCATCG.GAGGGATAATTCC.TTGGA.CAGTAGTATAGCTGAAGACG.TGATTTTGTAAACAAAATGAAA.AA.AAAGTCTCAA.TTTTTTTAA.TT.ATTATTAAC.T.TTTAAAATGTGA.TTTTGTTTT.T.CAATTCT.TTTG.GGTTTTTA.G.AC.GCTAGATTGTC.T.ATATT.T.GTGAATGAAAATTTGTTCTTTGTTTTTT.CGT.GTTAAAACGAGTTCAAAACTGG.AGAACC.ATA.TTATA.T.ATT.T.G.GGCTATGA.AAA.GA.ATTGA.ATTCAA.GGCCCAATTAAAACCTAGCCTA.GCCCATTA.AGGTTTAGTGATAATACAGTGTCGTTTAATCGTTTATCC.AAT.TTTTATCGTCAT.CTGTGGA.ACG.GA.TAGGACG.A.A.GGA.AA.AAGAAGAAGAGTGAA.AGT.TGCAGAGC.G.AG.AAAA.AAT.GGCAACCAT.G.T.
JJ=   319  MV=                C.TGCTCT.TCAGA.GAAAGCAAGAGTACAGAGTCATCGAGC.AGCATCAGGA.GAAACCTG.AGGTCA.GGAA.GTAGAAGTT.AAAGAACCATTGTG.TAGATG.CAGAGA.GAGA.GCG.AATGTCTGTTCAAGTTGCTCAAC.AT.CT.CG.AGAG.C.T.A.T.CTT.ATAAT.TTACGTCTGTTTTGGTCACCGCTT.TTGTTTCTCCC.TATTATGCTTAGA.TATTG.AAGAATCGACAATATTTATG.TCTAATGTCCTAGCCGGTTTAG.TT.ATGACAATTT.GTAGCCAAA.AT.ATATAAGAT.C.TGAATTAGTTTT.GTATCAAAT.T.TCCTTTT.TCTT.GTCAGTTT.C.AC.TGACGAATATA.T.TAGTG.G.CCTCATGGGTACTTAAGAGTTAAGACTA.AGA.GTAGGTGTACACCTACTTTCCT.CCACGT.GTT.ATAAC.C.AGA.C.C.AGATTTAT.TTC.GG.TTTTG.TCTTAT.CGTATCTAAATAAACCGAAAGA.AACCAAAA.CCGAGACTTAAAGCCGAGAGACCTTCGGTTTCTCTTCAG.TCG.TCTCTACTCTCA.CTTGAGC.ACGAGA.ACTGTCT.C.C.GTC.GC.CGTTATTATCTCGTC.GGCTAATATCTC.A.GA.CGAG.AAA.TCGACGCCG.G.A.
JJ=   320  MV=                G.AAAAAG.CAATT.TTTAGAGAGACATGAGACAGAGACAGA.GACACCTCCT.TACCAAGA.GACCAA.AACT.AAGTCTTAT.TTACTTCATTCATA.GTGATT.TTTCTC.TATT.CTA.AATTATTTTTATGGTCAACTCTT.TG.AA.AA.TTTC.A.A.C.A.CTT.ACTTT.CAGTGGCATCGTCGTATCTAAAAA.CTATACTTAAT.CCTTTGGTTGAAA.CAAAA.TAAAGAATGACTTTCGTTTA.TATATTCCAAGATCTTTTAACA.TT.CATAATAGGG.CTTGTACAA.AT.CCTTCATGA.G.AGGATGACACTC.TTCGTCATT.T.AATGAAA.GCAA.ATGTGGCC.C.AT.TAAGTATAATT.G.AAGCC.C.AATTACCTTTCACACAGTTAACAATTAA.GTT.TTTGGTCTGATCACAATGTTTG.CGTTAG.CTG.CGAAA.C.AAG.A.T.GCTGTTAC.AGT.CA.TAGAA.GTCTTA.TGCGTACACGACTCCGATTTCA.AAATCTGA.ACGGAATATAAACTCTCGACGACGAAAATCTCAAAAACC.CCA.AAATCTCCTCCA.ACTCCGA.GTTATG.GCTACAT.G.T.TCC.CT.CTTACCACCACCGTC.TTTTTCTCCGCG.C.CG.GCGA.TTC.TGTAGTTTT.T.C.
JJ=   321  MV=                T.CACAAT.CGCCG.GAAACAAAGACTTAAGTATCATAGAGA.CAAATATCAA.ATTTGAAA.TGTAAG.GTCT.ATGGAACAT.GTCCCTTTCACTCT.TGGGAT.TTTTCC.TTTA.ATG.AATAAGAAAGAATGGGCTCAAAA.CC.AA.AA.TAAG.C.C.C.A.TTC.AAGAG.ATCAATGAGCCCAATTGTTTGAAA.GCAAATATTGG.GGTGATTTGTTAA.CTTTC.CAAGAAAAACACGGGCTTTT.CAGCAAAACAACTCGAAAAATT.GA.AGAGAAGATC.CGGGTTTTA.GA.TAACTGCCC.C.AAATTGGCAATC.CAAATCCCT.A.AAACCAT.CTTA.TCCTCTCT.T.TC.CAAATCTAGCC.G.CAATG.T.AGTCCCGTGAACCACAAAAAAGATGAGA.TCT.TGCACGTCTCTGTCATCACAAC.TAGTAC.TAC.TAATT.G.TGA.A.G.CATACAAA.AAA.GA.CCGAC.CCTTAT.TTATACACGCACACATATTAAC.ATATTTAT.ACTACTAGTATATAAGTTAAGGGTTTAAGCCTCTTCTCT.TCC.TTCTTTCTCTTA.GCCATCA.CATCGA.TAATGGC.T.T.CTC.TT.CTAACAAAACCCAAA.CCCGTTTTCCTC.T.GT.TCAC.CAT.CGTTATCTC.C.A.
JJ=   322  MV=                A.GAACTT.TGAAC.ATCTCTTCCCCACCTTTCTATATTTAC.TATTTTCTAT.CTTCAATT.TGTTGG.ATCC.GAAAGTTCC.TTCCTTTTTTGTTT.TTATTA.TTCTTT.ATTC.AAA.AGCCAGTTTTTGTGATCCATTTG.AA.AT.CC.CAAT.T.T.G.T.CTA.CTTCT.CCCAATAATAACTCTTTTTATATC.TCTTTTTTTCT.TCCTTTACTTCAG.AAAAC.AAGTCTACCTTCTTCTCTTC.TTCTACCTTCTTCTCTTATAAA.AC.CTATCTAAAG.CCTTTTCAT.TT.TTTTGGCCG.G.TGGGATATTGTT.TGAATGAGT.T.CAACCAA.AAAT.CTTATATA.T.TC.TTATCCTTTTT.T.TTCCC.G.ATCAGAACTCAGTTCATAAAACTTGTCT.GAA.TAATTTAAGAACCCAACTCAAA.AGATTC.AAT.TTTTC.G.TTT.T.T.CCATTTTC.CTT.CA.AAGTC.TTAGCC.TAATAAAAGATTCGATTTTTAT.ACAATTAT.TTAATACCCACATATAATTGAAGAAAGAGAGACAGAGAG.ATA.ACACAAAAGTGG.AAGTAAA.CGAAGA.ACGATGA.G.A.GCT.GG.TTTAAGTACGATTCA.ACAGACTCTGAC.G.CC.GGAG.GCT.GCCACCGTT.T.T.
JJ=   323  MV=                A.AACCAA.TCAAT.CATACACACAAATATTTCTATATATCC.TTTTATTTTG.AAAGAAAT.TAGCTA.GGAA.AAATTAATG.TGGATGGGCCCTTT.AACAAA.AAAAAT.AAAA.AAA.ATTAATGTGGATGTTAAAAAGGT.AA.GC.CT.AGAG.T.A.T.G.AAT.AAGAT.AAAAAGTGTACGTTCTTGATTTTC.TTTAGATGATA.ATCATTCAATTAT.TATAC.ATTGATTTTTAAGAAAATGA.TAAAAAATTACTAATATTGGTC.AT.GGATGTCGTG.AGCCATTTT.TC.TTTTTGTTT.G.TTCTGTTTCGTT.CTTAGTACC.A.ATGATTA.CACA.ACATAGTT.G.CA.AATTGAGAAAA.C.AAAAG.T.TTGGGTCCGAAGAGTAAGGGCTTCAAAT.CTA.TTGAAATAAAGTTAGGGGTTAA.ATATTG.AAT.AGACA.A.AAG.G.T.TTAAGACT.ATA.TC.GCAAT.TTATCA.AAAGTAACATTGGATGTTAGAA.CCCTGCTG.CCTTAACCACTCTAAAACCCTAAATCCCGCCATCAAAAG.CTA.GAAGAAGAAGAA.GAAGAGA.AAATCA.AAACCAA.A.G.CTT.TT.GGAGAATGGTGAAGG.CTTACCAAAGAT.A.CG.ATGC.AGC.GACCTCTTT.C.G.
JJ=   324  MV=                G.TGTGAT.TTCAT.CGAGGTAATCTTTGAATTAACTAACTT.AACTCATGCA.AGAGCCAT.GCCAAC.AACA.CTTTTAATG.ATGCAACAAAGATT.TTTATT.TTTATA.GTGA.TGC.AATAAATACAAAATAATTATGTC.TT.CA.TT.TCAT.A.A.G.A.TTT.TCCAT.CAATTATTTTTCCCAAAAATTAAT.TATTTTGTGTT.GGAGATTATAGAC.AGAGG.ATACTTTGGTAATTAATTCT.GTGAAAGTAGACTTGTATTTTG.AT.AATGATGCAT.TAAAAACAA.TA.TTAAGTCTT.T.ATTTCGTAAGAT.TTTTCCATC.A.ATTCTTT.TTCA.ATAAATAA.A.AT.TATTTTGATAT.A.CAGAA.T.ATTTTCGTAATTAACAATAACATTTACA.CGT.GAGAAGAAGAAAAGGAAATTAG.GGCAAA.CCA.CAGAA.C.ACA.G.C.TTCAGCCA.AAA.AA.AAAAA.GGGAAT.CGAAGTGATTTTATCTTCTCCA.CCGTCAATACAGACACATATATATACACTATATACCTCTATCTATCTG.CAA.AACTTTTTTTTA.TTGAATC.CTTCTA.ATTGCGA.A.A.AAA.CA.AGAGAATCGAGTAAT.GCAACAACAAGG.T.GA.ACCA.TCG.GTTTTGAGT.T.T.
JJ=   325  MV=                GAGACCCG.GCGGG.TTGATGTTTTGTAACTTTTATTCCTTA.TTTTTGGAGA.ATTGCACG.ACATAA.TCTA.AAAACTAGT.ATAATCAAGGTAAT.AAATCA.TCGAGC.TTTC.AGT.TATGAAAAAGATGAACTACTATA.AA.AC.AG.AATT.T.T.T.A.AAA.CTGAT.CCACAAAGTTTCACAAAATATATT.TTTGTTGACTA.GAAAAATTTAGGG.TTTTT.AAGTCCCTAATCTCCTCAAA.TTCGGGAATAACCGTTAGTAAT.AC.TTTTTGAAGG.TATAAATCT.TC.ATCCCCAAA.G.ATTTGGACTAGG.GTGAAAGTT.C.AATTTTC.ATCA.CAGAAAGA.T.CG.GGTCATTTTGC.C.ACTAA.T.CTACCACACATTTGATAACTAAAGAAGT.AAA.AAAGAATTTACACCCTAATTCC.CTTTAT.TTC.TTTAG.C.TTT.A.T.AACATATG.ATA.AT.TTTGT.TTAATA.ATAATTTATCAATATGTGTACC.AAACCTCA.TTTTCTATAAATATAAGCCAGCACATCTCTCTTCTTCTT.ACA.AGCAAAAAAGAA.AGAAATT.AAAGAG.AGAGAGA.A.A.GAT.AA.TGGGAAAGTTAATGG.CAAAGAGGTTTT.G.CA.TTGG.GTT.TGGGTGTGG.A.A.
JJ=   326  MV=                G.AATTGG.GACGC.GAAATCTCCAAGAACCCTAGAACCATT.GGCTAAAAAA.GAGTAAAC.CCATGA.ATAA.TTACGAAGA.AAGAAGAAACCTTT.TCTAGG.TCAAAC.AAAA.CAA.CTGCCAACAATCAAGTTCATGAA.GA.TG.AA.GAAA.G.C.A.T.TCA.AATTT.ACCATTTTTGTTTCCTGCTGATTT.CTACCTCTGCT.CGCAATTCAACAA.AGAAG.CTGAAAAAGCTTTGCGGGAT.TTGAGGACTTTAGAACTTCTCT.CT.CTCGAGTAAA.GAATGTATG.TA.CCCTAATGA.T.CTTTGGGTTAAT.TTCGAGAAT.A.TAAGAAA.CCAA.AGGTATAT.T.TA.TGTAATTATTG.A.AAAGA.T.TGGGTATGTTCTTGGTAATTTAAGTAAT.AAG.TGCCTCAAAGGGTAAATATTTA.AAAACT.CAA.AGTGT.G.TTT.T.G.GTCACCAG.CCA.AA.ACTGA.ATAAAG.AAAAGATTTACACAAATCTTAT.AATATCTG.ACGCATATATAGGCGAGATTGCTGACGATAAGCTTTTTC.GTT.TTGTTTCCATGG.TTTTGTG.ACGAAG.AAGAGAA.A.A.AAA.AA.TAAGAAGTCAGTTTT.TTCTCAATGGCT.T.CT.CATA.GCT.ATTCAACAC.T.T.
JJ=   327  MV=                A.GGTTTA.GTCTC.TGTTTTTTTCTTCCACTTTGTTCATAT.TCTCATGAAA.TTAACGAT.TCAGAT.ACAA.TAAAGGAGA.TCAAAATGGAGAAT.ATTAAA.GTACCT.GTAA.TCG.ACAGAAGCAGGACCTTGAGAAGA.GA.AG.CT.TCTG.G.T.A.G.TCA.AAGAA.TCATGGCGGATTCGAGATCCTATT.CTCCAGAAGGA.ATCCAACGGTTCT.ATGGA.ATCTTGAATCAGATTGCTTG.AAACTCTTACGCCATTGCTACG.GA.GAAGAGTTGG.AGACAGCTT.GA.GAAACCTCG.G.CAATTTCCGTAG.AAGAAACCT.T.GAAGCTG.TAGC.CATGGCGG.T.TC.TGTCACAAGAA.A.CATTC.G.ACGCCTCTCTTCTTCTTATTCCTTCGTT.GTC.CAATTTAGGCCCACAATAAGGC.CCAAAT.TTA.GATTT.A.CCC.G.G.TTCACGTA.TTT.CC.CATGT.TCCGGT.TTACTGAAACCGGTATGGTTCT.CAAGAGAT.TTGTCATTTGTGTGCGAAGAAGAGTTTTCTTCTCCTCTC.ATA.AGAAAAAACCAG.AATTTTG.AAGAAG.GAGAAAG.A.A.AAA.AA.TCTGGGTTTTTGGGA.GCTGATTAGGTT.T.TG.TTCC.TTC.AATCTCTGG.G.A.
JJ=   328  MV=                A.TTTTCG.CTATT.TAAAACAGGAATGTTAGATCGTTGGAT.GTTCCGCTTT.ATTGAATC.TTTCAA.CAAG.AAGCCGAGT.ACTAGAGCGTAAAC.TAGCTG.AAACAG.AGAC.AAA.ACAATGAGAAACAAAAAAAACCA.AA.GG.AA.GGAA.G.A.A.G.AAT.CTCTC.AAATCCCAAAACTTGTATCTGCCT.TCTTCAGACAA.CAACACCCACCAG.AGATT.CCAGGATTGATGATTACATT.ACTCAGAAACTCTAGAATCCAT.GG.ATATAGTTTT.TTTTTGAGT.CT.CTCTTATGT.A.TTACTCTGATTA.TCTCTGGTT.A.AACTAGT.AGAG.TTAATTTG.T.AA.TTTTTATTCAC.C.TTGCT.T.CCTGGGATTTTAACATTTTTGCATCTTT.TCA.CTTGTCTCAGTAAAAAAACAAA.ATTATA.CTG.TAGCT.C.ACC.G.T.AAGATAAC.GTA.CA.CTCGT.CACAGG.TGATCCTGTCCTCACAATTCTC.TCTGATTT.CGCTTACTCTTTCACTGAAACCCTAATTTGGGGTTTTTC.AGA.TTTCCTTCAATC.TCTCGTC.GTCATT.TCTTCGT.C.T.CAC.CG.TTGAATCTGAAAATG.ATCGCCGGAGTA.T.TG.CGCC.GAT.CTTCACTCC.C.G.
JJ=   329  MV=                T.CGAGGC.AGACT.TTCCTTTGTCGGTTGATGCACTAGTCA.AACTATCAAA.GTCGTCAA.GTTTGC.TTTG.TTGACAAGG.CAAAGCTACTCTTC.CAAAAC.ATTGAT.CCAT.TCT.TCTGGAAATTTGCAATAACGTCT.CA.AG.AC.CAAT.G.C.A.A.GTA.ATAAT.TTAACCATGCCATGTTATCAACAA.AAGCTGCTTCT.CTGATTTCTAGAG.TATTA.TTTTTTAACCATTATTGAAG.TTTGAAGATTTCTTATTATTGC.TA.AATGGTAAAA.CCATCTTGA.GG.GGAACAATT.T.GATAAAACTGTG.TGCTGCTTC.C.TGTCTCC.GACC.AAAACATG.T.TT.AAAATTAGATT.C.GGACC.A.AACAAGTTGTCAATTTTTAGTACAAATC.AAA.GGTTCAAATGTCAATAAATAAT.CATTAC.ATT.TTAAA.A.TTT.C.G.AAATAAAA.GGA.CA.AACAT.GTAAAA.ACCAAAAAAGTGAAGCACTGAT.ATTTGTCA.TTTCTGCCTATAAAATGTACACTTCCCACTCACACGGTC.ACA.GAAACCAAATTC.GAAGAAG.AAACAG.AGAATCA.T.C.AAA.TC.AAATCCCTAAAAATT.GATTTTTGAAAT.G.GA.GAAG.AAC.GCATCGACT.T.C.
JJ=   330  MV=                G.TCGTTG.AAGGC.TAAATTTGGACAGAAATTCAGTTATTT.CAATTTTCTG.TAATAGTA.CAATTA.ACCA.CATAAAGAT.TTTAA.CATGTTAA.TGGTTT.GATTTG.GATT.TTA.GTTTTTGTTTACTAGTATTGTTT.TT.AA.AG.AATA.A.T.C.A.ATG.TAAAA.CCAAATCCAATATAGTTTGGTAAA.TTTTTAATTAG.CTTTGAATTCAGT.TCTTA.AACTTTTACTTTTTTAGCAA.AATAAGTTTCATTTTTAGTCAA.TT.TTCTATGGTA.TTTATGATA.TT.TGAAAATAA.C.TTTATAACCAAA.ACATAGGAA.A.ATTCTAG.TTTT.TGAGTTGA.T.AT.TTTCAACTTGG.T.TTAGA.T.CTAAAAGGTTTGGTTTAACTAAAACATT.ACC.ATAGACATTCAATATTTTTTAG.TAAGTA.GCA.ATTAA.T.TTT.A.C.ATCTTTTG.ACT.AG.TATCA.TTTTCC.AAAATCTCATCTTTTCAACACT.ATTTAAAC.GGATTCCCGCGCTAATCTTCATTCATATGCTCAACAACA.TTT.AAAATTTTAAAA.GAGAGAA.ATAAAA.ATCGAAG.A.G.TGA.TC.ATGACAAGAAAGAAA.GTAAAACTTGTA.T.GG.ATCG.AGA.ATGACAAGT.C.A.
JJ=   331  MV=                A.GAGCAA.CAAGT.AATAATTATTTACGTTTCCATCTTAAA.TTGCTCCCTA.AGCTCTAA.AACACA.TAAC.ATATCATCT.TTTTCCGATCTGGT.ATCATA.ATATTA.AACG.TGG.TATTGTCATCATAAAATACCTCA.TC.AT.CG.TGTT.T.T.C.C.AAA.TCACG.ACGTGTTTTTTTATTTGTGTAAAA.GATTTACTGTA.GTAATTTAGGCTC.ACATA.TAAAAATATTTCTAAACAAT.ATATTATTTGTTGATTTTTTTT.TT.TAATCTACAA.TCAATTTGG.TA.AACTTACCA.T.CACAAATTAATT.ATAAAATTT.A.TGAACTA.ACAA.AAAAAAAT.A.TA.GTATTTATGCT.T.AATAT.A.TATATATATATATTTTAATTTATTTTGG.GTA.CTAATCTCATATGAGTTGTGAC.CATATT.AAG.TAAAT.T.TTG.T.A.AAGCGCCT.CTC.CG.ATCAC.CGGCAC.AGAATCTAGTCCCCGTTTATTT.TTTTAATA.TAAAAAGAGAGCAAACTCCAAAAAAAAAAAAAAAAAAAG.CGA.GAGAGAAATCAA.AACCTTG.TAAGGT.TTCTTAG.G.G.TTT.CA.ATCGAAGCGGGAGAG.AAAATCTCAGAA.G.AG.AAGC.CAT.GGATGAAGC.T.T.
JJ=   332  MV=                T.GACGAA.CGCTT.TTTTGGCAAAAAAAATTCAATTTCTAA.TTACATGTTG.TCATTAGA.TGATGG.ATAA.TTTGGTCAT.TTTGTTCAAGAAAA.TGGGTC.TTTTTA.AAAA.TAA.CCAACATAAAAAAATATTATTGC.AA.AA.AG.GCAG.T.A.A.A.ATT.TTTTT.AATATACTTAACGGTACATGTAAT.ATCACCAAAAC.TAATCAAATTTTA.ATATT.GTTTTTAGATCTTATATAAA.GTTCTAGTCCTAGTAAATTTAA.TA.AGAATCTTCT.TTTAAAAAA.AG.TCTGATAAA.C.CAAATTTTAGGA.CATTTACGT.G.CGAATTA.TTCT.CGAATGTA.C.TG.TTATAAGTAGT.A.AATGT.T.GTAAAGAAAATAAAAAACTTTAGAAATG.AAA.CCACTCTTCCAAACATAAGTGT.TTCCTT.ATC.TTTCA.T.TAA.T.A.AAAAAATA.AAA.CG.TTTAC.TAGAAC.AATTACTTTTTCGTAACATATT.TT.TAATA.AGAACATATAAATATCACATTGTCTAGTTTTTAATAACT.TCA.TTAGAAGAAAAA.AACAAAA.CTTAAA.AGATATT.T.A.AAA.TA.TTATTTTTCCAATAT.TATTAAATCTTA.C.AT.TAAG.AAT.GAAGACAAT.T.A.
JJ=   333  MV=                T.TTTGTT.TTTAA.CTTGTTACCATAGCAGACATTTTGAAG.CCATTAGTAT.AAAAGACT.TGTGCA.TCGC.CTACTATCC.CTTTGTCTTTATCC.ACCCGA.CCGGAG.CAGT.CCT.TTTTAATCAGTGTGTTCTGGTTG.TC.AT.CA.ACAA.T.G.G.G.GTC.AAGGG.ACAGAAATAAATTCAGATTCATCG.TTGTATACTTC.ACATCCAAAAATT.GCCTT.ACACTCATATTGCTGGTAAC.AATCACATGCGATTTTGCTGTA.AC.GCCCCGACCG.CCCCTACCA.GT.GGGTCTCAC.G.TCCTCTTTCGCG.TCCATGGGT.C.ATCCCCT.ATCC.GACGGTTG.G.TA.TGCAACGTTCG.G.GAGGC.T.TTAAAGACTTGTTATCGATCTACAAATC.AAA.TTAAATTTGGGTTTTACTTTAA.CAAAAG.AGA.TGTCT.A.GAC.T.C.TCTATGTA.ATA.AC.CAAAA.CTATGT.AGGCAAAATTGCAATTGTAGAA.AATATTTT.TGCAATGCTTTAAAACCCTAAAAACCTAAATTGAACAAC.GGA.CTCTCGTTCGGC.CGTTTCA.TCAACA.ACTCTCT.C.C.TGT.AA.ACGAAACAAAGAAAT.GGCTGGACAAAA.G.CA.AGAG.CTT.CCCGTCTCC.G.G.
JJ=   334  MV=                C.GAACCT.TTAGC.CATTTTACAATATTTAGACTATTTTTC.TTTCTAACAA.TCTTAGAA.AATAGG.ATAT.TCAATATCT.AAAAATTGTAGAAC.ATGTAT.TCTAAA.ATTC.CTT.CATGTTCTAAACTATGTGTGAAA.TT.GT.AT.TCTA.A.G.A.A.TTT.CTATA.GTTTCTGAAAACACTAGAACACGT.TTTCTTAGAAA.TTTTCACTTTTAG.AATTT.ATATTTTAACCCAAATTAGT.TTTTTGTTTCTAAACTATTTAG.AA.TAGATATAAA.AAGTGAATC.TT.TGAAAAAAG.A.AAATAAATATTT.ATTAGATTT.G.AATTATT.AAAT.CTACATGC.A.AC.TAAAATTAACA.G.CTCAA.C.ATGCAAATTGCAATTGACACTTCATGAG.ACA.CAAAATTGAGAGAAAAGACTAA.GAACCA.ACC.AAGTG.A.TTC.T.A.AGAACTTA.ACA.AA.TCGAA.ACAGTT.CTTAGAGATGAGACCTGTGAGG.GAAGAGAG.CGGCGGCGACACCGTTCTGAAGGCGGACTTTGGCGGTTT.TGG.TGGCGGAGAAGG.AAGGGAG.GTTGAG.ATGAGTG.G.T.CAC.GA.CGGTGATGAAGAAGA.TTCAGGTGACTT.T.GG.ACAC.GAC.GACGCCGAC.C.A.
JJ=   335  MV=                C.AGAGAA.GGCAA.AATGTGGGATCAAGAAATAATAATAAA.TACCTCAAAA.CGAATTAG.GTTATG.AGAA.TCTAACAGA.AAAAGCTTCTTGAA.TTTCAG.AAAAAA.TAAA.ATC.AAAGAGAGATATGTGAATGAGGT.AA.GA.AG.AGCA.A.G.A.A.CAA.AACTT.ACTTATCGGATATTGAAACCCTAG.AGACAGAAATT.GAAAATCAGGAAG.ATTGA.ATTCGAGAGATATTTTTAGC.GATCAGCTCATTATTAGCTTTC.GA.TTTTTATTCA.GATAATTTC.AA.GCGTGCGAA.T.CTGAATTGATGA.AGTTGGATT.C.TTCTTCC.CTTG.TTCAAAAA.A.GT.CGGGAGAAGAA.G.ATGAC.T.TTCAGAGAAGGAAGCTGAAGGTCACGTG.ACA.GGCATGGAAGGGAAACTATTAA.AATGGG.CCA.ATTAC.T.ATC.T.A.ATGGGCCT.TAA.TG.GATTA.ATACTG.GCCCAAATCTATAAACGAAACT.AATTTGGC.GTCTTTAATGGTTTTTAAATCACAATTTACAGAGAACTG.GAA.CTTTTTTCTGAC.AAGCCGA.GACCAA.AGCTGGT.G.C.TGT.TG.TGGAATCGATCGTTG.TCTTTGATTTGA.T.TA.GAGA.TCA.GGTTTTAGA.G.C.
JJ=   336  MV=                A.TAAAGC.TCTTA.AAACGTTAAAATTGAGGAGCATTTTCT.CATTGACTTG.AGCTTTTG.GGGACT.AGTC.GGTCACAGT.CTACCGTCCGGCGT.TAATTG.GGTTCG.AAGC.TTT.CTTCCCGGAGAAGACCTAAAGCC.GA.TA.CG.GAGA.A.G.A.G.ACG.GAGGA.AGAGAGAGAGAGATCAGGTCAGGT.CAGTGATTTCG.TTCGGAGAGAGAG.ACAGG.CCCAAAAAAAGGAAATTGAT.ATCTCGTGGGCTTAACGCTTGA.TT.TAGTCGACGT.GTGACATTG.TC.AAACCAAGG.A.ATGATGTGAACA.TAAAAAGCC.T.TAATGTC.GGTC.TAAAAGAC.A.GC.TTGTCGTCAAA.A.TTAAA.A.TGTTCATTCCAAAGTTTTTTATTTTGTC.TCC.CTAAGTATTTATTAACTTGTCT.AATTTT.GAT.TTTGA.T.TGG.T.C.CACATATC.TTT.TT.AATTT.TATACT.TTAGAAAGAAGAAGAAACAGAA.TACACAAA.ACATAGTTAAACCACATTAAGCTGTCTCGATCCCATTCC.TTA.GGGTGTCAGGTC.ACGGTCG.ACATAA.AAACATC.T.T.TTC.CA.TCCAATATTTACCGG.TTTCGTTTCACC.G.GA.TTTG.GGC.TCTCCGGCG.A.C.
JJ=   337  MV=                G.GAGAAT.AGCCA.CTTAGTAAATTTAGGGTTTAAGAAGTT.TTTATGCAAC.CAAGTAGT.TTATAA.GCCT.TTGGAGGAT.ATCTTATGTCGGTT.ATGTGC.TCATTT.GCTT.TCC.CATTGCAGTTAAAATATTCCTCT.CT.TT.TT.TTTT.T.T.T.T.TTT.GTCTT.AGGACTTGAAATCTCTCTAATGCA.TGAAGTAATGC.TTTTATCAAATAC.TAGTG.TTTAAGAAGTTTTATGCAAC.CAAGTAGTGTTTTTCTTTTATC.AA.GCAAACTTAA.ACATAAGAA.AT.CTTTCATAA.G.TCATATAACCAA.AAGGTTCTT.A.AAATATC.AAAA.GAAAATTG.A.AG.TGGAACACATT.A.CACAT.T.ACCACTCTTAATTTTGTTAAAAACGAAA.TTA.AAAAGGGAAATCCTTTTCACTA.TTGATT.TGA.GACGA.C.ATG.A.T.GAAAATTC.AGA.TC.TCCAA.TCCAAA.TTGGGAACCGACTCTCTAATCC.ACCCTAGT.CTCTATATATAGAGAACCTTAAACTCTAAAGAGCTCACA.ATA.ACAAAAACCAAA.AGAAGAG.AAGATA.AAGAAGA.G.A.AAG.TA.TCAATATATATATAT.CAAAGAAGAAGA.A.GT.GATG.GGT.CTCTCAGCG.G.C.
JJ=   338  MV=                A.CGCAAG.CTACT.TTGGTTCAATTGAAAATTGTGCAGTTT.CCTCAAGAAA.CAAAACTC.TTTCCT.GAAT.ATCGCATTT.CCCAGTATCCACAC.TTTCTT.AACTCT.TATC.CTC.TTTGCAATTGTGTTTGTGGTTCA.CA.AA.AT.AAAC.A.A.G.G.GCA.TCTTT.TGAGCATATTTAGCCATGTGTTTT.CAATGTGGTAC.ACGTTTGATGATT.TTTTT.TTCATTTTTGTGGTTTGAGT.ATCTTGTATTGGCAAGTAAGAT.TT.GTCAAACTTT.CGATTTTTA.GA.TTTACAATT.G.GGTCAATAAAAA.TAAATATAT.G.ATTTTCT.ATAA.TATATGTG.A.TG.CAAGCAAGGTT.A.AGGCA.A.ATTGTCTTTATTCTTTTTATCCCAAATG.GGT.GATTGACGCCAACGACTGTTCA.ACATAT.TTT.CTGCT.G.ACG.C.T.TCTTTAAT.GAA.GT.AGCAC.GAAGAA.GTAAACAGGACGACTTTTGGCC.ACCGGAAA.ATTTCTCTGTTATAAAAACGAAAGTCTGTGTCCTCTTAA.ACA.TTTTTGGGATCA.TCAATCG.GTTTTT.GGTCAAC.C.A.TGA.AT.ATGAATCAAGTTGCA.GAGTATGTGGAA.A.CT.GATC.CAA.CTGGTCGCT.A.T.
JJ=   339  MV=                G.GACGTG.TAAGT.ATGTGGTTGTGTGGTGGGGATTGAAAT.GTAACGGGGG.CCACAAAT.GAAGAA.TATT.GCTGTGAGT.CTGTGACTATTAAT.GTGTTT.ACGTGG.GAGT.TTA.GTGATCTGATGATATATGAGGTG.TC.CA.AT.TTTG.T.T.T.A.CTT.AATTA.CTAGTGTGTATTTGCTAATACGAG.ATTTTCTTTGT.ACATCTCAGAGAT.CAACT.AAAGTCAATAATATTCGCAG.CCATATAAATTTGTATTTTTTG.GT.AGACAAAAAA.TCATAGATT.AT.TTCCTAAAT.A.GAAAAATGGAAA.TCTTTCTAA.A.ATCAAGG.TTAT.TTAGCAAT.T.TC.CTTTATTTCCT.T.TGTTT.T.AGAGTCAAATATATTTTTTTGGGGGTCA.GAA.AATCATATATAATTTTCCTATA.TAGAAA.AAT.GGAAA.T.CTT.A.G.AAAAATCT.AGG.GC.TATTT.AAGCAA.TTTCAATTTTCCTAAACAAAAT.TCGACGCT.GCCGCCGGTAAAAATTGAGCTCGTGAAAGCTTTACCCGG.GAG.AAGTGAAAAATC.ATCAGAG.TTTTTG.AGAAATT.C.T.TCC.AA.GCGACGGAGAGATGT.CGGAGATGGAGG.T.GG.AGAA.ACC.GGATTTGAC.A.T.
JJ=   340  MV=                T.GTACAA.CACAA.TACCTTCGTTAACCTTGAGGGCCACTG.AGAGACAACC.TTGGACTT.GGTCAC.TGGC.TCACTTAGC.AATATTCAGTTATT.CACTCT.GTTGTA.TATA.ACT.CACCAATTAAATTCAAACAACTA.AT.TC.AA.AACA.T.T.A.T.ACT.ATAGC.TTTTCATTAAAAAAATTCCAAAAC.ATTCATTTAAT.TATATAAACCAAA.GAACA.GCTTTTAAGACTTAAAATAT.TTCCTAAGTATCCAACAAGTCA.AT.ACAGATTTTT.TAAGAAAAC.TA.AACCATTTT.T.TCAACTTTACAA.CAAAAACAC.C.AACTGTT.ACAA.AAAAACTC.T.CG.AATTTCCTATT.T.CTCCA.G.CCTTATGACAAAGATATCAGATTAATAA.AAT.TTAGAATTCATTACTTTTTCTT.CATTTT.TAA.AATTA.T.CTA.C.A.TACTATTT.ATT.TC.TCTCC.ATTTTA.TTCAGTGAGAAAATAAAATTAC.AAATGCCT.GAACACAAAAATAAATAAAATTAGAATAATCAGTTTCCT.CTA.GAGGATATTCTT.CGTCACA.AAATTA.AAAAAAA.A.A.AGA.GT.AGGAGAAGAGGGAAG.CGACTAGCACCT.T.TT.GTAG.TTT.TCCGTTTAT.T.T.
JJ=   341  MV=                T.CTGTAT.AAGGC.GCTATCGAATTGGATCGGATTGATCGG.ATTAACGCTA.CTTTAACC.AAATAA.ACTC.TCGTTCTAA.CCCTAGCTATATAT.ATAATA.AGATTC.GCTC.AAA.GGTTAAAACACTTTCAAAAATAT.GC.TT.TA.TAAA.A.A.A.A.AAA.CATAT.TCTAAAACGGTCGTTTTCAGCCAG.GTTATCTATCA.CCGGTTCACCTAT.TTTAT.CTTTTGTAGAAAGAAGATAG.TGATTCTTACCGGCTTCCCTGG.AA.CTTGGTAAAC.GTGAATCAC.TA.CACAATTCA.A.ATAACTTTTTAG.GCACAGTAA.A.TTTAGAC.TTAC.ACTTGTGA.A.TA.ATAATGCATGG.C.CATTA.T.TGTTTTTTTCTAATTAAAAAAATCCAAT.TTG.CAACATAATAGTGCAAGATGAT.AGAATC.GTG.GTTAA.A.AAG.T.T.TTTTGTTT.TTT.TT.CTTAA.ATAGAG.AAAATCAAAACATATGTTTTTA.TTTTAACG.TTACATTCTCTATATAAACGAAGGAGACCAAAAGTGAAA.GTA.TTCATCAACCAA.AGAAGAA.ACAAAA.AACACAC.T.T.CAC.TC.GCTACCGAAGGAAGA.GAGATAGAGAGA.G.GG.AGAT.GGC.TACGTCAGG.A.A.
JJ=   342  MV=                C.ATATGT.GACGG.AGTTGTTACTGCATGGAAAAATCGATG.TCGGAAAATA.CAGAAAAC.AGGGCA.AAAG.TAAAAGATT.CTTGACAAAGAAGA.AATGAT.GCGAAG.AAGA.GTG.GATTATATGCAAAACAAAATGAA.AA.GA.AG.GAAT.A.A.T.G.TTT.GTTGA.CCTTGTCAACGATCGACGTAAAAG.GAGAAGAAGAA.ACGAAACATTAGG.AGAGA.AGAAAATGAGCTTACCAAAC.AAAAACTAGCGTTGAAGATCGC.TC.GAATAAATTG.TAGAGACAG.AG.ACCTAAATG.A.TGCGATTAATGT.GGCAAACCC.A.TGTATTT.ATGG.AATTATTA.T.CG.TATAGGTTAGT.G.TCCGT.T.TACATGAAGGACACCAAACATCACGATG.GGG.TTCGTTTGGATACCCGGTTATA.TTTATC.TTT.AACCG.G.GAT.A.C.TAATATAC.GTG.AT.TGAAA.TTAATT.CGGTTTAATAAACCGATTGATA.ACCACCGG.TTTAAAAAGTATCAAAACGAAGGAGTGAATGGATGAGAG.CTA.AAGGGAAGAAGC.AAAGTGA.AGAAGC.TCCAGAA.C.A.CGC.CA.TAGCTATGGCTCTTC.TCTGTCCTTCTC.T.TC.CCTC.TCC.GAATTCTCG.T.C.
JJ=   343  MV=                T.TTTCAG.GTTAA.TCTTTTATGGGTTAAACCTTTTCATTT.TATCAAGCTT.TAATTAAT.TAAAAA.TCAC.AGATTGAAA.GGGAAATTAAACGA.ATGACG.AGAAAA.AAAC.AAT.GTATCTGCTGCTTACCTGAGGTC.GG.TC.AT.TGGG.T.T.C.A.TTG.CATTG.ATCCTAATATACCAAATTTATGGT.TCATATTCAAT.TTTATATTTTTAG.CTAGC.TCCAACAAAAACAATGTTTC.CGTACATTTTCGTTGTCAAAAA.AA.CAAAAGATGA.TTCATGACC.TC.TTAATTAAA.G.TGAAATCCGGAC.TCTGACCAT.T.AATTAAG.GAAA.AAGTAGAG.A.AA.CTCCGGTTTGA.T.AAATT.A.ATTAAATAGAAATTCCGGTTTGACCATT.AAA.ATGAAGAGAAATTCCGGTTTTC.AATTTT.AGT.AACCT.T.TCC.G.G.TTTTGGTT.GAA.AC.ACCCC.AACCTT.AACCAGAAGCTTTGGATCTGAC.GTAAAGGG.AAAATGTCTAAAACCCTACCGTTCGCCGGTTCGAATTTT.TCA.GACAAGGTTTGA.ACATAAA.TTCTAA.TTTCGTT.G.C.TCG.AC.AGCAATCTCGGACCA.AGTGGAAACCGA.A.AA.TGGC.GGC.GAATGGGTA.C.A.
JJ=   344  MV=                G.TTTCTA.AACTG.GGTAAACTAATCAATTTCAAGATTTGA.ATTATTCTTA.TTGTCTCT.ATTAGA.AAAC.TCTTGGGTT.TAAATAGTCACAAT.GATACA.GGCATG.TAAG.TGC.CAGGCAAAATTTCAAAAGTGTGA.CT.AA.AG.CATA.C.A.T.C.AAA.ATCTT.AGGTAGAAGCTTTCCACTTTATAT.AATCTCAAAAT.CTTAGGTAGAAGC.AAACA.TAATCTCAAAATCTTAGGTA.GAAGCTTTCCACTTTATATA.A.AT.GTTTTTTTTT.GCAAAATCA.TT.ATGTTCAAA.T.ACTATATTTTTG.GGTTTACGC.A.ACAAATT.TAAC.GCTGTAAG.C.CA.ACGTGAGAAAA.A.GAAAA.A.ATATAGCCCTATCATTTGTTTTTCTTAA.AGA.ACCACCATACAAAATGAAAGGC.AAACGT.ATA.GAGGA.A.ATA.A.T.TTGCCAAC.CAC.TC.ATTCC.AATAAA.AGAAAGGTCAAAAATAAACACA.AGCCAAAC.TATTCCCAAGTATATAAAGCAATGTTCACTAGACAAACC.ATC.ATCAACCAGTTT.AACCGTA.GACATC.ATTCCTT.A.T.TGT.CC.CATCCAAATAGTAAA.AAAAAAAAGAAA.A.AA.AAAA.TAA.AATGAAAAA.G.T.
JJ=   345  MV=                C.AACAAG.ACTCT.TACATAAGAAAACTATTTCCATAGCTT.TGCATTTTAC.TAGACAGA.AATTAC.ACAT.TCAAAGGAA.AATTCACAAGGGCA.ACTAAG.AGCAAG.ATGC.AAA.CTCTATTCTGATATAGTCAAAAT.TA.GT.AT.GAGT.T.C.A.T.TTG.ATATG.GATCTACTGAATAAGCATTCACAA.GGGCTTTTCTC.TATTCATATGAGA.AGAAG.AGGCCCAATAACTTCTGTTT.CACTGAAGTCTATTTTTATCAA.AC.CCAATTACAA.TAAACACCA.AA.ATATGTCAA.T.TTTGTCGTTAAA.TATTTTATT.C.ACCTCGC.GTTA.TTTGATTC.T.TT.TGTCGTTACTA.C.TTCGA.G.ATTTACCAACACGAATATTTTAGGATGT.ACA.TAAGACCGTGACAAATTGCCAG.CTTAAA.CTA.ACTTG.G.ACT.A.T.TCCCAAAA.GTC.CA.AAAAA.TCAAAT.AAAAATAGAAAAAAATAAGCAA.ACAGAATT.TATATACACTTATATACTTCTCTCCTTTCTCGTTGTTTC.CGC.ACAAAGCAAAAA.AATCTCT.GTAAAA.GCAGAAC.G.A.TAA.TG.GAGTCACAATTATGG.AATTGGATCTTA.C.CT.CTTT.TGA.TCTCTTCTC.T.C.
JJ=   346  MV=                C.TCATCT.CCTTC.GTTTCATGAAGAAACCAGAAAAAAAAA.ATCGATTTCA.CAACTCAC.CTCGAC.CAAT.TTGTTCCGG.AACGATTGCATGAA.GAAATC.GTCGAG.AGGT.CCT.GGCTTATACTCCAACTTCGGAGC.TC.CT.TC.ATCT.G.A.T.T.TAA.CCTGA.GAATCAAATTCAAAATCACACATT.TCATATATGTA.CAAAATTGCTCGA.ATTGA.GATTTAAAAAAAAAAAATCA.AATTGGAACCACCTCTGACGAA.TT.AGAGATACGG.CAACGAAGA.CG.ACGCGTGAG.T.ATTAACTTTGTA.GAAAATGAG.T.TGGAGAA.GACG.ATAGTCGT.C.GG.AGGAGGAAGAA.G.AACCT.G.GATAAGAACAGCCATTTCTGGCCTTACA.AGT.TTTTCTGCTCCAATAACAAAAG.AGAGAC.GAT.TACAA.A.AAT.A.A.ACTATATG.TCG.TT.TTTAG.TTATAT.AAAAACGACATGAAGTTCGACT.TCTTATTT.TCTAAAAGCCTTTTAAACCCTAGCAAAATCATAGATTCG.AGT.GAGACTCAGAAA.AAAATTC.AAAATC.CGTAAAT.C.T.GAT.GA.TGCATTCCGTTTCAC.GGCTCGCGAGGA.G.GT.TCTG.TGC.AACGCTCGC.T.A.
JJ=   347  MV=                C.TGCTAC.GGCGG.AGATACCGTTAATTCTCTTTGAGTGCT.AAAATATCAC.GCCGGTCT.ATGAGA.TTAA.AATAGTAGA.CTAATTAATAGTGC.TAAAAA.TACATA.AATT.AAT.GCCAAGAGATTCATCTTAAAAAA.AA.GG.AT.ATAT.G.A.A.C.CAA.CTAAA.TGGTATAACTGAAAGACTATCATA.ATCAAATTTCA.TCTGAACATTGAT.TTGTT.TGAACTAATTAATTTTAGGA.TTTTACGTTTTCATAATTTTTT.AT.TTTATTTGAA.CATCTTGTA.AG.GGTAAAATG.G.TAAAAACAGGAG.TAGTAAGAG.G.GTGAAAT.GGTT.ATTTCAAG.T.GT.GAAGCGTGGGG.A.CGTGG.G.TGACGGTGGTGATCTGAAACAGTGGTCT.GCC.GTTAAAACATTAAATTAAAACA.CGTGTT.TTA.AATGT.C.TCT.A.T.GTTAATTA.ATA.CT.ATAAG.AGTATA.TTTTACTAATTTCCGTATCTGC.AACCAGCG.AAAAAAAAGTAATAAAGAGGTCCTCCATTTCTTCCTCGT.GAC.AAAACGCACTTG.GCAGAGA.AAGATA.AACAAGA.A.C.CCT.AA.GTTTTTTTATAAGAT.TCGAGAAAATTC.A.AC.AACT.CAG.GAAGGAAGA.T.C.
JJ=   348  MV=                C.TTTTGC.TCCAA.TTATAGCGTTATCAAATGACACTCATA.ATTAATTGCA.TACGTGTG.CAATCG.CAAT.CGTAATCGC.TGGTTAGTTTTGTT.TTGCAA.ATACTT.TGTT.TCG.ATCATTAAAAAGAAAACATTGTA.AG.CT.GT.TGAG.A.A.T.C.GAC.CAATC.ATCAAACTGTAATGTTCCATCTAA.ATCTAATTCAT.TCATTTAGATTGG.ATAAC.ATTATTATATTTAGCTCCCA.AAAACGAAAAAATAATAATACT.AA.TAACTAACAT.TTACTGTTA.GT.GAAACGATG.A.CCGTCGGATTTA.TAGGTGGGT.C.AAAAGCA.ACGG.TCCGATGG.A.AA.GCAATGACCTG.A.CTGAA.T.TGGTGTAACTATCCAAACACAACGATAT.GAA.CACGTGGCAATCTTTTAGTGGA.CCCTTT.TCC.AGAAG.A.TAT.T.C.GACTTATT.TCC.TT.TTTTG.CTATTT.CGTGGAAAATAAAAAATGATCT.GAAGTACA.GAAAATACATTTTTAAAAAACAAATTCTGAAAATTAACA.ATT.AGAGAAAAAGAA.AAGAAAA.GGAAAA.AAAAAAG.A.T.TTC.TA.GTAGAAAGAGAGAAG.GGCGTGAATTCC.T.GA.GCGA.GAG.ATTCTTCGC.C.G.
JJ=   349  MV=                G.AGTAAT.CTCTT.TGAAAGATGAAGGAGAAGATGAAGTGG.AAAGTGGAGG.GTGAAGCG.GAACAA.CCTT.CTTCCCCGC.TAAGAGGCGGACCC.GTTGAC.AAGTCG.ACTT.TAG.TAGTAGAGCTTGGTCCCATGGAG.AT.TC.GT.ACAT.T.T.G.T.GGT.TCAGT.TTTATCAGAAACAACGAAGAAGAA.AGTTGTTTGTG.GGATGATTGCGCC.AATAT.GTTTGTACAATGTTTTAAAT.CATTCATTCATCAACGGTTTGG.TT.AGTTAGAAAG.CGCGGGAGG.AA.GGTTCATGT.A.TTTTTTAATCGA.CCATTATAC.T.GTGTTAA.TGGG.CCTGTTAT.G.GA.AGTTTTGGGTA.T.ATAAG.G.CCCATTTAAAGGAAATGATGAGTGCGCG.ATT.TGTCTCTCTTCTCAAAAACTTG.AAGATC.TGA.GTAGA.G.TAT.T.T.CCTTCTTC.TTT.TT.TTTTT.TTTTTT.TTCTGTTCTTGGCTTGTCGCAG.AAGTTGGG.ATTCGTCTTTTTATAATTTGCCCTGAAAACGAAAACGAA.AAT.AAAAAGCGGAGA.GAGAGAT.GGCTAG.ATACGAT.C.G.AGC.AA.TTACTGTCTTCTCCC.CCGACGGTCACC.T.CT.TTCA.AGT.CGAATACGC.C.C.
JJ=   350  MV=                T.TGAAGC.CGTCC.GCTCTCTTTTTTCTGATTAGTGTCTAG.CCATGACTCT.CTAGTCAT.ATATAG.TAGT.CTTTTTAGC.TTGTGGGAATCTCA.AAGATA.ATGACC.TCCA.ACG.AAGCAGCATATCGCTTTCCTTCT.CT.AT.TT.TTTA.A.T.T.G.GAT.TTTGA.AGTAATTGTTTAGGTGTTTGTTGA.TGTTGATTAGG.ATTTTTGAGTTTC.GGTGG.GAAGATGAAACATTTGACTT.TCTCTTTTTGCTTTCAAGATCT.GT.CAATCATACT.ATCGAGTTT.GT.GAATTTTGG.C.TAATAAAGCGAT.TTGGTTTCG.T.TTTTGTA.GAAT.TTCAGACT.G.GT.AGTTGAAGAAAGA.CGTCA.T.TGCTTACAAAGTCAACAAGGTAAATGTC.ATT.GTCAAGTGGGAAACTTTATAAT.ATATCT.TTT.GTTTT.T.CCT.C.G.TGTGTGAA.TGT.CT.AAACC.TTTTTG.AAAGTCTAAAAGGCATTTCCTT.TACATTGA.AAATAACGATTAAAGGCTCTTGCTCTCGATATTTTGATT.TCA.GATCCAATGTTC.ATCTCCT.AAACAG.TCAACAC.C.A.TGG.AA.ACACTAGAAACTGAG.AAATTCTTCTCA.G.AC.GATA.AAC.CTCTCCTAA.A.A.
JJ=   351  MV=                C.CAATTT.CAGAT.CACCTGATCTCTGAATTCTGCAACAGA.TTCTGGCGGT.CTCTCTCC.TTTGGA.AGTG.ACGATAACG.GAGGCATGTCAATC.TTGTAA.GTTTTG.AAAT.CCG.GGAACTTGGAAATGGAGCTGTGA.CT.GA.AG.GGAT.C.G.A.T.AGC.GCAAT.AGATGGCAAAGACGAGAAAGATCT.TCGCGAGTATG.CTCATGGCCATTT.TCTTT.GTACGAGGGATGATGATGAT.GATTTGAAGAAGAAAATGGTTG.GG.GAAGTTTTAA.GGTAGAGAA.GT.AGAGAAGAA.G.TAGTTGCAGTAG.AGTACACTT.T.TCTGGTT.GAAA.ATTTAAAA.C.TT.TTCTCAATTGC.T.GCTCT.T.TTTCGATATATTAAGAAAAGTCAAGGAG.CAA.TTGCAAATCGGCTAATCTGATG.GCAACC.CGG.TATTA.A.ATT.A.A.AAAAAGAA.ACA.TG.AAAAC.CGGGTG.AACCGGATCGACCTTCCATTTT.TTCGGTAG.ACCAGTTTTATTTATTCTGCAAATAATAATCGTCTTCAA.TCA.GAGAAAAAGTTT.GCAGTGA.GAAGGA.GATTGAT.T.A.ATC.GA.TCTGAGAAAGATGGG.AGATTCGGAGTCAT.TT.GTTG.GGA.AAAATTGGA.A.T.
JJ=   352  MV=                G.GATTGA.AGGAT.TTGGAATGGTGGTTACGGTTTTGCGGT.CGCGGTCTTG.GCCTTGAC.GGCTAT.TGGA.TTAGAAGTT.AGAAAGTTCTTGAA.AAAGTA.ACTTTT.ATTT.AAA.TGATCTCTCTTTATTGTCTTGCA.AC.CA.TA.TTTA.T.C.T.T.GGT.TAGGA.CAGTGTGATGTATTGAACATGTTA.TTGACTAATCA.TTTGAATGATATG.TTTTT.TTTTTTTTTTGAAGGTCTAT.TTGTTGATACAAGAATTAATTT.GT.GTATAATGTT.TTTTTTTTT.TT.TTCACTATT.T.ACAAAATTATAA.TCTGCTTCA.T.ATCCTAT.CAAC.TACGGACC.T.TC.ACGGTCTTTTG.G.GCCAC.G.ATAGACATTTTTACTAGTTAAATGCTTG.GAC.TTCTATATAAGAAAGGCCCATC.TCAATT.AAA.AAACT.T.AAA.T.G.CTTTAGTT.TGT.TT.TAGCA.AACTAA.TGGGCCAATATAAAGGCCCATA.TCAAAAAG.AAAAAATGGTTGACGACTCGGTAATGCGTCAGAGAGATT.CAG.AGACATTGCAGA.AATTGGA.AGAAGA.AGAAGAA.A.G.AGA.TG.TTGAGAACTCGCCTT.CTCTGGTTTACG.C.TT.GGTT.TTT.CCGTGACCG.G.A.
JJ=   353  MV=                G.GTTCCA.TTGCT.AGCCGCAAACACTTAGGATCCTAATCT.CAGCAACATT.AGACCTCA.TTCTTT.CCTT.ACAAACTAT.GCATCTATCTGCCT.CTGCAG.CCCCTA.GTGG.AGG.ATTCATAAGATTGGTTTCTCATC.AA.CA.AA.AGCT.G.A.T.T.TTT.AATTA.ATGTTTCATCTACTAACCCAAAAA.TCTATCTTTCA.ATGTATTTAATCA.TTAAT.CAAAAAATTTAAAATCATTC.TTCATGAGTATTTTTCTTTTTA.AT.CATAATATAG.TTTCCTACT.TT.CCTCATTAA.T.TAATTATTATCT.TTTTAATAA.A.TATGATC.TGAT.ATTTTTTG.G.AA.ACTAATTACTA.A.TTTGA.T.GAATTATAAATATGTTTAAAAATAAAAT.CGC.CAAAAGATTTAGTTTGAATTGT.AGTAAA.TGC.GAAAT.G.CAT.G.T.GTCAATAT.CAT.CA.ATCTG.CCAACA.CATTTTTCCACCAAAACGTAAC.TACATGTA.CACATATATATATAGAAGCGTGAGTCCAAACAACAAAAC.TAA.AACAAACAAAAA.AATGCTT.TCAAAG.ATAAAGC.C.G.GTG.GT.TCTCATGTCGTTCTT.GCTTCTGTTTCC.A.TT.GTGT.TCT.TCGGGTAAA.T.C.
JJ=   354  MV=                A.ATTTGT.ATATT.TGTCAACCATATCCCGCAAAAGCCTTG.ATCGTTTCTG.TTTCTTTT.TGGATT.CGTT.ATCCAAAGA.TGGTACCAATGTGG.GATTTT.TGTTTG.TTCA.ATG.GAAGATCATTACTCTTGTGAATA.CA.GT.AA.AATT.T.G.T.A.ACA.TTAAA.CTATTTTAGGTACTAATCATAGGG.ACATTTTAACC.GATCAAACTGTTC.CAAAA.CCAAATTGAATTGAAACTTA.AGTTGTAGTTCAATAATAGTTT.TA.CTCTGTACCA.ATTTAACAT.AT.TGAAACTGA.A.AATAAAAGAAAA.TGGAACAGA.A.CTAATAA.AAAT.AATAAAAT.A.AT.TTAAAACGAAA.A.AGAAT.T.TGACTTGGATACATTTTTCACATTAGGA.AAA.GGTAAATTCCTCTCCTTTTTTA.TTTTTA.TTT.TTTTA.C.TCG.T.A.TTTATAAT.TGT.TG.TACAT.TATAAC.GTATTAGGATACGTATTAAGAG.AGAAGAAC.CCTAATTACTTACGAGAGAGGAGAACCCTAATTTTCAAT.TGT.GGTCGAAAATTG.GAAGAAT.GAGGAG.GAGGAGG.T.G.CGA.TC.TTCAACCGAAGAGAA.CGAGAATGTGCG.A.TC.TTCA.ACC.GAAGAGAAC.G.A.
JJ=   355  MV=                G.TATGTG.CGATC.GAGCATTTTCAGAGCGGTAAGGATGAG.CGAGAAACGG.TTCTTGAA.GGTTTA.TGTA.ATGTGTCAT.CCACAAGATATTGC.AACCGA.GCTGAT.GGAG.TTT.TACGAGAAATCCAAAAACATGAA.AC.GT.TT.AGCT.G.A.G.A.AAT.CCAAG.AAATACATCCGTAAAGGATTCCCC.TTTTGAATCTC.TTTTTCATCTTTT.GTTTC.TTTGGATATGTTCATTAAAG.ATGTAACATTGTGTAGAATTTT.CC.AGCTTTATCA.ATGGATACT.TT.TGAATCGGT.T.CATGTTTTGGTT.TAGATCAGA.T.TAGTTAA.ACCG.GAATAGAA.A.AA.TATCAAAACAC.A.AAACG.C.GAAGAAGCACGTTTGGTGAAACGAAACG.CCA.AAGACGCCCTAGACGTGTCTCT.CTTCCA.GAC.CCGTT.C.GTG.G.C.GGCAGTGA.CAA.AA.TCCTC.TTTATT.GATAAAAACGTTTGCAAAGTTG.CAACCTTT.TTGGGTTTAGTACTTGAAGAGAATCAATCTGACAGCAAATAGT.TTTGGCGTCTTT.CTAACTC.AACCCA.TCATCTC.T.G.TTG.CA.TTTTATCGAGAGAAT.ATTTGAGGTGGA.T.AT.GGCC.TCG.ACCCTTTTC.T.C.
JJ=   356  MV=                C.AGAACT.TTCTT.TCAGTTTGGTTTTCAATCCAATTTAGT.ATTCAATTAA.TTTTAATT.CACTTC.GGTT.TATTTATTT.ATCTGGTTCAATTT.GGTTTG.TGTGCA.CTAA.ATG.AGTTTTGGTTATCGATTGTAATT.GA.AG.AA.ATCA.A.C.T.G.ATA.TGGTG.TAAAAAAAAAATCAATTCGATTTT.GGTTTAACGGT.TTCGTTTGGTTTT.ATTTT.TCCGGTTGCGATTTTATAAA.GGACGGAACAGTAGCAATTAAA.AG.TATTTGGTGTATTTTCGTGA.TT.ATTTTAAGT.T.TCTGTTTTCTGT.TTTGCTCCA.A.ATCTCGA.AAAA.AATCTAAA.A.TT.TTAAAATAATT.T.CAAAA.A.AGCGAGGGGCTTCAACACGCGTCAAATT.ATG.TGGGTGAGTCGTCCAGCTGGTC.TATTAT.AAC.ACGTG.T.TGG.T.T.CGGTATTG.GAT.TA.GAAGC.GCCCAC.CAAAGGAACAAATCGTAGCCGT.CGATTAGA.TGAAATAAAGAGCCGTCATAAGGCTTGTATCATTCTCTA.TTG.ACCGTTCGTGGA.AGTTGTG.TGAGAG.AAAGAAA.A.A.GCC.CA.GAGAGAAGAGAGAGA.GACCCACAACAC.A.AA.CACA.AAG.TAGACGAAG.A.A.
JJ=   357  MV=                G.ACGACG.ACGAT.TAATATTAATTTTTTGAATATAATGTT.AAATTAAATA.TATAAAAA.TAACGT.TTTT.ACAACTAGT.GCATCGTGTTTTTG.AAAATC.GAATCT.AAAA.AGG.CAGAATATATGAATTGAAACACA.AC.TC.TA.TTTA.A.A.T.T.AATATATCA.TCCAAACGTTATGCTTTTGTTTCT.CTCAAAAATAA.AAGTTCTAAATTG.CATGA.TACAAAACTTCTCTAAATTG.CATGATACAGCTAGCCTATTAC.AA.CATGAGAATA.CCAACTATA.TC.AGTGTAGTC.G.TTTTGTTTTTAC.CTCTTTCGC.T.AAACTGA.TTGC.ATCCAAGA.A.TG.AATTAACTTTT.A.CTAGG.C.CAGAAGTGTAGCTAACATAGAAGAGGCC.CAT.TATAAAACTCTTTAAAATCAAA.ATCTAA.AAC.AGGCC.C.AGC.C.C.ATTCATAA.CAA.AG.CCCTA.ATATAT.CGAGTAAACCTAGCTCCACTCA.AAACCTAA.CTATATAACCTTCACACACACTCATAACCTCTTCCTCAT.CCC.CTTAAAAAACCC.TAAGAGT.AGAGAC.TCTCTCA.A.T.CCC.GG.CGGCGAAGATGAAGT.ACAACCCAAGAG.T.GA.CCTC.TTC.TCGCAGAAA.G.A.
JJ=   358  MV=                A.CAGGAA.GGCCT.TGACCCTTGTGATATACGAGTAGTATA.AATTTCATTG.ATTTTAAT.AGAGAT.TTTA.ATTAAGCAT.CTCTATAATTACAC.AAAAAT.CCATAG.AGAA.ACC.AGATGATTGAATCGGGGGAAATG.CA.TG.AA.CTTT.A.A.T.T.ATT.TCCGA.TTGATAATTCCAAGATTTTGTATC.ATCATTATACC.AAAAATTAAAATT.AACAA.GAAAATCGATTTGTTTTATT.AAATATAAAATGTTGATTTATT.AC.GTATAAATCC.CTGATATTT.GT.TTTTTGTTT.T.ACTTTTCTGAAT.GGGATATAA.T.CAAGTGT.TATG.AAGTGTAT.A.GT.AGAACGGTGGA.C.CGACA.G.TTGCCACGAAAGCAAGTAAACCGCTACC.AAC.CGTCGGATCAATCTTTATTGGC.TTTGCA.GAA.GCGAG.G.CCC.A.A.TTAAAACG.GCC.TA.AAATA.AATAAA.CAAAAGAAATAAAAAAAGGAGA.AAAGAGAG.TAATATAAATGAAGCAGAGCAGAAGATGAGCTTCTCTGT.ACA.AAGTCAGAGAAA.AGTCAGA.ATAAGA.AGAAGAA.G.A.AGA.AG.AAGAAGAGAAAGAGA.GTCAGAGACGAC.G.AC.GGAC.GAA.ACGACGCTA.T.T.
JJ=   359  MV=                C.TTACGC.TTCTT.TATATGCAATTGGGACACCAAATGCAA.AAAGACAAAG.GACATAGA.AGAAAT.TACC.TAATCACAC.ACAAATCAATGCTT.AAGGCT.TGACTT.CAAA.ATC.AACTGAATACACTTAAGAATCCA.AA.TC.CC.TAAG.C.T.T.A.TGT.CACAT.GTTTAGTTAGGTTTCTTGACATTT.GTACAGTTTTT.GTCTGAGTCTATA.ATGAC.AATGTCCTTGTCACAACTTG.GCTTTGCTCCATACATTCCTTA.AT.ATGAATCACC.TCACAGACT.AA.AGTGTGGAA.A.ATATTAAGCAAA.AGGACAAAA.A.TAGAGAA.AATA.TGAAACAC.T.TC.CTTGTTTCTGC.T.GACAC.A.GTTTACGAAGGAGAAATAAGTCTTTGGA.GTT.AAATTTTTGAACTCCCAACAGT.TTCCTT.AAA.TTTAA.T.GCC.A.A.ATCCAAAA.AGG.CA.TCAAT.CAAGTT.CACACACTCTTTTGCTCTTCTT.ACTCAATA.TAGAGTTTATATAGCAGCATAAGGAACCTCAAAGCTCAA.GAG.ACTTAAAGAGAG.AGAAACA.TTGATC.TCTGAAT.A.T.TGT.GA.ACATGTTGAAATCAA.GTAACAAGAGAA.A.AA.GCAA.AGA.AGAGAAGAA.G.T.
JJ=   360  MV=                T.ACAAGA.AGAAT.TTCCATATACTATATTTATGAGATAAT.GCAACACATG.GTTGTTTA.AATCAT.AAAA.GGCCATGTT.AAAAACCGATCGAA.AAGACA.AATGTA.AACA.ACT.TGCACCAATATGTCTTTTTTATC.TC.GA.TA.TGAA.T.A.T.A.AGA.CTATC.GCTATTTCATATAAAAGAAAAATA.TCGCTATTTAG.CTTTTGTTTTTTG.AGAGA.AGAATGAAGGAAGACGCTAG.CTTAATTATGAAAATTCTTTGA.TG.TATGTCCAAA.ACATGCATT.TA.ATTCATAAA.G.TTCTTAGTGCTG.TCTTTTTTT.T.TGGTCCT.TAGC.ATCATTTA.T.CC.AATTTACTTTT.G.AAATT.A.ACAAGTATTAAGTGAATACTTTAATCAT.TTA.TAGAATTTTCATATGTTGCTAC.AAAATA.CTT.TTAAT.T.TTT.A.A.TTTTCATG.AAA.AT.AAAAT.GAGAAC.TAAAAAGAATGAGGACATTCTC.GTCTATGC.AACTCCTATATAAAAAGATAAACCCATCTTCCAATCCAA.GTC.AACACAACAATA.CTACAAC.ACCCAA.AACAAAG.A.A.AAA.GC.TTCACTACTCCTAAC.TCTTTTGGTTCA.G.CC.TAAG.GAA.CACAAAACC.C.T.
JJ=   361  MV=                T.TGATAA.AATAA.ACAACAATTCCGCCTCTAAAAACATTC.CTGATAAAAT.TAAGCCTT.GAACCA.AAAT.GAAAGAAAA.TACAACAATATAAT.TAAGCC.AGAAAA.TGAA.GTT.CATAACCAAAAATAAATAAATAA.AC.GT.AA.TCTA.T.A.A.C.CGA.CCTTA.CAAAAAAACACAAAATCTTGATCT.ACTATTTTATT.CCAAACCTCAAAA.AAATA.TCTCAAAATCGACAAATCTC.AAACCCTAGAAATTTTGAGAAA.AA.TCATTTGTTT.AAAAGGGAA.TT.TAAAATGGA.T.GTCAAAACGACG.TCAAACACA.C.ATGTTAT.GCCG.TTTATTAA.T.TA.ACTCAGTATTA.C.CATTA.T.GAGTGGGCGTTTTTAATCATTGGGCCCT.TTT.ATTTCTCTTACATTGGTTTAAA.CTATGT.TCA.TTTTG.T.GGC.C.T.TGTGGGCT.TTT.AT.TAAAG.TTTGAC.CCTTTTTGTTGATATTTGACTT.TCTTTTGT.ATGATAAATTCTCAATCAAATCTCTGAGCTTTCAGATAT.ACT.CTGATAGAGAAG.AAGAAGA.AGAAGA.AGAGATC.A.G.CTG.AG.CAACAATGGCCACCG.CGATACCTCTCT.T.CG.CCTC.TTT.CAAGTATGC.C.G.
JJ=   362  MV=                A.TAGTCT.CAGCT.TCTGCTTTACTAATGTGCTTTGATAAA.GCGTTCCACG.TTTTGCAA.GTCACT.CGGA.CTTCTCTCA.TCGATTTCACTGGA.ACCCTT.GAGAGT.ATTT.CCT.CTACCAATTCCCGGGGAAGATCG.GA.CA.TC.TTCT.C.C.A.T.ATT.TTTTT.CTTTTATGGTTTCAACAATCAACA.AAGATCGTTGT.AGTAGAATTAGGG.TTTCT.TCTTATATCCCACGTCTCAG.TTTATAGATTAAAATTAAATAA.GT.AAATAAAACT.AACGTAGCA.AC.AAAGTCGTT.G.TAGTATAGTGGT.AAGTATTCC.C.GCCTGTC.ACGC.GGGTGACC.C.GG.GTTCGATCCCC.G.GCAAC.G.GCGTATTTTGTTTTCCTGTTTTATTTTT.TTG.AACTCTGCTTAAATATTTTTAT.TGAAAT.TTC.CCATA.A.ATC.C.G.CAAAGTCG.TTC.AT.CTCCC.TACATT.TCCGATTCAAAACCATTACAGC.TACACAAT.GGACAAACAGAGCAAAAGTTTCCAAAACAAGAAAAATAA.AAC.CCAAAAAAAAAA.AAAAAAA.AAAAAA.AAACCAG.A.A.AAT.CA.CCATCACCGGAATCC.GTCTAGCGGAAC.G.AC.GGAG.ACA.TCTTCCTTC.T.T.
JJ=   363  MV=                T.GCATGT.TACCG.TATAAAAATACATTATTTGAGTCCAGC.AAGCCTAGCG.AAAACAGG.TGGTAG.TGGG.TAAAAAAGA.AGGTTGTATTCGTT.GCAGAG.AGATAC.AGTA.TGT.ACACTTAAATTACATATATGCAC.TA.AT.TT.ACCT.A.G.G.C.TTT.AAAAT.TCACAAAGTGGAAAAAAAACTTTA.ATTTATCAAAA.TGAGATTCTCTGA.AGTTT.GTGTGATGTCAAATCGATTA.AAAGAGATTCTGTAAAACACTG.CG.TTTTACTGTG.TCTATCCAA.TT.TTTACAGTA.T.TGATACTGAAGG.GGGATTTAC.G.TCAGTTA.ATTT.TAAATTGA.G.AG.ATTTTTTTGAC.T.AAATT.A.ACCTTTTATATTTGGCTATTTGCCAAGC.CCA.GCTTACTTAGCCCATTAAAATC.ACATCG.ATT.AGTCT.A.ACC.G.G.ATCCTGGC.CCA.TT.AGATT.GTCCAT.CAATCCGATCCGACCCGACTTG.CAAGTAAG.TTAGAAAATGTGTAGCTTCTCCGTCCTCTTCTTCGTTAC.TAC.GAAAAAAATAAT.ACGAAAC.CCAAAG.AATCCAC.A.A.AAA.TG.GAGATTCTCCGCAAA.TTCAAAATTCTC.G.GG.AGAT.CCA.AGTCTCCGA.T.C.
JJ=   364  MV=                T.TTGCTT.TCTTA.GTATATGACTTCACTCTCATTATCAGC.GAAAAAAATT.ACGGTAAA.CAGACC.AAAA.AGTCTTTAC.AAACAATGACCAAA.AAAACA.ATACGA.TTTT.ACA.AGCTGCCGAATCTACAAATTGCA.CT.AA.TC.TGTA.T.C.A.T.AGT.TTCAT.GTAACAACAATGATGTTTTTAGAG.TTTCTAATAAG.AAAATTTTTAATT.GATGT.AACAAAAAAAAATGTGTAGT.GTGGGAAATTTTAATATATATC.AG.TGAGTTTAGA.TAAAAATTT.GA.AAGTTTTAA.C.TACAATTACTAA.ATTAACCAC.G.TAATAGT.GAGT.CGTAAATC.T.AC.AAAGGATATGC.G.AGGGA.T.CGATAATCAAGGCATATAATTCGGAGCT.GAT.GAGTTAAGCTTTAGTTAGTTTG.ACTAAC.TAC.GGTTA.T.GGT.T.A.AGACTTAA.GCA.GA.GTGGG.GCTTAT.TAGTGGATTAATCTTTATTTGA.TTACTCCA.ATATTAAAACCTTTATCTCTCCATCTCTCTCTCCTTCAC.AAC.AAGCAACTGAGA.TTCAGAG.ACAAGA.AAATGCA.A.C.GCG.AG.AAAACTCAAACGAAT.TTGCGTTTGGAC.G.AA.GGAG.GAG.GCAGCGTTT.G.G.
JJ=   365  MV=                C.AGAAAT.GCGTC.AGACTCGGACCCTAATTCGAATTTGAC.CAACATTTAT.TTTCTTCA.CTAAAC.TTTT.AACATATGG.ACGACCACTAAACA.AAAACA.AAAAAA.ACTG.TGG.ATTCGGATGCAATAATTGGGATA.TA.TC.CA.CGGG.G.T.C.C.ATT.AACGA.GTCAATGTGTGATTTGTACACTTT.TGCCTTTCAAA.ATGAAACATCTTTATTGCG.AGTTATTATAAAGATAGAAG.ATGATGAATTGATGACGCAACT.CA.AACCATCGAT.GTTTGAATC.TA.AATCCCTAT.T.TTCTAAACATAT.ACTTCTGCT.A.ACGTATT.AATG.CATTTTGG.A.GA.TAAGTTTATCA.A.AGAAA.G.AAAGTTTTTAAACTGACAAAAAATGGCG.TCT.TATTATAAAACATTGACTAATA.AATCAT.CTT.ATTAT.T.TTT.G.G.GGTTACAT.CAT.CT.TCTTA.ATTTTG.GCCAACTGTCAATACAACAACT.CTTTCCTT.AACTATAAATACATCTTCATCAGAGATTCAACAAATAAA.CAT.ATTTTTCACTAA.CTCTCTC.TAAGAG.ATTCAAG.A.T.GCC.AA.TCTCAGAGAAATCTT.CTGCTACTAATA.C.GA.GGTT.AGT.TGTTAAGAA.G.C.
JJ=   366  MV=                T.TTTCGC.CGAAG.ATATGAGTGGTGATTCTTGCAAGGGTC.CTGCGGCCAA.GTCGGATA.AAGAAA.TTTC.AAGCCGAAC.AGAATCTGTAAAGG.GAGTAT.TCATGG.AACG.TAC.TGACAACTACAGCATTCCGCAGA.TG.GA.GA.GGCT.T.T.A.C.ACT.CGAAT.CATGAAGGGTGTTCTTGAGACTCT.GGACAAAGGGC.TTCGTGATGATGA.TAATA.ATCCTAAGCATTCAATTTTG.AGATTTTTGTCGGAATTCGCAC.AG.CATCAGGCGA.ATTTCTGAA.TC.TAAATTTTC.T.CATATCGGTCAC.TAGGATAGG.T.TTGCTAG.GAGA.AAGAATGA.A.AG.GAACAAAAGAT.T.TTTTT.T.GGTTTTTTAAAATCCGGATTCTTCTTTT.GAC.TGAAAAAGTTGCAAGAACAAAA.GGTAAT.AGT.TTATC.G.GTA.G.G.ATTCTCTT.GTA.AA.TTTGA.ACTTGC.ATCTTTCAATCTTAAACAAAAA.GCCATAAA.CAAAACCAAAAAGATTTCTCTTATCTTGAAACGGTGTTT.AGT.CAAAAAAAAAAA.AAAGGAA.CAAAGA.AGAAAAT.A.A.TAT.TT.GGCTAGATTCTTTGG.CTCTCACTCGGG.T.TT.CTGT.TAT.GACCGTTAA.T.G.
JJ=   367  MV=                A.ATTTGA.GTATT.TATAGAAGTAAATAATATATTTATGAA.TATTCATAAT.TTTAAAAG.CAACAG.TAAA.TAGTACTAT.AAATTATAAAAATA.ATATTA.TTAAAG.AGTT.TTA.TTATTTTTAAAACCACAATGAAA.CA.TA.AA.TCGA.A.C.T.T.TAA.AATAA.TATTAATATATAATTTAAACTTAT.ACATAATGAAA.CTTAATATAAGAT.AATTT.TTATGTGATTCTTTTAAAAA.GGTTAATGTTATAAACTATAAA.TG.ATTTGATTTG.TTACAAAGA.AA.AATAAACTA.A.GAAGAAAGCTCG.ACATGTAAG.A.AAGAGAG.TTTC.TCATTGAG.A.AA.TAACTCTAAAC.A.AAATT.G.ATTAAAAATAGTATTATTTTAATTAAAG.TTT.TTTGGTAAGAAACTAGTTTTAA.TGCTAT.ACG.ATATG.T.CAA.A.C.TTTTTTTT.TTT.TT.TTTTT.GGTAAA.AGTACGATATGTCAAACTTGAG.ACTTCGCT.CTTTCTATAAATATAATAAGATCAATATAAGTTTGTAAC.CAC.AAAATAATCCTG.ACTGTAC.AACCAA.ACTAACG.C.G.ATG.TC.CGGGTCACTCACGTT.TAAGATTTACCG.G.CA.GAAG.CCG.GAGTTAGTT.T.C.
JJ=   368  MV=                T.CCGGCG.AATGA.ACGCAACAAAGGCTGAATACGAGAGGA.GTGAAAGGAA.GACCCTGC.TGGAAG.CATT.CATCCTATT.GCTTGGGAATATAC.CAGGGG.AGAAGT.GAAA.CTC.CCCATCTTACAAAGTTACCGTCC.TT.TT.AG.CTTA.A.G.C.T.GCC.TACTT.CTCATCCTTTTTCAGCTTAAGCTA.CTCCTAATCAT.CCTTTTAAACCTA.CGGCT.TTAAGTTTTTTTTTAACTCA.TATAATCTTCTGCAGTAGACTT.GA.CTTAATCGGA.TTTTCTGTT.TC.ATGAACTTG.T.TGGTAGTGTGGA.ACAAATGGG.A.AAATGAA.TATT.TTTGGAAC.A.AA.TTGATTTTCTG.T.TTCAT.A.TTAAGTTAAATCATTCTGTTTCCACTGA.AAT.AAATTGTTTTCCAAAAATCACT.CCGTTT.ATT.ATGTC.T.TTG.T.T.TTTAAGAA.ATA.AA.AGTGA.GAAAAC.AGAATAACGCGAAAATGTCGAC.ATATTTGG.CTAAGTATAGACAAGATTGGGAAGCTCTGTTTAGTTATG.CGT.CAGTCTCTCATC.AGTGTTC.AACTGC.CACGGAG.C.G.AAC.CG.ATTCCTAATTGCAAC.GTCCCGAGTCCA.T.AG.AATG.TCG.ACACTCTTT.C.A.
JJ=   369  MV=                C.TCTTTC.TATTT.TTATTTTCATAAAGGAAAGAGTTTTCC.TATAAAACAA.CTATAAAA.AAAATA.ATAG.TATCAGATT.TGAAATGACGACTT.CAGTGA.CGATAA.TTTT.ACT.GAATTACCATCACGCCCATTATT.AT.GT.TT.TATT.T.T.A.T.AAA.GCAAT.CTTTTATTGTGTCCTAACAAAAAA.GCTAACTTCTA.AATTCTTACTAGG.GTTCA.AAGACATATTTTTTTATCGA.ATCATGTCGTATGTATACAAAA.AT.AATTTATTTT.GGCCAATAC.AA.CAGATAGTT.G.ATTAGTGTTCAG.AAATACCCA.A.CTCTCCA.AAAA.AAACTACT.C.TC.ATTTTTTTGTG.T.AAGGTAT.GATCCTAGATTAAAGAAACGTCTTTTTT.TTT.ATTCTCTCTGAAGCATCTTATT.GACAAG.AAA.ATAAA.T.AAA.T.T.CCTTGGAT.CTA.AA.CGTCA.AATCAA.ATGCATTACAGCCATTTCTTCT.CTTAAACC.CTATAAATATACATGTTCTTCTCACTTTATGCTTCATCA.AAT.CAACACAAACAT.ATCCCCC.AAAGCA.GAACTAA.A.G.CAA.GC.CCAAGCTTGTCTCTC.CCCATTCCAACA.C.AC.ACAT.TTT.CATATCAAA.C.T.
JJ=   370  MV=                C.AAAACA.TAGAA.ACATTAAAATGAACTTATATTTGTAAC.GTGCTATTTT.GTTTTCTG.AACTAT.CAAA.TGAACGTCT.AACAAAATCAAACT.CAAAAA.CTTATA.ATTT.ATA.ACTCTAATTTCCATTTAATAAAT.AA.TA.TA.CCCA.C.T.A.A.ATT.AAAAG.TTAAAAGTTAACTAGTAAAATCGA.CTATAATTGCA.GAAAATTAGAAAC.TGTTT.TATCCTTTCTTTACATTGTC.GGTTTTCACCGTCCAATACTCC.AA.TCCATTTTTA.GTTTACTAA.CT.AAAATTTTT.T.TATTTTAATTTA.CTTATCAAG.T.TTACCCA.AGAA.TAATATTA.A.GT.CTTACCAAGTC.A.AGACA.G.GGCAGTACGTATGAAGTGGGACTTGGGA.TTT.AATGTCACATTTAAAGCTTAAA.CGTCAG.TGT.TTACT.A.GAA.A.C.TTTGACAA.GTT.CT.TGATT.GCAACA.CAACAATGATTGCGACAATATT.AATAGATA.TATAGTTATATTTTCCACCACATATCTAATTCTTCATCT.TCT.CAACTAAACAAA.TCAGTCA.CCGGGA.AAAATAT.A.A.AGA.GA.TGACGGATAAAGAAG.AAAGCAACCACT.C.CT.CGGA.GGT.TGGCGCCGT.C.C.
JJ=   371  MV=                G.ATCCCT.GTGGT.TTTCAAGTCTGTAAACGGAGAAGAGGC.TAATACCAAT.GTTCAAGT.TGATGA.AAAC.AAACCGGAT.CAAGAGCAGCAGCT.GAAGCA.ACTTGT.TGAG.GAA.AGGATTCGTGAGATCAAGTTGGT.TG.CT.GA.GAAA.G.T.C.T.CCA.AGAGT.GGTCAAACGCTAAAAGTCTGATTG.GAATCAAAACT.TTGTGAGTCTTTT.ATCGG.AAGTTTTTTGTTGAATGATC.AAACTAGAAATCTCAAACTTTG.TT.GATCTTCTGT.AAGGAGTAA.GG.ACAAATCTG.T.TTGTAGCGCTAT.GTTATGGAA.G.TTGAGTA.AACT.AATGTAGT.T.CC.GGTTATGATGT.T.TGTTG.T.CACATCCAGAACCATAAATTGGAATATT.CCG.ATTGAATTTTAGCAAAAACTTG.ATATAA.ACC.GACGC.T.GGT.T.G.AACCAAAT.ATA.CC.GGGCA.AACCGA.GAAAGATACTAGTCAAGGCAAA.AAAACAAA.CATAAGAAGAACAAATCTCGAAGGGTGGGACTTTTGTGC.CGT.CTCTATAGGGAG.AAGAATT.TGTTTT.CGTGTTC.T.A.TTG.AT.AAACGAATTTGATTT.TGACAGAGTGAG.G.CA.GAGA.GAG.AGAGAGAGA.G.A.
JJ=   372  MV=                G.TGAGAG.GAAGA.GGAAGAGGACGTTGAAGCTGAAGTGGA.AGAGGAAGAA.GATGATGA.AGACGA.ATAC.GAGAAGCAT.GTCAAAGAGGCACA.GTCTTG.TCAAGA.GTCT.GAC.AAAGCTTAAAAAGAAAAATGCTC.TC.TG.TT.TCTC.T.T.A.C.TTT.ATTTC.TTCTTCAAGAACACTCCTTGGTGA.GTTGGTGACTT.GCTTCTGGTAAAA.AGAAA.AACACATTTGTCAAAGCCAA.AGGCTGTAAACTACGTGCTGGT.TG.TTTCACTTTT.AGATTGATG.TC.GTTGTACTG.A.GTAATGAGCATG.AAACAGAAG.G.TTTATAT.TATT.ATATGATA.C.TA.TACTATAGGTT.T.TCGTC.T.TTGTGATGATGATTTCAGTTCACCTATA.AAA.TCCGAATAAACCGAATCTGAAC.AAGATT.TAT.AAACC.G.AAA.A.T.CTGAAAAA.CCG.AA.AAGAA.CGAACC.GGATACTAACCGAAACCGGGAT.TTGAACAC.TTAAGGTTAAGGGTCGAGAAACCCTACGAAAGTGTATCT.CTC.TCAATCTCGACA.GGTTTCA.AAACAG.AGACAGT.C.A.TGG.GA.GGAGGAGAGAAGAGG.AAATCTAGTTTC.A.AA.AACC.TAG.CTAATGCAA.A.G.
JJ=   373  MV=                A.AGAGGA.AGATC.AATGGCGAGAAGAACCATCATGTCGAG.GGAGTGTATC.AGGGATAT.TGTTCC.ACAT.ATAAAATCG.AATAAGATCTTAAA.TAATAT.ATATAA.GAGA.TGA.ACTTCTCCACTAATTGCCAATTG.AT.TT.TG.AGTT.A.G.A.A.GTA.TAGAG.TCTAATATTTTTAACCGGATTGCT.TAACCTTTATA.TAATGTATCCACA.AGAAA.CCGCCAAAGTGATCATATAC.ATGTTTATACAAGAAAGAAAAA.AA.AAATAACCGA.GATTTTTTT.TC.CAACAAGTT.C.ACTTCACTTCTC.ATGTCTCAT.C.CGAAAAC.CTTC.TATGGAAC.G.CA.CTAGACATGTA.T.TCTTC.T.TCTTACACACACCATCAACACATTTACA.ATG.CTTAGTTTTCAGTTTTCTTAGC.CCATAT.CAA.AGGCC.C.AAC.A.C.TAAAGCCC.AAT.AA.ACTCT.TTCCCG.CTTCGACGGCCATTATAATAAA.CTCAGCTA.TTATTAATCTTAAATCCTGATACTGTAAATTACTCAAAT.GGC.TTGGCTTCGTTT.CTTCTCA.AGAACC.CTAAAAT.C.T.CTC.CC.CCAAATCTCATCTTC.TTCCCCAAACCC.T.AA.CCCT.AAT.TTCAGAACC.T.C.
JJ=   374  MV=                A.CCTTTC.CTAGC.CAAAGAAAAACTCGCACTCTTTCCGGT.GTCCGTTAAC.AGCTGGGT.TTGACA.CCGT.TAAAATTTG.ACACCGTTAGATGA.TTCCGT.AAAATT.TAAC.GCC.GTTAAATGATTCTGTAACGTCCG.TT.AA.CG.GTTG.A.G.T.T.TGA.TTCCA.CTAATAATTTATATCTGAGATATT.TTGTGATTACA.AATAATTAAATGA.GGTAT.TTTTACTCTAATTTAAAAAT.ATTGGGTATTAAACTTTTAAAT.TA.AAATTAGTTT.TTTTTTTTT.TT.TTTCCAAAT.G.TTTTTATATTCT.AGTGTTTAT.G.CTTATTA.GCTA.CGTAGACA.A.AT.TTTGATACATT.T.GGGCC.T.GTGTAGCTAAATAAATTGGGCCTTTCAC.ATGAGTAGATAAAACTAATAAACCTA.AAAGAA.ATC.GTCTT.G.TTG.A.A.TTCGCCGT.TTG.GA.TCTGG.CTCCAT.TGGAAAAAAAAACTAGAAGCAG.ATCTGTTG.AAGTTAAGCCGAGATTCATCAATTCGTGTTATTTGTCTC.TCT.TGATAAGCAAAA.AACATCG.TACGAA.GAAGAAG.A.A.GAT.GA.CCTTAATTTTTTCTG.AATGAAATCTTA.A.AA.TTCC.CAG.AAAGAAGAA.T.G.
JJ=   375  MV=                A.CGAACT.ATTAA.AATCTTTCTAGAGTCTTTAAAAACATA.TGTAAATACT.TTAAAACC.TCTTTT.TAAA.CCTTTGTAA.ATCATTTTAAAACC.TTTTAC.AATAGG.TTTA.CAA.GATTTACAAGAGTTTTTAAGAGT.TT.TA.AA.AGGA.T.T.T.A.CAA.AGATT.TTCAATTATTTCTTTTTCTTTTTA.TTATAAGGGAA.TCTTAAAAGAGAC.CACCA.TTGCTCATGCTCTTAGTTTT.AGATTTTATGGTGCTATATACT.TG.AATAGTTTAT.GAAAATTGG.TT.ACCTTTTGT.A.ATTCACCGATTA.TTTTTAAAA.T.TTATTTG.TCTG.TTTTTTGT.T.TG.CTCCGTAACTT.A.TACGG.C.AAATTCGAAAATAGTTTAAATATTCAAC.ACT.GATAGTACTAAAAAAATAATAT.TTTGGT.ATA.TAAAC.G.AGA.C.G.AGTCCAAT.TTA.GT.TTTAG.TATATT.TATATATCTAAATATAATTTGA.AGATATTT.GTATTTCTTTAAGCAAAAGAAAACAGACTTGTTCATTTT.CCA.ACTTCGGTTTAG.AAAAAAA.AAAGGA.GACGTCG.T.C.GTC.TT.CTAGCTTCTGATTAA.GTCTGATAAATT.A.TG.CCCC.TAA.ATCTGTAAT.T.C.
JJ=   376  MV=                T.CCAAGT.CTTAT.TTGCTCTCACATTCCTGAACAGTTAGA.TCAATCGTAC.TCTCCAAC.TTTTCT.ACGC.ACAAAATTT.AAAAATTTGATAGT.TTTTCT.TTTCAT.TAAA.TAA.AAGACGAGAAACGGTTATATTTG.CC.TG.AG.TAGA.A.A.C.C.GCC.GATAA.CAACAAAGTGGAAAATATGGCTAG.TTTGTATTTTT.AAGTAATTTCTCG.ATTTA.ATTTACTTAGGACAAAAATG.TATTTATAGAGAAATCGTGCTT.TT.ATTTATTTAT.TGAGAAGAT.TC.TTTTTTGTT.G.TTTTGTAAATAT.TTATTTAAC.A.TTTTTAT.TGGT.ACAGTGAC.T.TA.TGTTTTACAAT.A.TAAAG.G.ATTTATAAAAATAAAAATTATTTTTCTT.TGT.CTCTTAAATATGGATATACCCA.AATATC.ATT.TTCCA.T.AAA.A.A.TTCGGTGT.TAT.CC.AAATC.TCAAAA.CCCTATTTTTCATAGATGTTTT.TGTTTCTC.TTATAAATTCATCACTGAATCTCTCATGCTCACCATTAA.TTC.TCAGCAATAAAA.ACAAAGA.ATGAAC.GATTCAA.T.G.AAA.GC.TCCAAAATTCTTTAA.AAACCAGCTAAA.A.CT.AGCG.GAA.GCACATTAT.C.A.
JJ=   377  MV=                A.AGAGGC.TAGTT.AATTTTTGTTAAAATCCAAATGAAATT.TTTGATTAAC.AACGAAAC.GAGTAT.TAAG.TAACACAAG.AGTTGGATGAATAA.TCTTCA.TTATGT.AATT.TAT.TTATCTACTTTTATTCTACTTGA.AA.TC.TT.GATT.T.C.T.T.TTC.ATTGG.TTGGTGGTACTTGGTAGATATAAC.ATCATAATTGA.ACTTGTCTTTATC.TTCAA.AAATAAAAAAAAATCACAAA.AGTTCGATGATGTCACAAAAAT.TC.ATGTGGGTTT.GTGGTTTGG.AG.TAATGAAGC.T.AAACGTAGCAAA.GAGATCGTA.T.AACTTTC.TCCG.GAGCTTGG.T.GT.GTCGCCCAAGA.A.GCAAA.C.AAATCGGATATATTTTCAATTATCCAAA.CTT.ATTTCTAAATTATCTGTCTTCC.GAACTA.TAG.ATATA.T.AAA.T.A.AAAACAGT.TTA.TA.CTTGA.GCGTCA.CGATAGCAAATTGTTATCTGAA.GAATTTGC.TATATATACGAATTCAAGAGGAAGAATCCTAAAAGCATA.ACA.AAAAAAAAGCAG.AGAAAGA.ATACAA.GAAAAAT.G.G.CGA.CA.TGGTTTCACATCTTC.TGCGTCTCTTTC.A.CA.GTCA.ACT.TCCTTCTAT.A.T.
JJ=   378  MV=                C.TCTTCG.AATTT.TGGAAGTCCAATCGAAGCGAAATTCGG.AGACTGCGAC.TTGGGAAA.GAAGGA.ATCA.GCGAGCGAG.ACGAAGTTGATGGA.CGGGAC.TGGGTT.CGGT.GGT.TTCTCGAACCAGTTTTGAAATGG.AT.TG.AA.GTTC.A.T.C.G.ACG.ACATT.GTTGAACACACATACAGTCGTTCT.CCAGCCAAAGC.CAAAAGAAAATTA.GGGTT.CAGGGCTTTATTGGCTGATG.TTGTTCCGACTCAGTAAGCTCA.GG.TGGATTAGAT.GTGGAAGAC.GA.AGTGTGACT.G.ACCCAACCCAGC.GATTAAACA.T.CATGTCG.TTTT.GATATTCC.G.AA.AACTAACTACG.T.GCCGT.T.TTCAGTTAAATCAAACAACGCCGCAACA.ATT.GTTTCAACGCCAAAACGCCCAA.GATGCC.TTT.AAACA.A.TAA.T.A.AAGCATCA.ACG.AA.TCACT.GAAAGT.AATAAGAAACAGTTTTATGTCT.TACTTTCC.TTGTTTAATGAGACACAAGAATAAAGCAAGAGTCAAAAA.CAA.TTCTCTGCAATC.TTCCTCT.TCTTCT.TGTTTCC.A.C.CAA.TG.GCATCATATCAGAGG.CTTTGCATCACA.A.GT.TGCA.CAA.TCTTCTTCT.G.C.
JJ=   379  MV=                C.TCTTAT.GATTT.AAACAATTACACAAACTGATTTTGCCA.TAGCTTTTGC.CGATGAAC.TGGCGA.GATC.ATTGTGTCA.ATAAAAACTACGTA.AAATCC.CAGTGT.ACCG.TGA.TCATTCAAATCCATGAAAATATT.CG.TC.TA.ACTA.A.A.T.G.GAA.AATCT.CAGATGAGTTGATATCGATACCAA.AGGAAATTGAG.CTTAATACTATGG.ACAAT.ATAATACACATGAAATTGTT.ACTATAATCATTGCTTGGTTAA.TT.CGAAGAAGAA.CTCAAAAAT.AA.TTTTTCATT.A.TACAATAGTCTT.GATTTACAT.A.GAAGTCT.CAAC.TCTTAAGA.C.TT.TCAATAGTTAA.A.TAACT.G.ATACACTTTGAAGTTTAGGTGTCCTGTC.TGA.TTAAAAATTTGCCAATGTCATT.TCCTTT.TGA.CCAGG.C.TTG.G.T.TAAGAAAC.AAA.CT.AAAAA.AAATCA.CTCGTTAACAAAAAAAATTGTG.TAAAGAAT.AATAAATATCCATTTTGTGTGATATGAGAGAAACAAAAC.CAA.AGACGAGCCAGA.GCCACCT.CTAACA.CCATCGG.C.G.ACT.TC.TCCTCCTACTCCTCC.GTCGCCGACGTG.T.TC.GATT.TAC.AACGATTCG.G.T.
JJ=   380  MV=                G.GCTATG.TTCAC.TAAATTAGTACATTTGTTTTTATTCTC.AAATTTTAAA.TAACCTTA.GAGCTA.GTTT.GAACTTTGT.TGACCCAAATAAAA.TAAAAG.ATATAA.CGAC.CTT.TAAAATATAAAATTAATTAAAGT.AA.GT.GG.AGAC.A.C.A.C.ATA.TTTGA.TTATTTTGAGCAAAATCAGGAGTT.TAGTGTTAGAA.AATAGTTAGATTA.ACATG.CTATATAGATAAATGAAATG.ATATAAAAACTAACCAATGGGA.TG.ATTTACTACC.TGAAGATTT.TA.TGACTTGTA.T.AAAGAAAAAACA.TTAAAGTGA.G.TATTTAC.TTCC.TAGTTAAT.A.AT.TTGAAATTCCA.C.CTTAA.T.GGTAATTTTCTAAAAACACAGGGGCAAA.TTA.TAGAACGTTAATGATGCATATA.ATAACA.CCT.TTTAT.T.TTT.G.T.GACCAACG.TTA.TT.TTCAC.AAATAT.ATAAAAAATAATTTTGAAAATT.TGAGTCAT.TAATATAATTCAGATTCGGACCCATTTTTTGTCTGAACA.AAG.AGAAAAAAAAAA.AGACAAA.AAATTT.GAATTTT.T.G.TTG.TT.GGTCGAAGAGAAAGA.AGGGAAGAAGAA.C.AG.AGAG.GAT.TATTCATTA.C.T.
JJ=   381  MV=                C.TTTTAT.TCTTT.TCAATTCTGTATCTTAAATTTGAAAGA.CTTATTACAA.GCTGATCT.AATTTC.AAAA.TCAATCTTA.TGAAATGTAAATTT.TTGAAG.TGCTAT.TTAA.TAA.TCAATAATGTGTTATTCTTTTTA.AT.TA.AA.TTAG.A.A.A.A.CGT.GGGAG.ACAATTGTCTCTCTTTTGCCCACC.AAAAAGATATT.AAAAAAGTCCTAT.TCAAT.AATCATGATTTATTTATTTA.TATTTATATCTCATATTATACA.AG.TAAAATTGAT.TTTTAACCA.TA.AATGATCAG.C.ATTCAGCACACC.AAAAGTAAT.T.TCCATTC.ACTT.GAAATAATTG.TA.TAAATCGGGTA.T.TTGAA.G.GAAAATTGAACCAAGACGATCCGGTTTA.AAT.GTCAGAGATTAAGGTTATCATG.ACTCTT.TAA.AAAAT.G.AAG.T.C.ACAGATCA.GAA.AT.AATAG.AAAACT.ATTAAGGACTTAAATGTAAATA.CTCTACAA.GTTAATAGATCGGAGCTTCGTTGCATAAGCCCCAAACCG.GTG.GAGAGAAGACGG.AAAGAGT.CTGAGA.GAGAGAG.A.A.GAA.AT.GGGGAGAGAAGTGGC.GGAGAGCTGTGT.A.GA.CACT.ATG.TTAATGGAG.A.T.
JJ=   382  MV=                G.GTGGAA.GTGAA.CTTAAGTTAGTTCTCTTGCATAGAAAT.TCGAGCATGA.CATTATGT.TTGAAT.TTTA.ATTAAAACA.AACTCTTATGCAAG.AAATTC.GTTGTG.TTAT.GTT.ATGTCGTCAAGAAATCGTAGCCG.AC.AG.TA.TACC.A.T.C.T.CTG.TGTGG.TTACTTTTCTCAAGCATCCCCAAA.CTTTATTCTTT.TCGATCCCCCACT.TGGAA.TTATCCAAAATGATTCGCAT.TTATTTGACTTGCAATCAAATA.AT.GTAATCCGTG.TGCGTATTG.TA.TATATATTT.T.TTCATTGTCAAT.GCAAACGTT.A.TTGTTAT.TCAT.CAGTTTTC.A.TA.AATGAAACAAT.A.ATGGG.C.CAAAGTAGGCCCATTTATAAAGCGAACG.GGT.CGAATTATCAAAACATTTCTGT.GTAAGT.GGG.TCTTA.A.CGA.A.A.TTGGAGTG.GAA.CT.GAAAT.TAGACC.CAAAAACCCTAAAGAATTGATA.TGTCTTCG.ATTTATAAGTAGGTCATTTTTTTTTGCCTTAACAAAAAA.GCC.CTAAACGGAGAG.AGGCGGA.GAGGAG.AAGGAAG.A.C.GGC.GT.GAAGCAATGGTGTCG.CTGAAGATCCAG.A.AG.CGGC.TCG.CCGCATCCG.T.A.
JJ=   383  MV=                A.TGAAAA.CTAAT.TTTATTTTGCACATCACGCGAGGCTAC.TTCTAGTGTA.TATATATT.GTTTGA.TGAT.GTTGTGTTT.TATATAGAGAAAAA.ACAAAC.TCATAG.CATA.ATG.CTTTTTAATTTCGTCAGAAAAGC.CA.AA.TT.AATT.A.G.A.C.AAA.ACTAC.ATTTTTCTTCTAACCACACCTTAT.AGAGTGCTTTT.TTCTTTCAAGTGC.GTTTC.TATATCTGTGACGAAGAAAT.ACGTATCGCACTGCTTTTTCTT.TT.CTTTTTTTCT.TCAAAAAAA.GA.GTTTGAAAC.A.AACTTAATGGTG.AGAAATAAG.T.AGAACCA.CACA.TAAAAAGC.T.GG.AACGCGTCGTA.C.ATTCA.C.GCCCTTACTTTAATCTATTTGGTTCTGT.TTC.TTTTTCTTCTGTGTCTCATATT.ATATCC.TTC.CATAT.T.TGC.T.G.TCAAAAAC.CTT.TT.AAAAG.TCTTAT.TATTATTTTACTTGCTCATCTC.CTTGTATT.AAGAATCTTGTTTTGAGTTTTTGTGAAAGCGTTACTCTT.TAA.ATAATCAACAAA.CTCGTTG.GCTCTG.CAAAACC.C.T.CAT.GC.ATGTGCTAAGTTCCA.AGTAAGTGTCTA.T.AG.CTTT.CTG.CTCCAACAA.C.A.
JJ=   384  MV=                A.AAAGCT.CTTAA.CTTTTTCATTTTCTAACCAAATATTAA.CATTTTTAGC.AAATAAAA.AAAGAG.AATG.ATACGTCTT.ATTATCGACGCTTA.TAATGT.AAAAAA.TGTA.ACT.TCTTAATTATATGTCTTATAATA.TT.AA.AA.TATA.A.C.A.T.TTA.ATTAA.TAATTTATTTCAATTGACAATTGG.AGTGTGCGTTT.ACAGCTATTTATT.TACAA.TTTGTTTTGTTGTTTTGCCA.TATTATAATTTATCAAATATTA.AA.TAGTGAAAGA.GACAAAAAC.TA.GAAAAAACA.A.ACAAAAGATATA.GTTTTTTTT.A.TAGAATC.AATT.GTTTTTAT.G.CC.ATGATTTTTTT.C.TCCAG.C.TCAACATGATTAAATTATGAAATCTTGA.TTA.CGATTTGTGATTTTTTGTTATA.TGTAGT.TGC.GAAAC.A.CAT.C.A.ACGGCTTT.AGA.TC.TTTAT.AAGCCC.ATTTAAGGCCCATTCAGATTTT.TCGTTACA.AAACGCTGAGACCAACAACCTGGCGGGAAAGCCACGCCG.CCG.GTAAGTTGTGAA.CGGCGAA.GAAGAT.CAATGCT.A.C.GCT.CT.ATCACTCTTTCTCCG.ACTAGAAGATTC.G.GG.TTTC.CAC.CGAGATGCG.T.C.
JJ=   385  MV=                T.CTTTAA.AGGCT.TTTCTTTGATGTTGTACTTTTACTTGC.TGATGACATG.TTTGACAT.TTGTTG.CAGT.TGCAAGAAG.CTGTTCGAAGTGGA.CCATAT.ATGTCG.AAGA.AGC.ACAGAGGCGCACGACCAGAAGTA.AT.GA.CA.GGCG.A.A.G.G.ATT.TTAAA.GACAACTAAAGAAAAAAAGTTAAA.ACTTCTTTGTT.AACCAAAGTTTTT.TATAT.CTTCTCTGGCTGTTCGATAA.GTAAACTTTAGTTCTTTCTATA.AA.CAACGAAGGC.TAGGAGTAA.AC.GTTTTGGCG.G.TTGAAATTTGTG.TTCTTTAAT.T.TTTAGTG.TTGA.ACTTAATC.A.AA.GAAAAAAAGGA.A.TAACG.A.GTTTGGTCCGTTTCTCATCGTTTGCCAT.TAG.CCCACGCGGGAGATCCAAAACA.CTGGGC.TAA.ACTGG.A.GTT.A.A.GACGATAA.ACC.AA.GGGTA.ATATAG.TAATTGCGTTTCCAGACATCAT.CTCTTCCT.TTATGGATAACACTGGTTCGAAATGGAGCCATTACTCTT.TAC.TAACAGAGGGAG.AAAGAGC.AGAGAA.GAGAGAA.G.A.GGA.AG.CTTGTAGAAATCGAT.GGCGACGATAGT.G.CA.GTGT.CTT.TCTTCCTGT.G.C.
JJ=   386  MV=                G.ACCCCA.TAAAT.TCCACTGTTTGTTGTAATAATATGGAC.AAAACACATA.CTTAAAAA.TTAAAA.GTTG.CAAGTTGAA.AGATTCGTCTTGCT.TACTTT.GGCAAT.ATCC.TTA.GCCATAAGAAGTGACATAATTTA.CT.AA.TA.ATAG.C.T.T.T.TTC.CATCA.TTATTATAGCTACCAATTCACTTC.CAATATCTTAC.CCTGGAAACTTTT.GACAG.ATCCATCACTAAATTTCTAA.TATCTTAAACAAAAGTGGAATT.TT.TGAATTGATG.ATGGAGAGA.TT.TAGGCTTTG.G.TTTTAAAGTTTA.GCTGGATAC.A.CAAAATT.TGCA.GTATAGTT.C.TA.ATTTTAGCTCA.G.CCATG.G.CGGATTCACTATTTTTATCCAAATTTAT.TAG.AGTTGTATTCTTTAACGAAAAA.ACAAAG.ACA.GAGAA.A.AAT.C.T.TTGGCAAA.ATA.TG.CTTAA.TCTTCG.TGCTTTCCACTAATCTCCCGGA.AAAAAATT.GATTAATATCAAAATTAGTCGAAGAAAAAAAAAGAGAGA.GGA.GGGAGACACAAC.GATGCCT.TCTCCT.CCGGAAG.A.A.GAA.AC.CCAACCCAAACCCGA.TACGGGTCCGGG.T.CA.AAAC.TCC.GAACGCGAT.A.T.
JJ=   387  MV=                T.AATCTT.TGATG.TTAAGGAAGTGGAGGTAGTTAAATTTC.ATCCCTCTCC.TTGAAAAA.TAAAAG.CTTT.ATATTTCAA.TATTTTGCAACACC.TTTTAA.CTGAAA.CAAG.CAA.ACAAACACACCATTGGTTGATTG.AT.TG.TT.GCAG.C.T.A.T.GGG.GATTT.GTGTATGGCTCAAAGTATGATGAG.ATTCTAGCTCA.CAGCAAAACAATG.GAGCC.TGGTCTTTGCAGATGGTCAT.GATCATTATAAAGAAAACCCAA.AT.GAATTCAACT.GAGATTCGT.CT.TTTTGTTGT.T.GTTGTTGTTGTT.GTTGTATAA.A.TCTGTAG.TAAA.AGAAATCT.T.GT.TGTCTTGTAAC.T.TGGCT.A.AAATCACATATATGTTACTCTCTCTCAC.TTG.TAATGATGATTTTGAAATAACA.AAATAA.AAC.CACCT.A.TTA.G.G.CTCATTCG.GCC.CA.TTAAG.GCCCAT.TAAAGCATATGTGTGTGTGAAG.AGGGATTA.ATTTTAGTGGGGAAGAATCAAAGAAGAAAAACCCTTGCT.ACT.GCTTTTCATTTC.TGACCTA.AAAGCT.CAGCTCC.G.A.TTT.GA.AAATGGGGAGTAGAT.TGGGAGGACGAG.T.GG.TTCA.TTT.CGCGAATCT.T.C.
JJ=   388  MV=                C.GATTGTATATAC.TCAGTGTGATATTAGAGCTGAGATAGT.TGTCATTTGT.GTTGTTGT.ATGATC.AATG.AATTCAAAA.ATAAAATATTTAAA.ATAATA.ATACGA.AAAA.TTT.ATTTTAAAAATTAAAAAAATATA.TT.CA.AT.ACGA.A.A.A.T.CTC.AAATA.TAAGAGTTTTCAAATTGAGTTTTA.AAGAATTTTAG.AATATAGAATTCT.TATAA.CCATTCTAAAATACATCAAT.GTTTCAACATATAGTTTATTTT.GC.TAATAGTTTT.AACAATTAT.TT.TATTTATTG.T.AAAAATAAAAAC.CCTTAAACA.T.GTATTTT.GATT.ACAAAGAT.A.TA.TTTGGATCGAA.T.CCGGA.T.ATACTCACCCTAAATCAATCCAAATATT.TCC.TATTTTTTGAATTATAGATTAA.GTCTCA.CTT.TATTG.T.TTT.A.A.CTTTTAAC.GCG.TT.TCCTA.ATAGGA.TTCGACATTGGTCATCAACATC.TTCATACC.GCTATAAATACACATGTTCAGTTCCAAGCTTTAGAAGAA.GAA.AAATAAAACAAG.TACTGAA.GTAAAC.AATTAGA.C.A.ACT.TC.CACATGTCCACATAC.GTGTCCTCTGTC.T.TC.TCTC.TCG.CCACCATGA.A.A.
JJ=   389  MV=                C.AAATTA.ACTGC.TTCTTAAACCTCGAGAACCCATAGCCG.AAATTCAGTA.ACCTTTAC.CCTTAT.TCAT.AACCATTAG.TGAATCGAATCAAA.CTGCAC.TTTCTG.TCTC.AGA.CCAAATTCGAGCAAGAATAAACC.CT.AG.AA.ATGC.G.A.A.A.TCA.CAAGG.CGAAGGAATCAAGAACCTGTTGCT.GATATTGACCA.AGCTTGCGCCTTT.GGGTT.TTGAGAGAGAGAATCGCTCG.ATCAACCTCCGTGATCTTCGGT.TT.CTTCACGAAT.AAATTCCCC.AT.CGAGTTTTG.T.CAAGGGTTCGGC.GATTTCAAA.C.CAAGTCC.AAAT.CTTTTTGT.T.TT.CACCTTTCCCA.A.GCAAA.A.AAGCTCCCGCGTTTTCTCAAATTCGCGT.TTA.TAAAAAAGCGTTCCGAATCAAAACAACTG.TCA.CAGTT.C.TAA.T.T.TTATCACA.CGC.TC.TGCAA.CAGCGC.GTGGTCGGTGAACACATTAACA.TAAATACG.CGAGAAGAGACGCGCCGATTCATTTTTCTTCAGAATCTC.TCA.ATTCTCTTTTGT.CGATTTC.GCAGTA.GAAGAGT.C.C.TTT.CG.CCGTCTCCGAGAAAC.TCGTTGCAGCGT.C.AC.GACC.AGG.TTTCCTTCT.C.A.
JJ=   390  MV=                C.TTGGAT.TCTGT.GAAAGTGGCAACATCTCTAAAGAGATG.TTTGAGCTCA.ATTTCGCA.GTGCCT.TCAG.ATAAAAGAC.AGTGGAACATTGGT.TGGGAC.AACATC.TCTA.ATC.TTCTTCACCTATGAAGACTTATT.GT.GT.GT.TTAT.G.A.T.T.TGT.AAAAG.TACACGACACTTCTTTGTCTCCTC.TGAATTTGATT.AAATAAGCTTTAC.CAGAC.TCGTCTGATTATGTTTAATA.TAGTGGTCTAGATTTCTTAAAC.CT.TGTGAGGACA.AGCTTGCTA.AA.CCCTCAAGT.C.CAACTGCTAACC.AAAAGTTGT.C.CAAAACA.CTGC.GTTTTATT.G.GA.AACAACGATGT.G.CCAAC.G.TGGCATATTTGGAAGACTCTCCTCGTCT.TTT.TCGCTGGACAACCATATAATTA.TCTCAG.CTA.CTAAC.C.AAC.A.A.ATAAAAAA.TCA.AA.ATATT.ATTTAA.ATGTTAATGTTGTTCTCTCGAA.TCATTCCT.TAAGAAAGATTTTCACTTTCCAATTTGCTTCACTGTCTT.GTC.GATTCTGCTTCT.CCAAAAA.ATTTCT.TCTTTAG.T.T.CTG.AG.TTTTTCTCTGTTCTG.AAAAACCCCAAA.T.TT.TGTT.TTT.TTTGGCCAT.T.C.
JJ=   391  MV=                A.AAAGAA.GGGAG.CCTAATTGATAATCAGCTCAATTCAAT.AAAAGAAGTA.TTTTTTAC.AAAAAA.AATG.AGATCACAA.ATTCGTAGGTTTTT.ACTGCC.AATCGA.GCAA.ACT.CTTTAACCGAATTGGAATGTATG.TC.AA.AA.ATTA.A.G.T.C.CTT.AAAAT.CTTGTCAATAAAATGAAAATTTTC.GGTATATTTTT.AAATCACTATTTC.AATAA.CATTGAATTTCATTATAACT.TTTAAAATTTATGATTAAATAA.CA.TTAGATTTGT.TACTTTAAC.AC.AAATCACTC.A.AAATACATGATT.AAATACACC.C.CTTAATC.TTTA.AAACGCAT.A.AT.TATTTTTGAAA.C.ATTTT.T.CATTTTATTTAACTAAATTACTGTAATT.GTA.AAAAATAATAATACAAAATATA.AAAATG.TGT.CATAG.A.TTT.T.A.ATATTTAG.CTT.TG.AAATA.ATAATA.ATTGTTTTTATTTAATTGGCCT.AACCATAT.GTAGTTACTACTGTACGAGTGACTCATGGCCACACAAAG.TTG.TTACGTCACTCG.AAATCTT.AAATCC.GCCGTCA.A.A.AAT.GC.TATTCAGACGAAGCA.GCCACCAACCAC.T.AC.TCGA.GCC.GCCGTAGAT.C.C.
JJ=   392  MV=                A.GAAAGA.TGAGT.GGAACAATGGATGTTGGATGACTCAAC.TGTCGAATTG.AGTCCTCT.GGTTTT.GGCC.TTCCCACTG.TTTTGTTTTTGTTT.GCTGCA.CAAATA.TCTT.CTT.ACTATACTAGTTTAGATAATTTT.TG.TA.AG.TTTT.A.A.A.A.TGC.TATTA.GTAATTTGGTATAAAAATAATTCA.GTCGCTTGGAT.TTGATATGTTGGA.AGACT.TTGTTTTGTGGTAGTCATTT.GTTACCGTGTGACTTTGTTTTC.GA.GGACTATTTA.GGCGATGAC.TT.CGAAAGTCA.A.TGATTATTAGTC.GTTACCCAC.A.TGAATTA.TACA.TGGGAAGC.A.CA.ATTACTGGCGA.A.TTTTA.T.TGTTTTATCAATATTCTGTAAAGGTTAT.GTA.TATTAAGCAACAACTTGGTGAA.TAATCA.AAA.CCAAA.C.TAT.G.TATTATGTTA.ATG.AA.AATAG.AAATCA.CAAGTCATCTACATATTTTGCT.ATATATTT.ATAGTTTCTAAACGCTTGTTAACCAAATTCAGACACAAT.GGC.TTCAAAAAAACC.TGTTAAT.CGCCCA.TCCGTGA.G.G.CAT.GC.GAGTCATAACCATCC.GCTGCGTGTCTT.T.AA.AGCT.CGA.GACGAAGAT.G.A.
JJ=   393  MV=                G.GAATAT.TTTGT.TGTCTTTTGTACTAAAGTTTATTGGCG.AGTTAAGAAA.AGCTTTGT.GGTGTG.TGGG.AATTATTAT.TATTATTTATTATT.TATTGT.TCTTTA.GTTT.GCT.ATGCAATTCGAGCCCACTAAAGA.GG.CT.TC.CTAT.G.G.G.C.CCA.AAAAA.CGCAGCCCACTATTGTAGTGCAAA.ACGTGCTGAGT.TTTCTACATTGCA.TGCCC.AACAATGGCCACCAGTGTAG.TTAAAGACTCAAGAACTTGCTG.AC.CTCTATTTGT.TTGACTTTC.TT.TTTTGTGTG.A.ACAAAATCACAT.ATTGTTGAT.G.TCATTTG.TTCT.GCTATAAT.T.CT.TAACTTCAGAT.T.ACAGA.T.AACGAATTTTCTCTTGATGATTTAAACA.AAC.ATATATAATTGTCAATATCAGA.AAATGA.AAA.GGAGA.T.ATA.A.A.TAATTTTT.TTT.TG.CGCCT.AATCGA.AACTTCACCTACCATTTTTTAG.CGTATAAA.AACGTTAAAAATACCAAAATTTAGAAATCCAATAAAAGT.TGT.GAAAAAAAGCCG.CAAAGGG.TCGTTG.TTGTTTG.T.C.GCC.TC.TCAATGGCAGCTTCT.TCAACTAATGCT.C.GT.CTCA.CCA.ACCCTCCTC.G.T.
JJ=   394  MV=                C.TAGTTG.AAGAG.GAATATAGCCCATAACGTTCATAAAAG.GCCCAGCCCA.GTATTGTT.CTGCCG.TTTT.AATTTGAGC.AAAGTAAGCTTCAA.GTAAAG.AAACGG.GTTG.AGT.GCAAAAATGGAGAAATTAACTTG.CA.AG.TT.GAGA.T.T.A.G.CAC.ATAAG.AAGAGTATCTAATTCCATCTTGTT.CACAAAGTCAT.TCTTTTAGCATTA.ATGAT.CCTATATTTATATCAAATCT.CATAAGATCTTCAGTGTATAAT.AT.ATAGTTTAAT.TTTTTTCTA.GG.TTTTCGTTC.G.AACTCATGTGGG.TTCAGTAAA.T.AAATGTT.TAAG.TCCCCATC.T.GG.CCGCGTCAAAA.A.TACTT.A.GATAACAACAATTAGTGGTTGACATAGA.AAA.GTAATGATTGTTGCCGCGTAGA.ATGAAA.TTA.ATAAA.A.TTA.T.A.AAGAACAG.TGA.AG.CAATA.AATGTT.TCCTTGGCGTCTTGAAGAGTAG.TCTTCTTA.AATATTCCAGCCCAAAAAAAAAAAGATTCTATCCATTAT.CAA.GAGAAGAAAAAA.AATCTGA.ATTCCA.ATTCGAA.G.A.AGA.AG.AAGAAGAAGAAAGGA.GATGACTATGGG.G.AA.TTTC.TTA.AAGAGATTT.G.G.
JJ=   395  MV=                A.ATTTGT.TTATT.TTAAACTAAAACATCATTTATTATC.T.AACCAAATTC.ATGAGTCA.ACCAAT.AAAA.AATAATCTG.CAAAATATGTATCG.TCAAAA.CCAATT.AAAA.ACT.AATTAATTTTGTATTAAAAGTTG.AA.AC.AT.CATC.A.A.A.T.TTA.GAAAA.AAAAAATTCTTCTAAACATCAAAT.AAAAAAACAGA.GGGAGAAAAAAAT.TTAGT.TTTAAAATTAGTAAATAATT.CTTAAGGATTTCAACTATTGTT.TG.TCATAAGAAA.AAACTATTT.TA.GTCATACCA.C.TCGAGAAATTAA.GTTTCCTCT.A.CTTGGTA.TTAT.TGTTGCAA.T.AA.TGCTTGATTCC.C.TTCAT.T.CTTTATAATTCCTTTTGTAAACTATCTT.AAA.CAGAGTATCTAAGTTAAGTTAA.CATATT.AAA.AAAAT.T.CTA.A.T.GTAAATTT.ATA.TA.ATCAT.CTTCAT.TTTATTGGATCCAAAAATCTTC.CTCAAATA.TAAACCCAAAATCCTTTTTCTTTGTTTTGGTAAAATAAG.TAA.ACCCAAAATCTT.CCCAAAT.CAATCA.AAGCGAG.A.A.AGA.GC.TATGGGTGCAAGCAA.TCACGATAACGA.T.TT.CAAT.TCT.ACGAC.AAA.C.T.
JJ=   396  MV=                G.GAAGAT.CGAAA.TGCACTCTCTCATTTTCGTTTCGCGGA.AGAAAGAAAA.GATCTAGA.AACTAG.ATTT.GCAGGGAAG.AAGACGAAGAAGAA.GAAGGG.CGTTTA.TGAA.GAC.GCTCTTCTTTTAGATCTAGATCT.GA.TT.TT.TTCG.A.T.T.T.CTA.GGTTT.TTACAGAGCTGTTTGATGCTATAT.TTATAAGCGAA.AGTATCCATCTGT.ATGTA.ACGGCACGTATGATACACGT.GTAGTGATGTAATTGGGTTGTC.GT.TAAAACCACG.ATTTGTTGA.TA.TCCTCGTGA.G.TTGCGTATTTTC.TAATTTTGA.A.TTTTGAT.TCCT.TAGATTCT.G.TT.TGGCAATCGCT.T.TCTGA.C.CGTTTCTCTTTATTTTTGAAATAGCAAA.ATT.CCTTGAATTGCGTGGAAATGAA.CCGGAA.TTT.AATTA.G.AAT.T.G.AACCGGAT.CAG.AC.CAATA.TTTAAA.GTAAACCGAAACGATAAGAAAC.TAGTATTA.ACCAAAATCTTCGAAATGGTAACCAAAAATTCAAAGCTT.TGA.GTAAATGATGAG.AGCGCTA.GCGGCG.GCTTCAC.G.G.CCA.CT.GTTTTCCGATTTGCC.GAGTCTCGTTCG.T.TC.ATGG.CTT.CCGACTTCT.A.G.
JJ=   397  MV=                C.TTCAAA.AATAC.AGGTCATCTCTGTTTAAAAAAAAAAAA.AAATTTATCC.AGGTCAAA.AGACTT.TTGA.GTTTTGAGT.TTATCTTATAAAGC.TCAAGC.TGACAC.GTGT.TTC.CCTGAAAAAACTCGAAACTGTTT.CG.AA.CT.GTTG.C.T.T.C.TCA.GAAAT.TTCACTGTTCAATTGGGATTTGGA.TCATTGAGAAA.ATCAAGCAAATAT.CTACT.TAATTTATTTTTGGTTGACT.TATTCTTTCGTGGATTAATATT.TG.ATACTCATTC.ATTTATTCA.TT.CATTTGGAT.T.ATTTTTGCTTAA.TTGAATAAT.A.TTTTTAA.TACT.CCTCGATT.T.AT.AATGTTAAATT.T.ATTTG.T.TGATTCATTCATTTTGTAATATTAATTG.AGC.TTTAAAAGCGTTAGATTTTTTT.GGTGAA.TGT.GGCTT.T.CGT.T.G.TGATTGCT.AGG.AA.ACTTC.GTGGAT.GCTACAAAAATGACCGACTAAT.GAACTAAC.TATAAAAAACCAACGCAGATTGTATTGACATCACAACAT.CAA.CTCTTGTTTTGC.ATTCTTA.CCCATC.GCTTTCA.C.A.AAA.CA.ACAAATTTACAACTT.TTGGTTTTCGTT.C.TA.TTTT.CGG.TTTATCAAT.T.C.
JJ=   398  MV=                C.GGTAGT.TTCTT.CTGACATCGTCGCCTTTTGTTCTACAG.ACGGACAAAC.GAAGTACT.TGTGCT.ATTA.AGAACCAAC.TGTTTACTTCCATA.ACGTTA.CTACTA.GTTA.GAT.AGAGAAAATGAGAGAATATTGAT.AC.AA.CG.TGCG.T.T.C.G.ACT.TAGGT.CAAGTTAAATAGGTGAGTCCACAG.CACTAGCATTT.CAGGTAGGATTTG.GCATC.TTGCCTCAAAGTATATAACA.AACAAATAATACAAAATTACAC.AC.ATATTGACAT.ATTATGTGA.TA.ATAATATAT.T.TGGGAAATTTTC.AAAATAGAC.T.GTTTTCT.TAAA.ACTTAATT.A.GG.AATTTGGGCAG.T.TTCAA.T.ATTTAAATTAGAAAATAGGCATGTTTTA.CTG.TGCAACACTATGTAGAAGATTT.TCTAAC.TCT.CAAAA.T.CTT.T.G.TTTATTTA.CTA.TT.TGTGC.CATTGA.ATTTTTTTTTTCTAATGTTTCC.ACTTACTT.TTTTTTCTTTCTCTCTCCCCCTTATCTCTTCCATCGATT.ATT.TTCAGCCTCTTT.CCTCTAT.TTTTTT.GTTGAAA.T.C.CTC.TA.AATGATCTTGCAGAG.ATGGCATGTATG.A.AG.AAGG.CAC.TACCATTCA.T.T.
JJ=   399  MV=                T.TAAAAA.TGGCG.TTTTCTACAACTCTTTTAGAATATTAA.CCCGCTATTC.TTAACATT.TAAACT.AATG.TGACCATTC.TAAAATTGATATTC.CCTTTA.CGTGTT.GGAC.TTT.ATTAATAAACTGATTAACAAATA.AA.GT.GT.ATTA.T.T.T.A.TCA.TCATA.ATATATTTAGCAAACTCAATTTCT.TATCAATTGTG.TCTACCCAATAAA.CTAAT.TTTTATAAATCTCATTTTAT.GAAACAAATTAGTGTCTTCAGT.GG.GACATCCGAC.ATTCACATA.GT.TGACCTTAA.A.ACTTACAAAACC.ATACTATTA.A.AAACCAA.TTAA.AAAACAAG.A.TT.AAAAAGTTATC.G.AGCCG.T.TACACCTTAATTGAATTA.TTCTGTCTT.CGT.CCTTAAGTCATAACGGTCATAT.TTTCAA.AAA.CAAAA.A.CGA.C.C.GTTAATCC.CAA.CA.AAATC.TCTACT.TTCTCTTACCTCAACTTTGTTT.CTTATGTA.TGCATATAAACCCCAAATCAAAGTGAACTTATCAAGAAA.CAC.AAAAACAAACAT.CAAAACC.CCAAAA.AAAAACC.A.A.AGT.TC.TCTTCTTGAATTCGA.GAAAATGGGAAT.G.TC.GAAA.TCG.AAAGGCAAC.A.C.
JJ=   400  MV=                A.CACAGA.GAGAA.GGAAAATGTTTGCGTTGTGTTCTTCAC.ATGCCAAAGT.AATGTCTC.GGAAAA.CACA.TGTCACAGA.TTCAAGAAAGATTA.ACGAGA.GCTCTG.TATA.TTC.TACAGCTGAGTTGTTGTATAAAA.CA.AA.AG.TGAT.G.G.T.T.TTC.TATAG.AGTTATGAGACTTTTTTTTTTCTT.TTGGTTTGTTG.TGAAGTGATCGTT.CATAC.ATTATAAAGATGGATTCTCA.CATGATGAATCAAACGAGTTCC.TA.GAACCAAGGA.CATTGATCT.TA.AATTGATAA.C.AGTGTTTCAAGT.ATACATTTT.T.ACAAAAC.AAAA.CTTTTTTT.T.TT.TGCAGATCAGA.A.TTGCC.A.AAACTTACAAAGTTTGAGTTTTTATTCA.TTG.TAGTCTAAACTCTAACCGGTTT.GAGTAT.AGC.TTTTA.C.TAA.A.T.GGTGAGAC.AC..GA.CCGTG.TTTTAA.ACGCGATTCTAATGCTTTTCAA..CGATACC.TTAAATGTTACAAACGCACTTTACTGGTGATCGCTACGG.TGA.ACAGTCTCTGTC.GCTTCAT.CGGAGC.ATTGAGC.A.A.CAC.AA.TGGAGGAGGAACCGG.AGAGAAGGAAAG.C.TA.TCGC.TCT.CTTCATGGC.T.T.
JJ=   401  MV=                T.CGGTAC.CGTAT.C.TGTCTTTTCATTATACACTCACTTT.TCCCAAAAAA.AATTCACT.TACTCC.ACCA.TTCGATAAT.AAAAATTATAAGTA.CTCAAC.AAAAAA.TCTA.AAC.TTCAAAATTATCAAACTTTTTTT.TT.TT.CT.TTTA.A.G.G.A.TTA.CTCAA.CTTGATTTCGTGATTAGACTAAGC.GTGAACAATAA.AGAGCTGATTTGG.TTGAA.TATATATGACACAAATTTTG.CACGAATCAAGTTTAACACTTA.TC.GTGGTTCAAG.TTTTTCATT.TT.TATAGTTTT.T.TATTGTTTTTAT.ATTATGTAT.G.TTTAGAA.TTTT.AATATTTC.T.AA.TAATTATTATG.T.TTGGT.G.AAATATATTATAATATTATATATTTATT.TTT.TTAAAGAAATCCACTTAAGAAT.TCCACC.ATT.GAACA.A.TAA.A.A.AATATAAG.GAT.TC.AACAA.AAAATT.TAAACTTTAATTTATTCAAAAT.TTAGTATT.ATAAAATTGTAAGGAGTTCTAATGATGGATCTGGTGAAA.AAA.AGAGTGATGATG.ATGGATC.CGGTGA.GAAAAAG.A.G.CAA.TG.ATGGATCCGGCGATG.GGAAAAAGAGTG.A.TG.ATGG.ATC.CAGCAATAA.T.G.
JJ=   402  MV=                A.CGATGA.TGTTT.GTTAGTTGTGACTCATGTGCTCGAATA.TCCATGGATA.GTTTAAAT.ACATCT.CTCT.AGCTAGAGA.AAAAGAAAGCGGAA.ATAAAG.ATATAA.AAAT.ATT.TGGAAAGAAAGATACTGGGAGCA.AT.TT.AG.CTAC.A.G.C.A.TGA.CGATG.AGTCTTACTTTGATTCTGTCAACA.TTATTAACCTG.AGACAATCCCAAA.AGTCT.TTCGTCCCAATATTGAATCT.TCTAATTTTGATATCTATGTGA.TT.TTGCATATGC.ACTACCTGA.GA.GACCAACAG.T.ACCTAGAGGCCA.ACTTGTCCT.T.TTTATTC.ACCT.TTCTTGCA.T.GA.CTTTTCCTATG.T.TGAAA.A.GTTAGACTCCTCTTTTACACTTCATGTA.CCC.CACTCCTATACGTATTTAATCT.AAATAT.ATA.TACCCAC.CAA.T.C.CTCTCCAT.CTA.CA.CAAAC.AGCCCA.AATATCAAACCTTTCATCTCTA.TATCTTTA.ACCTTGACTGCTTCTCTTCTTCTACAAGAAACCAGAAAA.AAA.GAAAAGAAAAGA.AAAAGAA.GAGATT.AGGGATG.G.G.TTT.CT.TAGAGTTGTTGGAGG.TGGCTTCAATGC.C.AA.TCGT.TCA.AGTTCTTCT.T.A.
JJ=   403  MV=                T.CAGCGT.ACTTT.GAATATAAATAAATCCTAAAACTCAAA.CTAATAAAAA.AAGTATTT.TTTTGT.GTAG.TATTAAAAG.ATGCAGAATCCGAA.ATAATG.TATTTT.ATTG.TAG.AAGTGATTCAAAAGACCTTATCT.CG.TA.GT.CACT.T.G.T.A.GCA.TTATT.GGTTTAAGGTTAAAGAAAACATTT.AAAACTCTGTA.TACATCATACATG.ACATC.TTTACAAATTGCAAAATATA.CATTTTTAATCAGCTACTCTAT.TC.TTAAATTCCT.TTAATTAAC.GA.GGTTATACA.G.TTCGATACGTTT.AAGCAACAA.A.AAGTTCG.ATGC.CACTAATA.A.TT.TAATTTTTGTT.C.TCTTC.T.TATCTTATAGATTGTTGCAGCCTGCAGG.CTT.GCAGCATAACGAGTTACATAAC.TATATA.CAA.AGGCC.C.AAT.A.G.ACACCTCA.AAG.GC.CCAAT.AAAAAA.GCCCAGGAAAAACGAAAACGAA.GATATGAA.GTTCTTCTCTAATCCGAAGCAAGAGGCTCAAACTCACTT.TCA.CTTGCACAAAGA.TAAGGAA.ACCATG.TCTGTGT.C.A.GCG.AT.CTTTGGTACCGGAAT.CGTCACCGTTGC.T.GC.TTCT.CCG.GTTCTCCGC.C.A.
JJ=   404  MV=                A.TTTCAA.TTGTT.AACTTTTTTTTTTTTTTTTTTTGTTGT.TAAAAAACTT.CTTTATAC.TAATTA.GTTA.GGATGGTTG.ATAAACATTGAATT.CGAATA.TGTGTT.TGTT.CCC.TGCATTATCGGTTGAGCTGATGT.TG.TA.CT.CATT.T.A.G.C.CAA.AACAC.TAATTAAAAATCCATCATCTAGTG.TATGGTTATAG.AAGTTTTATCTTA.ATTAA.GTGCACTAACTCATGTCCTT.ATAGATTCTGTTTACATGTCTG.TC.TCGTTTCTAA.TCGGTTAAA.CA.TGATGATTA.A.TAAGCAATCAAA.GGAATAGTC.A.GTTTTTG.TTTT.ATTTTTTG.C.TA.TTTTGTATATA.A.TAACA.C.GAAACTATTATTGAACGTGGAAGGTCAA.CGA.AAAGGTGTTTATTCAGCAAGAG.GAAAGG.GTA.AA.AC.T.AGA.A.T.TTCAGCTC.TCC.GT.CTCAC.AACTAA.AGTCAATGCAAAAAAGCTAAGC.TAAGTTTT.CGCTTATATAAACACGATCAAAACTCATTATTCAACAAA.GTC.TTCGTTTCATTT.TTCATTT.TTCATT.TCTCAAC.C.A.AAA.AA.AAAAAGAGTGATTTT.TTTTTTAATCAT.C.AG.TCAA.ATG.GAAAGGGGA.A.G.
JJ=   405  MV=                A.TCAGAT.AACAT.GCCTTATCCCATCTAGCGAAACAAATT.AGAGAGATTA.AACTGTTG.GAGATA.AATT.TAGAACTCG.GTTGATCACAACTC.AACATT.TCGCAC.TCAA.ACA.TTACAAAAATACTAGTCTCCTAC.AT.CA.GG.ATTA.C.A.A.A.GTG.GTCTT.CCGCATTTGTTCATTTGGAAAAAT.ATACAACCAAA.CAAGCGCATTCGA.TGATA.CAAATTCTTGTACCACATTG.AAATTCACTTACAATATTTTAA.TT.CGAACAAATT.TAGCTGAGA.AT.GTCTTTATT.G.ATAGCAAAAAGT.TGTGTTAAT.T.TATATTT.TACG.CATCCACA.T.TT.GTGTGTTTTAT.G.CTTTC.A.CATTTGTAAAGAATTTCTTTGAACAGTT.GTG.AAAATTTTCAACATTTATGAAA.GAAAAG.AAA.AAACC.A.CTT.A.A.TAATTTTC.AAC.AT.TTATG.AAATTT.GAAAAATGTGTTAATTACTACG.TGTTTATG.TAAAGTTATATGACCCGTCTTGCCCATTCTCTCCCCGAC.GAA.GACACACACAGA.CAAACAA.ATCCTA.GCTTAGC.A.C.CGT.CG.CGACCGAATTCGAAA.TTCCGGTAACCC.A.AT.CGCC.GGG.AAAATCCAC.C.G.
JJ=   406  MV=                C.TCGTGG.CTAAG.AAGAGATGCAATTAAAAAAACACTTAA.TCTAAACTAA.TACTACTT.AGTTAG.CCTG.GCCATACTA.TTATTAAAGATGTT.TTAATC.TTATGC.AATA.GTT.TTTTTTTTTGTCAAACAATCTTA.TG.TA.AT.AGTT.T.A.A.G.TTT.GTCAA.TTTGTCTTATTAAAACAGGAGGAA.CTGCACAACTC.TACCAAAAAAAAA.AAAAG.TCTCAAAGACTGTGCCAAAT.CTTGCCTTTATGACTCCAAAGT.GC.ACGTTTATTC.AGATAAAGT.AT.TCAAAAAAC.A.ACCAAATGGAAA.TGAGATTAG.A.GAGCGAG.GTTC.AGAGATGA.T.GG.GCGACTAGTTG.C.AAATA.C.AAAGTGTTGTTTAAATGAAAAGTGATTA.ATT.ATTTATATAGATCTTTATTGGA.CCCAAT.GCT.ATCAC.C.TCA.T.C.TCAATTAT.CAA.GC.CCATG.GGTTGG.TCTCATCAAAGCCCAATCAAAG.CTTCCCAA.ACAAAAAGGAATTAAGATGAACAAACAAAAAAAAACACT.TCG.GAGCAAAAGATC.TGGCCAC.CACAAC.ACAACGA.T.C.GAC.GA.ATACAATAGGAAAAT.TTGAAATCTCGT.C.GA.TGAA.GAT.GACTGCTAA.G.A.
JJ=   407  MV=                T.GCGCCG.TGAGC.TTGACTCCGGCGGGTAATGGTAGACTA.CCAGAAGTGG.TTCCGGTG.TAAGAC.AAAA.CTGTTCGTT.TCAAATTGTAACGT.TTGTGT.TGTGAA.GCCT.TGT.AGCAACAATCATTGTTGTATTGG.GA.GA.GA.AGCC.T.A.T.G.TAT.AATCT.GGCTTGACCTTTTTCCAAATAAAA.TACAGAAGAAA.AAAAGACTGTTTT.TCGTT.TGCAAGATAATTTACGAAAC.TTGTAATATTTGGGCCTCAAAC.TT.TGTACCATAT.TAATGAAAC.GA.TTGTTTTTA.C.ATATAAGGATTT.ACGTATTTT.T.GACTTTT.GACT.ACATCTTT.T.TC.TATTTAATCAC.T.CACTT.T.TTTTTTTTTTTTTTTCGCCATTTAATCA.CTC.ACTTTTGACTTCATATATGTAT.TCTAGT.AGT.CGTAC.C.CAA.T.T.GTTGTAAT.GGG.CC.TTCAA.AGGCCT.CTTGTAGTAATGGGCCTATTAA.TTTGTAAA.TAACCAAACCCGAAGTTTCGTCTCCTGAGTCATTTCACG.ACT.GATGTTTTTCTT.CTCCGAC.GCTACA.ATCGGTG.T.C.TGT.TT.CCGAAGTTGTTCGTT.CCATTAGAGCTT.C.AG.ATTT.CGT.CGTTTGGTA.A.T.
JJ=   408  MV=                T.TCAAGT.TGGAA.CCCGAGTGTCGTCAAAATTGTCCCTAG.AAAAAGAAAA.AAGAAACG.CGTAAC.AACA.ACATTCTAA.ACCAAAGAAGAGGA.CAAAGC.GAAAAA.GGCA.ATG.AAAAGGGTAATAATCAATGGCTA.TT.GG.CC.TTGC.G.A.A.A.CTA.AAAAC.AATGACCAAGCATAGTCATTTGGT.TAGGCATTTAC.GACCGTTGAATAA.GACAT.CAAATCAAAGATGGTCCCTT.TTAATAAGAGGCCCAAATCACA.TC.TACCATTTTT.ATGGTGATG.AA.ATCGATTTA.C.GCCAAACTTACC.TTGGTTGTT.G.AAACTTG.AAAG.GTGTTTGA.T.CA.CTACTATCGTG.G.TTTGA.A.GATGTAAAAGTATTTTCATTTTTTGATT.GAA.TATGCATATTTATTTTAAATAA.AACCCA.CTA.TTATG.A.GAA.T.A.TTGTGCCA.ATG.AC.ATCTC.TAAAAG.AAAAAAAAAAAGGTCACTTTCT.TTCTCACA.CTTTAAGGATACAACAAACAATCTCAATTTCTTTTTGTT.ATC.TTTTTCTTTCTT.TCTAAAG.CAAACA.TTTTTGG.A.A.AAT.AA.CAAAAGAATAAATAG.CAGAGAGTCTGT.A.AC.GAGA.AGA.AGGACGAAT.A.T.
JJ=   409  MV=                C.TCTCTC.TTTTT.CTTGATTAATCTTATAAATAGACGTTA.AGTAGGAAAT.TGAACATT.TGAGTG.ATAT.GGTTATTAA.CTTTAAGACTCTGC.GAAGTG.ATGAAG.CTGC.TTG.CTTTAATATTAAAAAAGATATAT.TC.CA.AT.CCTT.T.T.A.A.TGG.TTATT.GAAACTAATGTCAAGACACAATAT.TTTGATACAAA.TTAACTAAAATTT.CTTCA.AAAAATCATTGGTCCGTGAA.TAACTTCATAAGAAGCAAAGCA.TA.AAACTAACCT.TGATTTTTG.GA.AGGAAGACT.T.AGTTAAAATACC.TTGGGTTTT.G.AGAGAAA.ATAC.AGTTTTGT.C.TA.TTGTCGAAATG.T.TAAAA.G.TTTGAATATTTTCATAAGTAAGAATTAC.TAA.TTTATAATAATAGCACACACAT.CCACGA.AAA.AACGG.A.AGA.A.A.ATCCGGTG.GCG.CC.CAAAT.CACTGC.AGTATATAATAATCCGAAACAA.AACTTATA.ATCATATAAAATAAGCAAAGTAATTTCAATCTTATTATT.AGT.CTTCCCAAGAAG.GCAACAA.CACCAA.ACGAGAA.G.A.AAG.AG.ACAGAGAGAGATAAA.GCAAAACCCAAA.G.TC.CAAG.GTC.ACCTTCTTC.A.A.
JJ=   410  MV=                C.CTCTAA.CTGTT.AAGCATATAATAATTTGGATTTGAATC.TGTTATAGGT.TACACCAT.TCCGGC.GGCT.TAAAAAGGA.ACGAAACCAACAGA.ATTTGG.ATTTGC.TATA.AAA.ATTAATAAAACGTATTAGTATCT.GA.AT.AA.TGAT.G.A.T.G.ATG.GATGT.TATCAGGATTTTAGGTCTTGTAGT.ATAAGCAAAAT.GGGGTTGATGGTC.GGAAG.ATATAATTAATGAAAATATG.TTTGTGTTTTTTTATTTTGAAC.AC.CTAAAGTAAA.CATCTGAAC.TA.GCAAAACGA.G.CAATTAAACATC.TGACCACAT.A.AATAATC.CATT.TTTTATCT.C.TA.TTTTAACCTCG.T.AGTTA.G.ATAATTAATTTATGACCAAAAAGAAAGT.AAA.TAACTAAAATGAGAAAATGAAA.ACCACG.AGC.TCCCA.A.ATT.T.C.CTGCGGCT.TCT.TT.AGCCT.CTTGTT.TCGTTTATGTACCACTTTCTCG.ACTCCACA.CTTTATAAACCAAATCCTCCACGAAACTCCAAACACATT.GTC.CAAAGATCAATA.CACACTG.TTTTAA.GAAGAAT.T.T.GAA.AA.GAAAAAGAAAAAAAG.AAGATGAATGCC.G.GA.AAGC.AAG.CTTCGTGGG.C.G.
JJ=   411  MV=                G.TGGCGA.CTTTT.TCTTTGGGATCTTAAAAAAATTGAGGA.AGAAAATAGT.AAAATAGT.CAAACT.TAGG.TTACATCAT.AATGGGCCAATTCT.TTGAGT.TGTGAT.TGAT.CTC.CAAAGATATACATAGATTTACAC.AA.GA.TC.AAAA.G.A.A.A.AAC.AATTG.GGCCTAAACCCCAAGCCCATATCA.ACGTCCATTAT.CATTAAGATTCCT.TTTTT.TCTTGAAATTTGAAAATTTG.AAATTCGATTCAAATCTACTCT.CT.CTGTTTTTTT.CCCATAAAA.AT.CTGAAAAAC.C.AGAAGCTTCTTC.ATCACTTTT.C.CTCTTGA.TATC.TTCCATTA.G.TT.GGCCGATACAC.A.TGACG.C.CAAATACATCAATGGCGACTCTTCTCTG.TTT.TTTAGTTATATCAAACTCCCAC.CCAACC.TGC.AGAAG.A.AAA.A.A.TGGTGTCT.ATA.AA.CACAT.CCCCTT.ACGATTTCTTCTCTATCTCTCT.CACAGTAT.CTATATATACGCACACAAACCCAGATTCAGTTTCTCATC.AGT.ATCATCAACAAA.AATATCA.AAGATT.CTGCTTT.A.G.AAA.CT.GTCCATGGATGCTAA.TGGAGGACCTGT.A.CA.GATC.CGG.ACCCAAAAC.T.A.
JJ=   412  MV=                C.GTCAAG.CCTAA.AGTATAGCTAGTTAATGCTTAATGCGT.AATATAAATA.TAGTTGGT.ATATGA.TTAA.ATACTAGTA.AGTCTGGTTTTCAA.GTAATG.CAGTTT.AAAT.GGT.TCACTGATGAATTAAAATTGACA.CA.CA.AT.AAAT.T.G.T.T.TAA.ACATA.ATATAAATGAGGAAATTAATGTTT.TGAAGGAACTT.CAATACAGTATAA.GAATA.TATGTGTTTCTCAAAATGGT.GATTTATGTATAGTTTTCTAGG.GT.CTCTCCTTAA.CTCCGTTGC.TA.GACATAATT.G.GTGTTCGTGTAT.AAATGATTT.G.AATCTAA.CAAA.TTGTTAGG.T.TG.AATAAAATTTT.G.CAGCA.A.ATTTGAAGGTGGATGAATTTAAGAGCCG.TTA.ATATAGAAGAACTGCAAAAGTA.CGTTAT.CTA.TTTGT.G.TAA.A.G.CCAACCAC.CAA.AA.AACA..ACGCAT.TTTGGTTCCTTTAATAATCATT.TCTTTCTT.TTATATAAACCTAAGATACGTTCCCCATATTTCACTCAC.TCA.AGAAGACATCTA.AAGCCAT.CAAAAA.TATATCC.A.T.AGA.AG.CTTCATCGAAATGGC.GAATCAAGCAGC.T.GC.TGCA.GCA.TTCTTCCTT.T.T.
JJ=   413  MV=                C.GCTTTA.GCAAA.AAGTAAGTAAATCCAAAATTATATAGA.TACTAAATTA.AATTCCAA.ATCTAT.TGAT.ATTTTTCAT.ACATTTAGTATAAA.ATAATA.TAGATT.TTTA.TCA.ATTAAGATTTTCTTTACAAAAAT.AT.CA.TT.ATAT.G.A.C.A.AAT.ATCAG.TTGTTTAGATTTTTTTCCTCAGAT.ATTTTCAGTAT.AAAGATAACAATC.ATTTT.CTTAAGTTTGACAAAAAAAT.AAAACAATCATTTTCTAAATTA.TG.TTCTTTAATT.GATCAAAAG.CA.AAAAACCAA.T.CACTTTTAATAA.CGTAAAAAG.A.AAAGAGA.AACA.GTAATTTG.A.CT.AATTTTTTTAT.A.TAAGT.G.GTCCTTTACACGTCATAACTGCG.TCTT.CTA.CGAAAAGCCCTGTCAACATAGC.GAAACC.TTA.ATGAC.C.TTT.C.T.TTGGTTAT.ACC.GA.CGTTG.AAGCCC.ACGTGGCAATACTTCACACGTG.CACATGCG.TGTGTATATATATAACCCACACATACATAAACCTCTTTG.AGA.GCAAATCAAAGT.GTAAAAA.GAAGAA.GAAAAAA.A.A.GAG.AA.CGAAGAAGATAGAAA.AATGGAATGCAG.A.AA.ACAC.AAC.CACCAAGGC.A.A.
JJ=   414  MV=                C.AGAGGA.GTTCT.TTCTGTAGCATATACCTTTAGATGTTG.ACATCTTTTC.CATTCAAG.ATACAC.TTGG.AGACTAAAT.TTTACGGTTTCAAG.ATGATC.TAAAGC.TTAC.CAA.TTGAAGGGAACTGAAATATTTGT.AA.TA.TA.TAAC.A.A.A.A.CTT.CTCAA.ATTCTTTTATTTTCATGTCGTATT.TATTGTAAAAC.TGTTTTTTGGGGT.AAAAT.ATAATTTTACATTCATACCA.AAAAAAAAAAAAAACTTAATTT.TT.CTGAACTAGA.AGGATGATG.GA.CCAACTGTA.C.ACATTAATAACG.TGGTCCGGA.A.TTATTTT.ATCA.AATAAAGA.A.AA.TAAATTTCTAT.G.ACCCA.A.TAATGTAATGCTCTAATATTTTATTTTA.TAA.TTTGTAAAATTAATGCTCACTA.AATACT.TTA.GGTTG.A.AAA.A.T.GAAGAAGA.GAA.GT.TTCTA.GCATGA.TTAAAAGAAACAGTATTCTTAA.GCGTCATC.TTCTCTATATAAACCAAGGCAACAAGTGTTATTTCATCA.ACC.AAAACAAAACAA.AAGAAGA.AACACG.AGTGGAA.G.C.TTT.TA.AACAAAATTAAAAAA.GAGAGAGAGAAA.T.GG.CGAC.GTC.GGGAACATA.C.G.
JJ=   415  MV=                T.GACGCA.GGTGA.GAGAGAGGGAGAGAGATCTTCGCATTA.AATTTGTAAT.TGCTGAAT.ATATGA.TGTT.TACTCTTGC.GCTGGGCAAAATAT.TCGTTA.GATCCG.ATTT.GAT.CCGTTATTCGGTTGAATTCGATT.CG.AA.AA.ATCT.G.G.A.T.GTC.CGTCG.TTTTACAAGGCAAATCAAACACTG.AAAAATAATAT.CTTCTTGCTTTGT.TTTAA.ATGTTGATTTAAGGGAATGT.TTTGTGTTTATCAAAAAAAAAA.AG.GGGAATGTTT.TGATTGGTG.GA.GTGTTGCTT.T.GAGAAAGAATGA.AAGAATAAT.A.AGCAGAG.GGAG.TCAAAGCC.T.CA.AAGGATTCGGA.A.TAGTT.T.GACTTAAGTTTTTACACAGTAACAGACC.AGA.ACAAACCGGTTGACACTCTTAA.AAAATA.AAA.TAAGA.A.AAG.T.A.GTAGTAGT.ACA.CT.TGTAT.TGCTAT.CTTTACGCGGTATTGAATATTC.AACAAAGA.ATTTAGCTAAATACATTTCGTTATCATCAACTCAGTGTG.AGG.TCTTTCTTCATT.TGGTTTC.AAGAGA.AAGTTTT.T.T.TCC.TT.TTTCTAATTTACGTT.TTGAGATGGGTT.G.GT.GGAG.GAA.GAAGAAGAA.G.C.
JJ=   416  MV=                C.TAAATC.CGAAG.ATTGGAGCTTGGTTTGTTGTCTATCAT.CAACTATCAC.AATGGGTG.CTCTCA.GAAG.AAGAAATGT.TGGTTTGATTGATT.CAAAGG.GTTGTT.CTAA.GTT.GTTTCCTGTTTTACAATCTCCTC.CT.CT.TA.CTAC.T.A.C.T.TCA.ATGTC.TCAGTCCAATGGTCCATTCTCTTC.TCTTGTCATTT.GTGTCACTGGTTT.ATCCA.AAGGTAAAGACTTTGTTCCT.TTTTCAATCTCTATTAGGCAGA.AA.GTTTGAATTT.TTATGTTCC.AT.CAATATTAA.A.GTTTTATTCTTC.TAGACTTTC.A.GATTCTG.TTGT.TATAACTT.T.GG.TTTTATGTTTG.T.AAATT.T.AAAGAATTTGTTCCTCTTCAATCTCCAT.TAG.TCAGAACTCAGAAGTAGGATAT.TTATGT.TAA.TCAAT.C.TTT.A.G.ATTTCAGA.TGC.TG.TTGTG.AATGTG.ATCTTGTTGTATTCATAACATT.GGTTTTGT.GTTGTGATATGTTAAATTGCTTTGTT.TCTTTGCAGATG.CAA.GAAAACAAGTCA.AGGAAGC.GACAGA.GAGACTC.G.G.AGG.CG.AGTACACTCCTCATC.TTCACCAGCGAT.G.TA.CTCA.TTT.GGTTGTTCA.G.A.
JJ=   417  MV=                T.ATCCTT.TTTCT.ATATAAGAACAATTAAGAATGTGAACA.GAAAAAAATG.TTAGTTTT.TAATCT.ACTT.TGAAATTCA.GAAACATGATGTGC.AGGAAA.AATAAA.GTGG.TAA.TAAAAATTCTCAAAGTCAAATTC.AA.TG.TC.AAAT.A.C.A.T.ACA.ACAAA.TTAAAAAGATCAATACATATGAAT.ATTTGATATAT.GTTTTTATTATAA.CCAAC.TACTTACACTTGTGCATGTT.AATGTTTTACATGATACCTATT.AG.ATAGTGCTTT.ACTATAATA.AT.TGTTAATAA.T.AGGTAAAGTGAG.TGTATAGTC.A.GATGTTG.ATAT.GTCCTACT.T.TA.TCCCATAAATA.T.TTAAC.T.TTTGTTAATACTCCGACCAAGAATTAGT.TGC.GTATACGTCCAAAATAACACCA.ACAAGA.CAA.TGGAG.A.GAT.G.T.CCACTACT.TTC.AT.TTGAT.ATCTGA.CTATGAATCCCATTTGTCCACT.AACTTTTC.ATCTTTATATATATTCCTATGTCAATACGAATTAGAATC.AGT.ATTAGTCCAAAT.TGAGGAA.AAAGAG.AGAGAGA.G.A.GAG.AG.AGAGAGAGGAGAAAA.TGAGAATGAAGA.T.CG.ACAC.AGA.CAGCATTGT.A.G.
JJ=   418  MV=                T.GCCATT.GAGTA.TTTAGATTTCAGCTCAATAGACATCGT.TTTCTAACAC.ATTACCAC.CTTCGC.ACAT.CGATTGATT.TCAAATTAAACCCC.AGAATA.TAGAAC.ACGA.AAC.CTAAACTTCAGCAATCGAAACAA.AC.TT.CA.AAAA.C.T.C.T.TAT.AAAAC.AACAAATTGAATCAAAACAAAAAC.TAGAACAGATG.AAGAAGAAGATGA.TGATG.ATGAAAAGAGTATTTACCTG.CCACGCTGAAAGTTTCTACACA.GT.TCCTTCCTCA.TACTCGCAGCTA.AAACCTTCG.A.ACTGTGTACGTA.TGTGCGTAT.A.TATATAT.GTAG.TTTTGCTT.C.TC.TCGAGAAAAAT.G.AAGAA.G.CGTTAGATTGACGAAGAGTGTATCAACA.GAA.CAAAAGGAAGTCTCTATGTAAA.TTACCA.TAT.TACCC.T.TAC.A.T.ATCTTCAA.AGT.AT.TTAGG.GTTATA.AACGTAACTCCAATACACTTCA.TCATCCTC.ATTCTCTTATCCATCAATCGTTACTTCGTTTCTTCTCTA.TCA.CCAGGAAAAAAG.AAGAAGA.TAGCTC.CTGAAGA.C.A.AAA.AT.GGCGGTTTCTCTCCC.GAACTCGTTTCT.T.CA.GATT.AGC.CCATGTGTT.C.C.
JJ=   419  MV=                T.TCTCTG.CAAAA.ACCAATCTTTCCAAAGAAAGTGCACTT.CGAAGATCCA.AGAGTTGA.TATTCC.CATG.TTGAAATGA.ATAAAGGTTGAAAA.AACTTT.TTTGCA.GTCC.AAA.AAATAAAATGAAAATGTCTTCGG.TT.GG.TT.CCAA.T.T.C.C.AAT.CTAAG.GGTGATTGGCAAAGTTTGACTTAT.GTAATATCCTT.TATGTATTTGGAG.AATAT.ATTAGCACTACTTTATTTAA.AATAAATATTCTTTATCA.AAA.AA.GAATATATGA.ACACTCAAA.TA.AGATCTCGA.T.TTAGTCAATTAC.AGCATAATT.G.TTGCAAC.ACGT.TAATGTTT.C.AT.TTTCTGTTCTT.T.TTTGT.T.CTCTTTGTTGCGTATCTCCATGTCATTA.AAT.TGCTAACACTCGTTTTTAGTTG.GGTTTT.AAT.TTCAT.T.TCT.T.A.ATTAAGAC.TAA.AA.AATTG.ATTTTT.TTTAGACCGAACCGGTTAATCC.GAACCGAA.GACGTTCCTATATAAACCCAATTTTGAGAACAGAGCATC.ATC.ATCACACAAAAA.AGATGGC.ACCAGC.ACGAACC.C.G.AGT.CA.ACTCACTCAACGTGG.CAGTGATCGGAG.C.CG.GAGC.CGC.CGGACTCGT.A.G.
JJ=   420  MV=                C.TGCAAG.AGAGT.GGATTGTACCTCTTATGAATGATTAAT.GTGATTTATC.ATATTTCC.GCTTCA.TAAT.ATACACATG.CATATCCTTGGTTT.GTTAGT.TTCTAT.AAGA.GTA.TATTTTGATTATTTAACAATCTA.CA.AG.AA.TTAC.A.T.T.G.CGG.CAACA.AATTAAATGCTATAAATCGTGTTG.AACATATAGGG.AAATTAACATTTG.GTCAG.TAATTAACGACACGCAAGTA.TTAATAGGAAGGAAAATGAGAT.AC.GTCAAAATCA.ATGAGATAT.GA.AAACAAAGT.T.TGAGGGAAAGTG.CAATAACTC.T.CTCTCTA.TATA.TGCACAGA.T.GC.ACTGCTGCAAC.T.AGCAA.T.TTTTGTTGGTGATAATTAGAAAATGCAA.ATT.GAGAAAGTTACCGGGTCGTCTG.TACCGA.CCC.GATAC.A.GGA.A.A.AAACGGGT.ACA.AA.TCGGA.TTTAAT.ATTACATTTCTTTAAAAACGGG.TCGGACCC.ACAGTTTTATAAGCAAGAAAGAGAGAGAGAGAGAGATGC.AGA.AGAAGAAGAAGA.AGAAGAA.GAAGCT.GTGGAGA.G.A.GAG.AG.AGAGAGAGTCATATG.ATCCGTTTCTTC.T.TT.AAAG.ACA.CAGAAAGAG.A.G.
JJ=   421  MV=                A.GAGAGC.GAGAT.TATTGTTGTCTTTTGTTTTCATTTTTG.ATATATACCA.AAACAATT.TTTAAT.CATT.TTACACTCA.TACAACGATATAAG.ATTCAC.ACTTTA.AGTC.TAA.TTATTACCAAGTGAGGACAAAAG.GA.TT.TG.AAGA.T.A.T.T.GAA.GATAT.TGAAGATTCCACATGGTGATTTCA.GTTTCAAATCT.TTGAAAAGTATTG.ATTGG.AAAAGTTGTTAGAATTTTAG.AACTTGCATAATCATCGTTTCT.TA.AAGTTTTTGT.TTGCTGTGT.CT.CTGAAACCG.G.ATATGTGTAACC.GGTTTTGAG.C.TTATGTG.GTTC.CTCTGTTC.T.TG.AGGATGTAAGA.G.CTTTA.G.TTCTAATAAAATCTCTCAGAGAAAAAAA.AAA.AAAAGATTCACACTTTTCAAAT.AAAAAC.ACA.TCTGT.T.ACC.G.C.ATGTCGCA.TGA.TT.CCAAA.GACCCA.CGACAGATAGAGATTTTGACGT.GTCAAGAG.TACATCTACTTAGCCGCCATTGTGACTACCAGATGTTCA.AAC.AGAAGAAGAAGA.AGAGCTT.TAGAGA.ATCAGTC.T.G.AGT.CT.TGCTTGTTTATCAAC.GAAGAGAGACCA.T.GG.CCGA.GCC.AAAACCGAA.G.C.
JJ=   422  MV=                T.TCATGT.TGCAC.AAAATCACTTGTCACAGTCCTGATGGA.GCTTAGCCTT.ACTGGCAC.TGCACA.TATG.AAAAAAAAA.AAGGAAATCAAAAA.GAGAGG.CAAAAA.CAAA.TAA.ACAATTACATAATAAATATCTTT.AA.TA.AA.AAAA.G.A.G.A.GGT.GGTAA.TTAAGCATAAGGCCCAAGGTTGAC.AAAAACAAATT.ATGTATAAGGCCC.AGTTA.AATCTGATGACGCAGGCCCG.AAAGCAATTAGCCAATTAATGT.TT.TTCTTCGACA.ACTTATTGA.CA.AATATAGTA.A.TTTCTTTTTTTT.TTGTTTTTT.T.TTTTGAC.AAAT.ATAGTAAT.T.TC.ACTATGCCCAA.A.ATTTA.T.TTTAGTTGAAGAAAAAGGGTTTACGATG.CTA.ACCTAGCTAGTTCGTTATTAAA.TGTTCT.AGA.CTTGA.C.TAT.T.G.GCCATTTT.GAA.TA.AAAAG.TCCTCA.TATGTTAAATTTTCACATGTCG.ATCCAAGC.TCTACATATATATATTTACTCATCATTCCAAAAGCTTCC.AAA.GAAACAAAGAGT.AACAATG.AAACGA.AACAGTA.T.A.AAT.AT.TCATCACGTTACTTC.TTTTTCTTCGAG.T.CC.GTTT.TGG.TGTGTTTTC.T.T.
JJ=   423  MV=                T.CTCGTG.TTGTC.TAACCATTTTGCTAGCCTCACACGTGT.CAATGTCACT.TACTGTAA.ATAAAT.CACA.TAATAAGTT.CGATAGAGTTGATT.GACAAA.AAAAAA.AAAA.AAA.AAAAAAAGTTCGATAGAGTTTTC.AG.TT.TT.GATT.A.T.A.T.TAT.TGGTT.AATGCTGATTAATTCAAAAGTAGA.GTTTTGGTTAA.TATAAATCTAAAA.TAATC.TTAAAAAATGCATATTGAAT.TTTTTTCTGTCATTATAAGAAT.GC.ATATTGAATT.ACAAGGAAA.TA.AATAAAATA.A.ACTAGAATATTG.AATGTACAG.A.ATTAATA.AACC.ATAGTATG.T.AT.TTTGCAAAATA.A.GTAGG.A.TATCAAGTCAATATTTGTTTTTGGTTTA.ACC.ATATATATTGGATTATGAGAAA.AGTAAT.AGT.AAATG.A.ATA.T.C.TTAGAATA.TTG.AC.TGTAC.AAAATT.GATAAAGCGTATACTGTATGTA.TTTCCTTC.ATATATATATTTGTGTGTATGATTCATCCTCAAACATTC.ACT.CCGAGAAAAGAA.CTGAAAC.TAAATC.AAAATTA.A.G.ATC.CA.TCGAAGTGAAATGGC.TTCTACCAAATA.T.TT.GGTC.CTT.CTCTTCATC.T.G.
JJ=   424  MV=                C.CTCAGC.GTTCC.GCCTATAATTAGCCAAATTCTAGTAAA.TGGTTTTAAG.TAAACAAT.TATAAA.TTTG.GAAGTTTTT.TCTTCTTATAATTT.ATGAGA.AATTAA.TCAA.AAT.GATAAACAGCAATGGAAAAAAAT.AT.TG.AT.TGAT.T.T.A.T.TTT.TCTGA.ATTGTAGCAGTTCAACGTTGTCGT.ATTTCACTTGC.AACATTGTTTATC.AACAA.CATATATATGTCTTGAAAAT.ATTGCTTTTTCTTTCATATAAC.GC.CGATTATAAA.TGGACAAGT.CA.CTACAGTTA.A.AAACAGAAAAGA.AAAAAAAGA.A.CCACTTG.CGAC.TCATGACG.T.AT.CAAACGAAGTT.A.TCTAT.A.ATCTATTGGATTAAACAACATTACCTCA.CAT.GCATCACAAAAAAAATATTAAA.TCATAA.TCA.TTATT.G.ATC.C.A.CCTTTATA.TGA.TT.ATTAT.TTTTTA.TATTTTTTGTCAACTGCCCTTA.TAAGTTAA.GAGCCATAAAAGGGCTTTGATCTCCACCAAGTTCATTTC.ACC.AAAAGAAAAGTC.ATTGAAA.ACCAAA.AAAAAAG.A.A.GAA.GA.TCAAAAAAAAAAGGA.TGTCAGAAGAAG.A.AG.TGGT.GGT.GTTGAACTT.C.T.
JJ=   425  MV=                G.GCCAAG.CATGG.GTTGAGTTTAGGAACATCAGCATTTAA.GCAGGGTTAT.GTTTTGAG.AGCATC.AATT.AGAACGAAT.CAGGTTTTAGTTTC.TCTGCT.TCCACA.AAAA.ACA.TTTTGTCGTCTCCTTAGCAACCA.TT.AT.AT.CAGT.T.T.T.C.AAC.TTTAT.CTGAACATTGATGTCGAAGATAAT.CGGTTTCGTTT.GCATTACCAGAAA.ACTTC.ATGTTGGAAAGACAGAATTA.GTGTAGTTGGTTTAATCCCTAA.TG.ATGAATGAAC.TGTGTCACA.CC.ACACTACTA.C.AAGCGAGTTCTC.TAACCCTTG.A.AATGGGT.TTGT.AATCTTCA.C.CC.AAGAGAAAATC.T.AACTA.C.TCTACATAATCTCCGCTGAAAAAACACT.AAT.GGGCCTAAAAACAAAATTAGAT.TTGAAT.TCG.GAATG.C.AAA.A.G.AAAAACTA.ATG.GG.CCTAA.AACCCT.TGAGAGTTTGCTAGAATTGGGG.GGTTTTGG.AAAAATGTAGAAAAAGAGAATCCAAGTGAAAAAGAAATC.AGA.GCGAGAGAAGAA.GAGAAGA.AAGGTT.CTAGGTC.T.T.GTT.TG.CTTTCCCCTCCTGCT.AATCGACCAAGC.G.AA.TAAT.CTC.CAGCTAACC.A.C.
JJ=   426  MV=                C.GATGAA.GCGAT.GGGATCCAACTACCAAATTCTTAATTA.GGAGTTTTGT.TATGAACT.GCCGTC.TGAG.AAGATCAAG.AGAAGACAAAGGTC.TCCAAC.AATTAC.TCTT.ATA.TTATTATGCTAGAAACGACATGG.TG.TG.GT.CATG.C.A.A.G.TTA.ATAAC.CTGAAAATGACAATCACGACAAATATTAAATTTGTG.TCATTTGTATAAT.TGATT.TGATGATGGAGGCTTCTATC.CAACTGTAGCAGCCACTGACAC.TG.ACTTGGTCAA.TTTTGGCAA.CC.ATCTTTGAA.A.AATATGAAGACC.AAACTACTA.A.GAAAAAT.TAAC.ATTTACAC.G.AC.CATAAACGTCA.T.AACGA.A.TCAATCCTTCGGCTACTAAAAAGGTGAC.AAC.TTTATTTTTTAATAGGCGCAAA.TGTAGA.CAA.TTATT.G.TTT.A.T.AAGAATAC.TAA.CG.GGCTT.TGAAAT.GGACCGAAATAGGCCCAAGAGG.GGTTTAAA.TGAAGATAAACCCTAAGCTGAACAAACCTTCTTTCCTCA.TGT.GCGTCGGCTTCG.CTTCTGG.AAGATT.CTGAAAA.T.C.ACC.GA.TTTCGATGGCGACTC.GGCTCAAGGAGA.T.TG.TGAA.GAA.GTACGGAAA.A.G.
JJ=   427  MV=                T.CGCGCT.TGGTA.CTACAATTGATTATGAGATACTAATCA.CAGATTATGC.CAATGAGA.AACAGA.CCAA.AGCACCAAA.CTTAATAAGTAACA.ACTCAT.AATCCA.TGGA.AAT.CAAAAACGAAAAATTCTCCATAA.AC.AT.TG.AGAA.G.A.A.A.AAC.CAAAA.AGAAACAACAACAGCAGGGAAAAG.AAGAAAGCAAA.GACTTACGTAGAG.AACAG.ATGAACGAAAGTTTCGAATT.TGAAAGTAGGCTCGAAGAGAGA.CT.AAGACGGCGT.TTTTAGGGT.TA.ATTCATAAG.A.GAAACGTGCCGT.CGAAGAAAT.G.ACTGTCG.AGTT.TTTCTGAG.A.GA.GAAAGAAAGAC.A.TCTTA.C.TCTATACGACGTCGTTTAGCATCAAAAC.CAG.ATGATTGATTCCGCTAAACCCT.GAAACC.GTA.TATGT.A.TGT.A.A.CCCATCCT.AAA.CC.GGGAT.GAAGCG.GTTTAGTTTTTTTTTTCCTTTG.TCTTTTAT.CTGCTTTACAACGAACGGTTTAGCCCAGTTTGGGCTTCA.AAA.TAATCAAACGAA.AACAATG.GAAAAA.GCAACGG.A.G.AGA.CA.AAGGATACTGCTTCG.TCATCTTCAACC.T.TC.GTCA.TCTTCCGACGCCT.C.T.
JJ=   428  MV=                C.TCTCTG.TATTG.AGTTAATCTTTACCGTCGATTTGATTC.ACTCGCTGAC.TTTTATTT.AGACCC.GGTT.AAAGTAAAC.CAACCATATTGAGT.AGAAAC.CGAAAC.CGGA.TTA.AAATGATCAATCTTCTTCTTTAC.TT.AG.CA.ATGG.C.G.A.A.AAA.TAGTT.GATTAAAATTGGGCACTAATTATT.ATTTTCAGTAA.GTAAAAACCTCCT.TGACG.CGTGCATGTCCTTTAAACTC.TCAACTCCAAATTCCAACACCA.AA.AAAAAACATC.CTCTGAAAT.TT.TCTAAAATT.A.ATCTCTTCTTGC.TTGTGTTCA.T.CGTCCTC.GTCC.TCGTCCTC.A.TC.ATCATCATCCT.C.TGAAA.C.GTAAGGCTAATTAAAATCTCTTCGTAAA.ATG.CCAATGATGTTTTTTTTCCTTT.CTTTAA.TGA.AATCT.A.TAA.T.T.CTATATCT.TTC.TC.TTGTA.CGTTGC.AGATTGAAAATATTGGCAAGAA.GTAGTTAA.AACTTAAAACCCAAGAAACAGATTCTTACGTTTTGGAAT.CAT.GGAATCATCACA.AGAACAA.AGTTTC.TTTAGCC.C.C.ACG.AA.CCAAAGCTCGAGAAA.CTTAGCATCTAA.A.CC.TGAA.ACA.GAAGATCCA.A.T.
JJ=   429  MV=                C.ATAAGA.CTCAG.AAATGGGCTATGTTGCCATATGGCTTC.ACAATGTCAA.AACGGGAG.AGATAC.TATG.GTTAGGCAT.GATCTATGGTTTAG.GGTTAT.CAATAC.TGGC.TAA.TTATGTATCAAAGTCAAACCACC.AT.GG.CT.TTCA.T.T.T.T.TTT.TTGGT.CAGTTATTTTTTTTAAAATGCACA.TTACATTATTA.TGTTGACTCAGCA.GGATA.TAATAATGAGAAAATCTAAT.GCTATTTAAAATAGAGAAAAAT.TA.AGAAATAACT.TTCTCCTAA.TT.GTGATTTTC.T.TTTCAATGGTTG.ATTATGGAA.G.TAAATAT.TGAA.ATATCAAT.A.AC.CGCTGTGGGTC.A.AAGAG.T.CAATGACAATTATTACTTGCCCAAAAGT.TAA.TGAAAAACCAATGACGAGGTTT.ATCCAA.TGA.AAACT.C.TCC.A.C.GTGTATGT.ATG.AC.CAGTA.ATCATC.CAGCGATTTCGTAATTTCCAGT.GTAAGAAA.TGCGCTCATAAATATCATCTTCTCTATTGAGAAGAAGAA.GAA.GAATTCACAAGA.AGAATAT.TCACAG.AGAAGAG.A.G.AGC.GA.TAATAATGGCGTTTA.AGGGTTTCGCGT.G.TT.TTTC.GAT.TCTTTTGTT.G.T.
JJ=   430  MV=                T.GTCTCT.ATAAT.GTTAATAGTAAGTCCTGCATTTTGTGA.CTCTGAATCA.ACAATTTG.ATGTGT.TTTT.CTTGTGTAT.TTTTCTAAACCAGT.GTTTAT.ATATAG.ATGT.AGG.AGGATCCGTTTGGAAAGTAAGAC.AT.AT.GT.TCAT.C.T.G.C.AAA.TAATT.TTCCATGTGAAAACACATAGATAA.AAGGGTTGATC.TTTGAATACATAT.AGCGA.GCGAGGTGTATGAAAGACAA.ATGATGACGATAAGCTAGCACA.AC.AATCATTTTA.TAGTCTCTA.AT.AAGTCAAAA.A.TAAACTTACTTC.GTAATAACA.T.TTCTGCA.TATT.TTAGTTAT.G.TT.ATTATTATGTA.C.ATAAA.G.GTTAGTATAATTTTGTAAACTCCTGGAC.GAT.TAATTACTAATTTAATAACTTT.CACTTT.CAG.ACAGT.A.ATT.A.T.AAGTGTTA.CGT.TG.AAAGA.TTCGCA.TTATTCATGTGACCCATCATCT.ACTTAATA.TGTATATATATGAGACAAAAGTGCCGACTCTCTTGACAT.TAA.AAAAAAAACAGA.AACTACC.AAACAA.ATTAGAG.A.G.AGA.AA.AGAAAGAAAGAAAGA.AGGTAGAGAGGA.A.AT.GACA.GTA.GAAGAGGTA.G.G.
JJ=   431  MV=                A.GACGAT.TATTT.TTTTTTTTTTGTCATACCAAGAATAAA.AACATCAGGC.CGAGACAG.TAGTAT.AAGC.GAGGGAAGA.GATAGATTAGGTCC.TCAATT.CAAAGG.ACAC.CAA.CTTTTGATATTTTATAGCTAGCA.GC.CG.TA.AATC.A.T.A.T.TTG.TTCTA.TTTTTAGCAATACAACATTTCTTA.GACACCAAAAT.CGGTTTAGTTAAT.CAGAT.TTCAAGTATGATTTTATGAG.ATTCTAAGCATGGATGATTCTT.TT.CATTGGCTAC.TTTTAAAAT.AA.CAGAAAGGA.T.CTAAATTTTCAT.TTGTAGTAA.A.TTTGAAA.ACGT.TGGCGTGG.C.CT.TGCATATATAT.T.TAGAA.A.ATCGTACAGTGGAATTGGTTTAATTGGT.AAA.GTTTTCTAGGAATGATGTAGAC.GAAACA.AAT.AATAA.G.ATT.A.T.CCTTTAAA.AAT.TC.ACTTA.TACCAC.AATCAAATCCATATTGAATCTC.ACTCAGAA.CCCTGATAAATATCCACTCTCAGTCCATATATCACTCAA.AAC.TTCAAGAAAAAA.AGATTCT.TCAAAA.GAGCAAA.A.A.AAT.CA.ATGGAGAGAGCAAAG.TCGAGGAAGCCT.C.AT.ATCA.TGA.TGATACCAT.A.C.
JJ=   432  MV=                C.CACTTC.AATGA.ACCAGAATCCTATGATAATGATATATC.CAAAAAAAAA.CTGAATTC.AAATTG.TTGA.ATTATCTGA.GTTTAACTTTTTAT.CACACA.CAAACA.ACAA.CTG.AAACATATGGAACAAGAAAAAGA.AC.AC.TT.TATT.T.T.C.T.TGA.AAACT.CTGTAAACTTAAGAATTAGTTTAT.TTAAAAATTAA.ACCAAAGAAGCGT.TTTAA.ATGAACTAAAATCCACATTT.ATACAGCTCAATCTGTACTTCT.TT.TTTTCTAAAT.TTAGCAACA.GA.AAAATACCA.A.ATTGAACACCTT.CACATATAA.A.ATAAAAG.ATAA.ACATGAAT.T.GT.TTTGTAAGAAA.T.TTGAT.A.ACCCCACATGCATTTGGTCATTATTTAA.CAA.CAAAAAGTAGACTCAATTTTAA.TAGTAT.ATC.TTTAG.A.TCG.A.A.TCAGCATA.ATG.AC.GTATC.TTTCTG.ACGTATAGCTTTTGTCTTGGTT.GTTCTTTA.CACATCTATAATAACCAAACCTGTGTGAACAAGACCTAA.AAC.AGAGAGAAATTC.ACAACAA.AAATGG.AGACTAG.A.G.AAA.CA.AAACCAGTGATCTTT.CTCTTCCCTTTC.C.CT.TTAC.AAG.GTCACTTAA.A.C.
JJ=   433  MV=                C.CAATGT.TTAAA.TTTGTATTTATTCAAATGATCAAATCC.TTACCGGTTT.TTTCTTAC.CACTAT.TCCA.TTCCATGCT.AGGATTGGCTGCAT.CCTCTC.ATTTCA.GTCA.AGT.TAAGCTCTTTTGTCTATTACTTT.AT.TT.CA.TTCA.T.T.T.T.CTT.CTTCA.ATATTTTTTTTTTTTTTTTTTTTT.TTCTTCTTCAA.TTTTTTTTCTTGG.CAAAA.ATGTTTTACATTGACCAATT.TTTACATTCCGTATATTCTATT.AA.AACTTTCCAT.TCAAGGTTC.CT.CCAATTTCT.T.TCTCCATCTGTA.CTAATGGAA.A.ATTTAAT.AGAT.AATCAACA.A.AA.TAATATATACT.C.ATTAA.A.TAATTGTTATTAAAAGAATCTCCAAAAT.GAT.ATTTGGACGATATTCATGCAAT.CACGTC.CTA.ATCTC.C.AAA.T.A.TGCACTTT.CTT.TA.TCTTA.TAATAA.AATGATTTACTCCAAATCCTTA.CTGTCACC.AAATCAAAACCTTCATTTCATCTGCTTCGCATTATTTCT.CTG.ATTCAAGAAAAA.TGACGGT.CGAGAA.ACCACAA.G.A.AAT.GA.CCGGCGATACAAACT.CCGACGGATTCC.T.AA.CTAA.CAA.AGACGTTCA.C.A.
JJ=   434  MV=                G.AATAAA.GCACT.TTGGTACTTTTCTTTCATCTTAATTTT.TGTTAACACT.GACACTCA.ATGAAG.GGGT.GATCAATTT.GGATAACCAAAACA.AACTAA.CGGACA.AAAT.CGG.ATTTGAAACCTAACCAAACATAA.AT.TG.AC.CAAA.A.C.C.A.GTC.CCTAC.TATTTTAGTTTTAGTGTGGTCAGT.GGTAACTATTT.TCCCAAAATAAAA.AACCT.GAAAAATCCAAAACCTACTT.AACCAGAAACGGAACCGAACCG.AA.CCGATGTTAA.AACATAAAC.CA.TATTGTACT.T.GTTCTTTATCCA.AATTGAGAA.A.ATAAACT.GAAA.TTTCGAAG.C.AA.AACCTATTGGT.C.CTATT.C.GGTAATCACTTGAGTTAATGCAATTACT.TGC.GTTTGGATTCGATTCGATTCGA.TTCGGT.TTG.ACTGA.T.ATA.G.C.AAAAATAT.TTA.TA.CTGAA.TTTAAC.CGGAACTAAACCGGTTTTCATT.CCCGTCTC.TTTCAATAAACACTTCGTTGTAGGAGGATTCTCAATCGG.AGA.CAAAAATCGAAC.ATCGAAA.TGCAGA.GATCGAT.T.G.CGA.TG.ACGGCGAAGAGATTT.CTTCATCGCAAT.C.TT.CTCG.AGA.ATGGTAAAC.C.C.
JJ=   435  MV=                A.GAACTG.CTACG.CATAACAGTGTCAAGATGGAGTCTTGT.GAGTTTGTCA.TAGTTACT.ATATGG.TTAC.GTAGCCATT.TTGTGATTCCTATC.TAGTCT.AGTAGT.AATT.CAC.AGATTGAAGAGAAGTAATATTTG.AG.CG.GA.AAAT.C.A.A.A.ACT.AATAT.GATTGGTACAATTTGGTGGTCGAT.TGAGTCATTCG.AATAAAGTAATGT.GGGGT.TGCAAAACAGAAGCTTCATA.TCTACATATAAATGAAAATTAC.TC.TCAAACTTCA.TTATTTGTG.GG.CCGGTTATA.A.AAACACAAACCC.AACAGAAGG.T.CCATTAC.CCTC.ACTCTTCA.T.TA.TTTGTGGGCTG.G.TTCTA.A.AAAACAAAAGTCCAATAGAAGGTTCATTACCC.TCACTCTTGATTATTTGTGGGC.TGGTTC.TAA.AAAAC.A.GAA.G.C.CCAACTTG.CTG.AC.CCAAC.AGGTCC.GTTTACGAAACCCTAATCTCAA.AACAGAGA.TATAAATACACTCTGCCTTCCTCATTTCATTTCTTCGGC.GAT.CTAGGGTTTTAG.TTGTCGC.ACGAGG.AGGAAAA.A.T.GCC.AG.CGGGTCATGGAGTTC.GGGCGAGAACGA.G.GG.ATCT.GTT.CGCGAGGCC.A.T.
JJ=   436  MV=                T.CAGGAA.GAGCT.AGAGTTTCAACTCAATTGACTAGGATG.ATCTAATCCT.GATATCAC.ATGAAC.CACA.AATAGATGA.AAGAGTAAGTTCTT.GGCTTT.AAGAGA.GAGA.GAG.AGAGGTGACAAATGCATATGGCA.GA.CC.AC.AGTA.C.A.T.G.TAA.TGCTT.ACCCTACAATAACTCAATGCTTGA.ACAAAAGAGAA.AGGTTTTTTATAT.TCTGC.ACATGAGTGTACCATACTCT.ACCCCACTTCCTTGAATTAGGG.CT.ACAGAGAAAT.GAATCTAGA.CC.GTCCTCTAA.A.ATCAAAGAAAGT.ATCTTTCTT.T.GTGTTGA.AGAT.GAAAGTGT.C.CC.ACAAATGTCCC.C.AAAAT.G.ATGGGACACACTTTGCCTCAAAGTTGCT.GCT.ACTGTTTACTACCCGACAGCTT.TAGCTT.TTG.CCTTT.G.TCC.T.T.AAATCAAG.TTA.AT.CCCAT.TTTTTC.TAAATTACCAAAAAAGTGACTT.TTCAATTC.CTATAAAACAATCTTCTTCACAAAGCCTCTT.ATCTCAT.CAA.CAAGTCTTTCTC.TCTCTCT.AGACAA.CCACAAG.A.A.CAC.AA.AACACACAAAAACAA.AGAGGTTCTTTC.T.TT.GAAG.AAG.AAATGGAAA.A.A.
JJ=   437  MV=                G.TTGATG.TTACT.TAAAGATTCAGGTTATTGCTTCTGGCA.ATGCCAAAAA.CAACAGGT.TTCATG.GTCT.ACAATAATA.ACCAACATGAACAT.TTGTTG.GTAAAA.GATC.AAA.TAATAATTTTATTGAAAAAAATG.GT.AA.AT.TATC.C.A.C.A.TAG.GGAAG.TGTGCCTTATTTTGACGTAAGCAA.AATACATGTGA.GAAACAAAAGTAC.ATTAC.TTTAGTGAAATGAGGCGTTT.TTGGTGAGGTGTTAAAAAAAAA.AT.GGAAAACATG.ATTAACGCC.TA.TCCAAAATA.T.GTTGTTTATGGA.ATTTTATAG.C.CGTAGCA.TCAC.ACAATAGT.T.TT.ACATATTTATG.C.TCATT.T.TCATAATTCAAAGATTTTATTCCTTTTC.TTC.TATAGTAGATTTGTGAGCTAAA.AAATTG.TTT.TCAAT.T.GAC.T.T.TTCATAAT.TTT.AT.TACTA.TACTAG.TAGATTTGTGACGTCATTGTTT.TAAAGTTG.AATTTTTATAAAATGGTAATTAATCGGTTTATTTCGTAT.ATT.CCTGAAGACATT.TTTTCTG.AAGAAA.GAAGAAA.A.G.ATG.GA.ATTTGCTTCGCCGGA.ACAACGTCGTCT.C.GA.AACC.ATT.CGATCTCAC.A.T.
JJ=   438  MV=                C.GATACT.TCTTT.GCTGAAAGTTGACAAAGAATATTACTT.TTCTTGGAGA.GCAAGTGA.GATAAA.GAGA.ATTCACTAA.TACTCTACGTGTGC.AAATAC.ATATCT.TGAA.TCT.TCTATGGCTTTCATCAGTACACA.AT.TT.AA.GATT.T.C.G.A.CTA.AAAGA.AAACCAAAATGTATTCGCTCACAT.CACTTTAAAAT.CATGTTTTCAATA.TCAAGTATATTAAATAATTCTTTTCA.AACTATATGAGGTTACTGAAAT.GT.TATGCACACA.AAAGAAATA.AA.AAGACAAAA.C.TATTCAAAAGAA.ATGACTAGT.C.ATTAATA.CTCT.CAGTAACA.A.AG.AATTTTAAGAA.A.AGAAG.C.GAGAGAGAGAGACCTAGTAGTTTCAAGA.ATC.TCCCCATAGAAGAAAAAGACAA.TCATTA.AAT.ATCTC.G.AAT.T.C.TGTGTGCG.CCA.AT.AATAT.TCTCCA.AAGTCTAAACCATCAAACCGGT.TATTATAT.ACATATAAATTAGACTACCGTAATCAATTTCTACTTAGA.GAT.CATCGAGAGGGC.AAGAGAG.AAAAAT.GGGAAAG.G.C.ACG.TA.CGGTGGGAGTGGGAA.TGGACTATTCTC.C.GA.CGAG.CAA.ATTAGCTCT.C.C.
JJ=   439  MV=                G.GTGGGC.GCGGG.TCTTTGATTCAATGTTTTGAGTGGGAG.AGGATAGGAG.AAGAAGAG.GTGGAT.ATGA.CTGAAGGTG.GAGGAGGAGTCATA.ATGCCC.AAAGCT.ATAC.CGT.TGGTAGCCATGTGCAAAGCACGC.CC.CG.TT.GTTG.G.T.A.A.GAT.CCTCA.ACGAGTCCGCTTGAGCTTAGACTT.TTGTACTAAAT.GCTAATTTGTGTT.TTTTG.AGTAACGGTTACTTTTGTAC.TACTTTTGTTATTATGTAAAAA.GA.GGAAATAATT.TCGAGGTGA.TA.CATCCAAAT.A.ATATATTAATAC.ACTTATATT.T.TACTTTT.AAGA.AAGAAAAT.C.TT.GAGAAGAAATC.T.AGAAT.TATAATTTCGTCTGCTTTTTTAAAAGGTTT.TTC.TTAATTAGAGTCCAACGTTCGA.ATTTGA.ACT.TGTGA.C.AAT.A.G.TACATTAT.CTT.TT.ATAGA.GCATAA.TTTTTAAAAATAATATATTTCC.TTGACCAC.ATGTATATATCTCCAAAACAATAGTAAAAAAAAGAGAGA.CGA.AAAGAAAGAAAG.AGAGAGA.GCCCCA.CAAACAA.A.C.AAA.AT.GGATTTGAACCAAAT.CTTGATCCTCTC.A.TT.TCTC.TCT.CTTTTTACC.T.T.
JJ=   440  MV=                A.GCCATA.GTGTT.ATTTGATGATTGGTTTAAAAAATGAAC.AAAAATAGAA.GATATTGT.TTTAGA.AAAA.ATGAACAAA.ATAGAAGATATTGT.TTTAAA.AATATC.AATG.AAA.GTCACAGCTGGCAGGAAATCTAC.GG.TA.TC.GTTA.T.C.T.G.GTG.GACTT.TTCGGCATTCAAGGAACAATACAT.CATATCAACAA.ACAATAATTATGG.TTTGT.TTAAGGTTTAAATTAAAATT.GATGTATGCATTTGTCTACTCT.AA.TCCTTATCAT.TGATTCATT.AT.ATGCTTCTT.T.TTTTGTTGGTAA.AACCATTAT.A.TGCATTT.TGTC.AAACCTAT.C.CT.TATCTTAATAA.C.AAACA.A.AATACATTGTATGATAAGAACTTGGACA.ACG.TGAAATATGACTCATTCTAAAT.ATATTA.GCA.GTAGA.T.ATC.A.A.ATAAGTAT.AAA.AC.CCGGC.TCATCT.ATTTTACGTCTAAACCGTTACA.CACTCTAT.ATATAAACGAAGGAAGATCACACGTGA.AAATAGTCATC.AAC.CAAAGTAAGAAG.CGCACAC.ACACAA.CATATTT.C.T.TTC.AC.TACCCAAAGAGATGG.CGACATCGGGAA.C.AT.ATGT.GAC.GGAGGTTCC.A.T.
JJ=   441  MV=                T.GAAAGG.ATTCT.GCTACTACTTTGCTTCTTTTTAAGAGT.TTGTTGCAAC.GGTTGACT.TTTTTT.CTTG.CTTTTACTC.AAATTCCAGAATCT.GAGAGA.CAACGA.AACA.AAA.AGGGTTATACACATTTACATCTT.CA.CG.TG.GTTA.G.A.T.A.GAT.TTCAA.TTTGGTTAGGTTTTGGGAAAATTT.TAAATGTGAAG.TTTTGCCACTTTG.AGATT.TGTGATAATTGCGTATGGAT.TCGTGTTTGGTACATAATTGTT.TG.GAATTAAGTT.CCAACAAGT.AA.ATACGTCAT.T.TTCTTGACCTTA.TCTTCACAT.A.ACAAATT.AAAA.ATTTAATA.C.TG.ATTTTGCATGT.C.TTCCT.C.CTACTTTGATCTCTATTTCCACAAAAAT.CAT.CAATGCTCGTTGGAATATTGTC.AGAATA.TAC.TAATG.C.TAT.A.T.AAGAAAAC.AAA.TA.CAAAA.AGAGGT.TTTATACTTTTTTGGTCAAATG.TCATCTTC.ATAATAAAAAAAAAGATTACGATCTTATCCCGTTCTAAC.AAG.TAACACCTCGGA.AAAAAAA.GAAATC.AAAATCC.T.T.CCT.AG.TAAAAAAAAAAAAAA.AAGTTGGTTTCA.G.AC.AGAA.AGT.GAAGAATCA.A.G.
JJ=   442  MV=                A.CAAGTG.TATTT.TGAAATTAGATTAAGGGTTTTTCACCT.GGAGCTGAAA.TGAGAGAG.AAGAAA.CGGA.GAAGTCTCG.ACGCGGATCTCGAC.GAGGAA.GGCGGA.GAGA.GAG.AGGAGGAAGAGGGAGAAGCCATG.GG.AG.AT.AAGT.G.A.T.A.AAG.GAAGA.GATAAGAGAATACGAGAAACCACG.ACGAAAACTAC.AACTCTCTCTCCC.GTTAC.AAACGACGTCGCCGTCGTCT.TCATCGCCGGAGAAGATGATGA.TT.TCGCCGGAG..ATTCGTTGT.TT.TAAGGCGCG.A.TTGTTTATTCTT.GGTGGTTTG.T.TGTTTTA.TTGG.GCCGCCAA.C.AA.AACGTGACTTG.T.ATGTA.A.TTGGGCCCACGAAACACGGTTTGGCACG.GAC.TTTAAGGTCACGCTAATTTTCC.ACGTAA.TGA.TAAAA.G.TCA.A.T.TTGTTCGG.TTT.GA.TTCGG.TTTGTT.TTGGTTTAATGTCGGTTATTGA.AATTAGAT.TTTAAGCCGTTGAGAGAGACTTTGTGAAGAAGAAGATAA.CGA.AGTCATGAGGAT.GAGAGAA.ATGATA.ATTCTTC.T.G.TTG.TG.ATGGAGCTTAGTCTC.ATCAAGCTGCAA.T.CT.TTTT.CGT.TCCCTTCTT.C.A.
JJ=   443  MV=                G.TTTCAA.GTTAA.ATTTGACATGAGAAAGTACGGAAATTT.TAGACTAAAA.ATTACTAC.AAATAA.ACCA.AGCTATCGA.GACAAAGAATAATC.TCAGAA.TTAGAA.TACT.CCA.TCGCAAAATATAATTATCACAAC.TA.TT.TC.TATA.T.T.G.G.GTT.AGCAT.GTCAAAGCTAATTCTTATGACGTG.AGAAATTCATT.TATCGAGTTTAGA.GATAC.TTTTTATTTGGTCATAGTTT.TGTCATGACATTTATTTTCGGG.AA.ACATTCTTTT.GACGTAGAA.AC.CACATATTA.A..CATCTTTAGTG.ACATTTCCA.A.TATTAGA.ATAC.GATGTGAG.T.TG.TATTCATTCAA.A.GTTCT.G.GAATCTTAAAACCATAAAGAGATACAGG.TAG.AAATCTATTTGTTGTCACCATT.TTTCTT.ATA.TAGAA.A.ATG.A.A.TTAGAGAT.GAA.GC.GTAAA.AATTGG.TGACGTTACCTTATAGAAGAAG.TTATGTTT.TACCCTAAATAAATACTTCAAATCACAAAGGATTCATTA.AGA.GCAAAAACTAGT.TTTGCTT.TCCTTT.TTTTTTT.G.T.AGG.AA.AGGGTTAATTATACG.TAACACAGAAAC.A.AA.AACA.ATT.CTCTTTTTC.C.T.
JJ=   444  MV=                C.TAGAAA.AAGCG.GTTCTAAAATTTAGTATCCATTTGGTT.ATTTTAAAAG.TTTATTTC.GGTTTC.GGTT.CGGTTCCGG.TTTTTTTTGTTTTA.AAATTA.AGTATT.CATT.CGG.TTATTTTACTTTGAATATTTTTG.GT.TA.TT.TTAG.A.C.C.T.TTT.TAATT.TTTTTGGATATCTTTTTTGGCCAT.TTTTGAGTATT.TTTAATATATTAT.ATATA.TTTTCAACTTAATTTAAATT.TAGTCTAAAAATAACTAATATT.TT.TGAAAAACTA.TTTCGGATC.TT.TTCGGATAT.C.CAAAATATTTCG.GTATGTATC.C.ATTCTGT.TTCG.GTTCTTTC.G.GT.TGTAGAATTTA.G.AATCC.A.TTCGGTTATTTTCCAATTTTCTGTTCGG.TTT.AGTTATTTTTGTTTCGGTTTCA.GTTCGG.TAC.ATTCG.G.TTC.G.G.TTTATTTA.CCC.AG.ACTTG.TATATG.ACTTTTCTATTTCTTTTATCTT.ATTTTGTG.TATATATATATATATATATTCTCACTTAACTCAAAAACA.ACA.ACATCAACAACA.AAACTCT.TTAAAA.AGCAAGA.A.A.ACT.TT.CACTAGTAGTTGAAG.AATTTCTCTCTT.C.CT.CTAC.TTA.TTATTATTA.T.C.
JJ=   445  MV=                A.ACTGGT.GATAC.TTGGGTCTCACTAACTTCACCACCGGT.AAGGGCAAAG.TGACGCTC.GGAGAC.TCTG.GTGTTCGCC.CACTTGAGGTCTTC.ATGTGC.AGCATT.GTCC.GTA.AAATGGGTTATGGCGAGGGATTC.AA.AT.GG.CTCT.C.T.C.A.GTA.CATCA.ACTAAAGACAGACGTCAAGTCTTT.TATCATATTTT.CAAACCAAACCCA.AGAAG.ATTTTCCGTACAATTTGTCT.ATTTCGAGCTAAAAGATTTGTG.AT.TGACGATGTC.ACATCCTTC.CC.TTAGAAGAC.T.TGAGAACACTTT.TTTCTCATA.T.TTGTTCT.TTTT.GTTGTTTT.C.TG.TGTGGAACATA.A.GTTTG.G.TGGCTTGCATTTCCAAACTTATTCATTT.CTC.TTGTCCACATTTTTGTCAACTG.CTTATG.TTT.CATTG.A.ACA.T.T.ATTCCCAA.GTT.AG.ACCAC.CAACTT.TTTTGAACATATTCTCACTTTA.TATTAACG.TGTGCCCTACATAAACCCAAATTCAAATCGATTCAACAA.TCA.ATCTCTCTCTGC.TTATTTC.TCTCCC.TAAGCCA.T.G.AAT.GT.TCCAAAGGTGTCAAG.ACTTTGGCTACT.C.TA.TGCA.GTG.TTGCTCTTT.G.A.
JJ=   446  MV=                T.AGTCAG.AGATA.GAAGACAAAGAGACAAGAAGAGGACGA.GTTTGAAGCA.CTAATGGA.GAAGCT.TTGT.TTACACCTG.AGGCACTAGCCATT.GAGTTT.TAGGCA.AGTC.TTC.TTGTTTTACTCCCAAGAGGACTC.AA.TA.GC.AGAG.G.C.T.T.TTG.AGCTT.CTAGGAGAAATGTTGTTATGTTGC.AGAATCATATG.TATAGTTTTGTAT.TGTTT.GATCCTCTTGGAATAAACAA.GTCTAAGTCTTGACACATGTAG.CT.TTGAACTTTC.TGCAACAGT.GT.AACACCTAT.G.TATGTAATATAT.AATAAAAAT.G.CCAAATA.TTTT.GTGGTTCT.T.CA.TTGTGATTTGG.T.TAACA.A.ATATTGAATCTGTGAATCTTCTCTACTG.ATA.CAGTTCAGATTCAGGGATCAGA.ATGCAA.GAA.ACTAA.A.AAA.A.G.AGACCCAT.TTT.AC.ACAAG.AACAAA.AAATCTGAGCGGTTTAATTATA.AATTAGAT.TTTGAAGTTATATATATAAATTTTTCCACAGGAAAATCA.AAG.AAAGTTGTTTTG.CCAGTGA.GTTAGA.GAGAGAG.A.G.AGC.GA.TAGAGCGAGAGAGAG.AGAGAGCTTGCG.T.CA.GTGG.AGG.AGTCGGAAA.C.T.
JJ=   447  MV=                T.GAGAAA.CTTTT.GGTAAGTTTTAATAGTGAATATACTAA.ATGGCCCTTG.ACCGATTG.CCAACA.TAGA.GTCTACATC.AGTAGCGAATCAAA.GGTATT.ATGGTC.TTTA.CTC.ATGGTTTTGACGTGGAAGAGACA.AC.AA.AT.AGAA.T.A.G.T.TCA.TCTTC.AGCAAGAAACAATGAGAGGAGAAG.AGAGAATTTTG.AAAAAGGAGCTTT.AAGAA.AAAAGTCTGATCTAATCCTT.TTATCGGTCAACGATTGTTGGA.CA.ACCTTCTAGA.TTCCTCTTC.TT.TTTTGGGTA.A.CTTGAGCATTTT.GGTCAGTGA.A.CCTGTAA.ACAA.ATATTTAG.T.GT.TTCTTTTGAAA.A.TTATG.T.TTTTGTTTATATAATAATCCAATAGTAT.AAG.TTTCTTTCTAGTTTCTACAGCC.TAAAAT.TTG.ATTAA.T.TTA.T.A.ATCAAATT.AAC.CA.CTTTT.AAAGTT.TTGATTTTTTTGGATGGTAACA.TTAGAAAC.GATGACATATTAACGAAACTTGTAGCTACACATAAACTG.CTG.ACCGATCCCAAA.GGTTGAA.AGATTC.TTTGGCG.C.T.AAA.AA.ATCCCCAGTTCCCAA.ATCGGCGTCCTC.G.TT.TGAA.ACC.CTAATTCCT.G.A.
JJ=   448  MV=                A.TCGAAG.CAGAC.GCATTGATCAGCTTGGAAGAAGATCCA.TCGCTGCTAA.GATATGGT.CACCTC.TCAA.GGGATAATG.TTGGAGATGTGAGG.AAAGAA.GTTTCA.AAGC.TCT.GTGGAGAGCTTAGACCTCACGCA.CT.TG.CA.CTCG.T.G.G.C.TTC.ATTCG.GGATTCCAGACGCCTTCTTGAGTC.CAATTGCATTC.AACTGGGTCGAAG.CCAAC.GCTTGGTCTTCACTTTAGTT.ACTTGCTAGTAATAATCTCTTC.CA.CTAATCATGA.TTCCAAGAT.TT.CTTTTTGAA.T.AAAAATAGCTAT.GTAAGATCT.A.AACTTTG.TGAT.GAATCTCA.A.CT.TTTGATAGTTC.A.CAACA.C.AAGATTTGAGACTGATATATTATTAGCC.ACA.CTAGGTGACATAGCTTGCTTTC.ATAATC.ATT.GGAAT.C.CGA.A.A.ATGTGAAC.TAC.AA.ATCGG.GGTATT.TTCGTCTTTTTCATACGTCTAA.CAAACTTT.TCTTTAGTTATAGCTAGCTGCTGATTTTGAACTTTTTTG.ATA.AATATCAGTATC.ACAGCAC.CGCCTT.CTCGTTC.G.T.TAC.AC.TGCTGACAAACAAAC.ATCTCCGAGAGA.G.AG.AGAG.AGA.TAGAGGAAG.A.A.
JJ=   449  MV=                T.GAAGAA.TGGGG.CTTGTCTCCATTACCTTAATTCCCAAA.AATTCTTGCT.TCTCTGAT.CTCACA.CACA.CATTCATAT.GTGAAAGGTCTAAT.CTTTTT.TTTTTT.GTTT.CTT.GAAAAACTGAAGAGATTGGTTTA.TG.AG.AT.AGTG.A.C.T.T.TGC.TCTCT.CACACTCTTAAAAGCGAATCTACT.TTTTTTTTTCT.CTCTTTTCCTTTT.TATTT.TTCTCTTGTGAGCTGTAACT.TAGCTAAATCCATTGCTTGTTA.CC.ACTTTATGCT.CTGAAAGTT.CT.CAGCTTTCT.T.TGTCTATGATAA.GTCTATTTG.T.TCTCTTT.AATT.ATTTTTCT.T.CG.CTTGACTTGAG.T.ACGAA.T.AAGCATTTATCCTAGGCTTCTCTCTCTC.TCT.CTCTTTCCTAAAAGAACCTGTG.ACTTGC.TTC.TGCTA.C.ATT.A.G.ATTTGATG.CTC.TG.TTGAT.TTAGTT.TTGTTTTCTCTTTCCTCTTTCT.CCACTGTA.TAAAATCCTGCTAAACTAGTTTACTTCAGTTGTTCCTTG.TCA.AAGTAGCAAAAC.CAGGTTC.TGAAAT.TGGAAAA.C.T.TTT.TT.TGTCCTGAGGGTTCC.TGGTTGTTGTTG.A.AG.CAGA.GGA.ATGGGTGGT.G.A.
JJ=   450  MV=                G.AGTAAT.GAATT.TAAGGGAAGATTCGAGCTTGAGTTAAC.GCCAGAAATC.CGATCAGT.GGCAAA.CTAC.AACAGTTTC.ATCTAAATCAATCA.AACTAT.AACCAA.GTCG.AAG.CTCAAAAGAACAAACACTATGAG.CG.CT.TG.TAAG.A.A.G.C.AGA.GGATA.AACCATAGAGAAGAGAGATCAGAT.GAAATCCACAT.CGCAAAGCTTGCA.ATTAA.CGATGACGTTCGACAAAGAA.ATTTTAAAAAAATTAACCTTTT.TA.GTTTCCGATT.GCATTCAAG.GA.TCTGGGTTT.T.GTCGCGACGTCG.CACAGAGAA.C.GATGGAC.GTCG.AGCACTAT.G.TT.TCCGTATTGAT.T.AAAAC.C.GGTTCAAGTATATATTTATCGGTCTATA.TTT.GCAAATAAATCACACCCACACC.GGCCAT.CGC.TGGTT.T.CCT.T.A.TTTATTAA.ACC.TG.GTTTT.CATCGG.ATAAGACGAAACGACATCGTTT.TAATCCAC.CGCCGTCAAAAACAATTTCTTCGGTCAATTATACCTCTA.AGC.TTCGAAGCTCCG.ACTTCTT.CGGTCT.GTTTCTT.A.T.TAA.AC.ACACAAACAAGAAAA.CGCAAAACTAAT.C.CT.CTCT.CGA.ATTAGGGTT.T.C.
JJ=   451  MV=                G.TCAAGG.TATAT.CATTAACTACAACTAAATCAACCAATA.AGAAATATAT.GATGTAAA.ATATAA.TTGG.TTTAAAACT.AATAAATACATTTA.ATTCTT.GCATAG.AAAA.ATG.AAACTAACACTTATTTTAAAAAG.AA.AA.CA.AAAA.T.C.T.T.AAA.ACTAC.AAATATATAGAAACAGAGGAAGTG.TTATTTTGTTT.CATTAGTTTTAAT.TATGT.ATATATCATTATTTTTCTAA.AACTATCTTAAAAAGACAATTT.TC.CTACTAATTT.TTATGAACA.TT.GGATATAAA.A.ATTAAAAATTTA.AACTTTACA.C.TTAAATA.CAAA.AGATTCTA.A.TT.GTGGGTACAAA.A.GAAAC.A.AATATAGCTTATTAAAATTGAGTCTTGC.TTT.TTATTAAAATATAACTTTTTAA.ATGTTT.ATT.TTACT.C.ATA.A.A.ATATTTTT.ATA.TA.TTATT.AAATTA.GTTATAAACCCACACACTTCCT.AGTTTATA.TATATTTATCACTTGGAATGGATCCCAAAGAAAAACACA.AAG.CAGCATCACCGC.CACCAAG.ACGAGA.AGAATAT.G.A.CGA.CG.GAGGCGAATTCTACG.GCGGAGGAGGGT.T.AT.AGTG.TAC.AGAGAGACT.T.T.
JJ=   452  MV=                T.GGCGTC.AAGTT.GGGGGTAGAATAGGTAATTCAAGAAAT.ATGTGATTGA.AAGTGGAA.ACGTAA.GCTT.TCTGGCTTT.TGTGTCCTCTCTGA.GTCTCA.GTGTCG.GGAC.AAG.ACATGCATCAGCATCACACATCC.GT.GA.AT.CGGT.G.C.T.T.TAT.CCTCT.TCTATCTTTTTTAACTTCACGACT.AGAAAATTGAT.TTTTAAATTTTGT.TTTAC.ACAAACTGATATTAACTACA.AATTAAGAATAACATAGAAATT.AA.GAATAAGTTT.CTAGAAATG.TA.CATCAAGTA.T.TGGCCGTTAAGT.TTCAACATA.T.TTATACC.ATCT.GGCCTCAA.T.TA.CAATCATAATT.C.ATAAA.T.AATCTTCTGACACTTAATAAGATAACTT.TTC.ACCGAGTGATATATTCCTGAAA.GTAAAT.TCA.ACGCT.T.TAG.A.A.TAATGTTC.TTA.TA.TATTT.AATTAT.TTACCAAATACACACTATGCTT.CAAACTCC.CTATAAAAAGAAGAAAC.CACCTTATAGCACTTCTCCTC.ATT.CCTCACTTCCAA.CCGCCAA.AGAAAA.AAATCAA.A.A.ACT.CC.AACAAAAAAAACCTC.CCAAACCCTACC.C.GA.GCAG.TCG.CCAGATGGG.C.A.
JJ=   453  MV=                C.GGAGGA.CTACT.TTTCCCGCTTGTGTATGTGTGCTAATT.GTTCATTGTT.AAAGATTT.TGTTTT.TACA.GGATTGTTG.TTGTTTTTGAGTGG.TATCAA.GTTCCT.TAAA.GTA.ACTTCTTTTGTTTGTTTAGTAGT.TG.AA.AG.CTAG.A.A.G.G.TTT.TCACT.TTAGGGTTTTTGGGGTTTTTCGTA.GACAGAAATTT.GTTAATTTTGGGC.ACAAT.TTGTCTCTTTTGGATTACGT.TCTGTGCGATTTGTGGCTTCGA.GT.TCGTGTGGGG.TTAAGAGAC.TT.GGAAATTAG.A.GGATCTTTAGCT.GGAATAAAC.G.TTAAATG.TGGT.ACCTTTCC.T.GA.GTTTGCTCTGT.T.CTAAT.T.GTGGTCGTGATGGGGTTTCTTTTTATTC.GCT.GTGATGCTGCAGATTGTGAAAA.ATTCTT.GTA.GCTAC.T.TCG.G.T.GTTGGTAG.ATT.CT.GTGAT.GCTTAA.AAATTGTTTCTTTGAAGGTGCT.TTGATCCC.AAGTATAGTTGAACATGTTGCTTTAAATCTTGTTAAGAG.AAA.AAATGGGACTTG.CTTCTGT.GCCCAA.TAGTTCA.C.G.AGC.AT.GTTGCTAATCTTGCT.TCTATGCCCAGG.A.AA.CGGA.AGT.CTCGTGGAA.C.A.
JJ=   454  MV=                C.GAGATG.TAGCG.TCAGACTCTGGGGATCTCCGGTTTAGA.GATTTGGTGG.GAAGAGGA.GATTCA.TATA.ATGGTGGTA.CTGGTACTACATCG.AACGGT.TGGATT.CAAA.AGG.TTTTAAAGAGCTTCGTAAGAGAC.AC.AA.TT.ATAG.G.G.T.T.CTT.GCTAT.GGGAGTTATATGAACAGTATCTGA.TGATGAATCAA.AACCTTTCATGAT.ATAAC.TAAAAAAACAAGTTGTTGCA.TATTTAAAAAGGAAACTGGAAA.AA.GAATCTAAAT.GAGTACAAT.AT.GTATGTATA.T.GATTCTTCTTCC.TCTAGATTT.T.GTTGAGG.CAAC.TACAAAGT.C.TT.ATATGAAATTG.A.TGTAT.A.TTTTGCAGAAATTTCAATTGTAAACATA.AAA.TGTTTAGGTAAAAAATTATTTG.TACTTC.TCT.AGTTG.G.TAA.C.G.AAATAAAA.ATA.AA.ATATT.TTTTTT.TTTAATATATATATATATATAT.ATATAAAT.ATAAATATATGTTTAAGATTCATTATCTGGAGAGAGAGC.CTC.GAAGAAAGCAAA.TAAAATC.TAGAGA.AGCTTGT.T.T.CTA.GG.GTTTCGACTCTCGAC.GGCCGGTACGAT.T.TT.TCAA.CTG.CTTGTTCTA.A.G.
JJ=   455  MV=                G.TATAAT.CAAAT.AGCTATCACATTTTGTCAAGAATCCTT.TGCTAGTAAG.AGTTTTGT.TCTTGA.AATC.TAAATTGTA.TTCGCATGTATCTG.CCAAAA.AATTAT.TCTT.TGA.TTTTCTGTAGTAGACAAGTACTT.TT.GT.AT.TTTA.T.A.T.G.TAT.GTTAC.ATACATATATGAGATGTCAAAAGT.CCTAACATATA.AAAATTGTACAAT.CGTAA.AAATAAATAAATTGATATGC.AAAATGAAATGAAACTCGTATA.AT.ATTCTCTTCC.AAATAAAAT.CA.ACCAACATA.T.TTTAAAAATAAT.TTTATTCTA.C.GATTTTT.CATT.CTGCAAGT.T.TT.CATTTTACGAA.T.TTTTA.T.TATGCAACTTATATCATTATGTTATTAT.GCT.ATTATGCAATCTTACCAATTAA.AGTCTT.TTA.AATTA.T.ATT.T.T.TGTTAAAA.ATT.AT.CCTTT.GAATAT.ATTTCTTTGTTTGAGTTATTTT.GATTTTAT.AGTTGATGTATTTATTTTATTTTATTTTGGTGTTAAAGG.AAA.AAAAAAAAAAGA.GAGAAAG.GAAAAA.ATAAACA.T.G.ATT.GG.TGGCAAAAACCCTAA.ATCTAAACCCGA.A.TA.CAAC.AAC.ACCTGACCC.G.T.
JJ=   456  MV=                T.TCTTCT.TCCGT.ACTTAGAGGGTCACTGATAATATGATG.TCTTCCAAAA.AATGTTTA.ATGCCA.AAAG.TAGAAAAAC.GTAATACATGTGGA.GTGTCA.CCCCGA.TCAA.GAG.AGCTATTTCCCTTAAACCAATTG.GT.GT.CA.AATT.A.G.T.T.AAT.TATCT..AAACCATGGGTCGACAATTATAA.TTCGATTTCAT.TGTTTATTGAATA.AATCA.TAACCAAGACTAAACTGTAG.CGAATATGAAACAAATTGGTCT.AC.ACTATCATTT.TGTTACAAA.AT.GTTGAATAA.T.TTATTTTAAAAA.ATAAATAAT.A.AAATCTT.GACC.AAAACTAA.A.AT.AATATCAGACC.T.AATTA.T.CGAATGTAAGTATGTTACTGATTATTGG.ATT.ATTGGATTATGCGTCTATTTGT.TTTCGA.TTA.TTGGA.T.TTG.T.C.TATTTTTA.TTG.GT.GTTAT.GGTGTT.ATTTTTATTTTTAAAAGAACTC.TTTACAAC.AAGTCTCCTATAAATACATAAACTCCATAACCCACAAAG.TAA.GAAAGTAAATCA.ATAAAGA.GGAAGA.AAAATGG.G.T.CGA.GT.CTCATCTATTATCTC.TTTCTCTTTGAC.A.CT.CTTG.ATC.CTCTTCAAT.G.G.
JJ=   457  MV=                C.TACACT.GCCCA.CACTCGCACCAACCTCGCGTTGAGCGC.GTGTCGTCGA.TTTCTGTA.GGGGTA.AACC.CACAAAATC.ATGCTTATTTTACA.TCTACT.CGCTTT.GTTT.CCA.AAACAGTCTCGAGTGACTTTTTT.TT.TT.GT.TTTT.T.T.T.T.CTC.TAAAC.CGTACTAATTCTAATGCAAACCGA.ACCAAAATCAA.TTTTCATTTCAAA.ACCAT.GTAAACCAAACAGAGATCAA.CATCTAACTAACCGGATTTAAC.TA.GCAATCTAAT.TCACACAAA.TC.TTTTTTTTT.T.TTTTTTTTCCTA.TATCCTTCA.C.AGTCAAT.AAAA.AGAATAAG.T.GG.GCCGTTGTGAC.T.TCAAA.A.TCCCAATAGTGAAAAAGCCCGATTTCGT.GTC.TCTACAGCCGTAAGGCCCGTAA.CAAGCC.CAC.GACCT.C.TAA.T.T.TTTCAAAA.ACA.AT.CAGAC.CGTTGG.GGTTCATTTATTTTCTTTAATT.TTGTTTTT.ATTTCTTATAAAACGGCTCATCGTCCTCAAGAAGCCTCC.TAT.ATAGAAGACGCC.CCCACTA.CTTAGA.CTTTTTC.T.A.CTA.CA.AACCTGAGATTTTAG.TCTGAGAGAAAG.A.GA.AG.A.GAA.CACTAAGAT.G.A.
JJ=   458  MV=                T.GACTTC.TCGTT.CTGCTCGGACCAAGATAACTCCAGATC.ATCTTCAGGG.TCTCAGAT.CCATCT.TCTC.GCTAAGCAA.ATCAACAGTTCCAC.TGGTAC.TAGAGC.GATT.GAT.TCAAACCTAACACTTATGACTTA.AG.AA.CA.ACAA.C.G.C.G.AGT.AGGAA.ACTGATTTTGAGACTGTGACACAG.AGGTTTTAATT.GAGAAGAAAAATA.ATCTA.CGAGGAGGTCAATGCCGTAC.GACAAGTGAGAAGACGCGTTAA.CT.TTAAAGGAAT.ATTTGGACT.CT.TTCTTTTTT.T.TTTATCTCCATG.GCATGAAGA.A.ACCACGA.GTCT.TGGATTTG.T.TG.GTTTCAACTTT.T.TTTAT.A.CAAAAACAATTTCCTTTGCTTTATGAAA.AAA.AACAATAATAAGGAAAGTAAAT.ATGATT.TCG.AAAAT.G.CCA.G.A.AAGTAATT.GTT.TT.TAAAA.ATGAAA.ATGGGCCGTTCAACATCTCAAA.GGCCCAAA.TTTTGCCGATATAAAAAAGATTGGGAACAACACTTTTAA.ACA.TATTAAGGAGAG.ACCTATT.CGTGTG.GCCAAAC.A.C.CAG.AA.TATCGCCAAAATCGT.TGAAACTTGAAC.G.AA.GAAA.CAG.ACTTGTCAC.A.G.
JJ=   459  MV=                C.TCAGCC.GCCGG.ATAACAAAAACAATAATTTAAAGTTAC.TGTAAATGTT.GTTTTTAT.TTTTGT.TTTT.CAGGTTTAA.TATTGAAATCTATA.TATCAA.GATTTA.GCAA.ACA.ATATTTTTTAGTGAGTACCAAAT.TG.TA.AA.AATG.T.T.G.C.TTC.AAAAT.ACAACTCATATTATGGGCTTCATC.TTTAATAATTC.ATTAGGCCCACAG.ATCCA.CATAACCCACACAAATTTTT.ATGATAATCAATAGTGAAAACC.AC.AAAATATCTG.AAAAATTAA.TA.CACTCGTTT.G.TGAGTGTCTGCT.TCAATAATC.G.ACTTTCT.TAAA.ACAACTGA.T.TG.TTCTTCATGTG.T.AATTG.A.GATTTCTCGGCAATCGCTGTTATTATTC.TCT.TGCAAAACTTCGACTTCAGAGT.CAATAT.AGA.GTCGG.C.AAT.T.T.CAAAATAG.TTG.TT.CATCG.TTCCTC.AAAGAAACAACTAATCTACAAT.TTCTTCCA.ACGAAAAGTGGTTATCAAATCGTCATTTGATCCGAATTC.ATA.CGATTTCACCTA.CCATTGG.ATGAAT.ACGAACC.A.A.AAG.GA.AGCTATGGCGGCAGA.GAATCAAGTCAG.C.TC.AACA.GAA.GTAAAGGCG.A.A.
JJ=   460  MV=                T.GGAGTT.TGTAA.AATGAAGATGCAGGTATGACTTATGAG.TGATAGGTAA.ATTTTGTC.AAAGAG.AAAT.TGAAAGCCT.CCGTAAGAAGTGGA.GTCTGA.GTGAAA.ACAC.GGT.GCTAAACTTTGCTAAAGACAGAA.TA.AA.TC.AAAT.G.A.A.C.TTC.ATGTA.ACATATAAAAACATAAGTAATAGA.CCAGCTTTGAT.TTTTATAGATCAA.GCTTG.TTCTTGCAAAAATTACAAAA.GTAGATGCTTTGCTATGCAAAT.AA.AAAGCTTTCA.CTTTAATTC.TC.ATACAAAGA.G.AAAATACGTAAT.GGTTTGAGA.G.TTGTTGA.TGTA.GCTTGTGA.C.TT.TATCTTCATTA.C.CACGT.A.ATTGATGTGTCAACCTTTATCTTAACAG.CTA.AAGTAGTTGACTTGTTGGCATT.TAAAAT.CTC.TTTTA.G.AAG.A.T.TATGTTGA.ATA.GT.CATTG.GCGTGC.GATTATTCTTGCTTTGAAAAAT.GAACAGTT.GACTATAGAAAATGGTCTCATTTGGAAGATTGTGGGATT.TTA.GTTATTACTTGG.ATCACGT.ATAGGA.TTCAGAG.A.C.AAG.AG.AAGAGAAAAGAGGAG.AGAAATGGAGAA.A.AG.GGTA.GAG.AAGAGAAGG.A.T.
JJ=   461  MV=                T.GTGTTA.GTTCC.GTGTTGTCCCATTTCATGCATCGTCCT.CTCTATTGTC.TATTTCGC.TGTCAC.AACC.TCTAAATTT.ACATCTCATGCAAT.TTATTA.CGACGT.ATAC.ATA.CACCCTTCAAATTTTTATTCGTT.TG.CA.TT.TGTA.T.A.T.A.TAT.ACATA.TATATTAGCTAGTAAAATTAATCA.CAATTTATAAT.TTTGTAATCATTA.AAAAT.ATTGTAGTAAAAAAAGCAAA.ACCCAAAAAAAATAGAAAAGAA.AA.CTGAACTGGT.TGGTGTTTG.TG.GTATTTTTT.T.TAATAATTTTGT.TAAGGATTT.G.ATATGGG.TTTC.AATTTTAA.T.GG.TGGACCGAATT.G.AAAAT.C.ATCGAGTGAAAATTGAGCTACTTACAAA.GCC.CAATTAGATCCAACGGGCCTCA.AAATAT.CTT.TTATA.T.TCC.A.T.TTTTTTTA.ATT.TG.TTTTT.GTTTAA.TAAATCAAAAATTGAAAAGCGA.AAGGCAGA.GAAAATTTCCAATATAGGCGAAATGTAAAGAGCGGGAAG.CTA.AAGCCTAGAGAG.AGATTCT.CACACT.GCCAAAA.C.A.AAA.TT.TCCCTGTAGAGAGAG.AGAGAAAGAGTG.A.GT.GATG.GAG.AAGAATGCG.A.T.
JJ=   462  MV=                G.AAGTTA.CTCGA.ACTCATCATTTGAGCCGTCGATGCCGA.ATCTGCTGAC.GTCACACC.ATCCAC.ACCA.CTTGTCTGT.ATTTTGGAAGCTTT.GTGATTATTTCCC.CAAA.TGG.ACTTTCATATAATTATCTTAGTA.TT.TC.CC.CTTA.T.G.A.T.TTA.TTTTA.TAGCACCTAAAATGATTTGTTAAC.GAATTATATTC.GGCCAACTTCATG.TCGGA.AATCCATTTTAGTAATTTCT.CGAGTAAAATAAAATAAATATA.AG.TCGTTTATCA.AATTTTTTT.AT.TTTTTTTTT.A.TAAATAAATCAA.TATATTTGG.T.CAATCTA.AATT.ATTGTTTA.A.AA.CAAAAATCTAA.A.GTCAA.T.AAAAAAACGAGAGACGAAAATAAACGAC.GTC.GTTTATTGAGCTTCTATTTTCC.TTTTCC.GGT.CTTAG.T.TAA.T.T.CCCGGTTC.AAC.CG.GTCTC.GGTTCT.TTTCCTCGAAACGGTAGCGTAT.GACGAAGA.AAAAATGTCAAAAGAGAGTTCACCGCCAAAAGTCCCTTC.CAC.GACGATGGAGTA.TGAACGG.CGACTT.GAAGCGG.C.G.GCG.GA.AATTATACTCGAGAA.GGAGGCGAAATT.T.AG.CAAC.ACA.CCTCCGGAT.T.G.
JJ=   463  MV=                T.AGTGAA.TTTGG.CATGTACGTTCTTCTGGTCGGCCTAAT.CGGTTTAATC.CTGGGATA.CATTAT.GAAG.AGGACATGA.TCAGATCCCTTCAA.CAAAAT.ACTCCA.AAAG.TCT.CAAAGTGCTTAAAAAAGCATTGA.AA.AGGAA.AGAA.A.T.C.A.AAT.TGTGT.GAGGAGGACAATCTTCTCTTCTGC.CTTATCGTCGT.CATGCACCTTTGG.TTAAA.ATCTGAACTTAGTGCGTTAG.AGGATTTGTATTACGGTTTCCA.TA.AGACTTAGAA.TTGTCACAA.AA.TCTCCTTTT.T.CCTCTCTCTTAT.TACAACTTT.G.TGTAGTC.TTAA.ACACTTTT.G.TT.TCTTCGTCTTC.T.CTCAT.C.TTAACTTTTTCTCTCCATCTCTCATAGA.ATA.AAGGGATGAAACATGTCGCCTT.ATCATT.GTT.TTAGT.G.AGG.A.T.ACAAAGAC.TCT.AA.ATAAG.TCGGAA.GGTTCTAACTCTACCTGGTACA.TCTTCGTA.GCTACAAAACAAAACTCGCCGAGACATTAACCAAATGAC.AAA.TACGAACACACT.CTTCCTC.AGACAT.GATGATG.A.T.TCA.GA.GATTTTGATTTTTCA.AGAAAACTCTGT.T.TT.TCCT.CTT.TTTGTTTTT.G.C.
JJ=   464  MV=                C.TCTTGG.GGCAA.ACTGTATATCCTTTTCAAATCTAGTAG.AATGGTAGTC.TGAACTAG.GAATCA.AGAA.AGGGTAAAT.GTAAACGAAGCTTG.AATGGT.ACATAG.CAAG.GAA.AAAGGAATATGAACAAGTTGGTT.TA.TC.AG.AAGATA.C.C.A.CAA.TCGCT.GAGCATCGGAACGACAAAGTGTTG.TCCTCACCGTT.GATACTCACACTG.GCCAC.TGACCCACTCATCAAAGCGT.TCGGCGTCCATTTAATTTAGGT.GT.TTAATTACCA.TAAACGATG.GG.CCTGGTTAT.G.GGCCTAACTTTT.ATGTTATAC.G.CCCATTT.AACT.TGGGTGTT.T.AA.TTACAAACTTG.C.TTTAG.C.GACGACTTTGACGAGAAATGAGAGGCCC.AAT.ATAAAATACGAGCTTGCTTACC.AAAATT.TGA.GACCC.A.AAT.A.G.TAAACCAA.TCT.CC.TCCAG.AATGCA.AGTGGACACAAATCCCCAAGAG.AAACAGAA.TCAAAATCTCAAGAAAACCTATTAGCCCTGTTTCCAGCA.AGA.GGGCAGAGAAGC.AGAGAGA.GAGAGA.GTGTGAG.A.G.AGA.AA.GCAGCTTCTTCTTCT.TCTCCTCCTCTT.C.TC.CCTT.ATG.TGGATTTCA.A.A.
JJ=   465  MV=                T.CCTTCT.CTGTA.ATGTTATGATCATCAAATGCTTTGAGG.AAAGTGGGAA.AAACAGAT.TTAGCT.ATGA.AGCTAATGC.ATAGCAAATTGGAA.TGCGTA.GTGTTA.AAAC.TTA.AAAGGCCTTTTTTTTTTTTTTTT.TG.GG.TT.TTAT.A.A.T.G.CGT.AGTGA.TTTCCTTTTTTTTGATAACATATA.CAAAATGAATT.TCCTTTTTTTATT.TTTGA.ACAACTCCTTATGAATAAAT.ACACATCATCTCTTCTTATTCA.CT.GAGAAATCAA.AATTACAAC.CC.TATGAATGT.A.TGATCTAATGCT.TTGAGGAAA.G.TGGGAAA.AGCA.GATTTAAA.T.CT.TGTATTTCTTG.A.TATAC.C.AAATCATAGTAGAAAATGTATATTCATA.TGC.TTCTCTGCCACATCATCATGGG.GAAGGC.CAT.AGCGA.G.CAA.G.T.GGCCCAGG.TAA.AC.ACAAA.GCGTAG.CCCAACAAATACAAAACGATGC.GTTTAGCA.ATCGTCATCATGTCCCTTGTTATTTCGACAACGAAATCA.AAT.CCCGATTCCGAG.AGAGAGA.GAGCGA.TAGCGGA.A.G.ACG.AT.GGCTTTGACGGTGGC.GAAGAGTGCGTT.G.GA.GGCG.ATT.AGAGAGAAA.G.G.
JJ=   466  MV=                T.CTCGGC.GGTCG.GAGAACATGATGTACATTATTGGAAGG.CATGGTTGCA.GAAAATTC.GATTAT.TGTA.CAAACCAAT.TGAAATATTGTCCC.TGGTTT.CTCTTC.AGTT.ATT.ATGTCTCTGGTTTCTCTTCAGTT.AT.TA.TG.TTCT.A.A.G.T.GAT.TATGT.TCCAAGTTTAGTTATTTTAAATCC.ACCAATGTAAC.TTTTACCCACCAA.CACTT.ATTTTGTATCAACTTGTTTA.TGTCTTGTGCATATAGTAGATA.AG.TGTAGAAGAA.TCTAAAATA.AG.ACCATACAA.G.GATTAGGATCCC.TCATTCATA.A.AACATCT.AAAA.TGTTCCAA.C.TC.AATTTGGGGTT.T.TACGT.C.TGCGTTTGCGTTTGCGTTTGCGTTTGTG.AAC.GCCTTTATTCGATTTTGGAAAA.GAAAAA.ATG.TTCTG.T.TCT.A.T.TTTGTTCT.CTC.TG.CTAGT.CACAGT.CAAATGAGTCAGCTACCTTATA.TTCGATTT.TGAGCGTCCTTAAATTCCTTCACTGTGAGAAAAAACACA.GAG.AAAGAGAGAGAA.ACAATGG.AAACGG.AAGGAAG.A.A.GAC.GA.GAAGTGGTTGTTTCA.TCTCTCCAATTC.G.CT.TGCT.CCG.ACGATATCT.C.C.
JJ=   467  MV=                A.CCAATG.TCGTG.TTAAAAGAGGAGAAGAAGAAGAAGAAC.ATGGTTGGCA.TTGTTGAG.ATGACT.GAGG.AAGCTTTTC.TAGAGAAATATGTT.GTGAGA.TTTGGA.GATG.AGA.TTGCTGAGGAACTGCTGGTTGCT.TA.CA.AG.TGCG.T.G.T.G.TTT.AGTCG.ATGAAACGCTACTTGATCGTATCA.AGATCTAATTG.TAGATTTCACAAG.TCCAA.ACTTGAAATTTTGTCATTGT.ATCCAAACTTCGCTCATCCGTA.AC.TGTGTTGAAC.ATTATAATT.TG.GAAGTAACT.C.TTAAATCACCCT.TTATTACGA.G.CTTGAAG.CTTC.TCATATAA.T.AA.TGGGATTCATA.T.GAAGC.G.ATTCTTTTTCTATTTCAGCACTTGAGCA.AAA.ACTCAAGATTGTCAAAGCGTCT.TAAAAA.TTT.GACTC.A.TGA.A.T.TTAACCGG.TTT.GA.TTTTG.GTTCGT.TGTAATAACCGGTTTAAACCAG.AGATTGAT.TCCGGATAAAAAAGCTTAGGTTTTTCCGCGAAGCCGACA.CTG.TAAGGTAGGGCT.AAAACCT.TAGAAT.AGCCGGA.G.A.GAA.GA.AGGCGAGAAGAGGAG.CGACAAGGGCGA.A.GC.TGCA.GAA.TTCTTCGGT.A.A.
JJ=   468  MV=                T.TTTCAG.ATTTT.TAAAATTCATGGTTTAAATCAACGAAA.ATGGATAATT.GATGATTT.AAATGG.TATT.TTTCCCCTC.ATCTTCTTCTACCA.TGACTT.GAACTC.ATGC.GGT.GGTGTTTAGCCCTCATACCAAAT.GA.GC.TA.CAAG.A.A.C.A.GGC.TAAAT.GGTATTTTTCTTACTGTAAATGAT.GTAGAGCGTTG.TATTATGTTTTCA.AGTGA.GAATGAAAATTGACAGACAA.AAAAAGAAAAATACCAGAAAAA.AG.ATATGTGAGT.AAAGCCCAA.AA.GTTTAGTTT.T.TCTACAAGTTGC.TTTTGAAAC.G.ATGGATG.GGTA.TGTCAGTA.G.GC.CCATTTAGTTT.C.GTTAG.G.CCTAATAAAATGAGTTTTTCCTTTTTTT.TTT.TTTTAATATTTTTTTGAATAAC.AGAAGG.TTC.TGAGG.C.GAA.A.C.CCGTAATC.TTT.CC.AGGCC.CGAAAC.CACAGCACGTAATATTAGTTTC.GGATTTTC.ATTATATATATAGTTTGAAGAAGGGTTGTAATTTTTTCA.GAA.TCAGCTTACGGA.GAAAGCT.ACGTTC.GTTCGTT.C.C.TCG.TC.GAACCAAATCAATAG.TGAAGACGAAAG.G.TT.CGCT.CAT.CTTTGTATT.G.A.
JJ=   469  MV=                T.CTAAAG.AATGT.CCTTTTGAATATATATATATATTCGGC.TCTGTTCATA.TACTTTAG.TAGCAC.AAAA.GAGAGTTCC.CATCTTGCTCCAGT.CATGTT.CTTTTG.TTCT.TTC.TTTTCTCAAGTCTGTCTATGTCG.TT.GC.TC.TTGT.G.T.A.G.AAA.GAGAT.TTCGTGTTATTGTTGTTGTTGTCA.AACGCTGGAGT.TTGTCTTTCGGTT.TCTGG.TCAGGAAATAATGTGGAATA.GGGAATGTACATGTTTCACCTG.TA.TTCAGTATCT.GTTTGCAAT.TA.GTAAATTAA.A.TTATTACAACAA.GCCAAGTGG.A.AGACGGC.GTCG.TTTATCAT.A.AA.TGTCAAACCGA.T.GACGT.C.TTATCGGGGGAGCATGAGCATTGGACTA.AAA.AATTATTGTCAATTTGTTTAAA.TTGTAT.TTT.GGGCC.C.TGA.A.A.ATTATTAT.AAA.TG.AAATT.TAGCCC.CTTAATTTTGTAAGAGTTTACA.ACATTGAA.CCCTAAATCATTATGTTCCCAAAATCAAAATTTCACTCC.TCG.AGAGTAGCGAGA.AGAAGGA.GGAGAT.GAGCAAG.A.T.CCG.TT.CGTCTGCGACAATGC.CACATCGCGACC.A.GC.CGTC.ACC.GGCGTCGCC.T.C.
JJ=   470  MV=                A.CGTCGT.TACTG.CATATCAAAAAAGAATATCAATTTTTC.TTGAGTGCCA.GTTTGAAC.TTTGAA.CAAT.ATGTCATCA.AATACTGATATTAA.AAGAAA.TAATGA.TGAT.TTT.TCCAGTGGTCCAACTGTATTTCC.AT.AC.TT.CTAA.T.T.C.T.AGG.TAGGA.GAAAGTTTTCGTTTTGTTCCTATC.AATTAATTTTT.TATATACCAAAAG.AATTT.TCATTTGGGTCAAACAACAG.TAAGATCATTACCATTTTACAC.TC.TAGCTATAAT.TAATAAACG.GA.AAGTGAATT.C.TTCTTGCATGGT.AATTGAAAT.G.AGAACTT.TGTA.ATTTATGA.T.GA.GATATTGTCCT.A.TTGAG.A.TAAAACTCGGTTCCACTATGTATGTAGG.GTT.GAAATAGGTTGATAAGAAAAAG.AGAAAC.TAT.AGGGT.T.AAT.A.A.ATACGCTT.TTT.TT.TTTTA.CGTATA.TCCAGCAATAGAACTAAAGTAA.TTCATTTT.GATTGATATGTACATGTAAACTTCCAACATTGAGAGATA.TTA.AAGACAAGAAAC.AACGTAG.AAAGAA.GAGAGAG.A.G.CGA.GT.GAGAGATGGGAAGAG.GCAAAGTGGAAG.T.GA.AGAG.AAT.TGAGAACAA.G.A.
JJ=   471  MV=                T.CACTAG.ACATA.AACAAGAAATGGCAATAGAGTCCACCA.CGCAAAGCAA.GAACAGAG.TCTAGC.ACTG.ATAGCAAGA.ACAGAGTAAAGAAA.GTACAA.ACATTA.CATG.AAG.CCATCATGATGTTGTTTGACTAA.TT.TA.TC.CTTT.A.T.A.T.TTA.CATGA.AACATTATCCTCTACTTTGTTTAT.TCCTATTTTTG.GTCACTTTGGACT.ACACC.TGCCATTTCTCCTTAAACTA.AATTCATCCAACCAAAGAAAAA.TT.TATTTTCGTT.GAATCATGA.CC.AATGATGAA.C.GAATCCCACATC.GTATTTTCA.A.GAAAGAA.AATA.GATGGAAA.A.GT.AAACACACAAA.A.AAAAA.G.GTAGGGTAATGGAAGAATGAAGTGACAG.GCC.AAAGATTTCTCCTTTAAGAAAA.GCAAAT.TCT.AACAC.C.AAA.A.G.AACAAACC.CTA.AC.CCAAA.ATTATA.CTAAATTTCTTCACTTTTATTG.TTATTGTG.ATGGATAAGAAGGATATGGAGAGAGAGTTTTACATGACA.GGA.GGAGATGGAAAA.ACTAGTT.ATGCCA.GAAACTC.T.T.CCC.TC.CAGGTAGGTTCTTGA.GATTTCCCACAT.A.TC.TTCA.CTT.AGTTCATAA.T.T.
JJ=   472  MV=                T.TGACTC.TCTTT.AGCAGCTCTCAGGTTAGAGATGCAAAT.AGAAATCCTA.GAATCTAC.CCAGAA.ATCA.CAGAGACGG.AAGAGAAGCTCTAG.AACAGA.AACAAT.CCAT.TAA.TGTAGAAAACTGCGGATTTTGCT.CA.CG.AT.GCCT.T.T.G.G.CTT.CACCA.GGATCTACGTTGCGAGAGAGTATT.CGGGAAATTAA.CATCCAATCAAAG.TAACG.GGTCGGGTCGGGTCGAGAAT.CAGGATTATGCGTTCAGAACAA.AA.AAAACGATAA.CCGGTTTGA.CT.GTTAACCAG.A.GTTAATCCGGCG.ATTCAAAAG.A.CGTTTCG.GTTC.GATTTTTC.T.TT.GACAACGCGGC.T.AAGCT.T.TTCATTTCTTTTTTTTTGTTTTGTCAAC.ACG.CGGTTAAATTTTTGTTTGTCAG.ATTCAT.TTT.TTTTC.T.TGA.T.A.AAAAACAT.CCA.GA.TTCCT.TTCTTT.GTAATGTTTTAGATTAAAATAA.ACAAAAAA.TCCCTAAAAAACGAAAAAGTTTTGAAACTTAGAAAGACG.GAC.ATAAGCGAGCTA.GCTTCTA.AGCTTT.CTTCGCT.A.A.ATT.CT.TGGCTAATTCTCTTC.TATGACTGATCC.A.AT.TCTG.CTT.CGACTCCAT.A.T.
JJ=   473  MV=                C.TGAGGT.TTCAA.GCTGCACAATTAATTCCATAAATTTGG.AGCATAAGTG.GGCCGTCA.TTGGGT.AAGA.TCTGGGCCC.ATAATCTCTGAAAA.TTGTCT.AAAGTA.TTTA.ACT.AGGATCTCAAATGATTTGATGAT.TC.TC.AA.TCAT.T.T.T.A.TAA.TGTTG.TTTATATTTTGGTGTTAATGTTTT.CCTTTACAAAT.GAAATGAAATGTT.AAAAC.AATGAGAAAACATGATTGGG.ATTTATTCATAAAATGTTTCAG.AT.TCTGCAAACG.ACGATTCAA.TG.CCTAATTTC.A.TATTACAATAAA.GTTGGAGAA.T.GAATGAA.TGAA.TATACAGT.A.AG.AACGAACTAAG.A.AGACC.G.CAGTCTTTCATCGGCCCCTACTAATTTT.ATT.ATTGGTTTTTTAATAATTGTTA.TTGTTA.GTG.TTTCG.T.ACT.T.T.TGACCTGT.CTT.GT.AATTA.AAATAT.ATTTATTTATTCCCCAAACAAA.CTACCCAA.ATAATTTATTTATATAAAAAAAGGTAAGAACACAGGTCA.GCG.AGTTGGACTCAT.CAAGCTT.AGGGAG.AGAAGAA.T.C.GTA.GA.AGAAAACTCGAAGAC.GAAGCAATTGGT.A.AA.GACT.ATC.AGCAGAAGA.A.G.
JJ=   474  MV=                C.TTGCGG.ATTTC.TCGATTGGCCATAACAATTGTCGTGTA.AAGAGAGATA.AAACCCTA.AACCTA.GAAA.CTCACCGAG.AGTTCGAAGATTGT.AAATCA.CAATCT.AGAA.GCT.AGTTGCGAAACAGAAGAACCACC.TC.GA.AG.ATCC.T.G.A.G.ATT.TGATG.ATGATGATTGTGATGATGATGAAT.GACAGATAGAG.AAGACGATGAAAT.TGATT.TTTGATTCGATTTCCCCAAA.TGGCAAAAGAAAAGTTCCTTAC.CT.GTACCGATTG.ACCGTACCA.AC.TACCAAACC.A.ACGAATTGACTT.TTACAAAAC.T.TAAACCG.AAAT.TAAAGATA.A.TT.AAACCGAGTTA.T.TGAAC.T.AAACCAGATAATAGCTTAGGTTGAATCA.GTT.TTAAAAAAATTTGCGATACCTA.AGGCCC.ACT.AAGTT.T.TTC.A.C.ATCGTAAA.AAG.GC.CTAAA.ATAATA.AGCCCACTTTAATCATCTCCTC.CCGTTATC.AGATTAAAAGATTTGTTTCTCCGAGAGCAAGAAACCTCA.GAG.AGACGAAGCACA.ATGGGTC.AAGGAC.CTTCCGG.C.G.GAT.TG.AATCGGCAAGGAGAT.CGGAAACCAGAT.G.GT.GGAG.AGA.AGAAGGAGA.A.G.
JJ=   475  MV=                A.AGTTCG.AACTT.GGTGTGGCAAACGAAGATTTATTTACC.TTTCTTATTT.AATCAAAC.TAAATA.AATT.TCTTCACTG.TTGAATTGTAATAA.ATAATT.TATTTT.CTTA.TAA.ACTTATCCATCACAACTCACAAG.TC.AT.GA.ACTA.T.A.T.A.TAG.AAAGT.AACACGACAGTAATAATATTAGTG.AACCACTAGAC.TTTTCAGTAAGTG.TGGTA.AATTCTGAAGACTAAATAAT.TTAGACTTAATATGTATATCTT.TA.TCTGAGGCCT.ATAATATGT.TT.CATTCATGA.A.CCTACGCATTTT.AAAATGCTA.T.GTCATAT.GGAC.AAGATTTT.G.AT.CCAAATTGAAC.T.ATTTA.T.AAATTACAACGTGTATATGATTTTTAAA.TTT.TGGGGTACAAATACCCCGGCTT.AGAGCA.AAA.GTGGG.C.CTA.A.C.AAATTTAA.AGT.TA.AGACT.TCAAAA.ACTTGGCCCATGAATAAGCCCA.TTTAGGGT.TAAAACAGTAGCCCAGACCCGGACTCTAATTGCTCCGTA.TTC.TTCTTCTCTTGA.GAGAGAG.AGAGAG.AGAGAGA.G.A.GAG.AG.AGCAATGGCGGCGAG.TGAACACAGATG.C.GT.GGGA.TGT.GGTTTTAGG.G.T.
JJ=   476  MV=                A.AAGTCA.TTGCC.GGTTTACAATTTCGGTTTAATGTTACC.AAAACCGATC.GGTATACG.AACATA.AAAT.TTTCGCTGC.AAAAAGGAAGGAGT.CCTTTT.TTAATT.TTCC.CGC.CCAAAGGGACTTGCTGCGCAAGT.TC.GC.GC.CGTC.ACA.A.A.CGG.ATAAA.TTACAGATAAAAAATATTATTAAA.TATGATAAAAG.TGGACAAAATATA.TATTA.ATATAATAAAGATTTACCAA.TAATGATAGTGGAGCGTGAGAA.AC.GGTGCGGTTG.GGTCACGCG.TT.ACTTAAATT.T.GGTGCTACCAAC.CACTAAAAT.T.CCACCAC.GTCA.GCATAGCC.A.GC.TCACATCAAGC.T.GTTTA.A.AACCATATCCACCGTCCGATTGATATTT.CAG.AAAGAGCTTCGTGAGAAAGATT.CCTTTT.TTG.TTCTC.C.CTC.C.C.AAATTTCG.AAT.TT.TTTAA.AAGGAA.ATAATCTGAATTTTTTTTTTTT.TTTTGATA.TATAAAATAAAGATGTAACCGCCTCTTCTCAGACTTCAA.ATT.TTTTCCCTCTTA.CGACGAT.TTCGAG.TTCGAGA.G.A.GAA.GA.ATGGAGGTGGTGGAG.AGGAAGACGGAG.A.TG.GCGG.AGG.AAGGATGTA.C.G.
JJ=   477  MV=                A.CGCCGA.GATGA.GCTCGCAATTGACATGATCATAAATAT.GAATATGAGC.TAACTGGA.GAAAAA.AAGA.TTGTTCGAT.CGATGGATCTTACC.AGATAT.TCTGAA.GAAT.CTT.CCGTGAGAGCAAATCGAGAGAGA.AG.AA.GC.AAAA.A.G.T.T.GAG.GCGGA.GAAAAGCTATAAAGGAGTGTTGAA.GGGATGATGAT.GAAGAAGTAGGGT.TTTTA.AAATCTGTATTGAGTGTATT.CCTCTGGTTTGGCTCGGTTTTG.TT.TGGTTTTATT.TCTGATTTT.TG.TTTATTTTC.C.GGTTAAGCTCTA.ATTACTTTC.C.CTTTTAT.TAGC.ATGTATAA.A.TG.AATTACATATA.T.GTAGG.C.TTTTTTAGTAAGCCCAACTTGACAAGAA.AAG.GTCTTCGTCGTTGGGCAATAAC.AAGCCG.AGA.AGGTT.G.AAT.A.G.AGAAGATC.CAA.GG.GGAAA.GAGAAA.TTAAATTATTTATTTATTTCTG.TCATCTTC.TCCTTTTCTATTTCAAAATCCCAAATCTAAAGCACTCCT.CGA.GAAAAGTGTAAC.AATGGCG.AGAAGA.CCGGACG.A.A.GAA.TA.CGACTACTTGTTTAA.AGTGGTTTTGAT.C.GG.AGAC.TCC.GGTGTCGGC.A.A.
JJ=   478  MV=                G.TCTAAT.CTTGC.TAAAAGATATCGAGAAACATAATTAAA.AGATAGCAAG.ATAAACCG.GAGCCG.GAGA.AGAGTAATG.TCGTAGAAAATTCT.CCTAAG.CTCAAC.AGTA.GAT.TCTTCATCATTAAAAGAGGCCAG.TG.AA.CA.AGAG.T.C.T.G.AGA.ATTAG.AGAACACATGTAAACTAAGAGCAT.TTTCAATGGTA.AGAGCCCCTCAGC.TGCTT.TCACCATTTTTTAATAATAA.ATTTTTGAATTTTGTGAGATGA.GA.ATTTATGTTA.TTTTTAAAA.TT.TATTTTATT.T.CACAGAACTGAA.AAACTATTA.T.AATTCAT.AACA.TTGATTTA.T.AA.ATTAGTGAAAC.A.CTCTA.T.ATACTCTATATCCACTCTATTTTATAAT.TTT.ATAATTAAAATGTTTGGAAACA.TTTTAA.TTA.GTGAA.A.CAC.T.T.ATATCCAC.TTG.GG.CCTAG.AATAAA.CGTAGTTGGGCCTGCTTTCAAA.TGGATACA.AAACATATCGTTTTACGTCTTTCGTCTCTCTTCTCTC.G.CCG.AAGGAAAAAAAT.TCAGCCA.TGGCCA.ATTGCTT.C.G.CGC.CA.CAATTAACCTTCCCG.TCCTTCTCGCCA.C.GC.CATT.TCA.GCCCTAGAA.T.G.
JJ=   479  MV=                T.CGCACC.AATTC.ACATGGCACAAACACTACATGTGGCCA.ATCTTTTCAC.AAATCCAA.AAGTCA.GATT.CACAAGTCT.TATATTGATTTTTT.TCAAAC.ACATGA.TCGT.TAA.AATTTCAAAAAGACAACACAAAT.AT.AT.AT.TGAA.A.A.A.A.CAA.ACATA.CATTTTAAATTTACACATACATAA.TAAAACTTATT.TAACTTATGGATC.ATTGA.AATCATAATAGCATGTAAAA.TAAAAATATTGTAAAGACACCA.CT.CACAATCAAT.TGCAAATTA.GA.TTCACATTA.C.TCTATATACTTA.ATACTTCTT.C.AGACTCA.AAAT.TGATATAC.A.TA.TACTCACTAGA.A.AAAGA.A..AAAGAAAAACTACCATTTTTCTTTATA.AAT.ATTTGTTTCCCTCGTATTGAAA.CATGAA.GCA.CGTGA.C.CAA.A.T.TTGCAGAT.ATC.TA.ATTTT.TTTTCC.ACCAAAAAAAAAGTCATAGCAC.GTTCTTAT.ATATACCTTACATGCAACCATTTCAATATTGATTACTTT.GAT.ACGAAAATCGAC.CAAAGTA.AGAATA.TTTACCT.A.G.AGA.GG.ATCATGAAGGGTTGC.AGCTTAGATCTT.C.AC.CTAT.CTC.CAATGGCCT.C.T.
JJ=   480  MV=                A.CGCTTC.AATCG.GAGTTTGCATGTAAGACAAAGCATTGC.AGACTGAGGT.TACAGCAG.GAAGTG.CATC.TGGGTTCAA.TGGTTGATGTGTAA.GTTGCT.GTAAGG.ACGT.GTC.TCAAGGATATCACAACGGTTTGT.TG.AG.AT.GAGA.C.A.G.A.GTT.AAAGA.TAACTAGTAGTGGTTAAGAATACA.GTGTTAATTAT.TGTTTTCAATATA.TGAGA.GGAGGAGCTTCCCTACTATT.TTTATTTTTTTAGCCAATGAGA.GA.GCTCCACTTC.ATACCCCAC.TT.TTACCAATC.G.CTAGATTTCACA.GCCACTCTC.A.CCCATGT.CGCG.TTGAGCGC.G.TG.TCCACAAAAAT.C.ATTCT.T.TTTTTGATCCACGCACCTCATTCTCAAA.AAC.CCACCGCGTGTCTTATTTTTTT.TTGTTT.TCT.TCTCT.A.AAC.C.A.AAGTAAAC.CGA.AC.CGAGA.TCAATT.TGAATTTCAAAACCAATGTAAA.CCCATCGC.TGTGAAAACAAAAAGCTCGGCCACTGTAACAACAAAAAT.GGA.GACGACACAACT.TGGAAAA.GAAATC.AACTCGA.A.A.TAG.CC.AAGAGAATGTTCGAA.AACCCTCTCAAA.T.CC.GATG.CTT.CCTTTGATT.C.C.
JJ=   481  MV=                A.ACCTCC.AAAAC.GCGGCGTCCGGAGATTCCTCCGGTAAC.TCAGCGTATC.CCATGGAA.CGCGCA.CCTT.CCACCAGAG.CTTTCCACTCAATC.TTCGCG.AACATG.TGCC.TGA.TAAAATCGGGATTGAAATCGACT.TC.CT.TC.TCAA.T.C.A.C.GTT.CCCAG.CTTCGATCCGTAGAGGAAATCCAC.TGGTGACTCCT.TTGATGTTGCAGG.AAAGC.ATGTTGTGCGTTATCAACCT.CATCTCTAGTTTCTCTCTTGCT.TA.ACCCTAAGAG.GCAGAAGTG.AA.GAAGAAAGA.A.GACGAAGAAGAA.GCTAATGCG.G.CCGAGGG.TTTT.TGTTTTTG.T.TT.CACTGCGTTTG.A.TTTTA.A.TCTCAGCCGTTTATTGTGCCACGTGACT.CCT.ACGATATTTTTTAGTAACCAAG.TAAGAT.TCA.CGCTA.T.TCT.C.T.AGCGCGTG.AAG.CA.TATTT.CAAAAT.TTTGCCGTTAGTCGAATTAATC.GACTTCTC.CGGTATAAAAGACCACCGACGTGTTTGGCGCTCAACTTT.ATT.TCAGATTTTTTT.CACACAA.TTCGAG.AGCGCAA.G.C.AAG.AA.ATTGAGAGCGAGAGC.GAGAGACGAAGA.G.AG.CGAT.AGA.TCGATTTCG.T.C.
JJ=   482  MV=                A.TCTTTT.TCATT.AAAATGATTTTCTGGATTGACGACTAA.GATGTATACG.ATGAAAGA.AACGTT.TTTA.AGTCATCCG.ATCCCTTTCATAAA.TATCAG.CAAGTT.TTGA.CGT.ATGACAATTTTTTATTGTTCATG.TA.AT.TA.CAAA.C.A.A.T.TAA.AGTGG.GATCGTTTTACCAAATTTTGTTTT.TACTAAAACGT.GTATGCTGACAGA.AAATC.TGTCAATGTAATACTTGTAT.TCGAATAATTAAACTACTAAAA.CG.TGTACATTGA.AAGAGAATA.TG.TTTTACTTT.C.ATGCTGGTATCC.AATAATCTC.T.ATGGTAA.TTGG.TCGGTAAT.T.TT.AGTAAGTTTTT.A.ACGTG.T.GGAACTAATTTAACATTTCTTCCTTTGG.TTT.TAGAAGTAAAGCATGAATTATA.AGTTAA.AGA.TATAG.G.CGT.T.T.TGCGACTC.AAC.AA.GTAAT.CACCCA.CTCACAGCATTAGTAACAAACT.CTGAGATT.CTTCTCTATAAATATCACTTGTGTGTGTTCAAGTTAAAG.AAG.AAGAAAATGGAG.AATAAGA.AAGAAA.AGAAAAG.A.A.AAA.GA.AAAATGGAGAATTCA.AGTTCCGAAACA.C.TT.CATG.TTG.AAGATTTAC.A.A.
JJ=   483  MV=                A.CGGAGA.TAATT.ATTTACTTTAACTCAGTATTTATGATG.ATGGTTTTTC.TAATTTCA.GTTTGA.GTTA.AATTTTTAT.TTCGGTTGATGCGG.CTTCAA.GACACG.GAGA.AGT.CTATGAGAGACAAGACATATCTT.CA.AT.TT.TCTT.T.A.A.T.TTA.ATAAA.GTGTTATTTTATTATTTTGTTTTG.AAGTGGTTTAG.GATCAGTTTAGAT.CGTAA.ACCGATTAAATTAATTAATT.TATGTGTATTTTGAGGTCTTGA.TT.CGGGGGTATC.TAACTTTAG.GA.CATAGTATT.A.TTGACTTTATTA.TGTGGGCAT.T.ATGTGAT.ACTT.CTATCATG.T.GA.AAATAGATCGT.G.TCTTT.T.TGTTTTATTTTGTGGATTGTTTTGGTTT.TGT.TAAATTGATCGGATAATTTGGG.TTTGGT.AGG.AGTTT.C.TGG.T.T.CGAAAACC.AAA.CA.CGATC.CGAATT.CTAATAGAACCGAACCGATCTA.TTCCGACG.GTTCATAATAAAACGGACCCGTCGAGTTCTACTCGCTAC.AAA.CACACAAAAAGC.TCCGCAA.GAGAAA.AAGAAAA.A.C.AAG.AA.AAGGGGGATCTAGGG.TTTGAGAATGGC.T.TG.TGAA.GTT.GATACTGAT.T.T.
JJ=   484  MV=                G.AGCAAG.GCTGT.ATTGATATAACAATGGAAGTATGAGTC.CCATTTTATA.AAGAACAA.AAAAAT.CAAG.AATCTACAC.AGCCAATAAGAATA.CAACAT.GTATCC.ATTC.CAT.ATTTTAATCTAAAAGAAATTTCT.TT.GC.CC.AATC.A.A.T.A.AAC.ACCAC.ATGGCATGTTACTAATTATTATTT.AAAACCTGTAA.ATTCTATTTAATT.TTTTT.TGTTCTTTTTTCTGTATTAA.ACTGAAAATAGAAAAGAGACTA.CT.TTAACTTTAA.CAAATTTAT.TA.ATGTCTTTA.G.TCTTATAAACCT.CCGCTCCGT.T.TATTAGG.CTCC.TCTTCGTC.C.CC.AACGGCTAGTA.A.TAAAA.A.ATAACATTTTTATAACTAACACTCAATT.TAA.ACCCTTAGATCTCAATTAAAAG.CAAAAT.CAA.CGGTC.A.CGA.T.T.CGATTCGA.TTC.GA.ACAAA.AAAGGA.CCGTTAGAGAGAGCTCAAACTT.TTCCTTTT.CAAAATAAAACAGTGCCCTTTCCTCAACCACAAATCTTC.ACC.ATTCGCAATTTC.ACAGTCG.AGAAAA.AAAAGTT.A.G.GGT.TT.TATTTGTTGTTCCTG.AGAGAAGCGAAA.G.AG.ATTT.TTG.ATTCAGAGA.G.A.
JJ=   485  MV=                G.TGGCGT.CTGGC.TTTTTTGTGTTACAGCTAATTCGTTCG.TTTTTTACGC.ATAGCATA.TACCTA.CCAA.AACGAACGC.ATGTCTTCGCTGTA.GCCTGT.AATTCA.TTTT.TTC.ACTTTAACAACTTCGAATATGAT.CA.AT.AA.TACA.A.A.C.A.CTT.TCGTG.TTAATTTTTTTCTTCTTAAATAAA.CTTTTCTATTA.GTCTCTTTGTATT.GCTAT.CATAAGAGTATAATGTTTGG.TATATATTAAGACTTTTTGGAA.AT.ATGATGGTCC.ACACAAAGA.GG.TATAT.TCG.A.CTATTCGTAGAT.TTGCGAGAG.G.ATCAAAC.TTTT.CGTCGTAA.A.AT.GTTTACCACCG.T.TTTAT.T.TGTCTGAAACTGAAAACAACGAACAGTG.TCT.ATTTAATTAACCAAAACGGCAG.ACACAA.ATC.TCTGG.G.TGG.A.G.CCGATTTC.TAC.GG.AAGTC.AACAAA.ACGCACCGTCGCTGCAGATCAC.TACCTCCT.CTTTCTTCCTTAACGAAAACGAAAACATTGAACAGAGAG.CAA.GAACAAAAAGGC.ACGAAAG.CAAAAG.AATTCTC.A.A.ACT.CC.TGAGAAAAATTCGAG.CTCCGTGT.GAT.T.AA.TTAG.GTA.ACGTATTGC.T.C.
JJ=   486  MV=                G.ATCTTC.AGATG.AGAAACGAAAAAGAGAAAAATCAATCT.CGACACGCAA.GGATTTTC.ACACAT.ACTT.ATGAACACA.AGGAATCGAAAAGT.TTGAGA.GGCTCG.TACC.GTA.ACCCAGCGAGGAGATAGAGATAG.AG.AA.AT.GGTG.A.A.A.C.CAA.GCTCA.GAGATAAAAATTTACTTCTCGCCA.GAGAGATCGGA.GTTTTTTCGCAGT.AGGGT.TTTCTCGTCGAGATAAGAGA.GAATCGAATTCGTGTAGAGAAG.GA.AGAAGGCGTG.ACAGAGAAT.GA.TAAATATCG.G.TTTTGTTTACTA.TTTCTTGTC.G.AATATGC.CAGC.TCATACAC.C.TT.CATTAAAAAAG.G.CTGGC.T.TATCACATATTGGCCCAATTTAACAGGC.CTT.TGTGTCTAGCCCATTCTAAAAC.CGGTTC.TTT.TCTTA.C.TCA.A.T.CTAAAATT.GAT.CC.GGTTC.CCAAAT.CAGTTTTCCCGGTTTAGTTTTG.GGTAAACC.TAAAAGTTTATTTATTCCCCCGAACGACCCAGCTTGCTG.CTA.TCAAAACCTTCG.AACGGAG.AACTTC.AACGGCG.A.G.CTC.GG.GAAATTAATACTCTC.CGACGATTTGAT.T.CG.GTAT.GTA.TATGTATCT.G.G.
JJ=   487  MV=                A.GCTCGT.TATCG.TTGTTCAACAACAGAACAACAAATCCT.ATCGTTTAAA.ACATTGAA.AAAACA.GTCC.TTTGTGAAC.TTATGGAGTTTGTT.TTTCGT.TTACTG.TCCC.ACA.CTCAATTTATTGTTAGATTATCT.CA.TC.AA.GACG.A.A.C.T.GCA.TTAAA.CTAAATCTTTCCAGATGGTAAAGA.CATATTGATAG.GCAACATAATCTT.AGCTC.GCCGTGAGAATCCATCTTTT.GCATATCTGCTTCAACAATGGT.TT.GCTCATGAGT.AATCTCTGC.AT.TCTCATAAT.C.TCATTTCATGAT.TAGGCTTTT.A.AAAAAAA.TCTT.AGCTATGC.C.AA.GCTCTTGCTAA.G.AAAAT.G.TTCCTCTTGGTAATGATAATCACAGTTT.ATC.CAAAAAAAAACAAAAAACAGAA.CCATGT.GAA.CTCTG.T.CCC.A.C.GCTTCAAG.ACC.AC.AAGTT.TCAATG.ACTTTTCAGAGCGGTTTCTACT.CCTTCATT.GATATTTCTATATATACACATATAGCCTCATTCTTTCAA.TCA.TCAACCAACACC.AAGCAAT.CCATTA.ACTTGAA.T.C.TTT.CA.TACATCTTTTCAGAA.GCTTTAAAAATA.A.TT.CAAA.CTT.TCAGACAAA.A.G.
JJ=   488  MV=                A.AATGGC.TTTGG.TATTTGAGTTTAAAGAACAAGATAGCA.AAACAAAACA.GAGGAAAG.GTGTTA.GAAT.TTTCATTTT.TTTTGTCACCAATT.TGTTCT.TAATTT.GTAA.AAA.TTTGGTTTGGCTGATGCATTTTCCTC.TC.AG.AGCT.T.G.A.G.CTC.TATCA.ATATCGAACAAATAATTTCCTTAT.TCTTGTCTCTG.TATAATATATGAT.AAAAA.AAGACATTGAAATCTTGATG.TGGCATTACCATAAAGAATTAC.GT.TTCATTAATG.TTGGTTCTG.TC.GTCTTTTAA.TATAAAAGTCTTTA.ACTTGTGAA.T.CTGTCTT.ATCT.ACAAGAAA.A.TT.TAAGACTATAT.T.TATTA.T.GTTAATTACGATACTTATTTTAATCTAT.ATT.TAGTAAAGCGAACAAGTCCTAC.AAACAA.ACC.AAAGA.T.ATT.G.A.AAAAAAGT.CAC.TT.TGGAG.ATAGAA.CAGAATATAAAAAAGATTCTTT.AAATGATC.TTTTATCAAAACAAGATTCTAACAAGTCTTAGAAATCTC.AAA.ACGAAGAACAAGTAAGAAGC.TTGTAG.CCATGGG.T.G.GTG.AT.ACTTTCAAAGATGGT.AAATTTTTTGAT.C.TT.TTTC.TTT.GAACTGTGT.T.T.
JJ=   489  MV=                G.CATGTT.TGAGA.GAGAGATGTGTTACTTGCGAAACAAGA.AACTGAGAAACAGGTGAAA.GAACTG.GGAG.AGAAGGAGA.AGAAGATAAAGGAG.TGGAGA.GCTAAA.ATGA.CGG.AGATGGCTGCGAAGTTAGGGGAT.CT.TG.ATATGAA.A.A.G.A.GCT.CGTCT.CCACAAAAGCTTCACATTTCTGAG.CTCCAAGGTCG.ACAAGTTTCAAGG.GAAAC.CCCTTCTTCAAGGCATCTTG.TAACCAACCAATTAGTCTGAAT.AT.TCTTTTGTTC.ATCTTGTTA.CC.CGCAAAATA.A.GCGTTTGTGAAC.GGTTTGCTT.T.GGAAAAG.TTTT.ATGTATTA.T.CA.AATTTTCGTTT.C.TAAAA.A.AACTCAAGTCTTAATATCAAATAAAATC.CCA.ACTTTATAGGATTAGAGTTAGG.TAGGAT.TCT.TATAA.A.ATC.G.T.CCAGCTTA.TAA.AT.TTTAT.AAACCC.ACAAACATAGCAAGAGCAAACA.AAGTATTA.AGAAGAAGAAGAAGATGAATAAGGTTGAAGAAGAAGAAA.AAA.AGAGGAGACTAG.AAGCAAA.TGGATT.GTTTTGG.A.C.AGA.AC.GTTTGTTTCTGTTTC.TACTTGTCATCT.T.CC.CAAC.ATA.CCTCTTAGA.T.C.
JJ=   490  MV=                T.TATCAT.CGATT.AAGGCCGAGAAAGAGGAAACGACTCGA.GGAAACTAAT.ATGGAACA.GAACAT.AGAA.CGTATAGTT.GTTTTCTCATAATA.AATGGA.CAAAAG.TACT.AGA.ACAATGGTAATGGATCTTCTAGC.TA.GA.TT.CAAG.A.A.A.T.ATT.GGGTA.AATTTCATTTGGTAACAGTTGTAG.AATGTATGTAA.TAAAGTTTTCTTT.GTTAG.GGACCAATTTTTTTTTTTAA.AATTACATCAATGTGTTGCTCA.AT.TAGATAACTC.TTTGTAGTA.AT.ATAATATTT.T.GACGTTAAATCT.TTGCAAAAT.T.ACTAAAC.CAGC.ATTGCAAC.A.AA.TAAATTATGAA.T.TATCA.G.ACGAATTAGTCGACATATGAATAAATTT.AAA.TGATTTTTGCTGAATTAAATCA.TAAAAT.AAA.TAAAT.A.TTA.T.G.CGGTAAGA.AAA.AT.TTCAT.GTGTTA.TTTTTACTATTTATAATAATTT.ATTTCAAA.TTTTATTTATTTTCAGGCAAAGCGAAAGGAAGAAACAAA.CAG.TTGAGCTGTTGA.GGCATTG.TCTAAT.TTCTCGA.G.T.GAT.TT.CTCCGAGAAACAAAA.AAAGATGGGTGA.G.AA.GCCA.TGG.CAGCCACTA.C.T.
JJ=   491  MV=                C.CAGAGC.TTGGT.TAGGCATTGGGGCTTATAAGTCATGTT.CACAAAATTT.ATGAACTT.CAGTTA.TTCA.ATTTGAAAG.AAGGGTATCCAGAG.TTAGAC.TGAACA.AAAT.CTT.CGCTTAACTAAATTCAAAATTAT.AA.AA.AT.TTGG.T.T.T.G.GTT.GTAGT.TAGATATCCCTTGCCGAATTGAAC.CAAAAATTTCG.ATAATCTTGGTTT.AAATT.TGTTTGTTATTTTGTTTAGG.CTGTTATATATTTTTGGTACTT.TC.TTATGTTTCT.TTTTAAAAA.TT.GTTTTCATA.T.GAAGATGTGAGA.AGAAATTTA.G.ACCTATG.GGTT.AGGGGGTT.C.CC.GACTAGCTACC.G.TATTA.A.ATGTTGGGTTTATTTTATCTCCTATCTC.CTA.TCCAAAGGTGAAAGATTAAACC.CATAAA.AGA.GGTTT.A.AAT.G.T.TCAGCAAG.ACT.TT.GTTTA.TTTATT.ATGGCAAACAAAACGAAAGATA.GTTTTCAA.ATCTCTATATAAACAATGTTTACAAACCCCAAAATCATA.ACA.CAAACAAAGCTT.GGAAATA.GCCATT.ATTTCAA.C.T.AAG.AA.AAATGAAAGTCACAA.GCTACTCTCGAA.T.TC.TAAT.AAT.CTTGGCAGC.A.C.
JJ=   492  MV=                T.TGTGGG.TCATA.TTTGGTCGTATACATTGTTATTTTTAA.CTTATTTGTT.TTGTTCAA.TTGGAT.TGGC.TGTTGACCT.TTCAAGATTTCATT.GTTGCG.TGCTTG.TTTT.TCT.CATGGTTTGAAACATTGCTGCAT.AA.AA.TG.AGTA.A.ATA.G.AAT.AATTG.TACAACCACTTGGTTCAATGTTTT.TACATTTTATA.GTCTACAAAAACT.CTTTA.TAAACTAGTATTTAATTTCT.GATTTTGGAATTTCAACCTACC.GT.AAAACAAAAC.AGCGAGACT.AT.CTAATTACA.A.GACTATAATTGA.ATTTTAAAT.C.TTAATTT.AATA.TTATATGT.G.CA.CTATATGTTTC.A.TTCTA.T.TTAAGATAGATATTTGGTAATTTTGTAA.ATT.ATAGAAATATGTCATGTTCTCT.GAACAT.TAT.TAATA.T.AGG.A.G.ACTTGCAT.GTT.TT.TGTGA.ATTGTT.TAATTGGCATAGTCAAAGGATG.TATAGGTT.GCATATATAGAAATCAACAGTTCCCAAGAGAAAACATGA.GAG.CTAATAAAAAAT.TTATCAA.AGAAGA.CTAATAT.G.G.AGA.AG.GACGATTTCTTGAGG.AGTGGTCATGGA.A.GA.GAAG.AAA.GCCATGATG.A.G.
JJ=   493  MV=                A.TGAGAA.TCAAA.TTTGATTTCAATTCTGTAGCAACATGG.AAATTAATTA.GTATGAAA.TCTTCG.ATGG.TTGAAAAAA.ATACTAATTTGTAA.ATTATA.TGGAAA.AGAA.TCC.AAAAAAATATGATTTGACCCATA.CG.TC.GG.TGTT.T.G.T.T.GAG.TAAAA.ATCTTCTTTTTTTTCCGTGTTTAA.GGTAACAAAAC.GCGTCGTCACAGA.TTTGG.ACCGTATTAAAAACAATTGA.CAACCGTGTATCCTCCCTTAAT.TT.ATCAATAATG.CAACATTTT.GA.TATATTCGT.C.TACTTCATCAAT.AAGAAAAGT.G.TAACACG.GGAA.ATAATTAA.A.TA.GTCTAAATTCT.C.TTCTG.T.TTTTTTTGGTTTGTTCTTAGAGGAAATC.TTT.ATCTTGGAATCTTTAATCTATC.TAGAAT.TAA.AAGTT.TATGC.T.C.GTAGGATT.GTC.TA.CTTTT.AAAAGT.CAACATATTCGATACAGATATT.TTGTATAT.TTATATAAAGTCGAAGACCCTGAAACTTATCTTCACGGC.ATA.ATAAGACCAAGA.AGAAAAA.GAAAAC.ATTAATT.T.C.AAC.CA.AAGCAAAACAGAGAG.AAAAAAATAGAG.A.GA.GTGA.ATC.AATTTCGGT.G.G.
JJ=   494  MV=                A.GAAAGG.CAAAT.ATTAGCATGTGATGTTTGTATCTTGAT.GCATCAAACT.TCATCACC.TTGGCA.TCTG.ATATATAAC.TTACATCTTGTGTG.CATCCA.TAAGAC.CAAA.TGC.ATCAAAGATTCGAAGGGAGAAAA.TG.TC.AA.AAAA.G.A.A.A.TGA.GACAC.TCTTCTTTGGAACAAAACAATAAC.TAAAACCATAA.ACCGAAATTAAGT.TTGTA.TTAAACACAAGAAAGATTGA.ACCGAAAAACCAAACCAATATA.AC.CGATTTTATT.ACATACATT.CA.AAACTATGT.C.GTATAATAGTGT.TACGGTCGG.C.AATTAAA.ATCT.GGAATTTT.A.AA.ACATTTTGAAG.T.GTTGT.C.AGCTTGAAAATTCTGTAAAAATTACTAA.TTC.AAGTGAGGGAGGAGTGGACCTG.GCAGGC.CAG.ACCGA.A.CAC.A.C.ACACAAAA.AAA.AA.CAATA.TTAAAA.TAAAGGGGAATAAAAAAACAAT.TAAAATTA.AATTAAAATAGAATTGAGAAAAAAAAGTTTGATCAGCCA.TCG.GAGGAGAAGAGA.GAATGAT.AGATAA.CTGGATC.A.C.GAG.AA.GTCACAAATCTCAAA.GAAGAAGAAAGA.A.AA.CCAA.AAT.CAAGAACAA.T.A.
JJ=   495  MV=                A.CAACAC.CTTAA.CAGGCCCTTTTTAAAACAAACACGTCC.TTATGTGATC.ATAGTTAT.GGAAGT.GTTG.GGCTGAGTT.TAGAACAATCAGAG.TTTTAA.ATCCAA.CAAA.AAT.GAAGAAAATGCTAGGGAAATTTA.AA.AT.TG.CTAT.C.G.A.G.GTT.TTCTT.TCTATGTGGTTTGTTTGATTGTAT.ATATTTCGGTT.CTGACTTTGTTTT.TGTAT.TTTTTTTTTTCTTTTGTACA.AGCTAGAGATAACTGGTTTTAA.CA.TATGGTTCAA.TCTTGATTT.GG.ATAATTTCA.T.TTGGTTTGGTTC.ATTTCTCAT.A.TGAAAAT.AAAC.ATTATGAT.T.TT.AGTATATATGA.A.GCTTA.A.ATTTGACAAGTTTATAACTGAGTTATAA.TTG.TAAGTTGACTGTGGACTAATGC.ATTATC.TAA.TTAAA.T.TGT.A.C.ACTTACCA.AAA.TT.GCTTA.TCTTCA.ATTCTTTCCTAACTAGTTGAAA.TCTGTTTC.TATATATCTCTCATTTCAACGTTTTGTTTTAGGTACAAA.GAA.CTCTTCCAGAGA.TGAACTT.CTCATA.TCTAGAA.A.A.AAA.CC.TCAATGAGGTTTGAG.GAAAGTAAAAAC.A.ATTGTCA.AAA.TCCGAGAAA.A.T.
JJ=   496  MV=                C.TGAGAA.TGACT.ACATTTTCTATGTATGTATGTTATTGT.CAATGAAAAA.TATGCCAT.TCTCAA.AAAT.GAATATTCT.TGTTTTTATTACAA.TTTTTA.TTAATA.TCCA.TGA.TACATGTGTAGTTGACAAGGTGA.CA.AC.TC.AGAA.T.C.T.T.ATA.TTCAC.ACCAATCACACATCATTAAAGAAA.AGAGTTTAACC.ATAAATTTGCGAC.TTCAA.GAGACTTTCACTTTCGCGAC.CCAATTTTTTTTTTTTTGTGGC.GT.AGGTACGCTC.TTTTAGTAG.GA.TGTCTCTTC.C.CATTATTTTCTC.ACCAAATAT.G.AAATCAA.ATCC.CATAAAAA.A.AA.TAAGACATAAA.A.AATTA.C.ACATGTCCAATTCCAAGTGGTTCGTTGC.ATT.TTACACTAATTCCCAAATACAT.TTCCTT.GTC.AATTA.T.CCA.A.A.AACATATT.AAT.TC.AATTT.TTTTTT.TTTTTTTTGACATCTCTATTTT.TTTTTTTT.ATTATAAATGTGGAAGAGGCTCTGAGATAACTCGTGGAC.CAA.AATCGTCCATTG.AAGTGAA.CAGTCA.GCATCGT.T.T.TGC.TT.GCTTGTGCGTTTCTC.TCGAACTCTCTC.C.AT.GGCT.GTT.GCGCTCCAA.T.T.
JJ=   497  MV=                C.AGCCGG.AAATC.TCTTCGTTCCTTGGTAACAAGAGATAC.AAACACTTAA.CTAACTTG.GTTACA.TACA.ACAAAAAGA.CATTACTTTGTACA.CTTACT.TCAGAT.TTTG.ACA.AGAAAGATAGAAACTCACGTCAT.TG.TA.CA.GTGT.G.T.T.T.AGG.TCTCA.ATATTGTATTGTTTTGTTGAAAGA.TAGGTCTCATA.TTGTTTTATTTAA.AACAA.AATTTCTGAATTTGCGTTTA.CATGAGAGAAAATTATAGATTT.TT.TTTTCAAATT.AACTCTAGT.AA.AATAATGAA.C.ACAAATTAAATG.TTATCAAAT.A.TGAAGAG.TATC.TTGACAAT.A.CC.ATTTACTTTAC.G.ATTTA.T.GACAGACCAATATATGGGCTTCATTGGG.GCT.TCATTGGGGCTTCATTGAATTT.CAAAGT.CTG.TTAAG.G.CCC.A.A.ACTGAGAGCGCG.GT.TGCAC.AAATTG.TCGAAATTTCTCGAAACCGCTT.TAATCTCG.ATATAAAGCTCGTCTGCTAAAAACCTTCGATTAGGGTTT.TAG.TCTGTAGAAACA.AAGTTGC.CGCTTC.GATTCCA.A.G.GAGTAA.CCTAGCTGAGAAAAT.GGGATTCTGGGG.T.TA.GTTT.TCT.CTGCTCAGT.G.T.
JJ=   498  MV=                T.TTCTTA.AAACT.TTTTTTTTTTGTTCAGGACAAAGAGAA.TAAAACATTA.TTTGTCCA.GCCCAC.AAGA.AACTGGACT.TGACAATTGCTGCA.CTAGAT.CCTTCT.GCAC.TAT.CTTTCTTAAATGGTCTAAATTAA.AA.AC.AT.TGTC.A.A.C.A.CAT.AAAAG.CCCAAATTAGTATGAATTGGGAAT.AAAAATAAGGC.CATTTTGTAAGTT.GATTC.ATCGGCCATGGCAGGGCCAT.TACGAAGCATTGTCAGAAAACA.TA.AACCACAAAA.TGAAATGGA.AA.TTTATAATT.G.CGTTTTTTCAGA.ACAAAGCAA.A.AATAAAA.ATAA.GAAGGAAA.T.AA.CCCATCATTAG.G.CCTAA.T.TAACCAAGGAACTAAATTTGATATGTCT.CTC.TAATTATTCACCGGCGACAATT.TATTGA.AAC.TCTTT.T.CCT.C.A.AAAGAACT.TAC.TA.AAATT.ACCCAT.TTTTTCTTTTAGCGTATGCATT.ATTATAAA.TAACAACCACCCTCTATTTGTTCAAATAATCAACAACCG.GTG.TTCAAATACCAC.GCAATTT.TACATA.AAAATGT.C.T.ACA.AA.TCTCCACCTTGCCAC.CGCGGTGATCCT.C.CT.CCTC.CTG.ACCGCGAGC.C.A.
JJ=   499  MV=                A.AGAGAC.AATGG.ATTTGGTAGAGGGACATGAATGGCTTG.CTCTTCTTGT.CTCTTCGG.TTCCTC.CTTT.GTAAGGGGT.TCTCCAAGCAGATA.TTGGTC.CAACGT.TCAC.CTA.AACGGTGACGCGTATGCAGGATA.TT.CA.AA.ACTC.A.A.A.C.CCA.CAATC.CAATGACCTAATCTTGCTTGAGAG.GTAAATTTCAA.CAGTTTGAGTATC.TTTAA.ACCCATACAAGAAATAGTAA.AAGTGATACTTGTAGAGGTAAA.AA.TGGTTAAGAA.AGAATTGTT.AG.ATACGAGAA.A.TGTCCATTCGTA.TCCTGAAAA.G.CTCTTTC.AACA.TTTTTATT.C.AA.GTATTCGTCAT.G.TTTGC.T.ACGTGTAAACTAAATCACTTTTTTTTTT.TTT.TTGTGTGTGTGTGAGAGAGATT.TAATAA.CTT.TTATT.A.AGA.G.A.CAAACTAA.ACA.AC.ATCCT.TCTTAG.TCACTACTCTCTCTCTCTCTCTATATATATA.TATATATATATATATCTAGTCTCTACAGATATTTTGGAC.GAG.AAGATTCATCAA.AAAGAAA.AAAAAA.ATAATAA.A.G.GAC.CA.TTTTAGGGAAGTGAG.AACAAAAACAAA.A.GT.GGTA.GCTATGGAGAAGT.A.T.
JJ=   500  MV=                G.GACACG.ACAAG.ACTATCAAATTTGAGTAACAAGTGATT.TGTGTTTAAA.AACAATTA.AAAATA.AAAA.GATAAATAC.AGTTATAATTGTTG.AAACAC.ACCAAC.AAAA.CAT.CTCCGATTTGACCCAATAAAAGA.AA.CA.TG.TAGG.G.C.A.A.CTA.AATTC.ATTGTCCATTCAGGACAAAATATT.AGACCAACCAC.CAAACTTTAGCTT.TTGCC.TATGACATTGTTCTTATATC.CTACTATTATGTTTGCACAAAC.TC.GAGTATAAAT.GTATAATAA.GG.CATTAAGCC.A.TTAAATTGTTTA.AGCCATTAA.A.TTGTTTT.TGTA.AAATATTT.G.TC.TATAAAATATT.T.GTTTG.T.CTATAAAATATTTGTTTTTGTACGAAAT.TGC.ATAGATTCGTTTGAGCATTTCA.GCCCAA.GCT.TTAGA.G.GAA.G.A.AACATTGG.TTA.CATAACGA.ACTACC.AAGCCCATTCAAAAGCCCATTA.GTGTATAA.AACGAAAGCCCTAATTTCTCCAATACGCAAAGTGAGTGT.CGA.AGAGAGAGAGAT.AATCGAA.GAAGAA.GAGAAAT.G.A.AAT.............................................................
