# Supplementary material for: Multiple Alignment of Promoter Sequences from the Arabidopsis thaliana L. Genome
Source: Genes (Basel). 2021 Jan 21;12(2):135. doi: 10.3390/genes12020135 (PMC7909805; doi:10.3390/genes12020135)
Supplement: Supplementary file 1 [file genes-12-00135-s001.zip › Multi20.txt]

JJ=     1  MV=                AGA.CTGGCCTTGAACTG.AATGAGGAAAACAT.TGAAAAGGTTA.AATTTTGGTATTAGCTCTATGCTG.CTTAAGTTCT.TTGCATATGTGGGTTTGTTCTAATCACTTACTCAATGGTGTGCAATATATTGTTTAGGTG.C.TGGAAGAAATCA.GGCCTTACTTAATCGGAACAGCAGATG.GATCGCTTGAT.CTAGTGGAGATTGAAGATCCAATCGTGAAGATAAGAATCACAGGACCTGCAGCTG.GAGTC.ATGACAGTTCGTGTAGCAGTCAC.TCAGAAACTA.AGAGAGAAAATTCCATCAATCGCAGCTGTTCAACTTATATAGAAACAACAACTCTTC.TTGTATGCTTTGTATT.AG.CTCCCTTGTATAGTTGTTGTGCATAGATTATGTGTT.TTGTTGACATTTGCTATTTGTCCTCAAATAAGTTTTCAACATTTTTGTTTTACTTAGAAAAAAAGTCCTTATTATTTACTTG.AGAGCAGAGACTTATTTGATTCTTCCATCGTTTTCATAATGAGCCGATATTTCT.CCTTCTTCTTCTTAGCTCTCTTCCTCCATTATCGT.ATTATCGTAGCTTCTCCATTCGAAGGATTTGATGCTGA
JJ=     2  MV=                TTC.GCTAAGAGTATAAA.TATCATTATATGAA.AGTAGGTGTTA.CACAAAAGATAAGACCTAAAACAC.TGAACCTTGT.AAAAAAAGAATAACTTAAGATTTCATTTGGCTTTGCTATAAAATCACTTAAGAAAAACAT.C.CATTATAGGATC.ACGATCCTGATGATATAGTTTCACTTG.GCCTTACAAAT.CATCATCACTATGTAATTTTTGCTAACTTAGACTAATTATAGAAGAACCTTAAAC.ACATG.CGGATTAAAATTAAGTTTAATAA.TTAATTACGA.AATGTTGTATCAGCTCGCCGTCTTAGCTCAGTGGTAGAGCGCGTGGCTTTTAACCAC.GTGGCCGTGGGTTCGA.TC.CCCACAGACGGCGATTTGTTTTATGTTTTTTGATAA.TTAGTCCACAATTTTCACGTGCCATCATTTAAATAGAGAAACATAAAGTTAGTTCCCACT.AAGCCAATAATGTTTAGTATT.TTAATGTTAATCTTCATCACAAATCTCATTGAAGAATCGTTAGATCCAGCGGAA.GTTTTTTCTCCGACAAAGAACTCTTGAAGGTTGCA.AGAATGGCAAAGAGAGCGTTGTTGATAGGAATCAACTA
JJ=     3  MV=                TTT.GTAGGAGTATGTAA.TCTTAACTAGTATG.AACAATGAGAA.GTCAGACACTCAGACCTTAAATAA.TTGAAAGACA.AAGCCAATAATGAGGTATCACTTGTGGGAGTATGTCATCTTTACTAGTATGAACAATGAG.A.TATATATATAAT.CGCAGAAAAACATATTGGTGTTATTTT.CGTTAGCGACT.GCTCCGATCTACTAAGATGGTGTATGTGAATGTCGGATTCGCACACTCAAGTATT.TATTT.ATTTTGTGAGAAAGATTATTTTT.GAAGACAAAA.ATTAAATGTAAAAGCTAGAGATTAACACTCAAATGACTATAGTATGATTTAGAAAAA.TTGTGTGTGTGTTAGA.TA.GTCCCAAACCTCTACTACTTATACTAAAACATCGTA.TTTACATGGGAGACCATAGTTTCTCCAAGATGTATAAATCTGGAGAACTCACCAATTTCGAATATACTGCTTCGCCCTATAT.TAGCTACTATAACAATAACATTGATAACAAAATTGCTCCGACTGACGCTGGAAC.CAAAGAAGTCAATATAACCATGGTGGAAACCGGAC.CAAAAACCGGTAATCGAGATGGCTTAACCAATGTTCCT
JJ=     4  MV=                ATA.GTTGTCACAAACTC.TATAATGATACATG.AGTGTTTGGAC.AACAATAATAGCCTCTTAATTTTC.TAAGCTTCTT.AATTATATGTTAAAATTTTCCCCGCCCATCCAGTAACAAATCGCCAAGTGTAATACAAGA.T.AATTTATTTTTAATTACATAGAAAGACAGAGATTTTCATT.TTATAATCAAA.TTTATAACGTGCTTAAATTTTCGTTAATTTGTAAATTAGTAATACTCACTAGTCA.TATCA.AAAGATTTGACTAACCAATTTTT.TTTTTACAGA.CAATGTTTTTAATTTTGGATTTATATTAGGGCTTATTACATACATTAATTAACAATT.TTTTGAATCAAGTTAT.AA.AGAAATAAGACACAGACAAAAATTTTAAAAATGTAG.AAATAGACAAAAATTGGATAGAAGAATTATCAAAATTGCCTTTTTGTTTTTGTTAACGCGGAATTATGTATTTTTTATTTAT.TTGTTTATTTCATCGTCCAAATTTTTGACAGTATTTTTTTGTTTGTTAGAGAAG.GGCGAGAGAGAGTGACTTTTTTTGTTTGCCTTTGT.TAATGGCTTGTGTGTGAGATTCATTGAATTTTTTGAAA
JJ=     5  MV=                CGA.CTTCGATTAAGTTT.TTCTTCTTTCTTCG.TTTAGGTTTAT.TCGAATCGGAGCTAGGGTTTTCAC.TCGCCGGAGTAGATGCCGCCGACGGCGCCGCAGAGAAATTTCTTAAGAGACTAAGCGAGAGACTGAAAGCA.C.CAACAGTTTCGG.TTCTAGAGATTGCTCTGTTCATAAGTG.TCATCGCCATT.GTATCGCTCTCTCTCTATTGTTTCAGCCACTGTTGAAGATCGGCGACTGAGGTTG.AGACA.GAGAAGAACCACAAGTTTTGGTT.TATTCACAAA.CAGACCCAATACAATTTTATAAATTACATTCTACCCCCGTTATGTATGCATTTTAAC.TAACTTTACCCCAAAA.AT.CCAAACTTTGAAAATTAGAAATCGAATAAGAAGTGA.AAACCGAATTGAGAAGGACAGATACGCTAAAACAGCTGAAATTGGGTAGCTTTCTTTCTCCGCAACCTTAAAAATAAGAACT.TTCCTCACACTTTACTCTTACTTACATACTATTATCGTTGTTACCAGAAAAAAA.AACGAAACTTTATTGAGTATTTGTCTATTTGAGTT.TCTCTCATCTTCTTTTGTTTTGCTTCACATCGTTCACA
JJ=     6  MV=                ACA.AACATAGACAACTA.TATAATGAATAGCT.CGAAACATCTC.CGCAGCCATTTCATTTTCATTAAC.ATATGTTTTA.GCCAAAAGGATAAGAGTGGTTCTCCTAAGATTCTATAGTTGCAATAAGATGTGTACATAA.A.TAGTTATCTACT.CTCTAAACTGTTAACTTGTTGCTAATT.GGGTACTACAA.GACCAACAGAACCTACACATCAACTAATCAAATGTCAATAAAAACCCACAATTCA.ACATT.TACACTACAAGAAATATGGATAT.TGATAGCACA.TTTTAATAGCTCAATTTTTGTAACTGCTATTAAAAATAAAATGTTGGATAAAGACAC.TATATAATAGCAGTTA.CG.AAATGCTAAACGCTAACATGACTAACCGGACAAATA.AAGTTTAATTGAAAAACCTAAAATTATTATAAGCACCAACATTTACCCAAAAATATTACACTTAGCCACCAAATTATTAAAG.ATACGGCTTTGTGTTTTCTTTTTTCAATGAAGAACAAAATATTTTGTCTCATTC.TCTCACAAAAGAAAAACCTAAATCCCTCCGTTCCT.CCATCTCCAAATAGACAGCAAAATAAAAAATCCAGAAA
JJ=     7  MV=                TAT.AACGATAATCATCT.TATGTATTGAGCTG.TTAAGTGTTTG.TTCTGGTTGCTTCCAAGCTAGGAA.ATAATAAACA.GAGGATTCGTTTTTCTTCCAAAGTTTCTCATTTTTGAGTTTGTGTTCCTGTGGTTTTTTG.T.AAGTGACATAAA.CTGGAATAAAATTGAACTGGACTAGAG.GTACGTGGAAA.AAATTATCGAACCGAAGCAAAAACTAGACTAGTAGAAATTGGAAGACGAAACCGA.GAAGT.TGAACCGTAAATAAATAAACACA.TCAGAGCCGA.CATGAACCGGGTTGGGTATATCCAATGACGTGGGACCCAGCAGATTATAAGAGAATT.GAAAAATACAAAAATG.CG.GTGAGCGTGGATCGAACACGCGACCTTCAGATCTTC.AGTCTGACGCTCTCCCAACTGAGCTATCCCCGCTTTGTTGTTACCTTAACGATACGTCAAATAATTAATCTCTAGTTTAAAT.TTCTATTTTCTCAATTATTCCTTTTGACTTCGCCGCTTGCTTTTGAGAGACGGA.GACAAAAACACACACGACGAAGAAATCTCCGGGCG.GTCGAAGAAGATGAAATCGTTCAAGGAACAATACACGA
JJ=     8  MV=                AGT.TCCATTCACGACAT.TTTAACTCTAGCTA.CGTGAAAAATG.GATCGAAGGATCGGTAGCCGATCC.GAAAAACTAG.CCATCACATGCGATTACTAGACATAGATTAGTAGTATTATTTAATTCTGACCAGCAGTAT.A.GATAGTATTCAT.AATAATAAAGTGTTCAGATAATCGTTT.TACTGTAACAC.GCTTTAAAATAAACATGATAATAACTACCCAGTTGCCATTAAATTATAATTCATC.GTCCT.TAGCCCATGTGATAATGGGCTTA.GTGAAACATA.TTTTAAAATAATGGGCCTGAGCAATGTCTTTAAAATTTGTCAAACACTTGAGGACGG.AAAACAAAAACATAAC.TA.AATGCCTAAAATGGGCCTCTCGAAAAAGATAATGTG.TTTAATGAACCATATTTGAAAGTAATGGGCCTAAGCAAATAGGCACGAACATACTAGAAGGTAGTTTGCCAATGCATATCTG.ACCGATTTCTCATTTCTAAAACCCTAAGCTTCGCCGGCAGCTCCGATCGTGATC.TTTCATAAATCCTACCATCGCCGTCGATTAAGAGC.TGAGCTCAGGTTTATCTATCTGCTTTTTCCTCCCAGTT
JJ=     9  MV=                TAT.TACAAACTAACCAC.ATGATTAATAGATA.TGCCCTGCTGC.TATCACACAATTCACAAATCAATG.TGACAATAAT.GCACATGCTTTAGAATTGCCATAAATCCTTAGGCATGTGAGTGATTAAAGGATTGAAAAC.C.CCATTGTCCCAC.TACAAATAGAATAATCTCACATGTACG.CAGCACGCGTC.TACAATTGACATCCAAGTTAGGTCCCAACTCTCAAGGAAAACTTAATATTGCCCA.CATGA.CTCAAAAAATATTTTGTTTTTAG.ATGTTATGTT.TGTTACGTCTAAATAATTTTAATTCACGTCCACAATTTCGTTACTTAGGCACTTTAA.TTGCCATCAACTAAAT.AA.AAGCTTGGGCTTATGAGAAACTGAAAAGTATAACAC.ATCCATGAGAAAATGTAGCTAGTGTATGTTTAGAAAACATGTGAAACTGTCTATTCTTGCAAAAATCAATCCCTTTAATAAT.TGATATCCTTCATCAGCTCAGCCTCACCCACACAGAAATCTAAAACGATTTTCT.TAAAAAATCCAGTGATGAAAATGATGATGATGATC.ATACTTCTCTTATGCTCAATAATACTCATAACCATTCT
JJ=    10  MV=                CCA.TACTTAGGCATGGT.CCTTAAAAAAAATG.GTCAATGCATA.TTTTTGCCAAACGTATCATTGTGT.CATCATATCT.TCATGTTCCGATTCACATAGCCTATGCTTTTATGTTTATAAAAAGATACTTGGCGTGTAC.A.CAATGGGCAGCT.TTCCACAAAGAGTTTTTGAATTACGTC.ATATCTTTATA.GGATTCACATCTATTCTATCAATTCATACGAACTTTTTCACATTTTATTTCATTT.GCTAA.TCTCCAAAAAGATTTCTAATCAC.ATGATCATTT.AAGAAATGTGTTTTTTATTTATTTAATTTGAATCAAAATCCATTTTCTTCTTCCATA.CCCTACCAAAAGAATA.TC.TTGATCGAATGGCTAATTTAATGTAGAGTGTTATTC.AAGGAAAATTAGCCACGATTATCGTAATCTCAAAATTCTGTTCACACATTTATATTATCTAATATAGTAGTACTCTATATAA.CTTCATTTATTATATTTGCTTCTTTGATTAGCCTTTTCCCAATGTCTTCCTTAT.AGAAGCAAAGAACAAAGGAGTTCCTTCAAACAAAA.TATCCCAAATTACTAAAATATGTTAGGATTTAGTCTGC
JJ=    11  MV=                TTT.TCCCATTTCAAAAC.ACTGATCATTAATG.TAATACATTAT.TATACATTACGTGTTCTAGGTTGC.ACCCTACAGG.AAGGTGAGGAAAGTGGTGATGGTCAACTCTATACCAAAATCTCCAACTGGGAAGATATTG.A.GAAAGGAACTAA.AGAGAATTCTTACAAACTCTGTTTCTT.CAAGACTATGA.TTCTTTCTTCATTTGTTTGGTAATAAGTAGCAGACAGAGAGATCCACTAATATAG.CCTTC.ATAACTCAATTCATTGGTTTTGT.AGCATCAAAA.GAAATAAACAGACACATTCTTTGATTCTCAGTGAATAAAGCATTGTAACCCAATACG.GAAACAAAAATTCTTT.CT.GAGCCCAAAATGTAATTTTAGCCTTAGTATTTTATT.TACATAAAAGTCCTTTTAATCGTTGGCTATTGCATTTATCGCCCAATACTTGTCTTTGAGCTCAAGAAATATAGTTTACTAA.AAGGCTGGGTTTTTCTGGATTTCTTACTCCCAAACCGATACAAGATCGAAGCTT.TGCCTTCTGTTTCTTCGAAAATCTACCATGGCTGC.TCTACAATACCTTGAATCGCAGAAAAATGCGCACCCAA
JJ=    12  MV=                CTT.CATATCCAAATTAA.TTACTCATAGCAAC.AACAAAATAGT.GAAAAAACATCACCATCATCCATA.ATTAACGACA.CAATAGGATCTCCGTCACCGCCATCTCAGTACACTGACAAAAAACTCAGGCTATATGCAT.T.GTTTACTGGTCC.ATGATTTTTGTAGACTAATTTCCACAT.ATTATATGAAA.ATGATTTTTGTCCAAATGATTTTAAATAAGGTACACAGAAGATTGCAGGCCCAGC.CCAAA.AACTAAT.ATTAATGCTTCGTGT.TTATTAGCTT.GGTTCACTCATCATCCTATACAAAATTTCTTGGCGGTTTAAGTATTCCACGTGTCAC.AGTGTAGTCTCGTTGA.TT.AACTGTCTCATATCACATAGCCGTCCGATCTTCATA.ACCACATAACTAAAAAACAAAAAGGAAAAATAAATTACTCGGCACATACGCGGAAAAAAAAAAAAAAAGCGAATCGTTTACT.TACCCCTCTTTGAAACCGACGGTGGTATTTTTCGCCGGAGAAGATGAAGCAGAG.AACCTGGCCTTGTAGATCTGAAGGATCTCGATTCT.CCTCCTTATCGTTTTTGAAACCTCACGACAAGGATAAA
JJ=    13  MV=                TAT.AAATAGGTTGTGCA.AAGTTCTTCAATAC.GAATTATTATT.GTTATTGGCATGTTCATACTTTGA.TGATCTTAGA.GTAAGGATCACAAAAACCTTAAATTAAACTACACCATATTTTTTATATTCTCATCTACAT.A.TATAGATTTAAA.TATTAGAAAAACATACTTTTAAAATGA.GATAAATGACA.TACTTGTTACAATCATAACTTAAAAACTCATTGTGTCCCACTTCAAGAATCGTAA.ACTTC.TCTCTCAAGAACATATATATTAA.TACTAAAGGT.ACACATACACAAATTCTTAGAACTTGCGCAGCAAGAAACAGACATGTGTACAACACA.TCCTTAGAATATTAAA.AC.CTTTATTTTATATATGTTAAGTTTTACAATAACTTC.ACACAACAGACTTTTTCCACTCATTATCTCAGCAGAATTCATGGTTTTTTCCCGGAAAGTTACTCTTTTATTGATATAGATA.GAGTCCAGATGAAGATGTTGAACATTATAATCAATGTCATGGAGATCATCTGGA.GAACAATTGTTTCAACACTAATGCTCTTTTTCTTC.TTGAGATATTTCAACAATCCTCTTCTTCTTTTCTTTTT
JJ=    14  MV=                TAC.TTGATAATAATTCA.AGTCAGCAACAATA.ATTCATCAAAT.TTATTTCAAAATAAACCTCCTTAA.ATCTTTCTGG.ATTTTTTAACTGATAATCCTATTGTTTTATCTTATTTTCATTAAGCCAACAATAAGTCAT.A.CCAATTAGTCAT.TAGTTATAATTCTTGATATTGGTTAAA.GAGAATGTTTA.AGTGGTGGATGGAGTTAGTTGTATACTTTTTTGGCATTAAGATGAGAATAATTTG.CTACT.TATAAAGACTTTGTAATATTAAA.CATCATATTC.TTCACATGAATATACAAGTGGACAATTCTGGTTAAGTCACACCAGTGGTTTAATCCG.GTTCATTTTTCTACGT.AT.AGCATTAGTGTTAATTACGTGCACGAGAACACAAGA.CAGAAAGTAAAAAAAGCAAGAAAGAGTCAACAAAGTTGCCCGCCTAACGATTACTTAGCACTTTTGAATCCGTTTTAAGCAA.AGCCTTAGTTTGAATTTACAGCTCTCATCACAAAGAGAGTAGCCCTTCTCGAAG.CGAGTGAGATATGGCAACAAAGACCGATGATTTTG.CACCATTTCCAGTTAAAGATCAGCTTCCCGGAGTCGAA
JJ=    15  MV=                GGC.AAAGCGATAATTAC.TTATAAGTTCCAAT.CCAAGAACAAG.TGATAATTGATCTTAAACCAAATA.ATAAAAAATG.ATAATTGATGAACTGATCTATGTTGTCTGTATATTATTATTCTACGTTTCTATTAGTTCA.T.GCGAGATTCCCA.ACAGAAAAAATGGAGTATACTCCTCCG.AAAAGAAGAAA.GACATAATCAAAAAGCCATTTATATACCAAATGTATAGTACCTAATGACAGAAAT.AAATG.TATATTATTGTATTAAAAATAAA.ATGGATATAT.AGAAAATTTGGATTGGTCTAATACTCTATAGTATGTTTTTTTGTTTGGGTGCAAAAT.AGACTAATCATGTTTA.GA.CTAATAATTCTTGTAAGAAAATTGTTATTGTATTTG.TTTGGTTATTAAAAAAAATATTTGTGAGAATAAAAAAAAAAACACAGGCAAGTCGCCGAGTTTTGGACGTATGTGTATGTAA.AATGGTTGCCGGAGTCCATGGCAGCCAAAACTTGGGCGATTCAAAGAGAGAATC.TTTGATTTATTATTCAAATGCCAAAGATCTCAACT.TTTTTTATTTATTAATTAGTCACAAGTGGCAGTTCTTC
JJ=    16  MV=                ATA.ATAAGGTATAAGAA.CTTCGTGTTGTTTT.TTTG.TTTATT.TCGTGTTGTTTTAAGCAAAAAAAC.ATGTCATTTT.TTATATTTAAAACACATCATTTTATTTTGACGGTACTGTAGACGGCGGGTGGTTTTCACA.A.ATAATTTTAAAC.TTCAAGTATTTTTTCATTAAATAAATA.ATTGAGGGGTT.TTTTCACAATATATCTTTAGTTGGGGGGTTTAATTACTAAATTTTGAGGCCCGAA.TCGAT.GGTTTTAGTTGCTTTCCTTCTAT.ACCAGTCATG.CGGCCTTGCATACAAGTGCAGAACTGCAGATTGCAAAAATCTTATCTTATTTCCACG.TGTATCGTTTGATTAA.GC.AGTTGGATTATAATCTTACGGTTTTAAAAGTTGGGG.CGTAATCCTAATGAGAATCAGGATTGAAGCACTTGGAGAACCTTATCATGATGATTAGGGTAAAGAAGGTGACTCCTTATAA.GTAGAGAGTGAAACACCTTGACTATCCAGAGCAAAAAAACACTAGTTAAGAGAT.TCAGGTTACCTTCAAGTTACAAATTGAGACAATCT.TGTTCTTTGTTTGTTAGATTACCTTCTATTCTTGATTG
JJ=    17  MV=                TTT.GTAGGAGTATGTAA.TCTTAACTAGTATG.AACAATGAGAA.GTCAGACACTCAGACCTTAAATAA.TTGAAAGACA.AAGCCAATAATGAGGTATCACTTGTGGGAGTATGTCATCTTTACTAGTATGAACAATGAG.A.TATATATATAAT.CGCAGAAAAACATATTGGTGTTATTTT.CGTTAGCGACT.GCTCCGATCTACTAAGATGGTGTATGTGAATGTCGGATTCGCACACTCAAGTATT.TATTT.ATTTTGTGAGAAAGATTATTTTT.GAAGACAAAA.ATTAAATGTAAAAGCTAGAGATTAACACTCAAATGACTATAGTATGATTTAGAAAAA.TTGTGTGTGTGTTAGA.TA.GTCCCAAACCTCTACTACTTATACTAAAACATCGTA.TTTACATGGGAGACCATAGTTTCTCCAAGATGTATAAATTTGGAGAACTCACCAATTTCGAATATACTGCTTCGCCCTATAT.TAGCTACTATAACAATAACATTGATAACAAAATTGCTCCGACTGACGCTGGAAC.CAAAGAAGTCAATATAACCATGGTGGAAACCGGAC.CAAAAACCGGTAATCGAGATGGCTTAACCAATGTTCCT
JJ=    18  MV=                AGC.AAATGGAAACTGAT.TCAAAGGCTAGTTT.CTCTCTTAACT.GATACTGCTTGCTATTCGCTTGTG.AACATCAAAT.AATTATGGATACTTATTAATGGATTGTGCAGGCTGAGGCTCCAAAGAAGAAGGTGAAGAA.A.ACAAA.TGTACC.ACTGTCTGAATTGGTCTATGGTGCCTT.GAAAACTGTGG.AGGTCGAAAAGGCAGTGGAGAAGGAATTTGAGATGGCTTTGCAAGACAGAGTTAT.GGAAG.AGACCAAGGACCGGAAGAATGCT.GTTGAGTCTT.ATGTTTATGATATGCGGAACAAAGTGAGAATCTTTATTTCGTCTTTTCATTGGCAGT.ATGCATATGTAAAGTT.GT.GAGTATTGGGTACTAACGTGTCTTGTTTTCAGCTGA.GTGACAAATACCAGGAATATATCACTGACTCGGAGAGGGAAGCATTCCTGGCGAATCTGCAGGAAGTTGAGGATTGGTTGTA.TGAAGATGGGGAAGATGAGACCAAAGGTGTTTATGTTGCGAAGCTCGAGGAGCT.CAAGAAGGTAATGCATGCATATGATGACACTTTAT.ATTGTGCAGGAAGAAATCATATTTCAGGATAATGTTTT
JJ=    19  MV=                AAC.TAAAAAACAACTTT.TACTTATACAAGCG.TGAGAATAATT.TGGTCAAAAAAGTTACCATTACTT.TTGAATTCAA.AAACGTTAATTATCGAGGTTTAGCTAATATAACTTAATTTTTAGTGATATTATCAGATAT.A.GTTGACGTATGT.AAATTTAACATTGTAGAAGTTCATATT.AGTAAATGTAA.TCCGTATGATTTTCTAATGAATTTAATTGAATTTTAGAAAAAAGGTCCAAACTAT.TTGGA.TAAATCGACTACATGGTATTGAT.ATGACAAAAA.ATCTCATACTAACAAAAATACATAAATTAGTAGTAAAATAACTCTGTATAGTAATTA.GTAACTATAACTATCA.TG.TAATCCAAAAAATCCCATAAAATAAAATAAAATAAA.ATAAAAGCATTAAGTAGAAAAGGTCCACAAATCTGTGATTAATAATTAGAGGAATTAAAACGACATATAGAAATCGAGTTTA.AGGGAGCGTCAGAGAACGAACAGCGACCAATTACTCTCTCTACTCTCTGCGCTT.TAATTTGAACTTGTGGAGAGAGAAAAGGGTTAGAT.ACAGAGAGATAGCGAAAGAGAAGAAGAAGAAGAGGTCT
JJ=    20  MV=                ATG.TGGTATACATTCAG.TGTATCATCACCCC.TGACTCATTTA.CTTACTCAGTTACTCCACAATTCA.GGTTTTGGCT.GATTCGGGTAAGACTTTTACACATTGGTAAAAAACCTCTACTATAAAAAAAGAGATACCT.C.TGCTTTGTTTTA.CTTTTCACATATTAGTACCCGTAAGCT.AAGCTCCAAAT.ACTAATTCACGAGTGATCACTTTACATCACTGTCAATATCAGCATTATTTAACAA.AATTT.CTACTAAAATCAAACATTATGGT.CTTATTATCA.TATATGGATAACTTGTACAAAGCCTAGATTTATTCGTTTGTATAGTAATCTATTAAT.TTATTTAGAATAAGTT.AC.TTATCAACAAAAATAAAGGACACCATTGATTCAATT.TCGTTTTCTATCTTTTAAGAATAAAATTCCATTTCGAAAACCCGTGAGCCTCTCTACATTCTTGGACTACTTCCTTGTATAA.ATCTCACCAAAAAACCTTCTCTTTCTTCAACCGAAACCAGAAAACAAAGAAACC.AAAGTCTCTTTAGTTTCTTCAACCACCACAACACT.CTTCGTTTAGACAACAAAAAATGATAATGAGAAGAAGT
JJ=    21  MV=                CTC.AGAAGATAAGTCTA.GCGATGAAGAACTA.AGTGAAGAGGA.ATACGGCTCAGATAATGAGGATGA.TGATGATGAT.GATGTTGCAATTGCTGGCAAACCAGATCCTTGAACCAGCTTTGGTAGGGGACTTGTTTTA.T.TGTATATGATCA.TGAATTATCTCTGCTTATAACTCAACT.GTGAAATCTAT.TTCTCCCTTTGTGCTTTGTTCACCTGTTTAATTTATCGGACCGGACGTTTGTGTA.CATTA.TTAGACCGAACCGAATTGTTAGT.CTTTTCAATT.TCA.AATAAGTCTCTCTTACCGGTTTATACCGGTTATTGATTCGGTAATTTCTTTTC.TTGAAGGCTATATGCA.TC.GTTTAGATTATAAACGCATTGTACATATCCGTCTCA.ATAGCCAAAATTTACTAAACGCATTGTTCGTTTTGATTTGATGATCTCATCCACTTCAGTGGCCGTGTTAGCCTTGTACAAG.TAAAAACTGTTCCTCTTCTCTGAAGTTTCACTGTTTATCCGTCTTATCATCCTC.TGCCAAAAAAAAAAAAAAAAAAAGCGAAGAACGTC.TTCTGATTTGCTCGTATGAATTTTCCGACGATCCCTCA
JJ=    22  MV=                TGA.GGACAGTATCAAAC.TCAATAATGAAATT.GGTTAAAACAA.ACTTGGTTTGATGATGAGTTTAAT.TACAGTGAAA.CTGACTTTTTATAATTTTTATCTTTTGATGAGATCAAAATTATGAAACATGAATACTGAG.A.AAGTGAGAAGGA.TGTAAAATATCTTAATTTTAAAATATT.TACATTAATCT.CTGAAATATTATTTAGATTTATCTTAAATTTAATTGAGGAGATAAGATTTAGTTA.TCTTT.ATATCCAAACTCAATATTTATTT.TCTGAAAATA.GAAGTCTTATTAGATTCATTATCAAATAAAATCTAAATATATATATTCTCCACAAAT.TATTTACTGCCTCTAC.AT.AAATGTAATTATTCAAAATAATAAGGGTCGTAGTAG.CGCCATTTGTTGCATGGGCCCATCTAATCTAACTAAGATACGAAATTTTGATTTGTGGTTGAAAATAGGTCAACAGGTTCTT.TCAATGTCATGGCTGACAAAGTCGATACCAAGTTCGTCTGGGTTCCGATTTCCG.TCCCAAGTAGGACGGTTCAAGCGCATCTACAGAAA.AACGGTTTGTACTTTCAAAAGAACGCAACTTTTATTTC
JJ=    23  MV=                GAA.AGTTGGGAGTGAAG.GTGAGAACACGAGT.GACACAGCTCT.TAAGTGTTTTGCAAGTAGAAGCCA.ACGAGCAGAG.AGACGCAACATCGAGTTTCGTCATAATAGTCTCCAAGAGAGCCGCCGGTAACAGATCCAG.G.CTTCTCTCGCCA.TCGCAACCCTCAACATCTCCTCCTCCG.CCGCATACGAC.GGTGGTGGTAGCCATCAACGGAGTCTCTCTTTCCTGATCAAGTAAATTGCGGAAA.TTG.T.GGCGATCTCGGGTTGTGTCCGAA.TCTCATCTTT.AAAAAGTCCGAATTTTTAGATCCATTTTTCATGGACATTAAAATATTGATATCAGAC.AAAACGGTAACGGTTT.AT.TTCGGTTTGTTCAGTTAGATTTGGTTCGGTTATAGT.TAAATTTGATTCGGTTTGATAAAATTATGGCTCGGCTCGGTATTAGATTCGGGTCGGGTCGGGTCAAATCTCACCGTCGATA.ACTGTTATCGAGTTTTCATTTCTGAAGTTCAAAGCTATTCAATTTCATCAATGG.TGGATTGGTCTACACTACCGAAGGATCTTTTAGAC.CTAATTTCAAAATCTCTAGAATCTTCCTTCGATCTCAT
JJ=    24  MV=                CCA.ATAAAGATAATGTG.AATGTGATGAAACT.TTTCGTAAGAA.GAAGAAGAGAAAGAAAGGTATGTG.TGAGACAAAA.TAAACCTATGTCTTGTATATATAGAGGCACAAATGACCACAACCTCAAGATTTATTCATT.T.AAAATATATCCT.TAGCCAAAATAAGAGAAGACAAAGATG.CATCTTAATTG.TTCAGCATATACATCCAAGTGTTAGTAAACTCATCATGTATGTATTTATATATTC.AAAGT.GTAAATATTGAGTTAATGTGAGA.CTATCAAGTA.GTATGATCACACTATTTGATACGACGAACATATATATATTTTCCTATGAGTGATCAT.AATTAAGCCAAAAGAA.AA.CAGATTCACAAAACCAATTGTCTGATTTGGGTGTGA.AATTGTACAAAACAAACTTAAAAGGCGAATTTGACAAATAGAAAAAAGAACTGGAAAGGACCGATTTCGAAAAATCTTGTCA.TTCTAGAGACTTTCAATAACGGGAAGACGTAGCATTCTTGCTATCCATCAGTTT.CTTCTTCCTTGTTGTTGATCATCATGTGATTCCAT.TTACGAGTTCAATCTCTCCATGAAAAATCTAGTCTCTT
JJ=    25  MV=                TTC.ACGACCGCGTCAATGTTCTTCCCGACGAC.ACGCTTCGAAA.GTCTTCTTCGTTCTCATTTTTTCC.ATACGTAAAT.AAATACATTTATTTCAATTTACATATATAGTTTCTAAGTAAAATCATTTTCGCGAAATCA.A.TGGTTTTTTTTT.AAAAAATTTATCGTTGAAAAATCAATTAGAACTAAGAAT.AAAACAAAAGGAAAATAACTTTATACCAAAAAATGAAGAATCATGGGCCATGACA.CATCA.CCATAAATGACCAAACCCGATTA.AGGGGTTTGC.TATATTCAAACAAAGCGAACCTAATCTTGTTGAAATTAATGCCTCCAATCTTCAAAT.TATACAAACACTTTTA.AA.GATGATAAAATCACATATATTTCTAGAAAGAAGACA.CACTATAAATAAAAACATCCTTGCTGGCAAAAATCCATCATTCAATTTTGGTCGGTCAAATAGATCGTCACAAAATGTTATA.AAGCATTATCACATCTTTAAATTCATTCACATTTCGATATCTTTACACATTCAC.ATGGCGCCAATGGCTATGGATCATCTCTGTTTCGTACTACCGACAGAATCCGGCGAGTTAAAGCCACCGGTGAT
JJ=    26  MV=                GCT.TAAACACCATGATG.CACTCGTTGTACAA.CCGACATTTTT.TCTTTTGAGTATAATTTAACATTT.TATTAAAAAA.AAGAAAAAAAATTACAAGCACCAAAACCGTCTCTCCATGCAATAATCTCTTTGTTTGTTA.A.ATTTGAAAGATT.CTTAAACGTAAAATCTTTTAAATGGGC.CTGTTAATCAA.GTACTCAAGCCCATTATTGTGATTTTATTACAAGTTGGTAGTAATACTTCACTGA.CGTTC.AAAAGTAGACCCATATTAGATTA.GTCTCCTATC.TATAAAGGGAGTCGTCGAGCCCATTGTGACGAGATATTTCTTTTGTTCAGTCCATGA.CTATTGTTTTATCTCT.CG.AGTCGATTATTAGATTAGTCTCGTGTCCTAAACTCCTAATCATTTTTGATTAGTGTGAATAAATAAATTTTAAGAACAACAAGTTACCCAATCATTTGAAAAAATGATACTATAATTCG.CTAAACTTTTTTATAAAAGAAAAATTAAGAGCAATTGGGAACGAGAACGTGTTG.AATAGTTGGGGACGAGATTACAAGCACCAATTCAT.CTTCAGCATCATCTCCAAATTCTTCTTAAAATTTTCTT
JJ=    27  MV=                TCC.AAATTAACGTTCGA.GCTTATCGGTATTA.CTGCTAGTGCT.TTCTCAAATTCCTTTTTAGATCAT.ATAGTAGCCC.ACTAGGAAACCTTACACCAAAACGCCCAAATAATATGAAAAGCCCATCATATTGTCCATC.C.AAAGTAGGACAA.TTGCTGAAAAAGCCCAACGAATCAAAC.CTGCATTGTTA.CCTTGCACTTGGAAAATGAATTAAACGGCGACGCACCTATGGATGGAGACTAAGT.TCACTCATCAAAAATCTAATTTCAACTCT.AATTATCGTA.TTTAAGGTCATTGGAGATTCAACTCTTGTACCTGTAGTTTCTTCTTCTGAAAATCAG.CAACAAACTACAAATC.AT.CCAATGATAGAATTTCAGCTTTAATTATCAAACAAA.TTAAAGATAACCCCATTGATAATATCGCCACGTCTCATCGGATGAAATAGTACTATCTGACACGACACGAATCTCTTATGAG.AGAAACAGAAGAGCACGGAATCTCCATAAATCAAAATACATGATCGGAGCTTTC.TCACTATCAAAAGCTTTCCGGCGACAAAACCAACC.ATCTCCTCCTTATCTCCACCATGATCTCACTCCACTCT
JJ=    28  MV=                ATT.GAAAGTGTAGACTA.GCCTTTGCAATATA.TAATATACACA.TCTACAAAGACTGCAGGTTACAGC.GACACATAAC.ATTGATTAATGACTTGGTAAACGTACTAACATCTAATTCAAATTGAGACATTTTAACAAT.C.ATGTGGTTTTAA.TATTAAAATGGATACTAAGAAAAGATA.TATAGATTGAA.ACTTCGATTAATATATCATTGATCATTTCTTTCCACATTATCGGTAATATCTCTC.TACTC.ATATGCTCTATTGATATTGCATC.ATTCGAGCGA.CAAATTTACAAGTGGCTCAATTTCTTGTGAAATAATGTTTTATACTAATATTTAATG.TACAAAATAAGATAAC.CT.TTCACAAAAATAACGACCATGTCGTATTGTCCAGCT.AACAATTTATTTTTAAACTAAATTCCTATACGATTAATTGGTCATAAGTCATTACACTTGCTTCTGTTTCTGTATATATAAA.CTTCCTTTTTGTATTTCTTTCGGACACAACAAAGAAAGAGGAAGATGAAGTTTG.GTAAAGAATTGTCGTCACAAATGGTACAAGAGTGG.CAACAAGCTTACGTAAACTACGATTATCTCAAAACCCA
JJ=    29  MV=                ACA.TTTCTTACTCAAAT.CTACGCATAAACGT.CACCTCTAACA.CAGAAATGTTCATCGATTATGATC.AACCGATCGT.CAATCGTCGAACCTTAGCAAACCGAAGCTAAAACAACGCCTGACAGTGAGATTCTACTCA.A.TCGACGAGCAAC.GAGGGTAAATTCTTACCGATTGAATCG.CTTTGCAGTTG.TATATGTAGTAGGCGCTAACGATAAACGTTCAACGGCAACAAGACGACGACACCG.GAGAG.AAAATCGCCGACGGAACTCGAAG.GGGGGAGATT.TTGAAATTAGCTGGGCTCCGAATGATTTGACTTGGGCCTTTATATTCTTATGTTTGG.TATATATATATAGAAG.CT.CGCCTTTTTTTTTGGTACGGCTATTTTATTTTCTAT.ATCATTTTTGATTTATAAATAAAAAAAAGGAGGAGATAGAGGAGGAAATCTATCTCCTTATCCTGACCACAGAAACAAACAT.AAGCCAATGGAAACAAAAAAATTCTAAGGTGAAAAAAGCCAATCAGAAGCTGAGTAAACTCTAAGCTCACACAAAAATGGCGTCTCTTCT.TGGAACATCTTCTTCTGCAATCTGGGCTTCTCCTTCGA
JJ=    30  MV=                GGC.CAAGATGGAGATAA.AGTTGGGGTGTGTT.CAAGAAAGCGG.GATAGGCGCCCATGTGCTGCTTTG.ACTTTTTTAA.AATCGGTTCTATTAGGCGGTGGGATAGATTTGGCGGGCTATGCTTTTATTAAGGGGATAA.G.ACGGACATTAGG.CGTGTTTAAGCAGACTAGACGGGTCTA.AATGTATCTTA.ATATTTTTGATTATTTTTAATATATTTAAATTGTATTTAAAGAATCCTATATTTT.TATTA.TTTTATTTTATTTTACTTTTAAA.AGTAAAATTT.AAATTCATTTTCAAAAATTTGATAATTTTTAATTTTTATAATGCTTTTTCAACATTG.TAGTAGTATAGAAATA.TA.CATTGTTTTATTCTAAAACTGCCTAAACGTCCTAAA.ATCGCTTAGACCCCGACAAAGCGTTCTATGTGCTAGGCGGAGGATTATCGTCCACTTAGCACCTAGAGCTTTCTTGAATACA.TCGCAACTACGTATGCTGGATTCCATTAATGAACATGATGGATCTGAAAACTGT.TGCTTGAGCCCATGAGTGAGTCTGTTCATCCATAT.CTTGCGTCGTCGACAATTTCACCGAACGAGGCGCAATG
JJ=    31  MV=                AAG.ATGAAGACTATAAC.GAAGAAGCGAACGA.TGAAAGTAATG.ATAACAACGGCCAAAAAAATTGAT.AATTATGATG.ACAAGAAGGAATATGAAAAGTAATAAACAATGAAGCGTGAAGAGAAATACGAAGACATAG.G.TGTTGACAGCCA.ATTGAATAAGAAAACATAAAATTGATG.TATGATTCTTT.TTGAT.TATATTTTATTGTTTAACACTATTGATTTTTTATAATTTTTAAGATGGT.GTATT.TAGATTAAGAATTTTACAAATTA.TAATCAATCG.TATGTATATTTTTACAAAAATATATCAAAACTATCTATGTGTAGCGTGAATTTAAAA.CCTAATCTAAGTACTA.TA.TATTATTAAACTTAAAGAACAGATTAAAAACGAAGT.TCAAATCAGAGATCTACCAACTAAACAAAAAAAGTAAATAAAACGTGTTTCTCTGTGAAGTCATTGCTCTAGTATAAATTTG.GTGGAGAAACCTGGAGTTTAGTTCCATACCATTGGCGGTGAACATGGAAGCCAT.AAGAGTTTTTGGACTAAAACTTGGATCTAAACTCT.CTATTCATTCTCAGACCAATGCATTTCCGGCATTTAAA
JJ=    32  MV=                TTA.CCATTGATGGTCTA.TTGGTCTTCAAGAT.TATGATGAACT.AATTTATGCATTTTTAGGTTTCAC.GCCTTTTTTC.CACACTGATCGAGTTTTTCGTTGCGAATAAAGTATCGTATTTTCCTAACAAAGCTTCGGA.A.TAAACCTAGATA.TAAAAATCATTTTGCCATTTATAAAAT.GTTGTGTATTA.TCATAGTTACGATGATACAATGTATGCTTTG.TCAGTTTAATCAAGTATACAATG.TTAGT.TGATGTGGCAATTATACTTTCAT.ATTAAACATT.GAATTATATAAAGCACTAATATACTTTTTCCAAAGTATATTAATTTTGTGTAAGCAC.TCCCAATCTAAGAATT.TT.TTTTAGTTGACTACATTTTTCTCCATATAAATTGAT.TTTACTTTTCAATATTCTAATTATTAACCCTATTTTATTATCCACTTGTTTATCTAAAAAACACTATTTCATTAGTATATAT.TTTAGTTTTTCCCACACTGCTTCTTTAACTCTCTAAACTCTATTTCTCTCGCTC.TCTATCTCTCTCAAACACTATGGAATCCCAAACAA.AGTTCGATTATGAAAGTCTTGCGTTCACAAAGTTGTCT
JJ=    33  MV=                AAA.AATAACCGAACCGA.ACACGAATCCGATT.TTTAAAATTAT.CTGAATAGGGCGTACACTTCACTA.TCCAAAAAAA.CCCGAACCGAATCCGAAGCAAATCTATTACCCGTGGATATCCGAATATAAATATAAACTT.A.AAAATATTAGTT.ATATATATATTTATAATATCTCAAACA.CCTAAAATTAA.AATTATAAATCCCAATATACTAAATTTTTTAGTGATGCATATACATTTGGATTAC.ACGAC.CATGCAAGTTAACATTGTCTGGA.TCATAATTCT.AGTAAAAAATATAAAACGAAAAGCGAATAATTAGACTATTGCATGTTAAAAACTCAA.AAAGAAAAAAGATTGA.AA.CTTTTTTTATTTAATACTATAAATTATGCAGAAAGT.GGCATATTTAGATACTAGTCTGTTGACCACATTCTGACAACAAGCTAGCTGATATGTCGGGACGGCTGCAATTCCTTTTTTA.TTAGTGGAGAAAAAAACAAAAAAAATACCCGAAAGAGAAAAAAAAGATAGAGAT.GGAGAATCACACGACCATGAAAGTTTCATCTCTTA.ATTGTATCGATCTAGCCAACGACGATCTTAATCATTCT
JJ=    34  MV=                GTT.GTTGCATAATGCAT.ACTAGTAAAGCATC.AACCAACATAT.TTTGAAAATATTCTTAATCAAATA.AAAAACATAT.ATTGGAAATTCTTTAACAGTAGAAAAAAACATATAATAATAGAGAATCTTAATCACATGT.A.CAAAGTCGTAGT.TTTGAAAGTGTACATTGAAAGAGACAG.TTGTATAACCC.TTTGTTGTCTAATTATATAATTAACCCACTATAGTTAAATAAATGATAAACTTGG.TTACA.ACTACATTAACAAAATTGAAATG.TTGAATTGGT.CAGCCTTTGACCTTATACTCTTTCACTACCACCACCCCACTTATCAATTACACTCTG.GCCCTATACTTCCTTA.TA.CCAAAGACTTTTCTTCAATTTGAAAGTTTTGTCTCT.CTTTTAAAAAGAAATAAAATAATTATTTATGGTTTGGTCATTTGGTCAAATTTTCAAACACTGAAAATCCAATGCCTTTATA.TACCAAACCAACACTCATCCATTTTTATCACCAATCCTATAACACTCTCATTCT.CATCATATCATTCTTCAATCTATATAACCCATTCT.TAATTATACTCAACACACATTATATTTTTCTGATCATA
JJ=    35  MV=                AAC.CAATTGGGTCACAG.TGAACCTGATCCAA.GAGAGAAGTCT.TTTAAACATGAAAGGATCTCCATG.AAGCCAAGAT.ATACATGTTTCAGGATAGGGAATCATTTCTTTTGTTCTGAATCCATTCTCACAAACACTT.C.GAAGACTCATCT.ACTTGGGATGGTAACCACTAACGCATG.TACTTTTGTCA.AATTGTTTAACTCTTTCTGATTAGTGGAAATAGAGTTTTGATTAAGCTTTTGTGA.TCATC.TTAATTTCTGAAAAGGGTCCCAA.AGTCCTAACA.AAGCTCACAGCTTAATTTCTCATTGTTGTTTCTACTATAGTATTTTTTTAATTACTT.TTAAGATAAAATTTGT.GT.AGAATAAGACGTTGCAACTTTTCAAAAGCCACCGCC.TATTATTTAAATCATATTCTCTGAGCATAGAGCCGAAGTCCTCACCAATCACCACTCACATGTTATCAATAATTGCTTATAA.GAATTTGTATTCCCACTCTAATCATCAACTCTATTGATTCCACGCGATGACGAC.GTTTTCAACGAGCTTTCTTTTCCTTTTGTTGGTTT.TCTGCTTGATCGGTTCACTAGCTGCCGATGATCTCCAA
JJ=    36  MV=                AAA.GAAGAATGAATCTA.AAAATTGTAATACA.TATGGAACTAA.GTATAATTCATCATAAATATTTGC.GCATATGGAT.TAAATCAGAGAGGATATAGAAAAATGAATCTAAAATGCTTAACTAATATGGAAACGAGGA.T.AATTCATAATAT.TTATGTTTGCTCACGGATTAAATCGGT.GCATTGAATGT.TTGATTCATATGGCATATATTGCCATATGTGTTACCTTTCTGAAATATCCCTAAT.CCCTT.AAATCATTCGTTACGTGTACTCT.TGTAGTTTTG.CGACCAAAAAAAGTAGTGTAACTAAATTGTTCTAGTTAGGCCCACTTGCGTTGAATT.AAATAGCCCATTTATT.TC.AACACAGCAAACCAAGCCGGAGATAAGAAACCGAAT.CAATCTTGCTAAACTATGGGCTGGGCTTCTTAATAGGCCGTAGCTTAAAGGCGTTTTGGCTGGAGACACTTTCGTTGAAGAA.ACGATGATGCTCATTGAAGTTTTCCTAATTTCTCCATCTTCTACTTCTGCAATC.TGAAGAAAAATCAAATGAAGAAGTTAGCGAGAAAA.TGGCGGAGAACTCGTCGTGACGAAGATGATGATAAGTT
JJ=    37  MV=                TTA.TATCCTTCATTGTG.ATTTTCAACACCAA.GAAGATGTTTG.TTCTTTTGGAACCTATTGATATTA.TTGAGCTGAA.AAAAATAACTTGTGTAGCTATGGCTATGAGGAAAATGACTAATGCTCATTAACCATAGTC.A.CATTTATAGTGA.AGTTTTCCACTGAGGCACTTACCATTA.CGCTAACACAACAATATAAAACCGAAAGCCGAAAAAAGACCAACTAGTAGACAGATCAAAAACGAGT.ACGAA.CAACGCTACGTAAATTACTCAGA.GCTGCTGATT.ATACATTTATTGTATGTTTCATAGTCAATCTACACGATCTGATCTGTGCATCTGAAT.CTTATCTTGTTATATA.TA.ATGTTTAAAGCAAGATCCGCAAGTTATGGGTAGTAT.AGAAAAGCGTGAGAACAAGAGTCACAACCCATGTGGAGGGAGACAGTAAGTTTCAAAGCTTTGGCAAAAAAATATTTTCTCA.TATCACTCAGAAACAATTTTCTCTCGGCAACACTATGGATTCAGAGTTAGAGCT.CATATCACTCATTTCTCAACTAATAAGTCTTCCCA.AGATTCTGGATTCGAAATGGAATTCAGTTACTCATTCT
JJ=    38  MV=                TTC.TTATGTTTTCCGTG.TATCGACTTTAGCT.TTTCAATTTGT.TTTCTACGGACATTGTATTATACA.ATGAAAATAA.TAGATAAGTTCACAAACGTTATGTTGGTTACGTCTACAACCAAAAGAAAACAATGTTATT.T.GTAAAGGTTGGA.AATTTGAGTGTTCTACGAGAAAACAAA.AGTATATATAT.GACGCAACCTAGATTTAGGATAACCACTCAATATTTGTATTTAATTTTATTCATA.GTAAT.AATATATTTAAAGCGTATCCTAT.TTTGATAAAA.CTTATCTTTCAGGATTTTCATGGTTTTCAGATTAAATATTAAATATATACTTTATAT.TTAAGGTTTCTTTTTT.TT.ATTATGTATATCTTTGTATAATTAATTAAACCCTAA.GCTTTTGTGTGTCTATTTAGACGAAAATATCTTTCTATCTACATTTTTGGAAATTTCCTCTTAATTTTTCTCTATTTGTGAC.TTGACAGCGTTTAAATTCGATAATTAGGTGAAAAAAAAAGAAGAAAATGTTAGC.TTGGAATTTCATCAAACACTTTCCGTGCAAGAATC.TCTCCCGCCATATCCTCAGAGACAGCAGAGTCAGACCA
JJ=    39  MV=                GCC.CATAAAACAAAGCT.AATCCATGTACCAT.TGTCATCCACA.AAGCGTCTCCACCTAAAGCCCATT.TTGGATCCAA.AATTAAATTTATTTGTAAGAAACAATATTTCTATTTTGTCATTTTACTTGCTGATCAAGA.G.TCGAAAAAGATG.CACGAAAAGAAACATACACAAGCGAAC.ACAATATAACT.AACACTAATAGGTAATAGTTTCTGACACGTGTAGGCATAATAATTGGTGGCTACG.TCCCT.GCGGCGGTTGCAGTAACGATAAA.CACTCCACCA.CTAAGAGCGTCTCATCACACGCGCCAATTTCACTCTTACGATGGAGATAATGGGCGA.GTGGGATAGTGTATCA.CG.TGACATTCGCAGACACAACTCGCTTCATAACTGAAA.AAATTAATAATAAAAAATGGATATGTTTGTCTTTCTCTAATGTTTCATGAACATCTGTAACGTCAAACCCACTTTAAAAGCT.CTGCTTTTTGTGTTTGTTTTTGCTTACTCTCAAAGAAAGTGGTTCAATCTCTCG.ATTTCCATGGCGAGGAATCATCAGTTCCGTGTGGA.TTTGGAAGAAATGGGGTTTCGTTCTCGTTCTCATCTGT
JJ=    40  MV=                GGC.TCTCAATGATTATC.TTTTGCTAACGTGT.TACTATACATA.CAATAGATCATTAAGAAGAATATT.TTTGAGTGTA.TTGTGAAGCTAGTATCATCACAATTTTAAAATGAATAAATCAGGAGGAATTGATTTAAGT.C.TTGGCGTCGAGG.ATTGTGTGTGTGAAAGAGAGATAGAGA.ATTGCTTGGCC.GCCAAAAGAAGCCATTACTTGCCAACTAGCTAGCTTCACTACTCAACCTAAGCAA.AGCAT.ATACTTTATAAATAAATAAATAA.AATCATAAAC.ATAATTAGTCGTCACCCATCATACATTCATCATCACCATCCTAACAAAACCTTTTTT.ACAAGGCTTCTCAAAA.AC.CGTTAAGTAGTTGTTGCAACTTGCAAGGATCACCTA.AACAAATTATACCGAAACTTGCACAATTGAATTCCAATATTTTAAAAACATTTTTCTTTTGTCATTTGAAGCATATAAAATG.GTTCTGAATTCTGATATAGGTGGGTGGAACAGAGTCTTCCCCCATATAGCAAAT.CCCTCAACGGCTCTAGAAATACGTTTTAAGCTTCA.CGAGGAATAAGAAGATTAGGAATATATGGGCTTAAAGA
JJ=    41  MV=                CTT.AGAAGTTTGAAAAT.TGTAGAGAAGATTA.TTTAGATTGAC.GAGAAATAGTCCATGACCATCTTT.AAGTTGTTTA.TCACGTCGAGAATGGGTATGGGTTGAGTACCCGGAAGGAAAAACGGTAGCAACACGTATT.G.GCTGAGACAATG.TGTCTCTTTCACATGAGATCCAAGAGA.CCAAGACCATC.TTTATGTCCATGAGAGAGCTAACGTAGCTTAAGGGCATTTAGCATGATTAGTATT.ACTTA.GTTCACTTTTGTATTCAGCTTAA.GACTATTACT.GAACAAATTTACTGACCTGGTCAACTTTCTAGAAGACGTACCAAAATCTCCTCTAAT.CCCACATATTATCATT.TT.GACGGTAGGACCAATGAGAAACGTCACAAAAAGTCA.ACACATACGACGCGTTTCCATTGACTAAATAAGTCTTCGCCGTCTCCTTTGGTTCATCATCGTCCTCTCTGTTTAAATCAGG.AGAAAGCTCACGAGAATCCCTCTTCAGATCAGAACACCACAAAACATGGCTGCG.TGTACACTCCACGCGCTCTCAGTCACCTTATTCCT.CCTTCTCTTCTTTGCCGTGTCACCGGCGAAAGCTCAGG
JJ=    42  MV=                CTC.TCCTTGGACACTTT.ACTGTTTAGAGCTT.TGACTAGAATT.AAAATTAAAATTCATTCTTTCTTT.TATTTGGAAG.TTAGAGTAGATATTTCTCTGGCACGTCTGTGATAAGCACTATATATACTTCCGATTAAAT.C.ATAAAATAGAAA.TTAGTTTTTATATACAGTATTGTCAGT.ATCATTCAAAA.AAATGATTTCAGTCTAGAGATTGAATTAGTTAATAATGGTGGCCAAGTGGCCAAA.ACCTA.GCTTCTTTAGAGATTTCACTTAC.TATTTTTCTT.AAAAATGACCCAAAAGATGAATGAGTTAGAGATATATAATAAGTACACATCATACGA.CCACGAGAAATGAATC.GT.TTACATGTGAAAAACGACAATTCTAGTAATATTATC.ATGTGTGAACTATTCCATTATTTGTGAATTTATTTACAGTAAACAATCAGACCCAAAAAATAAAAAATTCCAATTAAAGTTC.TCCAATTGGAGTTGATTCTGCCCTTATTAGAGAGATCTGATCTTTCCCCAATTC.CATAACCCGAAAAATGGAAGAAATCGCCGATAAAA.CCTTCTTCCGATACTGTCTCCTCACTCTTATTTTCGCT
JJ=    43  MV=                AAT.TCAAGACAGTGAAT.AACAAGAGCCACAC.CCACATGTGTA.CTATGGTTTCGTGATTGTCTCGAA.CTAAAATGAC.GTGTCCGTTCTTCTCTCCTTTTATTTTTTTCTTCTTTACGAAAAAATGATTGAACCTTTT.T.TTATATTGCACT.TCAACGGTTTTCACAAGTTGATGTTTC.TGTCTTATAGT.CCATAAATAAGTTCGAACAAGAAAAATGGCAACCGACGATTTTAGGCTAACGGCC.TTATT.GTTGAGGGAATCTTATTCAGATG.AATGACTTAA.ACAGCATATAACCAAAGCAAACCGGATCCTTAAACCAAAATGTAATAAACCGTACGC.TGGTTGATACAAACAA.TG.AACATGAACCTAGACTCAATAAAAACCAGATGCATT.TACATCACAACATAGCATGATATTTATTTCCATCTTTGTGGTTAACCAATCCTAGCTATTATACTAGCTAGCTAGTCTATAT.ATCATAGGGAAGAGAAAGAAAAAACATTCTACTTCACGCAAATATTTTATCTCT.TTGTTTCTTGTTCTTAATTAGGGTTTGATTGAAGA.AAATGGAAGGAGAGAATAATATGGAGAAAGGATTGTTT
JJ=    44  MV=                TTC.GGGCTTATGGGCAC.CACCTCTGTCTGAC.GGTCGATGCGT.CATGTCCAAGAGGCTTTAAAGACT.TGTTACCAAA.ACTACAAATCACCACATGATCTTTCCCCATACTTTGGGTTCACTCGCATGGTTCCGACAA.T.TGTTTTCCGGAA.GTTCACCCATCTTGAACTACTCAAGCC.CAAACACATTT.AATTCTGAAATTCTATCGGGATGTTTAACTGAAAAGATATGTGCACTTTGATGATATAGGT.GGTTAAATCAATTCTTTTAAACC.TTTCCGCATG.CACCATTATATTTTTGAAATTGGGTGTTACAGTTTCAAACAGAGAAATGGTATTTGT.CAATTCCTAAATAAAC.AA.TCTCGAATTTACAAAATTAACAATCAATTTTGAAAA.CCCAATAAAAACCTCAAGCTGCCATCTGTAAACCCTTAAACCCTTCTCCAAGGTTTCATCTTTTACAAAATTCTTCTACAAA.AAATCGATTCTCATCGAAAACTTTAACAAATTAGAATCCACCAAGATTCATGTT.ATGACAAAAGCATACAAATTTACATACAAACATAT.GTTTCCTAATAGCCCCATTTGATCCCGAATGATCCAAG
JJ=    45  MV=                ACG.AAGTCGGCGAAGAA.ACCGCCATTGTTGT.CGTACGCGGAG.CACTGTCTCTCTTCCTCTACACAC.AGAGTCTAGT.CCAGTCTCTGGTATTTCTAATACTGCCAATCACATCCTTCCTCTCTACGCTTTTAGGGGG.G.TTTTAGGGGAGC.GTCGATCAGGTGCGACGAGCGTACGTT.TAGCTCGCTCG.TTGATCTCTCAAGTCTAATAAGTTGACTAGGTTTGACTAGTCAAAATGTGTGCGG.GTGTA.TACACACACTGGAGAGCTTGCCG.CGAATTACCT.AGGTCCCACTAAGGAAAGGACATATATATATCATGGGCAAAAAAGTGCCGCCAATCA.AAACACTTGAAAAAAA.GC.AGGAAAAAAACTTACAAATAGAACCGGCCCACTCAT.AGCCCAGTAATAAAAAAGTCCATTAATGGATATCTCGGGTCATCCAAAAACCCGAACCCGAACCATTTTCGATGAAGTTGAC.GAACCTGTCTGGTTTTGTTGCGTTCTTCCGATTTGGGTTGGAGAGGAAATGGCG.TCGGGATGGGGAATAACGGGAAACAAAGGGAGATG.CTACGATTTCTGGATGGATTTCAGTGAATGTATGTCTG
JJ=    46  MV=                TTT.AACATTGTGATCAA.TGAACTCTAATTGG.TCTTGGTTTTG.GGCCACAGACTTATGCACTACATT.GAAGATTTTG.AAAGGAAGCAACTGCCTAGTGAATGGAAACAGATCAGTTTTTGGTCCATGTTGGCTGTAA.G.TTCTGCCTTTTG.AATATAATTAGAAATTTAAGTCATATT.TTGTGCTTAGT.ACAATAGTAATGAAGTAAAATATATAATT.ATGAAGGTGTTCTCATTACTTTGTT.TAAGT.GTCAACAAATTCATATACCTTCA.CTGGGGGTAG.CCGAAAGCTGACATCTATTTTGGTTACACGTGGTTTCATAACTTCTCCAAAATGGTG.CCTAGGTGTTTTTATG.CT.TTGTCCGAGCCTTTTAGAAAAAAGTTAATCTCTTTT.AGACATATCGAGATCTCCTGCAACCACAAACTCTCGTTTGAGTAACGTGACTCACTCAAAGACATTTTCTTCTATAAATAGA.ACGAGAGAAACCCACTTTAAACTCCAAACCAAATATCTTCTTCTTCTTTCTATA.ACTTAGTGAGACAATGAAGGGTTCTTGCACAAAAC.CAGTGTTTTTCACTTGTACAATCCTTCTCATTTTAATA
JJ=    47  MV=                TTT.ATTTAAAGATAACT.ACACTTATTGTATG.TATAAACTGCA.AAACATATGATACTAATATTTACT.ACTCTAGTGA.AAGAAGAAAATGATCTGGCTAGTTCCCCATGCCACAACATTCCAACACAATACATTTATC.T.CTTTTGGTCTTG.GGGTTTTACAAATTGTATCAGAGTAAA.CAAGAATATGT.TTTCTAAAATAGTTTTCCCCATAAACCGATCTTTCCTAAAATATTACACCATGTG.AAACC.CAAGACTTGTCTAGGCAACCTCA.GTAATATGAG.TGTATAATTAAAGTTCTGGCAGAAAATTATAAGATGAATTCATTAAATACGTTATGG.AGCTTAGGACTTTGGC.AT.AATCGGTATTCAATCCCACTGTTATTTAAAATAGAC.TCATATAAAAATTGTCCAGTATATTTTATATATTAATAAAAAGAGAGTACACACATAGTATTGCGTTCTTGGATTCTATATA.AACCCTATATAAATAATACTAACTTGTGAAAAATTAATTATTGCCCACTTTCTC.TCTCTCTCTCTCTCTGATTGATTCTTGAAAAGAAA.ATCAAAGTCTCAATAGCTTTGTTTTGATTCTAGTTCCT
JJ=    48  MV=                TAG.TAGGGCTGCATGAT.ACTGGTTTCAGCGT.AATAAGTTCAT.ATCTCAAAAGAATAATTAGATTAA.GATTATAGAT.TTAATCAAAGTTGAATTAAGAAATAAAAAACACATAGTATCACTAATAATAATTAGGATG.T.AAAACTAAGGTC.GGTGCAGACTGCACATGTTGACCTTGT.TTATTATATGT.GTTTTGACCTTCTTCTTGTAGTATCTCTTTATTACAGAAGAGAGATGCATGTTTC.TCACT.TTCAAGAAACATTTTGGTACTGG.TAATTAAGTT.GATAAACCTCATTTGAGAATGAGAAGTAAATAATAATTAGTCTCCTCATCTCTCATA.TGTATGTTAACCAAAC.GT.ATTAAATGATTTAATAATGGGCTTTAAAAGGCCTAA.AATTTGTGTCCTAAGTTTTAACATTTTAACTGGGCTTGATGAGCCCATTAATCAGATTCTTTCTCTACTCTCTTTTTTATTT.CTTTCCCGATTAATCAACAAAAATCGCAGTCGCCCAATTTAGAACTTTGAAGGA.AGAAAAAGGTATTCCGACGGGCGAAATCTGTTGGC.GAAATCGAAAATGGGTTCGATGAAATTGGGGGTTTAGT
JJ=    49  MV=                CTA.ATTTATCAAATCAA.TAAAATAGAAAAAC.ATCAAACAATT.ATAAATATACATCTTTAAATATTC.ATTAAATTTA.CAGGATAACAATATATCTCTATCTTTTATAGCTAAAAATCATATTTAAGAAACACTATCT.TATCAAAGTACAAT.TTAGTAATCAAATTACTTAATTTTATA.TTTTTATAGTG.CTATACTGCTATAGTTTATTTTTAATTAATGATTTTTTTTTTGTTATTCTACAGT.GGGCA.ACAACAAGAATCTTCTCACACCA.CCCACGTTTC.CTTTATGGACCGCTATTTCTTCTCTTGGCCAAGAGCAAATTCTTATAAATTGGTAAA.ATATTTTTTTAGATAA.AT.CCATATACTTATATAATCACGTGCATTAATTACATA.AATACACTTGTTTACAACAAACTATTAACTTTTTTTCTTCTTAAGAAAATAAATATCTCAAGAGTATATATATAAAAACAGA.GGTAGAGTTGGAGAAGAAGAAAGTGTAGAGAAACTGTTTCATAAGACTTTTTTT.TCTTCTTCTTCTTCTCTGTTAAACTAATGGAGTGG.ATTCGTAGAGAAACGATTGGTCACGGAAGCTTCTCCAA
JJ=    50  MV=                AAC.TAATGATAAAACCA.TAGGATAAAGTATT.ACAATTGCATT.ATCTTCCCGCAATGGAAAATAACG.GCCCAGTCAA.CTTGTGTAACTTTTAAAAACGGAATCACGGAAAACAAGACCTTACATCATAATTACTAGT.C.ATTTCCCAACAA.ATATATATATTGTTTGTTTGTTCTTTA.AATATCATCTC.CGGAATTTAAAAAATATATATATTCATCTCCCAAAACTGTGAGCGGTCTCATGAC.TCTCA.TCGGTAGATTAATGTCAAAATTT.TAGGGTTTGT.GATAGATAAGACCGTGAGAGATTTATTTATTAAGTAGTTCCCTATATTATAGTTAGT.GATATGTACTTATGAC.TT.ATTTTATTTAGAGAAATAATAGGTTCTTTTATCTTC.AATCTGCATTTACTCAAAGTTGCAGAACAGACCATTAAATGCGTCATAGTTCGAGAAAATGAGAAAACAAGTGGATATAGAG.AAGAAGAAACACGTTATAGAACCCATGAAATCTTCTGTTGTGCTGTCCAAATCT.CAACACGTGTCCCTCTGTCTCTCTCGTCTTTAGAG.AAGTTTTTTTACTCTTCCGATGGCATCTTTGGTTATTG
JJ=    51  MV=                TTT.TATCTTTTTTGAAC.TATAATAAGTACTT.TTCTCTCTAGT.GTTTTGTTGTGACCCTCTCTCTTA.GTTGAAAGCT.TTCTTATAAAAACCTGCTTTATTTTCCCGCTTTAGATGACACGTTTCATTTATCTCTTTT.A.ACTAAATTCACT.AATCAGACATATTTATTTAAATTAATA.TATATGATATT.AATAAATTTTCTAATCTTACTATATAATAGGGTCAACGAAATATACAATAATAAC.ATATA.AAACATTTATATTCAACTATAGT.TAATAAGAGA.TAATACCATATGATTTATTTTAGATAGTCAAAGATGTAGTAATTAATTCAAACAAAAATTTCCAATTTAAATTT.AA.AAATTCAACAACATAGTAAATATTACTCATTCGAAC.AAAAATTTCCAATTTAAATTTAAACATTCAACAACATAGTAAACCTATGTATAATTCAACCATTGCTAAATCTATAAATAAG.TACCCATTATAGTCTAGAAAAGTACGTCAAACAAACACACCACGTATCACAAAT.TAAAACAAAATTGTGTTGAATCAAAACTATTAAAC.AAAAATGGTGAGTATCATGAAGATAATGATGATCAAAG
JJ=    52  MV=                AAG.AGATTTTATTTTGT.GCTTTTATCGTTTA.AAATTGCCCAA.ATTCGACAAGACAAATAATCTTAT.CTTGTCCAAC.GACTCTCATATTCCCCATACGAGCGTTTCTAGTATGGTTGCGCAATGACCTTACCCTTCT.T.TGATGCGTTAAG.GATTCGTACTCAAACCAAAACGAAAGG.GTATATCAAAA.TTCTATTATCTATGGATAATGGTCGGATATATGGTAAATTATAGAACACAAATGC.ATATT.TTCTATTCTATGTTACCCTTTTA.AGCCGCACGA.TTCCAAATTAATTTGTATATTTTAGTAGTTAAAATAATTAGGTAAGATATATAAACT.TTTAGTTGTTACTTTT.TT.CTTCAAAGATATTAATATGTGTGTGTGTGTGTTTAT.AAATATCTAATTATGGTTGTTGTCATTACAGATCAGTTGGGTCCATAAGTACAATAAGTAACCAATTATATCTTCAAATCAT.TCACATATACTTCCTTCTCTCTCACTCCCTCATTTTCTTAAAAAAGCTTCAAGC.AACAAAAAAAATGGTGGCTGTCTTCTACAAAGACA.TGTTGAGCTGGTACTTACTCACCCTTAAGATCCGCTTC
JJ=    53  MV=                TCC.ACCAAATACAGAAT.CTCAGTTCTGTACT.TGTACACTGGC.AATCTCTGTCTTTGCTTCTCTATA.TTCGCATACC.CATAGCTACAATTTCGACTAAGTTACAATAACAATCATCTGCTGAACAAGTAAGATCAAA.G.AGAAAGAGAAAT.TAGCATACCTAGAAGAAGAAGAGGATG.CGAGATTGTTG.GACATGAACACTATGCCTCCTTCTCCATCCTCTTCGAAACGAGGTTTCTCGGTCC.CTGGT.TTCCAAAACGCCATCTTTTCTTC.GCCCAAGAGC.TTTGCCTTCTTCAGTTATTTCAGTTTATGAGAAGGCTTTTTCTCTCTTATGTGCTTT.TCGTTGTTAACGCCGA.TGGCGACACGGTTGCCGGCGATTAACAGGTTCGGGTCTA.AATTTTAGGCATTTGGTTTAAATGATTTCGGTTCAATTTAAAAAAATCAATTTGGTTCGGTTTGATATCGGTTATATGTTCA.CCATTCCTTGGGATTATTTAATAATTAAAAGAAAATGTATCGTCTTGCTTCTTC.TTCCCACACTACTCCACCACTCCATAACAAGCTCT.CACCTTTTCTCCTCCGCCGTAATCTACGCCACCAATCA
JJ=    54  MV=                TAA.TTAATGAAATTTTA.TCTAGTTTTTGTGA.CATGATTATTT.TAAATCTCTATCTCAAACTAATGT.TTTATGATTC.TAATTTATCCATACTAATTACATTTTATCAATAGAATGTAAATTTTATTTTGGAAAAAAA.A.GAAGTAAAATAT.CTTTAAATTTTGTAATCTCACAATAGT.TGAATGTCATA.TTATGCGAGTCATCATGTTGTCATAGTGGGATTTGTATTACTGCAAATATCTAAT.GAACA.ATAATCAACGAATTAGTTATGGA.CTAATGAAAA.GATAGGATATGCATTAAGATAAACTGGATTTGGTGAAAATTTAATAAGATAACTGGG.TTTGGTGAGAGTGCGA.GA.CTATTTGGCTCGGTTCAGTTTTATTCCAATTTCAAA.AATTCCAATTTGGCTCGGTATAGTTCGGTTTATATCAGTTTCTATATTTCAATTTGGGTCGGTATAGTTCGGTTTATGTATT.CATTCTTTTTGAGATGCGCAACAAGCTCTCACCGTTTCTCCTCCGCCGCTACCA.CAATTTGCCGTGGCCATGGGAATTCTCAGATGAGA.ACAATGAGAGCATTAATCGAAAGAGTCTCTCGTCTATA
JJ=    55  MV=                AGC.GCTTCTTCTCTACA.CGACTGGCTATATA.TCTCCAACATC.GCCATTTCCTCGTTGTATCCATAC.ATTTCATCTT.CATCTTCACCACCTCCCTCGTCTCTCACCCTTCTCCGAGCACCGCACCAGAACATCTTCA.A.AGCTCTTCTTCT.CTCCGCCACTGGAGGGACGGTGAAAAG.TTTTTTCCGGT.AGTTATACGAGTTTGTGAGCGAGGGTATTTTAGTCATTTGATCTTTCTGTCCGAA.AACGA.ATAATCCGGCTATGCCACCGGAT.AAATTCGCCG.GCGTGATAAGCATTCTGATATTGTAGTGCATGAGGACCGTGACTTTGTCTATAGATA.AGATTTTAAAGGACTC.GT.GTATGTTTACAAATAAGGGTAGTACCAATTGGATTA.ATTACAACAGAGTGCCACTACAGCTATTACCAGTCGCTTTCGTTGCCT.CTCTCTTCAAACCAGTGGCTACTTACTCAACAC.TGTACGTCTTCAATCATTTCTTCTTCTTTCTTCTCCAACCAAAATCTCTTTCTC.AGTTCTCTAGGGTTTTCAATACTCACACCAAAGCT.TAATGCCGATCAACGATCAGTTTCCTAGTGGGTTAAAA
JJ=    56  MV=                AGA.TGCAATTTGTGGGG.TATTTCATGTGGTA.ACTATCCACAT.GATGGGAATAAGACTGAGGCTTGT.TCGAACTCTT.GTTGTACTGCGGAAGCCGGAAAACAAACACTTTATGATATCTGTTTCTACCAGAACATAC.A.TATCTGTTTTGG.ATGACACAAGCGTCATTAACTCGTTAT.GATAATGCAAT.GCAACTTGATAATGGTGATGCACACTATAACACTTTTTTTTTTTTTGGACAAAAG.CACAG.TAGGACACTACAACTAATAATAT.CTACTATTTT.ATGAGATTCGCATCTACAACAGATATAAATTATTTATCAAATACACGTTTTAGGGCC.ATTGCCAAAAATCAAA.AA.CTAGTAAAATAAAATACTCCAACTAATGCGTCTACG.CTACTGCATCCCCAACCAAATTATTTGCTCGGCCAGCAAAACGACACCGTTTATGTAATTCCACACACATACAAAACCGCAC.CGTTTTAATGACTCCCATTAGTCAACGAATTTCCCAAAAATCCCCAAAACTGAG.AGAAACTAAACAAATTCAAATGACCACCACCGATA.AATCCGCCGGAATCGTAACTGACTCGGAAGCCGGATCT
JJ=    57  MV=                TCA.ATAATCAAACCAAT.GCATGTACCAAATA.TAAGAAATAAT.TGTGTGTGTCGTTGTGTGTAAACT.ATGTATATCT.GTATATTCGTTGAGCTACTGTGTATTTAAATCTTATCACTTGTAAAATGTTATCAAGTGA.T.ATTGACCGCAAA.GCCACCGCACCAATCACCCATACTGTT.CCTCAACACCC.CTCCAGCTGAAGCTGACCCTGGGTTCCCACGCGAGGCGCCGTCTGTGTTCAGTTT.AAACC.AGCCCCCCAAAGGAGCCGTCCAG.CAAATTTGTT.TCTCCACTGTTATCACTATTTACAGGGTTATATGCGTAATTAAAAACTAATCAGTCC.TTAATAAAACAAAAGT.GG.CGAAGAAAAATTCAATTACGACAACTCATTAAAGTC.AGTGTGAAAGAGAGAAAGAGACAACATTAGTTCCGGTCAGAATCAACAACCGTCTATTCTCAGTCGTCCTTTTTATCTTCAT.TTTGCTGTTCCTTAGAAGGAGGTAAGAAACAGTAAAATGGCCAAAAACTCTGTC.GAATTCGATCGTTACATCGAGCGCAAAGCTTTCGA.CAATACAAAAGAAGGTGTTAAAGGGCTCATCGATGCGG
JJ=    58  MV=                TTG.AGTTTGAAAGAAAT.TAAACACCCTCCTC.TGTAATGTTCA.TTGCCTGACATTCAGTGTGTAAAG.TTTCAACCTT.TTCTTACCTCTTAGATATGAAAGCCACATGGTGCTACATAACTCTCACAAGTTTTGTTCA.T.AGTTGTGCAAAT.AAATTGGATGAGGGAGAGATTCATTTG.AGTAGTATAAT.CTCTGTTCTGCCAATTTGATCAATAGATTCAGTGTATCCCAACTTATACCACTTG.GTG.T.GGTTGGCCAATACATAAATAAGT.AAATTAATGA.GATAAAGAGATCTAAAAGACTTTTCTTTAGTGTTTTGACTAATAATTGGTCAAGCCT.ACCATTACAAACTATG.TT.CCATTACCAGTACAGAGCACATGGTTTCACTTTTTA.ACCAAGCAACTTTATCTTAAACTTGCTTATCAAGAACTGTCTCTTCGGTAACACAAAAGGGTCTTTTATCAAAACCTATATA.TAGGATACTTTTCATAATTGGAGTAAGATCTACAAAACAGAGAGTTGTATACTT.TAAATCATTTAGAGGTTGTGAAATATTATGGAGAG.TGAAGGAAAGATTGTGTTCACAGAAGAGCAAGAGGCGA
JJ=    59  MV=                AAA.CTAAAAGTCTAAAA.CCATCTGTGTAAAG.AAAGATGAGAC.TTGTTTGGTGTGTGGATGTATCTG.GTAAAATTGG.AGTCGTAATAATCATAAGTTTGGTTCATATATT.GAACAAAATGTGGGTCGAAAACCCTG.C.CGGTTCGCCTGA.ACCATGAAAAGTCGGATTTGGCTGATC.CGCACGCTCAA.TTTTCTTCAGCTAAATCGCGAATACTTGAGCTTGTAGTAAGTCGTGGCCACTAGT.GGGAC.ACACAAAACCACAAAACATATAT.TTTGCAAGCT.AAAACCCAATGGACTAAGATTTGAGGTTCAGGGTTGGACCATAAAATTTGGAATGGA.TAATCGGATACTTTAG.GT.TGGGTTGGTAGTTTTCAATATTGAAATTGGGTTTTT.GGACCTTTCCTTAGTTTTTGATTTAAAACAAAATTGTAAAAGAAAATGAAAATACGAAGGTGGCATTCTAGCTTTATTTTCC.AGAGAAAGTGGCTTTCCAGCCATTTATTAAAAAAAACAAAGACCAGGGTGTTTT.TTTTCTGACAAAACAAATTGTAACACTCACTAGGC.ATAGCATTCTAGTTAGTTCTGCAGAAATTTATAGCGAA
JJ=    60  MV=                ACA.AACATAGACAACTA.TATAATGAATAGCT.CGAAACATCTC.CGCAGCCATTTCATTTTCATTAAC.ATATGTTTTA.GCCAAAAGGATAAGAGTGGTTCTCCTAAGATTCTATAGTTGCAATAAGATGTGTACATAA.A.TAGTTATCTACT.CTCTAAACTGTTAACTTGTTGCTAATT.GGGTACTACAA.GACCAACAGAACCTACACATCAACTAATCAAATGTCAATAAAAACCCACAATTCA.ACATT.TACACTACAAGAAATATGGATAT.TGATAGCACA.TTTTAATAGCTCAATTTTTGTAACTGCTATTAAAAATAAAATGTTGGATAAAGACAC.TATATAATAGCAGTTA.CG.AAATGCTAAACGCTAACATGACTAACCGGACAAATA.AAGTTTAATTGAAAAACCTAAAATTATTATAAGCACCAACATTTACCCAAAAATATTACACTTAGCCACCAAATTATTAAAG.ATACGGCTTTGTGTTTTCTTTTTTCAATGAAGAACAAAATATTTTGTCTCATTC.TCTCACAAAAGAAAAACCTAAATCCCTCCGTTCCT.CCATCTCCAAATAGACAGCAAAATAAAAAATCCAGAAT
JJ=    61  MV=                TTA.AGTAGAATTATTTT.TATAGATAAAGTAT.TTTATATGTTT.TTTGGTCGAGCCAAATATCGAATT.CCTTCATCAA.AGTCTATCGAATTCCTTATATTTACCAAAGTAAAATTCGTTAAGAACAAAAATCAAAGAG.T.ATTGTCCCGAAA.GAAAATTATTTTGAAGGCCCAAAGAGG.ACAAGGTCATA.AATATTTGATCTGGAGGACAGGACACCCACGTATATTTTTGTCCAAAATTTAGGT.TAAAA.AAAGAAGAAGAAAGGTTATCTGT.TTCACGGATT.AAATATTTAATTAATAATACATACATATATTACTGTATGTGTGCGTGTAAAATACTA.AATATCGACGACTATA.TA.TATAACTAGATAATTTAGCTATAGTATAGTATTTTT.ATTTTTCACCCTTGGTTTTTTTATACATATATGCACCGAACCTCTTCTTCTTCTCTTCCTCGTCTTCTCTCCTTTTATATAT.GTGGAAAACTGCATTTATTAAGAACAGTTTAGAAAGTGTCAACCCCTAAAGGAA.TGTTTTTAGTTTAGAGGAAAGAGAGAGAAGAAGAA.GCAGCAGCAGAAGTTGTTAATTTGAAGACTATTTGAGT
JJ=    62  MV=                TCC.TGAACATATGGTGT.TTTTGTTAAATTTT.AATAGATGTTC.TTGCAATAGTTTTGAAATTTGAGG.GTTATTTTTC.ATTTTCGCGAAACTTGGGAAAGGAACCCTTCTAGCCCTAATTAACGTGTCTGCTTTAAAT.T.AGGGCAGACAAA.TTAACGTTCTCTGTCTCTGTCTGTTAT.AGGCTACTCCA.CCGTCTCGATCTCATTCACCTTTTAGTAAGGTGAGCTATCTCTTGTCTTCATTGA.CGAAG.GTTTGTGTGGATCTCGAAGTTAG.ATTGATAAAC.CTAACTTGTTCTTGTTATATAGTTATGCACGGCAGCTAGAATTTGTCGAGCTATAAT.AGCATTGTTATAAGAT.TA.GCAATCGAAATTGATTTAGTTAACGTTTTAAGATTA.GGAATCCAAGTTTTAGAATCTGTTTGGACCAAATGACCATCGTCTCTACTTGTTGTCCTTTTGGTCTCTCTAATGTCACTAA.GTGTATCAATTTCGTGCAGATTAAAGAAGCAAAAACAATGGTGAAATATAATTT.CAAGAAGATAACAGTTGTGCCAAACGGAAAACAGT.TTGTTGATATCGTTCTTTCCCGCACTCAGCGGCAGACA
JJ=    63  MV=                TAT.TACTAGGTACGAGT.ACGTTTAAATGAGA.AATGTATGAAT.TAGTTAGAATATTTTGTTAATAAT.TCGTTGCAAT.TATGATTTGTTGGTTTTGTTAGATTTTTTTTTAATGGGATTGTCCCCTAAAAAAACTGAA.A.TCCAA.TCACAT.TTCTTACTTTCTCGTTTCGATTTGGTT.TATTCGGTACG.GATACAGTTAAACCGGGTACCTTAACCCAATAATGGGTAGCAAACAATGGCCCGC.TTAAA.TTTATACCACTAATGGGCCTCTT.TCCCAACTTT.AAAGGCCCATAATATTTTGAAAAAGAATAATAATGAGTTGGCTTACCTGAGTAATGA.CGTAAGATCACGGAAC.CA.CGCCAGGATCCTTCCGCCGTCGGCGACGTCGCTCCT.GACGTCACCTCAACACGTAAACCACACAATTAAGTTTATTCCTCTCTCTCTCCGTCAACTTAAACCGGTGTTTGTATATAAA.TCTGATTGATATAGAAATCGAAACTCAAATTGGAGAACATTCGAGAAGCTTTGG.ATTTTTGAATCACGAAGACATGGAAAAAACAGAAT.CTGTATCAGGAAAGGGGAAGAGAGTGATTGTTATCGGC
JJ=    64  MV=                ATA.AATTTATATTGGAC.ATTCCATCTACCTG.AAAAAATTTAT.TTTCTTTTTCTGATTCATATATAT.GTGATAAAAT.AAATTCGATGAATGGTAGATGAATGACAATGCATCATGAAAAAACACGAACAAAATTATC.T.TCATTTTGTATG.TCAACACTTCTCACCAAACGTCTTATT.CACTAACTCAT.TCAAGAGAACGATCATGATCTAGTCATTTATTACCTTATATTGAATAGTCATTAT.TCAAA.TAATATTAGTATGATATTTACAG.CTAAATATTA.TCAATTAAATAGAAGAATAAGGAGTGGTTGTCTTTGTATAATCGAAAATATAGCCAA.ATTATTGGCCCTCGGC.CC.TTCGTAAACTAAAGCGCGTTAAAAAAACAAAACTAC.AGCTGGAACTGGAAGCATCGAATAGTTGAATCAAAATGAGTCTCAACGTGAGAGCCTCAAGTCTAAAATGGATTGTACAAAA.TGATAAAATTGGCTGCTTCTTTATCCAATTGTAAACAAACACAAACCCATATGG.CTTCACTGCGGAAGAAGCTTCCCTTAAACAGGTTC.CGCCGCCGCTTGGACAAGCTGCGATCTAGACATAACAT
JJ=    65  MV=                CAA.GTCTCTATCTTTGC.TCCTGATAAGTGAT.AATTAATCAAT.AAATACTGTAGGACCATCCTTATC.GAGTTTCGTT.TGATAGACACTACAAATACAAACTAATCACCTAATTTCCATAAATGTAGAGATTACTGTA.A.TCCTGTCTACGT.TGGAAATAATTAATGGTACCATGTCAC.CCGTAATAGCA.ATGGCTTAATCATGTTTAAAGAGACAACAAGTACACGATTCGCGCTTTACAGTTG.TATAA.TTGTAACTTTAAAAACAATTATG.GATGCCTAAT.CATTAGATTATTTTCTTCTTCTGAATATCTCTCCACAAATTAAATGAAGCCACGACC.GACATAAACAAAGTGG.AA.ACAATTACAGTAATTCAAACACATGCAAACAAAAAA.ACTCGAGTTAATTATTACTAACATGTTTTAGTACTTCTGAGAAAAAAAGAAAAAAACAGGATCCGCTGTGTCTTTTTTATAA.TGATGAAGTTCCTCGCTTTCAACGCCAACCAAAAACCTCCAGAAAGCTAATTAG.GGAAACATTTGAAAAAACTCAGTGATCTGCTCTTC.TCTCTAATTGCAATGGATTCATTGAGATTAATATCTAA
JJ=    66  MV=                CAT.TTATCAAAAACAAA.AAAGTATGAATTTA.AAAAATCTAAC.AGTATAAGAATTTATCAGTTATAG.TTTGGATTTT.CGTACCTAAGAGTT.TTACACCTAAAATCCATCAGAATTTATTTCAAATCCTTCAAACTT.C.AGCACATTAATA.TATATCACTACTTTAAATTTTGTTATA.AAATATCACTA.GAAAAATATATAATCTGATGTCAATATATATAATACAAAAATATGGTATATTTAA.CTGCT.TTTTAATGTATTTAATTAATTTT.GTTGCCACCA.ACTAATCATGTTTCTTCAATGCATTGCGATTATTATTCAAAAAACATTATAATAGGG.AAGAAATATATAAATA.AG.AAACTCCGTGTATTGGACGCGGATACATAGATAGAA.ATACATTAAAATTTTAGGAATGAATAATATATTATTATAATTATGGTTGAAAATTGAAAGTGAAGAATAAAAGAAATAAATA.CGTACACACATCTTTTTCTCTGTCTTTAAGAGTTAACGAAAACACCATTAGATT.TAAGTCACATGTGGCTCTTTTGCATGTTCTGTCAT.AAACACGTCCATTTCATTCATCCTCTTCTTCTTCTTCT
JJ=    67  MV=                CAC.AGTAGATGGATACG.ACAACAGTGGATCG.AGAATCCTAAG.ATCACGCGCCGGTAATCCCGTTCG.CCGCATGATG.GAGTGTTTCCCTTCTTCCTTCGGCTCCGATTGCCCTGACGAGTTAAGTACCAACCACGTC.C.TCACGCCAACGC.CTTTTTTCCTTCCACCGCCGCCGCCGC.CAACACCGGCG.GGGTACGTCGGTGTCGGCTGACCAGTGTTTGGCGTTGATGGATTCGTACTAAAAT.TGAAT.TCATCGGGTCTAGCTCCTCTCAT.CGCTTATGAT.TGTTGTGATCAGAGAGAGATCGAGCAGCTGAGGAATGTTGGAAGTGAAAATTGGGGA.ATTTATATTCCGGCTC.GT.CCACCACAAAGGACAAAAACGGTTAAGACAAACCGG.TTTTTACTTTTCCCCCAAATATCAAAATCAAACCGGGTTTAGATTTTCCACCAAAAACCAAACCGGTTTTAGCTTCTTCTTT.GAATTTTTGTTGTGACGGAGGGGATTTGCTTTAAAAGTTTAGGGCTTTTAAAAT.CGGCGACGGCGAGCGGAGAATTCCCAAGGAAGAGT.CGATGAAGTTGAAATCGGTGTTCGATGCTTCGGAAATC
JJ=    68  MV=                ACC.AAGGTTAGGACATG.GAAAAGATGTTCGA.AGCAGATAAAG.GAGCAAAGGGCTCGTCTTTACATC.ATCTGGAAAT.GTGCTGTCTTTCTTCTCTCCTCCCATGATTGATCCATATACATATGATATAATCAATCAC.C.AAATTCCTTTCT.TCTTGGTTATGTATTAGTTCAGTTCCA.AACTAATTAAC.TAGCTATTTAATTAAACGTATATACCATAATGTAAATTTTTAATTGTAATCATCG.AAAAT.ATCGATACCTACTGTCATTTGGT.CATCAATCGG.AAGTTCTGTTTTGTAAATAGAGATACTAATAAGAACAAAAAAGACCACAATATGGTG.TTGTCTTCTTGATTGG.TG.CTAAAAACATTTGCCTTGATAAACAAAAAGTTCAAA.AACGATGCGCGTGGTTTAAACTTGCTCTTAACACGCGTGGTGATCTTGTAGTTCTGGTCTTTCAGGGTTTAAAGGCATATTT.CTTTCTCACGCTCCGGCGAAAAACCCTAATTTCTGCTAAGATCAAATCAGGAAT.GGTGCTCAGAAACTTAACCATTTCTTACGAAATCA.TCAAATCTCTGAAACATGCCAAAGAACATAGTTTAGGG
JJ=    69  MV=                ATT.TGGTTTGAGGATAA.GCCCTGCGTTAACG.ATCAAGGACAA.AGTCCCTTTTCCCCTGTTTCTAGA.TCTGTTTCGT.GTTCTTCACGAAATCTTTATTTCTATGTATGTTAACAAAAGGGAACTGCTGATGAATTAG.A.AGATGCTTGTGG.GTATCATCTATAGAAAATGGATTATAA.AACGCTAATTG.AAGATCATAGATGAAGCAGAGCAGATATAAGCATTGTTGGACTAAGCTCAGTTAT.CGACC.ATGACTCTGGTTTCGGTTTCATG.GAAGTTGATT.CTCAATTTTAAACACTTAACGTTTAAGAAGAAGAACATGATTTTCAGGCATCATCAC.CAATTTGCCCACTGGG.CT.TCTATTTGGGCCTGAATTACGTTATCAGCCCAAAGT.CAAGCAATCCTGCTTTGTTTTACCGAATTAAACCGATGATATTTAGAAAACCGGATAAAACAGAACCAAAACTTACACTAGA.TTCTCCGAGTCTGCTGCTTTCAATTTTACGGCTTCTCCGATGCCTTTGTCGAAC.TATAAGTCTGGGACTTTCTCTCTGCCTCTCGCTGG.GTATTTTGCATTTCTTCATATCTTCGCTTGTAAGGCCA
JJ=    70  MV=                TGT.TTTTTCATCCAAAA.TGTTTGGTAAACAG.TGAAGTTTTTA.TTGCAGATTTTTAAAGTAGCAACA.TGATTTGCCT.ATGGGGAAATATTCTTTGTAATATCCGTAAGAGAATAGAAGAAACAGATATAAACATAAT.G.TTATCATTTTAT.AAGATCTAATGACAACTTGAGGAGACT.AACTTGGTGCC.AGATTCCAGCCATTTTAGTCTCTCTATTTGACTCGAGTTCTCCAACTCATATGAT.TAAAT.GAATGATGAATATGGCGTGGCAT.GGGGCCTAAT.GTTGAACCACCGGCCCATGTGAATTGCGAAGTTGCGGTACTAATTAATTAATTGGGC.CTAATAGTAGCCAAGG.AG.TTTCGTGCAAATTAATTCTTTGACCTATAAAAATTG.GTATAACTTACTTATCCACGTCGGTCTGACTATTATTAAGATGAGATTTGATTAGATTAATAATTTTGAAAAAGGGGTCAAA.GACTCAAAAAAGTCTGCGTGGATCTCCAGCCGTTTTCAGACACTTACCCACAAA.ATATTCCTCTCGGCGATGATCCCTTTCTGCTGAAT.TTTTGGTCCTTTGTCGCTCGACTGTTTTCTTCGTCTAC
JJ=    71  MV=                TCG.ATCAAAGTCCGATC.GAAATCAAATAATA.TCACGATTTTT.GCCATTTTCTGAGATATAAACACA.ACGCCGGAGC.TCTGCTTCTCGCCGGAGCTGCAAATCACTTCTCCTCTTTCTTAATTGGTCGACGGCAACA.T.CCAATTGTCCGA.CGCCACTTTTCGTCTTGCCAATGACAA.GTTTACCACTC.TCCATCCTATTAATTACATTTGAGCCATCCAGTCGTATTAATTAATGGGCCTTAC.TGCTT.GGCCCATTTTGTGCTGTGATCCG.AATAATTTAC.CACACATACAAAAAAACAAAACAGTAATTATCTAACATGGTCGAGAAAGTGGACCCA.AGTTCGTGTCAGCATT.CC.AACAGCCAATAAGATTGCAGGAAACACGTTAACAAG.CGTAACATCGATTCCACTTCATGAACACGGCACAGGATCAAAACCCAGAGAATTCTTTAAACCCATGATCTTCTATATAGAA.CCCGTGAAAGAATTTTATTAAAGTCCCAAACTTTACCATATTTAAGAGAGATAG.AGAAAGCTTCTCTGCTTCTGACTTCAATGGTTGTG.ATGAATCGAGTTCTGGTAGCTCTTACATTAGCTCTGCT
JJ=    72  MV=                AGA.AGATTCCATAATTC.TTATCAGCGGAAGA.GCATGCCGGAG.ACCAGGTCGGTCTGCCAGAGTCGA.GTGACTTCCG.ATTGACCTTATCTGACATGGTTGCTGCTTTCTCTGATTTATTCAAACCACCATTCCAAGC.T.TTTTTGGCTAAA.GTCTTGAGTA.GATTTTAGCTAGAGAG.TCACAACATTA.TAGAAATTTTATAATCAAAGAATTTATTTTGGTTAAAGTTTATAATAAAAGAATC.TATTT.TGTTAATTAGGTAAGGAAAGACT.ATTTTTTGTT.TCATAATCAAAGAAACCATGGGCCCGTCAAGGTCGAAACCGGGTTTAGAGGGTTCTA.AAGAGGCCTTAAAACG.CA.GCCCAAATAAGCGCTTTTCTAAATAAACTCTTCTTA.TAAACGCAGCCCCAAATAAACACGTTTTTATTATAAGCTCTTTCAATATACACAAGCGGTGGGACAAAAAAAAACATATATA.TAGCCATATAGGGTTCATTGAAGAATTGGCGAACAGATTTGAGGAAGAAGATGT.GCAACTACTGCGAGTTCTCCAGCAACAGGTAGGGT.TTAGCTGTTGAATTAGTCTCTGGTAATTGGAATATGGA
JJ=    73  MV=                AAC.ACCATCGGCGCCCA.CTAGAATCGTTTGC.TCATTTTCTTA.ATCGGAAATAAGATATACATTTCA.TTTCATGTGC.ATATATATATACATCGATATTATTTATTTATTGAATTCATCAAATGTACATTGATTTCAT.T.TTTATTGTTATG.TTGGATGAGATCAACTGGGCAGTTGGC.AGACATAAATA.AATTGTCCTATGACAGGTGAACCTCATTTAATTTAGTTTACTCAACCAATTTATT.TTTTT.CGCCTTCTTACAAGTTAATACGT.CCGGTTTAAT.CAATTCCGGTTTCCCACTTTTCCTCACGGTTACGCCTTAACCAAGCATTTCAACCTC.TGAAATAGAATAATTT.GA.GTATATATGAACAAATCAACAAACTAAACTAAACCG.GAATTGATAAGAAACCTAGAAAAAGAAGAAGCAAAACCGGTTATGTATGTAACGTACTCACGAGTGGACGATATGTCTATAT.ATAGAGGTCAAGACTAAGCTTCACTGACACAACTACTGTCTTCGATCTCTCTTT.CATATACACCATATAAAACGAACCAGTTAATTATG.GGTTTAATTTCCGGGAAGGTGTGTGTGTTTATCTTTGT
JJ=    74  MV=                ATT.TTTTGGGTACGGTA.GAAGTATTGAACTG.TTTTTTATTGG.CTATTATATGTGGTTTTACATTTT.AGAGAGCTAT.ATATATTGATATACCTAATCTTGTGATATTGCATACTATAAACAAAAACATATCGAAATA.A.AAATCATTTAAC.ATAAAATCTGATTCCAATCTAACATAC.AGTACATAAGT.TTATAAAATCATTCATCATACATAACGCAAGTGTGCATCTAAAATACATAATACA.AGTCA.TATTGATTAGCTTAGTCTTAAAC.TTATGGATGG.ACCATTAGAAATCAAAGATTGCAGTTAATAAATATATTGGGCCATGGAATGCTATGA.CTGG.GCCGGGTCATA.AG.AAACCAATCCGGAGGAAGCGAACAGAAAATAATTTT.GTTTCCCGTATTACTGTACCGGTTCAACCGTCCCGGTATATTGA.ATCGAACCAAAATGTGGCAAAACCTAATTTCTTTTTT.TCCTAAGAGAGTTTTTATTTTTATTTTCTCAGAACCAGAATAAGGAGACGAAAG.GAGCACAGGCCCAGAGACCCCCCCATAAACATCGT.CTCTGAGAAAGGTGCTGTTCGAATTGAGCTCGATCTTA
JJ=    75  MV=                ACT.ATTACAATAGGAAT.TCTTCATTAAATTA.GATTGATCATA.ACTACAAAAGTTAACATTCATACA.TATCGTTAAG.GTTCGATGAACCATAAATAGATATTCCGATATTTAAAATATCTTATATGATTGTATTAAT.A.AAATATCTCATA.TATTCAAAATCATATTTCACTTAACTA.TTTCGCTGTCA.AAAAATATCCTACCACTTTTCCAACATGACAAAAAAAAAACATACTACTTTTCTA.TCGTG.GCACGTTTAAAAAATCATATCAT.TCCAAAAAGA.TTTACTCGTCAGATTAAATATCTAATCATCATTGGATTCACAATTTGTTTATTTACC.TACCAGACACTTTAAA.AA.AAAAGATTAACTACAGAATAATTTTGTCTAAAAAGA.AACGGATAAGAACACGTAAGACATGTCAGTCTTATCTTAAAATCCAAGTCAGCATCTCGTGTAATAATAATCTCGTACCTTT.ATAAAACCCCTCATTGTCTTCAACAAAAACATAACACATTTCAAGCATTGGATT.AATCAAAGACAAAGAAAACGAAAATGTTGGCAATA.TTTCAGAAAGCTTTTGCTCACCCACCGGAAGAACTCAA
JJ=    76  MV=                CAG.TAGATAATAGAGCT.CAGTTGGTTTAGAA.ATAGTATTTGT.AGATATGTACTTTTTTCTTTTTAA.TTTTTCTATT.TAGTTAAAAAATGTTAAAATCTTTCAACATGTGTCATAATCTAACTGACAGAT.GTGAGA.C.GTGTCACGATCA.CGTGAATTAACAACTTTGAAAACCAAA.TCAAGCTTTAT.ATAATATAAAAGTAAAAATTTTACTATTAACTATTATGGCATCTATATATTTAGT.AGTTT.ATTTCTACTGCCAATTTCAGTTA.TCCTATTCAA.ATCTCTGTTTAAGTAAAACTAAAACGAAAAGATATCATCATAATATTTTTAGTATTA.CCAACAAATAGTTTCA.TG.ACACAATGCTTCTAAAGATTAAGACAAATCAAACTC.CCCGAGATTCCTTCCATATTATACAACAAATATCACTGTTTTGATATGTATGGATCATTGTCTTTCAGAATTTTCATTCTCT.ATAAATATCACAAAGTGAAACCTTCTATTACACTCATAAAACACTCTTGAACTA.TCTAAACTCATATTTGACATAAGAAAAAGGCATCA.ATCATCATGAGCATTTTGAAAGAAACAAAAAGGTTTAT
JJ=    77  MV=                GGT.CGTATACATTCGGG.TAATAAAAAGTACT.CACCGGTATCA.GATTTGGTTCGGGTAATATCCAAA.CCTGAATTTA.TTTTAGAACAGAATCCGATCAGATATTTTACAAGAACCGAAGTAGAGCGGATTCGGATTA.T.TCGGGTCGGGTT.TGGCTTTTGGATTCGGGTATTGCCCAG.GCC.TACCCAA.GACACGCTTTCTCGCTTATTGTCGACAATCTCCGAAGACGGCCCACTTGAGAAGT.TCAAC.TTCTAATCTATCACATTAATGGG.ATTAAAGTCT.GCCCGTATAAATGCAGACAAAAAATAAAAAATCTCAAACTTCTCTTATTAATGGGCT.ACGCCCATATAAACCC.AG.ACAAAAAAATGGAAGAAGTAAAACTTTTTTATTAAT.AGATAAGTAAAAAGGTTATAAATAAAAATTAAGATTAGAGATGTGATAAAATCATAAATTAACAAAATATAGAAGTCTTCGA.AAAGAAAACCGAAGCGGCTAGAGAGCTAAACTAAGCCGATTCAATCGTGGAGTC.GTGAGACGAACAAAAGGAGAGAGATTCCTTTTGGG.TTTCGCCGTGATTCGATCTTCGCATGTCAATTTGAAAA
JJ=    78  MV=                CCC.TAGTACCGATCTTA.CCACTATAAACGAT.TTATTCTCGAT.ACATAAAAAATCTCAACAAATAAA.TAAATATCAA.AATTAATAGTAAAAAATTGTTAATGATACTCTATGAGTACCAACTATGTGCATGCTATAA.A.GGAACTCATTTC.AGGTGAAAAAGCCAAATGATCTCCCTC.GCAGTATCATG.AATTGATACTCGTTTCCCGTGTCTTCCGAAAAACGTTGTAACGTGGTAGTAAAAA.TATCC.TCACATTCACATACATGGATTTC.TCGATGTTAA.AAGAGAAACAATTTCTAAATTATATACATGTAAATAAATATCTTTTCTGGTTCGAAT.ACATGAATTTGTATTT.CA.AACTGGTCAAAACAAGAATTTGCTTCCAAAATTATG.TAATTTCGATCATCTATATAGGGTATGAGAAATCTTCCAAATCTCTTGCCTTAAACTTGCCGTTGCAAACTTGCAATATTGA.TGTATATATACACATGTTGAATCGAAATTATCATCACACTAAACAAAACAAGAA.GATAAAGGAATCAAAATTATCATATTGGAGAAAAT.GATGTTGAGCAAAGTAGTTCTTCTTGCACTTCTGTTAT
JJ=    79  MV=                CTC.TTTTTATGAAGGTG.GCGAGGCAGCTCTG.TGTGAAGATTG.ATCCAGACAATGTGGTTTTAGCGGCGCCTTTGGAA.ACTTTTGGCGAGTACGAGGTGCCTCTTAAATTCCCCAAGACAATTCCTTTGCCACAAGGA.A.CTGTTCAATGGA.TTCTCAAAGTCAAAGTCCGTGGCCATT.AAATCTTCCAC.CTTTGAAAGTCCTCCTTCAGTGATAGTTCTCTTCTTCAATATGTTTCAATATAGT.TTTGG.AATTGCAGAAACATAAGCAAACA.CAAATCAGTTACATTTCCCTTGACTCAGTTTTTTTTTTTTTTTTTTTGTAGTTGTATAAACCGGGTTT.ACTCCGGTCTTTAATT.TA.AACAATGACTCGAATTTTGCGAAAACCGGACTCGTC.CAGAAGACGGATAAATTTAATAAGTTTTGGAGTTTTGTGCAATTATCTGAAAGTCACTCGCATATGTCTATTTGGCTTTATT.TAAAACATTTGGGCCTAAATTGTAAGATTCAGTTACTTCTGAGCCTCTGATAAA.AATACTTCATCAGCCATATTGATAGATTCCTTCCC.GGCATTATTTCTCTACTCGGCGAGTCGGCGAAATTGCG
JJ=    80  MV=                GCC.ACTGATGAACTATC.ACGGGTTTGGTGTT.GATGATTACCG.TTACATTAGCGGAAGCAACCAGCA.AGAAAGCAGA.TTCTCCAATTCCCATCACTTACACGACTTTGTTGTGTGATATTATCTGGTTCTTCTTGGT.A.CAGAGGAGATGA.TTCTTGAAGCGCAAGAAATGTGCTTTT.GCATTTTTATA.GTATTAGGCATAATACACCCATTCTCTATGGATTATATAGTAGATGTGTAGGTTG.CTTTT.GTGTATAGTAGACTCTTAAGCCA.AATATTGATA.TGTGTGTATAATAATATTCACGGTGGTATAAAGGATACTTGCAAGTGTGAAAAAATC.TGAACTTGAGACTTTT.GT.GGTAAATGTTTCACGATTCTTTATAGTATATATCAC.TGGACTGTAAAAACGAAATGCAGTCCTTGATTTTGAAAACAAAACGGCACGTAGTTTCTTTGTACTGTGAATCAGTTAAAGT.ACAACAGACCTTGGAGTCTCTCAGTCCTCCGATTTCAATGGCGGTTTTTCAGTT.ACCAAGTTTGTCACCGGAGATTCCTTTCCGTTTTA.CTCCCACACCACTTAAATTTTCAAATCGTAGGAGAATC
JJ=    81  MV=                AAC.TTTTTATACAGTAT.TTGTGTAAGTAGTT.TTCAAGTGAAT.TTTTTTCTCAACATATACAATGTA.TATTACATAT.AATTTACGTGCACCTTTTAAAAATGAAAAATTCGACGAAAATCACACACAACAAAATGTG.T.GGAAGCCTCTAT.ATCTTCGTGTCAGCATAGTAACCATTC.AAGGACGATAC.AATTTTTCTAGGGATTCAATATAATTTCCCTCTCCTCTTATAGATAGTCGAAAAA.TGGTA.GAAAAAGGAATATTTGAGACTGT.TTGATGAAAC.GAAGTGCCAATATATGAATTGTGATCAAAGCCGTGACGTTATCTCCAATACAAAAAC.TAATATTCTTATTGTA.CT.CCATTAATTAATTGAGCTATAATACAAATTAAATAC.GTACAGAAGAATGTTTCTTTGGGCCTCGATCGTTTGCATGGGGATAGGTGCGTTAATATGAGTGCTACGT.TGTGAGCTGTA.TAAAAGAAGAGTGTGGGAATAGGTTTTATCTGAACAGAACTTAACCAAAACCCA.AACAAATTGAAAGAAAAAAAAAACTTTTTTCCTTC.TTCCTTGATCCTTTATCTTTTTCGAAGAAGTGAATCTG
JJ=    82  MV=                GAC.GACCTCTCTCTTTA.GCTACACTCGACAA.CTTCAGCTTGA.CCAGATCGCTAGGAGATATGATTG.GCCGAGATCG.GTCAACGGAGGGGACAGAGTCTGAAGTGGGATCGAAGAAGAAAGAGAGGAAAAAAACGAT.C.AATACGCATCCT.ATAGAAGCGACAAGCCAGTCACTTTTA.GCCCATTTTCT.ACACCGTAACAGAGAGCTAAACCTTGGAATCGCCATTGAAGAAGATTAGAAGAAG.AATCA.AAGGAAGAGATCACTTCACTGTT.TCAAATATGT.TATTATTTACATCTCTGGGACTCACGATTGCGACAGCCCAACCGAATGATTAATACA.TAACTGAAATCGAAAT.TA.CCGGTTTAAATTGGTTCAAAGAGGAGAGATTTTAAC.CGGAATGGAATAAGAAGGGACCTTTATGCCTAAAGCCTCTATCCCAATTAGCGGATTTTCGTGTAAATTTGAATGTATTAAA.ATAAGCTATTTGCCGCTTTGCACGAAAAAACAGTGAACGCTTTCAATGGCGTCG.TCATCGTCACGATCTCTGGTTTCTTCCTACACCTT.TGATGAGAAAGACCTAGACGACGCTGATTTATGGGCGG
JJ=    83  MV=                TGA.TTAATAAAACTATT.GATTTGAAATTCTT.TTACAAAATAT.CGATGAAATTAAATCGGCAATAAT.AACCAAAAAT.ATACTTTTAATTATAAATGTGAAAAAGGGGGACCTCATTATATCCATAAAAACCCCAGAC.A.AATAGGTAAGAT.ACAAGTTGCTAAATTTAATTAAAATCC.CAACAACAACA.ACAAGATTATCTTTAAAATACAATCCATCCTAAACCAAAAACAAAATTTGGTCCA.CCATA.TAAAAAAAAACATCATATGCTAA.TATATAGTTT.CCATCTACCAAACTCAAAATAAAAGATAAGAAGATAAGAAGATAAAAGGACATTAAC.GTAATTTTAATCACAG.CG.TCCCAAGAAACTAATCCAAAACATTATCGCGATAAA.ACCGTACAGAGCAAAAAGCTACTAATAATATTATTATTGAAATAAAAATAGATAGAAAAAATAGATCGTTAGAAAACGTGTA.TATATATATATATCTGTGTATTTTGCAATATATCGTTTTTTTTTCTTCGTTATC.GCATTAATCTCTCTCTCTGTATCTTCTCTTGAGTG.GAGCGAATATCCAAAAGAGTTCCGAGTTTCTTTCATCC
JJ=    84  MV=                TTC.ACATGCACGAGGAA.GAGAAGCACCATCG.TATCGCTGGAC.CTTCATCAGATTGCAGTCATTGGT.GCTTGCCCGG.TGTCCCGGATATTTGGAATGAGATGCTTTCTTCAATTATCTTAACCAATGCTGTATGAGC.T.ATAATAAGAGTC.TGTTTTTACTCATGAACAATGGTGTTA.CTTATATGAAT.CAGTGGTTTATATATTACATATCCTTTCCCAGCTAACAAATATCCCAATATCAAA.GACAA.GACAACTCAAAGGCCTTTAAGCA.TAAAGTTCAT.GCATCACAATGATTTTCGTGTTTTGGTTATTTCTTACCTAACTCAATTTTTTTCCTA.AAACGTTTTAGGTTAA.GT.TTTGGTGTTTTCATCAAAATGGCAATAACCATTTGA.TTAGAGTTTTACAGTTAGTGAAGTTCTCAATTTTTGAATAAAATAATATTTTTAAAATTGTAAAGGCAATGAGTCATCATTA.TTCTGTCGTATTCTCCGTCGCTTTCATTTTCAACTACTTTGAAGCTGCAGATCT.CTTTTGGAGATTCACATGGCGACGGAGAAATGGGT.GTTCATGGTGACGGCGCAAACTCCGACGAACATTGCGG
JJ=    85  MV=                TGA.TTATAGGCAACAAA.AATGAATTTATAGT.CATGAGTAAGC.CTTGCACAAATTTTCAATTAAGAT.TCCAAATATA.GTGTGTTCCGGCTTAAGTTAAGGAAGAGTATGTAACTGACTAACTGTTGTAGCATTAGGCTC.AATAGTCAATAC.TACCAGAAGATGCCATCTTCTCGAACC.AAATCATCAAT.TCTGTCCCAAAGCCTCCTCTCCGGTTCACGTCTGTATTCAGGAGACAATGGATCC.GAGAG.ATAAACCCTAGCTCTCCATTGCT.GAGGTTTAGG.TTTGGATAATGAATAAAATTAGCAAAGAGTTACTTATTAGAGCCGGTTAAGCTGGAG.ATGTCTAGTCTGGGAT.CG.GGTATTTCCCAAACCCGAATTTAACCGTTTAATAAC.CATCCCGGTTCAGATTCATAATAAGAATGGGTCCCATTGATAGCCACGTGTCGCTAGCGAAGACGTAAGAAGAGATTGAAAA.TGGCTAAGGAACATTGTCCGGCGGAGAATCGAAGAAGAGAAGAAGAACACAACA.GTCAGATACTTTTTCTTCTTATTTTGTCCGTACCG.AAATCGGAAAATGGACATTACTGTTCGAATCTCCGGCT
JJ=    86  MV=                TAA.AATTTTAGATTTTC.AAAATCTGAGATCA.AATACCTAATT.TAACCTTATCAAAATCAAGAGTCA.TCTAGATTGT.AAGGGTATAATAGAAATTATAATGTTTTTAATAATTTTTTGTAAAAATTTTAAATGACAC.T.TAAAGTAAAACG.GAGAGAAGATAACTTAACAGCCACGAA.ATCGCGACTTG.AGATTTCAAAGAGATAAAGTATTCATCTATGTACTTTGGCACATCAATACTCTTA.AAATT.TACCAAAATATGTAATATAACAT.CCCTAACCAT.CAACAACAATCAACATAAATTTTAATATATATGTTTTTGTAATTTTCGTAAAAATGT.TAAAACAACACTTATA.GT.AAAACAAAGAGAGGATAACTTAACAGCCAAAGAATT.GAGATTTGAGATTTCGAAGAGATAAGATATTCATCTATATATCTTGACACATCAGCACTCTAAAAATTTACCAAAAGATGTA.TTTTAAAATCTCTAAACTCAATAACTCCACAAAAATTTTCAGAATCAATGATTG.TAGAAACACATGATTTCTGGTTCAGAATTTCACAC.ACTCCACCCAAAAAAATACCCTTAAAAAGTTATAATTG
JJ=    87  MV=                TAT.TTAGACCAAAAGAT.TGAAAGTAGGATAT.ATTTGTTTAAT.AATGCCTACGATTCTGCGAAGACA.GGAGAAGCCA.TACCTTTCAATCTAAGCCGTCAACTTGTTCCCTTACGTGGGATCCTATTATACAATCCAA.C.GGTTCTAAATGA.GCCACGCCTTCCAGATCTAACACAGTC.ATGCTTTCTAC.AGTCTGCACCCCTTTTTTTTTTAGTGTTTTATCTACATTTTTTCCTTTGTGTTTA.ATTTT.GTGCCAACATCTATAACTTACCC.CTATAAAAAT.ATTCAATTATCACAGAATACCCACAATCGAAAACAAAATTTACCGGAATAATTTAAT.TAAAGCTGGACTATAA.TG.ACAATTCCGAAACTATCAAGGAATAAATTAAAGAAA.CTAAAAAACTAAAGGGCATTAGAGTAAAGAAGCGGCAACATCAGAATTAAAAAACTGCCGAAAAACCAACCTAGTAGCCGTT.TATATGACAACACGTACGCAAAGTCTCGGTAATGACTCATCAGTTTTCATGTGC.AAACATATTACCCCCATGAAATAAAAAAGCAGAGA.AGCGATCAAAAAAATCTTCATTAAAAGAACCCTAAATC
JJ=    88  MV=                TCT.CATTCTTAACCATT.TATCTCTCATGGTT.AAGAATCTCTT.CTATTTTATAGAAACATAAAATAT.AAGAGATTGC.CTTCATTCAATTAGTATTATCGGTAGTAAAACTTCGGATACTGATTTTTTTTTTGATTAA.T.TCATTAATTATG.AGAGCTAGTAAAGATGAATTTTATACA.TTCGTCACATA.TGTTTAAACTTATACGGCGTCGTTTCAAAGACGACATGAAACTAAAACGAGGAAC.AAAAC.AACCAATCACGCCATCGCTAACA.GTAATAATAA.TCAAACACGGTAAGTACGAGATTCTTCTTAGCGAATCAACCGTTAAAAATCACATCA.AAAGTATATACGATCG.AG.ATTCCGCCACGTAGATAACTCACTGTAGATCTAACC.ACACTGGATAATTAGATATTTTTTTCTTTTTTCTTTTCAATGAGTACAGTTCAGCCACGTCTGTCTCTCAGACCAAAACGCA.AGTATCGTCCTTTGTTTTGTTTCTTTCTTCATCGTTGATTTGTCAACTCAACAA.CGCCCAAACCCTAAAACAATCCCCAATCATCGTTT.CAATAATCAAATTTCCCCAATTGAAGAATAAAGATCAA
JJ=    89  MV=                AAC.TATTTTCGTTTAGA.ACTAAACAAAAGTT.AAATAAATTTT.TTAATTGATGTGCAAAAACCTCCA.ACATCAACAA.AAAAAAAAACACGGAGAGGGTAATAGACAAATGTGGATCCATATCGAAATCCGGAACAAT.A.ATCTGATAATCC.CATGAACTTCAGGTATCGTATTTTTCA.TAGCATATCGT.ATAGATCTGGGATTGAGGGTAGAATTTCAGACATTGTGCACCCCTTGATGTGAAC.AAATG.TGGGGACAATTCTAAGCCACATG.TCACTATTTC.CTTGGTTGTCTTCCGACCATTAATACCCCATCTCCCAAACTAACACTCTTCTTTAAC.ACACACACACACACAC.AC.ACAACAACAACAACAACAACAACAAAGAGGCTTTAA.TGTTTTAGTCTCTTGTTCACGTGAAAAAACAAACTGCAATTGGATAACCACAACCAGAATCGATTTTGAATCATCATTTCTA.TAAATATATACGACTCATACATACATATACATACCTCTTAAACAAAACTGAGAT.GAGTTTTGGAACTCGTCTTCTTTTGTTTCTCATAC.TAACACTTCCACTTGTAACATCTTCATCCCCAAACACT
JJ=    90  MV=                CTT.CAGGAGGAGTCACA.CCATTACACACGCC.TGATGAGCTTA.AAGAAATGGGATTCCACTTGATAG.TTCACCCCCT.TACCGCACTCTATGCATCGACTCGAGCTCTGGTCGATGTTCTCAAGACTCTTAAAGAAAA.C.GGTAGCACTCGA.GATCACTTGCAAAAGATGGCTACTTTT.GAGGAATTCAA.TAGTTTGGTGGATTTAGATTCGTGGTTTGAGCTTGAAGCTCGCTATTCAAACCTC.AGAAA.CGCTCTTGGGACAACCAAATCAT.GAAGATAGGG.ACATTTTTTTTTTTTTTTGGAACTCTCTCAAGCAATGGTCTCATCAATAATGTAACT.ATTGCCGTTGTTAGAA.AA.ACGTATTTAAGTATATTAATGGGCCTTAATGGTGTT.AAGTATAGGCCCAAGTAAAGCCCGCGAAAGGTATTTTGTGAGTCGTCTCTTTTCTTTAAACCCTAAAACCCAGACTAACAAA.ACTCGCGTCGAAGTCATCTTCTTCGCTTTTAAACCCTAATTTTGGGATTCCTCT.GCAGTCGTAAAGTCTGCATACCATGGTTGAAGGAA.AGGGCTTCCTCGTGAGCTCAGTGACTGAGCTTCACCGT
JJ=    91  MV=                AAA.GATATTAATTGTTA.AAAGTAAAAAACTT.TCTCACTAAGT.TAGTAAAATGGTAATTTCCTTTTA.TGAGAAAGCA.TTCTTGCTAATTGCTATCATCGGAGTTATTAGTTTGTATCGACTATGGTGGATCTTACAC.A.TATACGTATTTG.TTTTTAATATGATAGGAATACTACTAT.CTTCTTCTTCT.TCGTGAGTCTAATAATCCTTTATTAAACCCTAGAATTCACACTATTTCTACTTTT.TCTCT.ATCGAATCCCGTAAGCCTCACGT.CAACAATAAT.CCGGTTTAAATCTGGTTCACTATTTCTTCTAAATTTGTAAGAAATAAAGATCTTTAT.ATGTAATTGATAAAAT.GT.GGGAACAGCAATGCAATTGATAGGTTTTATGGGGTT.AATTGCATAAATAAAAGAAAGATTTGGGCTTAATTTTAAATGATATATTCCCTGTCAAGCCCACGCAGCTTCCTCCTCCTCT.TCCCCGTCAGAAACACGACACGAACCAATCACCAAAAAATTTCTACCTCTTTTG.ATTCTAATCAATCTCACTCCAATTTCTGCAAAAAT.CAAACCTTTTTTTTATATTCATTTCACATCTCTGTTTT
JJ=    92  MV=                TCC.TAGATGCCAAAATC.TCAACTTTTTGTGC.GATTAGAATTC.AATTGCATCCGAATTAGAAACCCA.TTAACGGATG.ATTCAATAAGGAAGTATCAAATTGATCAATCGAGCCAAATCATTTGGAGAAATAGAAATG.G.GAGAAGAGAGGG.TTACGCTTCCATGGCTTTAAGCCAAAC.AGGCTCTCGTG.TAGCTAAGCCACCAACAAGCCTCCTGGTTTTGGAAAGTAAATCACCTTTCATCCA.CGACA.TTGTTGCTGAGCTTCTTCACTTT.TCTTCTTCGC.TTGATCTGTTATTGTTTTACCAGAGACGACGAAGACACAAGGGTTTCAGAAATGGCT.CGATTTGATAAAACCT.CA.TGGTTCATGAATTAAACCGGGTACATCACACTCTAA.ATTACGGTCTAAAATCGGTTAACAGAGCAATTGTATGGTTCGTATGTCAAAACGCAGCCGTTTCGTAAATACATTTGCCTTG.ATAAATTTTCACCTCTTTTGGGTTTCTTCTACTAGTCTTCACTTCCGTCAGCTA.TAGCTTTGGAGAAACTGCATCAATGGCGTTGAGAT.TGACATCGCTAAAACGCGCCGCGGTTGAGTCCTGTCGC
JJ=    93  MV=                ATT.TTTCTAAATGGGCC.TCAATGATATAAAT.GGGCCTTAAGT.TTAGTACAGACAGTGAATAATTTA.TTCTTTTTAG.TCATGGTTAATACGTTAATCTGACTCACCATGTGGTATTTACAAAATTAATCAGATTGTA.A.TATGTCACTTTA.TGTATAATGTTTTTGTAGGATTGATTC.AAAATTGACCT.TCGTGTGTCTTGCAAATATATTTTTTCTTTTGCCGGCAATGTGTCTTGCAAATTT.TCCAT.ATATATCGAATTTGGTAATTTGA.GGTCAAATGT.TATCTTCCCCTAAAGAAAAGTTAGGTAATTAACAGGATAAATTTATTTTAGTCAGCT.GGTCCCATAAGTAAAA.CG.CATTAAGCGGTTTTTCGTTAAAAGCTTAATCTGATT.TGACTCTTTGATCTCTCCCTCTTACTAATTTTTTTTTTTGGTCAGATATAAAACTCTCTTATCTCGTGATCCTCGTCGTCTA.TATATTGAAACAAATCCAGTTTTCTTTCTTGAAACGTATAACAAAAATAGAACA.TCATGGTTATGTACAAAGAGGTATGTCTTAATCTT.TCTCTCTTTTCAATTACGAGTTAGCTCTTTTGTCATGC
JJ=    94  MV=                AAA.GAATTTGTTGACCA.AGAAGAATTTGGTA.TCAAATGAATA.TTTTTTGTGGCTCAAACTTTTATT.CTCTCTTTAA.GTAGCTGAAAAATTAACGTTGGAAAGTGGGGTCTACAGACCTTTACGCCCATTTATTTAC.G.CTACAATGGTTT.TCTAATCACATCCTTAATCTTACAATT.TGTTTGATAAT.AAATCTACTAATTAAATTTGACGTCACAAATCACAATGCACTGACGCCCATTAGC.ATGTT.AGTGACAATGTAACCAAACTGAT.TCATCACATT.TCAAACTGAACTCATTCCGGTTGACTAATCGGTTGGGTTTTAACTCGCCAACTATTC.TTATCAGGCCAGGCCC.AA.ACATTCCTTCACAAAGCCCTGCCAATTTGATTAATT.TTTGTGGCACGTGATTTTAGTTTTGTGTTAGGTCTCACCAAGATTATTGATCACGTTCCATAATTCAAAACTTTGCATTATA.TACCAAAAATCCAATCCGTATTGAAACTTCATTTGTAAAGTTTTTTTTTTTCCC.AAATAGTACTTTTTTTTTGTTTGGCCTTCTTATAG.AAAGAAGAACTCAAAGCACAGAGAGAAGATGAGCGAAG
JJ=    95  MV=                AAC.ATCAGATGCTTCTG.GAAGGGTAAGCAGC.TTCGAGGGACTCTTGTGTCTACTGTGTTTCTATATG.TGTCTACTTT.ATGTTTAGTTCTTTAGCTTTTACGATTTTGTGAGGTAGTAGACTTCTTTTTCTGTAAGAG.A.CAAAAGACATGA.TCACATAACTTTATATTCTGGTATAAG.GTTCATCAAAC.CCACCTGGTGATCGATTCTACATCGGTTCGGTCAGAATGTTTTTGGACTGCCAAA.TGTGG.ATTCGAGCTCTAGTTTAGTTTGC.TCCGGTTTAA.ACGCAATTCATGAATAAGCAAAGGAAATCAATCCAAACTTACGTTGTGAAAGAAGTT.GGGCCGAAAATGTCTG.AA.ACCCGAATAGGCTTTTAACCCCTAACCCCTTGAAAC.TATCTTGTGGCCCAATTAAAACCTAATTGTTTAACTGACACGGTGCCGTTTAACTTGGCATCTTTGACGCAAGTCGACTCAT.TTTCCGTTTGTGTTCCTTGCTCATTTCTTATCTCTAGAAACCTGTCTGATTTGC.TCCGTCGCCTAAAAAGTCTAAAACCCTAAGTGTCT.CCGCCTCGTAGCTTTACCCGATTCAACGAAGAGTGAAT
JJ=    96  MV=                TCG.TATCATATCACCAT.CATTTGTCCGTCCA.TTCTAGCCCAA.TCTCTGGCAGGCGTTTAATGTTCG.AACCTTAAGT.TTGCATTTTTGGTTGCTGGTTTTTAAAAATGTGTTAGTTAAGACTTAAGAGGACAAAAGA.A.AATCGTCTGCTT.TAAGCTCATAAACACTTCGGACCAATA.CGTGGTTAAAA.ATACTTCATTGAGAAATTTTGAGATATTTTACAAATATTAAAGTACTTTTATTTT.ATTTC.ACATTTATCCTACCATGAAATTG.CGGTCAAAGA.ATTAGCATCGAACTTATTATCAAAACAGAGACAATAATCTTAAACATTTATTATTTT.CCATACTATAGTTTTTTCG.AAAAGTAATAAAATCAGTAGATTCTTTCTTTTTAAT.TAGCTTCCTATAGTAAGAAAAAAAACTCATGACTATCCCAAAACTTTTCAATTATAAAAATTAACCCCCAATGCCTCCCTAT.AAATAGTTAAATACCCAACATCACATTTGAGCACCCATATACTCTAACAGGTAC.TACGTTTTCTAAATTTCGTGTTTGATAAAACTCCA.AAGATCATGCAATGGCATCAAACGCTTGCAAACTTCTT
JJ=    97  MV=                TGAAGAATTAGTCACAGA.TAATGATGTGACGT.AAGCAAAGTTT.TGTTTGTTTTTGTGTGATTTTCAG.TTTTGCCCCT.TGACATAAATGAAATCGACGGTCGTGATTTTATAGGTGAGTTAAAGCAGTCGTACGTTTA.C.TCTTTATCCGGA.AACAACGTCGCGAATATCACGTTTCTG.ACTCAGCAAAA.TTATCCTTTTCTATTTTTAGGATCAATAATATTATGGATAGGTATTAAATCGAAT.TTTGT.TGAGTTTTTTTTCATTACTTCCC.AACAATAACA.TAATTTCGAATAACTACAAAGGGAAGAAAAAAATTCTAATATTGTCTGAAAATTATC.TCACCCGTGAAAATGA.AA.AATTACATGTCAGTGTCCGTGACAGAACCGAGCACA.TTAAATGAAAATATTGCATGCTGATTAAAAAATGTTATGTTTAATCGGGCTAAAAATTTAACAAAAAGTCTCCTTATATTGG.GACTTTAATATTTGGGCTAATTGAAGCATTTTTCCTCAGTAAGACTCTCTCTCC.CCAGGCATTCAATTTGTTTGGTTTGGATGATATCG.AAACTTACGATTTGGTGAGTTTCTGTTTGGATTGGCGA
JJ=    98  MV=                GGA.CTGAAACAACTCTT.AAATAAGACCAACG.CACTTGACTCT.GTGAAATGAGAAAACATGTCAAGA.AAAGATTATA.CAACGGAGGATGAAGAATTTAGTATGCTAATGAAATTTTCCGAGTAATAAGCTAAATGGG.G.GCTTAGAGTAAG.ATATATTGGGCCTAATAGAGATGAGTG.GGCGGGCCTGA.AGAAGCCCATATCTGATGAAGTGGTCGGCTGGTTCGTAGTAGAGATAAAATCATG.AGACT.ATGAGAGGCAAAAGTGCACCGGA.AAGACTCCAC.GTGCACATGTACGGAAAGATACGTGGAGGAAAGCAAGACTATTGGCTCGCTAATATT.GAAACTGATCTCTTCC.CA.CAAGCTGAGTCATCGTGCCTCTCCTACACGTTTCAA.TAGTAAACTCAACACGTCACACACCTTTCTCCAATCTTCATGACCGCCCAAATTTTGTCTTTTCGGTTCTATGATTATAAAG.CAGGACTTAAGCAGCTCGATAAGAATCAACAAAGATAAAGAAAACAGAAAAAAG.CATTATCAAACTATCATCTTGAAAGTAAAACTGTG.TTTTTGGAAGTGATCGTTAGCATTAACAATGGCGTCAG
JJ=    99  MV=                AGA.ACAAAAAATACTTG.CTAAATGCAGCTTA.AGCCTCTATGG.GCCTAACCTATTTAGCCCATTAAT.GATTTGTAAA.GACCAGATTGTCGACCCATAAATTGTCTTTAAACTTAAGTAAATGGTGACGACTG.ACGA.C.TGACGACTGACG.ACATCCTTGAAGAGTTAATTGTTTATC.TATTAGTTAAT.GCTATTATTCTCCGGTTTTGGAGATATTAATTACTATTATCCAGCCTGTCATTTT.CATTG.GTGCAAATTAAAAAAGATTTCTA.TTTTTCCATA.TTCATCATACACGCTGAAAGATAACATTTAGCCGTTGGATGTATGACACGTCAGCGA.TAAACATACGTAATGA.AG.GTTTAAATGAGTAAATAATTACGATATTACCCCTTA.AGTCCCCGCGCTTAATTTATTTTTTGAGGGAAAATAAAAGAAAGGAAAAAAAGAAAACAAAAACTAACAAATTCTTATTTAC.ATCTACTGATGGATGGGACGTTAAAATCACGCAAGAAAGGACGACTGAAAAGAG.AGAGAGGTACAGTCCAAAAAAACCTCTTCGTCTTC.TTTGATTTTCGAAATTCTCAGATCCTAACCGCCATTAA
JJ=   100  MV=                TAC.GTCTGAATAAAATA.TTCCAGAAAGTTCC.CTTCAACGTGT.ATGTGAGATGAATATACGCCGTCG.CCGATGATAA.TATCGTATCGTAGTCTCATAGGTACACCAATGCCATATCTTATTGCGAGGGGGATTCATT.T.TGACGTGGTCAT.GTGAAAGGACCATGAGACCTTAAATTA.GTAATGGGCTT.ATGGCTTTCAACATTTCATTACCTCACCTACGAGTTTGGGAGTTTCCACGTCGTA.ATCTT.GTCTCCTTTGACCATAATATTTT.ACGGATACGT.CTTAAGAAACAAAAATGTTAAGAGTTTATTTAGCATTAAAAGTAGAAAACCAGAAAA.GGGAAGCTAATGATAG.GT.CGAGAGAAAAATCTCAAAAAAAAGATCGTGTGTGAA.CACAATTAATTAGAAGATGGAAGACTTGGTGGGCAAGGCCATTCCTCTGTATTAATTTTAGGTGGAGAAGATGTGAACATGT.AAGGGTTTTGTTGCTTCTCGCTAAGAACATCCTAATTCATGTCTCTGCTTCTCA.GCCGGCTCTCGAAGATTGCCCTTGGGAAACCTGCG.TCCGTAAGATCTTCTCTTGTTCTTATTCTCTCTAATGG
JJ=   101  MV=                CTA.GTGTGGGAAATGAC.AAAGAAATTAAAAG.AATGATAAAAA.TAAATGATAGTAGATGCTAAACAC.CTCATCTTAT.TGCCCGCATCAGCATAGATGCAACATGGTGGATAATTATCATGATCGTCAAGTCACCTTC.A.ACAATCATGCTT.TCTGAATTTATTTTGTACAATCAAGTG.GATGCATGGTG.CTTTTTGTGAATTTTAGAGCAACACACCAACCTAACTAGTTTCATTTCTTGGGAC.AAATG.ATTTATGCATTAAACGTGATATT.ATTATTAGCT.AGTTCTAGCCGCAATAGAAAATTATGGATCCAAAAACCGGAAGTTAAAGGGTATTTA.TGATACAAACCCTAAT.GC.ATGCAAAAAAAAAACTAGAATGATATCATATGTTTC.AAAACGATATTAGATAAAGACTAGTAACCAAATATTCTATGTGTCCTAACAAAATCCACTACCTTTTTTGAATTGTGTATAT.AAATACAACCAACTCCTTCACATTGTTCATAAGCTCTCTCTCTCTTTTCATTAT.TAATCTTCCCGTCTATAATTCATTAATTCTCGTTA.GCAGCTTCTTCTTCGTTGGATTCGTAAAATGGATGGAT
JJ=   102  MV=                TTT.TTTTTATTTTTATT.TTTTAAATATTTTT.CTTAAAGCAAG.ATTTTCTTATTGTTATTGTATGCA.GTAATTTATT.TACATATTATAAATCATCTAGATAAGATTAAATATTACCAAAAGATACTAGAACAAATAA.C.AAATGACGTAAG.AAATCAAGATATATTTTGTTTAAATTT.AATGTAAAAGT.GCATGATCATTTTATTTTTTTAACGCGTATAAGTGCATGATCATTATTCTTAATA.AAAAC.GTACATAATCATTATTGATCACA.GATGAAAAAT.CAAAAAAAAAAAAAAATCAAATTGGTAGTTGAACCAAGAATAATTGTTGAATCATCC.AAAGATCTTATTCTTA.AT.ATTCTATTATATATAATGCACCAATTTTGGCATATT.GACGTATATCAACAACCCAATTATAGGTGTCTCTCACCCATTTTTTAATATCAAAAAACTCTAGCACGTGAATTATGTCTAT.AAATAAAGGTTTCCAAAGCCCTCTTCCTAATTCACTCATAATCTACTTACTCAT.TTCTACTATACAGTATAATGGCAAACCAAATCTAC.ATAATCTCCTTGATCTTCTTGTCTGTGTTACTTTATCA
JJ=   103  MV=                ATT.ATGTTTACAATATC.AGTGAACAACTGTG.AAGATTTTATT.TTTTTGTTTGAATATGTGGAAGTT.CAAATCCAAA.GATTCTACATTTTTTTTAGAGGCGGGACCCATACCTAATTAAATTTATCTATTTTTGGAG.A.AAATATCCCTCC.CACCTCGAATCAGCACATCTACCTAGG.AGATTTACCAT.TGGGCCAACAGCTCGTTGGTAACAACTATGAAGATTAGTGATGCTGATTGAGGTA.AAAGA.AGTTAAAGATTTCATTTGATGTC.TGATACAAAT.TTCAAAGTCTTCGAAACCCTCTAGGAGTTCGCGTTTTTGGTTGCCGTGAGTTTTCTT.TTTCTATTTTTGTAGT.TT.CCTAGCAAGTGAGTGGTGAAAGAAAGGAAGCTGCAT.GGGTCAATTCTGCCTTCACTCAAATCTTGATAAGTCAAAGATTTAAACATCTTTAAGAAATCAAATCTTTAAGATTTAAATC.AGCTAAAACACTCATGTCTCCTTCTCTCAACACTGAAGATTTAAACATCTTTAA.GAAATCAAATATTTTCTGTACAATTTGTGCTTGTT.TGTACACCCTCCCCCACGAAAATGTCTATAAGATGTCT
JJ=   104  MV=                TAA.TTGTAAAGGGAAAA.AGAAAGGTTCTGAGGAATGCCGTGCT.TGTTCTCTTTGCATACAGAGGTGT.TATCATTGTG.GTCGGTGCATCATTGACACTGAATACGAAGAAATGTTTTGTTTAGAGCTTTTGTGTGCTG.T.TTGTTCGAAGCC.GACCCCTAAGTTAACTCTCTAGGTATA.AAATTCCATCT.GAGCCTTTCTCTTCTCTATGATTGAATGACTCAGTCTCCACGGTTCAATGGAGAT.GATCT.TCAACTATCTCTAGAACCTTTTT.TTTTTTAAAC.AATAAAAATATGTTCCATTTCATATTTGTTGAACACTCTTATCTTTATTATTGGAGA.TCTATTAAAAGTTTGC.AT.CTTTGGGTTGTTCTTGTTCTTCATCTAATAATCAAA.CAAGAGAGATCATTTATGTAAATTTAAGATAAGCTTTGACAAATAATTAAAGACTCACGCGCCTTTTATATTAATCTTTGAC.ATCTTCTGCTATCTCTCCTTCTTCCTTGGAGAAAACATGTTTGTTTCCGATAAC.AACAATCCTTCACGGGACATAAACATGATGATCGG.CGATGTTACATCAAACGGAGATCTACAGCCACACCAGA
JJ=   105  MV=                TTA.GCTTCGAGGAGTTG.CCTATAGGAGGTGT.TGCTTTAGATC.TTGTCGGAGTTCCACTGCCTAAGG.AAACATTGAT.CAGGGCAAAGCAATCAGACGCTCTTCTTCTCGGAGCTGTTGGATGGTATGGTATTATTAC.C.ATAACTTTCGTT.CATCTCAAGTTTGGATTCATCTAAAGT.TTGGATTTTTG.AATTGAAGGCCGAAATGGGATAACAATCCCAAGCATTTGAAGCCGATAACGGCCT.TGTTG.CAGCTTCGTGCGGCTCTTCAAGTATTTGATGAGC.CCTCCTTCTTCTGTGAGGTGCTGCTAATAAATGGATATATATATATATATATATATA.TATATATATATGTTGT.AT.GTGGTAATGTAAGGTGTCCATTTACAAAATTAAAAA.CTTTGGGGTCAATTCTGAAAATAAAACAATGTGCAAAAAAGGACCCATAAATGCAAAGAAGTAAAGTCTGAGTGTACTAGTA.GTATCCATTTGACTTGCGGTTTCAAAATCCGAAAAAGACCAATCAATCCTTTCT.CCCTGAAATGGCGGCGGCTCTGCAGACGAATATCC.GGACGGTCAAGGTTCCGGCTACGTTCAGAGCTGTAAGT
JJ=   106  MV=                AAA.GATATGTGCTCAGG.TGATTCGTTACCAT.TTACACTTTTT.TCTTACAGATTGTTACTGTACCTT.ACTTAGTATT.GTCTATTTTGTAAAGTGCTTTCTGACTTATATCATATTGAGAAAGTTTTGACTACTTAAA.G.ACTAACAGTGTC.AACAATTGTAAGGGTTTCCTTGTCCAC.TATTTTGTATA.TTGAAGAACATTGAAATATATTGGAATGCCCTTATTTCTGGTGTGTGTGTCTCTC.TCGGT.GAGCCGCAAGGGCATGTTGACAT.CTAATTGTAT.GGATATTTTTCTCTAAGAAAATTCCTAGAGAAAACAGTAGTCAGGCCATTGTGTTGG.TTAAACAACCCTCCTA.AA.ACCTTTTAGGTAAAGAAGAAGCAACCCCGCATGGGT.TGAATGACCTACCTAACCTATACTTACCTCCATCATGATATAGCTAGTACCCTCTGAACATGCATGGATACACATGCTATAT.AATCATTCGGGTGTGATTCCATTTATACCGGAAAATGGATCAAGCAAAGGGAAA.AGTCTGTGTTACTGGTGCTTCAGGCTTCTTGGCTT.CTTGGCTTGTAAAGAGGCTTCTACTTGAAGGATATGAA
JJ=   107  MV=                AAA.AAAATTGTTTTCAC.TTGATTGAGACCTG.TGAAGCTTAGG.ATTTTGATTGGTAGCACATTTCCA.AATTTGAATT.GTTTTGTTGGAGACCAATAAGAAAGAAACGAATCTGTTGAAAGTTGAAACATACAAATTT.A.ATAGATATATAA.TTGAAATATTTGTTTACAACTTGTTTG.ACAAATATAGA.TTGTTTACCATCGTTCATTTACCAAATGGATATTTTGAGGAAAATATCTTTCTTT.TGGGA.ATCATCTTACTAAAATAAAAAAA.AATCTAATCG.TATGTCTTTGCTTATAATTTCTTTTTCATCTTTTTGTCAACCAACGACATTAAACTT.GTTTTTAAGGTTAATT.AT.AAAGATTTTCTAAATATAACAATTGTATATAGTATA.CAATTGTATGTAAAAAAAAACAATTGTATAGCCGTCGTGACGTAGTAAAAAGGGATATTAGG.ATCACATAAATTCTTTATA.TAAGGAATCTTTACGTAAGGCAACATTATTATCTCCTCTCCCTTATTGAGAAGG.GCTCATGGTCAACGTTGGTTATAGTCTTATAGATG.AAATGGGGATCTAAGACGACAACCCAGAATCCGAAGAC
JJ=   108  MV=                AAG.CGTCGATGGGTCGA.GCACAGACACCATC.TCTGCTGGGAT.CGCGCATCTCTTTAGAGCTTCGCG.GCCTGAATCG.CGCACAGACGGTTACGTTAGACATCTCCTCTCCTTATCGGAACGAGCTCAGTCTACAGTG.A.AACACCCAAAAT.GAGTCAGCAGAAGATGAATGAAATTGG.GGAAATAGTAG.CACAGGAAATTTGAAGCTGAGAGAAAAGGAATCGGAACTTACCTCTCAAATGGAG.TGGAG.AGTCAGAGTAGGGTTTCTCTTAC.GGGCGGGAAA.GAAGAAACTCGAAATCTGATTTTTGAGAAAAGAGAAGGAAGAAGAAGAAGGAGAAGG.AGAAGAGGTCACGAGG.AT.ACGCGTGTGGGTTGTTAAAAGATCTAATGGTCCATA.AGAAGACACGTGTCACTAGGAACACGGTAGCTAAGGTGCCCGCCACGCAGAGAATAATAGCTTAGAAAGAATAGGGGGTGTTGTTATCCCCTTGGGCGTGGAGTGGATTAGGGAGACTCGCACTCTTCTTCTTCTTC.TTTGTACCCAGAAAGAAAGAGAG...................................................
