# Supplementary material for: Multiple Alignment of Promoter Sequences from the Arabidopsis thaliana L. Genome
Source: Genes (Basel). 2021 Jan 21;12(2):135. doi: 10.3390/genes12020135 (PMC7909805; doi:10.3390/genes12020135)
Supplement: Supplementary file 1 [file genes-12-00135-s001.zip › Multi21.txt]

JJ=     1  MV=                GGCCTTAAAACACGAGTATTGGGCCAATGTATTGGGTTTAATTGTCAAAACGACA.CTG.TTACACTTAC.ATGTTTTTCCTCTTGCAGCGGTTGTAGCTTACCC.CCGCTCATGGGAGATGATT.GGATGGCCACAAGAGCACCACACCATCACTTAACCCAAAACC.ATATCTGTTTGGGCTGCGTCTGAGT.TTTCGAATTCCAGATTGTTGAAGAATATTTATTC.GGGGT.TTTGTTG.TGTTAGGTGATGAATTTTACAGAAAAGTT.GCGACCTT.T.TAAAAATTGTTTATTCCTGTGAATTTTGCGAG.TGTTTGGTTTCTCTTTGATTGTTCTTGCTGGTGAATTTGTGTTGGAAAAAGATGCAAGCTTTAAGCATTTGGCTATTAAATT.CTGGTCAT.TTAGTTGGATCGAGATTGGAATTTGAGTTGGAT.TGTTCTTGTTTTGTAGTTAGTCCTCTGACTAGAAAGAGGCATTGTC.TTG.TTGAATATGCTGCTTTCTGTGGGTTCGAGTT.ATAGGA.AACTTGAAGGTTTGGCCATTAATCCTACCTCAAAAGTT.CTGTTT.CTGTGTGAGCCA.AATAGAAGTTTGCTG.GGATCATCGGTTGGGGA
JJ=     2  MV=                TACCACCCAACCAAAGTTCAAATGTTTAATTTATATCTAATAATTTCTTATGCGT.TAA.TATATACTTA.ATCTTTTAAATAAA.ATTAAATTACATACCTAAT.TTATCAAATTATATGCAAA.ATTATATATTCTGCTGACGTTAGATACCACATATTTGATGAT.AATGATGACATGAATGCCATGTTAC.TAATGACACCGTTGCCATGTCATCTAGATTATTT.TTTAA.CAAAAAC.TACGTTAATCCAAAAATGTACTCATTGCT.TTTCACCT.A.ACATTTAAATAAACAAGAAAATAAAAATAGTT.AGCACACCCACGTTGACATTTCAATTCCATGAATCATCCCATCTCGTTCCCATTCATTTCACTTAAAAGTCAAAAACCAAGT.AAGCCGCA.AAAGAAGATCATAAAACCCAAAATGACTTACAC.GCTTCAAAACGTTGACATAATAATGCCGTCCACACACTTATAAATA.CTT.ATATGTGTACACACAAAGCCATCAAGGTAAG.ACACTT.CGCTTCAAATCATTTGTGTATTACAGAAACTTCTGATC.GTCATG.GAAGCTACTTCA.CAACCATGTTTCTCT.CATAACTCCTCACTTCT
JJ=     3  MV=                GGTAAACAATAGATGCATGTCTTCTTTTTGTAGCTTTCCTAACCCTATGTAGACA.CTC.GACAATAAAT.ATGAGGGTCAAGTC.ATAATTACATTTACACCTC.TCACACACCTTCAAAAGAG.GTCCTTAACTTATGTGTGCACTCTTATTTTATGAATTACCTA.ATACAGAAACCATGTGCTAGTAATT.TAGTGGTTTCCATTTTAGAAAGAGTACTTGGAGT.CATTT.TGGTTTA.GGTCTAGACATCGATTTCTTACAAGCGCA.AATTTTTT.A.GTTACTTCCATTTGATTAGGCGAAACGATACT.ATGTTCTAATCCTGCTAAAAGGGGGCTATTCGACGGCTACACCAACCCATAAAACGAGAAAGCTAATTATTAAAAAAAAAAC.TACCTAGT.GTCGATATTCAAACATTAGTCTTCAGCATCGAG.TCATATGGTTTTGTGGGGTCCTCTACCATTCGATCCTTCTTAAATT.GCA.CACTTCTCTCTTGTTTTTAAGAGAAGAAAGA.CATACG.CTTTTAAAGGAAGATCCTCACAAAAACAGAAAGTTGTC.AAGTGA.TGGTGTCTCGCG.GTTGTTCAATCACAG.TTTTGTTTCGCTTTCTC
JJ=     4  MV=                CCCCTGTAGAGTCTACATCCTCTCATACAATATCCCTGGAGAAACTTTCTTTTGA.GAA.TTTGAAGTCT.TACCTGGACAAGAA.TCCTGATTGTTCAAGGTGC.GTGGTTCTACTTAAGTGTG.ATTATACTTTCTCATGTTGGTCATAGAAACAATCTTTTGTGG.CCAAAGCCATCTAGAAGGTTTTGGT.TCACTACACAAATTCAGTTGTGACTTTTCTCTCC.TGGTC.TAGATTG.CGAGCATCAATGGAAGGATTTCTTGATGC.ATATGATC.C.CAGCACATCTGCTACTCCAGCCGGTGTTTTTG.TCAATCGTGTTGAGGTAACAGTGCAATCTTCAAGCTGTACTTGCACCAATGGGATAATTGAAATATTGAGACATTTCTGAAA.TTTATCAT.AATGCCAAGTGACCGCAATATTGAGATTATTTTATTGTGGTCCCTACTGATCCTTCGACATTTGCTTGCTTTAATTTCAC.AAA.GCTGCTTTCGGATTTCAATGCCATTTTACTT.TTAAGA.TAATTTCTTGAATGTTGTGCAGGAAAGTGAGTTTGAAT.GTGTTC.CAACATGCCTCA.TGGATAACGTGCTCT.CTTTTCTGAATGTAAAT
JJ=     5  MV=                AAAGAGGCCACTAGATTAAGCAACTCATACCTTTCTCGGCCTTTTGGCTAAGATC.AAG.TGTAGTATCT.GTTCTTATCAGTTT.AATATCTGATATGTGGGCC.ATCGGCCCACACGATATTA.ACTCAATTTTTTAAGGGGGAAAGCCCATCTAGGTAGCTTGCTATCTGGGCTTTCCCGAGTCTCCCATG.CGTTGCACTATTGCAAGGGTCTGGCTCATCCCGC.CAAAT.TTTCAGT.CTAATTCTTTAAACAATTATTTACATAAT.AAAAATCA.T.TTAAAACGTAAACAAAATAATCGTACTTTAAA.TACGATGTGTCGGCTGGATTATATAATTAGGTATAGTTTAATTAACCCAAATATGATTATAATTTATAAAGTATAGTTTAAT.TTACCCAA.TTCAAAAAGTGGTCGTATACACGTTAATATGTC.CCACTATTGATTGGGACTTCCGAGAATATCTGGTCGCTTTTAAGGC.TTT.CCTTGTCGATCTGATTTCTCCGGTGGACATT.TAATCGGAGATCAACCTAAATTCTCCGCTTCCCTCCGCCGCATCA.ATCAAA.AACCATCCTCGA.TCTGATCTCTCTTCT.CCTGCTTCTAATCTTAA
JJ=     6  MV=                GGTGATAATGAAGAAGTAAAGGACATGGGAGCTTGAAACCATATGTTGATTGATC.ACT.TGTTGGATCC.CTTCTCTGTAAATA.GAATCCGTGGATCCTGTGT.ACTGTGATGTTGTTATGGT.TTTTCTCTGAGAAACCCTAAACTATGTAATGTGAAAGCTACA.AAGAAGACCAGTTAACCAGAAATCT.AAAGGTTAAGTTTATTACAAGTAAAATTTCTGGA.GAAAC.ATTTTAG.TTAGATCCATGATCCAAGCTCGTGGTAAT.GCTTGAAA.T.TTGATGTTCTTATGTTTTGTTGTTGCATTGTT.CTCATACATTAACCAAAGCTTATTACCAAATATTTTCCCTCCTCGATTCAACTGTTTGTCCTCGTCTGTTAATCGAGTATTA.GTGAAACT.CGACATCCATTACTTCAATTGTCGAGACTAGAG.AGGAATTTTCAATTCGTTTTCGGACATTTATAAAGCTTCTCTCTTC.CTT.GAATTTCAACGTTTCTGGGTAAGCTCGAAAA.AGAGAA.CAGACCCCGATTTTTGATTAGCCGGTACGATTCGTCCGGAGGAAT.AGAAAACTCGCC.TTGTAAGTATATCAC.ATCTCATTCGCTGGAAT
JJ=     7  MV=                GTATGTTTGGGAATCTTGAATGGCACAGAAATAGGTCTCCAGAACCTAAACCTCA.TCG.GCGGTACAGT.CTTTATATTACATA.CATTGGCAATTTCCTTATC.TTGGTTTCGAGATTAAATC.AATGTTTCTCCTTTCTATTGAACAGATATATCGATGCAAGAT.CAGATGATAATCTACGATAACGAGA.AACAATCAATCGGGTGGATGCCAGTGGATTGCGATGAACT.TGCTTCA.CTAAAAGCAGCTCAAGTATATGAATACTG.AGAATGTT.A.TATATAGTTGGGACAAGCAAGAGCTCATAGTT.GTAATTAGATATTTGTATGTACTGATTGGATCAAATCCTATGACAATTGAGTTACATGATGATACTTATATTACAAAGTGAC.TTTAAACT.TTTTAAGTAGAAATTTAGTTTTGACTGTTGTGA.AGTTTCTTCTTACTCGAAAAAATCACAACTTTACCACAAATATCTC.CGT.TGCCGGCGAAATCACTTTGCTCACTCTCTCA.ACTTTG.AAAGGAGACTCAAGTTTCTCACTTTCTCTCTTCCATGG.CTTTCT.CATACTCTTTAA.CTTCTCCGTCACCAA.ATTCGACTCTCATATTT
JJ=     8  MV=                CATTAGAAATGGTCCAACAAAGCATATCATTTAGCAAATCGATGGTCAAGGGATC.TTT.CTTGGGTAAA.ATACAAAAACAAAA.AAGATCAGACTTATTTAGA.AACCCTAAGCAACCAATGT.TATTAGTTTTCAATCAAGCAACTAATCAAGCTTTTCATTATA.AAGATAGCTTTGAAATTTATATATC.AACTCGGAAATATTTCAAGAAAATATGTGTGACT.GCAAA.TAATCAT.TCCCAAATGAAACAAGAGTTGATTCGAAA.TAAATGAA.A.AAGCAATTTCCTATCGTGAAAAATGTCTCCAG.TTTTTCGAAACAGTTATGTGGAATATGGATGATGTTTTAGTTTCTCAATAAAATACTTCTTTAGTTAATAAACCTCCTTTGC.AATTACCA.AGGAGAAGTATCTTTTTGTCGGAAAACCCTAGC.TAGCCTCTTGTTTCTACAAATTCTATAACATCCCTATATTTGTATA.ATA.TCGAAATCAAGGTCAAGTATTGAAGAACTGA.TAAATA.CTTTACAAAAGCAACGCAACTACTTTTCAGTACAAACG.ACCAAG.GATATAATATGA.AGAAGACGAGTTTGA.AGTTAATGACCAGTGGT
JJ=     9  MV=                TAAAAAGAATCTATGGCTACTAATTATTCTCTTACAAATTTTCTTTATACATTTG.GAT.AAAAGCAAGA.ACATAAACACTTTC.TGATTATGACAAAGAATCT.GAATTTCATTTTGCTGTTA.CTAGTCAACTCTAGTCAATTGTCATGCATATCATAGCACAGT.AAACCATCTCTATCGACTATCATAT.TAATAAAGAGTCACTAATCAAATTTCCAATATTC.AAAAA.AATATAT.CGTAATCATGCAACATTTAAGTTTCGATA.ATCATTCA.A.TACGAGTATATCCAAACCCTTGATATATGAAA.TATGTATTCCTACGAAATGGCCAAGTTTATTATTCCACTTTTAACTAATTTCAAGCTTATCACTTCATTTTTCTTTTTGCTA.AATCCTGC.ACATGATTCAATGTTCTTGACCCCATTTGACGT.ACAAATACAATATAACGTGCATCTATTTATACGTGTATATATATGC.AAT.CAAACCTCAAACACAACCACATAACAAAAAA.AATGAT.GTCCGAGAAGTTCCCTGATGTATTCACTTGGATACAAA.ACATCC.CACAGATCACCA.AATGGCGCACAACTT.CTCTTCCCTTTCGTGAT
JJ=    10  MV=                TACAAATCATCAGTGAAAACTCATGCTAAAATTGTTAAAGACGAATTATTTGCAG.GAT.TACTAATCAA.ACTAGCAATAATGT.AAATTTAGGTTTAGATTTT.TGTAACATTAAAATAAGCC.CACATAACCGCCATACCTAATCAATACTATTATACTAACAAC.AATATATAACCCTCTACCAATTGCT.TAACATCAATCCAAAATAGTCCCACTTAATGATT.CAGCT.CCTACGA.CGACTGTGTAGGACAAATGCCATTCAATT.ATCACATC.C.ATCTAATATTATTTGGATCAAGACGTGTGATT.CTATCTATCCACAAACTTTTCATATATCTACCAAAAATCTATAAATTGTTTTCACTTTCAATTTCTTATATCTTACTCCACA.AACTAATT.TAAAATTAGTAAATATTTTGTTCACTTCTGTCT.AGTAGTAGATAATACTTCACTCTTCAATCTTCCTACATAAAGTCAA.ACT.TCATTTGTTGCAGAAAACAAAACAAAAAATA.TGAAAT.TCCAAAGCTTCTTTAGCTCTGTTCTGATCTTCTTCACT.ACTAGT.ACTTTACTTCTA.TCAATTCCTCATCCG.GTTTCAGCTAAACTTCC
JJ=    11  MV=                AAACGACGTCGTACAAAATGCTATTCAAACAATATACTAGTCCATAATTTCCTTT.TTG.ATAAATTGGC.AACATTCAAAAATT.AGATTTATGATAATTTGGT.AACATGCGCTACAAACAAC.CGATTATGGAAACTAGAATCGTATAAACTAATTCAATTTCCT.AAAATTGGATATATTTCCGTTTTGG.TGACCAAAAAAAAAAAAAAAGAAGATATATTTCC.GTTTT.TGTTTGT.GGTTTTTGCTTGTCATAATTAAGACCGAC.CATACCTC.G.ACCCTTTGCATTAATATAAAGGGCTTGATAAT.AAATCTGTATGCATGCCAATATCACATTATCTCCATTAAAAGCAGCACTAAACGTTCTCTCTCTTTTTTTTGTTATTAGTTT.TGAACTGC.AGCGAACAGAGACCGAAGATATATATATATATA.CAATAAACAGAGTTTTATCAAAATCAGAGATCATAGATATGTTATC.GAG.AAAGGTCATTAAAAAGATATATGCAGATTTT.GAGAAT.GAAGGTTATGGTACTGTCGTTAGGCAAGGCATCACCAA.GTAAGT.TTTCTTCTTTTT.TTCTTTCTCAATTTT.CTCAGGAAAAAAAGTAC
JJ=    12  MV=                TAAACTTTTTATGTCTAGGTAGCGACTAAAGTGATTGACTTTAGTAGACCAACAA.GCA.ATAAAAAGCA.AATGTTATCAACAG.TTTACGCCATGCGCGTACC.TTAAGAAACTGGACACGTA.AAACCAGATGCTGTGAAAAATTAGTACCTGAACATAGAAATA.TTTCGAGACAGATAACGAATGTTTT.TCTTTTAAAGTACTTTAGAGTTTATCATATGATT.CAAGT.CACCTGA.AAGATCCATAATCTCTATTATCACTTGGT.GCTGCAAG.G.CTGCAACACATAAGAGTGTTGCATTGAAAAAT.GAAAACACTTACGGAAACTAATGAACTTGGAAGCAATTGACCAAAAGTATAATTATTGGTCAGGTGGGCTTTTATTAATGGG.CTTAACTC.TCACTAATGTAGCCCACTAGTGAAATGTAATTG.TGGTAAATAAGAATTTACCGCTCGTTAATGGAGAAGAAGAAGGGTT.AGA.TTTGGAAAGTAGAGAAATGAGCAAAAGCAAG.AAGAAG.AAGATTCTCTCTTTGATCCACTTTCCTCCATTGTCGTC.GCAGAG.AGAGTGGAGATA.TTCGGATTCAGTTTA.TGAAGTAGAACCACAAG
JJ=    13  MV=                GTTGTCTATGTTCCTCTTCAATACTCTCTAAGTAAATTTCTATACGACGTAGTGT.TGT.CTATGTGGTG.GGTAAAGAATTAAA.GAACCCACTAGATTTTCCT.TATCCTTTTGACGTAGTGT.TTTCTATTCATTCATCCACATAATGATACCGTATACTATGCT.TTCACATCGCAAAAGACAAGTACAA.TCTAATATACGAGATATGCGTACACTGTACACAT.ACTCT.GCTGAAT.GAGTGTATTCACAACAGTGTCTTCACGCG.TTTACTTG.A.CAAAATGTCATGTGCTGATGTGACCATTCGAT.GATTTTGTTTTAATTTTTTTTTCTTTCCATTATTAACAATCACGTTTTTTATTGGTCGAGTTCAATTTATGGAAAGGATAAG.GAAATCTT.GTAGGTGATGCGTTTACTTGACATCATACAATA.TGACGTCATGTACATGGGCTTATGTTTTACTCTTTATAAATCACCA.CGT.TAATAATTTCACTCTTTCAAACTCTCACTTG.AGTAAA.CAGCAGTTACGAAAACGCAATGAAGATTCATAAACTCT.GTTTTC.TTGCTCTGCTCT.TAGCTCACACCACTT.CCGCCGTCAACTTAACT
JJ=    14  MV=                CTTTATCTAAAATAATGTTATTATCATAATATATGAAATGACATATATTGTACAT.ATG.ATAATCTTAT.TAGACATAATTGGT.AAAAGGAATAACAATTTTA.TAGAATCACGTACGTAATT.CTTTGCGCAAGCGAAATCTTGA.GCTGAACGTGCTTTGATAT.AGATGAGTGAGATATATAAACAAAA.TATATGATTAAGAAACAACTATTGTATAATGATA.CAAAC.ATTTTCA.TGGAAAACAACTATACACAACATTTTACA.AAAATCTT.A.TTATGATCAAGAAACTAACACGTCAATTTTGC.AACAAAAGAAGAAAATCTCACATAATGCAAACTGAGACGTACGTGGATGGTAAGTAAGATGTGTGGTCGAGAGAGAGTGAGC.AAGTAGGT.GTTGAATAAATGCGTTGACGCTTTATATATATT.AAGAACCTTTGTATTTGAATAAATGCGTTGACGCTTTATATAAATT.AAG.AACCTTTGTATGTGAGAATATCACAAACATA.CAAATA.ATTCTTTACTTCACCAAAAGAAAAAAAAAATGGGATCC.ATATCA.GAAATGGTGTTC.GAAACTTGTCCATCT.CCAAACCCAATTCATAT
JJ=    15  MV=                TTATGGTAGCTTTCAGGTGGAAGTAATCCCATCAAAGGAGATTTTCTTGTTATAG.CTG.GAGCAACCTT.GTAT.GCTGTCAGT.AATGTCAGTCAGGTAAGCA.AGTCTCTGATCACATACTA.AAAAGACTTTAAGTGTACTTGTAATTCTAGTCGTTATGTTCC.TTTGTGATAGGAGTTCCTTGTGAAG.AATGCAGACAGAGTTCAACTCATGTCTCTTTTGG.GCCTT.TTCGGCG.CAATTATTGGTGCCATTCAGATGTATCCT.TCAAACAA.C.AAGGCTAAGACTTTAATGTTTCTTAAAACTTA.TATGTGCAATCTATGAGGATACTCCTTGACTTGTCCATAGAAGCATATTCGTAGGCTTTTTATTTGAGCCTCCCTACAATGT.AAGAAGTT.CTATTGTGGCCAGATCTTAATTCAATAAAGCAT.TAAAAAAGTCAATGATTGTTTGTAGAATATTATAAATAAAGAAAAG.GAT.TCCCCATGACTTTCCTCTCTGAATCTGCAGC.TAGAGT.TTTGTTTCTTTGGTTTATTGTTTGATTGAAGTAAGAAA.GCAGTA.ATGGTCTGTTTC.AATTTCAATGAGATG.AAGACGAAGAAGACTCT
JJ=    16  MV=                CCTTTTGGAAAGGGTCCACTGTCTTGTCTTCACCAACTTTAGTACAAAGAGATGA.ATC.CAGAAGTAAC.CACAAAACTCCACT.CACTCTTCTCTTCTCTTTC.TTTATTATTAATTTTTTCA.CCAAACCAAATACATTAGTTGGGCTTAGGCTTGCAATTACAA.AACAGATAAAATTAGGGTAAACGTG.AACACACACTCTTTCTCTTTCAATCTACTACATA.CAAAT.TATCTTA.GCATGAAGCGAAAGGGGTAAAAACTCTTA.ATCCACCA.A.TTAGAATTTTTATTCCAAAAATGAAAGATTAG.TTAACGTTTATAATTACAGAAATTTGGAAATGTATGTCGGTCACACATCATAAAGACTATACAATACTGAAAAGAAGATAAA.CTTTTAGT.CATCTGTCACAGATATTGTCGCTTTTTACGAGT.GGAAAATGGAATAGAAAAGATCCACCTATCACTCACTACTTAAACA.GTC.CAAGAACACGACTAAACACTAAACATGTCTT.GTAATT.AATCAAAGACGAAAGGAGGAAACAAAAATGAAACCTTT.CTCTCA.ATTTTTCGTATT.TGTGGTTACCGTTTC.CGCGACAAGCTACGACT
JJ=    17  MV=                ATTCGGATGTGTAATACAGTTGATGAATGATGATGATTCAAACATTCAAATATTT.GTT.ATACACAAAA.GAAATCCAATAACA.CAATCATAAAACATATCTA.AGCCTGATCAGGCGAAAGA.TCGACGACAACGACTTTTGTTTTTCCCTTTTTCTTAACTATT.TATTTATCACTTAACCTTAAAAATA.TTGCTTCACTAATGTTGATTTAACAAAATATTAA.GAAAA.AACATGT.AAAAGGCTAAAAGCTGGCCTCTTTCAACG.TCGAAGT..A.TCAAAACACTAGTGTTGGGCCCATTCACAGTG.TCCCCAAAAGTCATATTAATCCATGGAGAGATTCAGCTAACGTCACAGAACCGTCACATAATCTCATCACCGCCTTAAAACT.CATAAAAT.CTGACAGGCCACGTGTAAATGAGCAATAAGTTC.ACGTACTCATTTTCCAACACCACCATCACCGATACATAATAAAAAC.CAT.TTCATCACAACAGTCTTCTTCATTTCTTTCT.AATTTC.TTCTCTTCATGAATTAAGCCAAACCAACAAAAAAAATC.ATTTAA.TTTTCGCGGAGA.GATGGAGAAATTCTC.GTACAACTCTTATCATA
JJ=    18  MV=                ATACCCTAATCATCGACGTTGCTAGTGTATTGAACTTATAGGGAAAATCAGAAAT.GTA.TGAAACATAG.AGACGCGAATGTTC.AGATACAACAAACGCGTTT.GTAAGAAACTGATGAGATA.CAACTTCCAAAACCAAGGCATCGTTTCGACGAGAACGGGCCT.TTTAGTGTTTCGGATACATGTGGGC.TTTTAAGAGGAATTCTAATGCCCAATAACCAAAA.TTAGG.CCTATGT.TTCCATCTTGTACTTATTAGAGAAAAAAG.TCAAGGGG.T.GAAAAGGTCTTTTAGAAAAACCGTATCAAATA.TCGGAGACTCGGACCGAGCCAGTAGTCGTCTATGTAATTTACTAATATACCCTCCACGATATTTGATTAGTGTTTTCCTTTT.CTCTAATG.TGAACTTACGAAAACACCTTCAATGTGACCGAC.TTTCCCGAGTCGGTGGATCTCAACTCTCAAGCGTCTATAAATATGG.ACC.TTACCCTTCACTTTTTTTTTTATTCACCACA.CGCGCT.TAGCTATCTTCTCCCCCTCACTGTCTGCTCTAGGTCGA.GATTTT.TTAGGGTTTATC.TCCGGATTTGGGTTA.GCGAAATCGAGCTCTCC
JJ=    19  MV=                ACAAAAATGCAAGTGAAAAGTGAAAAGGTATCTCATAATTGTTTAGTTATTTAAC.AAT.CACGCTACCA.TACTCAGTCGTGGT.CAGCTTATATAAACTTTAT.AAGTAACGCATAGATCTAT.GGATTCTAGATATGCCACCAAAAAATCAACTGTGTATATTCT.TTTGTAATTGTAAACGATCAATCGG.TGACGAACGAACAAAACTGTAGTTAAAAGCAGTA.CAAAA.TAAATAA.ATAACGAATAGAGAGCGCAACACCAAAAC.AAATAATA.A.GAATATTGCTCTTTGCATCGTTTTTGCTATCA.ATTTTGTGAGTGGTACAAGATTATACTAATCAGTAATCACGTCCAATATTTGTTTGATTTTACAACCGAATTTGGTTTGGTT.CGGTACTT.CGGTTAAATGTTGTCAAATACACTATTCATGTT.GATCATTGACCAATAGAAGAGAAAATAAATGAGAGAAAGCGTAAAT.ACA.AGTAAAGAGGAAGAAGAGTCCAAATGTACCA.ATCAGC.TCGTGACTACTTTCAGCTTACCTTTTTCTTCTCCAAGT.CCCATC.TTCGTCTCCGTC.ATCTTCACGGCACAT.CCTCCAAAAACGCTAAT
JJ=    20  MV=                TAGATACTGAATAAAGACATGAAGCAAAACTTTATAAAAGATAGACAACTTTGGG.CAA.TGTTAGTTAC.GTAGGTGATGATGA.TATCTTTTGTTTTCTTCAA.TAAAGAAATAAGAGTAAAA.GATTCCAATAATTGTTCTAAGGTTAACACTCGCTGTTGTTGT.CGCTTTATGTGGTAAACGTATAGAG.AATCTCTTTGTTCTCTTCTGCCATTTGTCCCCTT.ACAAA.ATTAAAT.TTGCGACTCTT.CAAACGCTATTTAATTA.TTTTAAAT.T.GATTACGTATTCTTGAAATTGAGCCAAGCACT.TGCCATTTATTTACATATTAACTACTTATTCAACATTAGATTTGTAGTCTATATTCATTCAATTGTTCTAAAGTACAATCTG.TAAATAAA.GACATGCGTCACCAAACGCACCGCTAAATCTTA.GAAAATCGCGATCGCGTTTGAAGACAAAAGAAAGCTAATAAAACTA.GCA.CTTTCATCAACTTTACAACAACAACCAAATA.AGCGAC.GGCGATTAGAGAGTCCTGCGTAGTCGTGCTCACTGATC.ACTCTT.AGCTCGTGCCGT.GATCTGAGACTGAGA.AAACATCACCGGTTGAA
JJ=    21  MV=                CTAATTCATGGAATATAGATAGCCATCATGTAAGATATACCTAAAGTAAAGAGTG.TAA.ATAGTTCAAT.AAATTCAACTCTGG.CCAATACATCAATGACCAT.TGACTTCTTAAAACTACTA.GTCTCCACAAAAATTTACTACCGACTACGTAAACCACCTTGA.TCAGTAAAATGTAGTAGTTCTCTAC.ATTTATTACAAACGGTTGAACTATTTTGAATGTA.AGAAG.GAGAGAG.AAGTGGTAAAATTGTTGTAAGTGTGTGAA.CAAAAAAG.A.TCACGTGGGAGGATAAGAAAACGAATTGATGG.GTTCATGAGAATGCTCTTATCGCGGATCTTGCCTCTCTTGACCACTCTCTCTCTCTCCCTTTCTCCAATATTATTACTTTTG.AAATTTCA.TTTTATAAAAACAATTCCTTGATAAAATATTAA.AAAATTAGAAAGATCGTTTTTGTGTTCACATGTGGTGTATAAATAC.ATA.GAAGCCTCTTCAATCCAACTCCAAAAGAGAA.GCATTT.TCAAGAAGAAGTCTTAAATTCTAAACAAAAAACAAAAG.CATAAA.AAATGGCTTCAT.GGAAGAAAACAATCG.CAACACCATTCAAGAAA
JJ=    22  MV=                ATTTAAGATACTGGTGTTGTGTAATAATAAGTTTGGGCCGAGCAAAAAAAGAAAA.GGA.CTGGGCCGAG.AAACGGCAAATATT.TGTGTCGTTTCAAATACCA.AATTCAAAATCTCCATTCT.TTTATTACTCTGCTTATTAGCCGTCTAAGCATATTACAGCTG.TCAATCATCGAAAGCATGTGACGCG.TCTCTCTTATTTCATCCCACTCGCGTTCATATAC.ACGTG.TTATCTA.CTCTCTATCCGATTTCCGCCACGTAAGAA.TCTAGACA.C.TGATGTTCTTATACACATAGCGAGTAAGCTGT.ATTTTACACTCTCGTAGCTAGTCAGTTTATTGTGATAGCGACACGGCTGATTTAGGGAAATAAATTAAAAACGTTGTCTTAT.TCCTGGGG.CAAAAAAAAGCAGATAAGTAAGCAAAAAAAAAA.ACTCATTAATTACGAAAGTACCCTTAAATTTCTCCGAAAGGAAATT.TTT.GCGCCGCGTTTCATCTTCTCTCAAATCAAAATCCAGAG.AGAAAAAAAAGAGAGGATTTTTCTCATGAGATTCTGAG.AGTGTC.TTTGTTCTTCTT.ACAAAGAAGTGTTTT.TTCTTGAAGATTCTAAA
JJ=    23  MV=                TGTGGATATGAATGAGGCCTTTGGTGCTACCTTGCACAAAGCCGAACCATTATGT.ATC.GTGCCTATCA.AGAAACGTGTTTGA.CAATTGACATCAATTTCGA.TTTCTGTAGTTCTCGGCCG.GTATAGTTCGGTTTCTATCTGGTTCGGTCATAACCTTTGAAA.TTATGAAAAAATCTAATTTATATAG.ATCATCTAAAATTAAATTACGTCATATATTAATA.TCATT.CGTAAAT.TATTTATAACTAGACATATCACATATTGT.TGTTGATA.A.TTAAAAACATATCACATTTTGTTTCTTTAGCT.TTTCAAACGATCGATAAATTGTACATTTGACTTTTGAGTCCTAGAGAAAAATGGGGTTTTCTTTTTGTCAACAAGTGTACTT.AATTAGAG.TGAAGCTGTTGCTCAAACTAAAGCCCATAACGA.TAGCAATTTTATTAATGATAGATACAGTATCATTTCTATAAATAAG.TAA.AACATGTGGCTAGGAGAACACACTCGACGAA.ATGACG.ATGAAGCACACAATAGCTCTAGCTCTGCTTTTGATACT.TAGCTT.CCTTTTCACGTA.TCTTATTCTTGTCGC.TGTTAAATCACGACTAA
JJ=    24  MV=                TTGGTCTAATTTAATAAACGGTTGACACATAGAATTAAAATAAAATTCCCAATGGAGGT.GTTACTATAG.ACCGACCAAAGATT.ACTTCTTAAAAATATAAAG.GTCAAGGGATGATATATAC.ATTGAACATTCACCCACATCTCATCTTCAATCAAAGATATTT.TCATATAATTGAATACATATATGGG.GTTCAACAAATTATAATTCTAAATTTACATTAGA.TGTCT.AAATTCG.TAAAAGTGAAAAGAAAATATATATAAATT.GATCATTG.G.TCGAATGTGCAATCATCAATAACTAAACATAT.GTATAATTTCCCATTGGAGCTAATAATTTATTTGTGGGTGTGGAGGGATCCAATAATCAAAATGAAAAATTCTGATTGAAAA.CTATAGTC.TATATTTTAAGCCAACAAGAAAATGATAAAGTA.TAGTAGCCAAATAGACAAATAGGTGTTAAAGAGGTATTTGTATGAT.TTC.TCATAGAACCAAAAACACTTGTTGAAGCCAA.GGAAAA.GTCACTTCAATTCATCGTCTGGATCGTACGATCAGTCT.ACCTTC.CTTTCATCGGAC.GGTCCACATTTACTC.CATTTTCCGGTCGACTT
JJ=    25  MV=                TACGAGACTCTTTTGCAAACACCTTCCCAAAATTGCCTCTCGACGATGACAAGCC.AAA.ATAAGTCGTG.TTATTGAGCCTGGT.CGTAAGTTGAGCTTGTGAT.GGTGATATTCGTGATATTA.CAGGGATTTTTATGATGTAAGAGGAGTAGAGTACTTGATCCA.TCAATTATGCTTTGGCTTTTGATGA.AACTATAATGTAAGAAAAACGAATCAAACCAAAT.GTATA.TATGTAG.TTATAGCTCAAACATCAGCCCAAACCCTT.AAAATCAT.T.CATGTGACACGTGCATAGGGAGGTGCTACGTG.TAGTTTATAGGCTTGTAGCTCACAAACCTCCAAACCAATGTGGTGGTGTTCCGATTTTGCATATGACGCAAAGAAGGTCAAA.TTAACTCA.AATGATAGTAATGGGGTTATTTTCAATAGTTAA.CGCATAAACAGAGGACTTTTCGTGAAATATTGTTGTTTCTAAACTT.GAC.GCAAATTTTCTCGCTGACACAACTGAAATCC.ATTGTT.ATCGTCGACTCGAAGCTTAACAATGGTTTCTGACGAAT.AGAGCT.AAAACCATTCAC.AATGTTATTCTCGCC.TTCGAAATTGCAATTGC
JJ=    26  MV=                TACTTGCTAAAGTTCTTCAGATATTACTTTCTTTGTCCAAGGATTACGAAACTAA.ATT.CTGGTGACAC.GTTATCCCGTTAAC.TTTAATCACGTTATGGTTT.AATCGTTTATTTTCGTCAC.GCCACAGTTTATCTGATACAAAAATAGATACTACATAAAATA.GATACTACTTTTCACGATTATTATT.TCTTTCTTTTGCTACATATATATGACACCATTTT.TCCTG.TCAATTA.TAAATCCTATTAATTTCATAACTACATCT.TGTTCCAT.A.ATTTTATGTTTTGAGTGTTTTTGCTTAACCAA.ACTCATTTAAATTATATCCAAAAAAAGAATCAAATTCAAAAACTAGCTTTCTTTGGTAAAAGTTAGTTAAGGTAGTTGAGTA.CCAAAAGT.CAAAGTCAAAGCCAAATTCGAGAAATTACCTTA.ATATCCTTTTCCACTATATATCATGCACACATATATACAACAAGAC.ATA.TCACCATAACTATTTCATTTACACAGAACCC.AAACCA.AGACAATATTTGATCAATTTATCAAATTCTCTCAACCC.CTAGTC.TAAACACAAAAA.TGAACTCCAATAGTT.TCTTAATCTCAGCTGCT
JJ=    27  MV=                TCCATGACTGCTCATTTCTTCCCTGATTCGAACCCAGACTCTGACTTTGTGTGTG.AAT.ACTTTCACTA.ACTTCCCCAGAGCT.CCCAGTTCGGTTCTGGATT.CGTCCATTATACCCTTCTC.TAGGGTTCATTTCTGACGAATCATTAGAGTTTCCAAAATCTA.ACCTTTCAACAGCCGTGCAGAGATT.CCTCAGAAATTGATGGATCCTTTTCTCGTTGGCT.ATGGA.GAGTAGT.GAAGAACTCTTTCTGGGGAACAATGATAA.CTTCGTAT.A.CATCAGAAGAGCAGAGACCAAAGTGATAACAG.AATCCCAGTTTGGTCGGAACTTGTGTTGGTGTTTCGTTTTGACGGCGACAAACTTGAATAATCCGACCGAGAACTTAGCATC.GACGCTCG.AGGGGAAAGTTGTAATTTATGATAATGGGCTTT.ATATGGGCTTGAATAAAATACAGTGGACTAAAAAGCAACTTTAGCT.AAG.CCTAGTTGAAGGTTTCTTTCAAAATTCTCTC.CGGTTA.GGTTTCTTCTCCGGCTAAATCATGTTTCGTCGTTTAAT.TCTCCG.GCAAGCAGCCGC.CGTCGCCGCGGAATC.GAAGATTGCTTGTTTAC
JJ=    28  MV=                CACAAAAATAAAACATTACACAATGTAAATTTACTGTTCAGTCTTGCTTTTCCAA.TCA.CTACATTAGC.ACATATTCTTCACA.TGTATTTTCCACTAATCTC.GCGACAAAATGTTCACAGT.GTTTCTCAGTTTCTCTCTCTCAATATTTTCTTGTCAAACAAC.ATGCATATTTGAACCCGCATGGTGA.AATAGCATCGGCATTAACATGATCAACCACAAAA.TAAAC.CGGGGTG.GTGTCATAGCATCGACATTAACTTAAAAC.TACAAAAT.A.GAGCTGGGTCCTCGTCAGGTTTTAAGGATACA.TATGTATGCATGTATGCATATACAAAATAATAGAGCACTAAAGCTTGTTCGTACTCTTTTTTACACAACATGCTAATAATTT.TTATACCT.TAGGAGTGAAATTTTAGTGGTCCAACAACTTAA.GCACCTAAGATCCTTCCCCACTTTTGTTTGGGGCTCCTTTATATCT.CTT.CCAATGGTTACTTTTACTTCCTCTTCTTCTC.TTCTTG.TTCCATCTTTCATGTGAGAGAGAGAGTTGAATTTTGCA.GATGAG.TATGAGAAGAAG.CAAAGCGGAAGGGAAGAGGAGCTTACGACCAAG
JJ=    29  MV=                GAGCGGTTCAGCTCCTCGGGATCACTCTCATATTCCGCTTCAGATGTCGCCATGA.AAT.TCTCTCTAGA.AACCTGAAAAAAAG.GAGAGTGGTACTCGTAAAT.CCAAAACCTAGATGAAGAA.GAAATTCAATTGAGAAATCGAAAGAGTCGCTCAAGCGCTCCG.TACTAATCGACTATGTAGAAGAAAG.CTCGCGCATACCTATAAACCCTATCTGAGCTCGA.GAGGC.GTTCTTC.AGCGATTTTGGGGGTTTCCAATGAAATCG.AATGGAGC.CAGACCTTTTGTTAACTGTTAATTAATCGATTTT.ATTTTGTTATTTCGCGCATTAAATATAACGACTGTGACCTAGGTTGACCCAAATAAAGGTATTTAACGGGCCCAAAAAGAAA.TTTGTAGG.CCTTTTAATGGGCCATACACTTTCAGAGCCCAT.TTAATAGGTTGCGTTGTTACTACGAACTCATTATAAATATGAACCG.TAG.CCCCAATCAGAGAGATTCGATACCGTCTGCA.ACTCTC.AGCTACTTTTTCCCCAATTTTGAGCTCAACATCGAACC.CTAGCT.CAACGAACCAAT.CATGTCTTCCAAGCA.AGGTACGTTGCATTTTC
JJ=    30  MV=                TTAAAGCATTCAATTTTATTATATCTTTAGAAAAAAAAAATGCCATGCTGGAAAT.AAA.ACTAAAAATT.TACAATACATTAAT.CCAAGGTGCCGAAAAAATT.CTCACGAGTAAAATCAATG.CATCTGTGTGAAATATATGTGAATCTCGCGTATAGATGAGTT.TGTCTTACATTGAATCCTTCCAATG.TTGTGATATATTTTTAAGTTTAGCATGTTAATGC.AAAAA.TGACTTA.TCGATCTCCCCCATGTCACAACTACAAGC.CTCAACTC.T.GCTAATAAGAAATAAACGAAGGATTCCATGGA.GGATCAATATGTCGTTATGTGTCCAATTCCCGATTCTACTTAAATGAAGTTGGTTTGAGAGACATTATTCTTATTTAAGTGGATTTAAAGC.TCAAGGCCCAATACCCATTTTCAAAGGCCCAAA.CATTAACTAGGTTCTAGGTATCCCCCCCCTTATGTTTTTATTCAGC.AAC.AGTTTCGAATATGTTTCGTCTAGACGAGCGA.GACTCT.CTCTGCTAGGTTTCGATTTCAATTTCGATATCAGGGAC.CATTTT.CCTGATTCTTCG.AATTCTGCATAGAGA.AGCGAAATTGTAATGTC
JJ=    31  MV=                CACATAATGACAATAGAAAAACAATCATTTATGTTTCTAACAGTAGAATTTTGCC.TTT.GAGGTTGAAT.AAAGATCAGGGAAA.AAATATATGAAAATCTCAT.TTTCCATGGTTTCGATATT.TTAGATGTAATCTAAGTTTTTGGAAAAAACACATTCTACCTC.TGTCAAATTCCTTCTGTGTCATCAC.GGGACCGTGCGAATCGGCGTCCATCGGATCCCAC.AGCTT.TAGTCCG.AAGGCTGAGAAAGCATTAAAACTCTTTAT.CAACGGGC.C.TATGTTTATATTCGGCTCACAGGTACATCCAC.ATGTTACGTTTCAGTGGCAGATACAATAGCTAAAATGTTTTCTTAGAAAGAAAGATAAAAAAATGATTGCAAATTTAAACTG.ACATTTTA.CTCAACATCCAACAATTCACCAATGCACGAAAG.AAAAAGCGCACTTATTAGGCTCTCACACAGATATATGTGCAATGCA.CAC.ATAAAAAGTTATAGATTGATGACATTGTAAA.TTATAA.TTATTGTACCCTCAAGTTTCTTCCGAGGTGTTTCAAGA.ATGGCATATCTCGAAAGAG.CCTCTCCAACGTTGA.AAGAAACACGCGAAGAT
JJ=    32  MV=                CTTTGACAAGGAGACGCATCTTGTAGTAGTTGGAGCTCTCGATCTGAAGATTCGC.TTC.CAGCGCTCGC.TTTCTTCCCCTGGA.CGACGGATCTGTGGTAACT.GTCGACGGAGGCGCAGTCA.TCTGAGCTGGCTGAGCAGGCGAAGGTAACTCAGCTGATCTCT.GATCTGCAGATGTAGGAAGCGGAGG.AGCTTGTGCTGGAAGAGATGAAGTAGCAGCAGGA.GGAGG.TTCGGTG.ACTCGAGTCGCCGGAGAGGTCGATTTCTC.CATTTTCA.A.TTTTCAAAGGTTTTCAACCGCCGAAAGAGATC.GCCATAAATCAACGCAGCGGGGATCTTAAAAACGACGCCGTGAGGACTTGATGAGATGTTTGGGCCTTTCTGGGCCCATATT.TGAAGTGA.ACGAAAACGGCATGAATTTTCTTACACAAATCG.GATTGTGTGTCGTTTTACCAATAAAAAAACGTATAACATCATCATT.GTG.TCACTTGAAAAAAACCAAAATCACCGGAATT.GTTCTT.TCTGGGAACGAAAACATCGATGAATCCCCAAATTGAAA.AGGTGG.TGAAGGTAACCA.GTGTGGTGGCGACTG.CTGTTGTATACTATAAA
JJ=    33  MV=                GACAACAACATTTCAAATTCTCTGTTGCCACTAATACTGAAAATCCATTTAAATT.TTC.TTTTTGTGGG.TTGAATTTGCACCA.TATAAAAATCCAATAATAC.AAAAGAAAGCAAATATACA.TGATTGGATATTCTTCGATTATGATGTCGAACAACAACAATT.ATTAACATGTGTATAGTTTGGCAAA.AAATGAATATGAGGTAAAGAGGGCTGGACCCATT.GGCCC.TATAAGC.ATTAATGGGCCTGAAAGCAACAACAGAAA.TTGGAATT.A.AATAACGTTGGGTATCTGTCTGTCACATGCAA.CACAGACAACTTGAGAATGGATCAATCAACATTCACGTGCCATGATCCTCTCTTCCTCTTATTTTGTCTCCTTCCACCAATC.CCATATCT.TTCTCTATTATACATCTCTAATTATCTCACTTT.TAACATATAGTTTTTTTATACATCTTTAATGACTATATAAACCAAA.CAC.TGATCTTTTTCAGGTTGCGAATAAACCAAGA.ATGGCT.TTAACCCATCACATCATCTTCGTGGCACTTCTTGTCAT.CTCCGT.CAAAGCCATCTC.ACCGGCGGCGAAACT.GAAA.CCCAAAATTGAC
JJ=    34  MV=                CGGAAATAGGAGAAAATGAGCTAGTAGGAAAAAAAAATGTTATCATCAGAAGTTT.GTA.TATGAAAACC.CGGAAAGAAAAAAG.CTTCTCCAAAGACTGGTCC.GCCACGTATGACGTATCGT.TTGTGATTCCGTTGGTAGAATCGTAATGCAAAATTATCCAAA.CACGACAAAGACGATACACACGAAT.TTGCTTGAACAATAATAAACAAGGTTCTTTGAAG.AAAAG.AAAGTAA.TAAACTATGCACGGCACTAGGAGTAGAAA.TGATTGAA.A.CCCTTTAACAAATTGAACTCATCTTGTTGCCG.AAGTTATACAGATAACGTATGGAATATGAATGGGTTTGCGATTATTAGTTTATTGGACTTTCAGGCCCTTTTTAGAGAAAAT.TAGTTTCC.TCCTCCCGAAATAGTCCTGCATTATGGACCACA.TTATGGGCCCATATTGAGGCCCACCTTAATGGTACTTATATACTAT.TTT.GTACGGAACTGATTGATAGACATTAGACACG.GAGACA.TTGTTGTCGTTCTTCGCAGACATTTCGATTTTGAAGAC.AAATCA.CAATGGGAGAAG.CGCCTGCCCAGATTC.CGACGAGTTTATAAAGT
JJ=    35  MV=                TGTTACTTGAATATTTTTAACTATAGAAGGCGTTAAAATTCACAATATATATATA.TAT.TATTTTAGTA.TAAAAATATATATT.TCTTAAAAAATTATGTATA.TTTGTTTAATAAACTAAGT.ATAGACCCTTTAATCATATTAAAGAATGATATAATATAAACT.AATTCTGTTTAGATCAAATTATTAC.ATCTTATCTTTAACAAAAAATTCAATTTAACTTC.AAGTT.CCAACCA.TGGAACCTGAGATCTTTTTTTTTTTTAAT.TGAATTGA.A.AAGAATTTTCGTATTTAAATATTTGTAAAACA.ATGTATGTTATCTTATTAATGTTTCAAACATAATTAGGTAAGAATACTTATCTCTTTATTTTTTCTTTTGACTAACTCAAGA.GAATTTTT.TTTTGGATTCTTTTCCTTTTCCTCTTTCACCAA.AAAGAACCTTTGAATGTATGTTTGTGTTATTATATATATAATCATC.GTA.AGTGCTAGAATCAGTCGTAAGAAAATTTAAG.AGACTA.TATTAGACATGGCTATCACCAAGAAATGTTTTGCCGCA.TTTGTA.CTCATCCTCCTC.TTTGTCATGCCTTTC.GTTTATTGCTAGTCGCC
JJ=    36  MV=                GCAGCGAATATTTTTTTGTAAAAGAATGGTTTACACTTAAAACACTCGAATCTCA.AAT.TTATATATTA.CCTTTCCTTTTCTC.TAATTTCTCTACTTGGTAC.TTTTTTTATTTTAGGAAGA.CGTAATATTTGTTACCAGAGGCACACGCATGGGTAAAAGCGG.AAACACCAGAACGCGGATACACGTG.TCATTGATCTAACGGTGAGTTAGCCAATATCCTT.TGACC.TCTAGTC.TCATCACCA.ATATGCCTGGAAAATGATT.CACAACCG.T.CCACGTGGCGATCTATATATCCACATTTACTT.TTATACCCTCTTTGCCCGTTTTCCTTCGGGCAACTTCAGTTTTTGTTTCCTTGTATTTATTGACTTTTGAATAAAAGAATTA.TTTCTTCT.TTACAATTTTAGAAAATTGGAAAGCTTTATTTA.TTGTCTGACCCTTTTACTATTCTTCGGGCAGCTGTTCTTAAAGACA.TCT.TCCCTCTTCCTCAGACACAGCTTCTTCTACT.GGAGAA.GAGGAGGAGAACACAAATCCAATTCACACTGGAAACGT.AAGAAG.AAGCGATCAAAG.CTTAAACTTCTCTTT.GACTCATCATTCAATTC
JJ=    37  MV=                TGCATTCCAATGAAAAAAGAAATTTTGAATTAGAATTATGTTTCCCTATTTACAA.GGT.TTGTTGATTT.GTTCCTTAAATTTA.CGTCTAATCTGGGCTCCAG.AAAGACATTGTAGACCCTT.CACGCCTTGACCAATAGGAGACAATTTTTGTTTTAAAGATCT.TAACTATATACTAAAGAAGACTCCA.AAATGTACCTCCGTTGATTTAACATATGGTTTTG.CATTT.TTGTGTT.ACCTTGTAAGATTGAATTTGTCTCCGTTG.GTAGACCA.A.GACAATGTAAGACTTTTCATGCCAGCTCACGA.TGGAATCAATCTAGAATTTAATATTTTGTTTGTTTGTTGAAGATGAACCTTTGTTAATTTGAAGTCGTCTTTTGCATATTAT.TTAATCTT.CCATCTGTACCTAATCAGAATTTTCAGACTATA.TTTTTTTCAAGTCAAATTGAACATTCCTCTGGTAGTTTTAATCCAA.GTA.AATGATTATGACTAATTCATAAGTTTCGTCC.TTTACA.AGATATCATCAAGTTTTCTCCATGGAAAATGCAGGCAA.CTTCCA.ATCATTTTCGGA.GTAGTTTCAGTTGGT.GATTGTGGAATATGGGA
JJ=    38  MV=                ATTCGACCCGACTGAATTAGAAAATCCGTTTGCGGAAGGCGAAGGATCGGTCCAC.GTT.TGGCAAGGGA.TGGAAGACAGAATC.ATTCCATACGAAATTAATC.GATATATATCAGAGAAGCT.TCCATGGATTAAGTACCATGAGGTCTTAGGTTATGGACATCT.TCTAAACGCCGAGGAGGAGAAATGC.AAAGACATTATCAAGGCACTTCTTGTCAACTGAT.GATCA.TCTCTAC.ACAAGATGCCACGAAAAATATAGCATATT.TAATAGAT.T.TTATTTATGGATTATAATATTATAGCATATTA.TAAGTTTGTAAGTAAGATGAAAACCACTTGAAAGTCATTAATTTACTATAAAATACTTGTTATCTTCCACTAATAGTCATTA.AATCGAAC.CAAAAATGTCACATTGGTCAAAGCCGTGTGAAA.CTGAGAGAGAATGATGACGTCATCAATCTGTGTACATAAATGTTAA.TGG.ACGTAGCAAAATTCGCCCAACCAAAACAATC.CGACTA.AAAGGGAACTTTTTTTTTTCCGTCTGATCTAAAACAAC.AACAAC.GAAAGCTTGACC.TCGTTGAAAATCTTC.GGGTGAGATATCATCTT
JJ=    39  MV=                TTGTTTTGTCTTATTCTAAAGAACTTAGCGAAAGATATGGGAAAGGTGTCACGCC.ACC.TTGAGAGCAC.ACTACCTACGAACT.ATTTTTCTTTCCAATTTTA.TTTTATCTTTGACTTGCTA.TTTTCCCTATTTCATTAATCGACTACATGGCTACATACTTTA.TGATATAATATACAGGTCTTAAATT.ATGACTGGATTATGTATAATATTAAAATACAGAT.GCTTC.ACGTAAT.AGTGTAACTTGATGGAGAGACCAAGATGG.ACTGAAAT.A.ATAATTATAGCTACCTACATTAAAGGCTAAAT.TTGCATGGATAACAAATTTTTAATTTGACACAGTTTCGTTTTACAATTTTGGTTTGGTTCGATAGTTTTTTCCGATTGCAGA.TTTTGGTC.CGCATTCCTTCGGCCCATATAACACTAAGGCCC.ATATAAAGTTTCCCGCGTAAAGGAAAAAGAATCGTAAAATTAATCT.TCC.CCGAGAAGTTTCGAAATCAGATTAATCCCGC.CGGAGA.GAAAATGACCGTCGCCGCCGCAGCCGAAGAACCATCTC.AGAGAC.CTCTCACCGACA.AAGATATCATTCGTT.TAGCACAGTACTATAGT
JJ=    40  MV=                ATCAAATATTACTCATAATATATTACTCATAATATATTAAAATTTGTTAAAAACA.TTA.TTTTGTTTAT.TAAATATATATATA.TAGGTATATATAGAGATTG.TTAATATAATATTTATTTT.GTTATTCTGCAAAATATATCTCATCAATATATTTCAAAACTA.ATTTCATTAATCTACGGGTTTTTGT.GAAACAAGAAACACATAGTTACCTTGTTGTTGTG.AGAAG.AGTGATC.AAGAGAGTATTCAAGCATTAACCAATCAG.TTTTGACC.A.AGAAAATTTTGTGAACACCTTCAATATTTTCC.TAATTAACATCTTCTAACAAAAATTAACCTAACGAAACATTCATTGTACACATGCTTTTTGGTTGAATAAATTTTAAATCTA.TTGAAAAG.AAAGGGAAAAAAAAACCAACCTAGTAAAATCAC.AAATATTAACCTAAATATTACTCATATGATTTATTAGCAAATTCAA.ATT.GGTCGTTCTTTTGGCGGGAGAGAGAGACGAT.GTGCGA.AAAAGCGAGAGTGATAGTGAGAATGCTACAAGGATGCA.ACAGTA.TGAAGAAGCTCC.GTAAGATCCATTCTC.ATGTCATCATCTTATCC
JJ=    41  MV=                TTCTCTAGGGAACAACCATCATCATGACATTGAAGAACCAAATTTGTGGAACCAT.CAT.CAACTAAACC.CAAATCACGATTTT.TTTCATCATCCTCCTTAAA.TAAAGCAAACGAGCGATTC.TCATCACTTACCTCGATAAAATCGGAGTCGGGTCTCCGACGA.GTCATCATCACTGAACTATCATCGT.CCCTACCAAGTCGCCGATCTTTCCTTCGCTTATA.CTTAT.AAATTAT.GGGAGGAACCATCTCAATTTATACACAGA.GAATCTCC.T.CAAACTCTTAAGGAACTGAAACAGAGAATCCA.ATCTCTTCTTCGCCGATACTTTTGTGAGTTTGTCGATAAATTATATCCCTTTTTGCCGTCAGTGTGTAAATTTAGACTCTTT.TTGTGTCA.ATTACGTTTTTGTTTTACGAATTAAATTGTGGC.AAAAATCTAAAAAATTATGGTTTTTTTTTTTTTAATTATAAAAAGC.TTT.TGAGAAAGAAAAAAAATTAGGGTTGGGAAAC.GCAGTC.TTCATAGCTTCTCTCGCTTGTGTTTTCCTCGTTAAGAC.CAATCT.TGCATTGCGGTT.TCGTTACCAAAGGTA.AATCCTTATCATCTATT
JJ=    42  MV=                TATGCTTGTTATTTTTGAGCATGGACCATGCTTATATTCTATATTGTTCCAATTT.TAT.TAAATTGGTA.GAAAACAAACTTTA.GGCTGCTACCTTTGATTCT.ATGCATCTCTACATGAAAT.CTTCTTTTAAACTATTTTAATCAATTCAATCTTTATTATCAG.ATTTTTTTTAAAAAATGTATATTAA.ATTACATATATAGTAATTGCTAATTAAGTAAATT.TTAAA.AAACGTT.TAGAGACAGAATTATAACATATGACAATC.TTACCCCT.G.CCTACCTGTCATCTGCGAACCGACCAAAGTAG.TGAGTGGGCATGGAGTTTTGAACTGAGACACTTGTGGGTCCTTTGTGTTGTGCTTTGTTCCTTCCTTCAAGAAAGTAAGACG.TAAAACCC.GATCAATAATTCGGTATCCAATTAAACCCGACC.CGGACGAATCAACCTGACCCGACCCGACCCGATATTTCTTCAATTC.GAT.CGATCACCATTGATCCCCAATCGCTGCTACG.AACAGC.AAGCTTCGGCGAAAATGGGATTCATTACGACTCTTTAA.CTCATC.GATCCCAATTTG.AAAACTCGCATTTCC.ATTGATTCCTTACTTAT
JJ=    43  MV=                GAGGTCGATGAAGTTTATTTTCAAATCTCTCTTCTTGAATTTGACCGTAAGTTTC.GTT.TACCAATGCA.ATGATAAACAAACA.AAAAACATCAGATTTTGCC.TTATGTAAAATCATCAGGT.GGAATCTATTCGAAACTGGACAGTCACTAGCAACAATTATGA.TATGAATTACTAATGAACATGGGAA.GAGATATGGTTACATTTTAGGAGATTCCCTACGT.ATATT.TCCAAGA.TCCAAAAGAGTTGGAAGTATCGACATGAC.ACGTGGTT.A.CAATGCGTATACGATCAAATAATTGTTTAAAA.ACCGATACGATATGAGTATTTTACTAATCAAGATGCATATACAATTACATTTGATTATCAATCAATGAGCTGCCACAATCTG.AATTAATT.TCATTACTTTTCCCAAATAAAGAAAAGAGACTT.ATTAAAAAGCTTTTTTTTCCTCGACGAAAAATGGTTATAAAAGCAT.AAC.CCTGAATCAACAATTCTCATCAGTACCAACT.CTTCTT.TCTCTGATCATCACATTATTCTCTCTTTTTCTTCACTT.TTCTAT.CGACAAATACCA.ATACCCCTTCCGATA.ACATGGGTCATGAATGG
JJ=    44  MV=                ATCTTTTGATCTAGTACCATTATATATATAGAACTCATTTCTATTTATGTCCTTT.TGC.AATTCTCTGC.ATTCTTCTTTAGTC.ACTAGAGTGTTCTTTAATA.TCACCATTGTTGCAGACCC.TTTTATCTCAATTGTGAAACCAAGATCTCTGCAACATCATTG.GTCATACACTGAGTGGATTTGATTC.AATGATAATACAATAAAGAAATAGAGATTAACAT.AGCTA.CTCTCTG.ACTTTTCATCACCAACCATTAGTCTTTTT.GGTTGTTG.A.TAAGATAAATAAATAATTGTACTCTCAAACAA.GATGATCGTCGACGCTATCTATCTGTCCTTATTTGACTGAAATAGAAAGTAGAAACATAGTAGCTGACAGTTCCAATGACGT.AAGAGAGT.GTCTCGAGATCCACACTTGTTCTTGACAATGTC.CAGAGTTATAGCCGCCACTAAATTCGGTTCTTCTTGTATAAAAGGC.TTA.ACCTTTCCACTTGTCTGAGAGACCACTTCTC.TTATCC.CTCTCACCTTCTCACTTGGCACCGTTGCAGAGAGAGAA.CCAAAC.ATGGTAAACAAA.GACGACCGGATTAGA.CCGGTTCATGATCTTTC
JJ=    45  MV=                AAACAAATAACAAATACTAGAAATATGATTTTAAAATGTGACAAAAAAAAAAAGA.AAT.ATGATTTTAA.AACAATTTGTTTTT.ATAAAAAAATGGTAAGCAA.GTTGATGAATAAATCAGTC.AAGCTCATCGACGAACGTGGCATGATCTCGTAATAGACATTC.GTCACGTGGCGTTTAGCTATTTGAT.CAAAACATGTCAGACAAAGTGGGTCCTGCATTTT.GTACG.ATTCATC.TCAAAAGGTGATATCGAGTCTCACATCTC.CAATCCTG.A.CCGTTGGTTTATAACTCTTATTAGACGACTTT.CAATAAAAACTTTAGGTGGGTCCCTCGTTTTTAGGGTTGTACTGTCACCACCTTTCAGTTTCAGTGAACGCTGCACGAATTT.TAACTACA.ATTAGACGAC.TATTTACATTTCGATCCATAAC.TATTTTATTATCATATTTTAGACACTCAAGTTTTTAAATTGCCAAT.TAT.TCGCTCTTTCGGATTTTTTGTGGATTTGAGA.TGATCC.CTGCTTCAATGGAGGAAGCTCACCAGCTGGAGTCGAGA.TCCGAT.GACCTAAGTCAA.CGGAGAAGCTACTGG.AGATGGAGGAAGTAGTG
JJ=    46  MV=                ATAACTGCCTCCATCGGCTCAGGTTGGTGTTGAACCGGAGTCACAATCGTTAAGT.CTG.AAAACAGATT.CTCGTCCAAAGCCT.CCGTAATATCTGGCTGAGA.AGTAGCCGTGATCAGTGTC.GCCTCCGTCACATCTGGTTGAGAAGGAGCCGTGATCAGTGTC.GCCTCCGCCGCCTTGGTTTCTTCAG.ATTGAGGCGGTGAGCTTACCTTGCTGTCACCGGA.GAACT.GAGACGC.CGGTGTAAAAAGCTCCATCCCTTCGAACA.GGGAATCC.A.TATCGTCGCCACCATCCATCGCCGCCGATCTG.ATCAATCACCGATCTGATCTACATTTGAGTTTGAAACCTTTTAATAATTCATAAAAATAAATTCACTAGTTTAATGGGCCTT.AAATGTTT.GACTTGTCTTGGGCCTATTAACGGCCCATATTT.GATAATGCTGACGTCACTCTTTCCCGATTGTGTTAGCGCCTCTTCA.TCT.CCATAAAGATAAAAATTTCAACACTTGTCGG.CGACTC.AGAGAATCTAACCGGAAACCTAATCTCTTTACCTCTGA.GTCTAT.CTACGCCGGATT.TTTCAATTTTCAAAT.TCTCGATTCGATCTCCA
JJ=    47  MV=                TTCTTACTTGCGCTTGTAAAACACAATGCCCTTATCAGTTCTAAGATTGCAGTAT.CCC.TTTCTCAGAT.GATGTGAGCTTCCT.TATCAATCTCAGTCTCAAG.CTCAAGTTTAGATTCAGGT.TCGTGATTCAAGTCAGATCAAAGTTGTTTTGGGGATTTTGTT.GTTATCAATTATTTTTCTGTTGGTTATCAAAGATTTTTTCTTTTAGCTCAAGAAACCCTT.AAACC.TATTTTC.ACATGTTATATGTTAGATATTTTTATATC.ATGTGATA.A.TAACAGATTACTGGAAGTTCAATATCAAATAT.ATGAGAATTGCTACATATTTAAATATGAGTTTTCAAGCCCATGCATAGCGTGGGATGTTTTATTTAGTATTAGATATGTTTA.TATCATGT.GGTACTTGACTTGTCTCCTTGTATAACGTCCCT.TAAAGATTAAACTATTGAATTATTCCCTAGTTTATATCACTAATGA.TCT.GAAGGAAATATTTGATCTAAAGAGTACATAT.AATAAA.ACCAGTCTGCTTCATCTAACCCTCTCTGCAGTTTTTAG.ACAACA.ATGGCAGCAATC.AGCGTTGACTTTCAG.CTCTGCTTCATATTACA
JJ=    48  MV=                TAATCTACTTTACATAAATAGAAGAAGATATCGTGGAGTGATTGATATGTGATTG.ATC.TAGTCAGATA.TCATGATTGATCCT.TAACAACTTATATAGTAGT.TATGAATCTACGTGAACTA.TGGATACAACATATCCGGTATATTTCTATACATCTCTTTTGA.ATGCATGATCCTTAACATCGGTTTT.CACTTTTTCACTTGAAGAAAAGACGAAACCGCGT.CGGTG.AGTTTAA.ATTATCTCATTAATTGGTGCAGGTCTACG.GAATCCAT.G.GAATGAGCTAAGGTGGAGCCACCCGTACCAGA.TCATTTCCACCCAATTCCCACTAACAACCAGATGGTATTAGATTTGATTGATTCCCCAACTCCTTAAAGACACATTATTGTA.TTTCCGAA.AATACCCTTTATAACGTTAACATTAAAAAGTGT.CAAAACGAAGTCGTTTCTTTCGAGAAAGCACTCTGAATACACCACC.ACCACCACCACCATGTTCTCCACAGCTTCAGATGC.GGCTTT.TTGAATACAAATAAAGAGAGAGAACAACCGAACAGAGA.ATAAGA.GATACGAGGTGA.TCACTCTCGGAATCT.GGGATTTTGTTTATGGG
JJ=    49  MV=                CAACAACCTTCATTAGAAACTCCCTAGTGTATACCAAATCACAGATGTTGATAAT.TAA.GGAGGGATTA.ACATTCATGTCAAA.AATATGAATCAAACAATCT.AGCCTAAACCAAGAGAGAA.CTAAGGATTACAGAGGAACGGCCACCGAATAAATCCAACAAA.AATACAAAAGAAATTGAAACTGGGA.AGATATATATTCATCTACATACCTGTTCGAGTTC.ATTTT.CGTCAAA.AACGGTCAATTGCAAGAAGGGTTGGTACG.GTTCTTGG.C.TCCTTTCTTCTTCTCAGCTTTCTCATCAAGCGGATACTTTGCTTTATCATGCTCCGGCAACAGTAGAAGATCCTCTATGTTTATGTTTCCATACTCATCAAGCGGTTTATGTTTC.CATGTTTT.TAATCTTTTTACCATGGATTCATATGCATATGT.TTCAAATTCTATGTTTGTAACCTAAACTATTTTTCATTAACTATGA.AAT.ATTTACAATTTAGAAAAAAAAAATGTTAAGT.AGATAA.TAGGATTAGGAGATCTGTGCCGCGCGCGTGAGAGGAAG.ATCCTT.TTTCCTTGATCT.GATGAAAAGGAAGTG.TTGAGTTTTGAAAATTT
JJ=    50  MV=                ACCAGCCAAAATCTACAATTCTCTTTTTTGTTTGTTGCATATATAAGTCAAGGTT.TGA.ATTTCATAAA.ACGGACACAATAAT.TAATATAGATAAATGGTTC.TAGTTTCTAAATAAGAACA.CTTTATTCTATGCAACACATAAAAAAACTGATATTGAACAAA.ATCATATTATAATCTATGTGTTCGA.CTTCTACATTTTTTAAAAAAGGGACTATTATTGT.AAACC.ATTCCCC.AAAAGTGAACTTTATATCCAATTCACATT.TTTCATTG.A.AATTCTGTTAATATTTTTAAAATAAATAACCA.TGAAAACTAATCTTACAATTAAGAATACTCCCTATCATTCTAATTAATCCGAGTTTTAGAAAAGAATACAACATTTTAAGAT.GGTCAAGT.TTGTCGGCAGTTTTTTAGAAACTGGCACATTTA.TCATCTAGTTTGTTACTCTAGGATTCATCATCTATATAAGACCCAC.GAG.TTCATAGTTCCAAGGCACAACAACATGAACT.TGTTTT.GGAACACAGGATTTTGTGTTATAGTTTTAGTGGTTGCG.AGGGTT.GGTCATTGGTGG.TACCAATGGTCAAAC.CCTAAGTCTATTGTGCT
JJ=    51  MV=                ATCGAATTTCCACAAAGCAGATCGATGAAAACAAAACTAGAATTCGTGAGAATGA.CCT.GAGCAGAGCG.AATCTGCAGGTCAA.TATTAGCAAGACGCTTCAA.ATGCTCCTTGAGAAGTCTC.TTGGAGTCATATTCTCTGATCTTCTTCCTCGCCATCGAATTA.CAAACAGTGATCGTCCTCAACACTA.AACCACGGAAAGTGTTTCTCCGCCTGAAGTAGCT.GAGAA.GAAAAGG.TGACAATTTTCGAGACGATAAGATCGATG.AAGTTGAG.A.AGAAGATGATCTCACCAACTCAACGATGACGC.CGACTCGGCGGGACCAGAAGAGACGTTGACGTTGAGATATCGAAAGTCAACCTACCCACCCCCGCCTAAACCACAAATTCAA.TTCTCTTT.CCTCGAGAACCAACCGGTACGGTTCGGTTTAGA.AGAACCCGACGATTATCTGAAAGTTGGAACCATTAATGGAGGCGTC.AAT.CAGAAAACTTAAACTTGCACTCGTCTTCCAC.TTTGAT.CCACTTAAAGCAGCTTTAAAGCTTTGAACATGTTTAGC.TATAAT.CCCTGAGGAACT.ATCCTCATGTCTCTC.TCCAGTTGCAACGCAAT
JJ=    52  MV=                TTAACATTTTCCCATCAAAAACGAATTCAACTTTTTTCCCATCAAATATATATGT.AAT.TCAGAAAATA.AATACAATTTAAAA.TATATTTATAAGCAAAATA.TAGATACAATATACATATA.ATAGTATATTAGCAGTTAAACATAAACTCTAAGAAAATGACA.GAAACCAAGTTGGATACCCACAAGT.AGTCTCGGAACAATCAGGTTTTTTTGGGCTTTAC.CCACT.AAATAAA.AAACCCATAGGTTTTTGGTAGGGGTTTTT.TTTGGGTT.C.AAGTCGGGCTGGGCTTTTTTACCCACCACAAC.TGCCTATAACCTATAAGCTATCACTTTTAAGAAATACTAAGTAGCCGAGTTTGGGCTTTAAAAAGGAAGTAAAAGCCCATAT.AAAGGTCA.TCGGAGCGTGAGAGCCACTCTCGTACAGAGCGC.GTTAGAGAAGATATAAAGCGACGGAGCAGATTCTTTTTCTTCCCTC.TCT.CCTGAGAAGAAGAAGTAAAGAAGTAAGATCA.ATTCTC.GGCCGTAGTTAGTTATCCTCCGAATAGATTTCCGATTC.TCTGTT.TCTTCTAGATTG.AATTTAAAAACCCTA.CTTTTGAATACAAGTGA
JJ=    53  MV=                AAATGTGGTGATTGAAAAAAATAAAGAGCCCAGAACGAAATTTGTGATTTTTATG.GTG.TTTGTTGAGG.ACAACAATTTATGT.CACACTTTTGAGCTGCTTG.GGAACCAAGACATCAACGC.GTTCCAGACTCCAACATATGTTGTTGTTCCGTGGATTATTTC.AACCGGTTTAGTCTTTCAACTAAAA.ACCAACCGGTTATTTATTTCGCAAATCTTTAACG.TGGTT.AATGGCC.TTAGCTCCAGTAAATTCGGGCCCTTGTTT.AGCTTAAT.G.GGCTTCGTTTTAACTAAGCCACATTATAAACG.AGCATTTGACTCGAGTGGGGTATGTGTGGCAACTATTCCCACCTGAATATAACTACGCTTTAGCACGTGGCAGTACGTTCCT.CCACGTGT.AAGTTTCTAGACCGCAAGTACCTAGCAACTTCC.AGAACAAGCTACGGTCACTTCCAAAACTAGTGTAATAAAGAAGCAA.TCT.AATTAAGAACCTTATTAGGAAAGTGCGAGAG.AGCGGA.CAAAAATGGAGGAGAAAAACTACGACGACGGAGATACG.GTGACG.GTTGATGATGAT.TATCAGATGGGATGC.ACGACGCCTACCGACGA
JJ=    54  MV=                TCATTAATATGTAGATTTCTTCGCGCATCACATCTCGCCCTTATTTATTTCTTTC.TGT.TTTCGGTATT.TCGTTTTAAATCTT.TT.CGCGATCATCTCCTTT.CTTTTAATACGCGGATTCA.GATATATCCTTTAACAGAAGTTGAAACCAAACTCTCTTAATG.GACTTTAACCCTATTGAGACTCTTT.TTCAATCTTGGTCAAACAGCGTTGGCCTACTTCT.ATTAT.CTTGTGA.TTGAGATCTGCCCACAATTTCGGATTATC.CGGATTGC.G.AGATTCGACATCAACAATGAATCTATTTATAC.ATTGATGCAATTCTGCCAAGATATTGCAACAATTTGACATTAGTGCCAAATAACCTTGGTGTGAAAAAAAAAAAAACTATGA.ACGATTGT.TTTATTGGAACAACCATGATTTTTTTTTATGTC.TATGACAAAGTTGGCACCACCTTTGGACAACATAAATAAGTAAATA.ACC.ATCACCCGCCAAATATTAACAACAAAGAAGG.TCAACG.TCGC.ATACTTTTGAAAAGTCAAATCTTTTCGTTTCGG.GTTGTA.TAATGAAAACGC.CGGCTCGTCGATCGA.AGCGGGTTAATTACAAG
JJ=    55  MV=                GGAAATTCTCTGGACGCATATTATTAGGTAGGTTTGGTAAAGAGAAACACTCAGG.ATT.AGTCGAGGAG.TTATGGTTCAACAC.CCCTTCAATGCCAATTCCA.AGCCCTCTGCAAGTATTTT.CGAGAAAAGGAAAAGTACATAACAACTAATATCACCATTCCA.CAAGATCATATATAAATACAAGCAT.TATTTACTGGCCATTAAAATCTTCCCTATATTTG.TATGT.TGTGCAA.TCAAGAACAAAAAATAAATATGAATTACT.GCTTCAAT.A.TCTCCATCAAGATTTAACCATTTTAGGGTTGT.GGACTTTAACTAACAGCATATGAATCATATGAATTGTGAAACACGAAAAATTTGTTAAGAACAAAAAAAAGGCTATAGGGAA.CAAAGCAG.ATCATATATGTTGTGGTGGTTGTGAAGTTAGGT.TATCCACCAATGAGCAACCTTAACCTATGCCTTATATAAAAACATA.TAT.ATTTCCATAATTCCATTCACACATATGCATA.TAGACA.ACTATAGCAATACAAGAAAATTAAACGCAATTTATTGA.GAAAAT.ACAAACAGCGTG.CACTATGAAGAAGAC.GTCGAAGATACAACAAT
JJ=    56  MV=                TATATGATAAAGGTATCAGAGGATGATGATGATGATACCAATATCATAAACAATT.ATA.TCGCTGAGGA.ATTTCTTATCGACG.AGACCACCGAACACCACCA.CCATGGATTTTCCGACATT.GACAGCTGTATGTCCACTGATACACAAACACCAAAAAAATCA.GCTGAATTCAAAAATCGAGA.GCTA.AGGACAATAGAATTATACCTCCGAGCTTGCGGAG.GAGTT.CCACTGA.AATCGGAAGAAGAAGCTTGAACCCAGTGA.TGCATTTT.A.AGCCGATGATGACGAAATCTCACGGATCACCA.CCGTTTGGTTTCGCTTCAAGTAGACTTGTTCTTCCCGCAGAGTCAATTTTGCAGATCGAAAGAACTAGACTTGAGCTAGTGC.TATTAATA.CCGGTTTAG.TTGAGATGGACTGGTTTGATCCG.GTTATTAAAAATTGGGAATCCAGATTACTTGGGTTTAAAAAGCAGA.AAG.AAGTTTGAGTTTTTTGATTCACCGATTGCAG.AAAACA.ATGGCACTGAGCTCACTCGTTGAATTCGTGATTCTCGT.CGTGAA.GAACCCATGTTA.TCAACAAGACGACGC.ATCTTCTTCGATTCTCA
JJ=    57  MV=                ACTTTGCTGGTTTCTTATTGTCAACTGTATGAAGCCTATATGAAGACATATTTGC.TTT.GTTACAGTAC.GTTAGGTGACTCTG.AAGAGGCCGTTGTACAAAA.GCTGGGAGAAGACGATATC.AAGTCCCTGTTCGCATAACCAAATCTTGTAGATGAAGAACAT.GATAGAAAATTTGTATAGATAGAAA.AAAGAGTCTTGACAGGACAAAATTAGGCTCAAGC.TAAAA.GATTTGA.TACATACTTGTGTAATATGATGAGCACCG.GATAGATT.G.TATATGAATCGGAT.CACAAACTTTTCCTTCT.CCCGAAGAATATTGAGCATGAGGCCATGGCCGGTTTGAGCCATACCGTGAGAACTTAGTTACAATGTCGGTCGACTAGTGTA.CGGGTTTC.TGGTTTAGATTATGGGCTGGTTTAATATAAATG.GGCCTATTTATTAAGCCCAATTACTTCGTATGTAATGCAATGTGCT.TCT.TCTACGAGAGAGAGAGAGATCAGTGAACAAG..TCCCC.GTTTCTTCGTTCTCATCATCTTCATCGCCGATTTTGCA.ACGACC.ACCTCTGCTACT.CCCGTCGATCAATCT.ACGGTGAGCTCTCTGAC
JJ=    58  MV=                ATAAACCAAAATACCAACAAAACTTTACCATAATACAATATATATGATCAACATT.AAA.TATTATCAAA.TCTCAAATAAAAAA.TAATAAAGAGTTCTAAGAA.CATTTGTGGATAGATCATA.AATAGATTTATAAAGTTTGCAAAAATCTATCATGAATTCTCC.TTTTCGTCCTACAAATATTACATAA.CAATATGTAAACCACTTCATCCATATAAGCTGAG.TCAAA.TTCTCAG.TTCATCTTCGCTATATGTATCAACTTATC.GGAATCAC.T.TCTATTATTAATGGAAAAACCGAATATCACAT.AATGAGAGGTTTTAATTTCTACATAAAACTATAAAAGCCATGGTTGTATAATCAAATAGGACTGTGGGAGTAATATAAGCAA.TTGAAAAG.TATAGGGAAAATATAAGATTCTACAAGTGATAA.TGTCCTATTTTGTAAATAACGATCAAATAAATTCCAAACAGTTTTA.GAC.CAAAAACCCTTTGGTCATCGTCACCAGAGAT.TAGATC.TAAAACCCTATCAGAGACCATTTCGCGTGAACAAAGAT.GGCGGG.GCCTTTGCTTCG.ATCTCTTTGGTCAAA.CACCACTCGAAGATCAA
JJ=    59  MV=                CACATCTTCTCACCTTACAATGGAGAGCATCCAGTCAGTAAGGAAACCATGGCTC.TCT.TCGCTACTGC.TTAACATATGACTC.TT.CTTCAAAGGTAAATCG.CAGCTTATCAAAACATCTA.CTTCTCTATCATCAACTCGATCATACGCTCCAAAATTATCGC.CATCGTAGTCATAGTTCCAACAGTT.TTTTTGGCAGGATGGTTTCTTAGCTTAAT.GAGC.ATAAG.AGACCTA.TCACCTATGTAAGATGGACATAATTTGCT.TCGGCTAC.T.ACACACAAGTTAGGCCCAATTACGTTTTTGGG.TCAACTAGTCAAATAGCCCAAACAACATGATCAAAAAAGTTGGGTCAATGGTACAATGTTACGTTGAATTTCCATATATATA.ATAAAATA.CTATCTGAAAATACACGAAAACTATTATTCATT.TGACGAAAATACCCTTTTGACACCCCAAAAGCCTCTGCTATTTTAA.TCA.CACTTCTCTAAACAGCTATGGAGTGCTCAAA.AGAAAT.TGTGATACGCGAAAGAAAGAAAAAAATTACTTTCAACT.AAAAGA.AGCACACAGCAC.AAAAGAGGTAGTCTC.GTTGTGATGTCAGTATA
JJ=    60  MV=                CGTCGTCACTACCTAAAACCACCACACGTCCACACCGTTGCTTTATCATGGATAT.CGC.CGACACCACG.GCACCACCATCATC.CCCTTGTCATCACCATCAC.AAAGTCACCACCACCATCA.CAACATCATCACTGCCACCATCGTAACCACCACGTCATCACT.ACTAAAATATCGTCAAATTTTTGAC.AACAGAGGTTAAAATCGTCATTGATAAAGTCCAT.ATATT.ATTCTTT.TAATTTCGCAAGTTATAGTGCTATATCCT.TAAATATT.T.TATCATAAATAGTTATTGCCTTAATTCACCCT.TTATTTTATTCTTATTTATTTAACATAAAATAAAAATAAAGCTTTGAACAAAAATGGCGATCATTTTGGTAACCGTCTAAAA.AAAAAAGG.AAGAAGAGAATTTTCAACAATTGCACTATAAAG.AAAACAAAGCCACGTGATTCGTTTCTACGCCTGCTTGACTCCATTA.AAG.AAGAGATCATTCATTGATATTAATAATCTTC.TCCTCT.GTAATTCCAATTTCTCAAAAAGCAATTTTTTCTTTTTA.GGGTTC.TTTTGAATTTTG.GGGTAAGCTCTCTCT.TAAGCACCACCACTACA
JJ=    61  MV=                ATGTTGAATCCAATGAAGAAATACGTCTTCACACAAAGCCTTAAAACCAAAACTC.ATA.GTTAGTCGAA.CAACTATTCAAAGC.CCCGCCATAGACATGAATG.TGACGTAGAGTAAGAGACA.GGAATATTAAGACACGTAATTTGAAGTTTCTACGAAAACTCC.AAATGATGTAATAGTCTAGATTTAA.AAGTGTTGCTAAATTAACTTATTCGGGTGAATGA.ATGTC.CAAACAT.GATTTTGGAATCGTTCATAAGATATGCTT.TGGGGACA.T.TCACAAACATATCTCCCCCCGATATGTTCAAT.ACCTAAATGTATTTTGCATACTTTACTGGGCTGAGTCATGTCTCATTATTTGGGCCAATAAATTGGGATTTAGCATTATTAC.CCATATTG.ATATAAAGGTCTTGAAAAGGCCTTAACTAATTG.TAAACCCTAAAACACTCTCCTCTCTAATCACGATTTATTCAAAAAT.AAA.ATCAAATATTTCTAATTCAAAAATGAGATCA.AATCCT.CTGCCACCGCTGCTTGGGGTGCTTGTGTAGGAACAACA.ACGGTC.ATTTGCGAATTT.CGAACAACTCTTTCA.ATAAAAGCAACAAAAAG
JJ=    62  MV=                GTTTAGTTGGTGACCTTATTGGCAATAGGAATCATGAAATTCAGTAACCAATTCG.GCT.CGGAAACCAC.CAAACCGAAAATTC.CAAATATTTTTTTAACAAA.TATAGCCAAAATACCAAAA.ATTGTCGAAATTTTGTCCTAAACGAAATCCAAATTTAATCAC.AATCTTTTACACGAGATTCTTTTGT.AGTTTCTAATTCCTTCGGAGCTAAGGAATGACGA.ATGAG.CATGAAA.CATACTTAGGTTTGCTCTGATGATGTGTT.CAATACAT.T.GCAATAAACTAGATTTTAGTTGACTTAGAACA.GGATGTTTGATATATTCTTTACACATTGTTTATTGGATTAAAGTAAAACTCTGTGACTCTGACTATATGACGAAAGATAACA.AATTCAAA.CAAGAAAAACTTAGAACAATTCCAAGAAATAGA.AACATTTTGGTCAAAAAACTCATCTAAAGGCCACATCGATATAAAT.GTT.TAAGGTTCCCCATTATTAGTCCCCAAATACA.TTCTCT.TGTAATGAGAAATCATAGAACATCAATCTTTGTGGTAC.TAAGTT.TGGTTATAATTC.TCAATGGGCAGAGCG.GTTTCTTGCCGCGAGCC
JJ=    63  MV=                TGTGAAGTCTTCGTCGAAATTTAAAATATCAAATGAGTTTAACAACTGAAATTTT.TTT.TAAAAATGAT.TAAATAAAGTATAA.AATCCTATATTTTATTTCA.AAATGAAGAGAGTTTTTTA.AAACCGACACCCGACTGGTTCAACCGGTTCACCAGGTCATGG.GTTAATGGTGAGTTTTTGTGGGGTT.TTTTCGTTTTTGAACTTGTCGGGTTTTAGCACTT.TATCC.AAACCGG.AAAAATGTTCGGATCACGATCAACCAGTC.GGACCGGA.C.GGTCCGAGTCGGGCATGAAAACATTGTAAATA.ACCATTCCATTGTTGTCGCGTTTGACTCGAAAAGCTCCTACAGTGCACGGTTTGATGATTAATCAGTCTGGTTAACGATTAT.TTGCAAGA.ATCAATTAATTTCCGGCTTAACCGATTGGTTAA.ATATGATTAAACCATTGGTTAACTTCATATCTAGAGGACGAATTTA.AAT.CCCTGATAAATTCTAAAAAGTCCCATCATCG.CCGTCG.TCTCCGTCACCGTCGCTGTGAAATGGCGACATCTAATC.TCCGTA.GACACTTGAGCG.CAAGTCGCCTCCGCT.TAAACCGCTTCATCTCT
JJ=    64  MV=                GTGACAAGACCTGATCTCCCGGTATTGCTGGCTTTTGAGAATCTTTCTTATCCGG.TGC.ATTTCATTGA.TAAGAATAATAGGA.TCGTAGTATGTTGTGAGGA.AGTATTGGCAGATAAAAGA.AACGTAGCCGTCAACATCTACGTTATTGGAGAGGATGAGATC.AAAAGCCAAGATGAGATAGAACAAC.ACCAACTAGGTTTTAGTTGGCCTTTTATCTCCGG.CTATA.CATATCT.TCCAAGTCTTGTTCCGGTTCCATCATCGG.AGGATAAT.A.CACCAGAATAAAAGTTTAAAGTTTTTTCAACG.TTTTGTTAATTAGTCATGTGAAAGGTCATGTAATCTATGTTATGATCCTCCGGTTCGAAAGTTCAAGAAATGTTTTGATTTT.TGGTCCAT.GTGTTAACAACATAGTACTATCTGGTAATTCAA.AACGACGTAGTACTGACTTAATATTATTCACTTATTTCAAGCTCTC.AAA.GCGAGCGCGTGTAACTCTTTCAACACGAACA.CGTTCT.TCTTCTCTCTGCCCCATTCAATACATGAAGAAGAACAC.AGCTGA.TGAAGCTACTTC.CACTACCCTTTGATT.CCAATTCGAATTCTCCC
JJ=    65  MV=                TAAATGTGAACATGCGATTAGGAGAATCATACTTAAAGGATCTTGAAATATTATG.ATA.AAATTGTAAT.GTGTTTGTTCGTTA.GCAATAGTAAATACAATCT.TCAACTCTCTTCTTCACCC.TTCCGATTTGAATATTGAACAGTTTCTTACTTGTTTCCATTT.GGCTTCACTTCTTTTTTGGTCAGCT.TTTAAGAAAACTACATCATCAATTTGACCAGATT.GCTTA.GCAATAA.CTTGATTTTAAAATAGATATAAGATACAT.TGTGAAAA.A.AATAAAAAGGATACAAAACCAAAAACGCTCCG.ATGCCGGGAATCGAACCCGGGTCTCCTGGGTGAAAGCCAGATATCCTAACCGCTGGACGACATCGGATTTGTTGTTGGGTAT.TGACTGTG.ATAATATTTAATACAATACATGTGTTATTAAAT.TAAAGCTGTTTCTTCGCCCAAAAGCCAAACTCTGTTTCCTATTTAT.GTC.TTCTGAGATCTCTCGTAGACTCTTACAGTGA.TTAACT.CAGGCTGCTAAGGGAGATGGCAACGGCGATGGCGGAGG.ATACGA.GCTTCGAGGGAGACCAACTAGCTTCCAT.GACTACTGATGACATCG
JJ=    66  MV=                ATCTTATCTTTTGTATTGTGAGTTTCTGTTTCTTTTGGTTTTGTTATACGAAGAA.CAT.GAAATTGATC.TTCTTCTTCTATGT.TCGTTTGAATGATTCGAGT.TTGAAAAAACCCTAAAGTT.ATCATCTTTCGATTTTTTCACCCATCGGTGAAGTATGATCAA.AGCTTGTACCTTTCTTGTTCAGTGT.TTCGTCTCGTCGTCCAGTAAAATCGAATTAGAGT.GGGTGACGTTTGG.TTACTTCTAAAACGTCTTGTTGTTTGTTT.CCTAATCG.T.AAAAACGTCATAACTTTTTAAACGACATCGTT.TTTTTTTCGAGTAAACGTGAGACGCGCGTATCTCTTGCTTTTCGTACACGCGTCTCGAACAAAGACTGACATGATTATCTTG.GCTAAAGA.CGGAAATAGCCTTACACGTTTCCCCATTTCAGC.GATAAAATTGAGGGTATTTGAGTCAAATAAAGAAATAGAAATATCT.CTC.TTCTTCTATCTTTTGATTCTCTGGTTCTACT.TGTTCC.TCTGTTTTGGATTGTGGTGGCTCTCTAATGGCGGCGGT.TATTGG.AAACGTGGCGTT.GTTACTTGACGTTAA.CTCTCACCGTACGGTGA
JJ=    67  MV=                CCACCAAGCCCAAGTGTGTATGTGGAGTACAATAAAAGGGATGATGACACACGAT.GGG.ATGCTATGTT.TCATAACTTGAAGC.CTACGTAGATCTTGAGTAT.AAATTGTTTTCGTTTCGTT.TTGCGAAAATGGATGTAGCTACTTATATATGTGTGGGTAATC.AAAAATAAAAACACTATTACCTTCT.CTAATTTTTTTTTTTAAATGGTACTCTTATCTTT.AAATT.TATTTTG.TTTGTCATGGGAGAATATTCATTTACACC.CACACCACAT.CTCCACTCAAAGAACTTGAACGAAGCCACCGT.CCAATACTGTAGATTCTCGCCAGAACAAGATATCTGGTGAGTCTGGACGACGCGAGCCGAACAAGATGGTGATCCAAGATCT.GTTGTCAT.CTCGCCACCGTAGAGTCGTTTTAAGAAGGAGGA.AGAGATCCGATCTTGCCTTTGACGAGGAGATTAATGCTCGGCCGTG.AGA.GAGAGAAACAGTAGGGAGTAGAAAAAAAGAC.CTTCGA.CGTTGACATAGCTTCACCAGATCTGAATATACCTCCCC.CATCGA.CAGAGATCCCGT.GAAACCTTCAGAATT.TATGGTCCTAATTCAAC
JJ=    68  MV=                GTTCATAAACTTAACCGGTTTTAACAAACTATTAAGTCGAGTAAACCATATGTAT.AAA.TCAGTAGTTT.CCTATGTGTAGTCT.CTAAATACACAAAAATGTT.TTTAACAAGATTCAAATAT.ATAAATAAATTTATACATGTTCCGGTCTACTTGCCAAACATA.TTGTTTCACACTCGATACGTTTTGG.ACTACCAGATCTTTCAACGACCGTATGACGATAT.GTGTG.ACAACAA.ATGGAATGGAGCATTAAAAATGACTTCAC.ACTTCTAT.G.TATCTAATACAAAGAGAAACATAACGAATCTA.ATCCTCCAAGCCACGTTTTCTAGTACAAGCCTAAAATACTAAAAAGGGTAACCTAAACAAATAAAAAAGTTATAATTAAATT.TTCCCCCA.ACTTTTTCTAAAGAGTATAAGCAACACCAAACC.CGTTTTTACGTAGAAGCAATGTCTCTCTCTCATCCTATAAACACTC.GAC.AAACAACACTTTTATGAATTCACATTCAAGA.ACACTA.TAAACGACAACTAAAAATATAATTTACAAAAGAAGAAC.AAAAAA.ATGTCGAAAACA.TTCAAAGCCATAAGA.GACCGGACATATTCGAG
JJ=    69  MV=                CCTCATGGAAATGTGATTTGTTAAAATTGGAAAAATTTTAAGTTCTGAAACTTTT.GCA.TATACTATAG.TAAAAATCGGAAAA.TGTTACATTGGGTCACTAT.CGATTACATAAGGAAGAGG.TAATGTGAATGGGCTTGTAGTTACCTACCAAGTACCAAACAG.AGCAAAGTAAAGAAAACAATAAATG.CAAAAAATCTAATTCCTTCTATTTATTGAAGAAA.GAGTT.TTTCAAA.TCTTCAAAGACATTCTGGGTAACTCTGTC.ACCACAGT.T.GACTGTCTCATATCCCCACGCGCTAACTCCTG.AACGTCAAACTCACCTTCCTCCATCTCTAAACTCTGTGTTTTAGCCACGCGTGTAATCGCGTGAGTAAGAACCACCAACAAT.GGGACCAA.CTTGCTTAAAAAGATTTATGGGTTTTCGCTTTT.ATTACACACTCTCCCAAATCCAAAGAAGCGTTTGTGTTTAGATACG.TGG.TGGTGGGCAAAGAAAAGAACCAAACACGCCA.CTAGGA.GCTACCATCTCTGTTTTATTGCTGCTTCTGCTTCCTCT.TCCATT.ACTCGTCTTAAA.ACAAAGGAGAAAGAG.TCAAGAGACATGCACCA
JJ=    70  MV=                TTTATAAAGAAAAGGAGGTTTTAACGGCTAATATTTGGTAATTCGAAATCGAATC.GAC.GGTTTAGATA.ATGCCACGTAAATC.GAGGTGGCAACGGGTGGCA.AAATTCAAAAATTAATGGC.TCGTGATAAAAAGTTTTTTTGAATTTCGTAAAAAAATATGTT.CGTGTGAATGACAGCTGGATTCCAT.TAAGGAGAGCAGTTACTAAAACATCGTCGCACTC.GCACG.TGCTTTA.TGAGAGATAAAAAAGCGGTTCCAACCTGG.CAATCGCA.C.GTGAGAGACTTCTTATTGGGCCTAAAATGGGC.TTTTACTCTTTTCATTTCAAATCTGCATGACTTAAAACGGAGTGATGTGCACTAGCAAAATCCTCAGACGGCAAGCATGTGT.TTGTAAAG.TGAAACTCATCGTTTTAATGATTGAATATGCTT.ATTGGATCCTGAACCGGAGCCTGAACCGGAGCGTGAACCAAAAAAT.ACA.GTCAATCGGAAAATGAATTTCAGATTCAAAC.TTGTTC.ATCGAAATTTTGCTTGAAGATTCGAATCGAGAAGTCCG.TGGAAG.AGGAAGAAGAAG.AAGATGTCTGTGCAA.GAGTATTTAGACAAGGG
JJ=    71  MV=                TCATGAAAATGAAAACTATATAGCTTTTTCACAAAACAACAGGACTTTTTAAAAC.ATT.TTTGTTTCGA.TTATCGTGAAAGTT.GCCATCGGTTACTATTACA.TAGACCTTAAAATTATTTA.GCAGAAAAAACACTAACCCAAGTTGTTTTGCAGCTAAAACAA.ACTCAAGATTAGCAACATGAACATA.TCAAAATAGACAAATAAGAATAAAGAAGATAGAC.TATAC.TATTTCC.ATTTGGTTCCGGTTATTGTACCATGCCTA.GTAATTTT.C.TAATTTCAAGTCACATTCAAAATTAAGGAAGC.TTTCTTTTCATTAATTTTTTAAATGTCCATTGAATTGGTTATTTTGTTGTTGTTGTTGTTAAATAGTCGTGTTCCCAAGTTA.ACTTGAAA.TATCATATCAGCTATATTGGAATAGTGAAAGCA.AAAAAAAAATCCATGGATCGAGATGATGCATGGGAATGGTTTGTTA.CAA.TCGTAGGCAGTCTAATGACTCTCCTCTATGT.ATCGTT.TCTCCTGGCTTTATGTCTCTGGTTATCTACTTTGGTCC.ACCACA.TACCTAGATGCT.CAATCCATTACTTTT.ACATTCCTGCCCTAATA
JJ=    72  MV=                CTACTGATAATAGACCAATACTGGAAGCGAACATAGGACTTTATGGCTATTACAA.CAG.AGGACTTTAT.GAAACAAATCGAAT.ATATACCTTAAACTTTTAT.GAATTCATCGGTGAAGCAT.TCTCTTGCATATAACATTTAGTATGTCGCCAGCAACATTGAA.ATTTTGTCTATTCTCGTACACACAC.ACACAAATGGTTGAGGATATTATTTTTTTGGAGT.AAACG.AAGAAAA.GTCAGTTACTAGGAAATTACAAAACCATA.ATTATCAA.T.TTAACGACTTTTAAGGTCATTGACTCAATTCT.ATAGTGACATAGTCTATAGATATTTCAAAAGCGAACAAGAAGACCAAGAAAATGTAGCTGAAAATGAAATATTATCAACAAT.AGAGAGAA.ATCGTGTAAATGACGTTCACACATTTCAACACC.AAACATGTCGTAATCTCCGAAGATAAAAATTCTCAATTATATGTAC.ATA.AAATTTTCATAAGAAGAAAATAAAACAGAAC.ACAAGA.AAGTGTCCTAGCTAGAGAGAGAGAGAGAGATGAGAAAT.GTACCA.AACTATCATCAT.TCTTACTTCATATTA.TTCATCATAATTCTGGA
JJ=    73  MV=                GGTAATAAACAACTACATAAGTTTGTACTACATCTTCGACCATTTGAAAATGTTT.TGC.CGAAGTAATT.TGGAATGTATGCAT.TTAAAATGCAGATTTGATC.GCAATCAATTCAATAGTAC.AAGACAAATGATATGGCCCCAAATTTTTTGGTTTTTGATTGG.TTAAATCCTTGAGGTCCTGATACTG.CCAAATTTGATTGGTTAAATCCTTAAGGTCCCGA.TACTG.CCAAGTT.AGACGGTTTCACTGCCACAGTGAGGCTTA.TGAAGCAA.C.ACGTGTCAATCTCTAGTCGGCCAAAAAAATGG.TCAACCAGTATCTATGATTTTGCTTCCTTCCATCAATTTCGGCCGCAGCAGTTGAACACGCGTTCCATTATCGAACGGCACG.TGGCAGTC.AGGAAGAATCCAACGGCTGGAAGGAGAGGAACA.AGTTCTTAAGCATGATCTCAGCCGCAGAGCAGTAACCAACTAATAC.AAG.CAAAGCAAATACTGTAGTGACACTCGGCGAG.AGTAAA.CAGAGCGAGAGAGAGAGAGGCGTTTCAAATTCCGACGT.CTTCTT.TCACCTTAACGT.CATCGAGCTTAGTCT.AACGTTTCTTCCTGTCA
JJ=    74  MV=                AATTAAATAACATTCCACTTTGAATCAAAAGATTCATATATATATACATTGCAAC.ATA.TTTGCCTTAG.GTAAATTAAATCTC.AGTATATTTTTGATAAGCG.ATTGAATATTACAAAATTC.TGATATATAGCTCAACTGGTTGACATACTTCGACCAAATGCT.ATTTTCCCTCTTTTACCTATGTCAC.ACTATGTGAAAAGTGAAATGGAAGAAAATTTCTA.CCAAA.TTCCGAT.AGGTTAACTGGTTAGCATATTTTCACCAA.TTACATTT.G.TACTCTTTCAGACTTTCACCTATGTGAAAAAT.TAAAGAAAGGGAACGACGGCGTATGAGTCCCGACAAAGATTTAACCGACAAGACATAAAATGCTTACACGACGACGAGAACA.CACACCCG.TGGATCAAAGGCGGTGCACCTCATCATAAACTT.TGGAAAGAAGAAATATCCAAACCAACCTCTATCTTCATATATATAT.ACA.TACATAGACCGATCGAACATTAATTAATTTC.GTTAAG.AGAGACAACAAAAAGAGAGAACAATGTCGTCGTCGAGG.GAGCTA.CAATACTTGGAG.TACACATACAGAAAC.AACCGTCCCACGACTTT
JJ=    75  MV=                TTCTGTTTTTAATTTTAATTTATGTTTAATTTATTTTTTAATATTGATAAGGGCA.AAA.TCGTCTAAATATAATTCATTAAAAA.AAAAGGATATGTAGAGTAA.AAAGAGATTTTAGAGGTTT.GTTGTGTTCAAAAGGAGACATGAGAACGCTTACTCAAAAAAT.TGTCTCCCAAGTTGACGTTTTAAGT.TGGGCTTTTAAAGTAATGGCCCAAAGCCTATTAA.TGTCT.CCCTAGG.CCTTGTTAATAATTAATTCAAGACGTCCT.AGTCAACT.C.TTACATTGTTGAACTTGAACGTATTGCAAGTT.TGTTAGTTTGTTTTCCCCTGAAATGAAAGGTATACGAACACGTGATTTGTGAAATGACATAAAAGGTGAATCCGATACTTTT.CTTTTTGT.TACCAATATACTTAGTCTCAAGAAGGTATGTTT.CGTGTATGTTAAAGTTGTCTCCTCTCGTTCATATCTATTTTAGCCA.AAC.ATATGCATACATTTCTAAATAGTTTATGAGA.ATATAA.CACTAATGTTTAATAATCGACAATCTCGCCGGAGATTC.CGGTTA.GGAAACTTAGCT.AGACTTGTCCAACTG.CGGCAAAGCGTCATATG
JJ=    76  MV=                CATATACATGTATCATAACAAACCTCAAATTGTCATTGAATTGGGTTCAAAGGAA.TAG.ATGTACAGTT.TGACAAAAAAAAAA.AGAAAAGGAATAGATGTAC.AATGTTATTGATCTAATTT.GTGGCTATTAGTTATTACAGGCTCAGAATCAAGAAGGTAACG.ACTGGTGCATGCATATGTATACAAG.TACTCACAAGATGGATTGAGGTCGGGTTATTGTC.TGGAT.ACATTTG.TAATAAGAGTTTTTGGTTATACACCATCG.GGTCCACC.T.CTAGTCTGATTAATATCCAAATATGGAAAGCA.ATATTGGTTAAGCAACTTGTGATTTTATCATTTTGCTAAAAATAACTAATGATTTGTTAGCAAAAGTAACTTATGATCATAT.CAAATTTA.ACCAAACCAGTTCATATCAAGCTGTGTACTTGT.CAGGGTTTGATTGGATGAATCAGTGTATACTCATACATATAGTAAA.CTC.ACATACATATTACTCTGTTTCTGTTCTTCAC.TCTCTT.TTCCAAAGAAGATGGAATCTGATCTAACCACAGAGCAT.CATCTA.CCATTCATCCGA.ATTCATAAGAACGGC.CGAGTCGAGCGGCATCT
JJ=    77  MV=                TAGTTCTTAAGCGAGGTTACAGCTTTTTCCAGTGGATTACTAAATTGGACGAGAG.AGT.AATAGTCAAC.ACTCAAAAAGTCTT.TAACCTTCTGTCGGAACAA.GAAGGGCTTGCTGTCCGTT.GCTCATCTCATATAGTAAGGCCCAAAAGGCCCAAAGGCTTCT.TTTTCCAATTAAAACTAATTTTTGT.ATAGCGAAATTATGATGAAGAAAATCGTTTCATG.GCACG.TCAAAAA.ACTTTCGCACAACAATTTTTTTTTACAAA.AGGGTCAC.T.TTTATCAGAACCTAATCTATCATAGAGTTCCC.ATCAACAAAAAACCTATCATAGAGTCTAGTCCTGTGTTAACGTAGGTGATGGGTTGGTTTCATGGTTTACATGGACAATTAT.TATGGTGT.AAGAAAAAGATGATGGGTACACATATTCCATTT.AACCAATGTGAAAGATTCACATCACCTTTTTCGATTTTTAATAGAT.TCG.GTTTTACCTTCTCGTAACGTAATTCTAAGAA.AAGAAA.ACGTCAATCATATTTACTAGGAAAGATAATTATAATTT.ATTGCT.TTTTCTCTCACT.CTCTGACCTGAAATC.TCCTACTGAGATTAAAT
JJ=    78  MV=                TTCGGAATTCCTAATATTTTCAGAAATCAGGACACGAAAGAGTTACATACCGATT.GAA.CACGAGAGGA.ATCGAGCTGGCGAT.CCTCGACACGATCGGTGAG.CTTGTCGAAAGCTTTGCTT.TGTTGCTGCAAGTCCTTTGAATCAACCGCTATCTCAGCCCCA.GCTTCCTCTGCTCCCTCCATTGCTT.CAATTTCTTCTCTTCTCTCTTTCGACTTCTTTCA.GTTTC.GGTGAAG.AAAATTTCCGGCAACAGAGATTTTGAGGT.TCGATAGT.G.TTTCAAGCTTCGACGTTAGAAACCCTAAAGGC.TAATTCTATCGGGTGAGGCTGGAACCAAACCGGCTAAACAATACCACAACCGAACCGAATTCCGGTTTAGTAGGTTAATTTT.GCGATGAG.CGAGAACGATCTATATTGGGCCTTGAATAAAAATAGTTATCGGCCCTTAAGCCCATGTAAGAAGCGTACTACAAATAAAA.TTA.TCTTGCTTGATAGTTTTGTAGTTCACTCACT.ATTTCA.CATTTTCGAAAACTGACAAGCTCCAAATTTGAAAACAT.TGGAGA.GAGATGAAGGAA.ATTCAAATTCCCAGG.AAAAGCTTCGCGTGACA
JJ=    79  MV=                TATATACTTTTTGGTTTAATTTGACATATAAAGTTAATTAATCATCGGCGGTATC.AGT.AGCCCCCATG.TTCTTCAATTTTGT.TTTTATGCAAGATCGCGCA.ATTTTTATTTTAATAAATC.ATCTTTTTGGTACTAAAACTATCACTGATTTAATTTGATTCA.GCTGTTTATTGTAAGAAATTTACAA.CCCATGGACAAACTACAGATATAAAATAGGGAAA.ATCCT.TCCCACT.GATTTCTGTATATTATTTTTTTGTATAAA.GAGTATAT.C.ATTATTATTAGTTACGGCATATGAAATAGAAT.TACGCACACTACGTACTACTATCCATTTGGCAGTAGATTTGGAAAATTACATTCCGGTAATCGAAAGTCTATGATTTAAATG.TACGTTGG.GGGCATTTATGTAAATTCAGATAATAAACAGTA.ACGCTTTTGGTTAGAAAATGGGATTGGATGAGATTATAAATGTAGA.TAA.CAGTGTGACTTAACCACATAACAAACTCTTT.AATGTC.ACCACAGAGAATGAAGCTATCATCACCACCAGTTACCA.ACAACG.AACCAACCGCCA.CCGCTTCTGCCGTTA.AATCTTGCGGCGTAACT
JJ=    80  MV=                ATATATATATATTAACCCATAATATTTTGGAGTCAATATTACTGAGCTGGCCTGT.TAA.TAAAAAGCAT.TAGTTAGGGTTTAT.TACTCAATCCACACACTTG.AACTGGTTGCTTCTTTCTC.AAGAAACTGATTTAGGTTTATACCAATTGTCCTCCATTCCCC.TATTTCTCTTCTTATATTCCTTCAG.CTTGTTAAGTCGATTTGATAACTGGACTTAGTAA.ACCTA.ATTTAAG.GACTCTAACTATTTTCATCCGTTGAAAAA.AAGAACTC.T.TTGTAAACCTAAGAATAACGGCTAACCTCTAA.CGATAATATATAGTCTCTACTTCTACAATATTTAGCATAACCTTCAGGAGAATCCAAAGTGTTTTAATAGAATTAAGAGCAG.TGATAATT.ATAGTCAAAGATTTCTATCATTTAAAACTTTTC.TAATAATAACCATATGAGTTAGAGATAGAGAAAGAGATAGAGATGG.ATT.CAATCTTTCTAGAATTTCCGGACTGATTTTG.TTTCCG.AGATTTTCTTTCATTCATTGTTGAAGAAAAACACAAAT.CTTTCT.TTCTTGGCACGC.CTTTGTTTAACAGAA.TCACCTGAAAAACACAC
JJ=    81  MV=                GACTCCCATTTAAATTCTTAAGTTTTTGTATCTATACGGATAAATAGTGAAAGAT.GTG.ATACAACAAT.TACTAAAATTCTTT.TTACAAATCAGAAAATCTA.CCAGAATTTTTTCTGAATA.GGCAATTACTCGTCCTCAACCAAAATGAATAAGAGATGTAGT.GAAAATTATACTTGTCGAAAACGGT.CCAGTCTAAATTGATAACGCAAAATCGAGTAAAA.AATGA.ACAGTCA.ATAATACTTGTCGTTGAATAGTAAATAAA.AGTAGAAA.A.CTTAGGAAACATGAAAATGTCGGGATGATCAT.GACAGACAATGAATCTGCACAATCTTCCTTAGAAAATACAAACATGATTTTGAGAAAATCCAAACCAATCCTCACATTTTCT.CGTTTCAA.AACAACTCGGGAATTGCTTTTGTTTACTTTACT.AAGATATACGTAACAAATGTATAACCACAGCAATAACATAAATAAA.TAA.TAATGACCTTTCATTAGTACATAAACCTAAA.CTTTTA.CTCACATCTTTTGATCACTAATTGTCCACACTCTTAAT.TAGTTA.TACAACAAAATG.GAGAAGAAGCGATCA.TACTACGCCTTAAGGAG
JJ=    82  MV=                TCAACACTCAACAGCCACTACCTAACAAACACTTTTAATAGTTCCAGCTCGTATC.GTT.TTTCATGCCT.CCAAAGATTAATTA.TGATTTTCAAAATCATTTA.TAACTATCCCTCCACATGT.CTTTAATAGTCAAATTGATCTTATATTAAAAACTCTATATAG.TAAGACCAAGTGAATTTTAAAATTA.CATCAATGCGATTTATATGGATGATTCAAAAGTA.TTTAT.ATTTCAA.AACTGAAACAAGGCCTTGCAGCCTTTCTT.AATGCTTC.G.TGCAGATAGGCCCATTAATAAAACAATAAAGC.CCATACTTGTAAAATCAGGTAAAGACGCAACGCAAGCGGCACATCAGACACATATCCATTCCGACCAAACCATGATAAAGTA.TATGCCAC.GTCACTATTCATCGTCGATTAGTTTTTACGAAA.TTGACCAACATACCCTCGTTGTTTGGTTTTATCTACAACGCAGTTG.CTG.AGTCACACTTGTTTTCTTCACTCGGAAAATT.CGAAAA.TCGAGATCAAATGTCGATGATGACGGTGTGGGCACTTC.GACGGA.ATGTTCGTCGGA.AAAATCACTCGATGC.TCGTGAGATATAATCAG
JJ=    83  MV=                AACATGTTCATGAACAAAAGCACACTCTCCATATTTTCCTCACTTTGTCTCAATA.ATT.AAGTTCATGA.AGAACATTAAAAAC.AAACGAAGAATAAGGAGTA.GTAAACGTTGGATTAGTCG.ATAAACGAATGATAAATCGTCGAGCAAGTATCCGTACCGAGT.CGGGTCGAATCTGGCTGGCACTGAA.ACTGACTTAATGAAACCGTCTCAATGTCACATTT.TGACC.GCCATTA.AAGTCGTACGTTGATACTATTATTTATAT.TCATCAAC.A.TCCATTAGATTTGTTAGTTGTTACATTATCTC.TCGTTATCAACCAATCCAACGGTTAAGACGATATTGTTGACTTGAAACAGCCACTAGTTCTCCGTCACGTGCACACATGTTC.CCACGTGG.AATTGGGGGACCAGTCCAAAAGACACGTCAATT.CGCGGGTAATTAAATAAAACAAAACAGGTTTAATACAAATATTAAT.ATT.CTGAAAATATCTTTCTCTCGATGAAACTTGT.CTCCTC.CGGCCAACCTTAACCCTTAAGCGAACGGTGTTCCTTTG.CGGATT.GCGATCGTTCCG.TCGATCCCTTCATCG.CCCGATCTAAATGCATT
JJ=    84  MV=                TACTGTTACATTTAACGTGTACATTTTTCCATATTTATGCCACATAAAAATGGAA.GGA.GATCCTGCTG.CTTGCATTTGTATT.TTGGAAAGCAAAGTAAAAT.ATATTCTACAAATATAAAA.TTAAAAAAATGTTCACATCGATCGGTTCAATTTGGTTTAGTT.AGGTTAATGGAGATGGATGGCCTTT.AATCTGAGAACAAGTACAACGTGTAAGCCTAGGA.ATAAA.CGTGAGG.GATTTAGAAGGAAGAAGTAGCTGGAACAT.AATTGTTC.A.ATGAGTCAATGGTCTTCTATTAATGTGGACAT.GAGATAATCTTCGAGCACTACTTTGTGTCATCGTTGAAGATTAAATTTCTCCCATTTTGCTCTCTGCCGTTATCAGGTTGCA.CAAGGAAT.TTCGTATTTTTAATAACTCATCAGTGTGTTAGT.TTTTTTTTTTTAATATTCCCATTTGGGAAGTGGCTCATATAATATC.CAT.GGATTGATATTATAAATTGAAAGCTAATCTC.AGTTTG.TTAAATGTTGAAATCTCCTTTTAGAAAGTCAAGCAGAA.AAATGG.AGAGACATTGTT.TGTTCTTTGTGATTT.TTTCCCTTATACATCAC
JJ=    85  MV=                TTGGAGAATACGTCAGTCAACTTGGGATGTCGGCATCATCAATGACACACACACA.CAC.ACACTTGTAT.GATATTTCCAAATC.TGGGAACATAATTTTGGGT.CCTAGCTATCAATCAAATAAGGGTAGTTTTGGTAAATTAGTAATAATGATCATTTTAATCCC.TAACTTGATTAAGATGTTTGTTTGA.CCAAGCCACGTCAAAGCTCTAATCCCCTTCAAAA.GTCCA.CGTCCTC.ATTCTAGTCTCCCTAAAAGCCGGTGCCAT.CCAACGTC.C.CTCATTTCGCCAACAGTATTTCTAGAGATTCA.ACGGCTACGATCTTCCGTTCTAGACCCTTCCAAAAATTACGAAGCAAGAGAGAAAGAGCACAAATCTTTTTTACTTAGCCTG.AGTTTCAC.TTGGAGACATTTAACCATGGTTAGTTTTAAACC.ACTTGCTTGGGTTAAGCGGTGAGAGGGGTGGTTAAATGTCTGAGTA.AGT.GGTGAGAGACAATGAGATAGGAAGAGAAAAA.AAAAAC.AGCTTCTTCTTCAAAGCGAGACCTATCTGAGTCGACTC.GTAACG.AGTTGATTTTTT.TTTGTTTTCTTCTCT.ACTGGTTTCGCGTTTTT
JJ=    86  MV=                GTTATGCTTTATTTTTATATTTTAAAATTTCTTCTTATATATGTATATATAATTT.AGT.TTTCTTTAAT.TTATTATTTAA.TT.ATTTAACTAGACAAATTGG.AACATATTTTTTTTTGCCC.GAAATCTCAGCAGGGCACTGTTCCAATGTGAGACAATATCTT.CAATCTACCTATTTTGAGGAAAAAA.GAATTCTTGTTATTACATAATATACTAAGACTAC.CTTCA.TTTCAGG.TTGACACCGTTCGTGTCGTGTGACCATTT.TATCGGCC.C.TCTCTTCTCGGCGCAAATACCAAGTCTCAACG.TCCAACTTCTCTCTTCTCTCTCACAGACAGACTAATATAGAATATGTGTTATATATAGTAATGAAATGATCAATCGAATTTG.TATACTAA.TAGTTATCAAATTATTAAAAAAGTATCAGCTCC.ACTTAAGATCCAAATCCCTCATCATCAACTCTCCTATATAAACATT.CGA.ACTCCTGACAATTCATCTCATAAAAAGGTTA.TAAAAA.AAAAAGGAAAGAAAACCCAAACAATGTCTTCAAATATA.TTGGCC.ATGGTGGCCATG.CAACTCCTCCTTATA.CGCATAGTTTCTCAACG
JJ=    87  MV=                TCACATCGGTGATTAACACTGTTTTTAGTGCTTAATTAGTTCCCTCCCTGATTAC.AAA.AGTCCGTTAG.TGATTACGGCATGA.AGAGACAACGGGAAAGAGG.AAGAAGCATATCTCTCTCT.CTGTCTTGTTCTATGAACGAGACCACTTGCTTTAACAGGCGG.TGCTAATTATTTTCCAGAAAATAAA.AAACCCCAAAAATCTGTACGACAAACAATTTATT.AATCA.ACTCTTT.TTTTTTCTTTCTATAAGGTTAATGGCCAG.ATTCTTTC.T.TCTCTCACACCCATTAAAATATTTCATCAACT.TGTCGGTAAAATTAATTCTTGGCTTATTCTATCTTTCTTTCTCTGTCTTCTTCTTTCAATTTTTCAATAACAATAATACAGA.TGTGTATA.CATTAGATACACGTATACTAGTACTAAACTTCA.CTGTGTGATCTGATCTAGAGTTTTTATACTATCAGAATAAATAATA.GTC.GACAATTTGGGATTTGTTTATGGTTTACTTC.ACATGA.ATCACATACGTTCATGTCGATTCCTTTGAGATACTGTC.TCGATT.TCGTTTTTTTCT.CTTGTTTAATTTAAA.ATTATTGTAAAGAAGAA
JJ=    88  MV=                GACGAATAGAGGCGATAACAGACAGACTCAAGCGTTTCTTGCTGCAAATGGCAGG.TGA.GATATATCAG.GAAAGGATAAGAAA.GGAAGAAACTTTTGGGATA.TCAGACAAAAAGAGAAAGA.AAGTGTTGCGGTTTTGCAATGTAGAGTCGACTGATCTCTGGT.GGGGTCTTGTATGATATTTGTGTAT.TTTGTTTATTCTTCATTCTTGTATGATATTAAGA.TTTAT.TAGTCCT.AGTAGAATCAATCATTATTGTTATTTTGG.TATTTCAA.T.TGCACTAAACGGTCTAACAGAGACAAATATCG.ATCCAACTACCAAGAAACTTAAATAGAAGGCTTCACTCTCTTGCTTCTTTTTGCAGAACCTGAAATTAGCTGCAATGTCTTC.TTCAAGTA.CCCTTATAGCTTCTTTTGCTTCATGTCTACGCA.TAAACCCAACTTCCTCTCTTATCTCAGCATTTCTTTATATAGTTAT.TTA.GGAACAAGTCGTAACTTCTGTAGAATTCAAG.TTCTTA.AATTTCGAAGCAGACAATGAGGCCTAAAGCAAATCAAA.ACCACA.AGCTGAAGGTTC.TCCTTGTTTTTCTTC.TTGCCACCTTAAATATC
JJ=    89  MV=                TTAGATATTTCACTTAAATTCTTACTCAACTTCAAATATAAGACATTGTTATCTC.TAA.TAAAAACATC.ATGACATGCATACG.AAGATGTTCAAACAAATTG.AGATAGTGTCGACATGATG.GCTGCAATGTTTGTAAAACCCTAAAGTTTTTAATTGAATTAA.TAAAGCAAAAGCTTAACTATCAAAA.TTAAAAATGTCGAAGATTCGTGTTTACTCTAGCA.ATGAC.AACCACA.TTATCAATTTCAGACAATAGTTATTTAGA.ACTAAAAA.A.TAAAAAAAATGGACATAAAATGACTTACAACG.ACCTTCCTATGGATTAAATAGTTAAACAAGTCTATGATAATAAAAAAGAAATACCTTCGGAAAATAAAATGTTATATAAAAA.GGAGCCAA.TGCACAATTGTGGCGACATTATGAAGAAGATAG.GCTAAACAATTATAACAAACTACAGAGTTTCGACTATAAATAGATC.ATA.ACACATATGCATTTCTATCACTCAAGTCAAA.GTTTAT.ATAACAGAAAAAGAAGAATATTAAGTTTTGAAAAAGAA.AAGCGA.AAACAAAAGAAA.TGGCAAAGAACCTCA.ACACTGTCAGCTTTTTT
JJ=    90  MV=                TTTGAAAAGTTATTTTTGGATATATAAATCTTCAACCGAAAAAAAAAATTCCCTC.AAC.AAACTTTAGA.ACCAATATTATATA.TTTGGCCTAAAATCCAAGA.GAAAACTGAGAAACAAAAT.TTGATGAATTTTTTTACACCCGAAAATGTGAAATAGATATGA.TACAAATAAAACATGTGGGGCCCAG.AGAAACTTTAATTTTCGTAATTGTTATACTTAAC.ACTAG.CTGAAGA.ACGTTCCGGTGTTCCGAGATGGAAACACG.TGGAAAAT.G.CTTATTGGCTATAATTTTGAGTTATCCTCTCT.TATGTTGTTTTAGCACCAAGGATATCCTAATGATAACCCTAATATCTGAGCGATGATTAGAAGAGAGCTTCTACAAGTATAA.ATAAAATAACGATCGAGATCTTGTTAGAGCAAAGCCCTAGTT.TACCAATGAGACTTGGCTTCATTTGCCTCCTTTAAATCTCAAAGTC.GTT.TAAGGTTTTTTTTTTTTCAGACGGTCATGAG.TTCTTC.AGATCGTGACATCATCGATATCGAATCAGGAGAAGAAG.ATTTGT.ATAGCGATGGTG.GTAACGACATCATCG.ATATCGAATCAACACAA
JJ=    91  MV=                CAATTCAAAGTTTCAAACCATATATTGTTCGTCTTGGCAATCAAGAGAAGCTGTG.TTT.TTTTTCTCTC.TAAATGGAGAGATC.CCAGAACTGTTTACCTAAA.TCTTACTGAGGATAAATGT.GAGGCTTTAAAAAACAAAGCATCGCTCCTAGTTTTACTCTTA.TTAAGACTTTTGCCTTGTAATCACC.ACTCTTTGAAGAGTTTCATGGACAAATTAACTTA.CCAAA.CTTGTTC.AGTCCATCGCAATCACTTAATAGTTAATA.CACGTTTG.T.TTCTATTATTTGCTACTCCAGTGACATGACAA.ATTGAAAAATAATAATCATGATATTAGGTAAATCCAAACTAACAAGCAAATGACATGACAACAAGAAAAGGAAAAAAGAGAG.CATCTTGG.AACAGAAGCAATACGACTTTTCCTTGTTATTCA.CTCGAAGATGACATAAACACATAATTTGATGACATTTAAAACCAAA.AGC.TTGACTCTTTTGAGAACCGGATGATATTGAA.AGAGAG.GTGAGAATAGTAATAATGCCTCCGCAATTTCATCAATC.TTCCCT.TTCTATTCTCAA.TCCTCTACTCAGGTT.CTCACCTCCTTTTCGGC
JJ=    92  MV=                TATATATAAAATCATTAGTAATGTTCAACAAACGTTATCCATTAAAATTCGAAGT.CAA.GGAGGTGCAT.TCATGAAATATCTT.TTAAATAAAAAAATCAACA.AAATTCAAGAATAATTTTC.TCAATAAAAGATAGGCTTCTTGAAAATATGAAGGAAGAAGTC.TCACTTACGACTTAACTACGTTTGC.ATTTATGAAATATCGTTTCTAATCTCTGTATTTA.ACTTT.CTTCGTA.CTACGTACTAAAATCTATATATTATGATT.ATATATTA.C.GTTGTGAAAAAAACTTGCAAATTGCCTTGAAT.TCAATCATGAAAACCATTAATCCTCTGTCACATACGTTAAAATTTCCATTGTATTAGCCTGGTCAAAACAAACACCTACATG.TTGACAAT.AGAAAATTCAAAGTAAACCTATATGACGAAGTC.ACTTTTAAATTAATCTTCTCCCTATATTTTGATTCTATAAACTACA.ATC.CTAATAGAAGTGTAGGACATACTGCATAACA.GTAAAA.ATGAAAGAAGCATTTGTTTTCCTTCTTTGCTTGACCAA.CAAGTT.TCCAAAGAAGTT.TAATAGTTGCTCAAA.AAAGAAAGAAACTAGAC
JJ=    93  MV=                ACACCGGAACGAACCACGAACGGGAAATCTCTGTATCCGGTACACTCTCGTGTAC.CGT.TGATTCGTAG.AGATCTATAGACGC.TTGAATGAACAACGGATCG.GGTCGGGTCAACACTTAAC.GGATCCGATTCGACTTCATCGGTGTAAATCCAGGTTCCTCCC.ACTTGTTTTTGTTTCTCGAAAACGA.CCACTGAGTGACCTTCTCGTCGAAGCTCTCGTGC.CGCTA.CTAGTCC..GGCGGGTCCAGCACCGATAACCGCCACG.TGGTGTGA.T.CTGGTTGGTGATAATGCAGGTGCCATTTGTGT.GTTCTTTGATTAGAATCTATGAATCACAATCACACACACTTGTTACAATTTATGATTACAATGTTTTTAATAATCAATTTGG.TGTGTTAG.AAACTTACACGAATCTGTTATTACAGACGTAGA.TTGCCACGTTTTGGTTGATAGAGAGAAATGCTTTTATTATATAACT.TGT.GTCATTGTATTTCTTCTCCACCGAGACAGTG.AAACAT.CAATCAATATGAGCAATCATCAAACTGTGAGATTTCTT.TTCTCT.CATTTTGCCCTT.CCACTTTCTTGATGA.TTGTTTGTTTTTAAAGT
JJ=    94  MV=                AATCTCTCTACTTCCATTTTTTTTTTCTTTTTCTTATCTTTTGATTATTAATATT.TTC.TCAACGATGG.TAGAATAGAGGATC.ACATTAAAAAAAATCAAAC.CAATTTTCGAAATTTACTG.AATATTATAACAAAAACAA.AACATGTAGTTCTTTCAACAGA.ACCAATCCAAAAATAAGTTGTTATA.CAGAGTAAATTAAAGGGATAATGAAGAGACAAAA.CATAC.ATCACTC.AAGTAATTGTCTAAATTTACACATCTTTT.GTTATGTT.T.TTTTTGTCTCTCTCTCTCTCTCCTCTCTCTAG.CTCTTGTGTATTGTGATGAGTTTGCCAAGTTGGGAAGATTGTAATAGAGACAATAACAGAAGTACTAAAATTTTAGAGGCTG.CAAAAAGA.CAAGTCCAACATATTCCACACACTTGAGAATGT.GGTGTCTCTCTTTGACTCCTCTCCCTAAATCACTCTCTATTTATGT.ATG.CATCTTTTCAATCCACACACATCTCTCTTAA.CACACA.AATACATATTTATATATATGTAATCCTTAAAGCTGATC.ATCTCC.ATCTTCAATTTC.AATTCTCTCTATTTC.ATCTTTTCCGATTGGTA
JJ=    95  MV=                ATTTCTTGCACAATCTAGATGATGATTCATTTATCTCGGATCTATCCTGAGATCT.AAA.TACACTTAAA.TCTTGCTCTCTGTT.TTATTTCAGCCGTATCCTC.CTCTGTGTGATGTGAAAGG.AAGCTATGTATCACAGTTTGAACACACCATTTTACTGCGACC.TACTTGCAAAGAAGTTCTCTCCAAG.GGAGACGACTACTGATTCAGATCCTCTGTTTTGC.TCTGT.TTACCTT.TATTATCTCATACTGTTGTCGAGATTGTA.CACTTGCT.T.GTTTCTTTTGTCGTCGTTAACACAAGCTTTGA.ATCCTTTTATAAAAAGCTTCAGTGCCTCTGTTAAAAAAAAACTATGTATTTGCCATGAACATGAATTTGCTCATCAATCTTA.CTAGAAGT.TGATTGATAAAGCTCCTTGCTTTGGAGAATTGG.TAAAGCTACTAATTTGACAAGATCATATAAAAAGATATATAAATAC.AGA.TATGGTAAAGAAGAGAGAACACTGGGATCAC.ACAGAG.ATCTTAGCCAATAGACTTTTGAGCTACTCGAGGCATTT.CCATGG.CGGCGACGATAG.CTGTTTTTACCGGTG.GTCTGAAAGTGAATAAT
JJ=    96  MV=                ACATTAGCAATGAAGATCAGTCCATGGATACTCATAGCCATCATCATGATGATCT.TAG.CATCATTTCC.TTCTCCGATCAAAG.TCGTTGGTGCAAAAAAAGA.GCTACCATTTTGCAATCTG.GATCTTCTAGCTTGCGTCCAACCTTTTCTAGTTAACGGTCAC.GGAGGCAAACTGCCTAAAGGCTGTT.GTGAGAAAATGAAAAAGTCAACATCATGCATGTG.TAGAT.TCCTTAC.GGCCAAGGAACAGAATCTAAACGCAGCTG.CTCATAGA.A.TATTCTGGTTTTGCCATATTTCTGTCCCCAAT.TGTCCAAAAATATAGGGGTTATAGGTTATGTTCCTCGGCCATAATTATGACACTTTGTACTAAAATGTTATAACACCTATGG.GCAAGGTG.TTTCTAAATTGGTAAGTCGGAAAACGACGTCGT.TTACAAAATCCGATCTGCACACACACTCACATTCATATGTCGTTCT.TCG.TCAACGTCGGTGAAGAAAGCATAAACACGTC.AAAAGA.CAAAAGCACCTCTGTCTTCTTGCTTTCTTCGCCCTTTT.ACTTCA.ACCCACGAAGAT.CAATTCAACTAAACC.AATCTCAAAACCAAGTT
JJ=    97  MV=                GCACAAATGACGATGAGACACGTGTGAATTTACCAAACGTTCCTTTTGTTAACCA.AAT.GGAATGACTT.TTAATTTTTCCATG.TTTATTTCAAATATTTGTT.TCCGTATTGGGTAATAAGA.ATACTAAAATGATACTACTATAAACAAATTTGGAAATCAAAA.AAAGAAAAAAAAAAACAAATTTGGA.AATCAAATTAGACTTATGTTTGTTTTACTTGATT.AATTA.ATTTGAA.TTTAAAATTAGACAAATTTTGACTTTTAG.TTTTACCT.T.CTGTAGTGCAGTAGTAGATTAGAGAGAATCAT.ACAATTACCCTTGTTTTATTTACGGTGCAACCTCGTGTCGTTTTCATCTTTCAGCCTTGATATGCTTGCCATCTTTACGTCA.ATAGTTGG.CACGCAGTTCTATTTTAAGATAGAAAAACGGCG.AACAGTTTTGAACCAGCAGGTTCAGTTTATGTCGTTAATAGTTTTT.TTT.CCCGAAACAAGTAAAAAGTCACATTATTATG.GTTTTG.TGACTTGTGTGCGAGTTTGTAGAAGCTTTACTGATATA.GAAATG.CCGTTGCCGATG.CAGTCTCTCTTCCTC.TGTTTCTGATTCCCTCT
JJ=    98  MV=                TCACCGCCGGATTCTTCCGATTATACCTCTCATCCGCCATCTTATTTATCCCCAC.GAG.ATCTTGCCGG.AAGTGCAATCCGCC.GCCGGAGTTCTCTCTGTCC.GATTCGTCTTAACAGAAAA.TAATAAATACACAAAATTAGAATTACCACATGGCTTCGGGAG.ATGAGCTAATTAGTACGGTGATATA.ATACAAACACACAAAATTAATTCCAAAACATTTT.CCACG.TCACACT.CTTTAACGACGGATACGTGACGTGAGAGA.GCTTCTGA.G.TAAGTGCCACGTAATTAATAAACTTTAGTCAT.CCAAACATCTCAACGGTTCAGAAACTGTCACGTAATCTGAGAAATTTAAGCGCCTCTTTACAGCCGTCGATTTGGGAGAATC.ATTAAGCT.ATCGTGGCGAGACTTTAATAGGCCTTGGCCCAT.TAATTTAAAGCCCAATGAAACGTGCACGTCACAGACAACAGAAAAT.CAA.AGCGTTGACAGTGAATCGGTGAAGAAGAAGA.GTCTTG.AGTCTTGAGTCTTGAGAGAAAGGAAGAAGAAGCAATTT.CAATGG.AGAAGAGAGGGG.TGATCGACACATGGA.TTGATAAGCACCGATTT
JJ=    99  MV=                CATTTGAAGTTATTGTCGTTTTGCAAAAAGGTTTCTAAATAAATCGATCAACACA.TGC.TGGTGACATT.TATGATGAGTTTCA.AATGTATGAGTTTTGAAGA.AGTTTCAAACTCTTATAAG.GGTTTATAATGTGGGAATTAAGTTTTGTTAATTCGTACGTTC.AAATATAATTGGAAATGTTGTGGTA.ATATAAATATTTTTCCAGTATTCGTACGTTCAAA.TATAA.TTGGAAA.TGTTGTGGTAATATAAATATGTTTCCAGT.AGGGGAAA.A.AAACTACAAAAGTTTCAGAAATTTTCATAATG.TTTTGTGACTCCCACAAATTTTAACGTGTTCGTCATGTAGAAAATCTTTGGTAAAAGAGTGACTAGGGCAGTGTCCCAAGCA.ACGATGGG.TCGGCACTTGGTCACTCCAATGGACATGTGTTA.TACAGTTGTTACCTATCTGAGCTCTAAGTACTGAGTACTAAAAAAG.CTG.TCATATGTTAGCCACATTTTACACAACACAA.AATCCA.TTTTTCTTCTTTCATAACTATCAGAAACAAACACAAAT.TAAATC.AAAGTTTCATTA.GTTTTAACCCCCCAC.AAAAAAACATGGGGACC
JJ=   100  MV=                CGGCCATGGGGGAGAGTTATGATAAAGATGAAGTCATCAGATGCATCCATATAAG.CTT.ATTGTGCGTT.CAAGAAAATCCTGC.AGATCGTCCAACAATGTCC.ACAGTGTTTCAGATGCTCA.CTAATACTTTTCTTACTCTGCCCGTGCCTCAATTACCTGGAT.TTGTTTTCAGGGTCAGATCCGAGCC.AAACCCATTAGCCGAGAGACTTGAGCCTGGTCCG.TCTAC.TACCATG.TCGTTTGCTTGTTCCATTGATGATGCATC.GATCACGA.G.TGTTGATCTTCGTTGAGATTAGAGGTTAATGA.TAATATGCATAGCTTTTCATAAGCCAAAAATCTAATGGTCACTTTCATTATAAACTCTTCCTGTCTTGTTTTCCCACTTAAA.AAGACAAA.AGCAGTTGACTTATAGTAGTAGTCAATCCTCTG.TTTCACGTAACAGAGAGAAGAAGAAAATATTCATAATAATTAGGAG.ATT.CATGATCTGAAACAAAAGCTGAGGAAATCGA.ACAATG.TCTTCTGGTGCCTCTTTCATCTTCCTTTTCTTCTTCCT.CACTAG.CTTCACAGCTTC.TGTTGAAAATGTTTT.CTATATAAAGCATTGGG
JJ=   101  MV=                CATATACGTTGTCAATAATGTAGTGTGCGCGTTGAGACAAAATATAATAGGCTCA.CGG.AGAATCAAAG.CTAAAGGCCTTTTA.ATAAACGGGCCCATTTAAG.TTGTTTGCATCATTCATTC.CTGCGAAAGAACGATACATACACAAATCGGTTCTCGATTTTC.TTTTTCGCTTTTTAGAACCATACAC.GAAATTCTCAAAGCATCTGAACATTATTTAAAAC.TTCTA.AAACAAA.ATTTTTATCCAAAATGATGTAACTTATTA.ACACATCA.A.CACGTTTTATCAACCACAGTTAACCGATACGT.AAGGTAAGCCAAACTTAATCGATCTTTATCGTCACCCTCAGGCTCTCTTAGTTAGCTTAGCTCAGAGAATTCAAGAGTTTTT.TTTTGTGT.GGATATATATATT.TGATTTTTAAGGAACTTAA.ACAAACAAAAGAAACCCATAATTTATTGGTTAAAATTAGATAAAAT.GGT.GGCGTGAGAAAGAGGCCCATTATCAAGAGCC.AAAGGT.ATTGCTTTCAAAGTGGCGGTAACTGGTAAGGTTAATCT.CTGTGT.GCCTGCCTTCTT.CTCAGCTCTTCTCTT.TCTACTTCATTTCCATG
JJ=   102  MV=                CTTTATGTTCGTCAAGCACCATTTCTTTCAGATAGAGTTTCGTATGTCCGAGAAT.TTT.GAAGTAAACA.AACCTAACCATGTT.ATCACCTAGATTGAGATCT.ATACCTTATTTATTGAATC.ATGACATCAGGAGAAACCCCCGATGACCTAACGCTTCTCTTA.TAGTTTATTTAAAACTTAAATCAAT.AACTCAATTAAATTATATGCAATAAAATAATATA.TTCGA.TAGACTT.ATAAAATCTCTAAATGAGTTACCGACTGT.CACGTCAT.C.GATACACGGAAGAGTTATGTTGTAGGAGATTT.TTCAGATTGTGGTTTGACCTATGCTATATTTATTTGACATGGAGGTTTATCTTGCAAAAACAAAATTACATTGAAGGTTTTT.TTGCACAA.ATTCTTATGTTTTCTAATAGAGTTATCGAGTGC.CACGTCATCGATACACGTAAGGATTGTATTGCAGGTGATTTTAGAG.ATG.GTGAAGTTGACTTGCATAATTCTGGAAAATA.GTCATA.TCACATTCGCTTCTCTTCCCACTGGAGGAAATGATCTC.AAACGC.ATCCGCTTCAGG.TATTTTAACTACTCA.AAACAATCTCTATATTG
JJ=   103  MV=                ATGTGTAACTGATTACTTTTATTTCTTATTAAATCTGCTTCAATAGGTTTATTTT.GTCATCAACAAGTA.TATACCTGTACACT.AAATTCTATTAAATCATTT.TTATACTTTGGCATCTTAT.TTCTGATTTGCTATGAGTAAACAAGAGATTAGGGTAATTCAT.GTAGTTGCCTTGGACCGAGAATCGG.AATATGTTTAGTCTCTTCTCCACCATCATGACTT.GAACA.TGAAACT.TTTTATTTTTTGTCAAAGCATGAAGTTTA.AGATACAG.T.CTCTTTGGAAGTCTCCTAAGTGCATGACTACA.TATGTAACTAAATAGATTTTTTTCCTTAAAAAAACAAAATTGTCACGTTTTTCGTGATTTTACTATTCCATCGTAAGTGGTT.ACTTTTCT.TAATCAGTGATGACAGCTAGAGTTGTGGTTCTC.GTGATAAGTTTTTGTCCAAACGATAAAGATAAAAGCATATATATAT.AGC.ACCACAACAACTATAAAGTTAAATAGCAATT.CATAAC.AAGAAGATTAGAGACTACAGAGACAGAGAAGATGGGCA.TGGCAA.TGAAGTCAGTTT.CTAACTTCGCAATCT.TTTTAATCCTCTTAAAA
JJ=   104  MV=                AGACTGATAATGGTTCCGAAGTTTCACTGTTTGTACAGTCTCAAATAAGTTCTAT.TTT.GTCTCTCTGC.AGTTTAGTTTTCCC.CATAGAAAGCATCTCTGAT.GGTTTCAAATGTAGGCATC.ATTAACATTTTCACCACATTGTCCCTATTCTCAAGCAGCGAA.CTCTCTTCCTATGATCAACGTCCAC.TATCTATTCCCAACTTTGAAGAGTTAAGAGACAT.TTACC.TAAGGAA.TCGGTAAATCCTTGTTTGCATTTGTCGAT.TTCATGAG.C.TCCTGTTGCCTGTTGTTGCGCGACCTGGTTTC.AAAACGGCTTCCAAGTTCGATTTCAAGTTTGCAAAATGTGAAGTTGTCTCTGATAGTGACTCCTTGCATGCCCCTATCTCAC.ACATGCTC.GTAAGGCCCCATCACACTTTCCAATTATTTCTG.AGCGGAAAAGTCAAGTGTGGTGCCTCTGCCAGTGGCAATTAAATGT.AAC.CACCAAACATTAGATGACATAAAGTTATTTC.AAGTCT.TAGGATTAAATCAACCCTTAAAGCTCTACGTTTCTCTC.AAAGTT.GCTGAGAAGATG.GGTTGTTTGCTAATT.CTTCTTCTTACATCGTA
JJ=   105  MV=                TATGTAAATAACAGGAGCGTGGATAAAAAAAATGGAAATCACTAACGGCTACTTA.CGA.AAAAATGGAA.ATTAAGTAGTTGTT.AATCTTAATAAACTACTTA.AGAAAAATGGGAAAATAAT.AATTGTAACCGACTTTAATTAATTTACAATGACGCTTTTGCC.CTTCCATCGTTGACGTCATTGTTAC.TTCTTCTTCTCTCCTCCATTTAAAAAACGCAAGC.TTGAA.AATGGAAATTGTTTTACGACGCCAACGGGCATAGGTGATGGCACGG.A.CCCGTTTTAATGACAAATGTTGGACTGGGCTC.AGTCAAAGCCCAATATAAAGTTAAACCACTCTGAGAGGCGCGAGTGGGCTCAGTTAATGACAAACGTTTTTTTTTTCTGTTT.TATATAAT.TTTTAAATGATGGTGGACGTTGGGGATGATGTC.ACTTGACAAGACAGATCCTGCAGAATGATTGATATGAAAACAAAAA.AGC.TAAAATCGTGAACAATCCACCATTGGAGACG.TGCCAT.CTTCATCCTCTGAGATGTGGAGATTCTGCTTCTTCTTA.TCGTTA.CTATTCTTTGAT.GTTAGCGCGGTGAAA.TCTGCAGAATCCCATTT
JJ=   106  MV=                TGTTTTAATGGTCTTATGAGAGTCGTTGAAGGAGGAGATATCGCTAAGACTAACA.TCT.TCCAACCAAT.ATCATCCATACAAA.AAAAAATGAAGGACCTGTT.TAAATAAACAAACCGAATT.GAACTGACTCTAACCGAAATGAAATTTCTCAAACCGAAACAT.AACCAAAACTAAACCGATATCTCAG.AAGGTACATGAATGCCTTGGTATAAGAAAACGAG.TGGGA.GTTTTCT.TATTGAGATTTTCTATCAATATTAATTCC.AAAATTTA.A.CGTACATCAAAAGTGAAGTTGAAAAAATAATG.GGGGAGATGAAGCTCATAAATGGATCATGCCGATTGGTATACATCTAAAGAATTAAAAATTGACTATTTATTACAAGTGGTT.AATGATGA.TTAGTTATATTGTCACTATCATAAAACTATATT.CATTGTTAATGAAAGACCAAACAATTCAAAAGTTTAATATAATGAT.TAA.TATTACAAGAGCATCGTTGAGATTATCGAGA.GAAGAC.TTTTGAGTTTTGAGAGAGAAAGAAACGTGAAAGGAGCA.TAGCTT.TGCGATTTCAGA.TCCAACCTCTTATTC.TTCCAAATCTCATTTCA
JJ=   107  MV=                AATCACATTTTCTGTACGTGGATTGTTCTTTTCCTTATGATATGTTATCTTTCAT.TTG.GAGTCTCAGA.CTTTCTGACATGTG.GCATTACGGGAAAGGTGTG.TGTCTCTCAAACTTCTTAC.ACATGTGGCAGGCCATTAGCCAAATCTCATTTGAGTATCTAT.ACTAATTTGATTATTAGCTTGAGTT.CCTTTCCTACGTAGTTGTTTTAATTTACATAAAG.CTCTA.AATTATG.TTGTGTTCAATGTTTATGCAATAAGTTCG.AACCAATG.G.CCATTGCTAACTTGGATTCTATAACATATAAT.TTGTTCTTAATTTTTATTTTTTTGTTCTTAATTTTCGTTTTCATATGTTTATATCAAACATAAATCAGACGCTTTGACGTGG.CTGCATAC.GTGTATACATTTTCATTTATGAGATTGAAAGAG.AGTATCCATACATTTGTTACTTATACATGCATTTATATATAACTCT.CTA.CTTCCCTAAGAAAACAATATCCCACATCTCT.ACTCAT.CCACATTAGTCAAAGATCTCTATTGGTACTTCTCAAAT.GGATCA.CAAAATCCTACT.AACACCTCCCAAATC.TTTATACACCACATCTC
JJ=   108  MV=                CGTTATATTCTCCAATGATCCTTTCCATCTCTCATCGCTCCCGCCGAATTGCTCC.TCC.ATCGGAAAAA.GATCAAAGGATCTC.TCCCGGCGCCGGCAAATAA.AAAAACTACTCGACTCGCA.GATCGATCGGAAAAACAACTAAAGATTCTTTGGGCTTTCTTC.GGCCCATATAACTATTGTTTTTTTT.AACCGCATGGTAATTTGTTATACGTAAATAAAGG.CTGAT.GTCATCA.TTACGATGTAAGCCAATAAGAAGATGAGG.CGTGCCCA.G.TTTCGAGAAGGTACTAATGACGTGTACCAATA.ATAAAACTGGAACTGATAGGATCTCACACTGCTCTCTCGTCCACGAATTCTGATATTAAAAACCCAAGCCTGTTAAACCTTT.TGATTTAG.TTGCCACGTGTTGATATCATGGTCACTTGTCTT.TTGATTCTCCCGAAACAAAAACAATAGTTTAATTAAAATTTAAAAT.GTT.TGTCAAAAAAAAAAAAATAGGAAGCCTTCAT.CGTCTT.CTGCCGAACATCTCTAGAAAGTCCTACACAGTTTTTTT.TTTCGA.TCTAGCTTCGAT.GAATTGATACAATCT.CTTCTATCTGCCAACAT
JJ=   109  MV=                AAATAGTCAAGCCGATTATCGAACCAGAGTAGCATGAATATTAGCCCAGTGAAGA.CGA.AAAGAGATTC.GAATCGGAATTACG.TGAATGTGATTTCGAATGACTCTGACAATACGTTTTGAC.TTGTGTAGTTTATTGTATATTCAGTTTAACTCTGTCACCCGC.CGTGTTCAACCTTGCTGGTTCAGAG.TTCCACAGGTAAGTTTTTCATAATTTTCTCACGC.TGCAG.TCCACTT.GAGTAGTACTCTAACACAATGTTACAGGT.TGGTATGG.T.TGCCATCAACGATGGGATTCTACTTCGTAATC.ACATCCACAGGATTCTCAAAGCATTTCCGTGAAAAGCCTTACTATCTTGACCTAGTTGATTTGTTAGGATATGAAATTCACT.GATCCATA.AAAAAAAACATAGGGGTACGTTTAGAAGAATAC.ATAAAGTATAGGGACTGAAGCTGCAAATTTATGTTCTCAGTAGATG.TTC.GATCTTTGGACAGAATTGAAGAAAGGAGAAA.CCCTAG.ACTGAGTCTGGTTACTTGAAGGGGATCATGTGAATACG.TCGACT.GGTAAAGAAAGA.AAGATTGCTGCTTTT.TAGATTTAGACCCATTC
JJ=   110  MV=                TCTTCCCCGACCGTGAGTTCTGAGCTAATGCATCTACTTGAGATTCTGAATAACT.TTT.CATGAATCTT.CAATTTGTAAAAAA.ATATTCGATCTTTCTACTA.TAATAGAACATCGTGTGCT.TAATCACGAATGGCCTTTGTTGGCCCTTCTGTAATATGAAGA.TGATATAAATAAATTCCTTTCTCGT.AATTTTCATCTGTCTCGACTTCTCCACAATTGCG.TTTTG.CCCGATT.CGCGTTTGTGTTTTGTTTGGTCAAAACGG.TGGCGCAA.G.GCTGGTATGAATGAATTCTGATTAAATTATCA.TATGTTAAACGTACCGATCATTGTTATGATTATTATACTGGTAAGGTAGTAAACCGGAAATTAAAAAAATTGCACTGGATTG.ATTAATGT.TTTATCCGGGTAAATTTTAGAAAGAAGGGTGTG.TCACGTGCGATGCACGTGGAGCTCTTGCCGCGTTTTAAAACGCTAT.GTT.GTTGACAGCGACTGTTTGATAAAGTCGGCAT.TGTTGT.ACAGTGATTGAAAATCAAAAAGCTCTTTTAGGTCACTC.TCTATT.TTTCGCTCCCTC.GCCGGACTTTGCTGA.CGCCGCCGGTTTATTTT
JJ=   111  MV=                TGCCTTGATCTAATATTATTTTTACTGAGATAATTACCCAATAGCACCTTTAAAA.CTT.GAGGTAACTA.TTTTTGTATTTACT.TAATTAATCATACATACTA.CATATGATTATTAAACGTA.GTATATATCAAGTCTCTAGGTCTATTGAAAATAATTATCATA.CAAGTAATTAAAAAAATTCCCCATG.GGGTCAGAAGCTAATTAATGGCGGGACTCTCTGT.TCCCC.CAAAAGA.ATTTGAAGACATGACTATAAAAAAAAAAG.AATGAAAC.A.ATTTTATTTTGGACTCCTGATCTGTGAAAGAC.TGAAACAGTTCATACGCAAACTGATATAAAATCCAAAATGTTATCTCTAAGAATATGGTCCGTGATCAATAATACAGATCTA.AAATTCAC.CAACTTATATGCAAATTGCAAAATGCAATAAAT.AAATCTTGACCATATGTTACAAATCTACCAGATCATTATGTACAGA.GAG.CACTGCGAGTCTTGATCACACATTTCACCAG.AAAAGT.AAAACAATACAACACCATAAATGTTTCTTCTCCTACCG.ATTTCA.AGAAAGACACTA.ATAATTACTCAAAGA.AGCTTTAAATGTAACTT
JJ=   112  MV=                TACAATTTGAAGTGAATGTATCTTAAAATCACTTACCAGTTCAAATTTTGATGTT.AAA.AAAAAAAACG.AATTGACATGTTAT.ACTTCAGTGACCGGTTGAG.TGACGTCACCTCGTAAGGG.TTATGGTGATGTCATGTAAGACGTCGTAATTTGGATGAGAGT.TGCATTCACGTGGAGGAGCTTCAAC.GATAGCTCCATGAGATGAGAGAGCAGCCGCCGGC.TCGCC.TTGATCA.CCACTTAACCTATCTCTATTCTTCCCTTT.CCCCACCA.C.GCGACTGTTCCCGCGAGTGAGATTTACGCTCT.AATCTTCAAAAGTTAGATATTTCGAATCATCCCACCTATCGGAAGACATGTGAGCTACACGCGCCGTCATTCAATACGTTTG.TTCCCTTT.TATCCGCAACCTCTCCTTCCCATTAATTTCCTC.TCACCTTCCAAACATATGAAAAAGTAAAACATTATATATATAATCG.TCG.AAGCTAGAGATTTGGTTAAGAAAATAAATCA.AAACAC.ACATATAAACATCTGAATTCTCTTACAGGAACCGAACA.TGGAGT.CATCATCGTCGA.CTTTTCTCACCACGA.CAAGCTTAGATCGAAGA
JJ=   113  MV=                ACAATCAACCAGATCGGAACTCGATCCAAAGGTTCCTTTACCAATCGATTGATGA.GAG.AGATAGAAAG.AGAGATAGAGTACC.AGTAGGTTCCAACGACAGG.GGTAACGAGAAGAGTGGCG.CTGATCCAATTCTCAGAGACCTTGTGGTGGATCTTCTCCGGC.AGATCCTTCCAGAGACCGGTCATGA.TCTTCTGCTGAAACGGAGAAAGTGCGTAAACCAC.CGCCT.TCAATTT.CACCGGCTGCTTCCCCATTTTCTTTTTCT.CTTCCCAG.A.TAATCCCAACAACAACAATCCACAGTACGAGA.ACGAATCTCCCCCAAAACCTAAAATAAACAATTCTCAACGAAGCTTATGTTTTTTATCCGATTCCGGTTCAGTTACAATTAC.AATTGAAC.CGGATGACCGGCTGCAAAATTTATCCTGATTTG.TTTCGGTTCGATCCGGTTTGAGTAAACCGAAATAGATAAATCACTA.GTC.CAGACATAAATGATGATGATGATACAGCTAG.TGTTCC.GGAGGAGAAGGACGATCGATCTAAGGAGACGATGAAGA.TCTTCC.ACGTTCCTTGTC.TGCAAGACAACTACT.CTTATCTGTGGAAGAAG
JJ=   114  MV=                AACAATTTTTTTAATAAATTGTTACCTTACCACATATAAGCTTAATCTGGAATGG.TTG.TGATTTAATC.AATGAAGATATTGC.CTCAAACCTGAATAGAGGA.GTGAAAGTGGATTTCAATT.GGTTGGTTATCAAACCCATCAGCATGATACCTGTTAGTTTCT.CGGCCATACCACTCAATCATTGCCA.TAAATATCATTGAAGTCTACTAGTCTGTTTGAGA.CATTC.AACTCAC.ACAAGTGGTGGGTTATTTTCTCTGACAAA.CACGGCCA.A.ACAATAAAATTGCTGAAAACAAGAAGTTGCCT.AAAAAACCAAAGGACTTGTGAGAAAAATGGCAAATGCGGGCTAGGATGGGCTGTGGATTAGAGGCCCAATATGCCTAATGGG.ATACAACA.CGACGTCGTTTAGACCAGCCATAGTTCTCTTGT.CCGCCAAGACGGGAGAGACTAAGGAAAAGCATAAGAAGAGAAGAACCAAA.GAAGAAGCAAAGAAGCACTGATAAATCTCTG.CAACTC.AACAAATTTCTGAGATTAGCTATGGAAGGTTCTTCATC.TTCGTC.TTCGTTAATTTC.CAAATCGGACGCTGA.GTTGGAGGATTCTGTCT
JJ=   115  MV=                ATCCATAGCGAATTGGAAAAAACGATCACCATGACCAAAAACCAAATCGATGAAG.GTT.CGTTCAAACA.CCCAATACCTTGAA.GATGATATAACAAAGAAAG.CAGAAAAATATAAAGAGGA.AAAGATAATCAACGAACACGAAGAAGTTCGTGGATCCATGGT.TTCGGTTTTTCATCTTCGTCTTCTT.CTTGTCCTCTGACTCGTCCTCATCAATGGGTTCA.ATCTT.CGCCATT.GTAGTCCCCGTGACCAATACGCCGATCAA.GTTTTCGC.G.GGATTCCGAGATTGCTCTTCTTCTCCGATCGA.TTCGTCG.TTCGTGTTTTTTCCCTCTGAGATACTATTATAACTTGAGCAAGGTAGGCCCATTTTGGGACCATAGGCCCAATA.AAGAGAAA.AGCCCAAACTACGTACGTAATGTTGACTAGTCA.ACTAAAAGTGGGAACTTGGGCAATGAAACGATCTTTTTCTACATCT.TGT.TCCTCTGTTTCACAAGTCTCTTTCCAGTTAC.AAATGA.GCAGCCACGACCATAGAAGGTTTGGAACGGCGGGTCCT.TTAGCT.GCGGACGAAGAA.GGTCAAGGACGTTTT.GAGAGCTCGGGGT.TCT
JJ=   116  MV=                TATCCTCTTTGTTTCGTATAATCAAATGTGGGATTGCATTCTCTGATCTTTGTAG.AAG.AGTCTTTGAG.TTAGAAGTAATGAT.GGCATGAGAGAGTGTTGAG.GAATTAGTTTATGTGTCAA.TGTGGATGGTTCCTTTGCTGCAACTCTTTTTTGTAGTAATAA.TATGAGTATATGATGTGGGCAGTAG.TATTGTGGTAATTCTTCTCAAGTTGTTAGCATTT.TGATT.TACTGAG.ATAAGGTCAGGAGTTG.TAGTGGACTCAT.AAGATTAT.G.TACCAAATGTTGTTACTTCCAATGTGATAAGC.TAAGCTATGACCAATCCATGAGGAATATTGTTCCAGCCTTTTTGGGTCTCATTCTCTCTCTCCCCGGTCGCGGTTTACGGAT.TGGTTTTT.TGCTTGTTTGATTTCGATTGGATAAGTTCCGGT.TAACCTGATTGAACCGGTTTTAAAATGTTGTAATCCGATAATTATG.ACT.CAAGTCTAATGAAATCTCTGAAATGTGTAAG.ATCAAA.AGTTTATAAACGCAGAAAACTCAACTTGAGCTTGTTGG.TTACAG.TAACGAGATCGA.CAAGGAAAAAAAATG.TACGAAAATAATAACGA
JJ=   117  MV=                TTCCTCTAGAAACGCGTAATTCCCG.GTCGATTTAGAGTTTTCTTCTCCAGTTTC.TGT.AGCTGTCGAA.ACTGAAGAAGGAGG.GAAAGCGAATCTGAGATTG.GAGCGGTGAGATTTACACG.AGTAGAGTAATGGATATCTATGTGAAGAAGACGAGAAGCCAA.ACTTCGTTGATTGGGTTGGTTTGAG.AGAATCAACAGAGAAAGCTAGTGAGATGCTTAAA.GCCGC.CATTGAC.ACACACACACACGATTTTCTCCGATTTGA.TTGTGGTT.C.AGTGTTCGCTAATCTGTTTATAACGAAATAAA.ATGGATAAAGTAACAGTCATACACTAATCTTTAAAACGCCGCGTTTTGAACTAATCATGAAGCTCAGTAGTTATTGGGCCCT.TATGGCCC.ATATACTGATATAAAAATGAGGAAACTGTTATA.AGCCAGTAGCTATTTGGGCTTAAGGCCCATATTGCGATATATATAG.TTT.TAATTTTTCCGAAGTTCGGCGA.TTTCAGAA.GACGGA.GGAGGAGCGAGGACGGCCGCCATGGATCCAGCAGGAGC.ATCGGT.GGCCAGCGCAAT.CGGAGGAGAAGGAGA.GAAATTCGCGGTGGGAA
JJ=   118  MV=                ACAAAGATAAATTGCCTCTGATCCTGATCAGTTCCTCTTATTATCAAATTGATTC.ATA.AATCCAAGGT.AAGTAGTAATCACC.CGAATTCTAGAAACATATC.CCTAACATGCTCAATTACA.GAGAGACAAAGAGAGAGAGGTTCACCGGAACCCTACCTTCCG.GCTTCACATTTCAGTCAGGCAAGCG.CTTGCTCTTCTCCCAGTATAGCAATCCTACCCGG.GTGAT.TCAGTTC.AAGCGTGTGTGAATATCGATTCGGCTCTT.TGGGCTTT.T.AACTAAAGGCCCATTATAATCTAAAAGGGCTC.CACCACGTCATTTTCAATTCGTTAATTGAAAAAACATATTCTTCACGTGCCGCTAACAACGACCTGGAGAATTGGAAATATC.GCGGAACA.AGAACGCCAACGTGTTCTTCGGCTGCTTTAGAC.TTTTCTTATTATAAAAAGTCAAACCTCCTTCTCAACCATAAATTAA.ATT.TCCACTGTAGTGTCAA.GTTACATAGAAACA.AAATCC.ATGGCTTCAGTGAATTCTCGAAGTGGTTTCTGCAACTC.AAACTC.AACATTCTACAG.CAAACGAACACCAAT.CCCACTCCCGCCAAAAA
JJ=   119  MV=                TTGTTACCACTGAAAACAAAATTTGAACTGCTTCTAGCTCAACAGTAGGTGTATT.TTA.ATGGTTCTGA.CCAACATCCGAGTA.GTTTTTTTGTTAATTGAGA.CAAAAAAATCGTTCTTTCA.ATTCTACAATACTCGTTATCTAGCACATAAAAGACGATGTAT.GAACAAAAGGACACACGAATCAACA.CAGAGCTAGACTAAGAACCTAATTTTGAGGAAGC.TAGAA.GCAGAGA.CGATTCCGTATCAAACAAGAAGACTAACG.AAAGAGAG.A.ATACACAGCTACGGAACTGAAAGCTGGAAGAA.CAACTGAAACCACCAGAGGAGAGAAACTCGAAGAATTAGGGTTTATTTGTTTCAAAACCCTCAATTTCAAATCAATTAGAGT.ATACCGAA.AACAAACCGGTTAATCCGGTTATTCAAACATTG.GTTTAACTTTAACCAGTAAACTCAATTGAGGAAAGATACTTAATAC.GGT.GTTTGAACATAATCAATCTTCCGGAGAAGAA.TTTGTG.TATAACTGACGGAAAAAATCCGACGCATCGACGATATC.AAATTT.TGATCTGAGATT.CAAATTCCGGTGATA.ACGCGAAGAGGAAGATT
JJ=   120  MV=                TTGGATAATTTCTTCTTCTGCGGTGATGATTTTATGAGAAATTCACATGTCAGAC.TTC.AGAGATTCTT.GTAATCTATGAGAA.TAAATTCATATATCTGAGC.AGAAGATTCGAATTATAAA.AGACTCACACATATACATTGACCGTTTACAGAGATGGAATCA.TAGAAACAAATAGAACAGTTTGATT.TATTTAACCAAATAGTTCAATTAATGGAAGAGGT.TCAGA.ATCTGGT.CTTCGGAGTTGTCATACTATTTAGAAATC.TGGTCTTA.T.AATCTGAACAATCCTAATCCCACGGTTCAACA.AACTTTTGACATGGATCAAACATATAACAAACCATTAACGATAAAAGACTCAAATCAAGCGAATTAAAAAACAAGACTCAGG.TCAACAAA.CCATATTAGCCTACGTTGCATCACGATAATGAA.GAATAACTTATAGATCCATCCCCTTTTGTCTCCTAATTCTTAATTT.TTT.AGAAAGAGATCATTATTGTTCTCGGATGGAG.ATATTT.AGAAAGGCAACGATTGTACGTCTCCGTAGCCACAACGA.CAAATA.CCTAAGTGCCGA.TGAAGATCAAGAATC.CGTTCATCAAGATCGCT
JJ=   121  MV=                ACACCACTGTCGGACTTTGACCAAACCATCGAGAAGGCTGGCATCGCCAACTCTG.TCC.TCGTCCAAAA.ATTCTAGCTCTTTT.CTAAGCACATTAGAGACCA.ATTCTATGGTTACAAAATA.GCATCATAAACTTTTTATTGACTTTTCGCTAGTCTTATGTTT.GACTAGCGAAATTATTATTGGTCAA.ACGCTGTGTAGTCGTCTTTGATCATGAAAAAAGT.ACAGT.TTACGTA.CTTGTTGAGTTTTATACTTTTTATTCTCA.CACAAGTT.T.CTCTCCTTAACTATAGAAGTTAATTGATCAAA.TTAGGACGTTGATGGCGTCATAATGAAATGGGATTGGTGAATTAAACGAAAATTGACGACTTACTATTTGACGACCATGTAA.AACGTTTA.CTTTTCAGGGTTGTTTTGACTTTTTTGACTCAC.CTGCCATTCTGTCAAACCGTGCGTGTCCATGTTTATTGATTTTTCC.TTC.TGTTCTTTCCACCTATGTGTGTGTGTCTCTG.TGATGT.TTATAAAAAAAAACAATAAATTTTTTTAGAAAATATCT.GGATGT.TCCAGGTTTGTT.ATTCGATTCAGAGCA.AAACGATTAAGTGTTAG
JJ=   122  MV=                ATTATATATCTCTTGGCAGTGAGCAAAAGTTGTTTTGCATCAGCATTATTATTGT.TTT.CAATCAAACA.GCAAGCAGTATTAT.AAGCCAATGCTTGAGAAAC.ATATCCAGCTGAAATCAAT.GCCGCCACTAAACTGACATCTAACCACTCAATCTTGGACTTG.CTCAGTTTCTGATACACATCCACAC.AAGCATCTGCTTTCTCCAAACTGTTTGATGCTTT.GTAAG.TTCAAAA.GTTAAACCAAATTTGTATTTAGTGGAATT.TTTGGTTT.A.GTCGGTGAATTTGTTTACTACTGATTGTCTAA.TAAGCGAAGGAGGATGAATAAACCAATATGCAAATTCTCTCTTTAACCGGTTTGGTCAACGGTGAATAAAATAAGACCGTTA.AGAAGGGT.AAAAGCGTAAATACAACAAAATATTTAGGAGCC.TCTCTTCTTCTCTTTGTGACCGTTACGAATCCAAAAAACAAAATTG.CAA.ACTTTGTGAGGAAGAAGAAGACGACACAGTA.ATGAAG.GATACAATCTCAAACCCTAGTTTGGAATCTCTGCTTTT.TCCTGT.TAATCCAATGTC.AGATACACAACAAAA.ACTCAAGCTTTTGGTGA
JJ=   123  MV=                TACGGAATCATTTTTCTTCATCGCGAGGCTTAGAACTCGATTGAAGAGAAGGAAG.AGG.ATTAGAGCCC.TTGATG.ATCCAAC.CGAGTCCGAAGAAAAAACC.TCCAGCTAGAATCGCAGTT.CCCCAAGCGTGTGAGTACCATTTACTGTATTGCCGAATCGCG.AATTTCCATTGCTCCCTTAACGTCG.CCTGATCCGGATTCACCGACTCAGGCGGGTTATA.ATACC.TTTTACC.CGAACCCGATCCGATCTCCGGCGTCGGTT.TTTTCGCC.G.ACGAAGAAGTATTGTTGTTGTTATCAGGGATT.TGGCTCTTCTCCGCCATTGTCGTCGTCTAGATTCTTTTCTTCAGATGTTGAAAATCATTTTCAGAAAATGTGTATTTAACTC.TAAAGCCA.CTGACACGTGCAAGATAATGCCACGTGGCAGTT.TCTCGT.ACTAAAACGATTCCGTTTCATTGTTTCGTCTACCTCTAA.CCC.CACCTTAGGGTTTTAGTACTCTCTGTGATTT.TTATCT.GTTCGTCAATGGCTTCCATTTCTACTGCTTCTTCTTCT......................................................
