# Supplementary material for: Multiple Alignment of Promoter Sequences from the Arabidopsis thaliana L. Genome
Source: Genes (Basel). 2021 Jan 21;12(2):135. doi: 10.3390/genes12020135 (PMC7909805; doi:10.3390/genes12020135)
Supplement: Supplementary file 1 [file genes-12-00135-s001.zip › Multi22.txt]

JJ=     1  MV=                ACTATAGTTTAACACATT.ACTACGTCTACATGTTATATTTAATCATCT.AATTAATTTGTCTCGATTTTTGTTTTTTTTCGATTCTACAGACATACGTTAATG.TTTGCTTATTCCACTCCCCGATAATA.A.TCAAAATTTAAATAACAATCAAAC.ACTTACCCGCTGTTT.TGGTCTGTTTCTAACCAAACAATGATAATCATTTTGTCATGCTCATCCAACATTAGCACAAGTCT.AAACAG.GCCTT.ACACATCAGCTCAATAAAGCCTTAATAGGCCCAATTAAAACAGTATGGGCCCACATTCTTCCTTCTCTTAAAGCCT.AAACAGTTGGCGCGTCAAAATCACGTGGAGGAGCACTGAAGCCAGTAGGTGTCTCT.TCACAGGATCATTTCCTTAAAGCTCATTATCACAAAAACAAATCCTT.TTGATTATT.ATTACTGAAATAAAA.AGCAAAGTGAAAAAGGTTTTAAAAACTTTTATTTTCGCTCTTCTCCAGAAACATTCCGTTTCAGATATTTTTGATTTTTGAATTTGTTTTCGCTCTCTCTCTCTCTCTGCTT.AGATTAGATCTG.TTCCTGTGAA.TTGATTCTCTGTTTCATCGT
JJ=     2  MV=                CTACCTGATTATTTATTA.TCTTCAAAATAGTCAAGTTTGAG.GCATCA.AGTGGTAGAATGTCTAAATCCTTACATAATTTATATTTATTTTTGGCAACATAC.ATAACATAATTCAACACTGTTCTAAG.T.AATACATGGCTAGTGGGTTATATA.AGATTATATACTTCA.CTAAAGGTTGATAAATCAATTCTCAGTTTGCATTTTGCCAATATACCTCAATTTATCATCTTTAG.TCCCAC.AAATG.ATGGCCACTTTTGTCGTACTGTATGTTTGTTTTCGACTTGTTTAAGTGTTGGGTCCCCTCATTGATCAATTATTGA.AAAATAAAATGGGCCTTACTAAAAACATATATTTGGGTTAACTAGAGAGAAAGCCC.AAATACAAAAAGAGAATCATCAGCGATTCAACAGAGGCTTGAACGCG.CGTCAAAAA.GCTTAGCTCAAAGAT.TGAATTTTGATTTTCACATGTTTTTCTTCATAGGCCAACCATTAATGGCGTTGACTTTGTCAATTCTCTGACAATTGTAATTTCGTTCTCCTGAAACCGTGGGAGAAAAGAA.TCTGCATTTCCT.TCAAGTTCAA.CGTCTTCCAGGTTTGATTTT
JJ=     3  MV=                GTAATTAGTGGAAATACA.TAGTAAGTATCATTGGTTTTTGC.CACATA.TGGTGAGCAATTTTTTATTTTAAGAAGGGAAAATCAATTTGTACATAGATTTAT.GTCACTTATTCAATTGAATAATACAG.AAGGATTTAAAGTCTAAAGTAAAAAC.AGGCAAAATAATAAT.ATGTTTTTTTCTTTGATCGCTCAGATTATCGTATTAAAATTTGGATTATGACATAACAACGATAA.TAATAC.AAACT.AGTTGGTTATGAACTCTGAATAAATTATTTTAAAGAAAGAATACTACTATTTAATTATAAAATGACTCTGCATCAT.ATCAATAAGGTAACCTCGTTATTATAAACGTCACACTACACACTATTAGTATTTTA.ATTACACAGTGAAAAAATTTAATTAATTACTAATCTCTGTCCAGGTA.CATAATATT.ATTCCAAGATACGGT.CCTTCGTTACTATAAACTCTATAAAAACCAATTTTCACTTCCAATTGAATTGGGAACAAACCAAATCTCTATCTCTCTCCATTAGAGCTTGAAGCAGCCATAGCCTAACAAA.ACCTTCAACAAT.GGCTTCAATG.GCTGCCGTCTTAAGCAAACG
JJ=     4  MV=                TCTGGGTCATGATCATAT.TATTCGTTTTGGTTGAGTCATAT.CATAAA.TATAATGATAAATTGATATTGTGTCTTGTACGCTTTTACCTAGTTTTGGCATTG.TACTTATTATAGGAAACTGTTCCTCG.C.TGCAAAGTTGTAAATATTATTCAC.GGGGAATTATTCATA.GATTCCCTTCACGTTTTGAAAAATAACAAAACTGACAGATCAGCCAGTCGTTGAAGTTGAAGAGC.CCACCA.CGAAA.TGTTTTATCTCAAAGGTAATTTACGTGAGTAAAATCAAGACCGTAAGATCAGATATCAACAGCTCTCATACATCTG.GATCATGCAGATGACAATAATGATACTATGAATTTTACCCAACTCTTGTAGTGTTA.TAATTATTAAAGGAATCTGTTTCTACTGTAACATTTTTCACAAACTG.CCATAGATT.TAAAACAAAACAAAC.AAAACAAACATCGAGAATCAAGGCGAAAAGAACGCTGAAGTGGTGGCAAAGATGAACGAAGCTTTGAGCTCAGGGAAAGTAAAAAACGGAGAGTTTTTGACTGTTTACTTGA.AGGAGAAGTTAC.CGGACAGACT.GCATTATTCCCAGAGTTAAT
JJ=     5  MV=                CCATATCGGATTTACTAC.TACTACTATTCTTCACCCTAGAA.CGGGCA.TGAGATCGTCGCATCAACAATTCAAAAACCGCCACGAGAACGAAGAACAAGGAA.CCATAAGATCTGGAAGAATTCAAATA.T.GGAAAATTGAAATTAATATATATT.TTCGTGAATTTTCGA.TTTTTTCTTCTTTTTTTGAAGCTTTTATTGAACCGAGAATACTGGAGATTGAGAGGGCCGCCGTT.AACCAG.CGCCG.GTGAAGCTCGCCGCCGCTCTCAAGTCTCCGATGTCGTTCTCGGTGATAGAAATAAAAATAAAAATAAAAGAGATTA.AAAAGCAAAATTAAATTGGAAAATAAATTGGTCGTTGTAGCGCCTTTTACGATTTT.TATACCTAATTATTAAATTACAATTCGGGTCGGGTCGGGTTATTTGA.TTATTAATT.TTGCAATCGGGTCAT.GATCACATAACAGGCTTATCGTTATCCTCAAGATTTGTCAGTTTGAATAATGAGAAGCTCAAAATCAGAGCTTTAATGGCGATATCTTCAGCTTCACTAATATCATCATTCT.CACACGCAGAAA.CGTTCACTAA.GCATTCGAAAATCGACACCT
JJ=     6  MV=                CCGTTCTCTTCAGGCGAA.TTACAATTAAGCGTCGTGGATCT.CCTCAA.ACTCATCTCTCCGTTGTCGGGGAGCTTTATGAGTTCTCTAGTAGAGGACGGAGC.AGCTTCTTCAGGATTGGGACACCAGA.G.GACAAGAGAGAGACATTCCGGTTC.AGATCTAGAAGAAGA.ATGGAGATCCAATGGAGCTTGAGCCTCTTCTGACTCACATTTGGCCGGCGATAACATCAGAGAATATAAAGA.ATCTA.AAAGGGATCCAAAGTAGCCAATAGGGAAACAAAACTGAAAAAGGGAAGAAATCAAGTGAGTGTGTATTTTTTGACT.ATTGTACTTTTTTTGCTAACAGACTGTCACGTGTCACACGTGATCTTCTTGCACTC.TCTGTTCTTCGAAATCAATTAATTGCAATTAGTACATAATAATAGTG.TTACAACTA.AATTAATTATTTTAC.TAAACTATTCCGTCGTTGGTTTATTTCCCGATCAGAAGTAAATATTGATCGCTGCAGAATCTTAAACTCTGCTTCTCTCTAATGGCGGCGACACATCTTCACATACCGCCAA.ATCCTAAAACCC.AAACGTCTCA.CCAAAACCCTCCCTTTTAAA
JJ=     7  MV=                TCTATTTCACTCCCCCTT.CACTTCAAAACATCTTCCAATTC.TTGTCC.TCACATCAGATCCCTGAACTCAAATGATAAAGAGTGTTTTTTTTTTTCCTTTTT.CCCCTAATATCTTTTACTTTTCAATG.C.TAGACACTAGCCCTGGGACTAAAA.TCCGCTAACCGCGAA.TATCCGGATCCGGATCCGTGATCCGCTCCGAAAAATCGGATATCCGGACTAAACGGATCTGAATA.CGGATA.ACAAA.TTTATGGATCAGACGGACCCGGATCCGGAGCCGGATAACAAAAAAAATTACATCCGGATATCCGGATCCGTCAAAA.TATCTACATATTACTAGTCCTGAGACTAAAATCCGCTAGTAATATGATATTACACC.AATTAAGCTTATACATTGATATCATGGGCTTAATACATACTGATATT.ATTAATCTT.ATAGCCCATATAAGC.CCAATACGACAAAGTGACATAATTTGAGTTTGTTTGTGATTTGGTGGGACACGTCATTAGGGTTTCACAACTTGTCTTCTCTCTGCCGCCGTTCTTCCATCACCATCTCTTT.CACCGTCTCCAA.ACCATCTCCT.TCACCGTCTCTATCTCAGTC
JJ=     8  MV=                CTTTGGTTGTTTTGAAAA.GTTTAGGAAAAAATAGGAGGCAG.AGCAAA.TAGATTATGTTATAGAATTCAGAGAAATGCATATTTATATAAGAGGAGCAATAT.TTTGTGAATTCTAGGGTTTTCAGAAG.A.TTTATTTCTTAAATGTAATAAGTT.TTTAGTAAAGATATT.TGTTTGATAAAACTTGGAAAAAAAATAATAATGACGACCAACTATATCGTTAAACAATATCTTAC.TGAAAA.AATTG.AGATAATCGCCTATGAGATGTTTAAAGTAAAATATTTCAAATAAAGTTCTATAGGAATATTGTAAAAATATGTTAC.TATATAAATTTCTAAACTAAAATAAACTCTCTCTAACTTTGACACATCAACCTTTT.TATGTGATGAGAAGCTGACACATCATTAAAACAATAACCAATCAAAA.CATTACAAA.TACTACACATCAGAT.TAATATCTGCCACATCAGATTAAATAGATTTATTCAGCTTGTTGGAAATGAAAAAATTAAAAATCTTGAAAGAGGCATTCCGGTTACATCATGTGGCGCCATTCAACCTCCC.TCACATGTCCAC.TACTGATGTT.GTGGTGGATGGTTACTTCAT
JJ=     9  MV=                TTTTATTTTGGGTTCAAA.TAAGAGATGCATAATATTTGATT.ATGCAA.GTTCAAAAAAATATTTGATTATATAATAAAAGAGATAAAGAGAGAGATGAATAT.AGAAAAATATCCCACTTGTTCTTCTA.C.ATAACAATAGATTAGAATAACATT.TAATATTAAATTATT.TGTTGACCATTTAGTGGAATTATTTCATTATTTTTAATATAAAATGTAGAATAGATAGCTATTGT.TATCTA.ATAAA.AGTAGATATTCTATGGA.GATGAGATTATATGAAACAAGTCAAATTGTAAGCCGTCCATCAGATCAATGCTTTTAA.AAATGAACGGATAGGATCGTCTAATTCACGATTAATTGAACAATGACATTGGAGTG.GGACCTTTATCCTTGTCTCCTCACACGTGTCTGACACGTTTGCACTC.TTTCAGGCG.GTTGACGCGTTTCGC.TTTTCAAAAAACGACAGCGTTTTTCTTTGGCTTCGCGGAAGAAAACAGAGTAAATTTAGATCGAAATGTTTTTTTTTTCTTTGGTTCTGTCTCTGTGTCTTTTTCTCTGAAC.TAACTAATCAAA.ATCCACGAGA.ACAAACAAAAACTGAAATAG
JJ=    10  MV=                ATTTTTCCCAATTTTGAA.TCATATATCTTTGCAATGATTTT.ACTGGT.GAAGAGCTTCAGCTAATACATGTTAACAAATTTGTATGTTTCCTTCTGTTGGAA.GTAATCAGTTTTGATAATTGTAAAAC.A.CATATGTTTCTTATATAGACGTTA.GATATGTATATTTTA.ATCAATACCAAAAATAAGAAATAAAAATAAATATACTTTTTTCTTTATAATGGTCATTATAATTA.TTAGAA.AGGCT.TATTTTAGTAGATACTACATATGTTGAATATAATCTAATACAAAATCTTTGTTTTAGAAAAAAATCTTAAAAACTA.ATTGTTGATGACACATAAAGAAAGAAATCTCTTAATTTATCTTGACTGTATAATGG.ACCAATCTCCTCTACTAATGGGCCTTTATAATGTCCCGGATATTACT.TAAGGGTGT.CCTAACCCTCAAAAA.GTAGAACACCTCTCTTTCTCTTTATCCTTAGGTTTTGTTTGATTTTCACGCAAAGGAAGCGAAACGATGGATAGATATTGGGAACAAGACCCGATGAGGCCGATGGTGTACC.GTGACTTTCTGG.GTGAGATGGA.GTATCCAGGATACTCGATCA
JJ=    11  MV=                TTGTGGTCAGAGCAAGCT.GACTCGACGGTTTTAGACTCACG.TCTTTG.GCCACGTGCCTCTGCGTTGGCGGAGAGCTTGTGGTCAGGGAATAGAGACGAGAG.AGGTGTTAAGAGATGTGGTGAAGCCG.T.GGACCGTTTAAACCTGTGGAGGTA.TAGGATGGTTAAGAG.AGGGATTGGAGCTGAACCTATCCAACCATTGTGGTGTTTGAAGAATCCTGGAATGTGTAATACAG.TCCATG.GTGCT.CTTCAAGATCAATAAAAACAGATAGTTTCGAAATTGGATCCGAGTCAAAGAAAGCATAAACATGCTCTTGATCAGG.CTCTTTTGATTGTTGTATACATACTTTGCTTTGTAGTTGTGGGTTGTAATTCTCAA.ATCCTGAAGTATGCGGGGTATTTTGTATGAATAGTTGAAAGTTATGG.GGCAAAAAT.GGAAAGTTTCTTTAT.TTACCGTACTACGAAACAATTATCACAACCTCTTCCAAAGTCTCTGCCTTTACGAGACTGAACTTGAAGAAGAGACCCCTAAAATCCGATACTGAAATCTCCAGGTTATTGA.AAAATCACAACT.TTGAAAAGTT.AGATGGCGAAATTTGTTTTG
JJ=    12  MV=                GTCCTAAACGCAAAAAGT.TATCTAATATAGTTCAATAGTAC.CATATT.TGTCATGTTTTTTCATCGTTATATGCAGTCTTCTGGTGGAAATTTTCTTACTAT.TTTCCAACTATAACAATAGAAAAATT.A.TAGCTAAACTAAAATTGAAGAAAA.AGAAAAATTTATTTC.CAACCTCTTGTGATTGGATGACTACGAACTTAATCATGCACCTATCCATACCAGAGTTCTACTGA.TTTTTT.GGCTA.AGAATCTCCCTCAGAGCATCAAACCAATAAGATATTACCACGTGTCACTGAAATCCAATTCAGCTAAGCCATCCAA.AAACTTTAGCAACGTGGCCGGTTATTGCACAGTCGTATTCTCCGATGTATTACCAA.ATCACCCTTAACGTAACATTACAATATACATAAAAGCTGAGATTAATATAAGGGTAA.CATCGTACTTTTCAT.GACCATCATTCTTCTTCCCCGAGCCCGCCTAGCTTCTCCGTCTCTCCTCCATGAAAAAGCTCACAAACGGTTTTATCAGTTAAAGCTTTTTTAAACAATGCACTTCTTCTTC.GTGCCGAATTCT.TCGTCTTCAT.CTCCTTCTCCGGCCAATTAC
JJ=    13  MV=                GTACAGATTAAGCTTGTG.TTTTACCAATATCGTGAATCCAG.GGCAGG.TATGTTGGTGAGTTTAGTGAGAGAAACCCTCCATTCTTGAATCTTGTCATCTGG.ATATCCTTCACCAAGCTCTTGAAAGG.G.TTCCGCGAGATATCCAGTCTGTTT.TCTAACATTATAAGG.ATCAACTCCGTAGAAAATGGGGAGGATGGAAAGTCTACCTTCGCTGTGAGAGTTTACGATCTTCT.CGAGCT.GATTG.AGGCACAAAACAGAGATTGGATAGCTCTCTGAGACTACAACAACCGCGAGTTTTGACTCCTCTGCCAGAAACGAGT.CATCTTTGAAATTGGTGGTAATGTCTTTTTGTTCCAACCAACGGTCCAGAACAGAG.ACAAAAGTTTTTGAGGGGTCTTCGCTGCAGAAACTAAGGAATACTTC.AAATTTGGA.GGATGAAGACATTGC.TAACGAGAGATTGAGAGTTGCGAATTGTTAATTTCTTGAATTACAATTCTCAAACGGGAAGAAATGGAAAACGAAAAGTATCTGTTTGCCAAAGAAAGCGATGAGTAGAAGC.TGCCAAAGTGCG.CGAGAGTCGA.GATTTGACTACTCAACTATT
JJ=    14  MV=                TGTCGTACATGAATCGAG.TAATGATACTGGTTTTGCCGACG.GATTGA.TCTCCCAGAAACACCAGCTTATACTTAGCGAGTGCCGAGACCGGAGCCATGATT.TCTCAAGGATCTAACTCGCCGGACGG.A.TCTGAGAAACGTCGAGATCTCGCT.TTGCTGAGAATAAAA.GTTTCCGATATTTACCGGAGAGAGATCCCGTCGCTCTGGAATTGCAAATACTGTATTAGTGAGAG.TTTGTT.ATTCG.TAAATTGCAGTTTATTCCTCGAGTGACCCAATTGGGTCATTTATGTTAAATTAGAAACTATTTGAGATAAGTTACA.AAATATATAAAAACTTAGAAGCTGATTAAGGAATTTACTACATTATGGGCAGCATT.TATAAGCCCACGTAAGGATTTGGGCTAGCCTTATAGTAGGGGGCACG.TGTCATCTC.GTATGACCTGAACTA.TTTTTGCCCCTTTTGGCTACTTGACTCTTCTGTGTCTCTCTCATCAAATCAAATCCCTAATTCTCGAGCTCGAAGAAAGAGACGAAAATGGCACTGAGAAATGCAATTCTTC.GTCACCTGAGGG.TTCCGGTGCA.AACCCTAGGATTGAATCATG
JJ=    15  MV=                GGCTGACTCAATTTAATT.TGCAATGTCACCACCACTGCTCC.TCTTCT.ATCTAGCAAACAAATACTTAATTGCATTTCGAAAAATCAACTAGTCTGTCTCCA.TTATCATATACATAAATACAAATTAA.C.ATCAGAAAAAATATACATACAATC.TTTGCACAGAGTCAC.ATTTTCTTAAAATGTATAAGTTATTTCATCCGGTTCTTATAGTGAATACCATATGTATATCCATG.TATATA.AATTG.ATATTTCAATTAACATTAAGGAATCACAAGCATGCATATTCTCTCGCTCCCACGCAAACAAAAAGTGCATGCAGCC.TAACGTGATCTCTATCGTTAGGTAGCTCACAAATGACGAACCTAAACCCTCTTCAC.CATAAATCAAATCCTCCTCCGCTCTATATAAACAACAAAAAAAACAC.TAAACACTT.AAATAAATCAAACAA.ACACTCCACATTCTCAAAATCATATTTTCATATAACTTATAAAAGATAAAAGAAAGAAGAAGATGGCAGCTTCGTCCAAGTACTCTTCCATGTCATTCATGAAGGTGGCAAT.GATGGTGGCGCT.GGTCTTGGTG.GTGGCAGCCACTGTGGTGTT
JJ=    16  MV=                GATCCATCTAGTTTAGAT.CATGACTGACCCCGAAAAGATTA.GTACAG.TGGTAAATTACTTACTTTATAGAGGAAACAACTGCAAGAAAAGTGGAGTTTGTT.TTGCGTTCTTCCAAAATAGTGACTGA.A.AGAGGAAAAACATATACGTACTTT.AATGTATGATAAGAC.TCAGCACGAAAATAGCAAAATATTTCAATGGAAAAAACGAAATTGTTTGTATTCTTCATTTTCTT.CAGGGC.TTCTA.ATGGCCCCATTTCAGCATACAAAAAAAAGGATATGTTAATGGGATGATATCTATCTATATGGGCTTTAGAAACGTT.ATCATGGATCACGGTATTAGCTTTGAAATTACACGAAATCTCGACCGCAGGATAGA.CGACAATATCTAAAAGCATCTGACGGTAGTAACACGAGTATTGTCTC.TAGTAGGTC.CCACCATGTTCCAGT.TGGGTTTCTTACGTTTTAAATGCCCGAGCAACGGAAAAATGTCCGAGACCAAGACAGATCGTTTTATTTTCTCTTCTGGGAATCTCAGCTTTTTTTAAAAAAATATCCAGAG.TCCAGATCATCG.TATTCAATTT.GATTAATCATAAATCAGATA
JJ=    17  MV=                TCAAATAAAATGAAAAAA.AATCAGTGTGAAGAATATTAAAT.AAATAA.ATATATATATATATATATATATATTTGATATACACTTAAATTTAAGTTAATTTT.ATATATGAAAAAAAAAATGAAATTGG.T.TCTATTTAAATATTGTTACACGAA.TCAAACGCTCTTCCCTAGACTTAAGAGAAATTTTATATTCAATTATTGGAGGGTCGTGGGGTGGCGAATGAGTGATGCCCT.CACCGC.GCATG.TGCAATTCCTAACCGTCACACACGGAGAGAATTACTTAGATCCAACGGTAACGAATCTGCCTGTGACAAAAGCACC.GGTGACTTTAGCAGTTCAACAAAATCTCAAAAAGAGAGTCAGTAGATGAATGAAGC.TGTTATATAAAAGCAATAAGATATTGGAGTTGACTTTTTTTTCTTAT.AATTCATTT.TTTTGGGTTCAATGC.ATAATAATCTCTTTTCTATATAAAACACAAACACATATAAATATAACATAAGCTCAAAGACTAACCAAACCCATCATCTTCATTCCAACTTCTTTTCTCTTTTTATTCACAA.CCTTAGCTTTGA.GAATCAGTCT.TTGTTCAGTGTTAACGGCAT
JJ=    18  MV=                ATATTTATTTATATGACA.CCTTTGAGTGTGTTTTTTCTTAT.AAATAA.ATCACAATATCCAAGACTTCTCTTTTTTGTTCTGAATAATAATAATGCAAAGAT.TTTTTATATGTTTGTAATCGTGTGTT.T.CTTCGAATGTGTTACATGACTAGG.AAAAAAGTACACGAA.CGTTGTTATGGGGAGCACGAACATGGAATAGAGGAACGTTGTCAGGAAGAGAATGATTCTCTTTG.ATCTGC.CGGCA.GCCGTCTCGTTGGTTGTCACCAATGTACAAT.TTTAATGTTGAGCCCATTTAAAGCCCACTAAATGACTAACAAGC.TCGTTTAAAGCCCAAATGCTGCAATTGATCGTAGGATCGGATCCAGATAATTCGTC.CCAAAATGGGAAAATTCCAAATTAGAGGTGAAATGTGTAAAGACATT.AGAATATAA.GGGTGATTCTGAAAT.AAATTAAGCTAGCGCCGGAAAAAGATCGAGAAATTGAAATTTCCCACACTCTCTCGCTGACTCTCTTCGAAACTCAATTTGTGAAATTTGGGGGTTTAAGGATGAAGGGTTT.AGTGTCTACTGG.TTGGAAAGGT.CCCGTCAAGTTCAGGATATA
JJ=    19  MV=                TTTTAGCTATCAAATCAC.ACTCTCAATACATTCAAAACTTC.CATAAA.CACTCTTAGAAATCACTAAAATTTAGTAGACAGAAATATCAGTAAATATTTGAA.TATAAGTCATTTAAGCGAACATTCTA.T.AAACTGTGTTTGGTATCAATGTTT.TATAGCTAACGATTA.GGTGTAAATTACACATTCACATAATTACTAAGATATAGGTTGGGGTTGCATTTTTTTATTAACAG.AAATAT.ATGGT.TCATCTTGTAATTTGAAAACTTAAACCCACTATTTTATAATTTTGTCAGAAGAACAAAACCTTGTCTTTGGCTTTT.GTTCGTAACCTTTGTTTACTTGATCAAGAAAAAACATTAAAATCCGACCAAACAAG.GAAATATACACATTTTCAACGCGGACATAAATTTTCATTACAGCGTC.TTACTAAGC.TGTTCTGTTCTTTAA.CGCGGTCTCTTCCTCTCTTCAAAATTAAACTTCCGATTTTTCACCTTTTCATTTCCAGAATTTGTTTTTTAAAAAAGAGATTTTTGTGAGTGAAGAGATTTAGAGTAATCAT.GGGTTTAACTCG.AAATTTCATT.TTATGGATTCTTTTGTCTAC
JJ=    20  MV=                GTACCAACATAACTTAAA.TAAGCTTATAAGAGCGTATATGC.GTTTGA.GTAACAACATATATACAATTTCATAAATGTCTTAAAATGTGTAAACTCTTTTTC.TATTTAATAAAAGCTTACCACGTACG.T.TCAGTTACAACAACGTATTCAAAT.ATAATTACTAAATGT.ATCAAAAAGTTCATCCATTCACGCTAAATGTATCTGTTAAGTTATTATAAGTCCGTCCATCCACA.CGTATT.TTCTG.TTGAAGTGATTTTTCTCTTCAATATATGCATTAAAAATCACATATAATATATACATATATCTACTACTTTCAAAAA.GAAAATACTTAAAACCCCCATCAATGGTAGTAGATAAAATGAAATATTTTTGTTTT.ATTATAATAAATTGTGTACAAGTTGAAAAATTAAGTATCGTGTGTGT.GTGTTATTA.ACCCACCTGACACAC.CACATCTATAAATAGAGGGAGAACTTTGCAGAAAAATTAACAAAAGAAAGACCTAGACATAAAAGTTTCCACTCTTGTGTCTTCTTCATTCCAAGAAGAAATCAAGAAATGG.ATCATGGAGAAA.TGAGCACTAA.GGAAACTACCACTTTGAATA
JJ=    21  MV=                TAGACTAACTAATTCTTA.TTTCAACCTTTTATCACAAGATA.GGGTAT.TAGGTTTACCGGATGGCCAATTGAACCAAACTTGTGTTTTGGGTCAAAATAGTA.GTTTTCTTTTATGAATCAAGGAGAAC.A.TATACAATTTGCTGGTGGGTGAAT.ATTAATATTACAATA.GCAAATTAAGGAAAATTCTTTGAAGAAGAAAAGAGATGAAGAAATGCATGTGAGGTATCATTACC.ATGACT.AAAAA.GCCTAAAACATTGACAAAATTGATATGACTGATGATGATTCTCTTCTATTGCTCCCAAATTGGACAAAACTTGTCG.GTTCCTTTTAATGGATGGTTACATGTTTACGGTTTAGCATCTTTTAAATACTTATC.AAACCATAATTTCTTTACTAATCGTCTCACCGGTATGGGT.AGACTC.GTAAATAAC.CACTTTCATCTTCTT.CCCCAATTTTTCTTGCTTTCTCTAAACCCTAGTTTCAGACAAAGTAGTGACATTTTTCTAACAATTAAACCAATATCGCCGTAGTCAACCACCGCATAACGTTTTGGCGCCG.CCTGAGGCTGAC.CTGGGGCTGC.TAAAGATTTTATCGCGACAA
JJ=    22  MV=                CTTCATAAGCTGTACAAC.GGGACTCATCTTTCGGTTAACAA.TGTGAC.TTCAAGAAGGTAATATTTTTCTTTGGCTTCTTCTCATTTTGTCCTTTAAACGAC.CTTAGCACTAGAAAAGTCACCACCTT.T.ATGCTACCTCTCTTGTAGTGTACA.AAGCATCGAAGTTGA.AGAGATTACAGACAGTGGAAGTATCTATGTGCAGTCAGATGGAGAACATCTTGGATTCCTACCTA.GAAAGT.TTCAG.GTGTTACCCGGTGCCATAGACATAATCAGCTGATCAAAACCGCAGATTTCTTAGGATAAACTTGTCAAGTAAAGTG.TAGAATACTTCAACTTTATATTCTTCCTGTAATATGATTCATTGTTTAGCGAATCA.GATTTATGCTCGTGTTACTTGTGTAACTCGTTACTATCACTATTTAT.TGTGTGGTC.TCTGTTAACCACAAA.TAGATACTTTAAAACATTTTAAAGCAAAAAGTCGCATCTCCTAAATCAATCAATCACACAAAATTGAATCCTAAAAATGGTAGCTTCTCTTTCCTTTCATTCCATCGCCACC.GTTAATCCAATC.TTCTCCGGCG.ATGGTGGTCGTTCAATCTGG
JJ=    23  MV=                TTAAATTCATATTAATGG.ACCTAATTATGGTATACTTACTT.AAAATA.AATTTTAAAATATTATGTATAAGTATTAAGAACACTATAAATATTAATTAGACT.TTCACTTGTAATCTTGTAACTTAAAA.A.TAGTACATGGGTCGATTATCTTTT.TGGGATGGGTCAATT.TAATATTTTTAATAAAAAGTTAAGCTATTTTTAAAAATTCCATTGGGGTCAGTTGATCAATAGTC.AATACT.GTTGG.GAACTTACGTCTAAGCCCACACTTCCATTATGGTTGTTCTAGTAAATTGATAATAAACTATAAAGGTAAATTAGGT.GTGATTTATATGACCAGTGAAAAATTTCCCTTAACGTTAAATATGTGTTGTCAAGA.ATGTTAAGAAACATGAATGGCCATGAAAACTGATTCATTTTTGGTTT.GATTTCGGT.TTAAAAAAAAACAAA.ACCGATCAAGCAATCCCTTATACCAACTGATTCGTGAGCCCGGTTTAATTTGGTGCAGCCCCGTCAATGGAATGGCTCGTGTTTACATGGAGACGATGATACAAAAATGCGT.CAGCTTCTCCCA.AATCAAACAA.CTCCAATCTCACTTCCTCAG
JJ=    24  MV=                AAAGATTTGTATTATATT.ACTATACTAAAAGTAACATCAAT.GCATTT.TCCCATTGTTGAAAAAACTAATTAATCTTATCGTCCAAATGAACATGACTAACC.CATATTTTATTTGCTAATGAAAAATT.G.ACCATCGTTGTCAGTCCATATAAA.TCCACCAATCCTGCC.GTCAATAACTTTTATATAAGTGTTTTTTTTTAAATACATTATAATATAACATTCAAAGAACTCAT.ACATTA.TCTTTATACAAAAGTAGAAAACAACAACTTAAACAAGTCAGTAAACTATTTTTATATTAATGTGAATGTGTGTGTGAAGTGA.TAATTTCCGAAGATTTTGTTTGACAAAGTAAACGGCTAATAATTAAAGAGAGAATT.CAAGATATTGACTTATTTGTCCTCTATTAACAAGTGACAACCCATAG.TCAACTATC.ACGGACTAGTCAACG.AAATCAATTTTCAGTTTATAAAAGACCGTAGAGAGATAATCTGCAACTGTATGAACAAAACAAACCCAGAAAGAAAAATATCACTAACCTCATTCAAAGAGAGAATGGCTTG.TAAAGAAAAGCC.TCGTGATCTT.CAAGTTCTTTTGATCATATC
JJ=    25  MV=                TTGTTTAGTTAACAAAGT.CATAAACTACTTTTCTCAAAATC.ATCTCT.TCATTCCTTAGATCCATTATAAAAGTAGAGCGTGTAACATGAAGTAGTTGTGTG.CGTGTAACACGAAACAGCTACGTAAC.A.CAAGAAGATGTTGATTATAAACTA.ATAGTCTTGGGATTA.TAATCTTTTATTAATTTATCGATATACTAATTGTTCTAAAAAAATAATTTAGGATCGAAGAAATA.TATAAA.TTTAT.TAAGGTATTAATTCATCCAATATGATTTCAAAGATCCTCAATATAACCTACTCCTACATGTGACTATTCAACAAAA.CGTCTGGAAACCTCTATTATTGATAATATATGGTCCTACATATGACTATTCAATAA.AACGCCAGCAAGCCTCAATTATTGGTAATTAATTAACTAATTGAACT.CTACATGTG.ATAATTATCTTTTTT.TTTTTTTTTTGGATTAAAGATATAAAGATCCTTGTATCCTAAGATGACTCAATCTTTAGAAACTAAGAGAGAATGGAATTAACACTAAAATTGCTGGTTCTGCTTCTGTTTA.TCTTAAATCATC.ATGTTGGTTC.TGGCTCTATCGTCAAGTAAA
JJ=    26  MV=                AGAAAAAGAAAAAAAAAG.TTTAGAAATATTAAAATTATGAC.GTTAGG.ACAAAAGAAGAAAATATCAAATTTATAGAAAACAACCACTACATAAATAGTAGG.TCGGCCATGGGTCGGACAAAATAGAT.T.ACTTAACAATTAACGAGCAGCAAA.TTAGCTTTGGGTATA.GTAACAACCAATCAATGTTCCCTCAGCTTCTTCTTCGTGGGCTCCATTTAGGCCACGTGGCATTA.TCACAG.CCTTG.TATTGAATTCAACGGAGATCCTTCAACCAATCACGAGATTTCGTTAGCGCTGGTAGGGCCCTCTCTCGCTAAACAC.ATGGGGTAGTATCTAAAGTGGACCTGTCACACTGCATCGCCATGTCATCATTTCGG.GCATCTTCAACTTAATACGAACTTACGAAGCTTTCCCCGGTGGATAA.TTAACCGTT.TTATTAATTAGCCAT.AATCACGGCCTCAAAGCCTATATAAGTTGTTTCTCACCAACAATCAAATCACTTATCAACAACTCAAAACTGATCATCACAAAGAAAAGAGTTTTCTCTGATAATCTTTCTC.GGACAAGATGGC.ACCTGAGATG.AACAACAAGTTGAGCTAAAT
JJ=    27  MV=                CATTAGTCTCAAGTATTT.ATGGTAAAATAGAGTCTAAAGAT.AGATTG.GGGGATTCATAAATTTTGAAAGCTTATGATGAAGTGGAAGCCAGTGAGGAACAA.AGAAAGTCTTGACTAGATCACATCAC.T.ATTCTCTCACTCTCGACATCAGAA.GCGTGAGATTCACTC.TCTCATTCCCAATGCTTCGTTTGATACACGCACCTAATCTATAGCGTTGAGAATGAGCCACACAA.AGATGA.TGATG.ATGATGGATGGATGGATCCCTCCTACAAATTGCTAGATGCTAGAAAGAAGTCTATTAGAGAGATAGAGAGAGAGCT.TATATCACAGTCAAAAGTCAGAGACTTCAAATTTAATTTCGAATTTTGAAATCCTG.CCTCATCATCCCATTGTATTGTAATCCACAGTAAATGCTTGGAGAAA.GGATCTTTT.TTTGTTTGTTTCTGT.TTTCCCTCTGTCACCCAGTAAAAGAAAAAAAGCAACATCACATACACTCTGAAGAAAGAAAGAGAGAGAACCCTAGAAAACTTTTTTTTTTCTTCACCATTGTTGATTGATG.GATGAGAAAGCT.TATTCACACT.TCATTTCTTTGCTTTTGCAC
JJ=    28  MV=                CGAAAGCTTTTCTCTCAT.TACTTTATTTCCAATACATTACT.GACTCT.GACACTCCTCTCTTGTCTCCCATGTTTCTTCCTACTGCCTTGCTTCGGCTCTAT.AGCTTCTTCATTTGATCTCTTAATCC.G.AAAAGTAAAAATACATTGTTTTAT.CATTTAGTTTACATA.TAATTAAGTAAAGATCACAACTTGACGTTTGTTAACAATCCATTACTTCAAACTTTCCACAATAG.TCTTGT.AAATT.TATCCCCACATGATGTCTGTTAACAATCCATTATTTCAAACTTTCCACAATAATCTTATAAACCAAGATAGAGCCA.AACTTTAGCTTCCATTTTTATTTCTTCGGTTTATGATCTCTACTTGACCAGCCAGT.TAATATATGGGCTTGGGCCTTATGGGCCTAATTGCTTATCGCAGAAA.TTATCTAGG.GCTCGGATTCCGATT.CTCTCTGTGACTCACATCGACATCGTACTGGTTTGTTGATTTTGATTGGTAATCGGAAGTAAATTACGACGTTGAAGCTCCCTCAGTCTAAAGGATTCGGAGGTTGACGCTG.AACTAAATAATG.GGAGAAGAGC.TGCAATATCAGCAGAATCAC
JJ=    29  MV=                CTGCTTCAACTTTTTGCA.CATTAGCAACAAGATTGGATAGT.TGATTG.TTGAGAAGATAGCTG.CAGCTCCCGGAGGAAGGAAGTGAACTACAGTTCCAGGG.GGAGCACAGCAAGGGCCAATACCGGC.T.GTGAGGCGCGTAGCGGGAAGAGAT.GTATGGTAAAGGATA.GCTGTTTAACCATTTGTAATGGAATGGGATGTTGATCCTCCTTGGAATAATACGTATATAATCAG.ATTATC.ATTCC.AGTTAGAGATATCAATTAAGAAAACACTGCCAAAATACGCTTCGCCATGTGCGGATCAAGTCCTTTTAAGGCGATC.CCGCGAAGCAGGTCTACGGTGTCCACGATTGTATCCGACTATTGAGTGAGGCCAAC.TTCCCGATTGATAGAATCTTACGCCCCAAATTCCCATCTCTTTTTTC.TTGGTTGGA.CCAACCGGCACCAGC.CATTTCCGTCTTCCTTAATTGGGAGAGTCAGAATCAGTCTCTCTTTGTTTGGGGGGAGCAGAAAATGAAGGAACCTTTGCTTTGAAAATGATTGTTCTAAAATGGTTATTCC.TCACAATTTCTC.CTTGTGATGC.AGCGGAACCATGGCAATTAT
JJ=    30  MV=                AGTGAGATTTGAATTTTT.CTTCTGCTAGATATGAATATGAT.TAAGAT.ACTCTCGAATTATTTATTTTATTGTATTTTGCTGAGAAATATATAGAAGCAAGT.TGGTGTATATCGAAATCGTTGATGTC.A.TGGTCACTGCTAAGAACTTGACAA.ACATCCCTCAGCTAC.ATTTTTATAAGAATGGTCGTTGCTATTAGTGTTAATTAATCAAGTTTTCCTTGGTAAAACTAAAG.TATATA.GTATT.TGATAAGCGTCTGATAGTTGACTTGGGCGAAATGAAGCAGTGAATAATGAGGCAACATGAGAATAAGTCATTGCTC.TATTGGACTTTGACCCTAATAGTCAACGAGGATTGAGAATAATCTGCATACCGCAG.GCTGCAAGCCCCGTGGTTTTGGAATATCATTACTTTGTTTGCGAGTT.TCTAAAAGGCTACTATACTACATAT.TCCTCATTATTGTATAGGGAACCAAAGCCGCCAGATTTTTATTTGCTCATAATCTCAACAGTCATCCTGGTTGTGAAAGAATTTTTTGTCTCCGTTTCGTTTAGGAAAAAAA.AAGCTTTTCCAA.CCCATGGGGG.TTCCTTGTATTGTTATGATG
JJ=    31  MV=                TGCTGTTAAATGAAGTAA.CTGTTAACATTTACCATACTCAG.AAATGG.ATGTATTATCCTCTCATATGATCTTTCTTCAGGCCGATCTACCTCTCGATCAAT.TCTTGTAGTTTTGTTTGGTTAACATA.T.TTCATACTTAAATTCTGTTAGCTT.TAGATTTTTGTTTTC.TTCTTCTTCTTTTTTGGTATAATCCTGTTATCTTTAGATTCAATGTTCTCTATATTATATGTGAT.TTTATA.CGTTC.GGAACATTCAGAACATGTCGATCAACTACGACCGAAAATAATAGAAGGGAAGAAGAGAATCAATAATGAAACCCGA.GCGAGGGAGACTAACCTCATTTTCTTTCTTTGTATTATTAATATAGTCAATGTCTT.TTTTTGTATTGCTTACACACAACAGGACACAAATTTACTACCATGAG.AGATAGTCG.TAAAAAGGGATAAAA.TGTAAATGTGAGAAGCTATATAAAGGATGCTAACGGGAGAGAGTAAGAGCATCAAACACAAAGCAAAACACATAACACAATGGGGGCACCAATGGCCTCTTTCCTTGTCTTA.GCATTCTCCCTT.GCTTTTGTCT.CTCAAACCACCGCAAATATG
JJ=    32  MV=                CCTGAAAGAAAATAAAAT.AAAATATTACAATGCCTGATTAA.GATTCA.TGAAAAGTGGGGCACATTAAGAAGGTAAGTGACGAAGTGGTGTTCATGTGTCAT.GTTGTGGTCATTTTTCTAGTCCATAA.T.TTACTTATAAATACTCTCTTTTAG.TCTATGACTTATAAT.TAAGTTTGAATCAAAATTGATAGTGGGATATTATTTCAGTAAGACTTTCTTAAATTTTAAAGAGA.AAAAAT.ATAAA.AATGGAAAAGAAAACGAAGTTATCCACAATTCTTGCTTTTCGACAAGACGTAAGAAGTGATTGGTCCATTTGTCTT.TTATGAACTGACAGTTGTTTGGTTACTCGTTTTGGATTTCTTATATTTTATCCACC.TTTTGTATTCACATCTATCATTTGGACTAATTAATTATCCGATGAAG.CACCCCATA.AGATAAAAATCCTTT.CCTCTGTATACCCTTCTTAAATAGCATAACCCTTTTTTCTTCTGAACCCTAAATTCTGCTAAACACCTCACAAGATAGATAAACCATCTTCTCTTATTTTTCTTGTTATTAC.TTGAGTTTATCA.AGTATTATTA.CTGGTAATTCCTCGAATTTT
JJ=    33  MV=                CAAAGTGTTCTTCGCATT.TTTCTCATCAATGTAAGTGAACC.AGCCAG.AGAAAGACAAGTATGCACCAATATCATTCCGGCCCCATATTCAGAATAAATTAG.AACATCTTTTTCCTTCCGTGTTATGC.A.CTTGTTCTAAAAAAAAAGAATTCC.GGCCCATATTCAGAA.TAAGGAGTCCAGTCCAATAGTCTCAAGTCCAAACCCGACTCGGGTCTGTCCGACCCGGAAAAGAG.AACTGA.TTACA.GAATGCGGGTTTTGTCAAGAGAAAGTTGGATGATAAAATTGAGGTGAAATCTAATCTTCAAATGATCATTGGTTAG.CTTTTTGTATAACGGATTTTCTGAAATCCTCTTATTTCCCATATCGGACCGTGATT.ATTGGGTGATTTCGGATGCCTAATTGGGTAATTAATATAATACAGTA.TAAGATTAG.ATGCCTCGAATATTC.GCTCTGTGCCTAACCACAAAAACCGTAACTTTTGGTTTTCTCTGAAACACATCCCAAAGTAAAGAAAGCATCACTCTTTTCGTCTTCTCTCGAAAATGGCGGACAATGGTAA.AGTCACGATCAA.TCTCTGCAAA.CCTTATTTGATTTCCCTTGG
JJ=    34  MV=                CCGCGCAGATGAATCGCC.GAATCATGAATTCGGTGTAAGAA.GAAGCC.GACGGGAGACGGAGTATCACGGTGGGAACGTAAAGGATCAAAACGTAGAATAGT.GCCATCGCGACGCAGGTAGCCACCGC.C.AACGACATCGAGATACTCTCGCCA.TCGGTGGCCATAATC.GTTGAGGAAGCTCCGGCGAAGAAATATACCGGCTAATAAGTGTCGAAGTCACCGCTGGTTAAATC.TTAGTC.CGGCG.GTCTTCTAATCTTTAACCAATTACATCGTGCCACGTTATAGACTAAAACGGATGACTACTGGGCCGAACAGACCCA.TTGGGCCAATTTCGTTTATAAAAGAGGGTATAACGGTAATATCATCAGAAGATATA.CGTCACCATGCCAGTTTCGAAGAAGCCTATTGGTTATATTTCGTCAT.TAACTAGAC.GGAATGACGAAACTA.CCCTCAGATGCCTTCTTCTAAAGTTGTCTCTTCACTGTCAAGAAGAAGAAGAGAACAAAAAAAAGAAAGGAATTTTCTCTGAAACGTCACGAACGTGTGAATTGGGTTAAAA.AATTCATCTCAT.TGATCCAAAC.TTGAAACCCTAATTTCGGAC
JJ=    35  MV=                TGACGATGTAGAGCAGGG.GATAATCATCCATGGACAATGAC.CAACAA.TTACTTTTGTTCATAGTCAAGTCAATATGTTACTATATTTAGCAAATATTTAGA.GAAAACCAAATTTAGAGTAGACATGT.A.GGATAGTGTCTTGCTTTTGACGAG.ATAATGGTTTAATAC.TCTAACTCGGTTAACAAACGTAATTATATTTCAGTCGGGTCAAACTTTTGGTTAAATACTTTAAA.CGCAAT.CACGA.TATATATATATCGCGATTGATGATTATTTGGTGTTCATGTTCTTGGCGTGTAGCTTCAACGTGGATGCTCGTTTTA.ATGACGCAATACTTTTCTTGGATTAATCTTAATCCGCTAGGATTAACCCTTAAGGT.TGCCAAAATTACCACCCGTACCATTCTCACAGTTCCAGTGGACTTGA.AAACCAGAA.AATAAAAAAAGGCGA.TTCAAAGCAGAGAATAAATATTAAAATCCATCAGCTCTTCGTTGATTCCTATTTCTATTTTTCCGATTGACGGAGACGCCGAGATTTATCCTTCATCGGCGTTGTCTTTTCG.CTGGATTTCTCA.AAGCCCTAGC.TGAAGAATCTCTGAACAGTG
JJ=    36  MV=                ACTCATCTTCCTTCGACA.TTAACATAATTGTGGGATACGTG.AACGAA.AGCTTCGTACGTACGTTTTCGCTTCCTCTCGATCTCTAATAATAATCCTAAATC.CACTGCCACAAATACAGTATATATGC.A.CAAAAATTAAAACTCGTATCCCTT.GGAAAGTGGAAAAAA.CTAATTTGTATTAAAAAGATTTAATTTACAAACGATATATGACGAAAAAAAAAAGATTTAGTTAA.CAAATT.GTACT.GTTACGAATATATAGATTTTATCTAAAACTGATTTACAGGGATGGTAATATTTTATAGTTGACAAAAATAAAAAAA.GGATGACATGATAATATTTTCTTATGTTTATTTTTAACGCACAAAAATAAAAACTA.GGGAGGGTGTATAATGCATAAATTAAAAGTTAGAGGGCAAATTTGTG.CTACTTCTG.CAAAACTTAAACGAT.GCCGTTTGGGTTGTAGGGTTTAGTGCATCCGTGCTCTGTTCACTTGTTCCATTTCGCTGTGTAAGAAAAGAAAAACGAAACTTTCGGTTGTGCGAAATCTTAAGATCAAAGA.TGGCATCGTTTT.GCAGATCAGC.GTTAATGGCAGGTTCCATTT
JJ=    37  MV=                GTTTGCTCTTTGTTAATC.ATATTAGTGCATATTCATGATCC.AAATAC.GATTTGAATTATTTCTGTGAATCCTATTTCGAATACTCTTTTTTTGTGCGCTAG.TTACGTTATCACATAAATAATAATGA.A.AACACTTGTGTCTCTTTTAATTAG.GCGATGGAGTTAGGT.TTTAGTTGTTGCGATGAAACTAATAGAGTCCAACAACCTGATTTTGTTCCAAGATACGTGGGAGA.CTCAAA.CAAGT.TCTTTAGGCGCTTTCATCTTCCACGTGTCCTCCATATAGCTCTACCCAGAAAGATCCCTTAAATTACTCAAAAATT.GCAAACTTTATATAATAAACCCAAAAAATCAATCGGAATTAAAACTTGAAATCAAA.CCAGCAAATACATTTATTAACCTTTCCAGTTTCCAGAGAAGTAGTAG.TAAAATTCT.GAAATTGATGCGGTG.GGGCATCCATTAAGGCGTGTTAAAGTTGGTTCACCAGCTTTGTAACATACATAACACATCCATCGCTATCAAAGGAAGATTTGATCGGACGAGGAAGCTGAGAAAAAAACAA.AAACGACAAGAG.ATTCATTCAA.ACTTGCACGCCAACGCCAGA
JJ=    38  MV=                TTTTATGTGATATGTTTG.CTTAAAACAATATCATTAATAAG.AATTAA.AATCATGACAAGGGTAACGTTTGCCACGCTAGTGGCAGACACGTAGAATTAAAC.CGTACAAGCATAAATCCTTGTATTAG.T.CTCAAAACCATCCGGATAAACATA.ATAAAAGTTCATTTT.CTTGCCATTTCTACAAGCAATTGACACCATTATTACCTAGAATAGTACTATTTAATATGAGAGTT.TAAAAG.ACCTG.GAATTTTAAATTTTGATGTACGGCATTAATGCATTGAATCGTAAAGTATATTACTCTTGATTATTAAACTAAAAGT.GAGTCATTTGGTATCTTAATGACGAGAGAGATTTAACTAATCTCACATTAAACTAA.GCTTAAGGATCAAGTGGGGGCAAGCGAATGGCATAACAGTAAATAAA.ACGAAACAC.GAGGGCTTTATTTGA.CAATGCCTCTACCTTAGCTTCAAAACTGAGCTCGTTCTTCATCATTTCCTGAAAACTAGAAAACACAGTTTAAAGGAACATAAAAAGCAACTCTTTTGAGAGATCACAGAAA.CCCTAATTTGCT.AAGAACCCTA.ATCTCAATTTCCATCTTTGT
JJ=    39  MV=                TACTCCCGATGATGCCAA.TGGAGATGATGAAGTGGCAGTCG.CCGGAC.CTATTGGAAGCGATGCTTCGTACGCTAACTATCCTCCACCACAAAAAGAAGCTT.CCGGAAGCGATGCCACCGTAGCTTTT.G.GCTTTGTCTCTGTTGTTGGTGCAG.TTGCTGGATCGCTCT.TCTTTTTCTAGAGTTGTGATCGGCGCGCGAACTTATTACTATTGTAATAAAAATGTTTGTAATAT.TTTCTT.GTTTT.AGATGTATTTTGACGATCCCTTCTTCGATGTAACATTGATTATATTGGGATGATACATATTTAATATACTAATATA.AAGAAAGTTTTTTATTTGTGGGGTTAATATATTTCTGCATCTCATAAATTTACAAA.AATAGCCCACAATATATGGGCCGTATTTTCTCACAGGGCCTAGCCCA.TCAACGTGT.GAGTAAGCGCGTGTT.TTTCACGTCTAAAAACCTCCATATCTTCTCCGCTAGCTCCGGAATAGAAGAAATTTTGCAGAGAGAAGCGTCAATGAAGGTCCAACGGTCAACTTTTTTGGCGGTGACCGGA.AAATCAAATCTT.CATCACTTTC.ACTCGTCTTCTCAGGTTTTA
JJ=    40  MV=                CCGTTACGTTTGAAATTA.TAATATAACGATGATTATTATTT.TCTATA.TATCAAACCAAAAATAGCTATTTATACAATCCAAATCTTTTTCTTTTTTTAATC.ACACAAATCATTAACATTTGATGAAG.T.TGTTTCTTTTTCAATCTCCATCAA.GATCATTAAAAATAT.CATTTTACAATAAAAAAAAATTAGGGGTTAAAACATAAATAAAACAGAAAGTATAGGGGACAAAT.AACACA.AAAAC.ACCACCACGTCCGCCACCAAAAGTTTTAACTTTCACACGAAGCTAGCCATGTCACTCTCTGCTCTTCTTGACCATT.GACTTTTTTTAGAGATACAGAGATATGTCTTACTATTTAATTTCCTCATTTTGCAA.AATGGTAAGAACGAAAAAGAATACCGTCATTGAGGGTAAAACCGTAA.ATATTAGGA.TACAAACGAGGGCAA.TTTAGGTATAAAAGAGGATGATAAATACGTGGTAATAGGTCACCACCACCAAGCTCTTCTTATGTTCATCCCAAAAAAGCTTTAATAAAAAAATAATCGTTTCTCTATGAAG.AAGAAGACGACG.ACGGAAGAGG.AAGACCTAGCATCGCCGAAA
JJ=    41  MV=                AAAATATTCGGTGGAAAT.TTTGTAATTAAACTTTCCTTTCA.AAATCA.AAAGAATTTGATTTGAATGCTCAACGTCTAAAACCCTCCAGCACTGAATTTTAA.TGATGACAAATTTTCCAATTTAGCAT.G.AATTGCATATTTGCATTCATTGTT.GCACATGTAACCAAT.TGGTAGTTTTCTTACGAAATATCTAAAATCAGAATCATATGATAAGAACGATGATGTGTATTTAT.ATAAGA.CCTCA.ACAAAATACCTAAAGTTTAAACTGTAATTAAATTATAACCAAACCATCACTTTCAATCATATGTACTTTGATAATT.ATAAGTAATCTCTCTTTTTTGTTTGTTTTGTCTTAATCTATTTCGTCACGCTTTAT.TCTTTCGAGCTAAATCCGGTGGTAGTTTGCTAGAAACTTCGGCTAAG.CACACAATA.ATCAAAATTCAAAAA.GTCAGTTAACTAATTATAACTAAGAAGTTGCTTGCGTCCATGGAGGTCTTGTAGAGGAAGGAAAAACGTATTTCGTGATGATGAAGTCAGAGTTCGAACTAGAACCAGGATT.ATCGCATTACGG.ATGCATAGTT.GATCTGTTGAGCCGTGATAC
JJ=    42  MV=                GACCCTACATAATCCAAA.ATTGATATCAAATATCGTACTAA.TTTCAT.TTTCCGTACCACTGTTGAAATTTGTGTCGTTTATAAATTATTTATCAAACTTGA.AAAATATCTAAGAATAAGAATATATT.G.GCGGAATTGAGAAACATTAGATAC.GTACGTCGATTTGTA.GTAAGTAAAAAATGTAGGGGAGACGGTTCTAAAAAGTTGTAATTGAAGTTAAAATGATCAATCTT.ACTTGA.TTTAT.CACAGCGTCGGACAAATACAGCCAAACACTACGAGCAAGTTTAATTCTGTCCAAAGAATATATAGCACGTCGAAAT.TAGTTTATTTTAAATTCTAATTATTATTTATCCTTCAACCACTCTAGTAAAACACA.TGGCCTTAAAAAAAGACCTAATAGTATTTTTTAAGAACACAATACCT.AATAGTCTA.AAATACCATTAAAGA.AAGACTCGAACATCTCTATATAGTGTTCCTTCTAGGCCCTTAGTTAATACACACACTCACAACTCAAATCATCTTTTTGTCTCCCTCCTGAAAAAATGGGGTTTTCGTCTTCATTATCTTGCAGT.GCTATGGGAG.CCCTAATAGTGGGTTGATTC
JJ=    43  MV=                TCTTTGACACTATAACTG.TAATTAAGGGAAATGAAAAATAA.TGAAGA.CTAGATGTGTCTTTAAAACATAAAACTTGGATTAATACTAGTATAGACTGATTT.CTATATAAAATATCTTGAAGTTTGTC.C.ATCTTGACTCTTGATCCTTATTCG.TCACTGTTGAGTTGT.TGACAATGACATGTGTGATAATGTGTCTTAGTGTCTATGCATTTACATACATACAAACATCTAAA.TCTATG.AGTTG.TCTTCTTTCCCAAACTAATATGTTGTCTCTGATTTGCAACATCAACCACACAAAACAAAAATCTAAGAGAAAATCA.AGAACTCTCGGTATCATCGATGAAGCAGTAGAACATACTCTAGAAACAAATGTTCT.CGGTTTAATGTTACTTATCCGGTTAGATTATACAATAAAATTGATTG.GCTTATAAC.ACCGGTTAGACCTTA.AACCCTTTCGTGACTTATTAGTTGGTCTCTGCGCCGCGTTCTCTTCTCTATCGATTAAGCAAAATCGACCCTCTTCGATTTTTTTTTTCCATCTCTGAGCAAAATATCGTGC.TTTCATCATCTT.CGTCTGCTTC.TTCTTCTTCCAAGGTTTTGC
JJ=    44  MV=                AGACTTCTACAACAAACA.ACTTATAAGTCTCTATTGGATTC.TTCAGA.TCTGTTAGAGACTATTTAAAAAAACCTTGTAATGTGTAAGTTTTCATCAGTAAC.ACTTTTCTATGAATCTTTCATCATTA.T.TTCCAGTTTTTATTGGCAATATGA.TTGATACATAAACGA.GGAAAACAATAATCATGGAGTATCATTAACTTTTGATCCTAAGCAGCAAACAAATTGTATAACAA.ACAAGT.TCATT.AACGATAAAACAGAAAGAAGAGCAAATAAGTCGTTGTAGTATAGTGGTAAGTATTCCCGCCTGTCACGCGGGTGAC.CCGGGTTCGATCCCCGGCAACGGCGTTACTTTTTTCTTTTTCCTTTTTTCCTTTTC.AAAGTTTTCCACGGC.ATAATCGTAAAGCCCAGCCCACGAGTGAAAG.TAACAGAGA.CGATACACGTCATAA.TGTGATCATCTTAAAATCTTTTTTTATGTATAGAGAGATACGAATCTTTTAACCTTGTCAAATTTTGTTTTTCTTTTCTCTCTGAACCCGAAAACTCCAGCAATGTCGTCGG.CGAAACTTTTCG.GTTGTTCTAT.TAACGTTAACGTTGAGGAAC
JJ=    45  MV=                CAACAAATTGGGGACTCA.CATTATCAAATCCAGCAATGTTC.TTGTTC.TCCGCGAAAAACTCAGCTGGAGATTCTGCAAATTCACGAATTCAAAAAAGAGAG.TCAATTGAGCTTAATCTCAATTGAAA.T.CAATTGTGCAGCAAATGATACATA.GAGCATTACTTTGCT.TGAGCTTGCTCTCGTTGCTGTCCTTAGAGTTCTTCGAGCTTCCCTTCTTCGTTTCAACTAAATCA.TCACCC.GCCAT.TGAAACAACAACAAATTGTGAAAATTTGAGTCAGATCAAACCAAATGTCTCAGAGTACAACACTACAAGTTTCCAA.TCAAAATTCAAAGCAGGATCTAGGGTTTTATGGAGGGAAGTTAAGGAAACTCGATC.AAAGAGATTGGTTGCTGGGGTTATATCGGTCATTTTACTAAATTATA.GCGTTTGCG.ATTGGACTTAGTGTT.TCATGAGTTGTGTGGTGTGACTATAAGCAGCAACAGTTGTAAGTTAACTTGATTCTGTTTGGATCCAATAGAGAAAACCATTACACGAGAAAGGAAAAAAATGGTGAATCCT.TCTTCACCTGGA.ATTGCCATAC.TCGGAGCTGGGATCTTCGAT
JJ=    46  MV=                ATAATTACACGTGCGACT.ATCTTTCGATCGCACTAAAAGCA.AAGGAA.AGGCTAAAAAGAAGCTCGAGGGTCGAGATCGATCAAAATTGTAAATCAATCATA.ACACATTTTAACTAGCTCTAACACAA.A.CTCTAAAATTTTAGATTAATTCAG.ACTTGGTAACAATTT.TGACTTAACTACGAGCGTCATTACCATTCTATGCATCGTTTTACACGAATTACACTCACAT.CTC.AAAGAT.ACATG.TCCACATGCTACGTACCGAGTATCGACCACACCCGATAAACAACGGGACAAGCCCTAGAATCCCGAAAAGGCAAAA.AGGTCCCTTGTTTTCTCTCTTTTTTCATGTTAAACACATACTTTTTAAATTAACAA.GAAAGCCCAGATATTTTTGGTGTTTTCTTACTGAAT.CTAGACTTGA.AGAGAATTT.TAGGAAAACTCCAAA.AAGCTCGTACGCTAATTCTTATCTTCACTTCCATTTTTCCTGTGGTGATGGTGAGAGTTCAAGTGTTCCAACGATGGCGAAATCCCCGGTAGAGGTGAAACTGATCCCGATC.GAAGCTACTCCT.GAGAATTTCG.CAGACTATGGTCAAGTCATT
JJ=    47  MV=                GGCTGGAAGCAATAATCA.TATAAACCAAAACGCGTGAAACC.ATTCAA.GTCCGTTCTCACCGCATTATCCACTACCACTTTTTCTCACATTAACAACTTTAT.TTTATTTTACACTAATCAACCAAACC.A.CCAAAACTTATACTTTTACAACAA.ACCAGACCAGCATTT.TCAAATGTGAATGATAATGGATAATGTATATAGATCAAATCTGCCGACAAGTATGTATAAGATTC.ATAGTT.CTGAC.ATAAAATATAATCTGTGTTTAAAATCTAAAGGGTGTAAATTTAAAAGTTGTTGAAGTTGATTTATGAGAGAGTTGA.TTATGATTATATTTGACCAAACCCAAAAACAATAAAATAAAGTCACTCGAGATCTT.CACTGTCATTGATTGGAACCACCTTTGGGACTCCTTTTTTTTTCTTC.TCTCACTTA.CTTATGTCACCCACA.ACTTTCGCTATCTAATTGCACTTTTTATAGACCAAAGTCCCTACATTACTCTATTTTCTCAAACCCCATTTAGAAGAAGAGTTCTTAGCTGTCTTCAATCTCTTTGTCTGTA.TCATTCTTTACG.GAAGCCATGA.AAATGGCATCAAGAAAAACC
JJ=    48  MV=                TGACGACGAGTCCTAATC.TTCTACTCCTACTCCGTAACACC.TTGTAC.GGGATTGAATATTGAAGAGGGAGATTCAAACGTCTCGAGGAATGGATCTGAGTC.CGTGGTTCGGAGAATGACGACGCGAT.T.GTAAGAGAAGAAGCAGTCGCAGCC.ATTGTTGCTCTGGAG.AGAGTAAGAGAGAGAAGCTCAGATAGAAAGGGAGAGAGAGAGGGAATACGGATATTGTGATTTAA.GTGGTG.CCACG.TCATAGTAGAAATCGATACTGGGGCCCATAGCTCAATCGGTGATTGGATTCTCTCCCGCGTTATCTCGTCTGTCCC.ATTCCGCAAATCTAATAAATGGCCCACGAC.TACATGGTCTAGATTAGATTAATAT.TTGTTTTAGCAAATCTATTGGGTCAGCCCATTTGAGGCCCATGTTTT.GAGACCAGG.TCCGAGCCTGCGTAA.CTAACATGTAACCAACACTTGAAATACATCAAATCAGTGAAGACGTTGGGGTCAACTACCCTCTCCCCGACGCTGAACTGAATCTTCGTCGTCAACAGATTCTCCGCCACTG.GAAGAAATGGAA.ACGTCGCCGC.AATTCAGACTTATCTTCGCC
JJ=    49  MV=                GTCCAGCCAAAGATATCA.CTTTAAGATGGTTCACATTGTAT.CCATGG.TCAAGTCTTCATGAATTACATTAGTCCCTTATTATTTTTGTTGGTCATCAAAAT.AAAAGAAAATTTGTAAGGTTATCATA.T.TACCTCGAGAAATTTGAGATTTTG.CATAATTGTTTGATA.TCAATCGATGCAAGCAAGATTTAGACGTTTCTTCAACATAAAATTTGTAGACATAAGGTGAATTT.TTAGAC.TGATG.TAGATAATGCTTTCGTTAGCCCCTATGAATATAAAATTTTAGGCACAAATCGTAGTCATGAGTCACCAAATCAAAT.GTCGGTACTCGGTACACTTGGTTTGAGATCTCTCCCTATAAAATGGAACTAAGTTT.ACCTGTTGACACCATCCTTTCTTTCCGACTCTACCTTTGTTATCCAT.CTTATTCTA.TTTTCTAACCAACGA.CAACAATGACAAACCATCATCAAGAGTCCTTAACCACTTACCCTAAACCGGGTCCAACCAGAGAACAAGAACAAGTTGACGAAGAAATGATGAGCATGCAAATGCAAGCGTT.GAGGATCACAAA.CTCATTGGCT.TTTCCCATGGTTTTCAAAGC
JJ=    50  MV=                TCATTTCAATAGTCATAC.ATGCTGTTCAAATACAATAATTG.ATGTCA.TTATTCACACAATTTTAAATTTATTGATATCGATTGTATTTGTGAGTTCATATA.TTATCTTTGTTATTTATTGCAAAAAA.A.AAAATTCTCCTAAATATTAATGGT.TCAATTCTAAAACAA.CAAAATTTATAACATCCAAAACACTTAACAATGAAAACAAATTCTCTATAAATTAACAAATATTA.CAATAA.ATTAA.CAGCCCATAAGTCTTTTTGGGCTTGTGTGCCTCTTGATCTGTGCGCCGGCTCTGTTTATATGTATAAAGTGTTCAG.AGAGTAGATTCTCCTACAAATAAGTTAAACCTCCAACTAATCAATTTATAATTACC.AATGAAAAAAAATATCAGAAAACTCCCATTACCAATAATTAAGACAC.CAACAAAAA.GGTTTCTATATTTAG.AAGGAGAAATATGATTAGAAGATTACCCGCCATCATTCCTTCCAACTTTTTTACGAAAATGGCGAGTCGCAACACAATCCAGATGTACCTCACGACTGTTGTCGCAATCGTG.ATCCTCCTGGCG.GCAAGCCAAG.CCACGGAAGCTCGTTTCACG
JJ=    51  MV=                TCAGCCAAACCAGCTGAC.GCGTTCTTGAGGCGGGTTTCTTG.TTTTATACACATTCTTCATTTTGCTAATGAATGAGAAGAGTTTATGTTAAAATCAGTATAT.CAGTTTGTAACGATCTCAGCTCGAGG.T.CTCATTCTTGATTCTTATATTCTT.TCTTTTTCTATGGAA.CGAAACATTTATTCAATATAATTCCACAGTTTCATCGTAAAGCTTATTATCAATAATGTTACAGT.TTCAAA.TGGTA.TGAATATTCAGGTAACAATTCAAAAACAGAACTTTAAAAATGCATAATACCACACCAAATGTGTAAGTCACTTAAC.AAAAATTATAATCTGTTTGATTACGTGTTATTTAATAAGACAAATAAAGAATCTTA.TCTTATGTATTAGCAGGCATTGGGATTTGAATTTTCAGTGAATCTAC.AAAGCGATG.TCGTTTAATGCATAT.AGAGCAATGAGTTATGACTTATCTAACGTTGAACACTGAAAGGAGAAAAACCAGGTGGGACACGGAAGCTGAGCTCTAATCCTGATCGGAGATGGCGACTAGCGATTCTGAA.TTCAATTCTGAT.CTTCTTCTCG.CTCACAAGCTTCCCGAGGTG
JJ=    52  MV=                CAAAAATTTTTAGCTCCA.AGAGATCGCCTTTGCTAATCAAT.AAAATT.GAACGCATTTAATAAAATTGTAAGAGCAAACTCGCACTGATACGTAGAATAAAT.TTGTTGCTTTTGCCTTCACGACACCA.T.TACCTATAGTTAATACTCCAAAAG.AAATAGCAGATTCAA.CATACAACGTGCAAGACCAAAAAACAAATGACTCGTAATCTCCAGAGAATCATAATTCATAACAT.GGGAGA.TTGTC.CACAAAAAACATAAATTCCCTTTCATGTCTTTTTGTTAGAAAACCCATTTCTTAAGGCCCAACAAAAAACATAATC.CCCTTTCATGTCTTTTTGTTAGAAACCCCATTTATCTTTCTTGAGGCCCAATTTGA.AAACCCACATTTTCTTTCACCTAACCCACCAAAGCCTTTGCACATGT.TGACGTGAA.CACCAAACTAACACG.TGTCATACTGCCAGTGGTTATGATAAATGCTCATACCATACCAGAGTCATAGAGTTTTTGGTTGGTGAAAGATTTGACGGATGCCTTCTTCTCATTTCTCACCAACTCCCTC.CAAACCCAACAA.AAGTGTTTAT.ATTAGCAAAGCCGCCAAAGG
JJ=    53  MV=                TTGGATTTACATTACCTT.TTCTGGTTTTGGTATGGTTTTAC.GGTTAT.TTTGTTGTAACCATATAAAATTGTATGTAATGTAACTCTCCTAAAGTTCATTTA.AACTACAATATTCTCAACTAATGTAC.A.AGAACAACAGATTCTAGTTTTTTT.TCTTCTTGTTGTTCA.TTATAATAGAGTGTGAAGAGTGATCATTAGAAAGAAAAAAAATGTAATTAACTTCTTACTACAAT.GAACCA.TATAA.ATTGGCGTAAATTAAAGAAGTGAGAAGCCAAGTAAGCAACGAAGACTTTTCTGTGAGAACTTATCTTATTCTAGTA.ATAAGTTTACGGTAACGAAGGGAAGTCGTTTATACCGTAAGCTAGTTTCACGACGC.TTTCGATTTATACCGTAGACTTTTCTGTGAGAACTTATTTTATTCTT.TACGAAACC.AGAAACGACGTCGTA.ACACTAACATTATCCATTTACTAAAACCTGACGCAAGAGGATCTAACAACTTCCTTTCACCAATTTTTGTTTGAAACAAAGGAAAATAAAGTTGATCTTTCTTTGGTTGAAG.AAGATAATCTCT.GGAAACCAAT.GATGATGCTTGATGATTACA
JJ=    54  MV=                GAATTCGCTTATGTTGAT.TATTTCCTGGAATAAATTAGAGC.AAATTT.CACAAACCATGAGCCTGAATCATCAAAATATTAAGATAATAATAGATAGACGGA.ACTCACCAAAAACGTGAAACTCAAGC.A.GTCACCGAACAAAACGAGACCAAT.GAACCCTAGAATCAC.CGAGACGATCTGATGAAAACTGAGTGAAAATCGCTTCAATCTCTTCCTCTCTCTATCGAACCACC.GCCTTT.GCTAA.TCGCCGGCCTGTAGCAGTTGGATCGTCTTACGGGAACTGAGAAAATTATAAAAAGACGCCTCTTATGTTTCTAAAT.GCTAATTGTTCCCAATACTTTATAATTATTTCATATTCGACCCACATATTTTACGT.TTATCGAAGTTTAGGATAGTTTCATACCGGACCAGAATATTTGGGCC.TGGACCAAG.AGAGGCCCATAAAAT.AGAGAGAAGCTTAACGTCAAGAAGACGCGGAGTAATCTAAACCAAACAGCTTATCTCGAGTTCGTCGGTCTCAGGTGGGCAGTGATTATAACTTCGTCTCCGTGTCTGTTCA.AGCTCCCATTCTTGTGGCCTTCA.CGCTTCAGGAACAAAGACAT
JJ=    55  MV=                TTAGACAATGTAAGCAAA.TGCAGAGAACCTGTAAAGCCCAT.GCGTCT.GTGAAGAAAAAGTTGATATAGAATCAGAGATTGATGGGTTTCTTGTCTAATATT.TTCAGCTGTTTCGCAAAGGACTCCTC.T.GGATCTGGAGATTACACCTGCGAC.GCTGGTGTTTGTGTT.CTAAGAAGCTCCAAGACAACCCCGAAACTTCAAAATGGTTAAATACATTTACGTAGCTCTTGAAG.CTTCGC.AATCG.TTTCCTTGCGATAATTTGTATTTCTTTTATCAGTTGTGTAAAAATGCATATTGAAAGAGATCTTGGTTCACGGGTT.AGCACAGATTTTTATATCCAATTTAGTCTGAAATAAAGTTTAAGAATATGATCCAT.GAGATCGATCTCACAAAGTTTGCTTATTTTACCAATGGTTAAACCGA.AAGACTGAA.TTTGAACTAAAAACG.GTTGGCCAACGAACAAATTTACATACAGTACACAGTAGTTGAAATCGCAGAGTCAGAATCTCGTACAGTAAGTAGTTGCAGAGTCAGAATTTGCATATGGAGAAGCTGAGGA.AGGTGGTGAACG.AAATCGCCTA.CACGCGAGTCCATACGAATT
JJ=    56  MV=                AGAGATCAATCATGAAACCGATATATTGAAGGTCACCCGACG.TCAAAT.TTCCCCTGAAAGGGACACCTCAAAATTACGTGGTTCGTGTAATCTTTTTTCCTT.TAAGATAGGGATCGGATTATGCAGTA.T.AAAATTAAGCAAATCGTATTTGGT.GATATATCGGTTCTA.ATGCATAACATCTTTTATATTCACACAATGAAATAGCTATTTGTTTTCAGTTTCGAGCTAAAGCC.CAAGCT.CCAGC.CCAAATCAAACCCATTTGTACAAAGAACCTCACTCATCTATTTGTGCACAAATTCTCGGATTTCTCCAACGCTCTC.AATCATTTTATAAAAATTAGAATTATCTTCAATCTCGATATACGAACCTAAATAAT.TGAAAACATTTTTTTTCTTTTTATGTATTTTTCTTTTTTATCAAATT.TCTTTTTAT.GTATATAAAATATTT.GTGAAAGTTTCTTCCACACATATAAAAGATTAAATTTCTTTTTTTATCCCAAGCTTGAATATCAAAACATGAGACAACAAGAGCAAGTATTAGCCACCACAAAGCAATCATC.TTAAAACTCAAA.CCCCAAAACA.AACAAAAGACAAAACCCTCG
JJ=    57  MV=                AAACATAAATTGTTTTTG.TAATTTTGTCATATTACTTGATG.TTGGTT.TTTTATGAACCAAATGCATGAAATAATAAGCATTTAACTGATAAATTTATTTGT.TTTGAATAATTGTGTAAACTTTTATA.T.GGTTTTTATTATAAATTATATTTA.TATTATTTTATTTTA.TCATAATAATATAAAATTTTAATCAAATATGAAATATATATATATATATATATTATATATTCTTT.TCTATA.AATAT.GTTTACAAGTAAAAGATTCATATACTTTTCTATAAAAAAAAAGATATATAAAATGAAATATATATTTTACTATAAT.ACGAATTAATTTATCATATATATATACGTTCTATAATATATTTACAAGTAAGAGTA.TCATATACTCTTCTATACATAAAAGATTTATAAAATCAAACAGATCT.CCTTTCTAT.AAATCCGTATGTGCA.ATGCATGACACACCTCTATAAATCTCCTTTCTGTAGTCTCTTAATTTTTCACGTTTATCTATATTCACTATTCAGTATACGAGTAACTAAATTTAAGAGAAAAGAAAAGAAA.GAAAAAAAAATG.GCCAAGGCAA.CTTCTTCACTTGTCGTCATA
JJ=    58  MV=                GCATCATGATTAACTCAG.TTAAGAGATGTTGAAGAACAACA.ACGACA.ACATCACTTTCGATATGATAGTTTTCTACATAATGTTATCATTCAAATAATACA.CTGTAGAATAGTTTTACTGGAGATGCTA.ATAAGACTTTTGTGTGGATTTGTT.GGGGGTGGCAGGTGC.CAGAGAGTGATAGAGATGTTACAGGCATGTTGTGAGAGATGCAATAACGAGTCAACACATTGTGG.ATCTGT.AGCTG.CTCTCTTGAAGCAAATCAAGAAGTAACAACAATAAGCAAAGGACTAATCCCTCTAAACCTGCTAGAGGCATCAGAA.GAGACTACAAAGCAAATTTCTCTTTCTGTCTGTATAAATATTAAATAGCAAATAAA.AAACATCTTTGAGTGTAATAAATAATTCCGGCTATTATTTTTTAATT.AAATTTGAA.ATTTGTGAGTATCCA.CGTGTACACTGGGATATTTATAACGGCCTAGCTTTGTGCAATTATATCCGCCGACCATCTCTCTCCTCCGTCACCGAGGGAGAGCAACCATGCCAATCTCAATTCCCCTTAA.CGCCACTCTACA.ATACTCGTCT.CCTTCTTCTTCTTCTTCTTG
JJ=    59  MV=                CTTGGTATGTCATGATTT.ATCACCTCTTGATGTTTACAAGT.TACATT.ATCAGACTCAAATTCTCACACTCATTTTTTGGCTTAATTTGTACAGAAGAAATG.TATTAAAGCTTCTTCAATCTCCATAA.A.CCCTTTTGTGCATTTCACAGGAGT.GTTAACAATTTCACT.GGTCTGCAAATAAAATTATCTTATGGAAGCTTGAGAGGCAAGAGATGGTCAACTAGTCAAACCAC.CACCAC.TCTCT.CATCTCTGTCTTCTTAAAGTTCGATAATAATTTTTGGAGAGGAGACTCTGGTTGTTCATCAACAGAGTGGTCATGA.GCCACATGTATTGCTTGTGTATAGAGAGATTTAGAAATTAGGAACTTTTTCGTATA.AATATACTCATTGTACTCAGCTACTCACTAGACTCATCTCTGTTTTA.GTAATATTT.TGAATACTGTATCTC.AAATAAATTAATCTTATCAAATAGAAACCATAGTTGAAAAGTCATGAATGATTCTTAACTGTACAAAATAATAAGCTTTGGTAAAACCCTAAACTTTCGTTTCCAAGATGCA.ATTTCTAGCTTC.TCTCGTTTCC.AATTCCAGAAAGTTTGTCCT
JJ=    60  MV=                CTTCTACCTTTATAATCT.CTCATTCAACGAACGTCGGAAAA.TCTCTG.CCAATCACTACAACTTATGTTAATAAGACTTGGGCTCACTTGCAAAAAAAAAAA.AAAAAAATCAGAGATAACCTTCTTAA.T.TATATTTTTTTCATCGAAAATAGA.ATATATTGAGTCTTG.AACAAGTCAAATTAACCAGCAGCCCATGTGAACAATCGAACGATGAAGCATTACCTCAAAGCCAA.CGCAGC.CTCCC.GCTTAAGTTACATTAGATAGATGATAGATCAGGCAGCCTTTCATATGTAAAGATAAGTGGTGGAGAAACCAGCCAT.CAAGTATTGATTAGTCAACATCATGATATCTTCTATTATTAGCTATTTACGATTTA.ATATCTACTATAGATTACAGTCTGTGTTTACTACGTGGGGTTGACAT.GATGACATG.TAAAAGACTAACTCT.TCTTCATCAGTTCACTATAAATAGAGGTTGATCTTATGCTTATTTCTTCACATCCCACATTCAAACATACAAAAGACATACATTGCAAAGCAAAAGTATAATAGTCATGGCT.AAGTCTGCTACC.ATCATCACCT.TCCTTTTCGCTGCTCTTCAG
JJ=    61  MV=                AGAAATTGCAGAAGTTGG.GTTGGACTTACCGGCCGTTGGAG.GAAACA.CTTGTGGATTCTGTTGAGAGCTACCGGAAAGCTAAGCTTGTGGACTGAAAACTT.GGAAAGAAGAGCAAAATAGTGTTTTA.G.CTTCATATGTTATAGTTATAGTGT.TCCATTCTGCACACA.CACACACACTCTCTCATCGTTTACTCAATAATAAGAGTTGTGCATTCACCATGGATTTCTGAGTT.TTTGTT.ATTTT.CTTTTTAGATATCATTACTTTTATTACCAATCTACAATTTTCTTTCCATAATATTTTACAATATCTCTCTATTGTA.TATGTTGTTCCAATTTCTACCGAAATCTTACTTTCAAAGGATAAAACACACAAACT.TTTATCTCAATTGGTACGTCTTGTTTCTGTATAAATTTGTTAATCAT.TGTAGAAAA.TAACATAACAAATGT.GGATTTAAGCTGAACATAAATATTAATGCTTTTTCCGATGAATAAAATTAGTCGAACAAAAGTTGAGATATGGAGCTGAAGCAGAGATGGTCAAAGTCAAACAAATAGCTAC.CATTTGCACAAG.GAAGAATCTT.CTTCTCATTTGGGTGATTGT
JJ=    62  MV=                TTCTTAAACAAGAGTCAA.GACCTAGGTTCTTTATATGTTGC.ATTGCG.CATATTTCGTTAATTCATCATCATTTCTTTCTTTTGTGAAGAGTGTGTGACAGA.CTTTATCTCCTTCAACTAATCTTTTT.G.TTAATACACAAAGTGACATGATTT.ATAGATTTAACAATT.TATTTATTTCTTCTATGTCAAATTGTCAAGTCTTCAACAGATGATGAAATCATGGAGAGTGGTGG.ATAGGA.GGACT.CACGTCACGTGAGATCAGGAACTGCAACCTAAAATATTTAACCAAATGAAATTGTCTAGTGGGTTAGATGTGGCCC.AATAAAAATATAAGCCCATTATAACGAAACGACAGATTTGAACATAACTAGCAGCC.GTTGGATTAAAAGAGAACCTAGAGAGAATATGAACCGTTGGATAGAT.GCCCTACGA.TTTATGATAGAGAGG.AATCCGATGCGTCCAAGTACAAAAGCCACGGCCAATTAGAGAGATTTTCAGAGTCAGTCTTTTTATATTCATCTCTCAGCATCATTCTTTGATTGTGTGAATCTCTCATCGT.TCTCTCAAATTT.CGTGTTTTTG.TAACCGGACGGAGAACCCTA
JJ=    63  MV=                GGCAGAGGATTCTGTCAT.GACTTGTTGATATTGAATATTTG.TTTTGT.GCTTGAAATCTCAAAGATTAGTTTATTAATTAGACAGTGTACCTATGACTTTGC.TTAAAATAAACGACCAACTTGTTTCT.G.TGCTTTGTCATCGAGTTAAATGAC.ACACATGTTTTGTCG.GTATAAGTGTGTTGTGCTGTGCTGGCCTTATAACTAAACTAGACACTACGTATATAGTAGTAGCC.TCTCAC.CTATC.TCACCCGTTTTGTTAGTTAAATGTTTTTCTTTTACGCCATAAGCCGTAACATACCAAGAAAGATGTATGGGCTACG.TTTGTTTTTCAAACTCTATTGGGCTTTGCTTGTATTTCAAACTATATTGGGCTTAG.TTACATAATTCTTATAGGGCTTTATTAGTGAAAACCCACCCACTTGC.ATTTATGAT.TCACTTTAGCTTCATGTGACTATGTGAGCCGTTAATTAGCCTCTAACCGCCGAAGATGATGGTCAACTCCAACTAGTCAATCGGAATTCCAAATCTCTAGACGGAGATTCTGATGCCGGAATGCCATC.AGCTTCCGAGGT.AATTTTCTCT.TTGCCTGTTTGTTGAACTGT
JJ=    64  MV=                CACCGTACAACACTGAAA.CCACCGCCTGGTCCTTGTTGTTC.CTTTGG.CACTCGAGAACCTTGGCGAACTTGTCAAGCCATACCTCGGAAGGATCACAGTTT.CCGGGTAAAACCATCACAGAAACCCC.A.GCTTTCTCGATCTTTGCCTGAGAC.TCCTTGAAAAGCAGA.TCATCGATATCTACATCTACGACCACATTATTTATGCCTTTTCGACGGAGAGCTTCAGAGAGGTG.GCTCAC.GAAAG.AGTACCGTACCTCTTCTACGCAGCTGATGCACACGAATTCCTCATCCTTTTCACAATTGGTCATGATTTCGCGCTTTGATACTTTGAACTAACCTTTGATTTCGCCGGAATTTTTGTTTATGCCGACGATGCT.TTTTCATTGGACATTCAACCACTCAAATCTCAGTTGTTTTTTTACAT.TTGATATTT.TTCCAACAGCAAAAA.ATAACAAAAAGGTATTTAAAAAAAGAGAAAAGAATAGTCAACAATACATTCTTGCTACTCTAACGCACACCAGTGAGGAAAAGTCCAAGTACACCGGGAAAAAGCTTTTGGG.CCATGGAGACAT.CATCTATTTC.CACTGTGGAAGACAAAAAAG
JJ=    65  MV=                AAGCGGTGGATTAGAGCT.CAAGATTTACCAAATTCATATCA.TATATA.TATTCAACTCCAAAATAATTATATACTCTAATCAAACGGCTTTTGTCTATTTTA.CCAATAACGGATCAAACTGGACAATG.T.TCTTTTCTCATTATCATATTTTAT.CAAATTTAAATCTTT.GATTATTTTTGATTAAATGCTCTACGTGGCAAAAATATTCCATATTTTACAAATACGGATTTCAA.TTTAGG.ATCTA.TCCATATTATACGTCCACAAAAAAAAACAGAATTTCCATACTAAAATTAGTTTCATAAAAAAATTAAAATTTGTTG.AAAATTTTCATAAACTTTTGCCATAGTTTTATCTTTTTTACTTATAACAAATACTT.GCTGTGATTTAAAATGGTAAAAAAAAAAAAAGGAATA.TACTCAACT.TCGTTTGGG.ACCTTTGGAAATGGG.CCGACCTTGCATTCATAACCTTATATTTTAATTTTCTTATGCAGAATTAATTTTCAATTCTTTCTAATAAATAACAAGTTGAAGCCAATGGATAATGGCGGTGGCTATTTTC.TTACGAATGAAA.GGAAGACGAA.GCAAAAAATTAGGTTTTCTT
JJ=    66  MV=                TAAATTAATACATAGATC.ATGTCGACATTTTATCCTTATAA.TAGTAT.AAAGGTTGATCTTTTCAAAAAAAAAAAAAGTATATATTGGTCATCAACTATTTA.ATTATGTGATATATAAATAAATGATA.T.TTTTGGGTCTATTTTACCACTTTC.TCCGTAAAACTTTCC.AACAATATTCGCTAGGCAAAAAAGAAAAAAATAATAATTTATTTTCTCCCTGCAGGCGGGAGTTT.TTAACC.AAGCA.CTTGAAAAGTTTTTCTCCACCGGAGAAACTACTGTCGCCGGCGATGGGCTGCATTTGTTTCAAACGTTGGCGTCGA.TCGTCTTCTCCGTCGATAACATCCACCATCACCGTCATCGACGATCTAGGTAAAAT.CCAACGAATTCGCCAGCCACTCCTCCTATGCGTTAATTAGATTCTGA.AGAAGACGA.TGATCGAGAGAACTA.ACCTAATAGTTTTGGCTGCAGATAATAAAGAAGAAGATGAAGGAAGTACTTGTCCTAATTTCCTGGAGTTCAGCTTGGAACAGTTGAGAGTCGCAACTGACGGATTCTCCGC.CGACAACATCGT.GTCGGAGCAC.AACGAGAGGGTTCCTCCAAC
JJ=    67  MV=                AATAATCTCAACTCTACA.CTATATTTAGTGTCATATAAAAA.AAATCC.TTAGAAGTTAAAAATAGAAATGGAAAATTTCATGACA.ATATACCATAAAAAAT.CTTTTACCTAGATATCTTCCTACACA.T.TGCTATAATTTTATTTATGAACAA.ATTTCCCTGTGATTT.TATTTGAGAAAAGCTATAAATTGAATTATTGAATTGAAGACATAATAATATTGTTTTTTCCTGCA.AGTGTA.TATTG.TTCTGCGTTTACCAAGTTCATGGCGGCCATAAACCCGAAGATTTCGTCAAACATGTTTGTTCTCTAATCTTTCCAA.CGACTTTCAAAACATATACATATGCTAAGTCATGCATATAATAATAACAAATGATT.GAATCCTAATATTATTCTTATTTTTATAACACTACCAAAACCAATAA.GCCCTTTCG.TCGTTACCCACTACC.CATAATTTCATTTCATTACAAAACACAACAACACATCATTCATTTCATTAGATCATATTGCAACATCTCTCTGAATTCTTCTTTACGATTTTGTAACTTCTATCAAATACCT.TAATAATGGGAG.CCTACAGAGC.CGACGACGACTACGATAATC
JJ=    68  MV=                AAGATAAAAGAGGAAAGC.CAAGCCCATATTTCAACAACCAT.AAACAA.AAAGTCTTAAACCGTACATTTACATATGTTTTCCTCTTACTTGAATCATAGGGA.CAAATTTCTCAATTATAAGTTTAAGA.A.TTTGACATAAGAAAACTTTAAGCA.AAATTCCATATAACT.ACTATGTCTTCATTGATGTTGCACTAGGTGATTTTAATATTTGATACAATTATTGTATAGTTATA.CAAATA.GTAAT.AATGACTTCATGGCCCAATGGATAAGGCGCTGGTCTACGAAACCAGAGATTCTGGGTTCGATCCCCAGTGAAGTCG.TCTTTTTCATTTTTGCTTTAACACGTCACGTCACACGTGTTCGTCACAAACGAATT.TGAGGCGGTTTACTTTGGTCTGACATAAAATAATTCTTATTTTTTCT.CCAAAACAA.TATTTGAAAATTTTC.CTGACCTCTCAAACAGAAATTGAAAATTGAAATCTCAGAGGAACACAGTATAGAAAATAAAATAAAACGAATTTTTGCAGTGGCGAAGCTTGGAGCCTCTTTCATGTGATGG.CCTTGAACTTCT.TCTCCACTTC.TCTTCACCCAATTTCATCAA
JJ=    69  MV=                CACTATGCTTAGATTACT.AACACAAATCACCACGCTGTTAG.ACTAGA.TGTACGAAAACATCATAAAATTTAAGTAGAGACCTATATAGTAATTAAATGGTT.CACTAGTTGCTGTAATAATTTCCAAA.A.AGTTCAAAAATCTTTGATTACCAT.ATGATATCCGATGTG.ACATATAGCAAACATATACTTCAAAAAGTTGCACAAGATTTTCTTGTAAAATTCCTTGGTTTACA.TTTTCT.ATTTC.CTAGTCTTAGAAATTATCATTATGTAATTGGATAGAAAAGAAGCCAATTTGGACAGCCAAAGAAGTAATTGTTGGT.TATTGGTTGCAACTTTTTAGAAAATATGATTGAGACAATTAACAACTTCAAAATGT.CAACTTTACGCGGATAAGAAAACGGGATTCACCACTAATCCATTTTA.AACTAATTT.CTAAATATCAATCAA.CATGTATTGTGAGATTATAAAAGATACAAGCAATCATAACTCATTCTCCATTAAAAAGCTAATATGGCTACTAGGGAAGAGAGAGATAAGTATAGATCAGTCCTTGAAGATG.CAGGACAGGTTC.AATGGAGGTA.TGATAACCCTCCAGACTGTA
JJ=    70  MV=                TATTATATTCTTCTTCTT.TTGGCAGTAAATATATTTCTTAT.AAATGG.GAGGTCGTATTCTTAAATAAATTACAATGAACATACATTTTTAATTAATAAAAT.AGATTGATTTTTCGGAAAGAAATCTA.G.TCATTATGAAAATTAGAGAGTTGG.AAAACTTTGCTAAAA.CCTTAACTTTATCATTTAAAAATAAAATTAAAACAATAAATATACCAAAAAGTCTATTCCGGTCC.GGTCGA.TAAAA.CTATCAAATTGGAGGAAACAATATACAAAAAGTCTCGAGAACAAGTATGCCGCGCACTTTTTAAAACGCGTCGTAT.TTCTATTTTACCATTTTGTACGAAAGGGAAAAAAATTATTGAACAACGACCAGCAA.ACGAGGCAATAAGCGCCATTCAAAGACTATATAGCGTGGGCATTTTC.GTAATTTCA.CTAATCGCTTAGCCG.TTGGACACCAATGCCATTCAAGAAATTTCGTCGGAGTCTAAACTTCATTATTTGCTTACCAAAACTAAAAGAGTGCGCTCGTGGACAAATTTTAGGCTATAAAATGGAGACG.AAGGCGATTGGA.TTTCACCACC.TTTCTCCACCACAAAAATTC
JJ=    71  MV=                TACAAAAAAAAAATTGTC.AGATTATTATGAGAGACACAAAC.AAATAT.ATAGTTGGTTCTTCACATTATCGTGTTTATTCTTTCTAATCACAAGATCAACAA.TGTAGTATCACTCTTAAAATGTGATT.A.TGAAGTTAACAAAGCTTACATGGT.AGCAGAAGAAAACAT.TGTTAACGACCGGAAGACTTACACTTTGCCACACTTTCTTTATTTTTCATAACAAAGAGATACTT.TTGGAG.AATTT.CATCTTTTTTACTATTCAATATTAATCAATACTGTTTTGCCTCTGAAATAAAAATCTATGGGTGTGTGTCATTGTA.ATTCTCTCAAAATAAAAATAAAAATAGGCAAAGTAGACATAAACAAAAGATCTTTA.CTCTAATCAGTTTTGTGAGTGACACAAAGCTCCATTTTTTTACCCTT.AAATCAAAT.TACTAATAATAATTA.AAAAATCTTATAAAAATAATATTTCTGGCAAATCACTCTGGTTGACCTCAAACTCAAAGTCGAGTAATTGCCGATCTAAAACACAGGGGGTGATTCAGAAATCCCCAAAATT.CGACTAAAAACT.AAAACCCTAG.CCCTAATTCATCCTGAGATG
JJ=    72  MV=                TCGGATTCGTTGGGGTTT.CCTCCAGAATTGCTCTGTACCAA.GCGTTT.CTAAACCCATCTTCTTCAGAGAAGATCTCTACTTCACAATCTTTGAAAATCGCCATTGACAGAAACTAACAATGTTTAGGC.T.CCAAAAACAAAACCCTAAAAACAA.AAGTAGTAAAAATCC.ACTCTTGAAGTGACACCTTAAAACGGCAATATCCACTCTTGAAGTGAAAACAGCTCAGCTCACTT.CTGTCT.TGAAC.TTTCAAAACTGAAAAGTACTTTTGTCGTATCTTTCAAAATTATTGGGCCTATGGGCTCGGCCCAGATAAGATCACT.CCTTTTCAACCCCCACATGCACCTTACGCGCGTGTCTATGTTACAATCGCTAAAAA.CCGTTTTGTAGGCGCGTGAGGTGAAGGTGGAGAGTTCGTGAAGGAAG.AAGACAAAA.CATTTCAGTTTCACC.CAAAAAAAATCAAATCATAAACTCATGGACACATACACTCACTCGATCATCAGATGGGTAGTGTTAGATATCTCTGTTTCAATCATTGTGAAATTCTCTGTTTCCAAGTTTG.GTTTTTTGCTTC.AATGGCGGTG.ATGATGCTTATGCGATATAC
JJ=    73  MV=                ACGTACACTTGAAGATTT.GAGGGTATATTTATTTGGTCTAT.GTTCTG.TCTCTGGTGTGATGTAAATACATGTATTTGTTATGTAGGCAACGACCTTTGTGA.TTTTTCGTTTGTTTTAATACATGCTA.C.TGTTTGTCTCTTATAGTAACCCCA.AACAAAATTCTATCG.TTTTCTATAAAAGTCCATCCCCAAAAGATTCGAGTCTTAGACGATGATCGGATTAATCCGATTGA.CATTAA.TCCGA.TTGACATGCCTACCCTAAGTTTTGATCTTGTTTCTTTCCTATCAATTTATAATTTGGAGTACATTAGTGTAGTTTC.ATTGTAAGTTTTTCTAGGCTATGCAACTCAAGTTTTGACTTTTGAACCACTTTCAA.TCCAATTGCCGATTAGTATCACAAAGTAGAACATATTTTTTAATATT.ACGAGAAAA.TGGTGGTACGGACCT.TTTTCTCCGTACCACTATTTCTTTACCGTCCCTCGGCAGGACGGTATCAACCAAAACCTCAACCTAACTTAGGGCAAAAAGCTTTTTTTTTTAAGTGTCATATTGCCAAAAG.TTCCATTGGTCT.GCCTTTCAAG.CGAGCCTTGGCTAGCAGCCG
JJ=    74  MV=                AGTCGCCATCGAAATCGG.TGATTTTCAGAATCTTCCAGAAG.CGAAGC.CGACGCACATGAGGAAAGAAGGTTTGTTCAGCTTAGGGTTTATCTTCATTTAAA.CCCCTCTTGGGCCTATTTCGGTCCAT.T.TCAAAGCCCGTTAGTATTCTTATA.AACAATAATTGTCTA.CATTTGCGCCTATTAAAAAATAAAGTTGTCACCTTTTTAGTAGCCGAAGGATTGATTCGTTATGA.CGTTTA.TGGTC.GTGTAAATGTTAATTTTTCTTAGTAGTTTGGTCTTCATATTTTTCAAAGATGGTTGCCAAAATTGACCAAGTCAGT.GTCAGTGGCTGCTACAGTTGGATAGAAGCCTCCATCATCAAATCAATTATACAAAT.GACACAAATTTAATATTTGTCGTGATTGTCATTTTCAGGTTATTAAC.TTGCATGAC.CACACCATGTCGTTT.CTAGCATAATAATATAAGAGTAATTGTTGGAGACCTTTGTCTTCTCTTGATCTTCTCAGACGGCAGTTCATAACAAAACTCCTAATTAAGAATTTGGTAGTTGGATCCCAGG.TACTTTTTTATA.TGCACACGAT.TCTATTATACAATGGCCACA
JJ=    75  MV=                CTTGCACACATCATAATC.AGAAGCTAAGTCCTAAATATGTA.TATATA.TCCACTTGATTCCTAATATACATTTTTTTTTTTGTTAAAATACCTAATATACAT.AAGAATAAGATGTATATACTTACAAG.A.TTTTATAAAAAGAAACTAAAGATG.ATATATATATCAAAT.ATATGTACATAACACTTGATTCCTAATCCAAGCACTAATTCTGGCTTTGTCTACTTGGTGAGTCA.TGATTC.ATGAG.TGTTAATATTAAATTCATAAATGTGTCTCTGTGTCTTAATATTTTAGTTCTGTGTTTAATATTTTCATAAACTATT.TTTGCGTACCTTTCTTATTTTATACTTACTTTTCTTTTTTTCCCTCGTGTTTGTGC.ATGGAGAGTCGAAATTGGTTGGCTTCTCCTCTGACAGAGACAGGCCC.TTTGAACAT.ATCCAATTAAAAAGC.TCTCCACTTACTCCTTATATAGTTCTTCACCTTTACAAATAAAAATTTGTCTAGCTTCTCCTACTCTTCGCCAGATCCAAATTCCTTGAAGATACAATGGCTGATCCCACGT.CCAAAGATGACC.ATGATGGTGA.AGGAGGAAGAGACAATTGAC
JJ=    76  MV=                TTATTTATGCTGCTTAAG.GTAATCAAGGATTTGTTATGTCA.GAACAC.ACTATTTAGGAGCTCTAGTAAGTGAGTTTTGGTTTCAAACTGCCAAAAAAGTGT.AAGATCTAAAACAAAGATCGACTAAA.T.TAAACTACGACGGTTTAGTTGATT.ATGGAAGATACACAC.TTGTTCCTCTCTACACCTTCGTTGACTACGCTGCTCATCCACATTTTCTTATTCCCCTTTGAAGT.TTGGGC.CTCTT.TTCTATATGGGCCTTCCTCCGCTATAATAAGAAATTAGGCCATTTCACCAATCTAATGGACTCTGTGTTTCGTTTA.TATTAGCCCAGAGCTTCTTGGGTTGACCAATTCAACGTCTAAAATTTGTGACCCTG.AGGCTTCTTTACTATGGGCTGACAAATAGCCCGAATTTTCCGTAAGC.TGTAATAAC.TTAGCCACTGTACAA.GCTTATGCATCTGGTTTTAGTCTTGGTGACACTGTGCTTTCGACACTTGTGTTTTGGTTACTATACTTGTGTGCCACTTGGGTTCTAGGGTTCCACGCCATCTGAATGATCT.GACTCGTTCGAA.TTGCAAAGTA.GTCTTAGAATGGAGACTTTT
JJ=    77  MV=                GGGACTCAGTGGATGATT.AATTCAGTGTACAAAATATAAGA.TCATTA.ATTAGAGAACACTGGTATTGAGTTTGGAACCATATGTATATATTAATATATATC.TTAGGTACATATATACAGATTGACAA.T.CCTAAATTTAAACATCAATGTCTA.TGTACATCTTTGATC.TTAATTTCAATTATATGCATCTACTATATATCTTTCTTTATATATTTATATGTAGTGTATCACAA.TGCAGAATCTTG.TTTTATTCTTATTTGTTTTGTTTTTCTTTCGTCGTGCATCCTTATATATTTGCCAGTTTATATCATGATTCGTACA.AGTGGAAATATCTAGTTGTTTATAAATCGAACCACCTAGTTTACTTCCACGTCAAC.GGACATGTTGTTGTCACCAATCGAGAAACGACATATTCAAATGTTTT.ATGAGCCAA.CAATTGCGTAACGAT.CATGTTTTGTGTATATATATAAATCACATTTTCACATTTCCATAGCTACAAACAACGAACATGGCTAAACGTTTTCTGCTTCTTCTTCCTCTTTTGTCATCTATTCTTCTTC.TTGCCGTGTCCG.TCACAGCTTA.CTCCACAACAACGCTTCTAT
JJ=    78  MV=                CCTACATTGATGTCAATC.CTTCTACGGCTTGAGAATGCTCG.TCTCTG.GGGAATCGGCATTTCAATCTGGGAAATCGGACAAGGTTTAGATTATTTCTTTGA.TCTATTGTAAGTTCCATACATTGCAT.C.ATGTTATGTTTTCTTAATGTTATA.CTTGATCCTCTTTGT.TCACTTAAATCAAATGCTGAGGAACCTTTTGTATCTAGTCTAGTCTCTGTTCTTTGTGTTCTAGA.TAAAGG.ACATT.TTGGTAAATATGCAGAGGCTTCTCTTGAAGCATCTTCAATATTCTCTGGCCACACATTTGACATGCAATTTCGGAC.TAAGTAAGTCACTATGCTTTAGTCCTCTACACCAAAACATGATCAAGAGGTATCTCATCCGAATATTCCACGTGTCAAGCAAGCGGTGGCTAGGATTGATTACA.CAGTCCACG.TCAGCTCTCTAGAAA.CGGCTCAATGCTCTTGTCCTTGACACTTTTCTTCCACTTCTTCTTCATCATCTTTAATCGTTGGGAAAAGTTTGATGATACGGAGTGGACAATTCTTGGTGTAGAAGGAGAA.TCTGAGAGAGAG.AGAGTCATGG.AAGCTCTGAAAACCGTCCTC
JJ=    79  MV=                TCGCGAATATAATGTGAA.TAGAAAATGTTGCAATATAGATA.ACTCAT.GGTTTAGTACTTATTGATATGAATATTTTACTTAATATGATTGTAAGTACATTC.TATTAATTTTAAAAGACATATATTAA.T.CGTGCAGCATCCATAAACTAAGCC.GTACAAATAGCTCAA.TGTACACCCAATAACCCATCTCTCCAAAGAGGCCATAGGCTTCTTAGTTCCCTTCGAAACAATCT.CCAAGA.CGATC.TATTTTCTTATTCATATCTTATGATAAAAAAAACAAATACTAGTATTTAAATATCTATCAAAGATTCAAAACCCTT.AACCCTGTCTCCCCCAAGAAGCAACAGTGAGTGCACCCTTACGAGGCATTTGCTCC.CCCAAACTTCATCCACTCTCTAGCCTCCACGCGTCTCAAACTCTCCA.CATGCACAA.ACTCTCACCCACACA.TTCATGCATGCGTATATAATACATTCGTATTCCGATAGACTAAAGAAGAGCGAGAGAGATATGGAGAGAGCAGAGGCCTTGACATCATCGTTTATATGGCGGCCAAACGCAA.ACGCAAACGCGG.AGATCACGCC.GAGTTGTCCAAGATAAATTT
JJ=    80  MV=                TTCTTTGCCAAAAGAATA.TTCACCCATAAAAATCTGTAAAA.TAATTA.TTGATTATATTATATAGATATAGATCTAAATGGGTTTAAATAGATTAATGATAA.TTTAAATAGAAAAGATAAATGAAATA.T.AAAATTAAAAAGAGTTAAATGATT.TAGAGTAAATAGGAT.AGATTTTAAATGGGATGGGTTAACCCCTATTAACATTTGCGACTAAACTATTTTGGCTTTGCAAT.AATAAC.AAATG.AAACCTGTCGTCAGTTGGTGGATTTCTTAAACCCAAGGTGCGTGAAAATAAATATACAAGTGACATAAGTTGTAAA.CAGTAATGACTAGTGTCATCTTTTAACAAAGTTGATTTGTTGACTTAGACGGCAAT.AATACGTGTCGTATTCTGTGTGGTTGTGAGCCAATTTATTATCACCA.CAATACGTA.ATGAAAGGATTTGCA.ATTGCTTCGTCCCCTTTTAAATCAGTTTCCTGCAAAGTTGATAAGCACAAAAACATTCAAAATATAAAAATAAACTTTGAGAAGGATGAAACTATTTCTTTTACTTTCTTTC.AGTGCTCATTTG.TTACTGGGAG.CAGATGGGTTTACTTCAAAA
JJ=    81  MV=                ACCAGAAAAAGATATTTG.TAATGAAAAGAATCTCAGGTTCT.TACACA.GTGATAGTACTTGCGGTTTTTGGTCGAGTCAGAAGATGGGACAGCCATGTGGTC.GTACATTTTTGTCGGCTTTGGTTCAA.C.TTGTGCCGTGTAGGCACTCATCTT.ACTTGCGCAAATCAC.GATCCAACTCTAAAAACCCAAACCCAAGTCTCTCTATGATCCCATGTGGTCCGGTCCACCTACTT.TTCCAA.TAACT.CGTTAAATGTTAGAACATGGCTTATAGTAACGAAACCATTTAAATAAATACAAATTTATTGGTGGATATAATCAGA.CGTGGCTTTCATTCATTGGTTACTCTCACCATGGCCTGAGAAACAGAGGATCACTG.CTCTCATTCCAAATTCCGCCTTCAATAATTTTGTTCCACTCTGTTTC.AAGCTGTCA.TAAAAATGTCGTCTT.CTTCTTCTTCCTCGCTTAAACCCATTAATTCAATTTCTTCATAGCCAGCAATAAGATCTGGCAAATTAAACCATTCCACTATGCTTCGTATAGTTCAAATCACGCTTCTTTG.TTTCGTTCTCGC.CGCCGGGATC.TCGATCTCCGCCGTGGCCTC
JJ=    82  MV=                TGTAGAAGATAGCAAGAA.TGCTTCATTTCACTATTGCATCA.AGGACA.CAAAAGTTAGTTTAAAAAAAAAAAAGGAGAAGATAATGTCAAACATATACGTGT.GCAGATAGACACCATGCTTCATGTCA.T.TATTGCATTTTTCTTCCCTCACAG.CCCATCACCAAAGAC.CAAGAACACACACAAAAAACTTGTTTTAATGCGATTTTAATGTATTTCTCTTTACACAATCTTAC.TATTTT.TTTTT.TATATAAAACAGAACAAATTAGTAAGTTTATTATTTGTGAGGGTGTTTGATTTTAATTACATACCATATTAATAAT.TTTTGCTTGGGCCTGGACCACCCAAGTGTAAAGGATTATGAACAAAATCAAGAGCA.TTAAAAGCAACGTCCCTACCTTATCCGTGTTTGGTGATATTATCAAA.TTTTTGCAA.AAGCAACGTACCCAT.CTTATCATTATTTTATAAAGATCCTATGTCTATCCGTAAATGGACTAATCTTTAGACACACAGAGAATATAATGAGTTTGAAAATAAAGTTTCTGCTTCTGCTTGTCTTGTA.TCATCATGTTGA.TTCTGCCTCT.ATCGTCAAGTTTCCTCGACT
JJ=    83  MV=                CAAAACCTCATTTTTTAC.TTTTCTTGGTGAGATTCCAAAAT.GAAGCT.ATGGGCTTGTATGTACTATGTAGTCCAGTAAATCATTAGGACCGGCTTTGAACG.GATGATCGCAGTGCAAGCAAACTAAA.A.ATGAGGTTTTTCTTCTTTCCCAAC.TACGGCTCTTTAGAA.CTAAAGACTCTAGGTGTTTCCTCTTAGGCTCTTAGCTTGGGCCGACACAAACAAAGAAGCAATGC.AAAGAT.TGAAA.TTGGGCTTCATTCATAGGCTTGGGCCTTTTCTTGTTGCTTACTCGTAATTACTTTGTCAGAAAAGAGCCAAAAGCT.AAAAATAAAATAATATAATAATGTAATGAAGCCTAGAGAAAGAGAAGTCTAGTGAC.TAGAGTAGTAGTGACCCACGAAATCACCAAAGTATCTAAAGTGTATT.AATGTTAAT.AAAAAAATTAGGGTC.ATGGAGATACATACACCTATGCACGAACCATTCATTGAGTTTTATTAACTCTGCTCAACACATAATCTAAACGCGTGTGACTTGCTCTCTTCCTTCTTACACGACACGAGAT.CATCGAATTTGG.ACCGTAAAAG.AGACAAGCAGCTTTTGTTGA
JJ=    84  MV=                TTAGGTTTTTTATAATCT.TGTAAAATTTCCTAACCAATCTC.TCTATT.TTTATGATACTACTTTTTATGACTTTATTTTGTGAATAAAAGTGTAGAAAGCAT.AAACCAATAATACAATAATTTAATTG.A.TTAACATTCAAAGATTCTTTTGTT.TTAGTTGAATAACAT.AAAAAAATCAGTGATTTTATTAAAGTATGAATCCAATAACTCCAAATTAATAAAAAAAATTGAAA.AGTCTT.TTTAC.AAATCAAAAACTAATAACAAGAAACTTTAATAAAGTTTAATCATATTTTGATTGAATAACACAAATTCTAAATAAT.ATTTAAAGTCATTAAAACACTATTTAAATCCCAAACTAATAATTCTTCTTTAGTAG.ATATCATCAACTAAAGCGAAATCTTATTTGTCAAAGTCGTCCTATGC.GTTATAACT.AAATTGTCGTTTTCA.TGGTCGAATACACATTATTTAAGCATCTAAACCACCATGTAAGGATATCAAAAACGTGTTTATGAATTCTAAACCATAAACTCATCCTCATATCAAAAACATGGCGACATTG.AAAACAACAATC.TTTATCATCT.TCATTCTCTATATCATTTTG
JJ=    85  MV=                AACAATTTCTTTTCAATT.TTGACGTTTGTGATCTTCACTCT.CCAACT.TGAAAGAGGATATCTATATATACATTACCGTATCTTGCTTATATTTTTTTACTT.ATATTTGTTATTAAGGCATATAACGC.A.TGAGTCTTTTCGGAATTAGGTCAG.CTTGTAAAGCTATAT.AAAGGCCCTTTAGAGCCATATCAATGATATAGTGATATAAAGAGAAAATCCTTTCATACACCCTA.AAGGTT.TTTGA.CACAAATTGTAGGACTAAGTTTCTGTTTTGCTTAAGATAAACATTAAACTCTGATCTGCGTCGACTTTATGATTTT.G.TCTTACTAATAACATAATTATCATATATGAGAAAAAAATACACTAGTTTTACAT.ATTCTTCCTCTGAATTGGTATTACCATATCCTTATTTAGACACTATT.TTGAAAAAA.TCAACAAAGAAAAGC.TCTTTTCATTCCACTATAAATTCTCTATCTCCTCTGTTTCGTCGAACAATACAGAACAAAATGGCAAGAATCATACTCACTGCTCCTCTGTTTTACTTCTTCTTTTCCTTGT.TATCTCACCAAA.CCATGTCCCA.ACCTCAACACATGCGTGATC
JJ=    86  MV=                GGAGATTTCGGCGAATTT.TGGAAATTGAGAGTTGAATTGAC.GAGTTG.TGAAGAAGAAGATGATGATAAAATCGAAAACATTTTTTGATCTCAGCGGATTCT.TCATCACCACCGCGAACACCAATTTG.T.CGTTCCAAGCCTCGGGCAAATCCC.ACGGCCAATTCCGAA.CGGAATCATCTTAACTCCAGCAACTCCGGTTAAATCGGCGTCTTGTTATAAACCGGTTCGGTTCA.AATTGC.TACGG.TTTAGACCAGATCTTCGGGTCTTCACTTATACCGGGAAGATAACACTCAGTTAAAATATATGCAACGTACGTGAGG.GGTTTGAATAGTTTATTGAGACATGAAGATGAAGAAATAAATGGGAGAAGGAACAA.GGTCAAAACCATTCCCATTCTTTGCTTCTTGAATATGTTTTTGTTAC.CTTTGTTCC.CAAGCCTAGAACCTA.TCTCTTCTTCTTTCTTCTTATATTTGTTGCTTTTCACATTTTCTCCTAATCCAAATCAACTATTTTACATAGTGATTACATTCATTTCATTGTTGTTTCTTACCGCAGTAAC.TTTTATCTTAAT.AAATTTGATC.CAACCATGCCAATACTGAGA
JJ=    87  MV=                CAAATGGATTTAAGTTTG.GACTGATTTGGATTTGATGAATT.GAAACA.CATATCTACAAGCTGTATTGACAAGACGAAACCTTTGTTCATATCATAAGAGAT.GATAGTAATCGGATGACGAAATCATT.C.TTCATATCATAAGAGACGACTGTA.ATTTGATTAACTTAT.ACTGTTGAATGCTAGCTAAATCGGAATCGTATAACTTACTCAGTTAATCAAATATCAAAGGACTG.AAGCTT.ATTTT.GTAGTAAAAATTCGCCAGAATAATTTACTTCAATAACCGGAGTAGCTAAACTAAATTTTTATTATGCACCCTCCAT.ACCGGTTATAACCTGTAAAACGAATCGATTACCTAAA.TGTCTGAAAATATAACGC.GCCATTGCTAAACAAAACGCAAAGCAGCAAAAACTCGATTACACTTA.CAATGATAA.GTTATACGACGTCGT.TTTCCATTCACGTCTTCATCACCTTCAATAGTTTATTTTGCCGCGGTCAGTAGCCCGTCACGGCGAAATCTACTTATCGGAAATACGACCGGAGAATTTTGATCCGGAGATG.GAGACATATCTG.AAGAACAAGA.AGTTGACAGCTTTAGCTCGT
JJ=    88  MV=                ACATTCAATTTGGTTTTT.ATAAAGTCCCACATCGCTAGTTT.AAGAAA.CACTCGCTCTACCACGTTTGATATAAAACACACTTCGTATCCATATCGCAACTC.ATACCTTTCTCGGCCTTTTGGCTAAG.A.TCAAGTGTAGTATCTGTTCTTATC.AGTTTAATATCTGAT.ATGTGGGCCATCGGCCCACACGATATTAACTCTATTTTTTAAGGGAGAAAGCCCACTAAGATAGC.TTGCTA.TCTGG.GCTTTCGCGAGTCGCCCATGCGTTGCACTACTGCACGGGCCGGCTCAACCCGCCAATTTCAGTGAAAATTTCTTTT.ATGTCAAATACATATAAATTTTTAAATAAGCTATATCGAACTAAATATTGAGGCTT.GAAGCCTTGAACCAATCAAAACCATTAACAATATCTAATTACGAAAT.TGCTGGGTT.TCCAAACTGACCAAG.AATTTGGTTTGTTTCTTAATAAGCCAAAGGCAAAATCGATTCTGAACCAAACAAACCAGCAATTGGAATCCAAACCGAAACTCTTGGGAAGTTTCATCTGAAAGAAAATGTC.GG.AACCAAAAA.TTCAAGAGAG.AAGAAGAAGAGATGGGTTAT
JJ=    89  MV=                ATAGATAAATATATATCA.ATAATTCGTAATTAGAAAGGTAT.ATCTGT.CTATATAAGTTTTACATGGACACAAATCTCGTTATAATTTGTATTGAGAAGTTT.TAAAATAATATGTTACTTGTAAATAT.G.ATTAGTATTGAACATACTTATTTT.AATAATAAATTTTTC.AATATACAAAAAAAAACTAAAAACAATAGTGAATTTGTAAGAAAAAAAATAGAATGTGATGTGGA.ATAATT.TTATT.TTAAGAAATTGTTTTCAATGATATCTAATTATCTATCCCTTTTACTAGCTCAAGAGATATAAACATAATCTCATAT.ATGAATTGGTGTTAAATAATATCAGATTTATTGGTGTTAAGAAAAACTAATTTGAT.TCCACATGTTTTTGTTGTTCTCATATTCACATTCATAAATAATATAT.GTTGATATT.TTACCAACTAAGCTT.TATACTTCTGTTTACTATAAAATGCAGACCTCTTCACATTATTTCTTACAAGTCAATTCCAATATCAAGAGCTCTATTCTCTCTTAACTCTTTTGATCAAGTAGTTATCAAA.ATGAAGAGCTCT.ATGCAGTTAA.TCTCTACACTCTTCTTAAGT
JJ=    90  MV=                TGATACCACTTCCAATGG.CAATGGCTGGTCCATTCTACATA.GGAGCT.TACTTCGCCATCGACATGTTCGTAGGAACCGTGATAATGCTCGTATGGGAACGG.ATGAATAAGAAAGACGCAGATGATTA.C.TCGGGTGCAGTAGCTTCAGGTCTG.ATCTGCGGAGATGGA.ATTTGGACCATCCCATCCGCAATTCTTTCTATATTAAGAATCAATCCACCCATTTGTATGTACTT.TAGACC.ATCCT.AGACATTGTTATCATGTTAAAAATTTGTTGCATTATGGCAGATAATAGAGTTTTTATATCTCACTCTAGAACACAA.AGTGCCAATAGCAACAAGTATGTGGCATAAAGTCAAACAGACAAGGTTGACCAACG.AAACTTTATTTGGGCTTATTCTGTAAGCCCATAGACTTTTGTTAAGA.AGCCCATAC.GAATCTCTTTCCTCG.TCTTTTCGACCGAAATTATTAAAACCTCTAATTCCTCCTCAAAAACCCTAAAATCCCAATTGAGAAAATTTAGACGCTCAAGGTTTTGTTTACATCTTGTCCGGTGGCTTGA.AACAAATTCAAC.TTCTGCGTAC.TGTTTCTTTGTTGAATTTGT
JJ=    91  MV=                TGTGAAAAGATGAATAGA.GCTCAGAATTATATAGGCAAGAG.AATTGT.TATGGCAATTTGTTATGTTAATCTATAAATAGAGAAGTATAAGATAGAGATAGT.ATAACAACAAATCTTTTAAGTTTTAC.T.TGTTCATAATTAGTAAACAGAACA.TTCAAATGATCTTAT.CAAGTTGTATTTCTAATGAAGAAAAAATAGCAAAACATTCGTGAAGGTTCGTTTTCTTTTTTTTG.TTCTAT.CGATT.TTCTTAATAACCAGAATCGATTATCTTTAGAGTTTAGAATAAGCATGGTTGTCTTGATCAAATATATATTTGAAAA.GGTCCATTTTAAAGGTCCAAATTATAAGCCCAATATATAAGCCCAAAGTTTAGGCC.CAATTCACGTATCGCTATACTTTTTAGCGGGAAAATGTTAGAGGACC.CCACCTAAA.ACTCCCGCCACAACA.AGCTCGCCATTTCTTTGCCCATAGTGGAGAAAGGTTTTGTTTTCCGTTCAAACGATTTTAGGGTTTTTGTCGCAAACAGTTTTTGGTAGTGAAGAGGAAAATTTCGAGTGAG.GTAGAATTTGAA.AAATGGAAGC.TTTTGGTGGATTTGTAAGGG
JJ=    92  MV=                CTTCAGGTTCCGGTGGAG.AATTCGTTGACGTAGCGGCTGAT.GATGAT.GGTGGTGATGATACTGCGGTTGTGAATCGACTTGATTTGCGGGTGATAAGGGAA.TTAGGAGAAATGGGTAGGCTTGGATT.G.GAGAAGGAACATCTGAAACGAGGT.TTCGTATTGAGAATT.CGGAGCGATGGAAGAGCGCATGCAGCAAGAGCAGCTTCCATGGCGTTGTGTGGTGGTAACAACCG.GAGAGA.CGAAG.CAAATGAAAGTCTTCTTTACCAATCTCTTTTGACAAATTTATAATCCAACGGTTCAAATTAAAATATCTCAGGATG.TATTTAAACCAATTGATAATCATTTTTCTGGTTTAATGAAAACTAAACCGGTTAAT.TGAAAGAGAAAGTGTCGGTTGAGTGTGAAACCGGCGTCGGCAAAGTG.AGGGTATAA.GGGTCCTTTCCAGAC.ACCACAGCATCAGTTTCTTCAATCTCCCACGTCTGAGATTGAAAAGTTTGGGAGAAGATAAACAAACTCAAAATACCTCAGCTTTAGATCAAAATCTAAAAACAAGAGTTTC.GTGCAGTGGTTT.CTTAGAGATC.TAGTAGATTAGAGAATGGAC
JJ=    93  MV=                GGATTTCTTCCAGAACTT.AAGGACCCATTCCCGGGGAATTA.GGACCC.GATCTTCGAAAAACGTCCGGATCAGGAAAGATGAGCTGGTTTAGAAACAATGAA.AAGGGAAGAGAGGGAGAGAGAATCAA.T.GGCTGGGTAGTCAAATACGGTATA.CGAATTGATAGAATC.GGCGGTAATGGATTCTTTCCCGGGGAAGGTTGTTGATTCCGTACGTTTCTCCGGCGAATGTTCCC.GGGAAT.ACGGT.AGGAGGATCTTTTAATTCTCTCTCTTCGTTGTTGTTAGCATTTCATTAATGGTTTATTTTTATTAACAAAACACTG.GGCAATCAATCAAGTCCATATGATCTCGCTAGGTGTCGAACCTTGGGCT.CACTAA.AACACTGGGCTATTTTGTAATTTAGATCCAACAATGAAGTATAATGA.CTGGAATAC.C.CTTATCACCGCCT.TTTCCTCGGAAAAAGGATTTAATTATCCAATTTAGGGTTCATTCACATTTCAGGGAAGAGAGCTCTGAATCTCTCTGCATCTATGGAGGCTACGAAAGAAAGAGTTGGCTTG.CTCGATACGATC.CTCCCGCCGG.CACTTGCAGACGCCGGTCGA
JJ=    94  MV=                CCATAAATATCAAATTAA.GAGACAATATCGATGATTCCAAC.TACAAA.TACTATTGAAATCGATCACCTAATACATTGTTGATTGAATAATTTTGGAATCAA.GCGGGAATAAATACAAAAGCACTTAC.A.CAGTGAGGTTCTGGAGACTTACAC.AGTGAGATCTTTTTC.AATCTAATACTGGATACGAGGTAGAAATAGAAGCAATGCGGAGACTGGAGAGAGGATTAGTGAGT.ATGCGA.AAAAG.GGAGAACCCGCCATAGCTGAAACCATCTCTCGTTTTTATTTGACTTCGGCGAGTAAACGAAAGAGAGTCTGAGACT.GATGAGGGGGAAAATAGACTGGAGAAGAAGTGCTTGTGCTGCTCACGTGCTATTTG.TCTAATTAATGGGCTTTTAAAATATATTCCTATTTGTTTCCATTATT.GTACATAGG.CCCATTTAAACAACC.TGGGCCAAACCAAACCGTTATCAAGAAAATACAATCGAGAGATCCGACATTGACACAGTAAAGGTAGCAACAGAGAACAGACTGAAGGAGAAGAACAATACACAAATTTCTG.GAGAAAGTTTTG.AAGAATGACG.ACAATTTCCGATCTATCAAT
JJ=    95  MV=                TATGATTGTTATATGTTT.GGAAAGATACATGCAACACATTT.TAAATA.ATATGTTGTGATTGAGCCGAATGCTTATATGATTTTCTATTATACGTATAGCAA.TGAACACGATTATGAATTCGATTTAG.A.GTGATGATACAACCTTAATACCTT.AATCCATTCAGGCTA.GAGACCATAATAAGTTAACTTAATCTCCTCATCCTAGTCACTACTCGAATGCCATCTTTACGTTT.AAAACA.ATTAT.GGCCACACTAACGATATACCTATGTTTGTTTGCTAGTATAATAAGGATATGTCTCTATTTGCTATCACTTCAGCCT.TTTCTGAAGACAATGTTACCGCTATATCTTCCAATCAATTGATACCACTAAATGAT.AAAATCATTGCTAATCTTATAAGATCACCAAACACTCAGACAAAAAG.TTTGAATCT.TGCTTCTTCGTTTCT.CCACTCTTTATCCGCTTATAAATACTCTTATTCTCTCCTCTTAACATCCTCATCAAACCATTTAGCCTCTCCACACTCACAAAGGGCTCACAAGTCTCAAGTAATTCTCTTT.CTCTCTCTCAAG.CACAAACACA.CACAAATGTATAAACAAAAA
JJ=    96  MV=                GACAGAAGAAAAACTTGT.TTTATAGTAACTATTTCGAAACC.CCAATC.TGTATGTAACGTCTGTTTTTCTTTTTTCTTCGACAAATCTCCTATTGTCTTTTA.CCTGAATACATATTGTAATTTTGTCT.C.GAAGCAAAACGTTCTAAAAAATAA.CTGAAACTTTTCAAA.TCTAATAAAAGCTAAGTAACCCAACAAACCAAGTGAACAATCAAATAATCAATTAGGCTAAAGAG.TACTAT.TGCTT.TATTGCACCCTCAAAAATTATTAGGATGATGAGAATGTAATATATCCTATATATGCTAAATCACCAAGTGCATGTT.TAAGTTTATTAAACATAATCTACTAATATAAACTTCTATTAAGAATAAAATATTTA.GTTGATCAAATAATAAGTATCTCCATACAAATTCCAGCTGTAAAAAA.TAAAATTAG.GAAAACGAAATACTA.AAATAATAAAGTTTGGAGATATATAGAAGAAAAAGAAAACAGAGCGCCATTATCGGTGAAAGCTGTGGTTGTTCCTTGAAATCCGATTCTGATTCCTTCCTTTTGGATCCGA.TTCTATCTCCAC.CTTCAAGCAC.AATATTCGACTCGGTACTAT
JJ=    97  MV=                AAAATGGTGCGACTTGAA.TTCTCCCATATATATATATATAT.ATATAT.GTATTGGTTAATTTTGTTCAGACATATTCGATGAGACTAGAATTATTCAATTTT.ACCAAGTTGTGACAAGAATCATGCAG.A.CTAATAAAAGCGCGTTATGTCAAA.ATCAAATTGGCTCAA.TTATTATTGTCCACATATTTTGGGCTTTCTCGTGTATATGTGGGCCTCGCACGCGTGGTTAGGCT.AAATGA.CAAAT.TGAGAGGGGGCCTCGTAAACATGCAATTAGACTAGTCCGGTGGAGACTATGGCTTATATACACGTGTCAGGTGCTT.CCTAACATTTTCTTCGTTATGGCGCATCTTTTTAATTGCAATTTGGTAAGGTTAAA.TACATAAATCTATGTTTGAATCACGCTAAAATGATTATTACTATGAA.TACTTCGCC.GTTACTAAGTTGCTA.AATTCTCGCATCTTCTATAAATGTGACAGAAAAAGAAAGAAAAAAAAAAGTGAAGGAGAAAGCGATCAGACGGCGAATTCGCGATCGTATCGATCCACCGTTGAATCTCACG.ATGTCACTCTCC.CGTCTACACA.AATTCAAGCTCTTCGCGGTC
JJ=    98  MV=                ATTCAGATCATCGAAATG.TTTTTGAATTCCCAAATATTTTG.GCTTTA.ACAACTTTCAATTTCGGAGAATTTCCATCAGAGAAAATTAACAATAACCAAAAA.AAAGTAGTAACTGAAAAAAAAAATTA.A.GCAGGAAGATTCACGAAGAAGACG.AACCTGGATCAAAGA.TGGAGACGATCCCAGTGAAGTGGCTTCTAGGAGACAGAGAAAGAAGGAAAGAAAAGTAAGAAAGT.GCACCG.CCTTG.AAAAATCCATGTTTGGCTACAAGGATAACTATATACCTGTTATTTTAATACTTATATAAACTGGGCCTCAATAAGA.TTCATTAAATATTGGGCTTTTAGGCCCAACGTAACACTCGAAGTCCTCACTCAAAT.ACTTGTTCCTAATTATTAACTGCGCCATAATAAGATTCATCAAATAT.TGGGCTTAT.CGGCCCAAAACATAG.CACTCGGATTACTCGAGATGCAGAAAGTTTCAGAGGTTGAAGATGATCTGCGTAGATGATGAATGTTTCTGGAGAATGTGTAGGCCGTGAAAGATGCGAGGAATTAGCCAAG.TCTTCTTCGTTT.TACCGGAAAG.TTTACTCGGAGGTTTGGTAC
JJ=    99  MV=                AATGGCGGCTTAAACTGT.CTAGCTCTTTCTTGTTGGTTTAT.CTTTGA.CTTTATAATCATTTGGAACCATTTTATTTCTTATGATTTTTAATCTCAAGATTT.CAAATTCTATTGCGTAGACTTCAATC.C.TACGTGATGCCATCCAACAAGAAT.TAAGACCAAGCAAAA.GACAGACAAAACCTGTTATTGAGCATCCGAGGTGCTAGGTACGTCCGTGATCTCTCGACGAACAT.TGGTTC.GATTT.TGCGTAATTCAGTTGCCACCGACCGACCGAAACTCTGGTCAATGATCACCACTTACCAGCTTTTATTAGTGTTATT.CATTCATTCGCAAAAGCTAAGTAAATTCGAAGGCAGTTAGGCCCACAAGCCCATAT.AATGGTGAAAGATTTGGTTCACCCAAATAATGTCCCCACTCCTTCGG.TTGGGCTTT.TACGTTATAATATTC.GGCCCAAATTTGATATCTCATAACAGAGCAAATTTTTCACATAGAAGAAGCAGAGAAACCAATTGATCTACTTTTTTTTTTTTTTTGTTTCTTCCTCTTCATCAGGCTTGTT.CTTCGATTCCCT.CACTTAAAGA.AGGGTTTCGAATTTGCTCTT
JJ=   100  MV=                TAAAATTAGGTAAAAGTT.GAAAAAAGACAAAACGTTATATT.GCCGAA.AAAAGGAATATTAATAATTAAGGCCCTAAGAACATCCTTATTGGTAAGTTCTTA.AATTAGTTCTTATGATAAGAACATCT.C.ATTTTAACTCTTATATAAGAGACA.AAATGACATTTATAT.AAAAGACAAAAAAAAATCCCAAGAACTAATCTAAGAACTTACCAATAATGATGCTTTAAGCATGC.AAATGA.TATCA.TTTTAAGCACAAATAGTAATTTATATTGGGCTGATAGGCCCATAAACTGCATTTTATTGGTAAAGTTTTAGGCCCC.AAGCATGTGTAGCAAAATATCATTTTAAGTCACAAATACTCATTCATATTGGGCTA.ATGGGCCCATAAACTTCATTTTTATTTGTGAAGTTAGGCCCACATAT.TTTGTAATT.CTTCGTCTTCTTCCA.CTTTTGTCTTTGAGCCGTCGAACAAAAACAAGTAGTCTGAAGACAAACTACACAAAACCCTTGAGGAAATAAAACTGCAAAATTGAAATTAGGGTTTATACTTTAAAGCAGT.CACCAAATCCAG.CCACCATCTC.TTGCTGAAGCCATGGGACCT
JJ=   101  MV=                TTTCTCTCTCGATCTTCA.ATCTCACCATCGCTATAAATAAC.TTCTTC.CAAACTGGTAACACAGACGCGTCCCCGCCCGTTTCTAGTGACTTGGGATGAACC.TTGGCCATTTCCTTGATGCTATATAT.T.CTTTATGATGCGTGTTTGAGTTGC.TGTCGAAAGAGAGAT.CAAGTAGACGAGCTTACCAAACAACATAGCAAGAAGTACCTACCTACCGTTCCTTTTCTATATCA.TCTCAC.CAAGA.TCCCGTAGGGACCCTAAACAAACCCTTTCATCTCTCTTTCGGCTACTCTTTCTTCTTGTCGCCATGATCCCCACAT.GATGGTATTTATTCTTCAAGCTGCGTTCCATTGGGTTATAAACTTTATGGATATAA.TGGGCCTAGTATCCACTAAAAAGGCCCATATTATAAAATGGCCCAAT.TGGTTCCGG.CAACATGGAGTGGAC.TGTGAATTTCCTGCCTGTAAAACTGTAAAGACAGAGAGAAGAGCACTCCCCAGTCTCAGTGGTGCGGTGAGGAGAGCTTCGTTGTCTTCCCCATTGCAATTAGGGTTTTCAA.AACGGGTAATCG.AATTCGGTGG.TGCTCGGCTTTGAAATTGTG
JJ=   102  MV=                TTTTTAATTGGGCTCAAA.TAAACGCATTTTGAATCCAGCCC.AATAAA.GGCCTGGTTTAACATTCACGCGTTTCAATAGATTCGCGTGTGTATTATTTTCGT.TGGTCTGAAAAGGCAAAAGGTCAAAA.A.CGGCGTTTTGTTTGGGAGACACTT.TTTGTTCGAAGATAT.TTTCTCATTCTCTGATCTCTCTGTCCGAAACGGCTCCGTTAATTTTAAAGTAAATATTCCAAAAT.AAGTTT.ATGTC.AAGGCTAGTCTTTTTGAAAATAAGATCAGAATTTTACCTATATATATATATTTATTTATCAAAAAAAGTAGACACT.ACTTACAAAGATTAGTATTATCAACGAGTAATACAAAATGGTTTGCAAGTTAATTT.AATTAAAAACAAAAAACTAAGATTGCTAAAATACAGTATTTGTGAAC.AAGTTGAAC.TAAAATCTAGAAGCC.AGTCCCGCACGGTGGCTTTTAAGCCCAAATCAATGCCCCTTTGATTGAGAGATCTGAAATTTAGGACTCAAAAAGTTTGTTGCTGACCAAACGCGAAACTTTGATTAAAAAC.GCGTTTGCGTTT.TAAAATTCTC.CTGTGTTTGTGTATGTGTTT
JJ=   103  MV=                ATTCCTTCTTGTTTGTTC.ATGTGGGTCTCTTCTGATT.TCC.ACCTCA.AAAGCTGATCTTTTCTATTTAAGATAGCCAGAGTCATACATAGAGAGAAGAGAA.GAGAGAGAGAGATAGAGATAACTTAT.A.ACTTCACATATCAATTAAGAAGTC.ATATAACTAATGACA.GAGCTTACAAGGATGATTCTTGTTCTGTGGATATTGATGTGTCCTGACTCTAAGACTAGATTATG.GTTTGT.TAGGA.ACCAAAATATTTGTTTAAAGAAAAGTATAGTTAGTTGATATTGAAAAAGAAGAGCATAGGCTTTTAATTCTATAAG.AGAGTGTACTTTATAATGAAGGGAGGCACTAACCTTCCTTCCCTTGATATATATCT.GCAATGAGCTTTGTCTGGTAGTGCTTCAATTGAGTGAAAACAATGGT.GCTAGGGTT.GCCATGTGGTGAAAC.TTACTCCTTCTCTTCAATTATATGAGGCTTCCTATAGGCTCCGGCTTTTCTTGATACTTCAAAAAACACAAAAAGAAATTTATATTTATTGATGATGGAAGAAGAGCAAAGC.AAATGAGAGACA.GAGACACAGA.CCCTATATCAGAGAGTAAAG
JJ=   104  MV=                ATCTACCTCCACTACGCT.CGGCTCTATATATATTTTTCTTA.TTATAT.ACTCACTCCAAAGAAACTCATTAACCAATATAGCTTATAATAATAATTAAGTAT.ACAATTATCGATTGTATAAAACTCCT.A.CTTATATCTTCCTTCGTTCAGATTAGAAAATTTGATTAAT.TCTAAGCATTGTTCATTAGTTGGCAATGAGCAAAATAACAATTGGTTGATAGATAAATAATACGC.TTTTCG.ATATT.TAGGCCGTAGAGCGTTTTCTTTAAGCCCAATATGAGTCCAATACACCAAGAAAGGAAGAATAAGATTCCAGGGACA.CTTTAAAAACGGCGTCGTGTTCACAAAAGCCTTTTCGTATATTGACCATATTACCC.TCCACAGCGATTGTCGTCATCTAACAGTTAACGCCGTCAAAAGATTC.TGTAACGGC.ATTGGTTCAACAGTC.TCCGGTTTGATCGCCCAATCATATCTCTGCCGCTGACGTAAGAATCTACTTGTACACTGCAATTTCCACAAGCCAAAGGGAAAGCTTTTATTTTGAGGAAGACGAAGCAATG.GGTGTACTCACG.AACAAAGTCG.AGAGAGACGAGCTTAAACCA
JJ=   105  MV=                TTTTTTTTATAATAATAA.TCTATCTTGAACTTCCCTATTTT.AAAAAT.CATAAACGTACTACAGAAATTAAAATGTTGAAATCATATAAAATTATCCTAAAT.GTGTTATCTTACAATATGAATTTCTT.A.ACAATATGTATCTTGACTGCATAT.GTTCTACAAACCATA.TGAATTTTGATATCGTAATCTCTTGTATTAAACATACCATTTGGTCGAGATTTGTAATCTAATTG.ATCAAT.ACTTT.TAATGTCTCAAAATCATTAATTGAAATTGGATAAGAAATAGAAGGTTTTTTTTTCCCAAAATACAAAGGTTATTTT.ATCAATCAATATAGTTCACGCTCTATCTGTGAGAGATTTTAATACCAAGAGGTTTA.TATGCAATTTATTCTAAACTCAATAACTTAGCAAATTATTTTGACCC.GTTTCAACA.TCAATTTGACCCGAC.CCGGTTGGTTGGAGCATACGAAGATAGATTTTCGAGTTATCGTCTCCTTTTCCCGGTCAGTTTTAGTGGGGAAGCAGAAGATGTCGACCGGTTTAGCTCTGAATCGCTGTTC.AGTTTCGGTATG.TAGAACGGCCGTTACTTTACTTAACCGGCGG
JJ=   106  MV=                ACTGGATAAAATACCCCC.TCCTAAACAAGATTCGAATTTGG.TTAATG.GGTAAAAAACTTAACCTTATAATTCACTACCAAATTCTAACATATCACTCTCAA.AAGTATAATTTTACCCGGATAAATTT.A.TGAGTTTGACTTTGTGGATGAAGG.TTACATGGGTAATAA.ATGGAGGAAATAAAAATTTATTGAGGTGGGGGTTCAAAAACTTTGTAAATGTAGTACTGTAGCTA.GTTTTA.GAGAA.GTTTTATTTTATGACTTTTGTCCAACCAACCCACGAGTCCACGGCCCACCAGCATGTGAGATATTTAGCCCAAAAA.TGAGTAAAATGTAGTTGACCCATAATCTCTTCTTCTTCTTCTTTTTGACGTTAATT.GACCCTATTGAGCCCATGTACACAAATACATTGATATTCCAAGAAAT.GTAGAATCT.CAAGGTGAATGAACA.TTAGAAACTAGCCACATAAAAATTGTGACGATAAGATTTATGCTTTCTTCAATCAAAATGATTCAAAACAAACCAAAAACATCATAACAATTGTTAATAGTGAGAGAAACAT.GGCTTCAACAAA.AATAAACTCT.TTAACAACAACAATCTAAAA
JJ=   107  MV=                AAATGATATCAAAAATAA.TTAATAGCTCTGTATATGTGTTA.GTGTCT.ACAGGCGACACCAAAATTATATAAATATTCTTATTTAAATGCGTTACAAACAAA.AGAAAAATTATATAAAATTTTACAAA.T.AAATGTATAGAGTTTTTAGTATCA.TATGTATCATACATA.TGAAATTAGAGCTATACCAAACTAACCAAGCTAGATTTAAATTCAGTTTGATTATCTTACCCTAT.TTTTTT.AACCG.AATATGAACTTTTAACACTCTAGGCTATAACATTGGGTGGTGACTTATATTTCTTCTTTCTTTTTACTAGCCTACA.CTCTTTTTCACCTGTCACTTTCAACTTCTCTCTTCTATTACCTCACAAGAATTTCT.ATGTTTTTTTAATAATTTTATATCTATTAAAAAAAGTATAACCAATT.AATTAAAAA.TCTGGAATATCCCAA.TTTTAGGGCTTTATTGAGATAAGATATCAGTGGAAGTCAAAAAAGAATTTAATGTTAAAGAGTTTCTTCTCTCTAATTTCATTTCATTTCTCTTTTTTTTTTTCTTTTTCTT.CTTTCTCTCTCT.CACCATCACA.TAGAACACAGAAGAATCCAC
JJ=   108  MV=                AAGCTGAGGTGGCAGCCT.GGTTCAGACACTTTTGAGGTCGA.GATGAT.GACTTGGCTCGGCACATTTAGCGCAAAGACACTGAAATTCTCAGACATACGTTA.TCCAGACACGCAAAGACCGTATGTGA.G.CTTCAAGGCTGATGGGAATTTCTA.CTTTGTGGATGCAGA.TCATTGCCCTAACAAGGCATTGTTGGCTAGGCTCACTCCTCCAAAGGATGCTCATGACTCTGCTT.TCAAGA.ACTTG.TAATCCAAATTCGTTTCTTTTGTTATACTCTTTTTTTGGGTGTGGATTTTTGTTGGGTTTGTAAGCTCTTTAAGAT.ACTTGGATACCTCCTCCCCTTCTCATCACTAATACCCAAAAAAATGCAAATAAGAA.AAGACCGGTTTGATCCAATTGCTAATTCTATTGAGAAATTATAAAAC.CGGTTTTGA.ACCGGTTGGCGTTAA.AACCGGTTTAGCTCAGCCTCAAAGGTTTTGATTGAGTTCCCATTTTGGTTGCAGCGATCGGAGAGCTCTGACGGCATCAGCCACCTCTGCGGCTTCGCAAATCCAAATAAGC.TGTGGATGAAAC.GAAGAATCCT.AGATTTCTGAATGGTACTTC
JJ=   109  MV=                TCAGCGGGCTTCTTCTCT.GCTTTCGGCGCCATTGATACGGT.TTTTCT.CGAGGTTTCTAGGTTTAACGAGATCTGAGATTGAGTAGGTTTAATCGCTTTGGA.TTGCTTGATGACCTAGAAAAAATTGA.G.ATATTGCTTTTATATAGATCCTAT.GGAGTGATATGATTG.GATACATTAAGTTGACGCGGATCGATATCTGTACCGTTTGATCTGCTTTTTAATAGAATGATATC.GACGGT.TGAAA.AGGAATCTTGAAAAGGAGGAAAGCTCTCACACGTGACGGTTCTTATTGGATACATTTGGTGGCCAGGACTATTGAC.GTGTCCCAGATTGGCGCTATCTAGTGAAATTTTCCATTCCCGCCATCCTCGAAAAA.TTCTGCATCGGCCCATGTATTGTAATGAGCCCAGTTGTAGGCCCAAT.TATAACCAG.TGAGATCGACCCGAC.CCGTCCGGGTCCCCAGATATCGGTTCGTTGTTGCGACACTAACACAGACCAATGCTGGTTCTGATTTTCACGGTGGACCTCTTTGATGAAGCTCCCTTGCACGATTCGATCA.ATAACAAGCTCT.CATTTTCGCA.ATAGCTTTAGAAATGTGACC
JJ=   110  MV=                ATTTAATATATTTGGCCG.CAAATACAAAATTTAATTTATGT.GACATA.GAAAAAAGTCAGAATCCGATTGACATTCAAGAAGGTATTATTTGTAACCTTTTC.TAGATTTTAATATTTTTAGTTTTTTA.T.AATCAAAAGCGCTAACACACATAC.CAAACCATAACTACA.AATTAGTTTGAGGTAATAATATCGCTGTTGCTCATTGAAAGTTATGTTACTAACGGTGTTGCAAA.TGCTAG.AGCCA.GATTTGGTTAGTGATTGTACAATTGGTAACCATTTTTAACAGAAACTCGAACCATTTGGTCTATTAACTTCATGTT.TTATGAGATGTCCAATTCATAGGTTCTCACTCAATCTCATCAATCTTCCATTGACA.CATAAATCCTTTATCCACGAAAACCCCATATACTATAATAAGTTGTT.TATAGGCCC.AAATACGGCCCATAA.CTGGTAACCGCCTCAGCCTTTTATCTGTATGTGTACGCAACACATTTCATGACTCTACTTTGTGAGGCGAAGAAGAAGATCGTAGTAGCCCGATAATGAAGCTACGATTGAG.ACATCACGAGAC.GAGAGAAACC.CTAAAACTTGAATTGGCAGT
JJ=   111  MV=                CTGAGTACGAGCTAGTAT.GATCCAAATGCCTAGGCTTTGAG.ACGAGG.CTTGAAGATGAATTGGTTTGTCTAGAGAGATTGGAGAAACAAGACATACCACAA.AAACATTTCTCTCTAGTAACAAAAAC.A.TCACTCTACTCTACTCTTGTGGTT.TGGGTCTGGATTTTA.GTCCGGTTAGTGGTACAATGGTTTATATTGGTTTATTAGAAATATATAGTTTACGCTACATTAAG.AAAAGT.ACTCT.AATTTGTCATCTGAAGATTTACATAAAAAAGATTACATGTCATCGTTGTATGTTAACTAACACTAATCTCCCGGTT.AAAGTGTAGATTGCCCTAAACGGTTTAATTCCGGTTAGGAACAAACCAACCACTCG.CTCGGTCGTCCAAAGGGCAAAGCGAATCCAACTTTACAGATATGTCA.GAGAGGAGC.CAAGCTTCTAGAAGA.TCATTCATTCATCACTTATACGATCTCTTCCCAAATTATTGATTTTTTTTACCCATTTCTCTCATCGCACGGTGATATTGAGAATCGCCGACCTGAATCGATCGGAAAACTT.TCTCTGATTACC.GGCGGTCAAC.ACCGCTGAACACATATGTTG
JJ=   112  MV=                GATTGAATCGAATACATC.GCAGGGACAATGCTCAGATATCT.CCAAAC.AATTGAATCACTGGCTTCAATTCAGAAGCTGAAACTCTCCAAGCTTCGAATCGA.GGAAATAGAATCGAAACCACCGCGGT.A.TCCCTGATGATTCACGGTGAAATT.GCAGACGATCTCGAG.AGAGAATTAGAGAATCTTTGGCGTTTGATGGATATATGAAGGAGAAACCGATGGATATCGCAGAA.ACACGA.ACTCT.AGGGTTTGAAGAGGAATAGAGAACTATCGTAACCGAATCCAAAAGACTCTTCACCTAATTCTCTTGCGTTTTGGCT.CCTTTTACATAAATTTATAATGGGCCATACAGTTCAATTAGAGATGTTTTATGTTG.TAGCGAAGGCCCAATACATAAAGCTAACGGAAAAAGGCCCAATAAGG.GCTTTCTTT.GTCTGATGGAAACCC.TAATTCCCATGGAGCCATCTATTTAAAGCACAAACCTAATTCGAAGAAAGAAGTGACTGCGACGCCGGAAAATCGCAATGGGTATGTTTCTCACTATTATCTCTCTCTCAGA.TGTCGTTTCTGT.ATTGTTCATT.AGATTCTAGAAGTTAATTCT
JJ=   113  MV=                ACGAGATGATGACAAGAA.AGAAGATGTTAATGTAGAACATG.ACTTAA.TTGTATAATCTCCCAAAATTTATTCATTAGTCATCTTTTTATCCTATAGGTAAT.AGGATTATCCTACTGTATAGATTGTT.G.TAATGATTAGTGTTAGGTTTTTGT.TGAAAAACAGTATCT.ACTTTTCTATTTTTTCTACTTTTAGTATAAGATGTTTTGGGAAAACGAATTATTTTACAAAGAAA.ATGTTT.TGTAC.ATATGCAAAATATGTATATAAATATGCTTTAACGAATTTTATGTTGTAGGAAATGTGTGATTATATAAATCAACTT.TAGATAACACAGAGTAATTAATCCCACCCACCAATCATCCACTCGGCTGAATAAAA.TGTCGCCACTTTTAAAAACAAAAAGAAAGATTAAACCGTTTTCTCCG.TGTGGAACT.CGCGTTTTATCGTAC.ACCCAAAACGTTGCTTAAATTGATTTTGCAAAACGCTGATTTTGCTTCTTATCGGAGATTTTTTTGGGGGCAACGGAGAAATTTGTTTTAGGGCTTTTTGCTTATCATCGTC.GTCTCAGATCCT.GCTAAAAGGA.AAAATCTTTTGTTCTAGGAT
JJ=   114  MV=                ATTGTTTTTTTTTGTATG.ATTGTATCGTAACATTATCTACA.AAATTT.AAACTTTTTACACATACAGTGAATTTAGTTTATAGTAAACAATGGAAAAACCAA.ATAAATATTATCATTACAGTCTATTA.A.CAATTAATAACCAAGAATCTTAAG.GTTTAATTTCCCTTC.AAACTAATTGTAAATGATATATCCTGAAATACATCACCACATGGTGATATTCCCCATAGACGGTG.CTAAGA.TACAT.AAGTTGTTTCTTTTGTTCACATATTATATATCATTCACAATTATACAATAGGTTACTACAGGAATTATAACATTGT.ACAAGAAGCCAAAAATTCGATCTAATAATAAGTGATACACATGACAAACTATTTCA.ATATTAACTATTCTTTATAATTAACTTTGGAATCGTTTCTAAAAGGG.CCTATTTTC.GGTCCAGTTGAGGCC.CAATATAATAATGGGTCGATGCTGATTTTTCTTCTTCTTCTTCTTCATTTAAACGACTCAGTGTGACTCAGTCGCCGTCGTCTCCCGCCGTTTATACCCTCTCCGAAGCCCC.GAGCGGCCAAGA.CGCTACGTTT.GATTTCGTCTCAAGGTTACT
JJ=   115  MV=                TATGATTTTTTCAACAAT.TCATATTTTTGATTATACAGTAT.CAAGTT.ATTATTATGCACTTTCCAACTGTTACGAACAAGTTTAGTATATGAATTTGAGAG.TTAAAACAAACATATGAGCTTCTTCA.C.CCATGTGGATTCATTTTGGTTTGT.CGTTATAATTTAACC.AAAAGGTAAGCAAACATTTTCTGTTTTATCTTATCTTAAACAAAAATTTCTGAATCGAGTCAGTA.TACCAA.TTGCA.CTAACAAGTATACACTATGATTCTTTATTATATGTCAAAACGGTCTAATAAGTAAAATTGAATGTGAGTAACATCT.AAGAAACACTGAATCGCTGCAGCGTTGTTTGTTGTTCTCAGTTTCTTGAGTGTTTC.TTATTCTATTCAATGTTTTAGTTTTTTATTCATGATGACACGTGGAT.AGTCTACGT.GGAAGCTAGAACGCC.ACAATCGTCTCCACAGTTGTGATTGTGAAAGGTCTCTTTTTTTTTTTCCCGAAGATCTCGACTTCACGACTCATGATTCCACAAAGTTTTTAAGAATTCTGCAGTTTCAGAT.TTATAATCGCTT.GCCTAAGTTT.CAATTCATCTTCATTCCGAT
JJ=   116  MV=                GTATGCGCCGTTGTCTAT.TCCCAATAGTTTTCAAAGGCTAC.AACACA.ATCTTTTGTTCTTGGGAGTGTATTGGATATGGCGACACAGTGTTTGAGCATCCA.ACAAGTAATCCTTTTTCCTCTATCGT.A.GAATTGGAGTTAATGTGAAGTATA.TTGATATTTCACTTT.TGTTACTGTCGTAATTTTCATTATGAGATGTAACTTTGTTTTTGTTTTTTTCATTTTCTGTAATC.TATTTT.AATAT.ATAGTTTTACAAGAAACAAATACGATAACTTGAAATTTGGTTAAGCATATGATCGGTCTTAGTAAAACAGCAATTG.AAGAGTCTATTCGTTTTAAAAAAACACATACTTAATGGGCCGACACTAAAAGCCCA.TATTGATTTTAAACAGAAATTGAAGAGCCTATTCGTTTTAAACCCTA.AACCCATAG.TAGAAGAAATGTTGA.TGGGTTTAGTTTCTGATCTGTTAAAGTCTCAACCTTTGAGGTCATGAACCATGGCAGTGACCGGAGTTTCTTCTGCTTTTGGCCGTCTTTTCAAACAAGATAAAACCCACAA.GCGTGTTATCGG.CACCGGAACC.AAACTTACAGTGACCCGTTT
JJ=   117  MV=                TTGAGTTTTTTTTTTTAA.TTTTAAATCAAGGCATATGCGCA.AAAAAA.AAAATTGTATTTGTTATATTATGATAAGACCGGACAAAAAAATTAGAATGAGAG.CAACTCCAATATTTTGGATTTGCACA.T.AAATGAGAAAGAGAGATTGAAGAT.GATAGATAACATTTT.TGTCTGTACTATTCATCAAATTGTTTATGCTGTCTATTTACCAATTAAATAGTCATGATATGAAC.TCAAAT.TATGG.TAATTTTCACAAATTCATTCACACAAAAAAT.TGCCAAGAAATTTAAAGAAGCAACACCTTTGTTGCATTGATAAG.AGATATTCAAATGTTCGTATCTCATTTTAGCTTTAGAAATGCCCACTCACACCAAT.AATTAATCAAGTTGCCGTTTATTAAATC.TTAAGCTTTTGAAGACTT.TTGTCACAG.AAATAGATACTTAGC..ATCTTTGTCACTAAGCTTTTAAAGTCTTTATCAAAAAAAGATTGACACTTAGCATCTTCATCTACATAAGTGTTGGATATATATAAGGATTAAGAGGTCAGGC.....................................................
