# Supplementary material for: Multiple Alignment of Promoter Sequences from the Arabidopsis thaliana L. Genome
Source: Genes (Basel). 2021 Jan 21;12(2):135. doi: 10.3390/genes12020135 (PMC7909805; doi:10.3390/genes12020135)
Supplement: Supplementary file 1 [file genes-12-00135-s001.zip › Multi23.txt]

JJ=     1  MV=                AAGTTATTG.ACTTCATCTCTAATCAGGTACTTCTATAAT.CACAAAACGTACAACATCTTCTTTATCATATATTGTTTTACTTAAAAGTT.AAACTAT.TTTTGGGTG.GTAAATAATTTGATGAGCAGGTGGCACCGT.ATAAGAAAATAAGAAAGGTTGCATTCATAAGTTCCATACCAAAGACTGCATCCGGCAA.AACACTTCGCAAAGATCTAATCAAACTATCAACTTCC.A.AACTTTG.AAAGGATAAATTTGCTAGACTTTCTTAATTTTATTGATGGTATTGTTTTTCAATAAGAGAGAAAACTGTAAATCTGTAATCATTGTATATATTTTTCTGTATACATATGTATAGTGTTGAATAATTTCCAAGGACAGATATAATTAGTTTGCATTAGGCCCAAAGGCGTAATGGATCAAAGACTCAAAGTATAGTGGGCTTTTTTATAATA.TAGTCCACGTCATAAAACTTAAATCAGAAACGACGTAATTACCAAT.CTCTAACGACCAATCACCGAGAGGCTTTCGATACAACCAAAGTCCTTTAAC.ATGGCGGTTAAGCACGGCGTCGACGGCGACGGCAGCGAAATCGAATC.GAGAACTT
JJ=     2  MV=                GTGGAAGTA.TATACGGCCTACAACCTTAATTATCTAACA.AAAAAAAATTGTTAAGAGTTTTGTAGATACGTATTTGTTTAAAGTTTTTA.TTCACTC.AGAACTCTG.GAAATTTAGAA.GAAATTAAGTTCTTATAT.TTTTCAACCAGAATTCAACTTAACATTTTTATAAATAAATTGATATCGTAGTCAGTTA.TATTTTATAGGGTATTTTATATTATTGTATAAATTTA.T.CGATCAT.GATTAAATTATATCATTTGGTCAAATGACGCAGAGCCAAATACAAACTCCTTAATCCCCAAGCCAATCCGTCACCCCTTACTTCATCAAAATCAGTGACTTTGTAGGAATTTTCAAAAAGAATACTCTAGATTCCTTTTCAAACTCAGTTCCTCAAGCTCTTTATTAAACCCATGCATAAGAGCACTAATCATGATCATAAAATTCCTAAA.TCTCCCTCTCCCTCTATATATAGACTTAAAACTATAGATTAAGACA.TAAAGCCACAACATGGGAACACTTGTGGGACATGTTGCACCGGGTTTTGCC.TTCTTTGCACTTGGTCTATGGCACTTATTTAACAACATAAAACTATT.TTGTCTCT
JJ=     3  MV=                AAATGTAGA.ATATACGTTATAATATTCGTAATACAACGC.ATCACATAGGACCTAAATGGCGATTTTTATGGTTGCATAGTTTCTTGAAA.AATGTTT.TATTTTGTT.GATACGTATTC.AATCGTGATTGTCAAGAG.AATGAAATATCATACAGTGAAATCAAAAGGAATTAACTAAACAATAATTGGTAGTCAA.ATCTTAAAATGCTATACGTATAATTTTCTTCTTTAAT.T.TTTCTTT.TTTTCTTTTTTATTTTGTAAGAGATTTCTTTGAACAATAATTAATTCAATCTTTCCTTACGTATTAAACAATGAATAGAAAAAAATCACAAGACATTATTGAATAAATGTCGGATTATCTACTATATATGTGTGCGCATGTGATATAGTACTGTAATAGTGGGCTACAGGCCAACTTCGGCTTTCCAAGAACATGGTTGCATCGAGCATAT.CTTTGCTAGATTTTAAATATAACTACAACTTCTTGCTTACTTTGTG.ATGCGGAAACTCAAAACCGTAATCACTCATGTTATATTTTTTGTTGTTGCT.TTCAACGCTAATATCTGAAACCAGTTTTCGCTGGTCTAAGATCCATT.TGCAAGAT
JJ=     4  MV=                CTTAAATTG.GTTCTTGAAGGATAATGTTTTCTACTTCAA.AAAAACTCAAGTAGATCAGTAATAATATCAAATAGTCATCATTTCATTTG.ACTTTTT.GTATAATAC.ATTAATACCAA.CTATAATAGAGGCTACAT.TTCATTTCGTTTTTGGCAATATCGTTATAATTAACAATAATCTTATAATCATAGTAAA.AAAAATTTGGGCACTAAGTCATGGTAATTAGTATCTA.T.ATGATAA.AAGGGTTCGTAGCTAGTGACTTCATGATTGAACTTGTAATTATATTGTTAGGTGTTAGGTGCTTATTTTCAGTTGATAATTATGTCTAAGTAAACAATTATAAAAAAATGGTGTTTAATCTTTTTTCCTAACAAAATTTCTTTAGTTTCGAGATACGACTTAACAAAAGGGTGTGTCTGGCCCATCTCACACTATCAAACCAACTTGTTAC.GGACCGTTGTTGCCTATAAATGGTGGCAGAAGCTTTCTTACAATAA.CTTCATAACAAAACAAGATTTTGAAGTAAAACATAAAAGAAAATAAACCCT.AAGAATATATCGAAAATGATCAAAGGGCTCTTGTTGGTTTTTTTCTT.TTTAATCT
JJ=     5  MV=                GAGAATTTT.ATTCAGGACATAGGTTACTTACGCCTTCTT.CTTTCCTCCTTTCCTACCCTTTGAAATCCTCTTGTTCTTCCTATATGATC.AAACAAA.AACCTTAAA.TCAGAACATGA.TATACTCGAAGCTATGAT.CAAATGAGAGATTCCAATACAGAGACTGGAGAAACAAGCAAGGAATATAGAGATGCGA.AGAGAGATTTACCCGACAGCCATGGTTAAGGGTCTTC.T.AGATGGT.GTAGCGACGACGAGCTACAGTGAGGAAGAAGAAGAAGCGGCTTCAACAAGTGAGAGAAAGCCCTAATTCACTGGCTTTTCATTTATATATGTCTAGGGTTTTGCGTCTTTTTAGTTATTTTGAGATGATATAAATTTATAGCTTACTGGATTTTATTTTCAAGCCCAATGGGCTATTATAGAGAGCCCAATATTAACCTTCTTGGTGAAAC.AGAGACTTTGTCTATCTTTGATTTCTTCGTGTTCGAAAGCAGAGAA.ATTTGTTCTGAGCTCAACGCCATTTTTGACGATTTCGAATCTCTGTCTTCT.CTGAGTTGTTCCAAGTAATCGGAGGGAACTCGTAAAGTGGAAGAATA.GGAGAAAT
JJ=     6  MV=                ATTTATCTA.ACATTTTTATCTCATAACTCGTATCGATGA.TGGCCTGTTTCGAATTTGTTTAGCGATGTGTTTGTCAGTTTAATAAGTAC.AAGAAAC.TCATCTAAG.AATCTTTATGT.ATACATGACATGACATAC.TATATATGATGCATTATGGCCTATGAGCTAGTAATTCACATATATACATATACAAGTC.GGAAGCTTACCATTATTATCTTCTGGTCGACGCATTC.A.ACATTTT.TATCATTCACGCGACAACTTATGTGGTCAATTCTTTTCTATATAAATAAATACACGATATGGATGCAATTAACTTAGATACATTTACACTTCCATGTTTATATTTACTTTTCTTGTAAAACGATTAAAGCTGGTATATGATATCAAAAATAAAACAAAAAAAATGAAAGTGATATATAGATAAGACTTTAAAGATACTTACAAATGAGTTA.TAAAGTCTTTTGGTTCTATATATTCAACTCACTTGCAACTATGAGA.GAGTAAACCGACACAATAACAACAACAACAACAACAAAAAAAAAAAAAAAA.AAGGCCAACGTTCAGTGATCTAGGCTATGAAGATTACAAAACCACAT.GTGGCCAA
JJ=     7  MV=                GCCTTATTA.CAAGAAAAATAATAGACCGTGTATCATCAA.AATATTGAAAAATAAATAAATACCCCAACACGTAATTTATAACAGTAAGA.CTATGAA.TGGAGGTAG.CGGACAAAGCG.GTTTAATTTGTCTGCGAT.TTAGTCCATCTCATTTTTGAGGCGAACAATAAACCGCTGCGGACCAAGTTTATTTGTA.TGTAAAAACGGTCCGTAGATGATCCGCTGCGGTTTTC.T.TCTATTT.TTTTTGGTCATTGATGAATTGTAAATAAAAATAGTCTGATTCGTTGACGGTTTTGTCCGTCCCAACCGCCATAACCATTCAAACCCTAAATCGAATTCACAAGTCATAACAACTAATTCTCCCTAAATATAAGCATATCCTAACACAAACTAAAGAAATACCTATTATTATTTAATAAATTTAGTAAGAATACCTATTATTATTTAATGAA.CCATCCAAACCATACTTACAAAAGTAGCAGTCCCTATCTAAATAGA.AACTGTTGATCTCAAGGTTTCATTTGCTAAAAAAAAAAAAAAAAAGCAACC.ACATTTCTTTCTCTATCTCACTCTCTCGTTTAACATTCTCATGAAAT.TAGGGTTA
JJ=     8  MV=                TCATCCACA.GTTACAGCTAAACAAAAATATGGTTCACAT.CTTAAGAGGTTAGTGGTATGCACATCTTCAGCATATTCCACAATATATAT.ATTATGA.CAACCAAAC.GGTCCAAACTT.CCACGTAAGATTGACCTA.ACAATATTGAGAAAATGTACATATTTGTATTGTTTAACAAGTTTTCTTTAAAAGCCAA.TAAAACATGAAGAACCTTAAAATATCCTAATCCCAAA.A.CAATACC.TAAAAAACGGAGACATCATCTTCTGTACTTCTACCTCAACATTTCCACTTATGTTAATTCAACTACTTACACCAAATCACATTGATCTCCTTTTAAAGAATTGATCAACTACTTAGATTAAATCACATTAGTTTAGAAGAATAATGAAACTATAATTGAGGAGGGTTATAATATACATTTCTTATCATCTGCATTAGCTTTAGACGATCCG.ATCCATGTGAGTTTTTGACTTTCCTTCTCTGTTCAAGACATTTTGA.AACAATGGAGAAGGATAATTGTAACAAGAAGAGTCTCTCAGAAGTACTTGA.TGTCCGGCAATTCAGGCACACGAATTCCCCGGTATTCTCTACCGCCA.TTTTTGCG
JJ=     9  MV=                CGGTGGAAG.CTGCCTGCATTCCTCGTCCTTC.TTCTAAA.CTACTACCCGTTTTCTTTTCTTTTTTTCCTATTTAAAACTTTCACGGCTT.TTTTTTC.TTTTTCTTT.GTATAGAGTAA.AGATTATTGCAAAATTCC.CACGTCTTAGATGAAAATTTGCACCTCATAAGACTAGACTTGTTCATTACGTGTTCCA.TATTCTGGTAGGCAAATATTTTTATCATTCAAACTCT.T.CTATAAG.TGATATTAATAAAAAGCTTGTATTTGTTTGTTTTTATTGGTAAATATATAAATGAACCCACGTCCCCTAAAGGCTAAAGCAACATTCAGTAACAGACGGTCCCGCACAAGAACCTCACAACAGCGACAGTTACAAAACATATCATATATTTCATTTAACCTTTTCGTATATATTACTCTTTCTAGTCACATTTTCCTCAGCTCCCACTGCT.CACAGTATTCACACGTCACATATATATATCTTTTATGTGTTATATA.CCCACAGAGACCAGTCCTAAGAATCACATGTAGATGCATCGCTTTCTTTTA.ATGCTCTTATTTCCCTTTAGCGACAACCGTCCCATGATGTTCTTCAG.ATCATTCA
JJ=    10  MV=                TGGTTCTGT.GGACAATTAAACTCATAGGAAGTCCAACTC.CATAAGCTTCATCATCATCAATGTAGATTGAAGCGTAATGAGAATAAGCA.GCTAATA.TCAGGATCA.CAAAACTTCCA.CTCCCTAATGTCTCTCCT.CTGCCAAGCAAAGATTGTAGCTTTCTTTCGTTTCAGCCTTACCCTGAGTCTCAGTATCTGTAAAATCTCTTTGCAAGTGCTAAAAAACATTATGTT.T.CATCTTC.CACAAGCTATAACTCTCCATCTGTGTGAGAGATGTTGAATTGCTGCAATCTGCCAATCTTTGGATCCATTACTATCTCCATTTGTTGTCAGTGACTCAGTGCTAAAACAAATGGGCCTAGCCCACTTTAGACCAATCAGATGGGCTCGTAGCTAAATTCGATGCTTGTGTATAGTAGAACATTCAAAAACAAAACAAAAAAAATCGTATTT.GGTGGTGGCTTGTTTGCTTTTGAATTCGCCTCCTTGTTCAACCTGAAGCCAAGTGTTCTTCTTTCCTTTCGAACCTGTCGCCGACATTTTCACCGGTT.CTCTGCTCTTTGATTCTTCCTCTGCAAATTCATTCAAAGGTTTCTTT.TTTCTTAA
JJ=    11  MV=                AAAGTGAGG.TTACTAGCTAATATACGATTTTTGTCCACA.AGCATAAATAGAGGTAAGCGTTAAGTGTTCCTTTTTGGGAGATGTAACAC.AATCAAC.AGTTAAGTT.GACTTTTTCAA.CCTTTTCTAGGGTTTGTG.GCCTGTAGGTTCATTGCGTTAACCCAATAACTTCTTATTCTTCTCATTTTTGTTCTTG.CTACTATCATCACCATTTTGATGTTAGTAGTCTCACC.A.CTGTTTT.CACCTTTTTTTGATAATTGTTTTGTGATATATAAAAAAAATCGATATCTACGTGATATTCTTATTTTAAAAAGTTATATTGATAAGAGCTTTACATATTTTCATTGTCATAAACAGAACCAACCATCTTAGTCATGGTCATCATCATTGTCATAGTCATCATCATCACCATTACGACTAATATTATACATGGACCATAACAGTTTCCACCA.CATTAACTTGACCGTTTATAAAATGGGAACTAACCTTCCCCATCTT.CTCATATGAAAATCCATTTTGTCCTCATTTTCCATTGATTAGTTGCATTCT.CTCCCCTAAACGAACAAAGAGTAATCATCAAAAACCATATAATATGC.CTCTTAAA
JJ=    12  MV=                TAGGATTCG.TAAAACCAGGAGATTGATGCATATAAACTT.TTTCTTGAAGATACCCATGGAGAAATGCATTTTGAACATCCAATTGATTG.ATTGGCC.AACCTCTAA.CTGTTGTGCAA.CATTCAAGATAGTACGAA.TAGTGGCTGTCCTCACAACCGGACTGTAGGTCTCAACAAAGTAAATACCTTCTTCTTG.ATGAAACCCTTTAGCAACCAAGCGAGCCTTTAGGCGA.T.CAAGAGT.ACCATCAGAATGTAATTTGGTTTTGAAGACCCATTTACAACCAAGAATATTCTGATTAACTGGAGGTGGAACAAGTATCCAAGTCTTGTTCCGAGAGAGAGCATCAAGTTCTTCCTGCATTGCTTGACACCATCCTGGATCCTTAAGGGCAAAAATAACAGATTTTGGTTCTTTTTTAATAGTGGTAGTAATAGTGAGACTATACTTGGGA.TTTAGTTTGTTTATGCCAGCCTTTGATCTGGTAAGCATGGGGTGAG.AGGAGTGGTTTTGAGGTAGTGGAAGAACTGTAGATGAAGAAAGCGGTATTT.GAGAGGGAAGTAGAAGAACATGGAGAGGAAGGTGGGTCTGGTTCTCT.GTTTAGGC
JJ=    13  MV=                ATGTCTATT.CATAATTTCATATTAAGTGAAAACTCGTAT.GGTCTAAGAGAAAATATTTACTAGAAAATAATTCTGACTTGATAAAAGAT.GTAGTCG.CTTTATAGG.TTGGAGGACAG.GCCATGTCAATCTATGGA.ATATTGAACTATCTATATAAACCCTAAAATGTGATTTCATTTATTTGTGAGCTTTAGC.TTTTTAGGTGTCATCAATCAATGATGTAAACTAGAAA.C.TCATATG.CTATACTTCCAAACAAACCAATAAAGTTTTTATTATGGGCCGCTAGATTGGTCCATTAACACTATAAGATATATAGTCTGGCCCATCATTAGACCCAATTTTGTATTCCGACTTTATGATTTTGTTTGGATCCATCATATATATTTGGGGTGAAAGTGTAATCTTATTAAACATTTAGGGGTATTGGTAAAAATTACTTGACTTGTTGGGT.AAGTATCTTAATATTCGATAAGTCTAGAATTTCGATTTTGATTAGA.CTTGTGAAAAAGTGAACTCAGAAATTGTGCTCGCCCAAAGTAGTTCGGTTC.TTGTGTTCCTCCGTCTGATCAACTCTTCTTCTCCACCTCTAGGTTTC.TAATTTAC
JJ=    14  MV=                GAATCAATT.GAATGGTCCATCAAGCTATAGTTGTCCCAC.TAACTCAAGAAATTCCATATTAGTATCTAAATATCTTTATTTTTAATTCT.TTTATTA.ACTGGTAAT.AGAGGCAAATA.TTCTTTTGTTGGTTTATT.GAAAGAATTTTATTTCGTATAAGCTACTGATTAGCGAGTTAGGTAGTGTACCTCTGTT.ATTTTTGGTTAATGGTTAATTTGTATACTCAAAAAGA.T.TATATGT.TCTGTATAGAAACATCTATGCTTTTTTAGAAATAGGACAAAAAATTGGGATTCTTTTTATACGATAGACTATACTTTAGAGCATTTGAAATGAGTCTTTCTCTTCTGGATAACGAGAGTTAACCTCCTAGTGATCGCAATATTCAAACCACTACGTACGATATGAAGAAAATCCAGTTGATCCTTTCTTTTTTATTAATCAAATTAATGAA.GGAGTATGAGAACCATTATAAAAACCAAGCCATTCCCCTAAAAAAT.ATCATCTTATTCACACATCTAATTAACTTTAAGTACCAAAAATGGCGGGCT.ACAACCTCGAAGCTATCGAAGCGGCACCTTTGAAAGACGATCTGGAT.ATTGTGCT
JJ=    15  MV=                AGGGTGGAC.CTTCACTGAAATTGATGAAAATGACATTAT.ACTTAAAATTAGGCTACCTACCAAATTCACCCTAGATTTAATATATTTCT.ATTGGTT.ACATCTTTA.CTTTAAGATAT.AAAAACTAAGAATGATAA.TTTACTTCTATTACAAGCTAAGAATCCTAGATATCTCAGTCGCTCACTTTTGCAGTTG.ATTCCCTTTACGATTAGCGTGCTACAATCGTATCAAG.T.CACATTCACACACTCTTGTTTATTTTGTTCAAAAAATGAAGAAGAACAAAATAGTAAACCGAAAATAATGCTATTTGAAATATAAATGCGACCGTATTGATGCGGGCCAAATACAAATCCGGTTAAACCAGTTAAAGCGAAATTGGAAAGTAATAGGAAGTGATTAAGGTAAATTAATTAAGTAGTATTAATTAGCGTAACATTAGCTGGGGGATTAGA.CGACTTTGCCACCGTTGTTAATACCTTCCTTGCCTTCTTTCTTTCG.TTACCATTTGCGTGATCCCTATCTTCTTTATCTTCGCCCTCCGGATTCTTC.AATATTACTAAATCTGCCATCATCTCCTCGATTTCGATGACGATAGA.GCCGAAAT
JJ=    16  MV=                AATATATGA.TCAAGCCTGCATAGAAGAAAGAAAAAGCAG.AACGTCTAATAAGTGAAAGATACATTCTTCTCCAAAATGCAAGTAATAAT.ACTACAA.TTTCGGCGA.TATATGTGCCT.ATGGTTTGTAAAGCCATC.ACCAATCTTAGAGCTTTAGGCCTAACAATCATCACGAATATCTCAGTGTGTCTAGAAA.TTAGATAGAAGATCATAAATTTGAGCTGAACCAGCGT.T.TAAAGAG.AGATAGAGAAACAAAGCACCTGTCTTTTCTCTGAACAAGCTGCTCGAGAGCTTGAACAAGACTATGCTTGACAGTACAACAAACACAGCCATTAGCGAGCTCAACCCATTCTTCAACAATGGCACCTTCTTCTCCTTCGTTAATCATAGCCCTCTCAACTCCAATCTCTTCCCCAAACTCATTCAAAATCACAGCTATTCTCTTCCCGTGT.TTCCCGTTCAATATATAATTCACAAGCTGGTGCAAAATCAATCAGA.TTACACACCACAATCAAAAACCAAAACCCAACACGTAAATCAGTGAAAGGA.AGGGACTTACAGTGGATTTTCCCGCGCCGAGATAGCCAGTGATAACA.GACACTGT
JJ=    17  MV=                ATTGATAAT.CTTCAACTATTGCTCAAAGCCGTAAACATG.ACCCCAGTTTGATTAGCATTCAAGTTCGTATGTAGGAAATTAAATGCGTT.GGTATAG.AAGAAACAT.GATCGTGTATA.CTCTTCTTTTTAGTGATT.GATTTGGCATTGCGGTCGACACAACTACTCAAAACGTGTAAGAAAATGGACCAACTTA.GATATTTTTGTAGACCAGTTGACGTAACGTTTCCCTA.A.TATGCTA.GTTATGATAAGATCACATATTCACATGAGATCCAGCTAATCACAAAACATTTCCATTAATGGACCACATCCTTAGTTAATAATGTCTTTAACGCTCATCATTGTGGGTATATCTAATTATCTATAATCTTGTATGTGGGATTTTAATGTTGGGTAAGAAAGCCCAATGGGCCCATTAATAACTAAAACAATTCAGATACCGAAATCAAATA.CGACGGTGTTCTGTGGATATAACTCCGAGTTAGGTCGTTTTTCCGG.TTAGGACAATTTACCGCCGACTAGTAAACTTGGAGTTTCATTCACCGGTGG.AGATGGAGGCAGGGGAAGAGAAGAGCAAGAAAGCAGGAGGGTCTCGT.CTCTGTAA
JJ=    18  MV=                CTCATTATT.GGTTATTGCGATCCTTGGGAAACACCTAAT.CAGCAATAAAACTTCCAAAACTTTATTTTTACCATATAATTAAAAACAAA.ACGCCAC.GGACTGTAA.CTTAATTAATT.AGCACCACAGAATTTGTA.TGTTCTAAGTTTTGAGTGGGAAAACCCTTGAGTAACGCATTGATCATAAGAAGAAATG.AAAGTAGTCAATGGAATATAAGGGTACTGAAAAGAAG.A.GTCCCGA.CCAATTTCATGAACAAATTAAAGTAGTAACTTTAATCCTAACCCATCTGTTTTGTGTCCCACCAAAAAACATACAGTCTTGTGTGTCTTTGTACTACTAGCTATGATCTCTAGAGCCATATCAAAGAATCGTAATCCCGAATATATAATGCTAAGATGTGACTCGTGTTGGTCTTGCTACCACCAAATCTCACAACCATCTAATCAAATCC.CTATCACACTCACTTGCTTTATAATGAAACCAACATCGGAAAGATT.TCAAGAACGCAAAGTAGTGAGATCAAGAGAGAAAAAAGGGGAGTTACAATG.GTTGATGAGAAAGTGATTGTTGATGAAGTTGAGACAAGAGACGCTTA.TAGAGCAA
JJ=    19  MV=                GAAAACATT.GTAGTAAACAATAGTTTATGCCCCAGAGCC.ACAGGCCAAAGTTGAAATTTTCTTGTAATGATGATGATGATGATGCATTT.TAAACAT.ATTGGACAG.TGGGTCCATTT.CTTCCCACTACTCTAATA.CACTAAGAAGTTTAGTAAACTTAATTATTTGATATATTTAAGTTTTAAATTAGTTACA.CAATTTATTCAATAGTATTTTGATATTTTTCTAATAA.C.TAAAACC.ATAATTTTAAAAATGAACTTCTCTATAAGAATTCATTGTTTCTCTTTTTACACAAAAGTTGATTTAAGAATTTTTTTTACTTTTTATTAGAAAGATTTATATTTATTGGATATTGATATTGAAGTCTAGTTTCTAACAAAAATTAATGTAGAAATAGTTGATTAATATTGGATAATATTTTTCTAGTTTCTCTTTCATGATTCTTTTAAAA.ATGAACGAGACATTATAAGTACCTCCTCGCTCCCCACCTAGTTAAT.TTAACTTTGTGCCAACTCCTAAAGCCAAACTTATATCTTCCTTTGTTTGAC.ATAATACAAGAAAAAAAGAAAGAGCTATGGATGTTCATGATCTATCT.GAAGACCG
JJ=    20  MV=                AGTTTGATA.CTAAAAAAAAAGGTCGCGAACAGTGCCGCC.GGATACGAGAACGGCGCAGTCTTGGAAAGCATCGGTTCACGAGGAACTTA.CTTGGAC.GAATATGAA.GACTCGATGGC.GGAGGAAGAGGAAATCGG.AGAAGATTGCTCGCCATTTTCTCCGGCGAGACAGACGACGATAGTCACGCGATGTATA.CAAGTAAGAAACTAGTGGTGGACTGGTGTATGGTTCG.T.TAAAAAG.AGTATCGCTAAACGTTGACACGTCGGATTTGGAATATATCCGAACATTAGCCATTTTTGTGGAATTTTTAAAAAGCCAGGCTGTCACCAGAAAAATCAGAGAGAGACATAAAACGCAAAGTTTTAATAGGTAAGACCTTCTAACTCAGCTAGAGGATTACAGCCCCCGGGACACAGCGATGCCACGTGTCATCTTCCTGAAATATTGTTTT.TTGTTTGGAGGTAACTTTATCTTCTCAAGCTTTCTTCTTCTACAAC.ACATCTAGAGCTTTGCAACAATGGAGGCGAGTGCGAATGAACCAGCTATGA.AAAGCTTGAAATCCAATCCTTCAGGACCGATACCGAACTTTTTCGTA.TCGCTTGA
JJ=    21  MV=                GATATTTTT.TACTTTTTATTCTTGTTTAATCAGTCTTAT.TTTTTCAAAGTGTTTTTTAGTTTAGGCACAAAAGCAGAATCTTATTATCACATTATCA.GTTGATAAT.CATCTGATGAG.AAATAGTTCTTTGGAGAT.CTTTTAGGGAATTTTATAAGTAATAATTAAGGGATAATTGGATATCCTTTATTAAAAA.ATGTAGGCTACTTGTAGAATTAAAAACTGGAATCTTA.T.AATATGA.TTAGTATAATAAGATTACGCTATATCTGGATTCTGGAGATATCATAGATAAGCTCTGTCTATGAAAACGAGACCCTTGGGGAAGCCACGTGTCAAATCTATCTCTGTCACCAGCGAAGCCTACGTGGCGAGCAGCTCCTAGAATATCCAAATTCACAACAGTATTTTTTTTTCTTTCGTTCTGATTCAACAGTTGTCACAAACAGCCAAGG.TGTTTTGTGATTGGTTATAAATACTCTGCTATGTGAGAGAGTTTAC.TACATTCACAAACAAACTAAAACTTAAAAATGGGAAGGGGTGAGTTTTTGG.CCATGAAGACTGAGGAGAACGCGGCTAACCTGATCAATTCCGATATG.AATGACAT
JJ=    22  MV=                ATATTCAAT.TTTTTTGCAATTTGATTATTCCATAAATTT.TGATGTTCACATCTCATGTTTTCCATGTTTTGAAGTCAACTCTTGACTTT.ACATTTT.CTTAGCATA.TATGGTTTAAA.TTTATGAATACGATGGGT.CTAATAATATAGGGGTTACGATCAAATAGGCTCCACAATTGAGAGTAGCATAACTTTA.TTTTGTTATCATAATCAAATTCTATCTTTTGTTATGT.A.TGAATTC.CATCAAACTCTCAACGTCTCGTGGCTCGCGCTATATAAAAATAATCAACTAAAAACATAAATCGTCTTTTACTTATTGCATACAATTATGCATCTCCGTACGCAAATGCCATAAAACTATACTTTAAGTTTAATACCTATTCCCGTATACTATATAGTAAGTTCAAATGTGTATGTGTACATACACATATAAATATTTTAAAAAGTCGGGA.CCCAAATATGATGTATATAAATCATCGCAAAATCTTGTTAAATGTT.CAGCATCTTACACAAATCATTGCAAAATCTTAGTTTCCCTTCTCACTTT.G.TGACAAAGATAAGATGAGCAAGAAAAAGGAGACGAAGCTAAGCAAAT.ACATAGAG
JJ=    23  MV=                ACCTGTTTG.TTCATAGAGAAAAAGATCACATGCCGTGTG.TGAACGCGTCTGATTGGTTAGCTGTTAGGAGTGATTTCGGCTTTGTAGAT.TCTCGTG.GGATGTCTT.CTTTAAGAATT.GACTTAAACCAATGTCAT.CACTAGATTCTACTTTTCCCGCTGCATTATTCAATTGATAAGCTATTCCTCGTGACCA.GTGTTTCATATGGTTTAGACACATGGGTTTAGTCATT.G.GTCACGT.GCATTAGGACCCACCACTTCAATATATAGAAAGCTAGGATCCAAATATGTTGTAGATGATGACAAATAGTTACAGCTCTTATCCTCTGTTATTGGTATTCACATTGCAGCACATTTATTGATGTTTCAACTAACTCCCATTTTTGCTCTAAAAAAAGGATAGTGCTTTTTGTGTAAAGATTTAAGGATCAATGTATCTGCATTCACACATT.CATTATTCTTTTCTCTATAAAACCCTGGACCCTTATTCTGCTACTC.TCATTTGTAGTTGTTAAACTAAAATAACCCATTTGTGTTTTAAATCTAAAA.TGGCTAGAAATTTCGAGCTTTCTTTGATTCTCTTTGTTCTGTATCTG.TCCACATA
JJ=    24  MV=                AATTATAAT.TATCTTTCCTAGTAAATATGATTGACGTTT.TCTTTTCTTAGAATTACGTTACGAGAAGGTAAAACCGAATCTATTAAAAA.TCGAAAA.AGGTGATGT.GAATCTTTCAC.ATTGGTTAAATGGAATAT.GTGTACCCATCATCTTTTTCTTACACCATAATAATTGTCCATGTAAACCATGAAACCA.ACCCATCACCTACGTTAACACAGGACTAGACTCTATG.A.TAGGTTT.TTTGTTGATGGGAACTCTATGATAGATTAGGTTCTGATAAAAGTGACCCTTTTGTAAAAAAAAATTGTTGTGCGAAAGTTTTTTGACGTGCCATGAAACGATTTTCTTCATCATAATTTCGCTATACAAAAATTAGTTTTAATTGGAAAAAGAAGCCTTTGGGCCTTTTGGGCCTTACTATATGAGATGAGCAACGGACAGCAAGCCCTTC.TTGTTCCGACAGAAGGTTAAAGACTTTTTGAGTGTTGACTATTACT.CTCTCGTCCAATTTAGTAATCCACTGGAAAAAGCTGTAACCTCGCTTAAGA.ACTAAGATCCTCAATCCAAGGGAAAAAAACTGTAAATTGAAATGAAA.ATCTGTGT
JJ=    25  MV=                TGAGAGGAT.GAAATGGGAAGAAGAGAGATTCGGGTGGAC.TGGCAAAGGCGACAATGAGCGATCAATGGTAGCTAAGAGATTGGAGAAAT.CAACAGA.TGGTAGCTT.GTTGAAGAATC.GTCATTGTTATGTTCTGG.TAGAGTGCTTTGTCTTGAAGAGAATGGATGAGAGTTTGGTCTTAACATATGAGTTTAC.ACACGTCGATAAGCTCAAAACCAAATGGGATTAAGCT.T.ATCACGC.AACGAATCTGCAAATGCTTTCTTAATGATAATGACGTGAACTTCCATTGGTCAGTGTGATTAATCTACGTACAATTGTAGTATTTGGTTATTATCTTAAGCTTTTCTATAAAATATTGAGTTTTCTATGTCTTCTAAGAACTCATCCACAGAAGATTCTGTCAAACTTCAGATTGGTTCAAAGAAACAATTATACTTATAAACAATAGCTT.GCACGTTCTTATGATCTTTTCTCTTATATAAACGATGACATGTTGA.GCAACAAAGAATCAAGGAGAGATGTATGTGACAAAGCGTTTGTCTGAATAC.AAGAGAAACCCATCGGAGCTAACATTGCTTCCGACAGAAGGTCCGAA.CTCCGTAA
JJ=    26  MV=                CCAACCTTT.ATGTTTGGCCACAATGATAAATCACATGCT.CCAACCAAAACAGCCCCCAAAAAAAACCCAATTTATATTTTCTTAAAAGT.GAGCTTA.TAACGTAAA.AGAAATATATA.CAATGCTAATTTTCTTAC.AACTGGTTAAGTGTTAAAAGATATGTTTAGGATCATATTGGTATTTGGTAATCAGGTT.TCAACATTTGAAATGATTAATCAAAAAATAAGTTGCA.T.AGAAAAT.GATTTAAAAAATGACTATAAACAAGAAGTAATTTCACAAACCATGTAACAAATCAAAACCTTAATAAATCATGCATCAAAGTTGGATTAGAAACATAGCTTAATGGATTATATACAACATTTTCGTTTAAATTAGACACCTAGAATATACATGTTATCCAATAATTTAACTTTGCCATCTTTTTACCCTTATTGTATTGTGTGTCTCCATC.TACAAATGTCCGTATATTTCAAACACAGAGAGGGAGAGAGAGACTC.TTGTTTAAAAAACTTACTTCTTCTCCTGAAAATTGAGAAGACAGACGTAGA.GAAGAATTAATTGTAACAAAGGTTCTAATTTTCCCAGCTCTGATTAC.TCATTTTT
JJ=    27  MV=                GGGATAAAA.GTAACCAATGTTATAGTTTTTTTTAGATAA.TTTAAGTATTTTTGTTACATTTGGTTATATTTGGATAAAAAGTAACCAAT.ATATTTA.CGGGTAATC.GGGTATTTCGG.ATAGATTTGGGTATATAT.GAGAAAAAACCCGAACCTAACCCGAACCTGAAAATATTTTGGATATTTTTGGTCATTT.TTACATTTTTACTAAAATAACCGAACCGACCCGAATC.G.AAACCGA.ACCGAAATTTAAGAATACCCGAATGGTTCTCAATCTCCTACCCAAATAGATCCGATACCCGAAAAAAGAACCGAATCTGAACGGGTATCCGAAAAAAAGAACTGAACCCGAACGGATACCCGAATTCACGTAGAAGATGTAAAAATAATATTAGACATTTATTCTAGAAAGGGAATAGAATAAATGGGCCTCAATCCGGGTCGGTTAATCT.AATTAGGAAACGGGTCATTAAAACCCGACCCGCTCAGGCTAATCTC.TCATTTCCTAGTTTTAGGGTTCCTCCCGGCAACGAACGCAGAGAAATTTGA.AAAGATGAATCCATTGACGCAGGTGAAGAATCTACAGAAGATAAACG.CTAGGCAT
JJ=    28  MV=                TGGTGTTTA.CCTGGACTACCCGATACATGGAATCGGATC.CTATTGGCTCATTTGTAAATCAAGCTAGGAGGAAGCTGAGGGTTAAACGG.GAAAAAC.CCAAATCCT.CTGTTTTTCTC.CTCTTGTGTTGTCGGAGA.TTTGTTTGTTTCAGTGTATTGTGATTGTCGTCAATTTTCATAAGATCAAACAGACTCG.GCCCGTTTATTATATGACCTTGAAGTGACTAAAACAA.A.AGTAATA.ATATTACAAGGCCTAGATGGGCCTGGCCCGTCTCTGGCCTATTTGTAAATAGAGGGAGAAACAAGGGTAAAATAGGAATTCCAGAACTAAGAGTTTTTAGGTTAATGTTGACTAGTGGGTAATATGAACCGTTCGATTTTGTTACAGAACATCGTGACCGTCCGATGAGAGACCTAAGACAAATTACGCAAAAACTCATTCGCCGTCACGA.GGAAGATGCGAGGTCTATATAATGGACAAATCTGGTATAATGTAAA.ATAGGGACTTGACGCAGATCTTGTTGGGTCTCGAACCTTCCTCTTCGTTTG.CATCAGGTAAGGCCGATTCTCTTGCTTATACGATCTCTTGATTCATC.TGAGGGTT
JJ=    29  MV=                GAAGATGAA.ACCAATAAATCAAGAGCATACGAATGGAAAGTAAAAAAAAAAAATATATATATATATATATATATATTCTGAAGCAGTAAA.AGATATA.TAAATTTTC.ATTTTAGCTGT.CTTTGCTATTTTTGGTAA.AAAAAAATACTTTGCGAATTAGGCCCATAAAACGTAGATCATACGTTGACAATCTAAC.GTGTATGTGATTACAATTAGTTTCCTCACATCTAATG.T.AATAAAA.GTCCAAAGTTAGTGTCACTTTCGCGGTGGTTAGTTTCATTACATCCATATCATTCCAAGAATTCGATTTTGTACTTGTAGATTTTTTTTGTCTTTACCTCAAAAGAAATATAAACCCAAATTAGCGCTTTGATCACGTAAAAGTTTGCACGCGACATACCACCAGAAGCATGGTACTGTTTCTAAGCATGAAGTACCGTACGACATATAAT.ATATATGTGTTGATGCAAAATGCTAAAAGTAAAAGAAGGCAATGGA.GAAAAAGCGGTTTGTGCTTGTACATGCGGTTTGCCACGGGGCGTGGAGTTG.GTACAAGGTGAAAACAAAGTTGGAGGCTGCAGGTCACTGTGTGACCG.CAGTTGAC
JJ=    30  MV=                TAAAGCACT.GTAAGTTCTCAGAAAATGTGTCTCTTCTTT.ATGTGTGTATTAGACTAGAAAATGATTCGTCTATGGTAGTTATTGAGTCT.TTATATG.CATTAGACT.AGTTTTTGTAA.TAATAAGAGCTTGTTTAA.ATTGGTGTTTTTTTTTGTTTTTTTTTTTGGTAAGAAGCTTGTTTTGATTGTTGATTAG.GTGAAGATTTGCTAACTTACAAGTTGTATCAGTAATA.A.TAATATA.TATCGACTTGTTTAACAATTGATTCATCTTTGTATTCTCAGGTGGCAGATTCTTTGTGTCTTGCTATTTATGTATACCTTTCTATATTATTATTTAAGTCATAAGCTCTTATGATGCATGTGAAACCTTAGTTGTCACTTTGGAATTGGGGGTGCAGACAAGACTTGTTTTTAAAGTTAATAAGTAGATGATAACGAGTCTCGCAGAACTT.GTGATTGTTTAATAATAAGTAGAAGTATAGAAAATCAGATACCTTC.CATTATTCCAGATAGTAAACAAATTCTTTCACTTTGAGCAACAATGGAGGC.AGTGATCAGCTTTGACTTTCAGAACTGCTTCATCTTCATCCTCATAT.TTCTCAAT
JJ=    31  MV=                AGAAAAAAA.TGCCTAATTCCATTAGAAAATTTCCATAAG.CGATACTAAAAAGAAAATAAGCTATATTCTTATCTATCTATATGAAA.AA.GGTAATA.TTCTCGTTC.GTTATGACTTT.ACCTCTTCCTAATGACAT.AAGAATTGATGTTCAATTGATTCATGACACATTGACCTTTTTATACTGATTTGTTTAA.ACTAAAGTATAAAGTTAAATCTTAAGTCTATATCCTT.T.AAGAACC.AACAAACAATAAGGTTAATTACTGTTCAAAAGTCAAAACAAAGGTTGATTAGTAAAGTACAATTAACTTATGAGGAAACGGTCGGGATTTAAAAAGATTCAGGGGTAGTTTCGGGATTTAACCAATACGGGGTAGTTTCGGGATTTGAAGACCAATATCGGTGGAAGCTTCTGGGTCGAAAGGCGGGTTTAAGGTGGTTTGGCTTTTCTTA.TAAGCCAGAGTTAACATAAAACCTGAAGTAAAGCCATCTAAGGAAG.TCACAGAGATTCTGATTTATAAAATTGACCAAAACAAGTCACAGAGGAGAC.CCCGGAAACCAAACAGTCGACGATTACGAAGATGAGGATCACTGTCA.TGACCGTG
JJ=    32  MV=                GAACGAAAC.ATTAAAACAATAAACTTATGTTTGATTTAA.TAATCACAATTCTCCAAAACGGATTTGTGCCTCTGGTGGGAACACGTCAT.AGATTCT.CATGAAGCG.TTAAACTGAAG.ATTAATATGTTTATTATA.CAAAAGTGAATTAATACTCTGCATCTAGTCCTTTTCAAGAGTACACAATCTGCACTTT.TTTAATGAAAATAGTACACAATCTTTATACTTCAAAC.T.GAGGTAA.CATTATTAAATTAATTTATTGAAGTTGACTTAAGATGATCTATTCACATAATGGTACGTGTGTGTGTGTATACACAGAAAACCCCTGATTTTATGTGGAACCTAAAACCCTCCATGAAATGCGGTCAGTACCTTAGAACACAAGTTTCACCAACTGTACTTCCCAATTATCCTGCCGCAGATTTCCCATTCAACGTACACACAAAACCCCC.AAAGCAACAATCTCTTTAAAATGCCCTAAATCTCACCAACACATAC.TCCTCTCTGATTCAACAATGGCTTTTGGCAATATCCAAGAACTAGACGGCG.AGATCCTAAAGAACGTTTGGGCGAATTACATCGGAACACCACAAACC.GATACCAA
JJ=    33  MV=                TACAAACTA.AACCTTTCCACCAGTATATGTCCGATTCAA.TGTTTTTTTACTTTGTGTATGTATCAGTGTATTATCTGTTAATAAAGAGT.AAAAGAA.ATCCATTTT.TTCTTGTGAGG.ACACGCGGTAATTAAGAA.CAAAGAAGTGGCACAAGTGTAGAAATTAAACTAGA.AGTAAAAGAAGGTGGTGCAAAG.GCATGCACTCTAAATGAAAATACGATATTGAAATTCA.T.AAAAGAC.CTCACGCAGTGAATGTAAATGTAAATGTATCCAACTTCACAAACGTGACGTATCTTTGTGTATGCATACCTTTTTCTTTACGTTGTTCTAATACATATCGATAGTAATAAGAGAGAGAAAGAGAAAAATCAAGAAGAGACAAAAGAATGTCACGAGACAGCGACATAGTGCATTTATGAACCTTGAAAAGAAATTCTAAACCCTAATTATC.ACTTGTTGTTGCGGCTGTATAAATACGACTTTGTTTTGAAGAATGT.GTCGAACAAAGTGAAAACATAAGATCATCTTCTTCGTTGATAGATCAATAT.AGGAACTCCAGAAGAGAATCTTGATCAATTAAGTATCATGTCTCACA.TCGCTGGA
JJ=    34  MV=                AAGAAGGCA.ATACCCATTGTATGTTCCAATATCAATATC.AATACGATAACTTGATAATACTAACATATGATTGTCATTGTTTTTCCAGT.ATCAATA.TACATTAAG.CTACTACAAAA.TTAGTATAAATCACTATA.TTATAAATCTTTTTCGGTTGTAACTTGTAATTCGTGGGTTTTTAAAATAAAAGCATGT.GAAAATTTTCAAATAATGTGATGGCGCAATTTTATTT.T.CCGAGTT.CCAAAATATTGCCGCTTCATTACCCTAATTTGTGGCGCCACATGTAAAACAAAAGACGATTCTTAGTGGCTATCACTGCCATCACGCGGATCACTAATATGAACCGTCGATTAAAACAGATCGACGGTTTATACATCATTTTATTGTACACACGGATCGATATCTCAGCCGTTAGATTTAATATGCGATCTGATTGCTCAAAAAATAGACT.CTCCGTCTTTGCCTATAAAAACAATTTCACATCTTTCTCACCCAAA.TCTACTCTTAACCGTTCTTCTTCTTCTACAGACATCAATTTCTCTCGAGAT.AAACTAAATCTTCGCTGAAAAAATGTCGGGTCGT.GGAAAGGGAGGA.AAAGGTTT
JJ=    35  MV=                CATGCAAAC.CCAGTTTTACAAATTTTCCAACTGATATAT.ATCTTTTCAAAACATGTGGCAGTGGCTTTGGAGGTTGTATATATTAAGAT.ATCCGTA.GTTT.TAAT.GTGATGATCAT.ATTTCATACAATTTCTGC.AACTTGGTAGTCCACCACAATTCTTTTCTTCCGTACTAAGAAAGGCCAAACAGTGTTA.ATACTTTTCTTTTGTTTCTTTCTTATCAACTGGCTTA.A.TCTTTTT.TATGGTATGTAAAATGGACCAAGACAACAGAGGAGATATAGATGATTAAAAATTCAAAGACTTTTACAAGCAATTTGATTAATCAAAAAGTCTCAGCTAGTTTCGGTTGGCGAAACCATTTGATCAACTTGGAAGTCCGTTTGCAATATAAGCAACGTGGCTCATGCCCGCAAGTATATCTACATACATAAAAAGTCAACGGCAAGATATT.TAGAAAAGGTCACTTTGTCATATATATTCGTATCACTTCAGTTTTA.CATTTGACAAAGGATGGTGATGTTTCGTATCTTGTGTTGTTTCATCAGTTG.CAGCAAGATAAAGCCGTCGTCGTCTCGGCCACAAGTGGTCGAAAAAG.GAAAGAAA
JJ=    36  MV=                ATATTATGT.AAGAACTCTCAAAACATATAATTAAAATAT.TTTATATATTTGTAGTGATGTAGTGAAGTTGTCTTCAAGTTAAAATCAAA.GTAATAA.AAATTATAT.ATGCTCTAGAA.AAACCATTTTTTTTTGTT.TGCTCTATAAAATTGACATGATAATAAAGTTAATTTGGTCTAGTTAAACAAATTAAGG.AGTTGGAGATTCAGTTTCCGATTAGGGAAGCTCGGTG.T.AGTCGAA.AATAATAACATCCATTTCCTTTTCATCGAGTGAGAGATCGGCAAATTAGACACTCGAACTAAGCTTCAACTAAATTTTCCAAAAAAAAAAAGATACTAGAGAAACGCCATTAAATTAAAAAAATGGGTAGGTGCATAGTAAATTGGTCAGCCATGCATGTGACAGTTATCGTGTAGACTCTATAGAGAGCCCTACATAAATGAAGCTTGTC.GTGGCAAATTCTAGAAGTAGTATTTTAAGTCAGTCTAGTTTTGACC.AATACATAGCTTATAACTAAAAGACTAAAAGTGTTTTCTCTAAATATACAC.TTTGTTATCAAATTACAAGTAATCAATCAAAAGATGGAAGGCAAAAC.TGTGATAT
JJ=    37  MV=                GTGTATAGC.TCTTAATGATCCAAGAGCTCCTATGTACAT.GAAGATTGAGAATATACCAAGTGGTGTGTCAATCGAGTCCATTTTAAAGA.AGCCTAT.TGATTTAAT.CAAGAACCATT.ATCCCAATTTCTTGAAAG.TTTGGAACTTTAACCAGAAAATTAAGAGAAAGCCTAGACGTGCTCTTTAATTTTCTTT.ATTCTTCTTCTTTTTGAGACATGCAGATTCGCTATTA.T.TTCGATT.ATTAATAATGATAAACTTGAGCTACATGTTCTTGTTATGTTGTTGTTTAAATTTGAGTATAGCATATAATTCAAATATAATTTGGGTTGGTTTTGATTTACAATTTAAGTATTGCCTAATTGTAGGTGGGTTTACTACATTCTTGAATTGATTTAGAATGGTGTTCCGATCTTCAATATTCACCATGCATTTGACTTTCTATTAATTAGTT.TCCACTCACAATTTTGCATTTTAGAGTTAATTACACTTTTCACCTA.CAATTAACGTAATTAACTCTCCGATTAAACTTGATCCTTTGTTTTGTTTTT.TTGTAATGGAGCTTCGTAAACGGAAAATACGAGCTCCATTACATATC.TTCGTCGG
JJ=    38  MV=                ATGAGAATT.TTATTACCCTTTTTTCCTATATTTTCTCTA.TTTCCTAACACTCGTTACAGCAATAATCCATGCTGATTGTTTATAAATAT.TTATAAT.TTGTCGGAA.AATGACAGCTA.TGGCAAATTTCACGTTAT.AAAACTATTTTTTTTTTTTTTTTGATAATTGATAATATAAACTTATAGTTAAATCATT.AAAGAGTAACATTAGCAAAAAAAGGTTACTAGAGGAT.A.AATTAAC.ACTAGGTACTGCATTCTGATTGGCAGTGTGTCTCCACATGATAAAGGAGTTGGGAAAATACTAAGGATATAAAAACAAACAATCAAATTTGTTAATTTCTTCATAGGAAATGGGTTATAAAAATTAAAAGTGAAAACAATTTTTTTTTATTTTTTTACCTAAGTGATGATTTGTTATCAATACCTTTTAAAATCATCATATTGTAGCAGGC.TAGCAGCCAGTGCTTTCTATATAAAGAATCAAATATACTCTGTGAC.TAATTACATCAAACACATCAAGCAAAGTAACAAATTCCATAAACACAATTA.GCTAAAAGAAAGAAACAATCATGAAGGCCACCATATCCATCACTACC.ATCTTTCT
JJ=    39  MV=                CCAAATTAG.GTATCACACACTAACCTTGGTTGATCGAAA.GCCATGGCACAAGACCACAATTTCTGTTGAACCAGTTTCATGAAGCAGAC.CCACTAG.CTTCTCGTT.GTTGCTATTCA.GAATCACTATCTTCTGTT.GTGTAGTAGCTGAAATTCCCTGAGACGAATCCATTCTCAGCTTGTTTGATTTGTTGCA.GGAGATTCTCTTCTTCTTAATGGGAAAGCTAACGTTG.A.AGAACGA.GAATGTAGGTGAAGGGGAAATTTTGTAATCTAGAGAAATGTGAGGAACAGATTGCAATTTATGGAAAAGAGTTTCCATTGTTGTTTCATATTACAGTATAGTGGACTGAATATGATAAATCTTGTTTTGGGTGGAGATATGGGTGTAAATTGGACGAATTATAAGTTTATAGTTATAATAGTAAAAGGACAAACTTTATCGGGGCGAATAT.GTAAAAACGGGACAGACTGTATATGAAGCGCGTCTAAGAAAAGCTA.CGTTTGGGTTTTTGAAGCATTTCCCCTTTTAGAGAAGAGAGCTGTGTTGGT.TTTTGAGGTAAAAGAAGAGACCCAATTTCGATTTGGAGGATAGAGAC.GAAGAAGA
JJ=    40  MV=                TTTACATTG.TTACTATAATCAAACACAGAATGAGTTTGT.ACCTATGTAACTAGATTTCAAGCAGAGTGCATACTCC.TTCTACTGTACT.AGAGAAG.AATAGACCA.TTTCACTCAAT.TTGCACGAAAGAAAGTCT.AAATATCAAGGTTTTTACAACACAGAGCAATAGCAAAAATTGACTATTTATTCATGCT.TTATCTGCAAATGACTTGTAAATGTAAACGCCACATA.A.AATCCAC.TGTTTTACAATGTAGAAACTCAAATCAAGATAAAATAGTAATACCTGAGATGCTCGATGATTGTAATTACGGATAGCTACTCCATCAATGAATTTGAGGCGTCATGTAACCACAACAGTAGGGGCTCAAGTATGTAATGGCCCTCCAACTTGTTCTTGATGTGATCTTGAAAGAGAATGGCCAACCAAAATTTTGTAGCTTTCTTGGTGTT.GGTCTCCACTGTCATCAACCTAAAAGACTTGAGATACAGTTGCAAC.CAATTCACTGCCACAGTAAGACTTTACCAATCATTGTTCTCTATAAAAGTC.ACTTTCTCCTCTAGTATTCTGTAGCAACTGAAGCACGAAAATGAAGG.TATGGTCT
JJ=    41  MV=                AGCTAGAGC.CTTGAGCTGTTTAAAAACCAACATAACTCT.AGGAAAAGTCAAGAGATCTGGATTTCTGCAGATCAAACTGAAAGTACCCA.TGCATGA.ATCATTAAC.CAAGTCATCAC.TATCTCCAAGAAGATTTA.GACCCATCCCTGGACCCTGTTCCTTTCAGATCTTATCTCCTCTCTATCTCTGTTCATC.TTGTCTTGTGGGGTCTTAATCCCCCCCGTGAACTTGA.A.GAACTCT.GACACCAAATGTGAGCTAGGGAAAAAAAGAGATCATTTTTTTAATCACATCTAACCATAGAGACGTATGTTCGTACAGTTTCAGTATTTCAACTCTATCAACAAAAGTAACAGAACCGCACGGTTGTATAAAGTACTGTATCATTTAAAAGTTGCCCATCTCACCCTCTTTGGCTAACTGTCATGTCCCAACATTTATTAAGGAACTCTGA.TATTTCTACTTCTGCGTATATATATAGACTTGTCCTTCACTGTGTA.CTATTCATTCACAAACATATTCCTCTATCAAAAAAAGTTCAAAACATTCTA.TCCATCTATCTACCTTATATTAGATATTAATCTTCTCCTCCTACTAA.AATGAAGA
JJ=    42  MV=                GCTTAGTTT.GATCAAAAAAATATTCAACACTTGTGTAAA.GTTTAGTAACAATGTGAAAACGAGGCTTAAATTGGATTGGATAAGAGTAA.ACGATAA.TGTTTGGGT.TGGGCCAAGTT.GTTAATAGTGGAAGATAT.AGCCATATAGGGATGGCCCAATTTAGTTTATGAACTTATGACTTCCCAAAAGTTGCAA.ATCTTTCTTTAGATTGGTCCAATTTATTGATATTATA.G.AATTACC.TCACAAAAAGAATATAATGTTGACTATACAATAGGATAATATTTTATTTTATACATACATTTTGAACATTATTTCTATATACACAATTATAATTTGCACTGAACAAGAAGAAACAGAAAACTAGTACTAACTGACATAATTAAATAAAAGTGAGCCGGA.TCGTAATTAAACTTTAAACCGGGAAATTTGATAACCGGGAAGATATCCACG.TCAGCAGCACGATAACACCGCCATCGCTTTCCTTAATTTACCTTTT.CTCTCTCGACAAAGATATTGACTAAAAGTCAAACAGTCGTTACCGGAATCA.ATGGCCGGGATTAAAACTTCTCCGGCGACGATTAAGCTCTTCACCGT.TCTATTCC
JJ=    43  MV=                TCAAGTGGT.TTCACCTGTGTGAAATATTTTGAATTTTTC.ATCTCACGCGGGATAAATTTCGTTTTTTTTCAAAGCGCACATTGTCACAA.TTCGTCA.AATTCTTTG.TCAGATTTCAA.TTTTGCCCTTCTGAATAA.AACTGGGCTTGTGGCCCAATTCTATTTACGTACGCATTGCTTTCAAGATCGAATCCTC.ACCGTTAATTGTCATAGGATCCAACCGCTGCTTTTTA.C.TAATACC.AGAAAACCGGATTGGCTAGTTGGTACGGTCTAATGATACGATAACTTGCTCTGATTATACGAAAACACTCATCAAGAACCAACTCTAATTAATGTTTTCTTCTAATTATAGTTAAAACGGATTGAACCGGACAATTCCATAATTTTAGTCGGCTTCCGGACAGGCCTTCGTGGGTTTGGAATTTGTGGCCGACAATGTATTGTCGGTTTAA.GACTTGTTTAGGGTGTATATATAAGACTGTTGAACGAAAAAAAAAA.AAAACTCATCGACTCGATCAAATTCTTAAGACGACGATTACGGAGAACGGG.AGAGAGGTAATAGAAGAGTTTTTCGTTCCGAATTTTGTTTTGTTTCA.TTGATTTA
JJ=    44  MV=                ATTGTATGA.AAAATACTTATATGTGAAAAATACTTAACT.TAATAAATTCAATTTAACAACTTCATATACAATAATTATTTATATTCATT.TTCATAA.ATTATTTAT.AATCAATTAAC.GATTTCTTCCATACTTTA.GAAATATGGGAATCCATACTCTTCGGCCTTAAAGATATATATATTTGGTCGTTTATGA.GTAAAATATGTTTTTTGAAGCATATGTGACAAATCCA.G.AATACGT.TAAACATTGGAGCCGGATGTAATTGGTAAGCTTTCCCACCAAAAAACCTCAGCTTCAATCAAGTAAAAGTTATTAGATATGATTGAGTTATTAATAGACTCAACCAATTTTCTTTTCACAAGTTTCCTTTTACGTATAATTTATTATTATATTATATCACATGTTCTATATATACACACACTATATATACATACATGCACATGCCCATTAG.TTTCACCTAGGCCATTCCTCTTTTAAAGCAATCGACGACCCAAAAA.AGAAAGCACGATACAAAAATGAACATCTTATCTCAAACCCAAATCCTTCAT.CTCTCTATAGCTATTCTTCTCTTCATCACAACATCATCATCATCATT.ATCACCAT
JJ=    45  MV=                CAAGAACAC.CGAGCAATATCTACTCCAGGAATTGACTCT.AGTATCTTTATCTTTAGCTCTGTTGACTGTTGGTAATAAATTAATCAAGT.TTCGTCG.AACTGGGTT.CCTTGTATGTC.TAGAGCCTGTCGAAGACT.GTTCCAATCATTTGCCGGATCTATGTTTTGACGAGGCTGCATGATCAATATTGAAGAG.ACTAGAGAGAGTTCGTGTCTCTTGAGTCTTGACTAAT.A.CTCAGCA.AAACTACAAGAAGTCTAAATAGAAGAACAAGAAAGTCCTTTAATACGACATTCAGGTTATAGGGTTTCTTTCGTCTTGTGTATTAAACAAAATTGGGCTACAAATGTTTTTAACGATATTGGGCCGATAATAAAGCCCATATTCATACTCACATCCGCCAATCTCTCTTCTCTCTCGCTCTCTCATTGGCGCTGTTTATCTGAATTCGATA.CCTTTTTGTTTTTTCTTTGGTAAATAAATATCTGATTTCGCTTTTG.AATCGCCATTGGTTGAACAATTTGACGCCGATCTAGATTTCTGTCGCTGTG.AAGGTAGTGTCCTGTTTTTCCGATCAATTGGTTTGTTCCGATCGTTT.CTCGTTTA
JJ=    46  MV=                CGTTGTAAG.AAGAAGGTATTCAATGGGCACTAATAATAG.AATAGAACTTTTGTAGCCATTTTTGCTAATTTATCTGAAATCTGGAATAA.CTACCAG.AAGTTACTT.CCACTGATGGT.TCTCTACCATCCTTATAG.TGGTTGCTTATAGTTATACTTATACACTTGAACATGTATATAGAATTCAATGTCATTC.TATCTAGTGAGGGGTAAAAATGTTTGGAGTGTTGTGA.A.TCTTAAT.TAACTTTTTCCAAATATGGCCACACAATTTTTTGCAGCTTTAACCACATAACTTTCAGCATCCACCATAAATCTTTTGGAGTCATAAAAACACAAGTGGCATTTTCGTAGTTAAATAGCATGTTCATGGGTAAAGACAGAGCACGTGTCCCGTGGGCTCTTTCTTTAGATCATCTGCGTTTTGAACCCGACGCTTCGTGTTCTGTTCAAAC.TTTCAAAACCCATAGTTCAATTATTTAAGAGAGAAAAAAACAAGAG.ATATGGTACGACCAAGGGGTTGTCTGGTTTGAAATCAGAATTTTAAAAAAA.TTGAACAAATTAAAAAGAAAAGAAAAATCTCGTTGTTGAGAAGAAGA.ACATCTTC
JJ=    47  MV=                CCTTATCGT.ATCTTGTCCACCATAGATATACAAATATAC.ACATTACCCATATCGCATTTTTCTAAAATCTTTTTGTATTTAATTTCTAC.ATCTGTT.ACAAATATT.TGACAGGTGAA.TTTTGATCTTAGAGAATC.AAATAAAAAAATAACATTACGATCTTAAGAGTACAAATACTTTGATTAGTAAACTATC.CCATTTCCAACTACTAATTAGTTGCTACTCTTATTTT.T.AACCCCC.CCATATACTTATTTAGACGTTGCAAAAGAATGTGATGAATATACAAATGATGACTACTCATTAAATTGTACTCCCAATTAATGGTGAGTAATTAACAATGTCGATGGGCGGCAAACAATATATTTTTTCTTTCAAATATTTGTTTTTTTTTTAATTGTCAACATGGTATGCTAAAAATCAAAATGTTAACAAATTGCACTCGTATGTAAAT.GCATATGCATATAGGTGGACGTGTATATAAATGTAAGAAATGTGTC.TCTCCTCACAACACGTATTTTGATAACCTTCACTTCCCATAATTCTCTCTA.ACTCATCACTCTTTTTCTTCTTCTGCATAGATCTTCTCATGGATCCA.CCATTCAA
JJ=    48  MV=                CGTCTTACC.CCCTAAAAAAATGTATATATCAGTTATCAA.CTAACATGTAAAATTGCACTGCACATACATATATATATATATATATATAT.ATAATAT.GTAATAAAA.AAGAACTAGGG.TTTAAGTAAAGGACAATC.ACTTTTGGGTTCGAAGTCGATTACATCATCCAGACTGTCAGGTTTCTTCTCACCATAA.GCAGTGATTGACACCTCACCATGATAACCTACAAATC.A.CAGAGAT.CGAGATCTCTGGGCATGGTGGTTTCGACGGAGATCGAGAAAACAGAAAATTAGATTTAGAAGTAAGAGGCCTATCAATGTTTTACATTTAAGCACAGTAAACATTTAAAGCCCAGCCTAGCCCATTAAGAGGTAAATCTAATTTGCTACGAATTCGGTTGTTAATTATTAAACCATCGGTTTAGTTCATCAAACGCAAACCAAAGCCAATA.ACCGAATAATTTCTCGAGAAAAAATAATGACTTTCCGGTGAAGATT.TTTTTTTACGACGGCTTCTCCTGACAACGGAAGGTGTTGAGAAAGTGGCGG.AATTTGATTTTGTTTCCTCTCCTCTCCTATCTAAACAAGGTCTGTTT.TCGTGAGA
JJ=    49  MV=                TCGATCATT.TTCTTCTCCTTGTTTCTTTGTGTTTCATTA.TAAAAGACTATAATTTAGGTACAAATAATTTAACAGGTGTTTCATTGTAA.AAGAAAC.AATTGACTT.ATGATTTGTTC.TATTGTGATCAAGTTGGT.CTTAAGATAAGAATTTTAAGTAAAAAGTCTAGGCTTTGTATTTGATTGTTAAAGACAA.TAAGGTATTTAACAATAAGGTATTAATGGATTGCAAT.A.TATTAGC.ATTATTGACTTAGAATTGGTGTATGTTTCAATAATAATTAGTGTCAACAATGTGGTTATATCAATGCTTTGTATTTCATTGTAAGAAAAAACTATAATTTAATCATTATTACTTGTAGAAAACTCTAATTCTAGAATTTCTTTTGGTGTAGAGTTGGTCTTACAATAATAATTTAACACACAAAAAAAAAAATTGGACTCTACATATACTTTGTGTGTCGTTAAAGACTTTAAATTGGACCACGAGAAGAAAGCAAAA.GTGATTAATGGAGGGGCCTTTGCTAACCAAGAACAAGCACATCAAAATCCA.TGGCGATTCTTCATCAAATGATGAGCATAATGTCAACATTACAATCA.CTAACGAT
JJ=    50  MV=                TCTATCACG.TGACCATAAGAACAGCAACTGCACCATCTC.CATCTTAAAACACACATCCTTGGTACGTTGCTAACCAAACAAAATTTCTG.TATCTCT.TAGTCCAAC.GTCATTTCCTT.TGGTTTTACAGTTTCTGT.GTGTGATTATTTTCTTTGTAGCCTTCAGGCCAAGCTGCGAAGACCTTGACTCGCAAGG.AGAATCAACAATGTCCATAAGCCTCCTTGGCTATATA.T.TCCACGC.CCATCGTTTGGATGTGCAAGAAGAGAACCACATAAATGAATGATCAGATGGATTTCTTGTTTCGGTTTTACATGTAGAATTATACTGCAGCAATGAAAATTAAAATTTGTTGAACAAATGAGTGGTGTGTATATAAGGATCACATGAATATAGAATCACATTTTAAAACTTTGCGCGCACACCAAAAAATAAAATAAAAATAAAGCTTTCT.AGTTTATTCCGAGTTTGCATATTTAAGCTGAAACAGAGCAAAGGAA.GAAGACGAAGAGAATCCGATGCGTAGAAGACTATCTTCCGTGCTAATCAAC.AATCAGTGCATCGCGTCCCAACGCCATTACCACACATCTCGACCTGA.GAAACCCA
JJ=    51  MV=                CATATATAT.ATATTTAAGTGAGAAATATTAAATTTGTTG.TCATGATTATTAAAAAAATGTCATAGCTTTATCAAAAGACTATGATGCCA.TATATGT.CAAGCTTCT.CACTTATTGTA.CCAAAACGAAAGGCCACC.ATACACTACTCATTCAAATCCATCCCACCAACTCACATCTAGAAGCAATTATAAGTTC.AACTCTCTTTCTCTCTCCTTTTCTATCATCTAGAAGC.A.TTTGTGT.ATATATATATATGTGTGTATATTCCTCTCTAGCTTTAAGTCAAAACCCTATATAAACTATACACCAAAGCTTTGAACCTTCAACCAAACCCAAAATCCAAGTGCCCCACCAAATGCTTCAATCCTCTTCCACTACACAAAAAAACAACTTAATCCCTTTATACCCTTTTAGCCAAAACCCTCGCTAAAAGCCAATCCCTCAATATAAAATA.ACAAGTAGAATTGATCTGCCTATATATAAGATTTTGAGACGAAATA.AGATCTAAACCACAAGAAAGAAAGTAAACATAAAAGTATGGGAAGGTCACC.GTGCTGTGAGAAAGCTCACACAAACAAAGGAGCATGGACGAAAGAAG.AGGACGAG
JJ=    52  MV=                ATGATCCTT.CAAGGGCTTCAATATGTACATCG.AGGTAA.CTTTGTTCAGTGGACCTTCACAGCGGTAATATTTTACTCTTTCATAGCTA.TGAAGGA.TTAGAGGCA.AAACTCAGCGA.CTTTAGAAAATCCAAACG.GATTAATAAAACTAGCTGGTGGAGCCCTGTAAATCGCCACTTATGATAAAACTTGATC.ATGTCACTAGAGTCCATTTCTCATGGTATCACGAACG.A.AGCACTT.GACGTATGGGCTGTTGGTACTTAGTTGATAGGTGATCTTAGATGACCAACATGTAATTATTTTGCAATGTTGGAGAGTAAAAATCAACCACGGCTCTCTTAACCGGAAGAGTGGGCGTCAATTGGATTAACATATTCTCAATGCTCTGCAAGAAATAGATAAAAAAATTTAAAAATTTGACTTTATTAGTTATATTTTCCTTGGTATACCG.GATAACTCGCTTCGCTGACCGATAAAACCGAACCATGACCTAAATT.GCGCTCCAAATTTTAGCAGTCCCTTTCTTCATTTCCTTCCTCTGCTTCTTC.TCCGGTGGATGTCCTCTTTCATCAATGGCGGCGAGGATAAACACTTC.GCT.TCAT
JJ=    53  MV=                AACAAAAAA.TCGAAAAACCAACTAATAATCCACAAAGGC.AATATATTTACGGACCTACATAAACATTGACGGTTCAGATCTGGGCTTAA.GAAGCCC.ATAATCAAA.CACATCCTAAT.GATTCTCCATTATTGACC.CAAACAGCTCGTATTAGTACAGTTTCCAATCAGCGAATCATTGGTCAGTGGTCATCAC.GCGCCTTCCAAACACATTCTTTTGTTTTCTTATCAAA.T.CTAAATT.CTTTCTTCCGAACTTCTCTCTGTCCCATCGAATCTTTTTTCTGAGTGGCTAGTTTTTTGTTTTTTCTTTAATAATAACTACAATACATAGCAAAGCTCCATTATTTTCGCTCTGTCAGACACAGCTTCAGTTTCCCTACAAAACGAATTATAATCAGATCTAGACCGTTAATCTCACGACCTACATAAATATAGACGGTTCAGATTTACTG.AGCCATTTTGTAACTTTAATTCGCCGGCTCTCTTGCCGTGTTTTCG.ATTTTGACAAACGAAAAAAAAATCTTCAATGAGATAACAATAATATCAGCA.GCGGAACAAGGATTGAGAAAAGGAACCTTTCCCTTTTAATAAGCCGA.TATAGATC
JJ=    54  MV=                CTTAGTTTT.AATTATCACGGTTTTAGGCAACATAATATT.AAATTTTAATAAATTATGTAATAGTTACAATTTATAATCATAGTTGTTTA.GAAGAAT.ACCTTTGAC.GTGAAACTACA.ACTACATGTGAGCAGAGC.TATAAACCTAAATGTTTCTGATTCCAACCGAATTTTAAGATTTTGATCCAAAAACTAC.AACCGAATTTTAAGTTTTTCATCCGAAAACTGATTAC.A.GTAGTTA.TTATTGCACATAGCCACATTTGTTTTTTAATGAAGGTTTTAACTTTTAACTATTTAAATTGCAGAAAAAGAGAAATTGTTTTTACAAATGCCCATTATGAGTTATGACCAATTTATTTCGAGCCCAATTAAAGCAGCTCAAAAGCCCAACTAGAAGGAAATTGAATTTTCTAATCAGATGTGAACCGGGTTTTAAAGCTGATGAAACCAGA.CCAGGTGAATTTTTTTGTAAATTTGTTGACTTGGTTTGCCGCCGAT.CCAACCGTATCTTTCCGTCTTCTTCGATAGAGTGAGAATCTAGGGTTTGGG.AGATGAGCAGTCGATTCCGTTGGATCCCCAGCACCACATCTGTATGA.AATTAAAG
JJ=    55  MV=                GCTTGATGT.GAAGTTTTGGCGTTTCAGTAAACTTGAAAT.CATAATCATTGCTGTAATATGGCAAAAAAAACTTAGGAAATAGCAAGTCC.ATGCTCC.ATAATCCGT.GCATTATTGAT.CATAGAGCTATGTATAAA.TACGTCTAAGAATATGCATTACTTCAATGTCCATGTAAATTATCTCTTTGCATTAGTT.AAATGTCCATGAAAATCAAAACATATATCCTTACCGT.T.GAAACAA.ATCAACATGATTAACTTATATATTGCCGGATCATGGTTGGATACTCGATTAATCAAATATTTTTTTAAAAAGTAAAACTGACATACACACATGATACTCATCTTTAGTACAATAGATTAAAGGGTATAAGAATACATTCGTAAGATAATATATAGAACAATAGTAGTAACATGCACATGCCCATGATACCATGCACATGCAAATGTCTCTC.TCTCCTTTTCTACGTTTCTATATAATCCAAAGACTCATTACACAAC.ACCACTCTATATCAAACATTTCTTTTAAAAATGAGAAAGTTGTTGGCATCG.CCGTTTAGTTCATTACTCGCCGTCGTTTTCATTTCCGTCATCTCCGT.CGTCAGAT
JJ=    56  MV=                GCTAATAGT.AATACTACCACTAGTCAAATGCATTATTTA.TAGTTTGTATATATAGATGAGTCCGCGTGCAAAGTCACTGTTAACGATGT.CCAAAAA.GGACGAAGA.TCCCGCGTATG.GTTCCAATGCAATCAGAT.GTCCCAAATCCACGTATCTTAAATTTAAAATTGACTTGTACAAAACAATATACTACTA.ATAATTAATCAAAGACAAAATTGTCTATCTCATTTCT.T.ATCAAAA.CGTTCTGTTATTTTATTTTCCATAATTTCTTCTTTCTCATATGTCATAACGTAATTTTGTTACATCGAGAGGATAAAATTCAAATTTTGCGGAAAAATATATAAGGCCCGTTTAGATATATTAGTACGTTGAAAAGAGCGAACTTATTAGTATAAGGCCCATTTAGATATAATAGTGGGTCATAAGCCCATAACATATCCTGCAACAGAGA.ACAAAGAAGCTGCGATCTGGCTAATAAAACTTTCCCGCCGGAAAAA.GTTTCTGCAGTTTCCAACTTCTTAAACCTAAGCGAAGCAGATAGTCTTTGA.TTGGGAGATTGAGAGAGGTTAGTGAAGAATGGAGGGAAATCAAGCTG.GATCTTCT
JJ=    57  MV=                CTAACAATT.ATGATTGTCTTGAAAGGAGACTAGTGAAGG.ATATACAAAAGCTCTCTTCTCTATTTGGCTTTGTAATGTGATGTGATGCT.CTTGTGG.TATACTATC.AAAAGGAAACT.TGGGATTACATAGAACAA.GCAATGTATTTTACACACGAACTCATTTGAGTTTTTCTTTATGAATCCTTAACCAAAA.CTCCAAAAGTCCTCTCTAAAGACATCTTACTTCCTGT.T.CTGTCTT.GTAAGATCCAGAATCTTAACATTTGTGTTTCACGAGTGTTTTTTTCTCAAACCAAAATTAAACCAATAAATTTAGTTCGTTAATGGTTCAGATTGATTGCATATATCATGGAATTTCGGTTTAGCGATATTAAAACAAGGAAAACCGGGATTGGTATCCAAAACCGTACCGGGCGTCAAGTCTGGTTCGGTAGGTTAGAGTACACGCTTGT.GGCGAACTTGCAATTGGAAACCTAAAAAGTCGCGACTATGCTCTCT.GCAAAGATGGTTCTACTTTTGGCTTAAAGAGCAATGTTTTCGAGTCTTTGC.CATGGCGGGTTTCATTAAACGCAAAGGCAACGTATTTTTTCATTCTC.AAGCCTTA
JJ=    58  MV=                GCTTGGAGC.ACCATTAATAGTAGAACCTTCAAATGACGG.TAGATAACTTTTAATGAAATCCCTTTTGGGTTTTGCATTGGATGAGATAA.AGTGATA.TATGTAGTA.AATAAAAAGGA.TCCCTTACAATATTGTAA.TTTTGGTCCCATGTTTGGAGGTGAGAGCAAATACGTATCTTAAGGCATACGTATCGCA.AACTCATGTCATTATCCAACCACAATCGTTGGCGACA.T.ATCTTTG.TTTAATAATAATACATCAGGCTTGTGTTTGAGTAAAGAAAATCCTTTGACACGTCCAATGTAAACTCTTTTAGACGTTTTTTTTGTCCTACTCAAAAAAACTCAACCTCTACTTAAAGTACTAATTACCATGTTTTTGTTTTTTTCTCTACCCTTCACGTGGTTCGCATACAAAGAATATTCCTACACATATTTCTCGTGAAACCTTTAAA.CATTTTGATTTAGGAGTGTATATATATAAGATGAAAGATAAATGTT.TGTCATTCAGAAACGAGATGACGATAATGACGATGATAATGAAGATGGCTC.CTTCCAAATCTGCACTGATACGCTTTAATCTAGTCTTGTTGGGTTTC.TCTTTTCT
JJ=    59  MV=                TCTAGAAAA.AGTCGTCGCTTAAAGATATATATCATTTTT.TAAGTTTAAAATTTATTATACTGTTTTTACATAGAAGTTTAGAATTTAGT.ATTTTAA.AGTTAAAGT.TAATTTGCGTA.AATTCGTGGAAAATAGTA.TAATACAACATTATATTCATATAGATTATATGTCGTACAACTTGTTTATAACTATAAA.CACTATTGACCATTATCTAATTTCATATCTAATTTAA.A.AAAATTC.AAATTATGTTTTACGCAAAATAGATTTAAAATGTTGCATTTAAAAATATATATATATATGCTCAAATTATTAATAATAAGTTAATAAAAAATGGTAATTTTTCCAATCCTCATCTTAGTTTTTCAAATAAAATGCTATATTAGTAATTATGTTTAGTTAATTTGGTTACCACCAAATAGATCCATAATTCCATATCATAAAATTATAACCA.CAGTGCGGATACGAACTACTCGTGTTAATTACTCCAAAAAAAAAGC.AAAATCGCAAGAGAGACCTTAAACGACATCGTTTTCAGATGAGGAGACACC.ACCACCGATGCCAAATCGGCTCCGATAGCGAAACCGGATCCGAATCC.GATTCCGA
JJ=    60  MV=                TACTGATGG.CGGTTTGTTTGGCATGAAATATAAATAACT.AACATATTATTTTGAATTTACAGAAGTTTAAAGTTGTTATAATTTTAGGT.TTGAATA.CGGATAGTT.AAAGAGTTGTT.ATAATCTTTGATTGATGC.CCGAAGATATTAGTAGTACTATTGAAGTCAGAATTTATTAGCCTGATCGATGGCTAAA.TCTTCGATGTTCCCACCGACTCTTTAATTTGACGGAT.T.CAATCTT.GCATGCAAACCACTTGACTAGCAGACAAAAATATATATATATATTTAATCACAAACAATGTGGTCTACCAAGATGTCTAGATTACGGTTTCTATTTAAGTGCTTTCCTTGTTCCATGAAAAAACGTATCACGATAGAAGTGGCCGTCTCTAGACCGTCATTTCATTTTTTTACGTTTTTTTCTTTAATTTTTTTCATTTTTAATAATAGTA.CACGACAAGAGAGCTTGTGTATATATATATAAGCATGTGTTAGGTA.TATAAAATACTTTCTGCCTTCAACGGATGTGTTAGTTTTCGAACACTTAAAGAGGAGTTGTTATCATGAAAACGGATACTACTCTACCCATAATCGCCG.AAGACGGC
JJ=    61  MV=                GAACATAGAAGTTAGAAAGTTTAACCGCTTCTCTCATTCC.CGCGACAAATCTTACCACAATAATATGATTTAGTAATTTACCCTCTTCCC.ACGCGCT.ACTAAGCCG.CGCGTGTGCCG.TCAATTGGCACGTCATCA.CCGACGAGACTCGCCGCAAACTTTGACGTGTGATGGATAATAAATATATCGTTGGAAA.ACTTAAAAGAGTATGAATTATTATTACTGAATAATTT.T.CCAATAT.ACTTGGTGTGTAACATCAGCGAGGTAGTGGAGACATGACAAATGAGAGAAATACAGAATAACCAGAAACAAAATTAAATTAGTAATCGAATAAATTATGGACTTAAAGGTATCTTAAACATGTCAAAATTTGGTTTTTGACTGTGTAGCTGATGTATCTAGTACATATACTTAAAGGACAAATATCACCGAAGAATCAACAAACCAAAAAA.AAAAACAGAAATAAATGTTAGTATATATATTTTTATTGACATTTAT.TAGGATATAGAAAAATTTAGAAAACTCAATCAAAGGTCTCTCTTTTAAAGT.TGTCGTGTTCTCTCTTGAATGATTCTTCTTCTCCTTCTTCGAGATGA.CAAGTTCA
JJ=    62  MV=                GGTGAAGTG.TTTTCTCGAAGGAATCAGAGGTGGGAGAAG.ATTTAGAGCTTTTAAGTGAATACTTGAAGAATTCGAGAGCTTTAAGGCCA.TTGGAAT.GAGCAGCGA.AGAGACGACCG.AGAACTTCTGATACAAAT.TCCGGTGACAGAGAAGATAAAGGGATGTGTTTGGCGAGAATGGGTTGAATCGGATGAT.TTGGGAATGGATGACCATTGATGATTATTGTAATACG.T.TCGATCT.CTGTTCTGTTTATCGATGTAGATGATAAAGATGAAGATGATGATAGTACTGGAGCAAGAAGACGACGATACGAATCGGAGGAGATCTTCTGAAGCATTTTTCTCTCTACCAGAAAATTAGATTCCGAGAAGAAATAGAAACCTTAAAGAGCCCATTTCAGTTAACCGAAGCGAACCGAACCGAAATTATGCCGAAGGAACTGAAATCGAAC.ATCGGTTTATTTTGGTTATTAAAACTTGTTGGACGGCTCCGCGAGC.TTATTCATCGGCATCTGTAGAGAAGGAAGGAGTTCGTTTGGCAGCGACGCA.AATTTCATGTTTTGAACTGGTAATTTCTCATTAATCCACGCAAAGAT.ATGTGAGT
JJ=    63  MV=                TTTTTGGTT.TCTGGTGGAGGTGGTATACTAAAGATTCAC.ATATAGATAGAGATATTTATGAATACATTGATATGAAAATCATATACAAT.ATGCTAA.AGAACAATA.AATGGTACACA.TATGGATTGGTTGGATAT.GGTTGGCACTTGGCAGTTAGGTCATTTTCGTTGCTTTACTAAACTTTAATAAACAGTC.TGTAACATTTACATTTATATACGCCAATGCCAAAAAA.T.TCTTTAT.TTTATGCAATGGCACATTTTCTGCTTTTCCTTTACAGGCAAAAACTCTTTCTTTCCTAAAGATGCATTATTTTTCCATTTGATAAAATAAAAAAAACTTGACGGTACAAAAATACACAGAAGACAATCGAATTAAGTAATGACTAAGTATTAAGATTAGGTGAAATGGTGTAATTAAACCGATGGGAATAATATAATTATTATTTAAATAC.AGAAACAGAGCTTGCTTTACCAAATACCACCGAAACCCACTAAGAA.TACAGCAAATCGTCTCTTCGCCATTAAAACACCTTCCTTTGCAAACAAAGC.TTCAAACTTTCTCTTAAAACACCCCCAAATCAGCAAAGATAGGGTTA.ATCGAAGA
JJ=    64  MV=                ACAACTAGT.CTAGATACCCCTCAAACTGCGTTCACATGT.TCAAAATATAACTAAGACAAAAAATGGATTAATTTGTGTATATATTTAAG.AACATTT.TTACGCTCC.TTTTTAGTTTA.TTTTCAAAGTAGGTTAAC.CTACTTAATCAAATTCCTTGGAAAAAATTAATTAACTAATTTATAAATACAAATTTGA.ATAAAATATGTTATAGTTTTGGATTAAACCTCGATCA.T.CGAGTTA.TTTAATACTATTGTAATAGATAATGTTTTTCGAAGAACCCGTGCCCTACTCGTTCCGGCACGAGACTGCGTGTGGAGAGTAAGACGACACATAAAAATGCTTAAAGAAACTTCCATTAATCATGGAGCTATAAATACTAACTAATTGGAGACACATAGATATATAGATTCCATCTCAAATTCGGTCTTATCATCTTTTTTCCTACTTCATC.CCATCAAAGTCTCTCTAGCTATATATTCTTCTCACACATAACATAA.GTGGACAAAAAAAATGTGTACCTTAACGCCAATGTTTCCAAGTAAGCAGCA.AGAATGGTACTCTGCTTCAACAATGGAGTATCCATGGCTGCAGTCTC.AAGTTCAT
JJ=    65  MV=                TTATCTATA.GTAATGCTCATATATCAATCTGTCTCCATA.TAGTAATTGAGATGGTTAAACAGAAATTTTTGCTAAAACTTCGTTTCCTG.CTTCAAA.ATAATAATC.AGAATCCGTAA.CTATCATACAATAAAAAA.ATCATCCCATCTCACGTATCCTAGAGAGATTTATTGTATAAGGTGTTCATATTCTGGA.AGGCGTATCGTCCAGCTTAGATGATGTTTTATACTTT.T.CAATATA.AAATAGACTGTAAATAATATTTTACTTCAGAAACAAATGGTGTTCAAAAATCTTAAACATCAACTATAAACATACGGAGGGAGTATTGATGACTAAAATTCTAAAATCCAAAATGAAATTACAAAATAAATAATAACTATGAAGAAAGAGGCGATCACGTTGCTTACATATCTTTCCTTTTCAAAAAGCATTTTTTTATTACATTTAACGT.GCTTCTCTTTCTTCTTCTCTATAAATGGCCAGCATAATTGTTCATT.TCTAATGACCACATATAGTCTCTCCTCAACTCTCCAGAGAAGTTCTTAATT.TCTCCTGCCAAGCTGATTAAGGTAATATTACTTTCCTTTGTCGTCTA.TATTTAAT
JJ=    66  MV=                TAAAATCTA.GATGATGGAGATGCATCAGGCAAAAAAACT.AGAATCCTAATCATAAACCCTGAACAGTGGCGTGTTAGACTAAAATGGGC.CGTTAAA.ATGTTAATA.ATTATTTGGGC.TTTTTTGATAATCGATAA.ACTCAAATCTCTGATTGTTATAAAAGTCACCAATTTCGCATTCGCATATAGCACATTC.AACGTAGATGCTCGTTTTTTTTGGTCAGCTAAAACTA.A.AGAAATT.TTAGACACTCCATGACTCCAAATAGTAAGTCGTGTCGTGTACCTTCGCTTTCAATCCCGATTTGACTATTAATGATCTTTCTAACCGGAACCTACTCAGCAACTCTTTTCCGATTATGACACTTCAACTACCCAATAATTAGTAATAATTTACGAGACTACCCCACTTCAGTTTCTGTTCTTATCTTAAAACATCATATCCATAATTACGA.CAAACGAAACGACGCAGTATTAAGGTTACTCTCTCTCAAACTCTCG.TCTCCTAAATGGGTCTTACCCCAACTGCAACCCTACTCGTCGCTGTTTTCG.CGTTTTGCCTCGTCGCTGTAACGGCGCAGTTCGCCTACGTTTTGTGG.TGGAAACG
JJ=    67  MV=                TCAACACTC.CAAAAACTTCTCCCTTCTTCTTCTTTCTCA.AATTCACAAAACATGATTTTCATATCTAAAATCTTTTAACACCTATTTTA.GTGCATA.AACTAATCA.ACTATTGGATT.ATGAAAATTTATGAAATT.ATGATAACATCTTATAGACTATGGAAAGATTATTAACGGATCAGAAAGAAAGACGAAG.AAGATATTCAATAAACCGGACCGGTGCATTTAGATGA.T.GAATGAA.CTTCTAGTGAAAAAGGCAATCATGGCGTCAAAGACTTTGATTAGTGATACAATTGAAAAAATTAACGAGAGGGGGATATTTGTTCTCTCTAAAAGTAAAGGGATAAATGACGATAATTGTTTTAATTTTGGGCCAGAGAGAAAGGGGTAATGTGTATATCTAAAACTTGACGGCAAAATTGACAAAAATAAAATATTCTGACTCCCAAATA.GTAATAAATATATGACTTAAACCTCGTTTTGTTCTTCGTCAGTCTA.AAGACTATCTCCAGTCGCAAAACCACCGCCGTATATCCACGGCCGTCTTAT.CACCGGCAACAACCGTAGGTACTTGGATATAACAATTTCATTCAGCT.CTATTCAG
JJ=    68  MV=                CAATGCATG.TTGTTCAAGTCTCATAATTTAGGCAGAAAA.TGCAAATCTTGTATCCCATAATTTACCGGAATTTGAGAATTAGGCTAGGT.AGCTGTT.GCATCCAGA.GTTAATGCATG.TGCTTTTGTATATCATTT.AAAAGGTTTCAGTTTGCTGCTCGGCTTGTTCTTGACTCTCAAATTTCTGTAAATGTTT.TTCTTTACATTGAAATTTGCGTGTGAATGTGTGATAC.T.TTCCCAG.TTGATATGGGTGAGCTTTAGAGAATCTAATGAAACAAAGCTGTTTTAAGTACTACCTCATGTTTTCTGGTTTAATCTGCAGAAGGGGTGCTTACTGGTTGAACAGATCAAAGTCAACGGATGTGATGACCAAACTTTGGTGTTACACCATTTAGTTTGTTTGGGTTCAGCACTTAACGTCAAAAATCATTACAAGAGTTCCAAGAGCTGAA.GTCAGAAACATAATCGTCAGACTACATATCCAACTCTTGCTACCTT.TCTGTGGAAATGGTAAGGATCTGGTCCCCTTTGTTTGTTAAAATGTTAACG.AGAAACTTGTGGCGTCTCTATTCTACTCCTGCTAAATGCAAGGGACG.TCATTATT
JJ=    69  MV=                GTATTCATT.TAGACTGGAGTCAGAAAATTCGAATAATCA.TAAATTTATGGAACATATATAATATTCTTAGTACAATATTCATTATTTTT.GGGTGGA.TACTGATAA.CAAAATGAGAA.TTACCCAAAAATATTACA.TTCTTAATTAAATTTTTAGTCTAAAAGTATTATTACTAATTTATTTTTCCAATTATAC.CAAAACAAAATTGTATTTCCAACCAAAATAAATTACA.A.ATTACAA.ATAAAATTAAAATTTCTATTTAGGTTCTTTCTGAAATTTCCATTAGTTTCTGTCAGTTCCACCAGCTTCATTCTCTTTTATCTATTCAACAACTAACTAGTCAACGTTTAAAAAAAAAATCTAGTCAACGTTTTGTATTAACTTCCTCGACAAGTTCCCATAACTCTACCTACTCAACTTTTATGGAGACCACGTCTTCGCGTCATTGTTT.AATTCATTTCACAAGGTCAACGCATATATTTCCCTATTTTTTAGTC.TAATTCAACGAAGAGTTCTTTATCGTTCCCCAAGTTTTTTTCATTTGGATC.CATTCAATCTTATTGATTGTAGCGCTTCTCTAAAAACAGTTTTGATC.AAGACAAT
JJ=    70  MV=                GACAAAAAG.AAGTAAAAACACTCACTACATAAGAGTTGA.TCGTAGAAGTTACTCACTTACCTGAAGAAGCCAGCAGAAGAAAACCAGAA.GCAGAACCAAGAATGTC.AGGCTAACTTT.TTCAAGTCTCTAGTAAAT.GAAACCGAATAAGATAAGGGAAGTCAAACACTGTCTGTCGGGGAAATAATTCTTGATC.TTGATCTTTACGGGCCCGGTCGATGACAAAATACGAC.G.AAATCTA.CTCTTGTCGCTTTTGTAAGATGTAAATATGTAATGACACAGTACTACTCTACTAACTCGCCTAGCCTGTCGTTACAGAAAAGGATTTCAGCCCATGGGCTTTACTATGATAAATTCATCAGCCCAAAATAATTCGGACACATCTGAACCACGTGTCAGCTTATACAACGATGACATGGCATGCTGAGTCAGCACCGCCAAAGATGGTGCAC.GACGACCGGAGAGTTTTTACTAACTTGTACACGAAATTGGGTCAGA.AACCCAAGAGTCTCTCTTGCACAAAAAACTGTCTGTAAAAGGGAGTGGGCA.TCATCGTTGACGCTTCAGTTGTAGTACTTTAACCTGCTAAAGTTACAGTCTTTTCA
JJ=    71  MV=                CATCCTCAC.GAAACGGCGGCTACCACCGTCGCTGTCCAT.CAATCGGAGTTATAAACAGCAATTGGGTCGACCCAGACCTTAGAAATGAA.GCTGGAA.CAGCGATCA.AGACGTACCGG.ACCTTCGACTGGGAGTCA.AAAAGTATATTCCGGCGAGCTCCGGCGAGACGCATAATGAGGTTTCGATGGTGAGGAT.CAATATTAAAAAAAGTTGGTAATGCATCGCTTTTTTT.T.GGTGGGG.GAATATAAAAGATGGGAGGATGTTCTTTGCAATTTTAGCATGGAGAGGCGTTGCTTGGTAGTATTACTACTTTTTATTCAGAAATATAAAATGCAACCTTAAAAAGTCTTTGTCAACCAAAAACAAATGGAATATTCGGAAAACGTGAATTGAAGAAGAAAGATATAATATTCGCCCAAGAGCGGTAAGCCAAGAAACAGGTCAATGGAGT.AAGAGTGATATATCATATATGTATATCATTAGAAACACTTTATTAT.AAATGGACAAGAACTGATAGAGTGGGATAAGAGACAAATAAGGAGAATCAA.ACAAGCAATCCGATCGATCTACCAGATCGCCATGATTCTTACAAGTA.AGTAAAGG
JJ=    72  MV=                AAGATTCGA.TCAAACGGGTCATTGCAAATCCAGAAGTGT.GAGAAGATTGACCATTAGGAAACTTATAAAGTGGTTCAGTCTTTTACAAA.TTAAATT.TCCTGTTTC.AAACACCAATC.AAATCCACCGAATTACCA.AAGATTTCATGTTTGCCTCTATCCATAATGGTTGGAAAATTTTCAATTTTTTAAGTAA.TAGTTTGATATTGTGGGGAAAAAATACTATTCTAAAC.G.GTAGATA.GGTCTTACACGTGAGCATTCCGTAACTGGACAAGGATCAACCAAAGAGAAAGCAGGGAGATCCATCACGGAACATTATCTTTGTAATCAAAATCTGATCGTACACGTGTACACTATGATGTCCACTAACAGTCCACATCTGTTGACCTGACATTCTCAGACACACGAGAGGATCTTTTTTCTTTCTAACCTCTAAAATATTTTAATTTTAA.AATAAAATAATAAAATCCGTATATGTGTCTATCGTTAGCTTCTACA.GCTCAACGAAACACACAGTTCCGTAGCAGAGTTTTAGTTTTAGCAGAGTTG.GTGAAATCAATGGGCCACCAAAACGCCGCCGTTTCAGAGAATCAAAA.CCATGATA
JJ=    73  MV=                TTGTAAGTT.AAACCCATCTGTAAACAGTACTTTAGTAAA.GAAAAGTTGTTTAGTACAAAAACCCTGATGGCCTGATAGTATTACATCAT.CACCTCT.GGTATCCTA.CTTTCGGTTAA.CAAAGCGTATCTGACTTT.TGTAATGCATTATATTATGCATATGCCCAACCCTAGTTTATGTAAAGAAGATAATATT.GAAATGCAAAACATGAATTCGTTGAAAAAATGTGAAT.C.CATATCT.TAATCTGACTATCTAAATAACAATGATTCATGAATTATTGCAATTTAATCGTATGGTGAAACGTATCGATACGGCGTCGTATTTGTTTAGTTATAATTGTCTTATCACTGGCCCACACTACAACAACTCTCATCTAAATCCTCCGTCTCTACTAGAGAGTTTTGGATCTACGAGCCATCTGCTGTGGACCCGAACCTCTCGGACCCGAACC.TGGAGTTTCGATCACTTTATCTCTCTCTTCCCCTGATTTCGTTAAT.TCTTGGATTCAGAAAAAACCCTAACTTGTTCTTAGAAATTGAGGTCGGAGA.AGCAAATTTCCAGTTGTTTTACGGCCAAACGTTATACAAGTGTAAGT.TCACATCA
JJ=    74  MV=                GTAACGAAC.TTGATGAAACCCAAGAAATCATTAACAGAA.TTACAGAAAACGAAATACACTTACAAGAGTTTATCCG.GTCATGAAGATG.AAGATCA.TTGCAAAAA.CAAAAAATGCA.ACAGCTACGTCGTTGAGT.TATATAATATCTCCGAAGCTCTGATGTAACCAGCGAGAAGAAAACCGGCTGAAAAAGA.GACACGCGTCGTAAAACATGGTGACTCTGAAACGCCT.T.TCAATGT.TTCCGCCGCCCCCACCGATTTCCTCACCTTATCCGTTTCTGTTTTCAGGTTTAACTACCAAAACGCATCGTTTCACTATACCGCCAAAATTAAACTACCGGTTTAGTTCCGTAATTTTCTATTACCGAAATCGGTTAAAGTAAAATAGTAGTTGTCGGTGAGAGTGAGCTGTACGCGTTTCTTCTTCTCCTTGTGCGCTTTCTGGATCGAA.CGAAGCATTTTCCTCCGACAATATATTTTTAAGTAATGACAATGTT.TCCGCATTATTGGGTTTAATTCCATTTTTAAATTAGGGTTCTTCAGATCGA.CAAATCTTTCTCTTTCTCTTTCCCCGATCGGAATCATGCTAAAGATC.TGAACTTT
JJ=    75  MV=                GTTTTTGTT.GTGAGTTGACATAGCTAGTGGAATTGAGAC.CCATAGTCATTGGTCACGCACATCAACCAAGAACAAATTGCAGTCGATAA.ACTAATA.TTTTGATAA.CAGTTACGACT.TGATCCTATCGTATATAA.CTTCGATTTAACAAACACAAGTCGTAATTTCTAAAAAACAATTAACTCAATTTGTTTG.AAAATAAAAGTTTCCTTTTTCTTCGTAACAAGTGAAG.T.CAAATGT.TTTTCACTCGTATCTCTTACAACGTTTTGATGAGATGATAAGAGAAGAGTGGGCCCACATATTTGCTTAACAATACACGTTTTAGGGTTACGTGTCACTAATGTTATTGGGTTCATTTAATCTGGGCTTAAAAGAGGCGTGTATCATGTTGTAATATTCCCATTTGGGCTTTCATATAATGAAGTTGGGCCGACAAAAAAAAAAAGGACTA.GGGTTCCCAAGTATCCCACTATATATAATTTTAGTCGAAGAAAATT.CTTTTATTTTTCTCTTGCAAAGACCTCTCAGCAGCCAA.CGACAGTTATCA.AAGCTTAAGCCGTTTTAGGGTTTTATCCTTTTGCTGAGATCCAATCA.TGGTGAGT
JJ=    76  MV=                TTCATTGTG.ACTTTTTGCTCTCTCTTTTTGTTTTATCAA.TTTGTTTTATGCGACTCGCTTTGAAAACTTTAGCCCATTCTGTATTGAGC.TCTGAAG.ATTCGACGA.GTTCTGTAAGT.TACCGATCACAGTTAAAA.GACTTTGATATGTTAAAACCCTTATATTACAGCTACATACTATTTTTGTCTTAACTCT.TAAGATATCATGCACAATAATATACTTGTTTTGTCTT.A.ACCTATC.GATTACAAAACCGGGTTAACCGCCGACATGAGGCGAACTCTAAAGCCTAACACGCGTCAACATCTATCTTCTCAACGACTCAAAGGCTTTCCAACACGTGTAGGACCAATAACTGAAACACAAAGCCTACCACCTCTTCTTCCTCTTCTTTCATGACACGTCTCACTGACGTGTCGTCAAGAACGTAATTAAATATTAAACTATCGTGACG.AACGCGAGGCCTATGGCTATATCTATGGGACATGCTCGGTGAGCAA.AACAATAAACAAAAGTAATCAGAAGATATCTTTGTAACATCTTTGAATTTC.GCTAAAGGAAAAGAGAGAGATTTGGTAAAAATGCAGTCGATGAAAGA.AACAGCTT
JJ=    77  MV=                CCAATCACC.AAAAGAAACAAAGAGATCAATTGCTCAAAA.TACCAAAAACCTTTTAGTATTTCTTAGTTTGTTCATTGATATTCAACGCA.TACAAAT.TTACATATA.TAATATGCTAC.TGATCTAAAGAAAAATGG.TAAGAAATTAACTTACCATTTATCCAATCATTTTTTTAATTCCTAGCATCAAGACCCA.CTCCCTTTTTCTGTAATGAGATTTTAAAGGATCTGTA.A.TTTATAC.TTTAATATTTATGCCAAGATCGTTTAAGCATAACCCACGCATGCTCTTTGAAGTTTCAAATATTCAACATAAATCTAATGAAAACGAAACTTTCAAATTTATTAACAATATTCAAAAACTCATTGTACACATATGACGATATAACAAGTATATGAAATCAACGCAAAGACGACCGATTCCACCGGTAACCTAACACCCTTTTCTTAAATGT.CATCAATATGTCTATACTTATATATAACATTAACACACACATTTCG.GACACTAGAGATTACATCGGTTATAATTCTAGTTCTTGAGTTTGACTTGTT.AAACCCCTAAAAATAGTACCTATAAGAGGCTTCTTTTTCAACTTCTC.ATTCTTCA
JJ=    78  MV=                TTGAACTTC.TGGGACGCAAACCTGGTGAAGTTGTGCCTG.GTGGTTGGTGTTTAGGAGATTCTAGTAAAAACCGTAGCTCGTGTTCCGTC.TGGGGTG.ACTCGGGTA.TCCTTCGGCCC.GGTTCTGGTTCCGATAGG.CTCGAGAGACGAATTGTTGAGTTACTATCAAACGATTGGTTCAGATTGCACCAATGCG.TACCTGAATGATCGGATGATCCTCACCGCACTTTCAA.T.AGAGTAA.ATAGTTGTCCAAGACACGAAGAAGATAACGGTACTTTATGCTTCTGTATCTTTAGAGAGAGTTCCACTTCTACATTGTAACCTGTGACTTTGAGAGTGTTTGTTCCATTGTTGTTGTAGAAAAACCATCTCAAAGCTGAGAAATGAAACGACTCGGTTCATTGGTTGAAGTCTAAACCGGTATAAAATCCCGGTTTTAATCTAATCTAGAC.CAAACCGTGTTTCTTATATATATTTGAATCCGTGATTTACGCACGA.CTGGTTAAAGCAGAATGGAATCAAAATCAGAACAAAACGAGTGGAGCTCCG.GCGTGTGGGCTCACTTAACCGCCGTACGGCAACAATCGCCGCTTGTT.CAGTGCAT
JJ=    79  MV=                CACAGCTTG.GATCTTGCGGTGGGCCAGGAAAAAACACAT.GAGCATCGGATCTGTGGAAAACAACTGTCTTATCGGGTCAAACCTTTGAG.TCAATTA.CACGTTACT.GTGCATGTCAT.AAACCATCACCAAAAAGG.AAAACAAAATAACAAACCATGCATCTTACTTACCCAGTAACACAATGCATCCATAATG.TACATAGTATTTGTGAATTTTTTGAGGAAAGTATTAG.T.GAATATT.ATTACTATGAAATACCATGTAATTACTTCTGAATTATCTTACTTAAGAAAATTCAAGTTTAGTCAATCAACATTAAAACTATAGAGAACCCCCAACGTGTAATAATGCATTGGGAGTTGGGACTTTCATAAAATCTCGAATAAATTAATTCAAATTGTCTAATTCGTCCAAAATTATCCTGCATGGGTTTTAGCTAAGCCAGCCTAGCTAC.ATGTACTGATTTATACAGAGATAAATATAGACATGATATATATCAA.TAAATTAGGAACAAATCAGAGTTTTTAGATCTAAAAACACGGTGCCTTCTC.ATTTCCTCCGGTGAGTTATCCAAATCTTGTGTTTCTTATCATATATC.CTATATTT
JJ=    80  MV=                TAAAGAAAA.AAAAGATTTTCTAGGAAAAGATCTTGAAAA.GTTACGATCGTTATATTAGACTATCAATTTAGCTATATACATCCTGGTTT.TACTTAA.ATATTTTCA.CTTTTTTATCC.AATTTAAATATTTGTTATTCTATTTAATCGTACGTAAAACCTTACTTTGCATGCTCGGATCTACGATAAAGTACATA.TATACAACAAACAAACTTATACATACATACATATATA.TACACGCAT.GCACCTACATGCGACGTTAGGCGAACATTTTTTACACATGTATGTAAAGAAATGCCCCCAAATAATATTGGCTAGCTCTTTGTATAAACCAAAGGACAACAACGAAGCATCTTCCCAGAAAAAATTGGTAGCGAGTGAAATGCCACATGGCATATCAACCAACCAATTATTAAATTATAATAATCCAATCATAAAAAAAAAAAAAAGTGAA.CACTGATTGATGATTGTCTGTATAAATATATAACTCTGGCTTTTGC.AAGTAAGACGACTCACAAAGACAAGAGTTCTCTAGACGCGGAAAACATAGA.AAGAAAAAAACCTAAAAAGCGCAAAACACGAAACAAGAAGAAAAGAA.AAACATTC
JJ=    81  MV=                TAAAATTTT.CATCACTTACTGTGTTTCCTAAGGAAGGGA.GAAATAAAACTCGTTACTCATTTTATTTGTAATCTCTATAACAATGGCTC.TAAGACC.GGTTTAAAT.TGTTTATATGG.GAGAGTATTTGTAAAGTT.GTGATATTTACTGTTGGAATCAGCAAATTTTGATATATTGTCGTCTACAGCTACACGA.CTCCAACATTCCCATTAATCCTGAGTTATGTATAATA.C.ATACAAC.TTGTATGATACAAGTGAGCTTAAGAGAATACGAAACAAACTATCCATGACTAGTCAAGATAACACAGACCACTGAAGAATAATAAACACATGGGCTCAAGTCGTGGGCTATTAAGAAAACTAATAATGATGGACCCTAGTATATAAGCCTAAGAAGCCCAATCGTTAATATCACTTTACTGTTCAATTCCAACAGTGATTCTCTTCACTGT.AGTTTTGTAAAGATTGCATTTTTATCTGTTTTGAGTCTTTTTGCTT.TTTTATCTCAATCGTCTCTCGTAGCAGAAAAATGTCAGAGAAAGGAGGCAA.GGGGCTCAAATCCTCTCTCAAGTCCAAAGATGGTATGTGTATTTCCC.ACTCTGTT
JJ=    82  MV=                TAAAATTTC.CCAAGTATAGATATAACAGAAGATCAAATA.TCGACTCGAAACTGAGTTATAATTAAATTAACACGTGAAAATAAATAGAA.AAACAAG.AAAATATCT.CGCACGCTTTC.CAAAGCCCTAGAACAATA.ACGTTCGATGGATTGGAAAAATCTCTGCTGGTACATTCACGAGCCAACACGTTTGCCT.GCCACGTTCCAGACACAAGCTAGAAAGTAACGGCATC.G.TCAAATC.TAACGAGACTCATCAAGGAACAATTTATAAACATCAATTTCTTTTTGGTTTCACACGCCTTATTATGGTAAGAAACTATTTTTGCCTATTGAATGAAAAAAATTGATAAGACATATGAAGGATGAGACCTAACTATAGTCTTAAGTACATAACATTTACTACTACTCAAAACCGTTGTCTTTAATTTTAACGGTCCACATTCGTTCTCACA.ATAATTGACCATACGTTTGTTTAAATACTTCAAAGGAAAGGAAAAA.CAGCAAGACGTTTGTGAGGTAATGGACAAACGACACGTAGTTTGAAAGATG.AGAAGGAAGACAAAAAGGCATAGAGAGGAGGAAGAGAAGGAGCGGTT.TCGTAACG
JJ=    83  MV=                TCTAGATTT.TAAAATAAACGCATCATGAACTGGTGGCAT.AAATAAAAACAATCATGTAAAGAATTCATGATGGACGCAAAGCATATAGA.AAAACAA.GAGTCAGAC.TCGACGAGAGA.GAAAGCGACAACATCCCA.ACATCTTCTTACCCGTTTGTCTAAAACTTTTATACGCTCACTCATTCTGAAAATAATA.TTGTCAGCTTCTGACACAAAGAACTTTTATGCTCAAC.G.CAAATAA.CCCTAATATTTCACGGTACATTTCTTAAGAAGTCTCACGATTTCGAAGACATGACATAGTGTCTCTGGGCCAAAATAGTAAAGCCCATTAATATTTAGTTGGGTATTGCGTAAAGACGGTGAAACATTCGGAGAGTGTTTTTGATAAAACGAGGTCATATTGACCCCGTACGGCAAACGGGCAAAGCTACTATTTGCTCGCTTTTAATTCC.GAAACGCTGTTAGTCCTTTTTAAGTAAATCAGAATAAACCGTCTTC.ATTTGAATTGGTCAAAGAGTAAAAAACGCTTTGTTCATCTTTGCTCCGTCT.CAAATTCGCAGGTACGCTTCTTCAAATTTTCCTTTGTGATCAATTTT.TTTTTTCT
JJ=    84  MV=                TATTATTTT.CCGTTTTGTGAAAATAATGTATAATCCTGT.ATAAAATAAAGTTTCGAGTAATTTTATATGACTTAGCGAATGAATACACA.AGCTAAA.TATATTAGT.ATATTACCCTT.CGTTCGTTGATATATTGG.CAATTTTGAGGGAAACAAATAAATGACGAGACTATTTAATGGCCGGATACGTTTTGAA.ATGTTACCCAAGTTACTTTCTCGACATTTTAGGCGGA.T.GATCCAT.TGACTAATTATCCTCTTAATTATTCGAACAATAAAAAAAACTACACTATCCAAAACGTGTGGTAAGAAGATATTTATCCACAATGTTCCGTAAATATCTCATTTATTTACATTTTGAAACCTATCATCAAACTAAGTAACCAACCCTGAAATATTTAGTCAATTATCTTACAAAAGAAACTCAACAAATCCCCTATCATTGTGACAAAAAC.CCTTGATTTCACTCTCTATATATACTTAATGATCTTCCTAAAACAC.AGTCACAACGAAATAAGCATGGCAAAAGCAATCGCTTTAACTGTCTTTTTG.TTCTTATTCTTGTCATTAATATCTCTAACCCTAGCAACAGATTATCC.ACTATTCT
JJ=    85  MV=                GTATTATCA.GAGAGAGAAACCTAATCCCACAAATAAGTA.CCTAAACTCTTTGCAAATGGTGTTTTGTTGGGTTATATTATTAATACCAT.ACTAATT.AATATATTAACAAGTAAGTAT.GTATGCTGACGATTCGTC.ACATGGCCATCAGGGATCAGGCCATGGGATTCGCTATGGCATCACAGACTTGAGAGTC.CAGCTTTTCCTTACGATCTACACGCATGTGCCACGTG.T.GTTTCAT.GCATCTTAAAAACCTCTGAGACAGCAAGAGACTCTCTGACTCTGTCTAAAGCCAAAATGGGTTTATTATATGACAATTTGACCAAAATGGGCTTATTATAAACATCTCGGGCCTAAAGGTAAAAGCCCATAAGTTGAGACGATGACGGTATCCAAATGAAGGAACGGCTTTGGTAGTGACACGTCACGATTCTCCCGCCACCACACCACAG.CTTTTTGCTTCATCTCCTTCTTACTCTCTGTGTCTCTAACTCCTCG.TGCACTCAGACATCACAGATATGGCTTGTGTTCGGTCGATTGGTTCTTTAA.CTTCTGTCAACCATTCTCAACGAAATGTTCCTCGCTCAGGTACGCGA.AAAAACAC
JJ=    86  MV=                AAAAAAACA.AAAAATAAGAAATGAAAAAGGAATATTTTT.CATTAGTTAGTGTAC.ATTTTAATAGTAATACCGTGTATGACCACGACAT.CATCAAA.TAATAATAA.TATGATATCGT.ATGTAATTTTTATATAGT.AGTGTGTTATTTAAAAGTTTCCAAAGTGCGTGTAACAT.ATGGGTTCCTAGTACCTTC.CGGGAATGGTTAGCGTCGTCAAGAAACTACTCTGTAA.A.AAGTTAG.AATTAGGTTTTCCAAACTAAGAAACATGCTTGTAACCAAAATTTAAACAATGGACAAAATACGAATGGAATTATCTTGCCCATGTGATGTGACGTGTTTTTTATTTTCAATTTGTTTTTATTCCAGAAAATAAAATAATGACACGTTGGAGCCAATACGAAGAACACATCTATCCATCCCAATCGCTCTCCACTTTTCTGCTCTTCGACGA.CAAAAGTTTCAAACTCTATAAATACTTGAACGCAACAGTTACAAAA.ATGTCAAATCGAAAACAAACACAAAAAGCAAACAAATATGGCTACTTCAAT.CAAATCTATAACCCTAGCTCTCTTGATATTCTCAGTGTTACTAATCT.CCTTGTCT
JJ=    87  MV=                ATATTAATT.TATTTTTAATAATAGATATTTTAGGTTTTT.GTATATATAACAGCATTTGGTCTATAAAATATATGAGCAGGGCCTGACTT.TAATGCA.AAAACAACA.GTAGCCTATGT.ACATGTACAAAAAAGTCG.TTTTAGTCAAATGTGAAAATCAAATGATTTTGTAATTATTTTTGTTTTAAAGAAATGT.CAAAAAGTTGAAGACGTTCATGTCAGAGCATCTTTAC.T.GGTGATA.TATCCAATATGGATGTCTAAAACATTTTTTATAGTTAACTTATTATATATTTTTTTGTTTGGTCAACATTATATTATATTTTAATACGAGTAACTAAGAAACAGGATGGAGTTAGGCGAGATGTCAAATTTTGTTTATTACGGCTTCGTGGCAAGGGACTGTGAACCACGACATCAGGGGTGATGTAATCAACTAATCACCGCATCCATAT.CTTCTCCAAAAGTTTCAACTTTATGTTCCTAGAACTTTTAGCAAAT.TATCTACCTCTATCTTTCTCTCTTCTTTAAGAGAAAAAAAAATGGAGATAT.CAGTTTCTTCGGTAACATTTTCACTAGCTGTAGTTGTTGTGTCTTGG.TGG.GTAT
JJ=    88  MV=                GATCGGATT.CCTTATTCGTGTATCTTCTCCGATTCGATG.GGAATTGGCTCTCATGGCAATGGTAATCAAGAGGTTTCGCGTTAATCAAA.AGGAGTG.AAACGATGG.CGTTTTGTATT.TGGTGTTTAAGCAACTTC.AGTTCTTACCGTTTTGAGTGTTGATCATTTGTTTGGCAGAGAACTTAAAAGGTTAGAT.CTTTCTTCTGAAATGATTTCATTATTAATTGTCTGCT.T.GTACTTG.AATCATGTTAATTATGACTGAGCTTTTCTTCTTGAGGATGAGGAAATCGTAATGGCTAATGCATACAATTTGTCTACTAAAGATTAGTTGAAGTTGATAATGCTAAGCACGCCACAAGTATATGTCATTATCATATGAATGTTTTGTCACAGAAGATATTGACTTCGTATAATATATATTTTCTAATGCAACTTGGTAATATTCAATGTCA.ACCAGTAGTCGTAGTCCTTGTATATATCTGGACAACATCAAACTTT.TGCAATGTTTTTGAATCTCTGATTGCTATTTATCTTTTGGGCTCAAACCAA.TGGAAGGAAAGGTGTTCTCTGGTCAAAAACTGATCTTGGTGATGTTA.CTGTTGGG
JJ=    89  MV=                AAAGATAGT.TTCAAACCATGACGACGTTGTCAAAATCTC.CGACAAGAACCAGATGGCTAAGCCCATGACATATATTGAACCAGATGTCT.AATGTCT.CTTATTGAT.ATGTTCGCGTT.TGCTTATAGATGCGTAAA.GAGTCTATTTTTCTAAACGTCCCACATCGACAAGTTAGAGAGCATTGGTCATAAGATG.TGTAATATATAAAGAAAGCTGAGCCCATTGTCCAATT.C.ATACCTT.TCTCGGCCTTTTGGCTAAGATCAAGTGTAGTATCTGTTCTTATCAGTTTAATATCTGATATGTGGGCCATCGGCCCACACGATATTAACTCTATTTTTTAAGGGAGAAAGCCCACTAAGATAGCTTGCTATCTGGGCTTTCAAGAGTCGCCCATGCGTTGCACTACTGCAAGGGCTGGCTCAACCCGCCAGCTAACCAGTCAAATTTTGTC.TCTCTAATTAATCAAACTCTATAAAACAAAATTAATTAATTAACAC.CAAATCAAAATGAACAGAGGAAGATAAAGAAAGTTGGAAAATGGCAAACCC.TAGAAGAGTAGTGATCGAGAACCAGAGATTGTCACCTTTAATCAACC.TACTGAAG
JJ=    90  MV=                AATCTTAAT.GGATGCAATGAGCTGTTTTATATTAATCAT.AATTATAAACGATGGGAAATTGGCCTTCTGGTTATCGCTAATTATATTGT.CCATTGG.ACTAATATG.AAAATGGCGGA.CCAAAAAAAAAAATTACT.CAAAAGAAAAGATCACTCTAGCAAAGGGATCTCGCCGGCACTGTATTAAATAATTGAT.AATTCTCTGTGTTGATTTTAGTAGAAGTCAACATAGG.A.GTAATCT.ATTTGGTTCAACATCACACAGCGCAAGACCACATAGCGAATCTATTTGGTTCAACATCACACAGCGCAAGACCACACAACGACTTACTATTATTAAATTCATCTCATGTTTTTTACATTAAATTCATTTCATGCTTTGACCAAAAAAGAGAGGAAGAAATAAACGTTCGGGATACGTAGATGTAACGAGTTGGACTAAATGATGTATGAAT.TTTCCACGTCCCTTTGCCTATATATACCTTCACATATCTCATCACT.TCTTTCACAACTCAACCATCTCCACAATATTCTTTCGTTTGAGAAAGAAGA.TTAAATTAATTCGTTTATTTATTTTGCAAGAAGAGAGAAAGCAAATA.ATTTGTTT
JJ=    91  MV=                CCTTTCCTC.TCTTGAGGCTTTGAGGCCTTAATGAATGAA.AGTTGTGTTTTGACAAAAAAAAAAAAAAAAAAAAAAAAAGTGGTGGGATT.AACATTT.TATAAAGGA.AGTGACTACCC.AGGACATATATTTTCGGC.CGTAACGATTCATCTTCTTTCAACGGTCCAAGATTGCGATCCGCGTGAAATCTGTAAG.AAGAATATGGATCGTTGGTTCTTAAAGATCAACGGTAGT.AGATGGC.TTTCGACTTTTCGTCATTCTCTGTGTAAACTCCATTAAACAACTAAAAAAAGCCTCCAACATAACAGATAACCCAAGACTTTTTTCTAATCTAAAGGCCCATATGTGAGTAGTAGGCCCAAATTGACCCAAAAAAGGGAGCAAAAAGCTCACGTGGCAGCAAGTACCCTACACACGAAGGTGCATGTTGTCGACCACGTGTTGAGCTCACC.GTAAAGAGAGATCCTATGTGAGGTTTGATGATGAGCATTTCCAAGG.ATTTCATCGGATCGAAATCAGAATCATAAGACTGGGAAAAAATGGCAGCTA.ATATG...................................................
