# Supplementary material for: Multiple Alignment of Promoter Sequences from the Arabidopsis thaliana L. Genome
Source: Genes (Basel). 2021 Jan 21;12(2):135. doi: 10.3390/genes12020135 (PMC7909805; doi:10.3390/genes12020135)
Supplement: Supplementary file 1 [file genes-12-00135-s001.zip › Multi24.txt]

JJ=     1  MV=                AATCAATTATACGATTTAGGGTCCACATAAGCCCATGCTTAATCCCCAAGCTAAGCATGAAGAGAGATTAGAACTTATAATGACACTGTAAACAAAGTGTTTTTTTTTTTCTTCCAAAAAAGTGAAAAACCTAGTTCCATATCTATATAAACCAACGAAAACATGTAGATCCGTATCAATATTAAGTCTTCACGTGAATACC.TTTTGTATTTCT.ATTACCAGATCATTAGCAGTTAACATTTAGTCGTATTTATTATAGACTTGAAACTTAAAAAG.TTGTGATCAAAAGTCAGAACATTACCGTGTTTAAAAGGAAGATTGGTAAGATTGGTTTGTAGATAAACTTATGAAAATATGGGCCTAAGCCCATAGGTTGTGGAAAACAGTAAT.ACGACCCAGTTCGGAATCAACGAACCTACTTTGACAATTCTCACGCGCCACCGTCAGCGACCACGTACTGTGATTGGCTTACACTCCCCACCGTCAACT.TTGATGATTCACATCCCAAATTATTTTTCAGTTACGAATTAGACTCAAAGAAAGAAAAAATCAGATTTTTGTTTTGTT.TTTAATCGGGAAAGATGAAGGCGGAGA.CGATGA
JJ=     2  MV=                CCAGAAGAGGAAGAATTAATCAGTCAGTCACCGGACTCGCAGTGTAATCAGTTGCAAAGGAAGCCAACCCCTTGAGAGAGTATTGTTTGTTGCAGCTCATATCCCCTGCTTATCCTATCCGAAGCTCTTCACATGCAAATTACAAACAACAACGAACAAACAAATTGACATAACAACTTTGGAATTAGTCTCACTTTTTCTC.TTACAATATTAT.TTAATAATTGCAATGTATGATTTTCAAAATTTGGGAAGGATTTTGTTTTATTAATCAACACA.ATTACAATAATTTTACAGTGGCTGGTTTAACGTGTAAACCCTTAGACCCAAGTTAGCTCTTAACTAATCAGACAAGTAAGAAGACGTGTTGTGACTAATTGTTAGAAAGCACAT.AAAGAATGCTGAAAAAAATAGCATTGCCTAACGCAGTGAAATCCTCTGCAACAACTTCCACATGATAAGTCCATTCTCTTATATCTTCACGTAAAAGCC.ACCATAATGGGAAAATCAATCATCCATGAAAAACTTGAACCTAAAAGAATAAAGTGAAATGAATCAAACGATACACAGAGTTTCACCAATCTCCATGAGCATCTCA.GAGCTT
JJ=     3  MV=                TTATCATAAAAAGTAATAATATCTTGTAGAGAAAGATATCTTCATTGAAACTTATGTCCTAACCACAAGATGGATCATGTCTGCAAATTTGTCTTATTACTCTACCTACATAACATATATGTCATGTAGTCTTAGTTCTTAAGATATTTTATTGTTTGTTCTTCTTTCTTAGTTGATAAGGTTTTCTTTTAAAAACTTTTTT.TTTCTTAATGAA.TTACTTTCTTTCTGGTTTTTATCATCAAAAAGTACTCTTTGTTTTGTTTATGATTATTACCA.GTTCCAAATTGGTCAGCACACATGTATTATATGTGGAAAATTTGGAATTTGACAAGTTCTTCGTTGTTTACCACTAAAGGTTTATTTATATTTAGTTTAATATTTAGCAGTTCC.TAGTTGATTATTGCACATTACCTATGTATTGGGCATTTACTTGGTCAATTTCCAAGAAAATCTTATTATACACTTCTATAAATATATCAAAAGTTGTGG.TGTATACACACTACCTTCTTCATTATCATAACTATTTTCTTTCTGAGAAAAACTCAACCCATACATATCTTTTGAAAC.CTTTCTTGCTTCCTAAGAAATCGGAAA.CAAAAA
JJ=     4  MV=                TCAATTAAACACTATGCTATTACAAAATATCTCATATCAATCAATAAATAAATAAAAATCCGAAACAACCTCCATCTGTTCAAAATATCATGGAGCTTGATAATGCTGTTTCATAAAAACACAATCTAAGAGAGATTTTTTAGGGAACGACGTGGCAACAATCTTTTGGAAGCTTATTGAAGTACTTGGAAGATGCCGAACA.AAACGGCGCCGG.ATGTGGTCGTTTTCC.AGATCCGATTCCTCTTCTTCCACACGTCTCATCTCAATCTCACCGG.TCAAACAACACACAGAGACAGATCCGCTCCACACTTTTTCTTCAAAACAGCTCAATCTCATTATCCACGTGGCAATATCTCCATGGTCACAAAAACTTTTGACACGTCAAACAG.TAACCGTTTTTTAAACTTAGCTTCTCTATGGCCACCACACTGGTATATATATATATATATATATATATATATATATATAAATAAGTAAGCTCCGTTTCA.CATGTCTTTCACACTGGACAATAACTTTTCAAATTTCGAAATTCGAATTTTTGTTACTCACAAATCTCTCTTTATATA.AACGATGATGACGATGGGTGGAAGAGA.AGCTGA
JJ=     5  MV=                GTAATAGGTCAAGCTCTTTGTGGTGGTTTACATTGTAATAGGTCAAGCTCTTTATTATTATTTTACTATATGTATCTTCTTATCCATTCTTATATTTTATATCATATATGGTCAAAAGAACCAATCGTATCACAGCAGCA.TTTGTTAATAGAACTTTGATCTTGGTAATTACAGGTTCTATATTGAAATCGCAGGAGCCAA.ACCAGCAACTTG.GGTTAATTATTAACTTCATTCACCAATAATAATAATTGATCGTCAAGACTATTTCGGACACA.AAGACATAAATACTTGTTTTCTGCTCTCCCTTTCCCTAAATGTATCATTTGATACTTTCTCTTTTTCCCTCCATATGCCTTTTGTGTGTATAAATATATGTATATGAATAAGTT.CACAAAAATAGAAAATTAAATCAAATCTTCGCGTAATTTCTCATCAAACTCCACTTTTCTTCTTTTTAAGAGAATCTAGGGTTTCTTCTACTACTTCTT.CTTTCTTCTTTAGGTGGTCAAATTTCCAAGTTCTTCTTTTAGCTCTCTCTTTTGTTTCCAAGAAACCTGAGAAGAATT.TTTGTAGATATGGGAAGAGGAAGGGTT.CAGCTA
JJ=     6  MV=                CAACTTTCAATCTACAAATGAATTATAAAGTCATTCATTTTTGGTATTAAATACAAGAAATATCGTCCGAGTCAGCCAATTTAAAACGTTAAAGCCCACCTTTAACTTCGTCCCCAAGCCAAACTTTTAATTTCTCGATTGTCCGCTACGCTCCACCTCATCCCAAACAAATTACCCGTTTTACCCCTTTGTTAGATAAAGT.TAAAACTATTTG.TTA.GTTTCTTTGGTAAAACGAATAATATCA.TATTCTCCGTCTATGTTCGTTATTCTGTTT.TTAATTTTCGGTTCGTTACAGCTTCCACAGCAAGCTCAAATGGTAATATCATTAATCATATAAGGGCATTTTTGTCATTTAACATGAGTATTATATTAACCTCATCTTCGCTTC.ATCTTCCTTTTCGCCTATCTTCCTGGATTTTTCTCTTTCGCTAAAAAGAACCTTCAAGCTCTGTCTCTCTCATCGCTATATAATATAATAAAATCAATC.ACACACAAGACTCGTGAAAGGGGACGATACGCGTTTTTTATTTTGTACAGACTCAAATTCAATTCAATTCAATTTTAT.TCATAAGTTCTGGGTTTGAAATTTGAA.CAATTG
JJ=     7  MV=                ACCCTCTAGCTTGCGAACAATGCAACATTTGCTTCTTCTACTCTCGTTTCAAGTTAATTTCTTCATAACACTAATCAAATCCAAGACTTTCTGAATCTCTTTTTGACTGTCTATCACAATTCAGTTTCGTGGAAAAGGTTTTTGTCTCAAGAAAGAAGACAGTTTCCTACCATAAGCAAGAGTGGTTGGTCACTGAAGAAGA.CAAGACAGTCTC.TTACCATTAGATTATTGTAGCGTGATGTGTTTTGTTTGTGCTACCAACCAGAAATACTAGCA.ACTATCATACTCCACAGAATTGAGATTGGTTCAAGTGTATTATACATTGATGATGAGGTTTTGAATTTTGATCAAACAACACACAAAAATAGTATTGTAGTTGGTTTAAGAGCA.ATGACTTGGAGTGATGACCAGAGTTACTTACTCATTGTAGAAAGTCAAACGTGGCAACACAGCTTTGCACGCTTCATTGACATACACGTCGACGAAAAA.ACCATATCCGCTCATCGAGAAAGTCGGAATTTTTCCGAGAAAATTCAAAAGGGCGAAAAAAAGAGCTTTTGCGTACAG.TTTTCGAATTGGTCTCCTTCGTACGGG.TAAAAT
JJ=     8  MV=                CAGGATGTAATACTCAATCTTGAAACCAAACAGACATGTTAGAGACAAATATTTAATTTGGATTTTTTTAATGAAATTTGATAGATTTCATATCTAAGTGTGTTTGGTTATTTAACTACTCAACAAGAAAAAAAAAATTAGAAAATGGGAAAATGGATCTTAAAGAAATAGGAAAATTGCAAATTACTCAACTGGTAACTGG.CAAGGTACCAAG.CCAAGGGTTTAAAGTCACCCGCCCAAATGAAGTAAACTGGGTCCCACTAACTTCCGATTAAA.ATTTGTAAATGACAATGAGACAAAAATAATACTTCCATAATTCAAAATCATTATTGGCAATAGGAGAATTATAAATTGTTATTTATCCATGATTATATTCTTAATTACTCTCCC.AAATGTTCTCATTTTGGTGCAAGTACTCTAATACTCCTTAAGATAGTATAATAATGAGATGACATGTGTGTCAACCTTAATCTATAAATAGCTTCAAGA.ACCTCATAACTCCAAACCCAATAATACCCAATACATAACATTTTCGGTGGAATCTTCTTTTCTCCACACACACCAAAG.AAAAAAAAAACATCCAAAGGTTTGCAA.ATAAGG
JJ=     9  MV=                AAAGCAATAGAGAGTGAATAAAAAAAAATCCTTATATTTGGAAATAGTTGCGTTTCTTCTTCCTGTTATCTTTACTACTTGTATATGAATCAAAACTGATCCTTTGCATCTTCTTCTTAACTCAATTATCTATCCGAGTCCGGAACCTTCTCAGCTACGCAGAGTCTCTCTTGAGAATGTAACTGGATCAGTGTATGTAAAT.GAAGTTAAGCTA.TTTTAACACCTAGATCAACAACCCAAACATTGCGTATAAGTTATCTATTTCGTGGACAGTTA.TATAAACAAAATGTTAGTTAAGTACACGCTTTGGAATCGTAAAGATATTTTATATTTTGGATAAAATTGCACCGACATTTTATCCAATTTCACTAATTTAAGTCATTTTTTCTC.CATTTTGAAATTGAAAATCTTAAACCACAAAAATTAGAAATGGAGCGGAAAGCGACTGAGTAAGATCTTTCACCTTCTATATAAACCTTAGTTCTGCTC.CGGCGACATCGTCGGGATACCGCTAGTGATTAACGGTGGTTATGGATACCCTCCGATTCGAGTTAAGCTCAGCTTCCT.TCACTTCCGCCGTCACCGCCTCTTCTT.TACACA
JJ=    10  MV=                GTCCTTATAAGTTTTTTTACTGTGTTTGACACGAGCTGGTCGGCTCAACCTATTTTAGTTTCACATTCTGTGAAGTTAATCATATTCAATTGCAATACTTTAACCACAAACTATATAAGTTAAACTCAATCAAAATATGGTGCAATGGTTCCCATCACAAAAATAGAAATGGACTATTGAATCTCTTACCTGTTCGACTAAA.ATAAATATTTTC.AAACAAGAACTGTTATAGAACAAGATTTTTTACCTACAGATACAGAACGCAACCGATCCGAA.ATGGACATGCCTAAAATTAAATTATAACTTTAACTAAATCCCAAAACACAAACCGAAAACGAACCAAAAATCCGGATTTATCATCTACGACTACAAACATTCAAAGTAGTATGT.ACAATAGATATTGGGCCATAAGCCCATTAACCCGTTTGTGAATTTTGAAAGAGCTCAGGTATTGGGGAAAGCTCTAGTCTACAAATTTGAAATTCGGAA.TTCGAAATTGGGGAAAGTCTTCTTCATCTGTCTAGAGAGTGGCGTTTGATTTGAGATAACGTTCTTCTCCAAAATTGC.TTGAGGAAGTGGTTTTGTTGTGTCTCT.CTGGGT
JJ=    11  MV=                TTGTAAATTAGAACAGGTATTCCGCTGAATTCATGGCGATCAGTCAAAATCATTATCATATTAGGATGGACAAAGACTAATTTTCAAACTCATCTTTTGAATTTAATTTATCCATTTTGTGTTTAACGACACTATATTATACGTTTCATCAAGACAAAGTATTTTAAAATATCAGAAAAAAATTCCATGCAGATGACTGACT.TAATGAGGTTTG.TTAAACTGTCACTGTCAGTTAAACCCCCTAACTCAAGAAATGTGTACTCGCTTAAGTAAAAT.TTGAGAAATCCTTGTTGTAAAATTCTGGCATTCACCTGTGAATGTGATTAGATTTTAATCATCAAATAACTTATTCATTAACAAAAAATTAAAATATAAGCACATTTATACTATAGAGACTAGATCCAGTGGCTATAGATAAATGAGGTGGCATATCGGAGGGTCAAAACAGATTGGTGTGGTCCTATTTATTCAAGAAAGGACTGTATCGACA.GAAGAAGGGTTTAAAGAAGACAAAGAAATTAAAGGAGAAAAATCGATCACGATGGATATTCGTAGTGATGATGCAAAA.AAACCTATGATGATGTGGTTCTTAGGG.ATGCTG
JJ=    12  MV=                TTAGGCCTGTTGGGTCGTAGCTCCATATAGTTGGATGATCTTGTCGAAATATTTTAGGGGTTGAATTGTCAAAGGGAGTAATATTGGGGTCAATAAGTAATCATGCAAAAAAGAGGATATTTGTCGTAAGCCCACTCATTTACAGCTGCAATCATTGGTACAGTTATTACAAAAAAATAAAATAAAAAACATAATTTGGTCA.ATCAACTTTAAA.CTACACGCGTCGCACACGATCCATGCTCTCAATCGAACGATCCACAATTGATTTAACTTTAT.TGATCGCAAGGTCAAGAATATGCCACGCAATCAAAACAGCTAAAGGTTACCAATCGGTCATACGATACTTGTTACGATAAACAAGACACGTGTCAGTATTGACTAGCGGGTAAT.AAAAAGTACTTGCAAAACCATAAGCAGATGGGTCACCGGCTTGTCCGGTCAGATTTGGTTCTTACGATTTCCTCTAGGTATATTAACAAAGGCGCGTCA.AGTTCATTGCCTAGTTCCAGCTCTCTCCAGGATTTTCCTTTTTTTTATGCAAAAACAACAAACACAAAATAAATAAGA.AGATTGTTTATTTTAACTTTATATTAC.AGCTTG
JJ=    13  MV=                AATGATAAACCGGATTGGATTCATTGGTTGGACCGGAAACTAGAGGAAAGATGTCCGGTTATGTATGTGGCGTTTGGAACGCAGGCTGAGATATCGAACGAGCAGCTCAAGGAAATAGCATTAGGGTTGGAAGATTCCAAGGTACGTTAAAGAATGGATTAATGCCAACTTAAAACCTCATATTAATACAGTTGACCAATCA.CTTTTATTATTC.CACCAAATTCCATGCATGTCCTTTTATTTGTTTTTGGTATCAACCCATAAAACATTTTTTAG.TCTATATATATATATATAAAGAAAAGTATTGTTTTGTGAATTTACGTGGTCTTGATTGTTTTAAAAAGGTCAATTTCTTGTGGGTCACGAGAAAGGACTTGGAAGAAGTAACTG.GAGGATTAGGGTTCGAAAAGAGAGTGAAAGAGCATGGGATGATTGTGAGAGATTGGGTAGACCAATGGGAGATATTGTCACATAAAAGTGTCAAAGGGT.TTTTGAGTCATTGTGGATGGAACTCGGCGCAAGAGAGTATTTGCGCTGGGGTTCCACTACTCGCTTGGCCAATGATGG.CAGAGCAGCCACTCAATGCGAAGTTGG.TAGTGG
JJ=    14  MV=                AGTTGGCTTTGGTAGAGTCTCCTTCACTGGCATTCATCAATGATAATAGATGAACTTTTAATTATTAGGCGTATATGATTACCAAAACTAAAAATAGATTTTGTGAAATTCTTTAGTGCAGCAAGTAAGATTCCACAAGTATGCATAGAAAAAAAAAAAAAGATTACACAAGTATTAATTTATAGAGGTTTTAGTGCAACATGTAACTCATAAGG.ATTAAGGAAACAAAAAGTATTTGTGAAATAAGAGAGTACATTATATTATAGAAATGGGCTAA.TATACATTTGGGCCCTTGTTAAAGGGCTTTCACATGAACCGCATTAAAGGGTAGTTTAGGACATTTACGATAGAACTTGGTAGGCGTAGCTAGCTGTCCTGTAACAGAAAAAAC.CTGCGCATTTTAGCATGCTTATGAAATTCATTTGCTAAAAGACGCATAGACACGTCGTGGGCGAAGGGTTCTTTGTCTTCTTCCCCCAACTGAGCAAGA.TTGTTTTCCTTAAGAGCTTCATCGTCATCATCCGAGAATTGGAGCAGAGATACGAAGATTTGGCGAAAAATGGGGAGC.GAGCCAACAAAAGTGATGGTGGCGGTG.AACGCT
JJ=    15  MV=                TTGATAGAGCAATGAGAGAAGAACACATTAGTGTTGGGAAAGAATTTTATTACTCTCATAAGAATGAACTAGATAATCATCCACGTTGTGTGAGGGGACAACAAACTATTAGATATTTGAAGAAGTTTTATTATACAGAATTATATATATATACGATTGTAAACAACGGATGCCATTTTTTCTTATAAAGAGAGGCCATGGA.TTATATTCTTCA.ATTGAAATAGAGAAACATAGGAGAATTGTTTACTATCATGGATCATATAACTAGTTTGTTAA.GTTTCCCCTTAATTATAAGCATCCTACAAAAAAAAGGAGTTTTAAGGTCTATGCGTAGACTCTCGTAGGTCTCAAACTACTCCTATTATTAGTATAGATTTCATTCTTTCTCTC.CCGAAAACCAAAAACTATTTTTTTTGGATTTTTGTAACTAAATTCTAAAACAGAAACAAAAATCTAAAAATCTTCCTTCAAACGCTGAGATAATTGCTC.ACTGTTTTGACAGTTTCAATTCTTTAATGATTGGTCAAGCGAAGCTTTTTGAACATTTTGCTGGCTATCCATTGATGA.GTATTTCGAAATCAACTCTCAAAAAAG.TTATTG
JJ=    16  MV=                TTTCATTTTTTCTTGAGATCATTACAATTAATTACCACGGTCGCTCATTAATATTTTTACCTTGAAAGAAACTAAAACGTTCTACTCGAGATATTATTTTCCAAAAACTCTTTTATACGGAGTATACAAGCATGTGTGAAACTGAAAAACATCAACCCTAGAGAGAAAATAAGTACATATAGGTCGACGTGTAACGAAAATA.CAATTTGGAATT.ATTAGGTCATCATAATTGGTTGAGAACATAAGAGGAAAGTAAATTTGCATATATATGTAAAT.ACAAATATACACATACCCTTACAAGGCCAAGAAATCATAAAGTCAACATTGATACAAGGAAATAAAATAAAAAAGATATTCTTAGATCTGTCCTCTGAACTTATATATCAACTT.CATCTCCCGTCTCTATCAATCTTTCTCTCTTTCTCTGTAATTTTTTTCCCTGCAAACCTCACAATACTCATAATCATAAATCTTCCAAAAAATCTCTCA.CCTAAAAAAGTGTTTCAGAGATGAGAAAATCTCTACTTCTAACATTGTTACTAGGAGTATCTTTATCAGCATTCTTGA.TAGTAATCTTCTTTATCATCTTCCTTA.GAAGAA
JJ=    17  MV=                ATTAAATCCGAATCAAAAGCCCAATAAAGCTTCGAATCATCTTCTCCGATAGTATCACATCCTTCTTTTCTTTTTTTTCCTTTCATCGGAAAATTTCAGATGCTCACAAATTTTGATTTCACGAACATGAGTTTGCAGAAGAAACTTATCTTTTACAAATTACAAAAACGAGTCTCCGTCGTGACGGTCGGCGACGGCGATT.TCGTTCCTGCTG.CGAAAAGATTAAACGATTATGTAGAAAGGATTGGCATGGAAGGAACACACTAAGTAAATCAC.TGCAGATACTTTGAATTCAATACTTGTTAAGGTTCGTGTTCTCATTTCCTTATTTCAATTTCGTTGAAAATTCTGAGAGAACAAAGCATTATTGACCACGCAAAAGACGAAATT.GAGTTTGACGAAGACGTTTTGATTTTCTTCTCCACTCGTTGTGATTTGGTCTGCAAGAAAACTAAATCACGTTTTCTATATAATTTAATGGTGCTTTCT.CAAAAGTCTTCAAGTTAATTGCAAAATTGAAACACTGTTTTTGCTGGGAATGAGGAATTGTAGAGTATTACTTGTCTT.GGTGCTAAGTTTGGTTATAGTTTTGAA.TGTTGT
JJ=    18  MV=                ATCCTCTTTCCCTTTTCCGAAAACAGCTAATATTTGTGGACCTAAACTAAATAACGTAGCCTCTAGATTTTATATAATTACGAATACTATATGCTACAACTTGTTATTATTTACTCCAATCATATATGATACCAATCAAGAATCACTACATAAGTAGAAAACTTTGCAATGAGTCCATTAATTAAAATTAAGAATAAACTTA.AAATTTTATGGT.ATTTTAAGATTCCCTTTGGATTGAAATGACAAGAAATCAGCAAATTAGTCGTAACTCGTAAG.AATAAACAAGATCAATTTTTACTTTCTTTACAAAGATTCCGTTGTAATTTTAGAATTTGTTTTTTGTCACTGTTTTTTTATAGATTAATTTATCTGCATCAAACCGATTAAGAA.GTGTACACATGGGCATCTATATATATCTAACAGGTAAAACGTGTATGTACATGCATAAGGTTTTACGTGCTTCTATAAATATATGTGGCAGTAACCATA.GGAGAAAAATCACACAACCAAAGCGTTTAGAAAAAAACAGCGATAAAACCGAAACATCAAGCAAACAAAAAAAAAAGA.GAAGAGAAATTATTTTTTTTTGTTTTC.GTTTTC
JJ=    19  MV=                ATGGTGATAATAATGGGCTTCGACGATGTTGTGGCCTCTCATGGTTTTGGTTGGACTAATTTGAACAGTATGGTTTAACAGCCACTCGATGGTTTGAGGCTCTGGCTTATCGGTTTTGGATGACTCACGAAGATAAAACGGCATGACGTTGATAAATATAAAAAACGGCAGGTTGTTGATACTTTAAGTGTTTGAGTGTTTG.AAACACAGTTCC.CGCTAAACCTCAATCCAATCATCAACCTTTCAGTTTCCCGACAAAGGAAAACGACAAAATAT.TAATCAAAATCCCACTATCGTGTATTGACCGTTGGGTCCGTAGAAAGTAGAAAAAGGGCAAAAACCAAACGCAGACATCTAAAAAACCTTTGTGTTTAAGACAAGAAAAGAAAA.GTCCATCTGTGTCTTTGGTTCTGTGCTCGCACAATCCCCAATGGCTATTCAAATTCAAATGGAAACACTGTGGGACTTTATAAAAACGTTACTTTCAAC.TCAGTACCATTGTCAAACACCTGTTTCTAGATTCATGTCTTCAAAATCTATAAAGATATAAACTTAGCTCCCAGAAAG.TTCTAAACTTGATACTTGAAAGCAATC.CATCCA
JJ=    20  MV=                GATCCGTTTGTAAATTCTATAGAAAATTGTTAAAAAAGTTTACGATAAAATTTGAAGTAAATAACGTATGGTCTACATTTACTCTCGCTGATTTAGTTGGCGTATGATCATAATTAAGTCTGACTATGTATTAGGAGAACCCACGTACGTTCTAAATCATGCTCTCTAACTTATAATTATATACGTTATCTAACTTATAAGA.CGAAACGCGACG.TAACTACATAAATAAAATGATCTTTAAACAGCATCAAACTATTTGGATTTTTTGTCTGAACA.CACACATTCTGATATGTGAAACAAAAAACAAAAAAAAAATGACGTAAGCTTCTCACCCTTAGTGCAATGGGGGAGTCACTCGTGTAGCTACATCACGCTTGTAAAGTAGCTTCA.CCGCTTCGTGAAAGGTTATATCTGAATAATAGATAATGATAAATAAAAAAGTAATGTATGATAATTCCTCCCTCCCTATATATGATTAGAGAAATTAAA.CCAATAATATCATATCTTTCTCCAATAGCATTGAAGATCTCCTTACCTCTCTCTTTCTCTCGCTACTTATATTTATTT.CCCTAAATCCTTGGAGCTAGGAGACAT.CGTGCC
JJ=    21  MV=                GGTTTTTTGTATCGTCTTGCTTCGTTTTTTCCTCTCTTTAATTGTGTTGTAAGAAAATGTCTTAAACCGTACCTAGCTTTTTCTCGTTTGTCTGATCCTCGACTGGTTTGTTCTTGTAGTGAATTTTTTACACGTTTCGTAATTTATTCAAATAAGGGAAGAAAAAAAGATTAGATTATATACTTTGTGTAGTTAGTTAACT.AACCCAATAGAG.AAAGAGATGTGTGGTTGAGCAGTTTTTTCACTTTGTTTCACGCATACTTAGAAATAAGACAA.GTTTTAAGTACGTGTGTTAGCAGCAGCAAAAGATTACCCAACAAACCCATCAAATTTTTCTCCCCATGATCCCACCAATACAATATACATGTTTTGTATATGAATAATTTATCA.TTAAAGTCAAAAGATGGAACCGTTTAACGAACTCAATACAAACCAAACCATTTCATGTGTTGTGTGTATGTGTGTGTTTATATATATTTACAATTTACA.CAAAGACACTTATAGGATCACTGTGATCTGAGAATGGGTAACGTTGCTGGTTCCCGAAAGTTGGATGCGGCCGGGATG.GCTGCCGGAAAAGTTGTATTATCCGAC.GGAAGG
JJ=    22  MV=                GCCCAACGGGAAAAGTAACCTCGATTAATGATGGGAGATCTTCGAACAGGTCTTTTCACAAAGAGATGAACATAGTCGTCTTTCATATATCCCTTTTTGACACAAGACCTTTAAAAATATTATCTAGGCTCAAAGATCCACAACAACAACAAAAAAAAAAGAAGAGCCCTAATTAAAGAAGAGAGAAAGAGGTAGGCGTACA.ATTTACTGGCGG.ATGCATCGTCGTTAGTAGCCTGAACCGCCGCTCTGTTGCTGCGAGATTCCGCCATCGTCGTC.GCTCTCTCAGCCAAAATGAAGGAAGAAGAATATTCAATAGTCTCTCTCTTCCCCGGGATTGTTTGGGCTCACCAGACGCGGTTTCTAATATTTCTCTTAGTAGGCCTTGGCCCA.GAAACTACGAAATTTGAGCCCAATTATTAAACAAGATTCTAGAAGAATTCGGTCGGTCACATAAAAAAAACAGTAATATAAAAACGGAAGAAGGAAGGA.GCAGAGAGAAGAAGTTTGGGATTTTATTCGTTATTAGTGTGGTAAGAAAGAAAACCCTAAACCACCGGAAATCGATTT.GTTTGGAAGATGGATATCGAGCAGAAG.CAAGCC
JJ=    23  MV=                GCTAATCCTCATACCTTCGAAAAGTAAACAATAATTAATATTGAATGCTAACAAGTAACAACCAAAATATATAAACAAACGCTTTGTTTGGTTTTTAAGGTTGGTTTGTTATCGAGGGGGTATTTTATCTTTTGAATTTTGTAAAAAATCTATAAATATAGGTGATGATTTTAGAAAAAAATGAGGATTTTTTTACACATTT.TGGCATTTCCCC.CTACAGTTAAAAAGAGAGTAAAAATCAAAATATATATCATGTGTTGTACAAGTAAACACCTA.CCAACCAAGCCCATCAAGAAGATACTACTACTAGAATCACTCATTTCCTCTATATATCTTATTGGTGACAAACTGACCAGTCACCAATAAATGTCTCTAGTCACGGCGGCTCCT.CCGGTCAACATCGATCAAATCTTTCCCGTGGTTGACGTATACACTTGCGATTCTTCCTCCATCGTACAATATGCATGCATATAAATACCAATATAGGTG.ATGGTTATTGTAAATGTTTTTAGAGAAAATGAGGATTTTTTAAACCCATTTTTCCCTTCACTAAAAAAGAATCGACAC.ACAAAAAGAGAGAGTTTATAAAATACA.CGATAA
JJ=    24  MV=                TTTTGGTATTTTACTTGAAACTAATTAATTACTCCTTAAGATAGTGAAAACGGCACGCAACTCTTTTCTGTATTTAGAAAACGAACCGACGTTTTAGAAACTACCAGGAAGCTGCTGTTGTCTAAATTATCATCAAGTTGGATTAGTTATTTATTTGGTTTGTCTTTTTTTTCTTACATTAGTCAACGTTTTTCTTTATTGG.ATTTATGACTGT.TCGAAGAGGATTAAACACGTCTTCTCAGTTTCCTTATTATGAA.ATATCTCTCAGCGTTTCT.ATTGTAACTTTTCCTTTCTTAGTTATATGAGGAAAGGAAAATCAATAACTTGCAATAAGAATCGTTAGCAAACACTTATCGAACGTAGATGACTATTACAAAAGAGGAAACACT.TACCGAATTGTATTAAAAAAGGGAAACTTAATTGCACTACACAATTCCAGAAGAACTAAGAACAATAGACATCCTCTATATATTTAGATTTTAGAGTCA.TTGATAGAGCTCACACAAAATATTGAATTATATTGACTCTCATATAACAACTATCGCAAGAAGTAGAAGAAAGAAGAT.GGTGAACGAAACAGAAGCATTACCATG.CGAGGG
JJ=    25  MV=                AGCATTTTGTATTCTGTTATGCCAGACTGGATCAAACACATTGTGGTTTTAGAATCCGTGTAATCGAACGTTGGATAATATAAAGTTGTTGTTGAGCCAAAAAAAAAAAAAAAAAAAAAAAATTCAGAGCCTGTCTACAACGTACATATATGTACGACATACGTTGAACAAGCTAATCCTGTGATACATGACGAACGACACT.ACCTATAGTACT.CTTAGTACTGGAACCTCCCATAGACAATTAACAATCAACAACTAAAAAACGAATCCCATACT.TCATGTAAAAGGTTTAAAAGGTCAAGGAGTTTCCACTATATATCTTCTTGTAGCCAAAAGTTCAAGTCAATAAGACATGTTTTTATAATGATTAAGCGCATAACAGTAACAAGG.GGTTAAAAAAATAGAAAATGCAAAAAAATGAAATAAACAAATGCAGAAACTACAAAGAAGACGCGCTTGAATCGACGACATAAAAGAAGACAAAAAAAT.TCGACATGACCCATACAATCCATTAACCAAAAAAAAAAAGAATGAAAAGGAAAGTTTTTTCATAGGTTTCATCAACTC.TTAGTAAAGAGAGAGAATGGATCTGAG.ATCAAT
JJ=    26  MV=                TAAGGTATACAATTATGCTATTATTCTTAATTGATAACATTGCTATCTCTATACTATTAATTAAAGAGTACATTAAAATTTACATAAATGTGTTAACTATTACATCAAATACCAATGGAAATATACTAATTGGCAGTAATAGCCCAATCCTTTAAATAATATAATTGAACCCATAATTAATGAAGCCCATTAATAGCCCAAT.CATTTGTAAAGA.GGAAACTAAGAGAATTTTTACACAGCGGTCATTTTCATATTTCAGTGTTTTTTTATCCCTCC.TTTTGAATTTATTTACCTAGTTAAAGAAGAGGGAAAATAAAATAAATAAAAACTTCACAGATTCCGCAAAAATTGCTTCATTGCTCTCTGATTCAGTTTCTGGGTTATTTCTCA.AATCCTTCGAATTTCTAAATAGTCCTTCAGCTTCTCTATTGTTTCTCAAAGTTCGAATCTTTCACTGTAATTGTCAGTTCTAATGGCTATTGAGGGTGA.GAAAGAGAAACCATCGAAGCGTACCACTAATCCCGGCGTTAGAGTCGTCGGAGGAAGAATCTACGATTCCAGTAATGG.CAAAACCTGTCACCAGGTTATTTCAAA.ATTTCC
JJ=    27  MV=                CCAACACTATTTGCCATTGTAATCCTCTTTAAACATCCTCTGTATATCTATCCCTTTATATATATTTCAATTGGAGAATCAGAAATATATTTTTTGAATTCTGAATGTCCACATTCTTAGTAGTGAGTAAGAGATATTATGCTTTGGATCTATTTTATGATTTCAAGAGTAACAAAAGGGTACAAATTTTGATAAAAGAAAA.CTCTGTTTTTGT.TGTACATATATATCAATGGGTCGGAAGGAGACTAAAGGACTCAGGGGTCCATATCTCGGAAA.TATGGTAGTTAAGCATCCACCGTCAAGTTCTAAATACATCATTAAGCAGCTAATATTGAATACTTAGTCTTAAAGCAAACTTTATTATTGGCTTTAATCATGTATATAATAAGA.TATTTTCATACATCATAAGGATAGTTTAGTCATTTAGTTGAGGTAAAGACAAACCGCTGATGTCGACATGAGTGAGAAAGTGAAATAACGTTACGCTCT.GTTTCTCACTTCAGAGAGCCAAAAAGTTAGCAAAAAAAGGAAGAAAAAGAAGCTGGAAAATGAACTTACAGCTCAAGT.TCACTTCACAAGCTTCTCTAGTCTTTC.TTAAAT
JJ=    28  MV=                TTCAAGCACCAACTAGATGAAGCGTAGTTCTCCGATAGAATCACAAGAGCATATGTAGAGTTTTGAATGGCTCTGCTGATTTCTTCGGAGATGGAGTCGCCGAGCTCAAGCTTTTTATCATCTTTGAACGTAACAACTCCCTTATCGACAAGTTGTTTGTGCAAATGACTGACAATGTTCTTGCGGGTGTCTTCTCCCCGGA.AACTCAAGAACA.CATCGTACTTCCAGATAGGAGATGAAGAAGATGAAGCCATTAGTCTCTCTCTTTATGGATCA.ACTATTTGGCCAAGAAGGAGGATGAAGAAATCATATCAAGTTCTTAGTACAAGATAATCATATTGTCACAAACTTGCACGTTGTCCGTATAATGATTTCAAATCCATGGTTCAA.TAAGACCCTCCCCCAAGCCACCCTGTTGTAACACAGTTGCACGTCGTCAATTCGTTGACTTTTGGAAGCCAAACTCTCTAGATATTACAAGGCGTCATT.AACTACATCAATATCTCATTTCTTTGGTCAAAATTCAGGCATCAATCATCTATCTCTCCACTATCGATAATCATGGCT.TCTTCTTCCTCCTCATCAGAGCATAAA.GTGTTC
JJ=    29  MV=                CTCTTGATTCGATTTTGTGCTCTTGAAGACATTTTTCGCTACGGTATTGTCCCCTTCGAATGCTGTGTATCGCCGTGGTTCACGGCATTTTGTTAGTCTATAAGGAAGCATTTTGCTTCTCTGATTGGCTTTTCCATTGAAAAGAGAACCTTTTATGATTTGATTATTCTACAAGTTAACAATTTAATAAAGAGGAAAGAAA.AGTTGCTAATCT.AATTGGTTTTAGAGTCAGTTTTCTCTGTATTTGAGGGTTTTGTTTTCTTTCTTTTGGTT.CT.TCTCTGTGTTTGTGCTTTTAGATCTCCAAGGGAGGAAGTTAAGTTAGTTGTATCAATTTGGTCCCCACCCTCAGTTCTTGGAACCTCTTCACTTTCTTTCTATTTAAGGGAATG.GTTTTTGGTTATATGGTTAGACTAATTTGGAAGAAGTTGAGAGTTGTGATCCTTTGAGGCTTTTTTTCTTGGTCTTGCAAGTCATTGATCTAAGAGTTA.TCCTAGGGGGAAGAAGATGAAGTTCATGAAAATTGGTTCGAAGCTAGATTCGTTTAAAACTGATGGGAACAATGTCAG.GTAATAGCTGATCTTGATCATGTTTTT.TCTTGT
JJ=    30  MV=                TCTGTTGTTAAATATTACTGTACTTGGAGACACTTTCATAGTTTTTTTCAATCCCAAACAATAATAAAACTACCCAACCATCATATTAAAAGTATCTATTTTCCTAAATAAGCCACATATATCTTTTAATTTCATCATTTCTAACTTAAAATTTTTAGTACTTTATCTAATACTTTTGTAAATATTTCGAGTGATATTAACT.TTTAGTTTTACC.TTAGTCATAGAATAAATTATGCCAGCAGTAGTTGGTCATCCACATCTTTTACCTGCTGGCAT.AGAATAGTTTACCTTAGTTTTCAACTAAAAAAACATAAGTTACCATAGTCATATTTCAACTTTAGTATACAGTTGAAATATGACAGAGCATGTAAAAATGTGGATGTTTTTGGT.TACAAGGTTTCTTTAGTCAGAATGGTCAACAAAGTTTCTGACACGTGTCTTATTCAGAGTGGTTACTTTGACCAGCTGCTAGTTATATTTTTGACTCAT.CAAATTCACCGGCAAATCCAGTGAGTAACGACGGTCACGCTGTTCCACGAAGCTTCGCTGTCAACACCATCATCGGAA.CTTACCGGAGTTCGTTACGGTACCTTA.AACCCA
JJ=    31  MV=                AACAAAGTAAAATTTTTTAAACCAACAAAACTATTATTATTATTTTTTGTCAATAGTTTTTATTTAGAGATCAAAAGAGTCAATCTTAATAAATATTCTTTACATAAGTGATATAAAGCAGTTCGGTACGAATTTTTAGTGCCAAATTGTCCGTTTTAACATTTGCATTACGAATTTTTTTTGAATTTTTCCTTATTGTTTT.GAAAATTCTCTA.AATACACTGAAAACAAAATTTGTTTATTTAATAAAATAATCATAAGTAATTTACTTAAAAAA.TGTAAGATTATCTAAGTATATATTCCCTAAAGCAATTAGTGTATTTTAGCCAAAAATATTCCCTTAAGCAACATAAGTTGCCATAAGATTATATATAAGAACAGTAACAACAAT.ATTTTTTTAAAACCCATTAGGAAAGATATTGGGCTTTGAATCAATATCTGAGCCCAATTTATTTCCGCGTTAAGTTTTCCGTTATTAATAATACGTTTC.TCGAGAAACATGTATTTTGAATTTTTGATTTTGGGTTTATGTGAATTGTCAAATTTCGTTAGCTCTGAGAAGATACCA.AGCGGTGGCATGGCTGAGACAGATGGA.CCAAGG
JJ=    32  MV=                CGCCTAGATATACTAGAATTTAGCATTATACGAATGTCGACCATACTTTTTGATTACTTAAGAGCCTCTTATATAGTTAGTCCTATTATTGATAGTTTTCTTGTAGTAATATTTGAATATTATAACGAATCAAATTTTTCGAATCTAATAAGCACAAAAGAAAAATGGAATCGAATATTATTTTAAATGAAACTATGTACTA.ACATAAATCCAA.TTATGTTCAAATGAAACCAAATCAAATAAATGAAGTATTCCTAGCTTTGAATTAGTAAGTAT.CATATGAAATGGCTCCATATGGAAACCAAAAAATCCAACTGAATGCAAATGAAAGTGTTTTCACTACTTCATCGTAAATATAAAGAAATTGTTAGGTGTGATAATGAAAAACAT.TAGTTAACGGGCCAAAATTATATATTTACATAATAAAGGGGTAGTTTCATAAATTTGAGAACATGGTTGGAACATTTCAACAAATGAGACGAGTTCAAT.GTACACTTGAATTATGTACAAATCAGTACAAGAAGCTTAAGATTTGAAGCTAACATATAACATTCAAGTTCCCAACAA.CTTCACCGCTCATCTCCGCACGGCTTT.CTTCAT
JJ=    33  MV=                TTATTTAAGTTATTTATAGTACTGTATTACGTAGCTAGTATTTATATTTCAAAACATACATATTTTGATACTTGTTTTTTAGATTCTTTAATTAAAATTGTCATCTGGATTACCCTTTATCGAAATTTTTTAATCACCTGATATAATCTCACCAGTGATGGATTTGCGTTGTTAGTAATTTTTCTAAGTGGCAAAAGTATAT.TAACCTATAATA.GGTTTCAAAGATATACATATAATGTTTCTATCAAAGATATTAGTATAATATTTTACCACATGATCGAAATCTCACCAGTTATGGATTTGCATTGAATGTTCTAGCGATTGGGCTGGACCGTCTCAGGAACCCAACCTTAATGAAAAAACATCGTCTCATTGATTTTAGGTCGTTAAG.TCTGTTTTGCCCTTGTCTTATCCCGTAATTACGAAATTAGCCTTCTACCATTTCCTCTGTCTGCTTCTCTCTTGCCGTTTTCTAAAACCCTAAAAATTT.CTGTTGAACCCCAAACATTGAAGTTTATCTTTCTTTTTCATTGTTCGATCTCAAAGCACAGAGATTGCTTAAACCTAA.CTGTCTCAGTTCTTTTAAAAACAGTCATCTCTCA
JJ=    34  MV=                CGGTTTCAGGTGGAAGGTAAAGTGGATAGAGGAGAGGTTGAGAGAGCTGTGAAGAGGTTGATCGTGGATGACGAAGGTGCGGGGATGCGAGAGAGAGCCCTTGTTCTGAAAGAGAAGATCAAAGCCTCTGTCAGTAGTGGAGGCGCCTCATACAACGCATTGGAAGATATTGTCAATTACTTGAAGACAAAGCAAAGATGTT.GAACTTCATGTA.ATATTAATTGAATTGTTGCAAAATTTGCAAAGTGTGGTTTCTTTTGTATCACTCTTGGCAGT.TTGCTCAATATAGAATTGTTGCATCACAATAAACATCTTTTCTTTTGTCTTTGATTACTACTCTCTCTAACAAAATAAAGAGATGTAACTACTTGCGTACACCATCGACCACAT.GCTTCACATGTGCGCAAAGAGAGCTAACAAAACATTATACGGATGAATTAGTGTCCACAAGCGAGAATCTGATATTTATATATATAAAACGTTCAAAGAAGATGAGAAGCAGAGTAATCTATAAGCCCGGAGCTTAGAGAGCTACTTATTAGTTTTCTTGTAGGTTTTGGAAATGGAG.GAAAAGCAGGTTTCTTAGTAACAGTAG.CTTCCG
JJ=    35  MV=                TTTTTAAATCAATTAAAATCCGATAACTCTCACTAATATTTTTCTTTTATATGTTTTAGTTGGCACAAATTAAAAAAAAAATCTATCCCAAATTTTTTAAATATATGTATTATTATTGGTTAGGTTTTAAAAAAGAACAAATATGGGTTATTTCGTTTATTAATTAGTTTCGACACTCTAACAAATGTTTTGTCCCTTACCT.AAAGAGAAGACCGTCATGAACAAAGCAAAGAAAAGAGTCGGTGTAACGCCACATCATCCCATGACTCATATTGGT.AAAACTATCTTCTCTCTTTCACACTTCTTCTTTTTACTTTGGACTAATGATTTAATCAAAGATGTCATTTTAACATATATGTATAAAACGCGTAATTGGGAAGATACACACACA.CACATACCAGCTATGACGTGACAGTGTGTGTTAGATATTGAGATGATGAGCTGGCATCAACCTCTCTATAGTCTCTATATAATCCATTCTTTGTCCTCT.CTTCTCTTTACATGTAAATTCACATATCTCTCTCTCTTATTTGATCATAAAGATATTATTGCTTCTTCAAGTAAACAA.AAAATGGGAAGCTTTCTCTTCCTCATC.GTAGTT
JJ=    36  MV=                CCCTTCGATTAGAGGCGGAGCCATCATCCGCCATTGAAGAAGCTTGAGCACAGCAAGTTTCTTCGAGAGTAGGGTTTTTGATTCGGTAATTTCACCGGAGTAAGAATAGGATTTCGCCGAAAACGAATTGGTTAATTTGGATCCGTTCCCTCGCGCCCGCCCAGCAAAAAAAAGAAACACGAAAATTTTGCCGACTCATATT.TGCATATAATTT.CATATTAGTCCCTAGTATTTCCAAGTATACAATAAATAGCCCATTTAACTTTATTACCAATT.TCCGAATGGATCAACGATCGTGGTTTCACGAAGTCTTTGACATTCGCCTATGTTGCAAACTAAAATAATGACATGGCGACTCATCATTGGTTCTTTACGTACACCGTAATCTAA.TGTGACGCATGTGGTAATAACTCTTGTGTCATAATA.CACGTGTCACGCATCCACATGATCCTCTTCCCTGAACATGATGAGTTCACACCGGCTGGCTT.TTTCTCACCCACTTTTCCGTCACTTTCTCGGTTCATTTTCTCGAGAAAATAAAGAAGACGA....................................................
