# Supplementary material for: Multiple Alignment of Promoter Sequences from the Arabidopsis thaliana L. Genome
Source: Genes (Basel). 2021 Jan 21;12(2):135. doi: 10.3390/genes12020135 (PMC7909805; doi:10.3390/genes12020135)
Supplement: Supplementary file 1 [file genes-12-00135-s001.zip › Multi25.txt]

JJ=     1  MV=                AT.T.TATCCGAT.TTGACGACAACCATTGAATG.T.TCAAATG.GTATAGATATCTCTATGTTGTCAAT.TATTTAAATACTGGTTAAGGGGTTATTCAAGTAGATATACTATAATA.ACAAAAATATGACTATCATCAGT.TTAGTCTTGTTTATAAAAGTTAATACT.AAAAACTCCACATTGTGT.CCGACCGTATATATATATTTTTGGTCCAACAGAATGTTCAATCAAAAAGAGTAACAAATCACACTTGTCATCTAAGTAAAAGATGTCAT.GGAGACACGATGAACTTAAACGCGCGTGGGCTAAACGCGCCGTCGGCTATCAGCGGATGAGGACTTTTTTCAATGCCATTAATTTTTTTGTTTGTTTCTTCTCTCTTCCCTTAATTCTC.AGTAACTTCTTCTCCTTTCTCATTAACTTCCACTCTCCTTCCTAAAAGTAA.AAACGATACATAAAAAAAAGTGTTCATTGTATATATATTTAAA.AATTGGACTAAAAC.AAGAGAGAGCTCACACATCTAAA.TTTTT.CTCCATATTACAAAAGAACTAAAGAAGATGGATC.AGTCAT.CATCAACGTTGCTCATAAACCAGAGAAAGTCATCATC
JJ=     2  MV=                AA.A.AATTTCGA.ACTTTTTGTGAATGTCTTAT.A.GCAAAGA.TACTATTCTCCCATCTGATCATGTT.TCCATAGATATTAGTTAATTGGCTAATAATACAATTCTTCACACACA.TCACATGATCGATATGCGTAATC.TCACGTCACAATTTCCGTCATAATCAA.AAGGAGTAACAGAATTAG.TATATTATATAGTTTCTGTGATCTAGCAAAGATTTAAATGTAAACAAAACTATCCAGATTTATATGGTTTTGTTACGTTTCTTTGAAGA.TCAATGTAAACAATGATGAACCAATATTAGGGTCCACGTTGAATATAAACGTGAAAAACGACAAAGCGACGTCAGCATAATTTACGAATAGGAAAACAGTGTTAACTTTTGTTATCACA.TTCCGTGCAATTTACATAGGATATAGAATTTTTTATTTACAAAAGTTATAT.TTATAAAGAATTACTCAAATCAAGAATTCCATAAAAAGATAAA.CACTTTCATATATC.GTTCACAATCACATGGCCTTTTC.AAAAA.ATCAATCTTTTAGTTCTCTATCGATGCGTAGGCT.TGAAGC.ATGATGACGACAGTCGCCGCCGATCTCCACCGTTATC
JJ=     3  MV=                AA.A.AACAATCG.TCCATACTAGTTATAATTTG.C.TTTTTGC.CATTCATCTGTTTTTTTTTCCCTTT.TTTGTCCATAGCCTTACTTAATTAGTCTAACCTTTTTTTGTCAACAG.ATTTCATTTTAATGTAGAATCTA.TCAATCAAATTATTAAAATCTAAAGTT.ATTAAAATCTAAAGTCTT.TTACCTTGTTGA.CAAAAAATTTTTTTACCATGTTGAGACATAAAAGTACATTTACCAAATTTCACAAAAAATAAGTTCATCACTTATC.CAAGAAACCAATCTGTTATTCAAACCTCTTTAATGCTCCTTGACAAGTAGCTATCAAAATCTTCTACCAATAATTGAGACGACGCAGCAAAATCTATCACATAGATTTTTAATAGGGGT.TACTTCAACAACTCAACAGTTCTGGGGCATATGTGTAAGATTTTGAAAATA.AAGGGCAATTTCTTGCATTGGTAATTCTTTTTCCTCTCCCTTG.CCGTCGAGACGAAG.AACCCGCTTTCTCTGAAACCGTA.ATCTC.ACGTATACATCAACCAACTTTTTTTTTTTTTTTT.TTTTTT.TTTGTAATTGTTGTTGTTTAGCTTACCTTTTGTTCTT
JJ=     4  MV=                CT.A.ATCTATGT.CCATCGTTTGACCTCACCAT.T.GTTAGAA.CAAACAAAAAAAATAGACATCACTT.CACCATTATTTCTTAAATTAATGTTAAGTATGAGAGTACCCCATGAT.TCCTTAATTAATCATATGGATTG.ATTCGTACGTTTTTTGGATGTAAACAA.AGGAGAGGTCAATGTACA.TATAATTATTGGTTGATAAATTATGAGGATAGTACGTTAATGGGATTGACATTTAATGATATCTCCAATTTAACACCGATCCATCTTTT.TCATCGGAGCTTCATGTTTGATGTTTTTTTATTTGGCCGTGTCGACAAATTTGTAAAAGACGTGTAAAGCTGAAATTGAGAAGAAACAAAAGTGAAATTGTAAGGAAACGTGATCGATG.GTGACCCCATCAATATTACGATAAGGTAACGCGCTAAAGCAGCCTTAGCCG.TTTTTATTAAATATTATCCAAATATAACTTATAAATAATCCCA.CCAATTGTGTCTCCTAAGCAACAGAAAATGGAAATGAT.ACTGA.TCTCGTCATCGACACTCAGGTTCCATCCATTGAG.GACATC.ACAAAGAATCGCCACCGGAACCAATAGAAGACGAACC
JJ=     5  MV=                AC.A.AGTAGTTC.ATCAATCAAATCCACAATTC.T.ATGAACA.ACAACAACAAACCAGCAACCATGGA.ATTCAATTAATCGATGCATAGAAACGAATTCGAAGAAAGAGGACCTG.AGTAGCGAAGTCCTCGAGAATAC.CATCTTTGCTGATGCCGTGCTCAAGGC.AAAGCTGTTTCCAGAACT.CCATACCGATCTGGTTCCCACATTGTCCAACCTGAAGCGTAATTATCTCCCTCGGCATCTTCTTCCTCTGTAAAACCCTACCTAAGTGT.TTCGAGACTACTACGCCTGAAGAGGATGATCAAACTATACTCATTAAAGCCACACTTTCAGCTTCTTCTTTACTCATTTACAGAGAGATACAGAGAGAAAACGTCGTTTTATCAGAATT.CAACTCGATGGGCCATGGGCCAGGCCCATTTTAAAATAGAGACCAAAAACA.GAAGTTACTTTACTACTACTACTCTTAAAGTCTTAAACTCTGG.TCTCTCTCTATCTC.TCTTGTCCGTGCGCATCGGATTT.TGGAA.ACCATTGATGCAGACCTCAATCCATCTCTAACAC.CACTGA.TCTATCTACTTAGGTCTTCTCTAACAATACTTGTAAT
JJ=     6  MV=                GT.C.TAGATTAT.ATAAAGATTAAAGAAATAAA.T.TTTCTCA.TAGCAGCGGTTTTGTCATTATATTA.ACAAGTTTAATATGGTAGGTACAAAATCCATAATGCATAAATATGCA.AAACTAGTTTGGATCTGGCCTCC.CCAGATCGGTTTACATAAAACAATCTC.GATTTTGTATGGGCCCAG.TAACCTAGGGTTTTTAATCGGGTTAGGCCACATTTATTGAATAACAATCGTAGGGGAGTTACAGGCCCGCTTCATTATTAATGCGCCTT.GTATAGATTATATGAGTATAACGACGTCGTACTCATTAAAGTCGACGAAAAGAACAGTCAGCGATTCGACGTTGGTTTATCCACGTGGCTAATATTTATTGGTTACGATCGTCAGAGAC.TTAATCCTGATTGGTTAAGCATTGCAGTGTACACGTAACCCGACCACGAGG.CTCGAGTTTTGGAATCGTTTCCACGAAAACAAGTAGAGAGAGT.GATTCGAGTTTTCC.AATCATAAAAATCAGCGAAGAAG.ATCTT.CGTTCTTGTTCATTCTGTGAGGTTTCATTGTTAA.AATCGA.AACGAATCTCAGGTTGGAGTAATCCTTGGGAGAGATC
JJ=     7  MV=                AA.A.CAATAATC.ATTAATTCATTACATATCCCTA.GGAGAAC.TCCTTTTTAAAATCTTTCAAAAACT.TTAGCATTTCCGATGGTCAAAATCCCCCAAAATAATAATATGGATCC.GTTTCCACGCGCTCCTTGCAATT.TATAAATAAAATTCATTAGACCAAACC.TTATTTTTTACCCTTATG.TATATAGTATGTTTGATTTACATGAGGGAAAAAAACGAAGTCGTTACATGTCGTGGTTTACACGCGATAAAGAAGAGCGTGAGAGAATA.GTGAATCTAAACCTGAACTGTCTTGGTCATTAAGTGAAAAATGCATGGAAAATCTCGAGTTGTTGTTTCCTACATCTCTCTGTTTTTTTTGTTTTAATAAAGTTTTTACTATTTCCTAT.ACGTATCAACTTGTAAGCAAAACCTTTTTCAAACTTTGATCCATAAATTAA.ATACATATCGATGTATCTCGTATATATATATTACAGTGACCAA.GCTCTTCATTTTTT.TCTGTATTATTTTTTGTTGTAGT.AGGCT.TTTGTTTTGATGGAGGAAAACCCGCATCGAGTTT.CACGTA.GAAACCATGGCGGGACCCACTGTCAAAACGACGCCGA
JJ=     8  MV=                GA.A.AAAATGAA.AACTTTACAAATATGTAAAC.G.AAAACAC.AAGGAAGATATATTCTTTTTGCAAC.GACGAAGCTCCCATTGCTCAATAATATATATAACCTTAAAATCAGTA.TCAGAACACCATCATCATTATCA.TTTGGATAATCCAGAAACCGATTAGAC.CCAACAATTTGAAATTGT.CTACAGAGAGAATACGAACAAAAGAAAAATACATACAGATTGAGATCCTAAACAGCCGGAATCTTCAGAGACATGCCCGTCTTCTTCTT.CCATCTTTCATCTTTCATCTTTCTATTTCTAGCAGAGTACTTTCCTTTTTAACCGAACCAAGCCGATTTTATTAGCTCCGATTTCAAACATTAAACCGATCGGTTTCGGTATTCTTAAA.CGACGTCATGTAATCTCTCCACATTTAATGGGCCTTTAAAATTGTTAGTGG.GCTTCTATATGCTTATGTGCCTAATTCTTTTATATCAAAAACC.CTAATAATCTCTTG.GGCACATAAAAATCTCTTCGCCG.CACAA.TTGCTCCAATCTGTTTCTTCTAGCCGGCCAAAAT.GGTGAG.CGATGTTCTTCGCTTGATTCCATGTATTTTAGTGTTC
JJ=     9  MV=                AC.ATATCAACGG.AAACTATGGAAGTGTTTTGT.T.TATTTTT.ATAAGTGATGGATCTGGGAAACAGT.ATCAGATTTTTTCTCTGAAATACTAAAAGCTGATATTAAAAATAAAT.AAAAAATAGTATATGAAAAGATG.GTAAAACATGCAAAAGCTAATCAAAGG.ACCAAAAAGAAGACATGT.GACCACCATATCCCCCTTTTACATATTTCTATGGTAGAAAGATAAATACTAATCTATGCTATATAATAATACATATATATCCTCTCAAA.CTTGAACAAGCATATATGGAAGATTATAAACAGTGGTTTCTACTAGGGAATTATTGTTGTATACTTGTATCAGAATTCCAAAGTGTATTGTTTTCTAATCACTAAATGGAAAACCATTT.GGAGTTTATTTTTTAATACAGATTGTCTTTTTGTAAACAATATCTATAACA.AAAAAAAATACAATAAATGTAGCTCTCCTATAAATAACACCTC.ACTCGTGTATACAC.ACATATGCCTTTTAATTGAAACG.CACCA.CAAATAGAACAAAGAACCCCACACACACACCAAT.GGAACC.AAAGCTAACCCATCTTTGTTATTGCCTTCTACTTTTT
JJ=    10  MV=                TG.T.ACTATCAT.TAACACCACCCATTTGCAAC.T.CCGAAAG.ACGATCACATATTGTAGATTTAAAA.TGCAATCTTAATCACATTTTCACTAAAAGTTTTCCTTAACGTATTTG.GTGGGCATGATTTAACAGCTCAA.TTTGGCAGGTCAACGAATCAACCGTGC.TTTAAACGTTGTAATGTT.TTTCAACTTAAGATAAGACTCGAAATCAATTAAAAAAACAAACAAAAATCATAGTCATTGTTTTTCTTTGTTAATTCATATACACTCAT.ACAAAACATTGACAACTTATCTATTGTTTAATCTAAATAATACAATTATGTACAAGTGTTACTTTAGTAATACTGCCGTCCATATAACGGCACAAAACGGAGAATGACGTCACCATTGT.TGATGTCACACCTCCATGTAACTTCTGTTATAAACGCATTAAACGTTACAC.TTGTGTATATTATATAGATCTCTGTCCCTTTATATTTCATCTT.TTGACATTACAAAA.TTACATTACCAAACACATTAAAT.GGCAA.CTTCTGCAATATCTAAGCTCTTAGTGTCTGATTT.CGCCTC.CTCCGTTCACATCCCTTCAAACTATGTCCGACCAAGG
JJ=    11  MV=                TT.C.AGGAACTC.AAGCATCATATTCATCAATC.T.TATGTTG.GAGAGAATTGTGTTTAGGCAAAAAC.GAATCGCCTAAAACCACAACACTAATATAGATCGCATAATTTATTCA.ACAGAAAAAACAAAAAGCGGCAA.CAGATAGCCGAAACAAAGCCGAACCTC.GCCGTAGACAAAGCTGGA.CCATACCAGAGACAAAACCAGTAAACAAACTGGATGGAGAAACAAAGATCATGTTTCCTCTCTCTGAATAATCGTAGAGAGAGAAGAGA.GAGAAATTGATCTTTTGCCTTGGTTGACTCTCTTAAATTATAGTAATTAAAATAAATCTAAACTGATAAAAAACCACAGAGCCGACTCTCTTCAGAGAGTTTTAAGAGGGTGAGAGAGC.CGTATACGTGGCAACATGTGATAGGGTGATTAATTTTAACAAAGGAAAAAA.AAAATCAAGTTTTATTTTTTTCTTCACAACATCTCTCACACCA.CGACGGCTATGAAA.CCAAATGATCAATTCCGTCGGCG.TTGTT.AGAAAGGAAGCTGAGAATTGCAACTGCTTACAAG.GTAAGA.ATCACTCACTATCCATTTCCATATTTCTTCATCAAAT
JJ=    12  MV=                CG.A.TGTGATTA.ATTTCTAACCACGTTTTTGA.A.TAAGAAA.AATATCC.ACGTTTCCGGAGATCTA.TTCCAGCTATTATAAACAAAATTGGTAAGAGAAAAGAAAATAAATCC.TGGTCACTGTGTATTACACTGTT.AATCTTTTTTACCAAACCCATAATCTG.ACAGTTCAAACAATAAAT.TTGTGCTGCAATTCAACCTCAAAAAAGCAGAAAGCATTTGCTTAATCTAGATTGGGTTAATAATAAAACGGCATCACAAACTCATAAAA.CTCTATTATTAAATAAAGTAACGATGAAATAGAGAATATTAGAGTTTTAAATTAAGCAAATACCAGAAGAGTATTTAAGTTTTTAACAAACTAATAATGTCAACGTTAGCTAAGTAAAA.GTCGTTTCAGAGAAGATAACTGATTAGTTATGAGAGAAAACGCTAGCCTGG.CATTAATACGAGACCATTCATTATGTAAAATATATTCAAGAAA.ACGAAAAACTCTGA.GACATTGATATCTTGTAGATTTT.TCCCT.GCAGGGAAAAATGATGAGCTCTATAGTCTCATGG.TGGTTT.TTTTGGGTAATCAGTGCTGTATGTATTCTCAAAGTGC
JJ=    13  MV=                CT.C.CAGGTGGA.TGGGTAGCCATCAGATTCGT.T.GCCAATA.ATCCAGGAGCGTGGCTGATGCACTG.CCACATTGACTCACATATATTCTGGGGTTTAGCAATGGTCTTCTTAG.TAGAGAACGGAGAAGGACATTTG.CAGTCTGTACAGTCTCCACCATTGGAC.TTACCCCAATGTTAAGAC.TGTTATCTACACACATATACACTTGTATATTCTCAAATTTGTTTCACAAAACATGTCATTCATTTTCAATTACAAAAGATAAACGTATC.AAGATATTTTAAGTCCAAAAGTATTTTTCAATTTTGCATGCAAAAAAAAAAGCAAAACTATGCACCAGCCGGGAATCGAACCCGGGTCTGTACCGTGGCAGGGTACTATTCTACCACTA.GACCACTGGTGCTTGTATGTCCCAAGAGGAAAATACACTTATATTACCAAA.CATATAATAATGCTTGTAGTTTCGTTCAGTTAAATCTCACTGA.GCACTTTTCAAGTA.GAAGAGACACAAACATCGTTACC.TTCGC.CGCCATGGCCTCCGCACTCGAATGCTGGACAACA.CGTAAT.GCCGCCGGTGGTTGCGCCGACGACGATTTTGTTGACA
JJ=    14  MV=                TT.C.TTACCGAG.TTATAGGGAAAATAAATTAT.A.ACTGGTC.GATCAGAAATTCAGAACTCTTGTTA.CTGCAAAAGCATTTAATTGGCCAACGTCACTGTCGATCGTTGGAAGT.ACTTGAGCTAGGTTATATAGACG.TTGACTATATATGAACTAGGTGTTACT.AATAAAAAACATTTATTC.TATTTTTATTACAATCTACAAGTTCAAGTATCATAGTTACAGAACTCACTTAGCAAAAGCTTTATAAAGTACTTAAGGATATTAAACAC.ATGATTAAGTAATAAACAAACATTTGACTAATTAATGAAACACAAGTTTTTTTTTTGGTTCACACAAAGCAGAGCCATTTAACGGCGTTAGATGGCGTCACTGGCGGCCACAACGGCTT.TAGCTTTTAAACATTTAACGTTCGCAAAACGACATAACAACGTCATCCACC.AGCCAATAACGTCTCTCCAGTCTCCAACATATGTAAGACACAA.CAACACACACACTC.TCTAGAGAAAGAGAGATACAAAG.ATCTC.TTTTGCTACAAGAAGAAGCTCGCGGCACAAACAC.GCAAAT.ACAATCATTGTCGCAGCTTCTTTCTCTCCCAAAACAG
JJ=    15  MV=                AA.C.CAGACCGG.TTTATCACCGGTTAAAATTG.A.ACAGAAT.GTAAAACTGTGTAGAGTATTATCAG.CTGCCTGCTTATAATGGTATAGATTGGTAGGATCCAAGAAAAGAGTG.ACCATTGCCTTCACACGACTCAG.CCAATTATCAAAAGTGTTGTACAAAAC.ATTAATGCTTAGCTCTGT.TCCAACTTCATATATAAGAATTAACATATACTAATACATAGTTGGTCATTTTAAAACTTGCTCGTGATTCGTAAATTTCCCATCTTAAA.TGAATTAGACAAATTAGCCATCATTATGAAAGAGAAAGGTTAAATTAGATGATTAGCGGGCAATAAAAGGTTAGAATTGATATTATCATGTCATTCGATAGTGACACATGTGACTAGTT.TGACCTTTAGGAGCGCCAACGTGTCATATATCAGCGTAAATTCCAAAACAA.AACAATCTAGTGTGGGACCCAAATACTGTTATAAAAAAGGATC.ATTAAAATGGATAT.GTTAAAAAAAGAAAGTAAAAAAC.GCGTC.AGGGAAGAGAAGATGGATCCGAATTCCACGGTTT.CCGGCG.ATGGTCAGGCGACGGCGGCGATAGAGCATCGGTCCTC
JJ=    16  MV=                GA.T.GGTGGTTG.AAACTTCAAACTAAACCACC.C.AGGACAC.AGCTTAACGTATCATTATAAATTAA.AGATAGGATAGTACCATACTAGTTAGTAATTTGACTATTTATTAACT.ACACAAATTTTTAACAGATTTAG.AACTTGAGTGTTATACATATTGAAAGT.ACCTGTAACTTGATTTTA.TCAAATCAGATTTTAAGTACTTATTAAAGGCTGAAGCATATGAAAATATAAATCAATTTATATATGACTTGTTGAAGCTTTTAAATTAA.GGAGCGTATCAAAAAACTTAAAACACACAATTAACGCGCGTGTCCACGCTCTAAGCAAAGCGAGTGAAACATATTAATTTACACAATCGAACCGTCATTAATGTTATGGGTTGTCTCCTATTTCTGGTTTAAAAGAGATATTAACTTAAATCCCACGTCACCAAATATTAA.AAATAAAATAAAAATAAACAAATTATATAAATTTCTTAACGCA.CAATTTGTTGTTTT.CCATAATTCCATTTACCCGAAAC.CCTAA.TCCCCAATTTCTCTTTCAAGTTTTCGATCACGAT.CTCTGG.AAAATTAAGAGAGAAATTCAAAAACTTCGGGAGTTTT
JJ=    17  MV=                GA.G.AGGATGAA.ATGGGAAGAAGAGAGATTCG.G.GTGGACA.GGCAAAGGCGACAATGAGCGATCAA.TGACAGTTAAGAGATTGGAGAAATCAACAGATGGTAGCCTTTGGAAG.CATTATCATTGTTATGTTCTGAT.AGAGAGCTTTGTCTTGAAGAGAATGGA.TGAGAGTTTGGTCTTAAC.ATATGAGTTTACACATGTAGATAAGCTCAAAACCAAATGGGATTAAGCTTATCACGCAACCAAATCTGCAAAAACTTTCTCAATCTCAA.TGACATGAATCCATTGGTCAGTGTGATTTATCTATAGCCATTTTCAATTCGGTTTTTTCCGTGTATTGTGTTTTGATATTATCTTCAATCTTTTTGGGTGAAGAAAGAATAAAATATAG.AGTTTGTTTGTCTTCTTACTTGTTAGTACTCATCCACAGGAGATTCTGACA.AATGTTTAAGTCAAACCTCAGATTATATTTATAAACAATAGCT.TAGTAAACTTCCTT.GCACGTTCTTATGATCCTTTGTT.TTATA.TAAACGATGACAGGTTAGATCTTGAGTAACAAAG.AATCAA.GGAGAGATGTATGTAACAAAGCGTTTGTCCGAGTAGA
JJ=    18  MV=                AT.T.AAAAAAGT.GAGCTGGGATATTGAAAATT.T.GGATGCA.AAATAAGTTGCATAAAAATAGATAT.AATATCAAAATATAATATATTGTTTAGATAAAACAACCAAAAGTGTG.AAACACTTTCTCTTCTAGTAGAA.GTATAACATAATAATCTAAATCATGTC.ATATTTACTTTAGATTTA.CTATGAATATCCCTTTCTTTTTGCAAAAAGTGATAATTATAGACTGCATTTTCATCCAATTCCCAGAGTTTGGGGATGGTTAAGAGATG.ATAAAACATCTCAAGCATTTTTTTTAAAGTTAGTGTGAAATCAAACCTTATCAATTTTGCTTAGTTCTTTTGAAACTCTTACATAAATAGGCCCATTTCATTATGTGAACCATGGGCCT.GATCCAAAATGCACACGTGGTAACTGCCGCCGATAGAGAAGGAGCTGACGT.GGCGAATTTAAGGTCAATTTGGGGTTAATAGATCTAGCAAGTA.GCAATTTAGGGTTT.TCATTTTACCCATTTCCTCTCTT.TGTAC.GAACAAAGTGCTTCGAGTTTTTGTTAACCTTTTT.CTCTGA.TCTAATGGCGATGGAAGATCAATCGGCGGCGAGATTT
JJ=    19  MV=                TT.C.CATGTCCT.CGATCAAAACAACTAAGCGA.C.AAAAAGG.ACCGCCCGTACTAACTCGTGAGATC.CAAACGCTGCTACTTTCACGCGCCTCTACTACAAATTCCTCTTTGCA.CTAACCCAACATTTAATTTCTCA.GATTATTGATGTAAATGATTTAATTAC.CAGTTTCAAGCTAATAAT.CAACGGTACATAACCACTTTAGCCAAATCGGTCTGGTTTGATTTATCCAAATTATTTTACACAAACCGATCTTGTAAGCTAACCACAAT.GCAAATAGCTAAATGGAGAGTATAGGACACGCGCTATAAAGAACGTGTGTGGGAGTGGGAATAGTTCATATTAATACCACCACTAACTATAATGTTCGCTTCGTCATATCTGACTAATT.ACTCATTAATTTATAAGGTTTTTATTTAGTTTCAATTAAATTATAAAAAGG.TTTGTCGTACTATTCCACTAGATTCCTATTAAAACCTCTGACA.CAGAAAGAAGGGTT.TCAATCTCATTAAAGAGAAAAGA.AACGA.TTAGAGAAAGAGAAGAGGGTAGAGACTTCTTTTC.TTTGTT.TCTGTGGAGGCTCTTCTTCTTCTTCTTCTCTGTCTTT
JJ=    20  MV=                TG.A.TTGAATTG.CTACACACATTCCCAAAAGT.G.AAGCTTT.CTAATCCTATAAATGCCATTAAAAG.CTAGTTCGGATTTGAAATATCCGGTGAATCGTGAGCTCGCGAAGCTC.CAGAAGCACGAGATCGAAATAGA.AACGACAATACCAGTGGATAGTGAACT.TTTCCGAGCTGAAAAACT.CGTTCAAGACTTCGAACGAGTTACCATTGTAGAGAACGAATTGAGCTCAAAAACAAAGAAATCAGATCAAAATCTATGGAGATCTGAGC.TTGATAGCTCTGATACCATATTACGAATGAGAGAACGAGAGAGTTTGTTAGAGAAAGTTTGTTGAAATGATTTTCTCATCAACTCGATCAGAATAATCTTTACATTGCTATATATATAC.ATTTGGTACTAAAGCTAATCCACAACTATACATCCGGTTAAGTTAACCAAT.AATGTAAACCAAATATAACCAACTCCAATAAAAGCCCAAAAGG.AGCGAAATATTTGT.TTGCCTAAAAACCTTATAGACAG.TAGAA.AAACCTTTCTTTCGATCGATCACATCGTCGTGTT.TCTTCT.TCTCTTTGATAACAATGGCTTCTGCTTGTCGTAAGCT
JJ=    21  MV=                AT.A.TGTATCCA.AATCCCTAATTTGATGGGAC.T.CACGACG.GTTTGAACTTCAATTTTTTAACAAA.CTACAGCTCATTGTAGAGGTCATCGCAATAATTAACTTACATGTCCA.ATGCGTCGACTTTGCAAACTAGT.ACTATGTTATGATGTGATCGTTTTAT..TTAATTAAATAAAATCAC.TACAAGGTTCTTCATGAAGCCAAATATAACGTATCAGACTCAAATTCGAAAATGAAAATTAAATATATTTTTCTAAAACACCACGAGAT.TTTCCTATTATGATAACTTATCATTTTCTCATCACAACTCATGTACAAGTTGACTTTTGAAGTTCGAAGATATCTCCAAAACAACAAACAAACGATCCACATACAAGTTGAATATTAAA.GATCTTTCTAACAAAATCAAATATTAAACATCCCTGGTACTAATTTTTAAT.TCTGTCTATGTCGCGCTCTATGTATGCTTATATATAGACTTTT.CTCATTACGTATAC.TTCAAAGTTGCCATTTTATCTTT.CTGTT.AATTGTTTTCCAAAAATGGCCGATAAAATGTTCA.AAGCAT.TGTTGTGGGCTTTTGCCACGGCGGTTGTGATGGCCGC
JJ=    22  MV=                AA.A.ATTATATT.GATAACCGACTTGATCAATA.A.ACGGCTC.TATCCAATGATTAACTTGCGTCCTT.ATTTTTCTAAAATGCTTGTTTCCAAGTTTTTGATGTTGAGGCAATAA.CTTCCAATAAACTGTGTGGCAAT.AACTAAGTAATCTTTCATATCTCTAAA.TTGCTTGTTTCCAAGTTA.TGTGCCTCAGTAAGTTTGAAATGGCGAATGTGATCTTCACCTAACATTTTCCTCGACCAACACAAATTATGATATCAAAAGATTTGATA.CGACCGACCATCGATGCTTGCTTGCTTATGTCTTAGCTCTTAAGTCATGCCATGAACACTCAAGAATCATGATCCATGCATGAAAAGTCCACGTGTCATACCACGTCCGTAGAAGATAAAGCTAAGTAAATTGTACGTGGCAGCTGTTGCGTCCCTCTATCTACCACGTAG.CGTCTCAACAGAAACAGAGCATTACTATAAGAAGTAACAAAAG.CAGCTCAACTGATA.GCACAAGTTAAAGAATTCTAAAA.TCGTA.AAGTTCTAAAGCGGTTTTTCATCAATTTTCAAGC.AATCGA.GAAAAAAGCAATGGCGTCAGACAAACAAAAGGCGGAT
JJ=    23  MV=                GG.A.TATGAAGC.CCAAGCCTCTGTGGTCTGGT.A.GCAGAGG.AAGCTTTGGTGAAGGGTGAAACTCT.CAGACCCAAGTTCGATTCTCCCTGAAAACAAAAACACATTTGTTTGG.GAAGTTTGCCAGGCAGCCTGACT.ATTCCATAGCATTAGTCGGAAAACATT.CTAAACTCGAATGAGGCA.GTGTGGTGGCCCAATTCTACATGGATTTGAAGAAGTCCACTCTTTAGCACTTCGGTGCGTTCCTACCGAGGTCGGCCGAATCAGCCGAT.AGGGTCTATAAAAACAAAAAGAAAAACAAAATGGAGATGAAGTTTTTTTTTTCTTTTTGCATCAGCTTCTATTTTAGTTTTTTTTTCTTATAAATTAATTAATTTTGTGTCTAAAACAT.ATGAAAACTAAGTGAATGCATTCTAGTCGGCACACATCTCCAAGCCTGACA.AAGAAATATAAAATATAAGTATGTACAACTATATATAGTAGGT.ACCCAACTTCCAAA.TCAAAGTGGAAACACAAAGATCC.CCACA.AAATCCGTTAATGTCCTTGACTCACACCCAACAC.AAATAG.GTCACTATATAACAAGCTTATATAGGTAACTATGCTA
JJ=    24  MV=                TG.A.AAGATGTC.TAAATCTAAAGAAACAGAGA.T.ACAATTC.TTTCAATATTATATACTTGCTAACT.ATCAAGAACAGGCATGAAAAAATAAAAATATTAAAAAAAAATACATA.TTACTATATAGAATTCATATGTC.ATCGATAACTTTTACATTATTTTTTAC.AATCCGCCTTACTTAAAC.GCGCCTTATCTAATAGATATATAAATGTATCTCTATTTATATTATAATTTAATTTAAAATCAATATAAAAAAATGTGTTTTTTCAATTT.TTAAACCACATAACCTAATAGTATAATATTTGATATATTATTATTTTGTTTTAAGAATGTAGTATATTTGTATTTTATTAGCAAAACCATTATTAAATTGTAACTTTTTTTTCTTCTAT.ATAAAGTTTCAAAATCCACTTAAGAAGTGAAGATATAAGTGAACAAAGGAT.GTAGCGTAATCTAGCACAACATATTTAAACCTCACAAAACCCA.CCCGAAAGATGAAC.CCATATCTCTCTACTCTGTTGCT.GACGA.TACATACACCTTTACTTACATTATATTCCCGCCA.TCGCGATGGCGACGTCTCTGAATCTATCATCGATCTTCTCCAAT
JJ=    25  MV=                AG.G.AAAATGGT.CTTAAAACCAATGGCATGAA.A.ATTTAAA.TTTCTCAATTATTAGTAGATATACA.AAAAAATCGTTGAGATAAATAATACAATAATAAAGACTTTATAAAAC.AGACTAAATTAATATTATAGCTG.TATTTTGCCTTTTTAAAATAGAAAGTT.TCAGCTTAGCTGTATTTG.TTGTTTTTATCAACCAGCTTTAGCTGTATAAGTTTAAACAATGACTTTCTTACAGAAGATGCATTAATATATCTCATTATGTTATCGTA.CATAAGATGCATTAATATATATCATCATGTTATTGTAATAATACTGTGAAAATAGCATATAGCCCATAGTTTATGTGCCACTTGAATTATATGACATGTTCACTCATCAAAAACTCACG.ACTAAATTATATCATTATGAAAGAAATATTAAACAAATTGCAAATGGGAGG.ACATCACGTTTCAGTATGTATGTGTCTATAGATATGTAAAGGC.AAGAACGATAGCAA.TATCCCAAAAACCTCTTAAAAAT.AGTCT.CCGATCTAAGCAGACATGGACGTGGTCGGAGAAT.TTCAAA.AAGGAGAAATCGATGGGAAACCATGTCTCATATATAT
JJ=    26  MV=                GT.A.TTTTTAAG.AATAAACTAAAGTCTATTCA.A.TTTATAT.GTTTTTTTCTTCAAAAAACTGTATA.TGTACATGCACACTTGTAAAAAAAGCGAAGAAAAATAGTTCCAATAA.TTTATCAAACTAGTACATGTTAC.AATGTAAAACTAATTAAGGTTTGAAAA.TTTCATAGTTCTTTAGAC.TTTACTTTCAAGTTGTAGGTGGGCATCTCCCTCTCGTTGTTACTTAACATGTATGTTTCTACATACTTGTTAAACAAACCTAAGTCTTT.AAATAATTATTTCTCACTATACAGTATATAGAACATTTGTACACATTATAAAAATGAGGTTTAAATAATATTTCTTCTAGGATTATCTCATCTCTCTCTTTCATGGATAGTACAGAGTT.AAAATCAAGTGCAAAAAGGGGCAATTATCTCAGCTTAAAAAAGTGATGAAC.AAGAATTTAATTCCTTCCTCTTTCTCAAGATAACCTCAAAGAG.ATCTTCTTATGAAA.CATATGCTTTAGCTATCTTTAAC.CCTTT.TTCCCTTCTCTCTTTCTATTTCTCCCTCATACCT.TTGTTT.ATTCTGATGAAGTTGTGAGCACTGAAAGAAAAGATGG
JJ=    27  MV=                AA.G.CTCTCCTC.TGGGCGATGAAGTGTATGAT.T.GGTGCCG.ACAACCAAGATGTAGTTTTTCTTAC.AGACTGTTCAGATCTGGTGGAGATGGTGTCTTCCCCAACCGAATGGC.CGGCTTTCTCATCGTATTTGGAG.GAGTTACAGAGCGACAAGGATGAGTTC.ACAAACTTTTTTCTATCT.TTAATCTCTCGTAGTACTAATGTTAAAGCGGATTTTTTGGCACGAAAAGTTCGTACCCAACCGCTTCATATTACATCTGTAAACAACAT.TCCTCAGGATTGGCTCGTTTGAGTCCTAATTAATTTTCGGATGACAAAAAAAAAAGGTCTCGTCATTGTTAATTATTATTCTAATTGACTATTCCCATTAAAGCAATCATAGAGTTACT.TAAGTTTGACATTCATAAATTTATGCGACTATGATTAATTATTGACTAAGA.AAAAATTAAATACTAATAGTACTAACATTAAAGACAAATGTAA.CGTTTTACGTGAAG.TAATCAGAAACCAGAAATAGTCT.TCTTC.TTCTTCCTCACACACATACTTCTCTCACCTTATC.CTCCGA.GATCGGAAAATATGGAGAAATCCGGCTACGGCAGAAA
JJ=    28  MV=                GC.A.ATCAGTCT.AGTTGGACTAATACCGGTAA.G.CATAACA.AATAAAGAGGATATAGTGAAATGTG.AAGGTTAAGAAGAATATGTAAAGATGTAAACATACAGCTGGTTTCGA.AATCATTAGTCGAATTCAATGAG.CTCTAACCAAGCTGCATGAGAGACACA.TGTTCATGTGCATGCCTC.TATATTTATTAGTATTTAACTAGTCAGTTTTCATGTTTCTCTTTTTGATATTTTTCAACTAATTTTCATGTTAAATGTACCAATGTTAT.ATTGGAAATTATGCAACAGCCAACATGCGATACACATGCATTTGTTAAATCAGTTTACTTATTTTCGAGTTCGGTACATTCGATGTTATACAACTATTGGCACCAATTAATTGTGTTTG.TAAATCAATAAGAAGTACGTTGGGTGTGAAAAAATAAATTAATGGAAATAT.AGGCCTATATATACTAACACTAGATAGTCACTAGACAACAGAC.ACAAAAGCATATAA.GCAAAAAATACAAAACAAATTAT.GGCTT.CTTCATCACTCATCAGTGTAGCCCTAACCCTAAT.CTTGAT.CTTCCACCTCATGCCGGAAACAACCGTCGCTCGTGAA
JJ=    29  MV=                GA.G.ACGACCAT.TAAGCATTGAACTCCGTTGA.A.CAAAACG.AATTGGGGATGGTGATGGTGACGGG.GATGGTGAGTTATCTGAGAGGAAGGCATTGATAACCGGAGATGTTCG.AATTGAGTTACGTCTGATGTAAT.TGGAGAAACCATTATGAAGACGATAAT.CAGAGCGAAGACTGTAGG.AAAAAGATGGGATTTTGGGTTGAGGTTGAAGATTAACGCGACAGAGTAAGAGCCCAGGAGCCCTAACGAATCGAGATCCTCTCGACATC.CCTTCTTCTCCGAAAGTTTCACAGACTGAATTTTGCTCCGGCGAGCTAGCTAACAATGTCACGACGTTCGGCGGTGCTTAATGGGCCTAATAAATAAAGCCCAATACATTTTAAGCCCA.TTAATGTCTATCCCTTTGTGGAGTGAGTCGTCGTTTCTCCACCATTCTTTC.ATCATCATCGTCGTCAAGCAATGTTTATTATGAGCTACTTCCA.CAAGAAGTCATTGT.TAGTAAAGAAATGGGAAGCCGTG.CAATA.TGTATACAACGTGTGGCACCACCGTGTTTTGAAG.CCTCGC.AAGTGAAGAAGATCAAAACAGTTGGTTCCTTTTTTAG
JJ=    30  MV=                TA.C.CAATAAAC.TACCTAATAGTTTATTATTT.A.TAAATTA.CATTATATTTTCATGTACGTAATCT.TTTACTATAATCATATGCAAGGATCCAATGCCATTAGTTTAGTTTGA.CTATTTGGAAGCGTGCCTGCAAC.TCGAATGTTCATTAATTTACTAACATT.TGCATTCGGAAGTTAAAT.GTGTAAATTATTCATCATATTAATTGAAATTTATACAATTAGAATTAGTTGAAACTACTTTTGTTATATTAATTATTATGCTATCTCTC.CATGCGAAGAGACAAAGTCGGTCAATGGACGGAAAAAAAAGAAGTCCGTCAATGTCAATGACGAGCATATGCGAACCATCCAAATTCCAAAACGATAAAAAAACTTATTGATACATTTT.GATTTTTGTCAATTTCATAGATAGTACGTGCCCATGTGACGTCGGCGATAC.GTATTACCTATATAAACTCTACGTATGATACAATAAAAACCAA.AAACGTACCACAAA.ACAAAACAAAACAAAATATGTCC.GCTAA.TCACACGACTCTCCATAGCTCCGGGGATGAGGAG.CCAAAT.CACGAGTTGTATTCTGCAGCGGTGCACAAGCTCGGAG
JJ=    31  MV=                TCTA.ATAGAATC.AATAATTGGAAGAAGCAGTT.A.AACCGGT.CAAAAGACCTAAGTATGTTGGAGGG.TTTGAGATATCTTGACATTCTGTGTTTAGAGGAAGGCTAGATGTTGA.TACAATATTGTATAATTTGCATA.ATTATATTATCCGTTCAATCCAAAAGC.ATTTAAGTGCGATGTAAA.GTGATGGTTTTTTCTAGTTTATGTTAAAACAAATGATTAGTCTCACTCTCTAGTCGATAGAATATTGCAACTTGTTTATAAATTTGATT.AGGTGAGCTATGATTAGTAGTGCATAAATACATTATCTATGAGACAAAGAAACGTGATAGGTTATTGTTTTTTCTTGTTTGCGTCTGGCATATGTATGTATAAAACCAAATATCAAGCA.GAACATATGCGATTTTCAAAATGTGGGCGGTGCTGAAAACATATATTAGTT.TACTCCAACTTGCAGAATATTTGAGTATATTAATGCAAAAACA.GTAAACGCAAGAGC.AGGTGCATTACTAGCTAAGACAG.CTTGG.TTGAGAGATAGAGACGAAAATGGAAGCGGCGATG.AACAAC.CACGATGGAGACTGCTGCAAGAGCGGGCCGGGTTCTA
JJ=    32  MV=                AA.G.CTACAATA.GAAAAAAAAAATTGGTTGTA.T.ATGCCCT.GTAGGATTTTTCATTTTTTGACTCA.AAAGTTAACTTTATATAATTGTCATTTCAGCTATTTTTTTTGGGGCA.AAAATCATTTCAACTTACATCTA.ACATTAATTTTCTGTCAAAAATCTTGC.ACTGAATCTAATATACTT.ATCTAACATTAATTTTCTATAGTCAAAAATCTTGTACTGAATCTAATATACTTATCTAACATTAATTTTCTATAGTCAAAAATCTTGCA.TTGAATCTAATATACTTATCTAACATTAATTTTCTATAGTCAGAAATCTTGCATTGAATCTGATATACTTTATGGTATTTATTGTAATATTTATTTCTATTTAATGAGAGTCTTCTCAA.ACTTTACAAGTGTAGGATTTTCTATTTTTCTAAATCTCTTTACTTTCAAAC.CTCTTTAACAGAGTCATATAAATAAAGCATATCGGACTTCTTA.TTTTTCATAGAATT.ATTAACCATAAGGAAGAAAATAA.TGGCT.ATGACACAAGTTTTTGTGATTTTTATTCTTCTAG.CAACGT.CGTTGTGCAACTCCAATGCTTTGCCTTCATCGGCAAG
JJ=    33  MV=                CT.A.TGTGCAAA.ATCTGGGATTCTTCTTGCCC.A.TAGAAAG.AATCTGTGAGCAGGAAAGCCGAGAT.TTTTGCAGCGTTTCAATACTTGTTCGACTAGATTTGACGAAACTCGG.GGAGAGTAAGCGACAAGAGTGTG.TTCGAGATCGTCTTTAGGGTTCCGGTG.GTCGCTCAGGACGCGGGA.GATCTCGTTTACTAGATCTGGTGATGGTGGATCGTGTAGAAGTGTAGAGAAGATGCGAAATGATTGAGATTTAGGGGTTTGGTAAAGAG.CGCGAACAAGAGAAGAGACTGTTCGAATCGCCATTCAACAGAGCAATGGAGCCAATTTGAGTTTTAAACACAAAGCCATTGGATTTGTATATTTATAAGTGAGCCCACTTAATTTATCA.GGCCCACTTAATTTATCGCAAGATTAGATCAATATTCATGGGATCGGTTAAGATTCGGTAAACCGGGACGGCTTGAGTTAAAAGATCGCCAGATG.CAAATAAAGAGACA.AGAGAAGAAAGAAAATTTTGATG.TTTCG.GCTTCTACGAAGCATTTGCAAAACTTGTCCAACT.GAAGAA.AGCTTGAGACTTTTCACTGGGTATTTGCAGTTTGGTT
JJ=    34  MV=                TG.G.TTTTGTTA.CAGGCCTGATGGAACCAAGA.A.GGCTTAC.GTGAGGCTTACACCAGACTATGATG.CTTTGGATGTTGCTAACAAGATCGGCATCATCTAAGTCTATCTATCT.CTGCAGTTATAAAGACTATTGTG.GTTTTGTCTCTTGTAGTCTCAGTTTTG.CTTTTAAGATATTTATTA.TTACTATCATCTGGTAATTGTAGTATTTTGGAGCAAAAACGTTTTACAATACATTCATGTTGCAGTTTATTGTTGAATTCAAGTTCTAT.GTTTTTGACTTATCAAGATTCTCTTTTTAAAACTCACTAACTTATAAACTGTAAACATACAAATGCAGTATCTTCTCTAACCAGTAAATGATCATAAATCGATCTATCACCACATATTG.TTTGCATCTTTCATTATCCTTTTATCCACATGTTGATGAATGGAGAAGTCC.GAGAAATGACGAAAATCAGAAATTTCTTATCCACATAGAACAC.TAAGGCAATGTTCA.TTGATCATCAAAAGTCTTGTGAA.TTGTA.GCCACTATGGCAGTCTCCTCACTCTCAATCCGCT.GTGGTG.GTTTCTCACCAACAATCTCCC.ACAAGGTTAATATCA
JJ=    35  MV=                TT.T.ATTTAAGT.TTTAGTGTTTACCCATTGCA.C.ATTGCAC.CTTAAATAAATGACTCATGCTCTAA.ATAAGTTATTGACTGTCACGTCATCGATACACGGAAGGGCTATGTTG.CAGGAGATTTTTCAGATTGTGGT.TTGTATTTATTTGACATGAAGGTTTAT.TTTGCAAAAAAAATTATA.TTGAAGTTTTTTTTGCACAAAATCCTTATGTTTTTCAACGGAGTTATCGAGTGCCACACCATCAATATACGGGAGGGTTGTATTGCGGG.TGACTTTAGAGATGGTGGGGTTGACTTGCATAATTCGGACTTGGAGGGTAAACTTGCAAATGAGATCGACTTGTTGGGTTATTTTGCAGAAAACCCTTTAATTAATATCTTCGGTTTAG.TTTCGGTTATTCCCGGTTCAGTACGGTTGAGCATTTTACTGCTTATAAGAA.AACCAGCCTGATGTAAGGAAAAAAAAGAAAACTGCCTTTACTT.CTGTCTGTCTGTCT.ACACACAAAGATGCGTAGCTTTG.ATTGC.TCGAGAAAACTAGACTCATGTTCAATGTTCTTCT.GCAAAC.GACGATAATGGAATGGCAACAAAATCATTTCTCAAAG
JJ=    36  MV=                TT.T.CACTTGTT.GCCACAACAAGTTGCACTAT.T.TGCTCAT.TCTTATTGATTCCATTTTAATATGC.TTATTACTATCTCTCTCTTTCAGTTATTACTATACGAGTACAAAGAG.AATCTTATAAGAATATAGACTCA.ACAAATTACAAAGATATGACAAAATAT.TAACTGAATACAGTATAT.ACAAGTTTAGATTAATAGAGTCGAGTGAAAAAATGAATATATTTAACAGCAAGATTGCATAATTATTTTATGAATTTATGACTTACTCA.AAACAAAATTCAATAATTATCCATCCACACCCACATGCATAATTTCAAGAAACAAACAAAAGGTTTCTCGCCACATTATCTCACTCACATGAAGCCAAATCCTCCTCCAACCTCACATT.ATTTAACATACAAATAATAATAATTTTCTCAAAAAAAAAAAAAAAAAACAG.AGACATATGTCTCCATGTATGATCTATATATACATCCAATAAA.AACCACCTGTATCT.GTATATGATATAACCTTAAAGCC.AGAGA.CTCGTAACAGAAAATTTTATTAGTCTCTCAATCT.CATTTT.CCACAAAACAAATCATGTCATCATCATCATCATGCAA
JJ=    37  MV=                TC.A.AATAAACA.ATAAAAGCAAACCCAATTTT.A.AGAAGAA.TGTTGGATCATTGTTTTGTTAGGAA.TACTAGTTAATAAAAACCTGAAAATACTATTCAAATTGCTAAGATAACTTTCAAGTATATATGCCTATGATCATTTTAATTTTAATATATATTAGATTA.ATTTGGTTATCCGAATGG.GTTAACAAAATATAAGACCATAGAGCATGAAATAACAAAATTTAACATTACCAATCTTATTCTAATGTTTTCACTTTCCATTATTATGA.TTTACTATATAACTAGTAACTAATAAAGTAATAAACCATTACTATTTATATAAAAATTCACACCTTCTAGAATGCGAATTCCACATAAGTTGCATACAATCTCTCTGTCTTTTTGGATT.ATATTATAATTAAATATAATTTCTTTATTAAAGCTCCCAAGAAATCTGATT.TAGCAACGTTATCTCTTCTCATGTATATATACATGTAAAAGAG.AGATTTATTTGCGT.TTTGTGCTTGTGTTTTTTTTTTTATCATT.TTCCAGGAAACAAAAAAACATCAAATAATGAACA.TGACAA.AGAACAACGTCGTTGAAGTGTCAACATTTTCCCAAGC
JJ=    38  MV=                TA.G.AGTACTTG.GACTTGTTTGGGTGTGTGCA.T.TTGTCAA.GCCGTGACATTACAAGCAACGTGTC.AAGGCTTAAATGGCTTAAGGAGGTAAAGAAGCCAGATGTGTATGTGC.CAAGGTCAGGGGATGTGGCGCAG.ACGGAGAGGTATGGACATTGGAGACTC.TATGACGAGAGATTTGACATACAAGCCATGAGAATCTGATTTCTACACACACACTGCCATGTTTTATAATAAAGCTGCCCATAGTTCTGACTTGGGTCGGTTGTTTGT.TATATGTCGTGTTGTTAAAATGGACCTTAGGCCCACGGGTCTAAACGGGCTATTTGTAATGTTTGAACGGGTACCCATTTAAACCCGATTACTAACGGGTCTAAACAAATATTAACCGA.GTGGCCCATTTATTTTTAAGTTTTTGGAATTTTCTATGCTAAAACGACAAC.GTTACGAGTTCTTCAGTTTCTCAGTTCTCCAAACGACAACTTC.GAGCCAAAACAATG.GCGGCTACTACATTGTACAATTC.CTGTC.TTCTTCAACCGAAGTATGGCTTCACCACTCGCCG.CCTAAA.CCAGTCTCTCGTTAACTCTCTTACGAACCTATGACTA
JJ=    39  MV=                AA.C.CAAATCAA.ATGGTTAGTGTAAGTAATAT.T.CTTTTTA.AAAAAAATGAAAATCGGTAGTTGTA.TTATACACATTACGAAATAAAATGTCAAAGTTATCACCATTTGGAAA.AATTAACTCAAAAGAAAAACTCA.AAATTATGAGTCATGTACGATAACATT.AGTATTTAAAATTACAAG.ATGTAATATAGAACTAGTGTACAAATTCGGTGATAGATAATTCAGAAAGAAACACTCTTAAATGTCTTGAATTTAAATTGACAACTTCA.AAAGTTGACACATTTAAATTTAAAGTATGGTTAGAGGTAGTTACCAAAGACATATTCTTCTCGACTTTTTCTTCAGATTTATAGACAAAATCAGAAACTAGTTAAGTTGACTTATTAAA.CAATATAAGATATTGCTCTAAGACGCTTCCTTAAAGTTCAATAAACAAGTA.TTCTAGTTGGCCTAATGTAAGCTATATAAACTGTTTACTTTCT.ATTACAATCCATTC.AAAAATAAATCGGGTTTAAAGTA.AGAAA.CATACTAACAAAACCTGAGTCTAGAAAC.AAGAG.CAAACA.CATTCAATCGACATGGCTAATCC.GAGTAATCCTTAC
JJ=    40  MV=                CT.G.AAAATGAA.CCAATGTTTCATGTTTATTT.T.ATCTACA.GATCCCCAGAGATGCTGGAGTCCTC.GCCAAATTGCTGTATCATGTGATGGGGCCAAACAGCTTCAAGAATTA.TATGTCGTTTGTTTTTCTCTTGT.GTTATAAAACTCAAAAGCTCTGTTTCA.ATTATGATTGGAATTTCA.CACACACAAAAAGCCTTACGATGATAATAGCCAATCACACAATATCATTCTTCCCAACTGAATACACATCTTTAAAAATAAGTTAAGCC.AAAGCGTTCCTTTGCACCTTTTATTTTGATTAGTGGAAAAAAAAAAAATCGTGTCTACATGGAGTATTGATGTGTTTACCTATATCTATTGTTTAAGGTTAATACATTCTAGAGTCGAG.ACAAAAGAAATCTCATAATAGTATAATACCAAACTAACACACGTAAAATGT.GCAATACTATATAACTACGTATATATATGTATGTGTGGTGAAG.ACAGTATCTCGTAC.GTGTGATTCTATCTTCAAAGTAT.CAAAG.TATGGACCATCAAGTGTCTCTGCCACAATCTACC.ACCACT.GGTCTTTCTTTCAAGGTGCATCGCCAGCAGCTGAAAA
JJ=    41  MV=                AA.A.CGACCTCA.ATTTTCACAAGATCCTAAAC.AATCCGTGT.CTATGTAGTAGAAGAACCAATAGCT.TTTAGCCAATATTATATAGAAATGCCGGCAGAGTGAGATGGAATACG.AAAGCCTTACCGATTTTGGGATT.CCGGAACAAGGTTGTGTAGCGGAGGAA.AACGACGCCAGTTTCGAT.TTTGATTGGCGGCCGATGGCTATCGCTGATCTCCTTAAAAGATTCATCATCATCATCTCTGAACCACCAATATTACTGATTGAAAAATC.GAAGTGGAGACGACGACGACGACGAGCGAGGTTGAATGAGCAAGGCAAAGCCGCTCGCCGTTGCTGGGGTTTTATCGTAGACACGTGACGCGCACGTGCAAGCTATTTCCTTGGGCTTG.GGCTTAGACTCATGAGATAAAGCAAATAAAACCCAAATGGGCTTTTTAGAA.AAGAAACCCAAATAACAGAGTATCTCTTCTTCTTCTTCGTGCA.ACAACCTAACCATG.GAAATTGCAATTTGCAAACATGG.CGCTC.GCGCTCTCGCTGTCGGCATGTTCTCCTCCACTCC.GCCGCA.CTCGTCGTGCCGGTTTTCGAACAAGCTGCTATGATTA
JJ=    42  MV=                GT.C.GCATAAAT.TTAGCTATTTCATCCTTTAT.T.TTAGTCA.TGAATGAGTAATCGAATGTGATGGT.GAAATCGTGATTTTTACATATTTATCAAACTATTTTCAGAAAAATAT.CCCAACTAGTTAGCGGCTGATAT.AGTAAACGATTAGTCAAGTCTCCGTTA.TGGTAGCAATTTATACTA.CAAGCAGTCTGACATTTTCACTACTTTTAGATGCATCATGAGAATGTAAACGTAATTGTTTCTTGTTGCTAAAATTGGTCGAAATCATAATGTTAGTCTCTCCATAGAAATATCCAAATATAGGAAACGAACAAAAAACAAGGAGATGTAAAATTAAAAAGAAAAAAAGAAAACAAAGAAAGCTGTCCACAAGTAAATTATGGTGGCTT.TCCATACATAACGGGAAATTTTTCTAAATATAGTAGTTCACTTTCTTCACC.AGGTTTTTTTTATCATTATTTAAACACCAACATTCATGTTTGT.CAAACTTCGCAATA.CGATTCATCTACCAAAAAAGGCT.TTAGG.TCAAACAGAAATAACGACCTAAAGCTATGTTTAA.AGCTTA.GCAGTTCTCCACATATATTTCAATATATAATCTAAAC
JJ=    43  MV=                CA.T.ATCCCTTT.CTTTTAAATATCGTATTCAA.G.TCCCATT.AATTAGACTTTTTGATTAAACCAAT.TGTTCAAAATTTGCTCTCTAATATGGCTAACATCATTAACCAAAATA.TGAGTAAGGATTTTTAACGCTAT.AATGAAATATATTTCGAGTACATAATA.TTTGAACCTTGTAGCTAT.TTTACAAAAAAAAATCTTATCTATATAGACTTTGAACTTCATATCTAATAATTTGGCTTCAAATTTGAATATAATTTTAAATTTTAATC.CATAAGTTTATAAGCTGAAGTTGATATCACTACTTGCATTAATTTTGTATATATATTTCTAAAAATTGATTGAAAAGATAAATTTTAACGTACGTTGTTGATTAACTTTTCAAGAGGTT.AAAAAATTCACATTAATTTCAGAAGTTAATTTTATAATATTTATTTTATTT.ACGTTGGATATTCACTCACCTATAAATAGTTTACATAGTTTCA.TGTCTAGAATACCA.AATTAAAAAAAAACATACTTCAT.TATAT.TCTTTTCATACACTAAGAATAAGTCGGTAAATTC.CAAGGA.TACGAAAATTATGGCTAGGTTAAGCTCCCGAACGGCC
JJ=    44  MV=                AC.A.AATTAGTT.TTAATATATCTTGACTTTTT.G.TTTTCCC.CAATTTATGTAGCAAAAAAGAGAAAATAAAAATTTCTTTAACCACCATCATATTATTGCAAGTCATGTGAAAA.CCAGTCTCTCGTCACTTGTACAT.TATCAAGAAAATAGCTATTAAAATCCA.TTTGTTCTCTTTATGTTA.TGAATTATTGAGTTCACAAAAAAAAATAAAAAAAATAAATACAAAATGTAACTTTGTAAATATATTTATTTTTACTATCTAAATTACTA.TTGCTATGTTTTCAGAAAAAATATTGTGATAACTAAATAAATTATACACACATACACTGATACACATAGACAATATATAGACAGACACACAATTAAAACACACGTATTGAATTATAATT.TGCTTCGTCGGGCTAACTAGTCTCGTGTCTATGCGTTGCACATAGTATACG.TATATGCATACAATTATATATAGATAGTACACTAACACCTAAA.CTCTCTTTCATATT.CAATAATTCTAATTTTGAACCCA.AAAAG.ACAAAAAACAATGTCGGACAGGGTCCATGAAAGG.AGCATG.GGAATGGAGGAAGAAGGCTCTACTAAAAAGGAAAAAA
JJ=    45  MV=                GC.A.TGAAAACC.TTCTTTATTTCACCTAGTCT.C.TTTTGCT.TTTTTCTCCTTAGCTTTCAAGATTC.TTTGCCATAGCCAATTGACCATTACATGCTTTGGCCTTTTCCTCGAT.ATTTTCCTCTTCTCCAGTGGCAG.TCCTACCAAAAAATTAGAAACATTCAT.AGGGGGCAAAACCGTAAC.CTAACCAAAGAAAACCTGAACTGATAGTGCATCTTATTCAAAGCCCTACTCTGTCCCATGTATATGTCTCACACTCTTCAAAGATGCTC.ACATAAAAGGGCTCTTTAGTAATTTGATACCTCGTGCAATATCTGCCACACTTTTTTTATAAGCAGGTGTCCCATTTTTTTCTTCAAAGGCTGAACAATCTTTGATGCGATGTTTTCCA.ACAACATCTTTATTATACCATTATTAGATTAAAGTGCGTGTGTGGAAATTT.GAATATCTCTCTCTCTCATAATTAGCTCATCAAGCTCCTCCTT.CATTTTCTTATTCG.TACTAGATTTCTCTTTTGCCTTT.TTATT.TGGTAGAGCTCTGCTGGTTCATGGATATTGAGCC.CTGCTT.GAAGTTTTGGGGGGTGTTTTTTTCTTCTATTGCGTGA
JJ=    46  MV=                GG.T.TTCTGTGA.GCTAGAACCGCCATGTTGTT.C.CATCCTT.TTGACGATGACGATGATGATGATGA.TGGATTCCGCAACGTTGAGTCACTCAACTTGAGTGTATCGTCCCATA.ATTGATAGTGGAAGAAGAGAGAG.TGATACTTTGGAACCTCTTGGTATAGT.TTTGGATGAGGAGGAAGA.ATACTTGTCGGTTTGTGATTATATAATAGCCGCCATAAGGCTCGTTTCAAAAAAAAAAAAAAAAAATTGCCGCCTTAAGGCCCATAATT.GAAAGACTACGTGTCGTTTTAGTTATCTGCGTCGTAAGGCCCATAATTTAGAACGTCGTCGTTTTATTTATTGAGGTTCCCGAGTTTTGCGTTTCCTCTTTTTATCCTTTTAGAAACGA.TTTGCGTAAGCTAAACGCGAGGTTCTTATCAGATTCTATCGTTGAAACGAC.GCCGTAACTTAATTCGATATCGTTAACGCGTACAACGTGCGCC.AAAGCATTTACGCG.CACTCGGTGACGAAACGAGGACT.CGGAT.CATCACGCGCCACCGCGTGGAGAAAAAGCTTGAG.TTTTCA.AAATTCCAGGTAGTAAAAAAGCAATCAGTTTCTTGTG
JJ=    47  MV=                TT.T.GAGGTCTT.TAATAATTTATAAACTTCGA.G.AGCCTTT.GAGTAAAGTTCCAACTTCAAAACCA.TGAGTGATTTATGTAGTAAATCCTTTATCTTTCGTGAATGGTGCTAA.CTTAAGAAGGACTCTCAAGCCTT.TGGGCTTTGTCAATCTTCACAACAATA.TATTTTTGACTTTTGAGA.ATTTATTTTACTTAACTTCTTGTAGCATTATGTTATCTATCCCTCTTGACTCTTGGTAAGAAAACCGTAGTTAAAAAAGAAAAAAATGA.CAAACACGTTCAATAAAAAGCACTGTTTGATAGGGATAATTATCTTATGAAATGGGCTCTGAAAAGAAAGTATGGAACTTGTAAGATGGGCCTTTAAAGGCTTATACACGAGAGACAAT.GGCGACGTCGCGAATCTAGTGGATGATATATAGATAATGTAACGATAGTAT.AAGTCAACGAAATTGTACTATAAATAGATTACAACCCCCATGG.AGTAGTATCACCCA.AGTTTCTGAAAACAGTAGAGAAA.CACTTATTTAAGCATACAAAGAAAAGAAAGCAAAAACTTC.CAAAAT.GGCAAAGACCCTCAATTCCATCTGCTTCAAACAACCT
JJ=    48  MV=                AC.A.AGTTAATT.AAGGCTCCAGTAGGATTGAT.G.TCAAGAT.TGAGCCTAGAAAGTACATACGGTGA.CATGGTCATGGAGGAGGAGAGCTGCGTAAGTGCAAGCTAGCTCACCG.GTGGCCATTGTAGGCTAGCTCGC.GTCCCACGAAAGATCTACAAAACCATC.AATAGAGCTCATCGATTC.ATAATCTGAACTTCAAGTGAAACATAAAAACAAAACGTGTAGAGTCTCTGAATCGAACCTGTAACCAAACAGAAGATTAGGGGTTAACG.TACGAGGTCACTATTTATTTCGATAGAGTTATTAGGGTTTCTAGAGGATTATTAATGTTTCGAAATGGGCACGTGAATATCATGTGCGGCCCAGAGAAAATTTAGGACTGGAATTTCAT.GGCCTATATAGATAACCAAAATTGTTCTTATTAAGCCTCAGAAGCCCAATA.AAAGGCCCAATTGGACAACGACAAAGCAGAACCCGAGTCGTTA.CCACACACACAGTC.GTCACTCACCACCTCACCGTTCC.TTATC.CATTTGGCTGACGCAAAATCGAATCGGAACCCTA.AAATCT.CTCCGAAAGCCATGTCTCCTCCTCCTGGATCTTTAGC
JJ=    49  MV=                AG.C.TAGGCTTA.TTTCATATCAACAAAAGTAT.A.TATTTAT.CTCTAACTAAATTCCTACAATTATT.TCAAAAACATAGAAATTAAAATTTGAAATGCCTATTCTTTTTTGGTT.ATACATTGCAAAGGTTATGTATG.TAATTTCTGATCTTGAAATTTAAGTTC.TTTAGCCCATATCTAGTT.GATTTTCACGAAATATTGTCGTTTACTCTCGTTTTTATATATAAAGCATGTACATATAACATATAATCAATGCTTCAAAAGAAAAAAAT.AATCATAACTAAATTGAAACGGGAAAACTAATTTGCTTTCGTGTTCTATTATGCCAAACTGTACTCACAATAGTCTTATCCTATCGACCCAAATTTAATCTTCCCAACTACTTACTCCT.AATTGAAACAAAATATAACCTTTCTTACTATAGCCTATATTTAAAAAATAT.CTATGATTTCTACATTTATATATATACGCACACGGCACATACC.TCTCATTCACCATA.TATGCCTCTTAACAATCTCTCCA.CAGAA.CAAAAGCAAAAAGCCTAAACCGGGATAATGGAAG.CTCTAA.ACTCTATCTTAACCGGCTACGCCGTGGCGAAGAGTCT
JJ=    50  MV=                AT.A.CATGAAAA.GTGGGTTTGAGCAAGAGACC.G.CTGAGCC.AGCGTGGCAAGCTCGATACCTCAAT.AGGCCACAACGGCTCCTCCTCTGGCTCGCCCTTCCTACCTCCCCAAT.CATGTCCATGTAATTGTAAATTT.TCCAATATATCCAATATGTCAACCTGT.TCTTGGCAATCAATAAAA.GCTTTATAACTCTCCACAAAATTAATTCATTAGCTTAAAGGTAAATTACTAATTACAAATATGTGATGTCTACATATACCAACATTCTA.TTTTACTAATTGCACAGAAAACACTTGGTTTAGTTAGTCCCTTGTCGTGTATAATCAAATCACCCATAAAAGGAACTTTAGTTGGATAAGATTTGGGATGTTTTCTGTATTTTGTTTTT.CCTTGGTCGTGGAAATACAAACGACGACGTTTTGAGTGGCCTTTGTTTTTC.ATCCTCTAGACCAAGTGTATATAAAACAGAGACGAAAAACGTT.GCGAAAATACGAAA.GGCTTAGAAATGGTGGTGACGTC.TTTCT.CTTCAGCGCCGCCTATCTTCTTCTTACCTGGAGC.TGATGC.TCAGTTTTCTTCTTCCAATGGAAGGTTTGGATATGGA
JJ=    51  MV=                GA.T.GGGTCGGA.CATGGGTTTCATATTGTGTG.A.TAAACAA.TATATTGTTCTATTATAATGATAGA.GAGTTTAAATGGTATGACTATAAAGGAAGATTTTGGAGAAAGTTGAT.GGGGTTGGAACGGCTAATCAAGT.TTCTATGCTATAGCCGTGTTAACTTGG.CGGCTTACGGTGAGAAGA.TGGCGGTTTTATGGGATACTTTTGTGCCTTCTAGCTCTAAGAACAAGATGATTTGGTGTGCGGAGATTACGATTGAAAGGCACGACATA.TACGAGATTTGCGGTAAGACTGAATGGTTTGATGTTGTGCTTAGAGTTCCCAAATCATATGAATTGGTACATGTTCTTGCTGCTACTGTTTGATTCATGATGATTTGGAGAGTTTGTGT.AGTATTGGGCTATTTAATTTGATGGATGATTGTTTATTGTTTCTATATTGA.GGCCCATTAAAAAATGATTTATATATTAAGCCCACAATTGAAT.TATCACACACTCGC.AATCTGAACGAGTAAAGCAAACG.CGTTC.GAGAACTCTCATAGCAGTGAAGTGAAGTCAAATC.CCTAGA.TTGACTTGCTCAACGGCGATTTCATCTACAAATTCTT
JJ=    52  MV=                CA.G.CTAACAGA.CAAAGAGGAAACGAAAATCG.A.TAGAAAA.AAGAAATACCTCAGTAGCACCCAAG.TTTTCGATTACAGGAATCTTGTTACCTGCAACAAATTAACCCA.GAA.AAACGAACGATTAACCAGAGCAG.GTGCGTTTAGGGTTACAAAACCCTAGA.AAATGTAATGGGAAAGAG.AAGAAGTGTACCTCGTAGATCCAATTCTCGCTCCTTGATAGCATTGAAGAAGTGAGGACTTTTCCAGATCAAATCAGCCGTGAGCTTCA.CCATTATTCTACTAGGGTTTTACTGCTTCGTCGAGCTCTGTCGCTGCTAAGCATTCAGAGGAAAGAGACAACAACAGTGGCTAGAGATGACATAAAAACGCAGCAAAATGACCTTTGCT.ATTAATTTATCACTTAAATAAACGGCCCATTGAATTGGCCCAGTCGGTTAG.GCCCATAAGTGTATCCCGATATTTATGATTTTGGAAATTAAAAAGAAAAAACAAATAA.AAAGAAAAGGACTAGTGAACGAT.TGAAT.CTTTTCTTCTTCGTTGGTTCCAACCCTAATCTAG.GGTTAC.TCTCTCTCTCGCTTCCTTCTGTTCTTCGCTTTCACAA
JJ=    53  MV=                TC.G.CCACTCGA.CGCCGAGACCCAGCGGTGGA.G.ATGTTCC.GGAGCAGAGGAGTCCATGAATCGCC.AACGCGGATACCAGAGAGTGTAGAGAAACGATTCAGGTGGCTTACGG.GGAGAAGAGTTTTGAGGAGAAGC.GAGGAAGAAGAAGTTGTTGTGAAGGAA.GCCATTGCAATTGCTGAA.ATCGAAGAGAGAGTTTTGGAGAAGATAAGATATATTTTTACTTACCTGCTTCGTGATGAGGATCCTATGAAACGACACCGTTTTTAATT.AGGCCCATTAGATAGTTTGGGCCTGATAATTTCTTAAATCATTTTCTCATAATTTCAAGCGCCAAAAAAAAAGAAAAGTAAATTGGGAAAGAAAAAAAGAAAACACACTTTCCCCGATG.TGTATCGTGAATATCGACACTAAGCACAGACACAGTAGCACTGTGTTTTGG.TTGCAAAAAGTCTCCTTCATATAATCATATCTATGGTTTTCGG.GTTTCAGCAGAAAA.GTCTTTTTTTAGATTTAGGGTTA.GCAGA.GCAAAAATGAGCCGTTATTAGTTTTCATTCAAGG.GTTTTT.GAGATGGAGCAGATGATATTCATTAGATAAGAGATTT
JJ=    54  MV=                TA.T.ACTATTAA.AAAAAATAATATTAGCAAGC.A.CTGAAAT.TATTGCCATTAATTTTATAATCTTT.TTTTTGGATTCCATTATTATATGAAACTTACAAAACAAAATCTATAA.ATCTACCTTTTACCCCAAAATAT.AGTCATTGATCTACTAAATTTTTAAAA.GAACAAAAAAGGGTTGAC.TTTTTTTGATATAGAAATATCACAAATTACAACTAGCTTCATAAAAAAGACAAAAAAAATGTATCTTGCTGTGACATCTGGACCAAGTC.AGGGAGGAGACTAATGATATACAGCCTGGAAATTAATTTTGACAAAATCATCCATTTATTAGAGTAACAATATAATTGAATTGAAATAACTAAGAAAACACATATGTCACCTAACAAAA.TCTACGCGCAACATTTCAGTTTAATGAAATTGTAATACTTGGAGAACAAAT.AGTAGACTAGAAAATATTGTATAAATAGTTAGACAATCATAAC.AAAATCTCACCGTG.TCCTTAACGAAGAAGAAGAAGAA.TGGAG.TTATTCAATAATGGAACGGCCGTTAGATTACGGA.GCTGTC.ACGATACATACATCTACGCCGTCGAGGACTTAAAGAG
JJ=    55  MV=                TT.A.GTGAACTA.ATTTAACTACTCATGTCGGT.C.TCTTATG.GAATGTGTCCATGAGTAATGCTAAA.GCAGAGATCTCAATCAATCATGCTTCAAAAATAAAGTTCATAGATTC.AAAAGCCATGACAAGATATCTAA.AAAATCATACGAACAGTTGTAAGTGTG.TAAGCACTAAAAAAAGGT.TGTTAATATTAATCAAGTGGAGACAAGGAAACCAAAATTGATTTAGCCAATAGCTGCGAAAGAACAAAATGGTAATTACGTCCAAGGAC.AAACAGTTACAATTATCATTTTCAGCAAGAAAGTCACACATTCATTCATACACATTTGTCTCGTCTGCATTTAATAACATTGACAC.CAAAATGGTTGGGAAGATTACCCAATTTAAAG.ACTTCGGTGGCAAAGCACGTCTAATAAATATACAGTTGGGTTCCCTTCTAT.TAATTACTCAACACTCACTTCTATATCACAGTTTTCTACTAAC.TCTTTCCTTATTCT.TGTACCATCCTAAATCAGTAAGT.CCTTA.ACGTACGCACCATGTGTACGTTAGAGAAGCGCGG.CGATCT.CTTTCTCCTAACCCTAACCGGCGAAGACTACTGCAAT
JJ=    56  MV=                TT.A.TTAATAGA.TTTGCAGATTAATTGAGGCA.A.GTGTGCA.GGAGATCTACAACGATGTACAATTA.TAGCCGTTCGCCAGGATTATACGCAGAGAAGATATTTTTGGTATCCA.TCAAGCGCATGGAGAAGAAGAAT.GAGGTGTCGTATATCGTGGATCTAATA.AGGGAAAGAAATTATGCA.TAATAAAATTGTCTATGTAACAACTCTCGTAATCTGTAATAGAAAAAAAAAAACTAAACGACCTAGATATTCATGCGTTAAAATTGGTT.GTTTTTTTAGTTATCAATGGAAAACACACCACATCAGAATTGGTGGACTTGGGCTAATATATTTATGAAAACAAATAGTTTGGGGCTAATGTATTATCTAATGGGCTAATTAATAAAAC.TTAAACGAACTATTTCTAAGGCCCATTAAACGATAGGGTAAGCCCAAATCA.CTATCTTACGCCCCTCTTTATATTCATCGCCACTGAAACTGAG.AAAAGGGTTAGTTT.CGCTGCGCTGTTTCAAGGGTTTT.CGTTT.TTATCTTTTCCTCCGAAGAAGAAGATAAGAGGTT.GAAGAA.GAAGAAGATGCCAGGTCCAGTTATTGAGCTTGGAATT
JJ=    57  MV=                AG.T.AGACAACC.AAATATGGATCCTTTAATTG.A.TTTGTGA.TGTTTCTATTCATTTCGAACTAAAT.GAAAACATCTCATCGTAAATAATCACACTGTTAAATTTCATTTCACA.AAAATATCATTTGATTTCTGTGT.GGACGAAATTTCTTGTTAGTTGGCAAG.AACCGACATAAAAAATAT.ATTTCATACGTATAATAGTATGTCAATAAGTAGGTGGTTGCTTACTAGTTACTACTACACATGGACGATTGTATAAATATTAGACCTCA.TTCACACAACTCTCACTCTCTTACATTTAATGTGCAAGAAAATAAAAAAAACTATATACTATAGAC.GTGTATCTATATATGGTTATGATATTAAAGCCATCCATTAAATGTAATTAGT.TGTTTGTTGATTGTTGCTCTCAAGTCTCACCTAAAGAAAACCTTAGGCCTA.CAAAAATTAATCACTATCTTTATAATTCCATCTCCAACCAATA.TAATAAAAATAACC.TAGACGAAGAACAAACAAAACTC.TCTCT.TTCTCTCTCTCTCTCTAATAAGTAAGGTTTTGAT.CTTTTT.CAAGATCAAACAAAAACAATGGAGTTAGAATCTAAAC
JJ=    58  MV=                CA.T.ATCCCTTT.CTTTTAAATATCGTATTCAA.G.TCCCATT.AATTAGACTTTTTGATTAAACCAAT.TGTTCAAAATTTGCTCTCTAATATGGCTAACATCATTAACCAAAATA.TGAGTAAGGATTTTTAACGCTAT.AATGAAATATATTTCGAGTACATAATA.TTTGAACCTTGTAGCTAT.TTTACAAAAAAAAATCTTATCTATATAGACTTTGAACTTCATATCTAATAATTTGGCTTCAAATTTGAATATAATTTTAAATTTTAATC.CATAAGTTTATAAGCTGAAGTTGATATCACTACTTGCATTAATTTTGTATATATATTTCTAAAAATTGATTGAAAAGATAAATTTTAACGTACGTTGTTGATTAACTTTTCAAGAGGTT.AAAAAATTCACATTAATTTCAGAAGTTAATTTTATAATATTTATTTTATTT.ACGTTGGATATTCACTCACCTATAAATAGTTTACATAGTTTCA.TGTCTAGAATACCA.AATTAAAAAAAAACATACTTCAT.TATAT.TCTTTTCATACACTAAGAATAAGTCGGTAAATTC.CAAGGA.TACGAAAATTATGGCTAGGTTAAGCTCCCTTCTTCTT
JJ=    59  MV=                TT.G.CTTTGCTT.CTCATCTTCATCACACTGAT.T.CATCTTTTCTTGTTGCAGGTTTGAGCACAGGCT.CAAACGCTAACAGTTACTTTGTTTGTTGAATTCATAGTTTACTAGTC.CATGTAGCTTAGTGTGTTGGATC.AATACATGATCATATCAATATTTAAAA.CGTTAAGGTTTTTGTTAA.CGTGAAGGCTTTGTTTTTGTTCGTCCTCAAGGTTGTAATCAGATTTGCTTCTTTGTTCTCCTCATTAAGAATTTCATGCTTAGATACTG.TAACTGGTTTCCTTAGATTTCATCGCAGGTTTTTGTAGTTCAGACATAGATCTATTGCCATAAGGCTTACTTGATTGATTGTCTGTTTAATTTACTTTATAGTTTGTTTACAAATCGTT.GGCCTTTCACTCTATCTATCTAAAAGATCACTAATTTTAAATATCTCTCAA.ACTTTGTTGCAGAGGCTATGTTACAACCAGGAGGCACTCCCAC.CAAGATTGTCTGTT.TGACTCAAGTGGTTACAGCTGAT.GACCT.TAGAGACGATGCAGAATATGCAGACATAATGGAG.GACATG.AGCCAAGAAGGTGGTAAATTCGGTAAGCATTATTTTC
JJ=    60  MV=                TT.T.TGAATAAT.TTGCAAATTTAGTGTCATCT.T.CTATGCT.TGGATAAGTTATGACTTATGAGACG.TCAGTGAAAGCAAAGATAGTATTGTATATATATTTTTTTTTATCAGA.AAGAAAGATAGTATTGTAGTCGG.AAAAAAACTTAGCGAAAGTTAAACATCCATATATCACACACTAATT.CTATAACATTGACCAAGAAAGTAATATGTATAAATAAAATTAATAACCAAAATTGAAGTTATATATTTTGTTAGTAGAATAAAAATATT.TTGTTTCCACGAACTCATATCTGATTTAATTTTAGCCTTTTAGGTGCATTAAGCATTTTTCAAACTAATGTTGGGTTCGTGGAAACGAGTTTGTAAATACATGGGCTTACGGGCTTTAA.GAACCTTTTAACGGCCCATATTTGGTCACATTCGAAACAAGGCTACCTTGA.AACCCTAATCATCGAACATTAAAACCTGATTTTACTGAAACTG.TGCTGCGAAGGAGA.AGCCGCAAACCATTTTTTGTCAA.TCTAG.GGTTCTTCTTCGTACTTGCAGATTTCGCCTCCGT.TTTCAC.TACGGTTAGTCGCAAATAGTTGATATTTTTATGAATA
JJ=    61  MV=                TG.G.TAGTGTCT.TCTCATGAATATATGCATAA.G.ATTACTT.CATCAGAAAATCACTAAGGCTTTAT.GTGAAGAGTCTCAAAGTCGTAAACAAAAAATATTAGTAATAGCAAGT.TAACAACAATTGAAGAAAGATTA.CGGTAAGAAAACAGAATCGAAACTCTC.AGAGAGCAGTAACTGCAG.AATTTTTAAGATATATTTTAGTAATGATTATATTTTATTACTTTGCTAAGTAAGTAAGATATATTTTAGTAATGATTATATTTTATTGA.AATCATGAATTTTTAATTTGAGGAAACACTAGAATATCAATTGTTAGGGAAAAATTGGATTTGTTTTTAAAAAAGAGATATAGAGATTATTAACTATAGATGACAAGATTTTTAAATAA.TTTACCTACCAAAATTCATCAATCAAATTTGTAAAAATATATCTTTATTAT.ATATATATATATATATATATATATATATAATCTTGTTTGTGAT.ATTTCAGTGTACAC.TACAACTATTGTCATTATAATTG.TAATT.CAGAAACTCCAATTATCACACAAAAATGACTAAA.TCCATC.ATTTCTGCTTTCTTCATCATTCTTATTGTGTTTGCTA
JJ=    62  MV=                TC.T.TTAAAGAA.GTCAATAAAAACAATTTAAA.A.TGGCTTA.TATGGACAAAGATAAGAGTTAGTGA.CTGGAATGTGCCTAATTATCAAGTGCATCTTACATTATTGATCTTGT.TGTACTTACTAAAACTAAAAGTG.CAATTTGGCACGTCCACTCTCGTAGTT.GGAGGTAGTTAGAAAATA.TTGACTTCTTAGACCGTGCCATGTTAATACCATTTAATGTTACTGGAAACAAATACTAATAAATAA.TACGTCACTTAAAACAAAATGT.CTATACAAATACTATTAACATAAAACAAAATCTCTAGACCTGTATTACATCACATGCATCTCTTACTTATAAACAATAAACTTCTTTATTGTATGTTTTAGGGAATAAATATATGAGTT.TGATGTCATATCATGTTTTTTTTTTTGTTATCTTCATACTTTTGTGTTGCG.TTTCTGTTGATTCTCCTTTTATGTATCCTCTCGGCTCTCTCGT.TAATCTTTTATTAC.ATAAACTCGTGCATCAACATAAA.CACAA.AACAGAAGCATGAAGATGAATAACAACGACGGCC.AACATA.ATAAAACGGTGA.CATTTCCTCGAAAAAGGAAGAATC
JJ=    63  MV=                TC.A.AAATATTA.TCTGTCGACCGACAACGGGA.G.TTTCCGA.CGATAAGGTTTGTGATGAAGCGTCG.TTCTCCTCACAAGAACCCAAATTGCATAACACGTGTCTTAAAACTGT.CGTCCATATCTTGTACTGTTTTG.TAATTAGTGGGCTTTATTAGGCCTTCC.TTCGTACTGAATATCTAT.TTGAGTTTTATAAAAAATTTGTGACGACAAAAAATATATATACTTCATATAAAGCTGTATATGATTGAAATATTTATAGTTCTACGGTT.TTCTTGTAAGCAAAAGTGTATGGTTTCACTAATGTGGTTTTGGTCTAGTGGTAAATCTTCCAAGTAAAAATACCGAATTTCGACGTTCGTTGGAAAGAATATTTTCTCCAAAATGAATT.TTACAAGTTATGGTTCTCGCCTCTATAAAAAATAACGCTTTCAAACTTGAA.TTTCTAGATATTAAAAAATATATATATATGTATATGGTTTTCC.CAAAATAATTATTA.TCATTATAGTTTTCTGTCTCTTG.TACTT.TCTATCTTCCAACCGTTTTGAACGGGTCCGACCA.TCACCT.TCTTCTCCCTCCATCGCTCATTCTATCTTCACGTTCT
JJ=    64  MV=                TC.C.ATAGTCTT.AGATGATGCTCCAGGATCCA.G.GCCTCCA.TGCGTTTTTTCCCTTAGAATTAAGT.CATTAACATTACAGAAAAATGTAATATTTGCATAGTTCGATGTGTCG.ATCGTCGTATCTTACGTACTTCA.TTACTCTCATGTCTAACGTATACGTAT.ATATGATTAGTTAAATAG.TTTGACAAGAAAATTAGGAAAACAATATAATTTATTGCACATCAAAGGCATTTGTTGTTAGGGTTAATTATCTGATTTGGTTGGTCTCC.CAGAGAAGAACAAACAAACAAACCCTAATATCGATCGACTAGTCAAAACTCAAAAGCTCTTTCGATTTTATTCACTGTGAGTGTGAGTGAGCTATCCAAGCATGAGGCCTCTCTACCTA.CTTTTGAGGCTAATGGGCTATTATACAGGCCCTTTTTGGCCCAATTACAAA.AATGTCATTTTCCGGGAATATTATAAGGCCCTCGCTAAAGGGG.TTTAAGACGCAAGA.TGTGTTCAATCGGAGTAACTGCT.CTCTG.TTCTCCGGCTAAATTTCATCATCGCCGGGAACAA.TCACTG.ATTTTTACTCCGACCCATTTGCGTAATCCATCATTAG
JJ=    65  MV=                TC.C.CTTTTCAACACACACCGCTCGTATTTTGC.A.TCAGTTA.CACGTTGAAAGTATTAAATATTGTA.ATATTTTAATAAATAGTCATCGTGGGGATGTAGCTCAAATGGTAGAG.CGCTCGCTTAGCATGCGAGAGGT.ACGGGGATCGATACCCCGCATCTCCAC.TTAGTTACTATTTTAAAA.CAGTTTTGTTATTTAGTGAAAAAGTCAACTATTGAAAGATAGGTGAAAACTCCGTGAGTCTCAAGCAAGACCCACAAGTTACCTGAGCT.TTTTTCTTTTCTTTTCCCGGCAGCTACTTGGATGAAAAGAAACAGCTGCCGTTTCAAATTCACTCATTTTCCGACAGTGAACAGAGCCATATAGACTTGAGCGAAGAATCTTTTTGCCT.TTTCTCATCTATTGGCTAATCAGAAAAATTTAATTCCATTGACTTTTATTC.GATTACCTCATTTTCTATTATAATATACACAGAGGTACCAAAT.TTCAACAGTAGTAG.GCAGATACCTATTGTCTTAGAAA.ACGTT.TTCTCTTTGTTCTGTTTCTTGACACAAAGGAAGA.AGAAGA.TGGAAGCAACATACGATCGTGCTAGTGACAAAAAAAT
JJ=    66  MV=                AT.A.AAACCCAG.ATCCGATCGAACTTTGGCTG.A.GAAAATT.TGTTTGTGGAAAATTCGAAGAGAAA.ACTAGCGAGCAAATCCGTCCACTGTCCCTTTTTTATTATTTTCAAGC.AATGTCCACGATTTCTTAACTCG.ATAGATAAGACGTTGTACTTTAATACT.TTAAGCACTTTCCAATTT.AATGTTAAATTTCCTAATAATTATTGTGACTGAATGTTTCTTAAATAAATGAGACTAATCTTCCAAGCTAATAAAATATCTGTTTCGAA.TAAATTTTAATTTATGGACCAAAAAAGTCGATTTAACACTATTATTATTTACTGCTTGATTTATGTTAAAACGCTTTTATGGGTAAGTCATCCAATAATATATTCCCACGTAAGCATCA.GATCTCGGCGGCGCGAAACTACGCGGCGTTCGCTTAGCACAAAAACGTAGC.GCAGTTTATTTAAAGCAAAACAAAAAATTCTGTTTTCACACTT.TTGCATTGCAGCAT.CTTGTAGCTAACAACATCATCGG.AGAGA.AAGCAGCTTCCCCTTCCCGGAGATATCGTACATA.AGCTAA.AGCAACCTTAACCTTCCTTCTCCACTGTCTGAAAATC
JJ=    67  MV=                GT.A.ATAGATCC.GAGAAGAAACCGAGATATGA.T.GATCGTG.ATTCTGAGAAGCATCACAGGAGTGT.GAAGGGCAAAGAAAAGCATGTGTATGAAGCATCTGATGATCCTGAAG.AGTTTTCTGACAGATACAGAAGC.ACAAAGAAAACTGAATCTGATTCGGAA.TCAAACCGTAGAAGTAGA.AAGAAGAAGCATGAGTTGTCTTCCGAAGAAGAAGAAGGGGAGTCTCGTAAGCATCGATACAGCACTAATAGAAGGAGAAACTGAGTCTA.TGCTATGTCAATTGTCCTGGACCAAGAGTTATGGTTCCGGTCTGAATGAGATTGCGAGATAATGTAGTAATGTACGATTGTTTTTTTTTTGGTCTATGTATACTGGGTTTATAAAAGCT.TAATGAGTCCATGACTCTTTTTATTATTCGATAAAGCTAAAAAAAAAGATT.ACGTTCAGGAACAACGAATAAAACGGTGCATTTTAACTGTTAC.TTTCCCGCCAGGAG.TCATTGGAGAGCAAGTGAGAAAA.TCCAT.GTCCTTGATTCACCGACGGCTATATCGTATATCT.GGATTA.TCGTCTGTTAATGCTTGGAATTTGCAGATACGAATGC
JJ=    68  MV=                CT.C.TTAAAGAC.CCACCCACACCCCCCAGTAT.G.TTACTTT.TTCATTATAATGTCGACACTATTAT.TTTTGGGAAATGTTGCTCTACATGATTTTTATGAATTGAATCATATG.AACACTCAAATACAAAGGTTTAG.GCATTCTTTTGAAGATCATATATAAAA.AATTCCTTACTCCTTGTA.CCATATCTAGGAGATATCATTTTATAAAATGAATAGAAATGGTAAAATCCATATTTAAAAAAATTAATAAATCACTTCTCGTCGAAAAT.AAAATATAGCTACGGAGGGATGTTTGGTGTCCACAGACCAAATATCTGAAATTATTGGCCTACCTATAAAGACCTGACGAATAATAATTGTATCTTTAATCATATCATATAAAATTTAA.GCATTACAAGTAAA.TACGTAGGCACGAATTAAATAATCAATACACCATAT.GATTGCGTCTATATTTAAACTGATTGGCATCGTAACACACAAT.TCCCCTCTCCAAGC.AACAATCTAAATTTTATAGAGAA.AAATA.AAAAAGTTTTTCTTTTTCTTTATAGAAACAATAA.TATGTT.GTTAGGGAATCGACCACGGCCTCAAATGCTCTTAGGC
JJ=    69  MV=                TT.C.TTCTTCTA.TAGCCGTTGAACTCTTTATT.T.ATTTCAC.TATTTGTTTAGATTGTGTTGTATTA.GTGTGTGGTAAACTTATTAACTTTAAACATTGACCTGCAACTGAAAA.ATTATTGGATCACCAAATCTCAA.ACGTTTTTATATGTAGTCAGTCACATT.TTGTGAAAAACGTTCGTT.AACTAAATCTAATCTAAATAAATGCTTAAAACTCAAGAGCAATTCGTATGTGAAACTAAATGGGACAGATTTATAATAAATTTTCTTTT.TGTTTAAAAATGGCCGATGGTCTAATTAACTACTTATAGTAGTATTACTGAGTAAATATTGTAATTAATGAAAACGATAGTATATAGGATAGTATATATGATAACGTGATGATTCATAA.GCATATTTATTATTTTATCAAATTAAACTATTGGAGTTGGAGATACCGATA.CGACTCCACTACATCTATGAAACCATTTTCGTGTCTTGACTTT.GGTTTGGTTCAACG.AAGACACATAGAGGAAGAAGTCG.CCGGA.GAAGTGAAAAGACGTTGATGGTGATTATGAAGAA.GATGAA.AGATTCAGTCTTGTTCCTCGTCGTAGGCCTCTTAGAA
JJ=    70  MV=                AC.T.AAAAATAA.TGGTTTAAATTATATTTGAA.T.ATAATTT.AATATATATATATATATATAATTAA.TACTATTGACTGGCATATATTTAATCTGAATGCAATACACAAATTTA.TTCGTTTCTTAATTTCTAGTTTT.CTACTTGTAAAAATATAAAACGATAAG.CGTAGCTCAGTAGCTGCA.TAAAGAAGATTCGTCGTCTCTCCTCCAAAGTGCTTGTCATTGTAACTAATACCAAATACTATGAAAAGAAAAAAACATTTATCCTGCTC.AGAGTTGTTGATAAGGACTAAAAACAGCTTTCCCAATTTCACATAAAGTTAAGAATAAGCCCATTGAAAAAAAAAGGGTCGCAAGAGTCAAAGACTAGTTGTGTGATAATTTAAGAATA.TGGTTGCAAATAGAAACATAACATTAATTAATAATTACT.ATACATTCACA.CACGACTCGCGAGGCTCCATTTACATAAATATCCCTCAAAACT.CCATTACTACTAAC.CTTCTAATCTCTTCGCCCACCAA.ACAAC.CAAAACCTCTCTGCAACCAAAACGCTAAACGCAA.CCAAAC.TCTACAATGACGGGGAGATACTGCGACCAAAGACCAG
JJ=    71  MV=                AA.G.CGACATGT.GATGCAGCCCATTCTTTACA.C.GGAAGGC.TATATGATAACCGGATTGTGAAAGC.AGAATATGTTTCTAAAGAGCTTTACCAAATCCGGTTCCCAAGTGGGT.AAATAATCCCACAACAAGTGAGA.CTCTGTGATTCTTCTCATCTTTACCAC.ATAACCGGTTCAAACCGA.GTTCAGAGATACATAGCATCTACAATCAAAAACCCTTCAAAAATCTCTTTGTAATCGTTGGGATTGATCAGGTTGG.ATTATTCATCAC.CACCTGTGTCTCGTTACTTTTATGTATTAGAGAATCCAAGAAGGGAAAGATGAAACCATACTATTGTGTTGGTGGCTATATGGACCGGTTTGCTTACTGAAAAATTGTTGTGTTAAAAG.AGAACGTAACCTTCTGAATGAGAAAGCGTCTTTCATTTTCTACAAAATAAT.AAATAAAATGAACCCAATCTCCTTCTTTATCCAAATCCTCCTT.CGAAGCAGAAGTAA.CAGCAACCAAAAATGACGACAAT.GGCGA.CACAAGGCGCTTGGCTACGAATGACCTCATCAGC.CAAGTC.CATGACCAAGTCAACCGTGACTTCAAAGGAGAGGAAG
JJ=    72  MV=                TG.G.TGTACCTC.TTAAATATGTTATTTATCTA.T.AAATAGT.ATTAATTAAAATAAAATTTTCTAAC.ATTCTAACGAAAATATCAACCCACGGTATACCGCAGATCAATCTCTA.GTAAAATACATATTTTCCACACA.AAAAAAATGGTATTTTTGTAAGATTTC.CCAAAAGAATTAGCATTT.TCTACAAAAACAAATTCCTTCTAATATTCAACAATGATAACAAAACTTCTAGTGGGCCTTCAATGTTGGACCGACCATATTTTTTGTGC.CTTACAAAGAAATAACCAATCTTAGTACACTTCAATCAACCTTATTGCGGAGCTCGTAAATGTTCATGAATCTCATTCGTATTTCGTTCGTGGTGTTCCTAACGGCACCGTTTTATTCT.GGATTGAGTACTTTTCTTCTTCTAATAGATTTAATTGGGCTAATGGATCGG.CCCACTTCGGCCCACGGGCATGAATATATATGATCCTAATAAA.GCCAGCAAGGACAC.GGAGCCAAGTTTCATTCAATCTA.AAGAT.GGGGAAAACGAAGCGATACTGGTTACTGAAAACA.GAGCCA.AATGAGTGGTCATGGTCAGACCAAGAATCAAATCTTT
JJ=    73  MV=                TT.T.TTTTGTTA.AAGTATGACTATATCATTAA.C.AAAAAAG.AAGAAAAAATGACTTTATCTTTCGT.TGATGTAGACGTACGAGTAATAATGTATGTCAATAAATTTAACAATT.ATAAAGCAGTCTTTATTTAGTGT.AGAATACGAACAGAGCGATACATGGAT.CATTATCAAAGTTTAAAG.TTAAACTGGTGTTACCGACTTACCGTTACCATATATCTCAATACATGGATATATATTTCTTATAATATAAATAGATAAGTGTGTGAAAT.TATTTTCTTAAAAAGATAAATAATCATAACTACAGTATTATAAATACACAAATTAAGAAATATGTAACGTGTTTAATCCTTGGTTTGATCAGAACTTTTAATTATCCGATGTGTATAAA.TTTTGAAGAAGGGCCTATAGTTTTGTTTCTTGATGGGCCAAATCAGGCCCA.ATAATGTCGTACATGGTTGTTCTTCATGTACCGGAGATTCGGC.GGCGACGAAACCGT.CCTCATTGCGCCGCCGCAACTAC.CCGAC.AAACAACTAGCTTTCGTATTACTTCCTTGTATCT.GATTTG.ATAATGGCGAAAACTAAACAACAGAAATCTAAAACAT
JJ=    74  MV=                AG.T.CAAAGAAA.TGTACATTTGTGTTGGAAAC.A.AATCAAA.GTTGCTTAATGTTGAGGAATGAGGA.GTTTATGTTGGGTTAAATCTTGTGTAGATTTGGTCTGGAGGATAGTG.TTGTCTACATGAAAGGCCAAACT.AATAGGCCTGATCTGCATGTGTTTGTA.TAGTTCAGCCCATGTGTA.GAAAGATAAGAACTAGGCTTTCCAGACACATGGTACTGAATCACTGATAGTGATCCATTCCATAATCTTCCAGCACTATTGTATTATTG.TTTTTCTATTTGTTTCATTAAAGATTGTATGTCGATAAAAGGGCCTGCATTAAGAGAGTCTCTCTTTAGTCAAGCTTCAGCAACTCTTCTTGTCTGTCTGATATCCTTCTCCACTCGGT.CAGCCTCTCTTCCTTGTTTAGTCAAGTTTCAGTCAGAAGTCGAGCTGTCTT.TTCTTTTTTGAACTATTTGTGTAATGATTTATAACTTTAGATG.GAGCTTATCTAGAT.AGAATTGAGGCACAAAGGGCAAC.AAACG.TGCATGTCTCGTGACCAACTGAGACGAAGATCCT.TCCCTA.TGAATCTGATAAACAACAGCTTATGCTCACTATTCTT
JJ=    75  MV=                TC.A.CTATGTCA.TTCGTATTCTATGACGGAGA.A.CGATCGA.AGACCATAATGGAAGACAGGAAG.A.GAATAATAAATTTCTATACCCTTATGTCGCGTTTGAACATGACAATA.CGTGAAATAATGGAAGAGAATGA.ATATCGTTTTATCGACAGAGAGACAAA.ATCCCCCATCTTTTTAAA.TTATTATACTGTACATTTCACTATTTCATAATAATAATATCTTCACTGAATATACAGTAGTGTACAATTAATTATTTCATAGTTTATCC.AGTTTCAATAATCAGTTTTGGTCATGTACATAAATATAGTTTTAAATCACTATTTATAGGGAGACGAACAAAAAAGATCAATTATGTACAAAGTAGCCCATATTTTAAGCCACTTTGTC.GACACCGTAGAGATAAATACATAAATTAATCATCTCTAGGGTTAGATTATT.AACAATAACAATGTAGCTATTTTATAAAAGGGGCACAAAGGGC.ATTACCAAAGAACA.AGTCCACACCTTCTAGTCTTCTT.CACTT.CGTTTTCATAAAGAGTCTTTCGTAAGACCAAAGA.GCCATT.TTCGATTCCAGGGCTAAAACTAGGGTTTCACATAATC
JJ=    76  MV=                GT.C.TTAAATCT.AGGTTAAGATCTTTGTTCAA.C.TGGTAAA.ACTAAGACATCTGCAATTAAAAACA.TAATAATGAACATTATGTATTACTATTAACCAACATTTAATATGGTC.TTCTAATCAGATTTTCTCACATC.AATTTTCTTTCATCTTTCTCACAACAT.TTATCGTATGTTTTCTCT.CTCAAATGATTTCCGACATATGGCTATCAATCTAATGTAACTTAGATCTCTCTTTTCCTTTTTAGACTGTCGCATCTTTCATTTCCTTA.TTGACCTCAAACGGCCTACGGATACTAAAATCCACTTTAGCACACAACCAAAAAAAAATTAAAAACTGTATAGAGGTAACAGTGACTAGTAGGCCGATATTGGGCCAAGAAGTAGGAAA.TTCCATTAAGCCAGGCCCATTATAAAATGCCCATTTAAAATTTGTTTTGTT.ATAGGATCACACGAAAGGCGGTCTATTATTTTGTTCGTTCTTC.GTTTATTCACAGCA.ATCGATTTGTGTGTGTTTCAATT.TCTAA.TAGCTTCACAATGGCATCGTCTGGATCAGCCGAC.GAAGAT.TTCCAGTCTCGCGTTGCGAAGATCTTCGGATCAGACA
JJ=    77  MV=                TA.C.AGAGGTTC.CTATGTTTCCACATCTTTGA.T.GGAAGTT.TTCCAATAAAAGCACACAAAATGTG.GTCTCTAGTCTATACCTTAATTTAGCTTATATTCTTTCCTCCAAAAA.TGATATTGACCAACGACTTGAAC.TCCTTGACTTATGTAATTTTTGGTCAA.CACTATTACTACAAATTG.ACCCACGTACATACTAAAAGAAATACACAACATAATTACAATATTTTAATGTTGACAAGATAAAAAGAACTTTATGTTAATAATACGAT.GTTAGAAAACGTATTAAACTAATAACATAGACCTATGATGATCTCCCACCCCTAAGTTTGTTTATTTAGGGAATATCGTACCACAGAAAATCACTTGGAATTGGATAACACTAGTTTTT.AGGTTTTTCTTTAACTTTTGTTTTCCTTTATTTATTTTTTATTTTAAGAAA.AAAAAAATGAAGAAGAGAGGGCTATATATAGCAGAGCCATTCC.CGCCGTGTCAGTCA.TGCAGTAATCTGATAAAACCCTC.CACAG.GTTTAATTTAGAAAAAACTCATTAATTAGTTTCCAGATTTG.GAAAATATATCTTCTTCATCTTTTTTTCTTATCATGA
JJ=    78  MV=                TT.G.CACAAACT.AAGAGCAAGACATATGAGTT.A.GGATACT.TAAAAACCTCGTAGCTCAAATCTTT.CAAACTATATAGTGTGTTGATGACTGTATAAGTCTCCACATAAATGG.AGTTGGTTTCGTCTATTTAATCT.ATTTTTACATCACTCTACTATTTACCT.AACTTACAATAATTACCA.ATCTTTCTTCTTTTATGCCATTTACTTGCTGCTATAGAAACTTCTTTGTTTGAAATACAATCAGCTAACTCCTTCTTCTCTTGATTCTT.TCTTCTTCCTATTTCTATGATTATGTACTTTTATCCATTTAATATTGTTTTATTTTCTCATTGATTTCCTATAAATACCATGGGAGACGTGTTTCTCATTTCTTCTGTATTTAATTTTA.TTTATTTCGAATTTTCAAAATCCAAACTATAACAATAAATGAGTTTTATTT.TTCTCTCTTCTTCTCTATAAATACGAAGAGCGAGAGAAGTGCC.CACTGCTAATTTAT.ATACAGACAAAAAAATAAAAATT.GAACA.ACAAGTTTTTTTTTCCTGGCTTCTAAAAGAAGAT.AACTAA.AAATTTAACAAGTAAGTTCAATATTTTCATACATTCT
JJ=    79  MV=                GG.A.GTGGGACT.CTCCACCCGAACTCGTCTCC.A.ACCTTGA.AATCCCTAGGACCTTCCGCCGCCAT.GGAAGCCACCACAAGGGCACAAATGCAGAGCATTAGTGTTAGATTAC.AAGTAGATCTCATCATCATCATC.ATCATCTTCTTGTTCTTTTGTAAGTAT.ATAGTATGTTTGAGAGGA.ATTCGTACGTAGCTTTGATGGTTGTGTGTAAAAATGAAGGTGGCTGGCTCTGCTTTATATAAACAAGGAGAAGGAAAGTGGCGGTTGAG.CTCTCCGAGGCCGAGGAGTCGTGGAGATGAATTTGAAACGGTTTTTATTTAATTCATTCATTCTCCTTCGTGCTGCAAGTCATGGGCCACTTCTTCTTCACCACGTCATCCTAATTACT.GACGTGGACCAATCACCTTCTCCTCTGCGATTTTCTCTCTAAACGCTGCGT.TTCGACTCCCCTGTTGTCATTTACAAATGATGATGATCGGAAC.TAGAAACTAGGTAG.TTTCTGATGGCGGCGGCGGCGAT.GCACA.CATCGGCGGAATTCATCAATCTGAAACCCAACAT.GTGGAA.GAAGAATCCTGTTCGGG.CCTCGGGTTCTTGCCAACT
JJ=    80  MV=                TC.T.TCACTTAT.ATTGGAAAAAACAACATCCA.G.TTGTCCA.CAATCATCAAATGATATGGTATACC.TCTCTAGTCTCTATTATCATCCTCATTTGACTTTATTATTCATCAAC.TTGTTCTTCCTTCAGAAAATGAA.ATCCATTTCAACTTTTTTTTTTACTTT.AAAAAAAATATATTTTTT.CTTTCTCTTTAATTATTCCACATACAACAATACACTGATAATCTTTACGTTAAATTTATTATGCACTAAATTAGAATGCTACTAGATAT.CAACTTTGACTACATCGTAAATTTTGGTGGACAAATATGATATATAGTTAAAATAAACTAAAAATGGAAGTTGTTGTATAAAATGTACGTGTATAAATCATTTGTAATGTCTTATTT.T.GGAACTATCATATTACAAATAAATAACTGAGTCAGTTAGAAAAACCATACA.GAGCAATAGGCCCAGGATGAGTCAAATATGATTTAACGTACAG.AACAAGTCACTTTT.ATATCAAACAATGACGTGAACTG.AGATA.GAAGATGGTCGTAGCGAGCAATTGGCAGGTGCGC.GCTTCT.TCCCCTCGATCATATTTGAGTCATCCCGGGCCTGACA
JJ=    81  MV=                GA.A.AAGATAGC.CATGAATCATATTCAAGCAT.C.AAAACTG.ATTTAGGTATCTCCGGAATCATTGG.GAGAAAAATTAGGTGACCTTCATATGAAAAAGATAGAGTAGACTTTT.TTATTTAACACTACTTGGAAGAC.TTTCTTACCTACTCTCACTATAGACCC.GATTCGTCAGAACCGGGT.TTTGGATTCAATTTCGGATAACCCCTAAATTGGTACGCCAATTCTCAGTCACTCGGAAAAAAAAAAAACCTCACCTTTGTCCACGAATC.GCAAGTGGGTCATAGAAAAATCGAAGCTTTTGACTGATCTCAGTCACTTTAGTCTCTCTGCCCACGACCCTTCTCGTCTACTAAGGGTTATCTCCATTTGCCCCTCTTCCTGACAACTT.TCAGGTATTACTTGTCAATAAGATGTGAAATTGAGTATGTGCATCAGATGT.TTCCTCTAGATTGAACTGATTCCACCTTTGATATGCGCAGACA.CGAAAACTGATGGG.TGTGATCAATGTTCAGGGCTCTC.CATCG.TTCTCTATTCATTCTTCAGAGTCAAATCTTCGAA.AGTCTC.GAGCTTTGAAGAAACCCTTTTGCTCAATCCGGAAAAC
JJ=    82  MV=                AT.G.TTTTGCTA.AAATAGAAATCAAAGCTGAT.T.TTTAAGA.ATGCTCAACAAGTAGTATTTTGGAT.CGGACAATGATATCATCATATTAGCATGCACAATTCATTTGAAAATT.TCAATTTTTTCTAAGCGTAAATT.ATTGTATTCATCTTATTATAATCAATG.CAACGCAGTAAGGCACTA.GC.AGACGCAAAAGAGAGTGAGAAGAGGCTTGAAAGTTAAGTCGCAAAGGAAAGCCTTCGTCATTGCTTAACTTGCAATCGAAGTCAAG.AAACAAAAAATTACTCTGAAGGGCCTAACGTTCACGTCAATCATCCAAACACACACATGAATTTTTTTTAGAGTCTTCCATTGTTATCAATTAGATTTTTGCTATCACTACTAGAATAC.TCTCACCAAACACTGAAAGAACCATCTCAACCAAAGATTAATTCAAGAAAA.CAACTCAA.ACCAACAAACAAAAATAAAATAAAAGTATTGAGT.CTTTAGAAATAACC.CTAAAGCAAATGTTCAGAGACTT.TTCTT.GTGTCTTCTATTTTCTGGACTCAAGAGTAAAAAT.AAGAGA.GAATGAGTTCGAATGGCGAGAAGAGAATGATGAAACG
JJ=    83  MV=                GC.A.ACCCTATT.TGCGGCAGAGCCGGCTTTGC.C.GGAAGAT.GTGTTAACTAAGACTTTTCAAGTGG.GATCTAAGATGGTTGATAAGATTAAGGAAAGGC.TTGCCACTAAAAA.ATAATTCATAAAAGTTTAAAAAA.AAAATAAAAACATGAAAATATAATGTA.ACCGTTACCTAGAAAGAT.TTTATTTAACACTACTGTATTGAATAAAAAGGTGTTACTGTGATTATCTTGTTGATGATTTTTATTGCTTGCTTGGAGATCAAGTGTTC.GTCCTAGAGCTTTTGGACCAGTGATGGATTAATACACTTCTTAAGTTGAATAAGAAGCTAACGTGGGCCTGGAAAAATGTATAATGGGCTAACTAATATGGCCCTAAATAAAATGTTAG.TAAATTATCTCATTTAAATATATTTTTTTAATACATAATGGGCTTACTAAT.AGGGCCCATATTAAATGTTTCGCTTGTGATTTTAGCCGACGGA.GAGTCTGTTTTCAG.ATCAACCTAAAAGCCTATCGTCG.TCGTC.GTCTCAAGTCGCATTAGCTCTTTCAAAAATCCGA.TAGTTT.CTGGCTGCGATGCCGCCGAAGAGAAATTTCAGGAAGT
JJ=    84  MV=                TC.A.CTTGTGTG.TCTTTGCCAGAAAATACAAC.A.TTAGAAT.CAATCAAAAGCATTAGTTTTGTTCC.TTCTCTCGATAACAATTAACAATTAACAAGAAACCTAGTGACTTCTC.TTTATACACATGTAAGAAAAATC.ACACAGAGACTCTTCGTTCATTAGTGG.TGTGCTTCACTGAACCAA.AACACTATAGAACTCTAACTTCACAAGTGAAGAGACCGTAAAGACCCACCCCAGAGAGGAAGAGCTAAACGGTGGCGACCTCATCCGTT.AAGAAATTCTATAGACACTCAGATCGCACGGTCTTAGTTGATCAACCAGGGTTACAGAGGTACGAGCCTATGACAGTTCAGGTTAGGTCGTGACCAGTCCAACTTATCTTCACTTTAGA.CGATGTGAGACAAAGAAAAGACTAAAGTCACTTAACAAAGCCTATACGTCG.TCGTTTCCTTCCTCAACGTACTAATTGCTAATATGTCGTCGTT.TCTTACATCAGTGA.GCTAATGAAGAGAGAGACTGAAA.CAGAG.GTTTCTTACTTTCT.TCTCTGTATCTC....................................................
