# Supplementary material for: Multiple Alignment of Promoter Sequences from the Arabidopsis thaliana L. Genome
Source: Genes (Basel). 2021 Jan 21;12(2):135. doi: 10.3390/genes12020135 (PMC7909805; doi:10.3390/genes12020135)
Supplement: Supplementary file 1 [file genes-12-00135-s001.zip › Multi3.txt]

JJ=     1  MV=                CT.ATAGTTT.AAAA.AAGAAATGATACAGA.TAAGTAGATAACCAAAT.CT.AA.TGAAACTAA.AATACAA.T.GGGTTTTC.TT.CTGTTTTT.G.TTATAAA.AAAAAAAAC.T.A.A.A.TAGTGGTATTAAGATAAAATGAA.A.A.G.AGGA.AACATATCACA.A.G.GAGATAT.GT.C.ACAT.G.TCAAC.TTC.TT.AGAA.CATT.CATGAG.TTTGGA.AGAAATT.TTACTTT.ATT.A.T.AAGA.GATAACTTAAC.A.T.A.AA.A.TAATTTC.ATGTTTATA.TT.TA.T.T.TGTATTGA.TGAAAAAAACATAGGAAAAG.TAAGAAATGTGT.GTCTC.TTTATTA.TAGTTTTTTAAAAATAATGA.T.ATATATAACTAAATCTAAG.AAA.ATTAA.ATAATGTTTTTTTTTTGTTAA.AACCCTAAATAATGGGA.TTGGAATAAA.AAT.GA.AAGA.GGAAACATATCACAAG.GAGAAATGCCACTTGAGTT.TGGATGAGACCT.TAAC.TT.TA.TT.AT.AT.A.AAG.G.TTTAGATTA.TTCCA.ATTCACTA.ATACAATCTT.AATATTTTACTACACACACA.ATTTTTT.CACAT.C.CAAAG.CAGG.C.AATGGG.TATTTCTT.GCATCACAA.GAAACGGATAT.T.ATATCCTCCA
JJ=     2  MV=                TT.TATTTTA.AATC.TGAAACATATGACTG.ACAATGCAGCGAAGGAT.GC.GA.TCCATCTTA.GGAACAA.C.GTGACCAT.AA.CTAGGACT.C.CGTAGCT.GTGGATTAG.C.T.T.C.TCTACAGCTACTTGGAGCTCATT.T.A.GAAAAC.TCAATCTTTTC.C.A.TTTTTAT.AA.T.AAAT.TTAAAGA.AAC.AC.AGAA.GCAA.AGCAGA.ACTCAA.GTTATAT.AAAAGCA.GAG.A.C.AGAA.CAAGAAGACCC.A.A.A.AC.C.GAAGTCT.AATTTGTGT.AC.AT.G.G.ATTTTTTT.TATTTTTTTTTCATTCAGAA.AAAATCTATTTT.GCTGA.GTTTTGG.GGCTGAAAGTGGATTGAAAA.T.AAATAAAATAAATTGGATT.TAA.CGTAC.AAAATGTTTTATTATTCTTTA.ATTATAATCTTTTTTAT.ACCCATTTAT.CAA.AG.AATC.TCAATGGAGATGACGT.GTCACGTCAATTGACAATG.AAATTATTTTGT.TATC.TT.AT.AT.AT.TA.T.CAA.A.ACTTTTCGT.ATTTT.CTATTTCA.CATCTGAGAG.CTTTTTTCGTTTCTTGTGAG.ATCATCT.AAAAA.A.TGGCT.TCGA.C.TGTTTC.GCTTTCTT.TACTCAGCG.GCGGCAGTGGA.G.CTCTTCAGGC
JJ=     3  MV=                GC.GAAGAAG.ATCA.CCAAACTCGATTAAT.TCCTCCAAGTTAAACCC.AA.CC.AGAGCTCTT.TAAACGA.A.CCTTTTTT.TC.GTTTTGGG.T.CTAACTT.GAAGAAGGG.G.A.A.A.ATTACCAATTTCCAATAACCGAC.C.C.GAATCT.TATATGATTCA.T.A.CCGAATC.CG.A.CCCG.AATCTTA.TAT.GA.TTCA.TACC.GAATCC.GACCCA.ATATTAA.AAATATC.CGA.T.T.GAGG.TTTAAAAGAAG.C.T.G.TT.T.TAGACCG.GTCCAATAG.TC.GC.A.T.TCGTCTTG.ACCAAATCCATGACATACAA.ACCGGTCCAAAA.GTTGT.CACGCTT.TCCCCACAGAACCCAGCTGA.G.TCAACTCGTTAGTCTGAGT.TAA.CTCGC.TAGGCGTGACAGAGCAGTGAA.GACAAAGCAAAGTCCTT.TTTCGGATTC.CTT.CT.CTTT.CACTATAAGATGACAT.CCCTCATTACCATTTTTCC.TTAAAGCTCACT.TTTT.CT.TC.TT.TA.AC.C.TTA.T.CGCCACAAA.ACAGC.GACATTCG.ACGCCAAATA.CATAACATCGTCGTCAACAG.GTTTTGT.CTCTT.A.TCTTC.TTCT.C.TGCATG.AATCATGT.TCTTGTTAG.ACATTTTCTGA.G.TTCTGGGTTT
JJ=     4  MV=                GA.ATTTGGC.AATT.TGATGAGTTTTTGAT.GCATAAAATTATAATAT.TT.AT.AGAAGAATA.ACATACA.A.GTGGATGT.TG.TCAATAAT.T.TGTAACG.CGTTATAGT.A.A.C.A.AAAATCATGCCTCATATATATAT.G.T.TTATGT.AAAGTATGAAG.A.G.TGACTGA.CC.C.TCTT.TTAAAAA.AGA.GG.CATA.ATGA.GAGGAG.AAAAAA.TAGACTT.ACACATT.TCT.C.T.CACG.TCGAGTTTGAT.A.C.T.TT.A.CTTTGAG.TGATTCATT.CT.TT.T.G.GATTTTTG.TCTTCTTGTTCAAAAATGAT.CCTCGGATTCTC.TTCAT.TTTAGAA.GAATCTATTGAAGAAAAACA.A.AATTCAACAATAACAATAG.TGG.CACAG.AAAAAATAACAGTAATAATTT.TCACTGTTCTATCTTAT.TTTTTGATGA.AAA.AA.GATG.AAGCTTGAGAATGAAA.CTACGTCGTTTTGGAAAAC.ATGAAGTCATGA.ACCA.TT.CT.TG.TC.TC.C.AAG.C.CAATCACAG.ATTCT.CAGCCTCA.TGAAAAAAAA.AATGAATACAATTTTTGATT.CGATTTT.TGTCG.A.A.AGA.AAAA.G.TGACAA.AAGTTTTT.AGCATAATT.TTATGTTTTCT.C.ATAAACAAAA
JJ=     5  MV=                AG.TCAGAAA.AGTG.ATTTTGAAAAAGGGC.CTAATCAGAAAAGTGAT.TT.TG.AGGCTTTTT.AAAAGTT.T.AAAGTAAA.CA.AAAGAAAA.T.TGAGGCT.TGACTTTTC.T.T.T.C.TTTTTTTGACTTGTTTTCTTTTT.T.C.CTTTTT.CTTATAAGAGA.A.A.ACTAAAA.CG.T.GAAA.GAGCTTC.ACC.AA.CCTG.AGGT.CGCTGA.CCACTT.GGAGGCA.TTCTCAG.CTA.C.C.AATC.CATTAACTTAC.A.A.A.CT.C.CATATTC.TTCACGTTT.TA.CT.A.T.GGTAGGTA.CCTTTTTTTAACCTTGTTCG.TAATAACAATTT.TATAC.GAAAAGA.ATAGTATTAAACTTCAACAA.A.AACAACTATGT.ATATTAA.CTG.GTCAG.ATATACATTGCTTTGTTCCCT.TACATCTTCAAAGAGCT.AAGATTAAAC.TAT.TT.ACCC.CAAATAAGACTGTAAT.TTCATCAAAATCTAGTAAT.AATAATATTCAA.CAGC.TT.AC.AA.TA.TA.A.ACA.T.AAC.GCGTG.TGGTC.TCCATAAG.CTACGCACTG.TCTTTTCATCGGTTCGTAGA.AACTAGA.AACTC.T.TCCCC.TCAC.G.ATCTTG.CTTTCTTT.ATTTTGCTT.CAACCCTAGTT.T.ATTTGAAGTC
JJ=     6  MV=                TC.TATGAGT.TGTC.TCAAAACCAACTCTC.TTTCTTAACATTTATGA.AC.TA.TTAATTAAT.CAAAATC.G.ATTTAGGT.CT.TAGTGGCA.A.TCTAATT.TTTTTCCTT.T.C.T.T.ACATTTCAATCTCTTTTGGATTT.A.C.TTTCAA.GTAAGCCATCT.T.T.TATGTTG.AA.A.CAAA.ATCTTAT.GGA.TG.AGCT.TCTT.TAAATG.TTTTAG.CCATTTA.TCAAGAA.TGT.A.T.TGCT.TAAAGAGTGGT.G.T.A.GT.T.CTAATAA.TAATAAATA.TA.TA.T.A.TATATCCA.GATATTTTTGTTAGTCTAAA.ATAATCCTTCTT.GAAAC.ACAAATT.GCCATGTCGGTAGGATTCGT.A.ATTATTTTAAATAATTTCT.TGA.AATTG.CCATAATAAGAGAAGACAAAT.GTGGTCATGTTGGGGGT.CCTAGAATAA.AGT.AG.TTTG.CCTCGATTAACACCGA.AAGTAAAAACATTGTATAA.TCAATTCCTCTT.TTTT.GT.TT.TC.TA.TT.T.ACT.C.GATAAGATT.CTCCT.AAAACCAA.AAAGGAAAAA.AAATTTCAATCAATCTTGAG.ATTGTGT.CAAGA.A.ACCTC.AAGA.G.TGAAAA.TGAGTTTT.TTCAGATCA.AAGACTTCAAA.A.ACTGAAACAC
JJ=     7  MV=                AA.CAACACA.AATT.ACTGGTTCATTAGAG.AGATTTTGCAAGTTCTA.AA.AT.GCTATTTGT.AATTTGG.T.ATATGTGA.AT.ATAAATTA.A.TGGCTTG.GATTGATTT.G.T.T.G.GCAGACTTTGTTTTGTGGTAGTC.A.T.TTATTC.TACCGTGTGAA.T.G.TTAACAG.TG.G.GATC.TACATTT.TCA.GT.CGAC.GACT.TCGAAA.GTCAAT.GGTTATA.TTCTTTG.ATC.A.A.GTCC.TTATCCACTTG.A.A.T.TA.T.ATATGGG.AAGCTCAAT.TA.TT.G.A.TGAATTCT.AGTTTTGTCACTATTTCCTA.ACAATCACCAAA.ATTGG.AGATTTT.TAAATCTTATCTCTGGTGAT.T.GTTTCGTACGTGTCCAAGA.TTA.TGCAA.CTCTAATGTCAACCGTCTTCC.ATATATTAAACTACAAC.TTGGTGAATA.ATC.AA.AACC.AAACTGAGAATTGTTT.AGCGGAAAATGGAAATGAC.AAATCATCCACA.TATT.TT.GC.TA.TA.TA.T.ATT.T.TCTAAACGT.TTCTT.ACACTGAA.ACAACCAATC.CTATACACAATGGCTTCAAG.AAAACCT.GTTAA.T.CGCCC.ATCC.G.TG.AGG.CACGCGAG.TCACAACCA.TCCG.CTGCGT.G.TCTTTAAAGC
JJ=     8  MV=                TC.GAGACCT.TTTG.ACATTGCTGACAAAA.AAAAAAAGTTTTTTTTT.TA.TT.TTTGAAGTA.TTTAGCA.A.GTTTTTAA.AT.TAGTGTTA.C.CGAAAGA.AGGTAAGGA.A.A.C.T.AGAAAGCAAACAATTATAGTCAA.T.T.ACATGG.TTAAATACTCC.A.T.CGAGAAC.TT.T.GAGA.TATTTTA.CTA.AG.TTAT.TAAA.GTACAT.CTTTTT.ATTTGTT.GAACGTC.TTA.A.A.GTCC.ATCTTATCTGT.C.T.C.CA.G.TAAATTC.ATTTTTTCT.CA.TT.T.T.CAGATTTT.TCCTACCAAAATAGTTTTGA.CAGTGCGGTCAA.AGAAT.TAGCTTT.GACCTTTTATCAAAACAAAG.A.CTATAATCTTAG.CCTTAA.ACT.TTTTA.TTATTTTCCATATGATAGGTT.TTCGAAAAGTAAAATAA.ATCAGCAGAT.TAT.TT.CTTT.TCAATTAACTTCCTAT.AACTAGTAAGAAAAACGAA.TCTCAC.AAGTC.ATAA.CA.AA.CG.CC.TG.C.CTA.T.AAATACCCA.ACATC.ACATTTGG.GCACCCATAC.TTACTACGTTTTCCAAATTT.CATCTTT.GCTAA.A.ACTCG.AAAG.A.ATATCA.GACAATGG.CATCAAACG.CTTGCAAAGTC.C.TTTGCCTTGT
JJ=     9  MV=                TC.TCTTCCT.TGTG.CTACTATAAAGTATG.AAGTACCTGGAAGCCTC.AA.AT.TTCTCCAGC.ACATGTT.T.TTCCATAG.CT.CAAGAAAC.T.GAATCTT.CTTGGGTCA.A.A.A.A.TTTGTATTTATTTAGAAATGACA.A.A.GAAAGA.AGGACTCAAGA.A.T.TGTCAAC.AC.C.AAAG.TTTACAA.TGG.AA.GGAT.CAAC.AATCTT.CAGAGA.AAGCCAA.TCAGCAC.CAG.T.T.TTAC.AACGAGTACCT.T.T.A.CC.T.GCAAAAT.GTCAAAAGA.AG.AG.A.A.AATTTCAG.TTTTCAAGACCAAAAAAAAA.ATGACTTCTGGA.GAAAC.AGGCATA.ACATAAACACATATGTCAGT.T.GACTAAAACAAACTAAATT.ATA.CGACT.CTCTTAAACTTACGTTTCTGC.ATATTGTTAAGGATGGG.ACAGGAGGAA.ACT.TG.TCCC.ACTGGAACTGCAACAA.AACACAAAACCTGTGACCA.AGAAAGCAGTAC.AGGA.CT.GA.AG.CT.TA.T.ATA.C.CAGAAACCA.AACTC.ATTTCCCA.AACTCCAACT.TTTAAACAAACAAAAATGCT.GAATGTA.CTTCG.A.AATTC.TAAC.C.TGACCC.TTGCCGTT.TTGATTTGC.TTTGTCTTGAT.A.GCTTCAAAGC
JJ=    10  MV=                TA.TGTTCCG.ACAG.AAACTATGGAATAAG.GAGAATTGGACCAGCGT.GT.GA.TTGAAATCT.CACCGGA.G.CTGAGGAA.AG.ATATCGGA.G.AAGACGA.GGGTTTTAG.A.G.G.A.GCGGGTAAGGTTTTTTCCTCATC.A.C.ACAACA.AAGTCACTCTC.T.T.TCTCCAT.TG.A.AATG.ATTTATC.CGA.AT.TATT.GACG.TTCTCC.CCCTTA.TTTCTTA.TATTTCC.CAT.T.A.TTGC.CCTATACTATC.T.G.A.AA.T.TATCACA.TTAAACCAA.TA.CG.T.A.TATGATTA.CTTTGGATGTGATATAAATT.AATAAAAAAACT.ATATA.TCATCAA.AACTTTCTCTTAATATTTCT.A.AAATTAATTAATTCCCTCC.TTT.TATCT.TCAACATTGGATTATCGAAAA.TGAAAAATAGTATTTTC.TGACTCTTTT.TTA.TA.GTAT.CGGGTTTAATTCAGAA.ATATATAAAGCTTTGGGGT.CTGTTTCGAAGT.ATCT.TT.AC.TC.TT.TT.A.ACA.G.TTCTGAGAC.TTCTA.AAGAGAGG.AAAATTAGTT.CGTCGAAGCATCGAGAAAAT.GATCGTA.CTTTC.T.GTTGG.TTCC.G.CTTCTT.CATCTCCG.ATCGTCGTC.GTCTTTTCCGT.C.GCGCTTCTTC
JJ=    11  MV=                TG.TTCTACT.CTAA.GATAGGGAAAATATT.TCTCGTCCTATAAGATG.TT.TT.ACCTAAGCA.CAAAAAA.T.CATTAAAA.CG.GTATTCAA.G.ACTTTTA.AATAAATCA.A.A.C.A.AAAACAAATTTTGATTTCAAAGT.A.A.AACGAA.AAAAAAAATCG.T.A.ACATGAA.AA.A.AAAA.GATATTT.TTA.TT.TTAT.TTTA.TTTGGA.AATAAA.ATCTGAA.TAATTAT.TTT.A.T.GACA.GTCAATAAAAA.G.C.T.AT.G.AAATATT.TCTAGAGCT.TT.AC.T.A.ATGGGGGA.AGTTTGAACTAGCTGCTTGA.TATTAATATAAT.AATTT.GATTATC.AACAAAAAAGTTATATTTAA.G.AATTAAGATTGATATATGT.TAA.ACTTT.TGGTAATTTTGTTCTAAAACC.AATATTCTTTGGTTGAC.TTGACTATTT.TAT.TA.ATAT.ATTAGTATAAATTGAG.AATGTGAATCTCCTTTCCA.AACTATTCTTAT.AGGT.TT.TC.TA.TA.TA.T.ATA.A.TTTCCTACA.TAGCA.TCTAACAG.ATCCCCGAAA.AAAGATCTCAACTACATACA.ATACCAA.CCCAC.A.ACAAA.AATT.T.GCTTTT.TCGATCTT.CTCAAAAAT.GAAACTAAAAC.A.AACCAAAGTG
JJ=    12  MV=                AT.GTTTTTC.AAGA.AAAAAAAACGATGTT.TCTTTGTTCAAATCACA.GA.AT.TAGAAACAA.AATCAAA.A.GTCTAAAT.AG.TCGTCGTT.A.ACGTTAG.TATAAATGG.C.A.T.A.GACAGAAATTCCTTCAGAATTCA.A.A.GGCTGC.TATCAGTAGGT.G.A.ACAGTTG.AC.A.AAAA.GTTGAAA.GAA.AA.TATA.ATAG.GCCCAA.GAAAGC.CCACTGG.TCATATT.TCT.T.T.GAAT.TTGTTTAGCTT.A.C.C.CT.A.ATGCGTT.GTCCAACTT.AT.CC.T.G.TCGTTAAA.TTTGTGATAGACGTTGCCGT.TTTATATTAAAG.AATGA.CTTTCTT.TTTTGGTGCAAAATATTAAA.G.AATATGACTATGCAAATAT.CTC.TCTAT.ACAAAAGTATGTATATAGTTG.GGTGAAAGAGCACAATA.ATAATCAATA.CAA.AA.TTAA.TTTTATTCAGTCATTG.TTTAATATGTTTTTGTTAA.ATTCATTAATTA.ATCTGTT.AA.TC.TC.TC.T.ATA.A.ATAGATATC.TTGTG.CTTGAAGC.TTCCCACAAC.TACTCAAAATGGCTGAAGAA.CAACAAA.ATTCG.A.GTTAT.AGCA.T.TGGTGG.AAACATTC.TTCCTACTC.CTGAAGAAGCT.G.CTACATTCCA
JJ=    13  MV=                GC.CCCAAGA.GTAA.TCTAATTTTATGGTT.TTTTTAACCAAATCACA.CG.AT.TAAAATTTC.TAAACTC.A.CACATACT.TC.AATATATA.T.AAGTTCA.AACTGTCAA.A.A.T.T.TATTAAATGTTACCCACTAGGAT.A.A.GTTCTT.GAGTGCGCAAG.T.G.GTACCGT.AC.A.AATT.AAAAGAA.AAG.CT.AATG.GTGA.ATCAAA.AACAAT.ATTTGTA.ATTGTTT.ACT.T.T.TTCT.AAGGAGAACTA.A.A.A.TG.A.GTTATGG.TTTAGTTTT.AG.TC.A.T.ATGAGACT.CATCTAGTCGATAAAACATC.AATTTTGTTTTT.GTTCT.AAACGAC.TTCAAAGTTCAATTTTTGAA.A.TATTCAACAAATGCGGTAT.TTT.TCCTT.AAGAAATTTTTGATAAAGACT.AGTAACGTAATATATAC.GTTTATACGG.GTC.AA.AATT.AGCATAATATGATGAC.TCAATTTCACCTTTTTGTA.ATTAATTTTTGT.GTTT.GA.GG.AA.AA.GT.C.TAA.T.AAATAGGAA.TAAAT.CTGTGTGA.TGTTCAAAGT.TTTTCAGTTGCTTGGTCTAC.GTGCGGG.CTGCT.T.TGTGT.TTTT.T.TCCAAC.TTCTCTTT.TTCTCAAAT.CTCTTTCCACA.C.ATGAATTTCC
JJ=    14  MV=                AT.GAAATTG.GAGA.TTACGGTTTGACATA.TAAAGGCATTTCCATCT.AC.GA.GAAATCCAC.AAAATTT.C.TCAAACAA.AA.AAAATATT.A.ATATTAT.ATTATAATT.T.A.A.T.TATTTAATTAAAAAAGTATTTTT.G.T.TAAAAA.ATTGAACCAAT.A.G.TAAGATG.AG.A.ATTG.TCATGAT.GGG.TT.GTAA.AGTA.TCTCAA.AGTTTC.TCAAGTA.AGAAACT.TTC.T.A.CACT.CTCTTTCCCAA.T.G.G.AG.A.TGGTCTA.AAGTCGGTC.AA.CA.A.T.TCACAAAA.GGTTTAAGTGACGCAAGCAA.TGACAACATCTA.AGTCG.ACTATCC.AATAATATTACGCCACGTAT.A.TATCCAGCTGGCTGCGGTC.AGC.GTAGA.AAAGAAAACGGTCTGTTTTGC.CGCACGTGCTTGAAAAT.CCCCTCGTGT.CAT.CT.CTTT.TCTGTTTTTTGTGTTT.TTTCAATTTAAATTAATTA.AAACATTTCGGC.GATT.TT.CG.TC.CT.TA.T.AAA.A.CCTTCGTCG.CCTCA.CTCACATA.TCCTCGATTA.CAATCTTGAGCAGACGAAGA.AAACCCA.AAAAA.A.ATCCA.GATC.C.AGCTGA.AATTGAAT.TTTCAACCA.ACGAAGAAGAG.A.TTTTTCCAAG
JJ=    15  MV=                AG.CAACAGA.TATA.AAATAGGTCCTTAAA.AATGGTGTTTTTCAATC.GT.GT.TTAAGAGCT.TTATCGG.C.GTAAGAAA.GA.ACCTTTTT.C.AGGATCC.TCACCTCAC.C.T.G.A.TACAGAGCAGATAAACCTAGCTC.G.T.TATCTT.CGAAAGACAAT.T.C.CATCTCC.TT.G.AACA.AACGGAA.CAC.TT.CATC.AGTG.GTCTCT.GCGGAA.TCGAAAG.CCTCTTT.GAG.A.T.GATC.TTTTCCTGATA.T.A.A.CG.G.ATAATCT.CAAGATTAA.GA.GC.T.C.AGTGTTTG.ACCACACCGAATTGCTTGAC.TTGCATTCCACG.CCAAG.AACACCA.CGTTAAGGTGATCCTTCGGT.G.AAGTAGGAATCCTGTTTCG.AGA.CTGAA.ACGAGAAAGGACCAAGATGCA.AATATTTTCTACTAAAA.CGATAAAGGA.CCA.AG.ATGC.AAATATTTCTTCTTAC.TTTTTTTTTTTTTTTGCTT.TTTACATTTCAA.AATA.AA.CC.TG.AG.AA.T.GCC.T.ATTACATTT.TCTTA.AAATCCCT.CTTCACCCGA.TCCCTCTTTCTTTGTCTCTG.TCTCGAG.ATTGC.T.AGTAA.ACTC.A.AAAAGC.TATGGCGG.TTTCTAATG.CCTCTGTTGTT.C.TTAGCCCGAA
JJ=    16  MV=                TC.TGGAGAT.GGTC.AACATTTAATATAAG.ATGTAACTATATGCTAT.AC.GT.AAACATCCG.AGATTAG.G.ATCTACAT.CT.ATTGGTTT.A.ATGAATT.ATGATTTAT.T.T.T.G.TTTGGTTTATATATGGTGTACTT.A.T.ATACTA.TAGTTTACCCT.A.C.CAAAAAG.AA.A.AATA.TACTATA.GTT.TA.AAAG.ATTT.TGAATT.TTATGT.ATTTGCT.GTATCGT.GTA.C.A.TACA.TTTTTATTTTT.T.T.T.TG.C.TAAACCG.TGTTCATAC.AT.AT.A.AATCTTGAAT.TTTATCAAAGACAATTTCAT.CAAATTTTAACA.AATAT.GATTTTT.TTTGCAATACAATTCAGCTT.G.ACAAAATCTAAATAGAAAG.TCA.AGAAT.GAAACATTCTTCACAATCATC.CTTTTTTTTTGTGATAT.ATACAAGTTT.GTG.AA.ATTT.CTTTAACATTTCTCTA.ACAGTGACAGACAAAGTCT.TGTAACATGTCA.ACGA.CT.AT.AT.GT.AA.T.ATA.T.AAACACTTC.TCACG.AAACAAAA.AAACAAGTAC.AGCTACTCATTCTTCGTCTC.CAAAATC.ATTTT.G.GCGAA.AAGC.A.ATCAAA.TCCTTAGA.TCCTAGACA.TGTTCAAGGTT.G.CAAGAGCATC
JJ=    17  MV=                AC.AGTACAC.AATG.GCCTTAAGCTTTGAG.AGAAGAGGTAAGACAGA.TA.TA.CGCTAGAGT.AAACCAT.A.AACTAGGC.CT.AGGGGTGA.A.AGTTTCT.AACTTTCTA.T.A.C.T.TCAATGATCAATCTCAAGATAAC.A.A.TGAGAT.CGACATGCAAT.A.A.TTTGAGT.TA.A.TTTG.GGTTTGA.GTT.GA.AGGA.AGTT.TTCATA.CGCATT.TTTAAGC.CATGAGG.CCC.A.A.TGAT.GTTTTGACAAA.A.A.A.AT.A.GAGGCCC.ATGATGTAT.CA.AG.T.C.TCATATTT.CATTTGGGTTAAAAATTGAT.GTAAATAGAAGT.AACAG.TGACTTT.TGTTACCCACAATTTGAAGA.A.TTATATGCATAGAATAATT.TTT.TATTT.TTATAATAGTAATTATGTTAG.CCATAACTTAAAGAAGA.AAAAAAAATC.AAA.AA.AGAA.AACGAAAATAGTGAGA.GTACGTGATCAGCTACGAC.GGCATCCACAAT.ACGT.AA.GT.GG.GC.TA.T.ATA.T.TATTGTGAA.GTGTG.AAGTCTTC.TAACAAACAA.ACAGAATTTCAAAATTCAAA.TTCAAAT.CCAAA.T.CACAC.GAGC.G.AGAGAG.AGCAGATA.ATCGCCACT.CGCCAGAGCTA.T.TGATTTCGCT
JJ=    18  MV=                TC.ATCGATT.CATT.TGCATTTGGTGGAAT.CTGGCATATCCTAATTC.TT.AA.CCAAACTTT.TTGCATG.G.GATCGTTA.TG.CACTTGTT.T.GGTTTTG.AAAGATTTT.G.T.C.T.ATGGTTTATTAATTATACCTTTT.T.C.ATATTT.TTCTTACAAAT.A.A.AATTTTA.CA.G.CCGT.CATATAT.ATT.AC.CAAC.ACGT.CCACCT.TAAATA.ATATATA.TATATAT.ATA.T.A.TATA.TATATATATAT.A.T.A.TA.T.ATATAAA.GCTTTCTCT.AC.CT.A.T.TTGTATGC.TTTGGAAAAAAACAACCTAT.GTGTATTTTGTA.ACATA.TATTTTA.GTAAACATAAGTAAATTACA.T.GACAATTCTTCAGCTTAAC.AAA.AAATA.ATAATATTACCAACACGTCCA.CCTCAAATAAATAATAT.TAAAAGAAAA.ACC.TC.TTAA.TTCATGCAAAACAATT.TATATAGTTCTCCAAGTCT.CCCTTGATTCAC.TCAC.TG.CC.TC.AT.CC.T.ATA.T.ATAGTCGCA.TAATT.TTCTACTT.GTCTAAGCAA.AATCCCCTCTAACCATCAGA.CTTACAA.ATCTA.G.TCCAT.ATAA.T.ACAATA.AGCCCACT.TTTCTTCTT.CTCTCATCAAG.C.TTTTTCTTCT
JJ=    19  MV=                CT.CCTCATT.TATA.TAATAAAATTGATTT.TTGATTTACCAAATCAA.TA.AA.GGTACATGT.ACAACCA.A.TTACTCTT.TT.TTTTTTCT.T.TTTGAAA.CAAATTAAT.G.G.T.A.ATAAGATCAATGGTTTACTTAAC.T.T.AATAGA.ACTTTTCTTTT.T.C.ATAAATT.TT.A.TATT.TACATGA.TAT.TC.TTAA.TAGA.TGAGCC.ATGACT.TTTATAT.AGCAATA.ATA.A.G.ATGC.ACTAAAACATA.G.T.G.AT.A.ATATTAT.TTTAGCATT.TT.TT.A.A.ATGAGAGT.GATAGAATTATTATCCTCTT.AAAAGCTAAATT.CTAAC.ATTCATT.TTGTGTATGTTAACTCTCAT.G.CTTTTTGCCTTGGACAAAC.AAA.AGCTA.GACGTCTAAAAATAGTTAGAA.AATAAAACATATATAAG.ATGAACTAAA.CAC.TT.TGGG.GGAAAAAAAAATTATG.AACTTAATTAGGGTTCTAT.ATGTTTAGAAAA.AAAA.TG.TT.GG.TG.TT...AGC.A.TTATTTTCC.ATTTA.CTTCTTAT.CAATAGAAGC.TGTCCGGAATGAATCATTTC.CTGCGCT.ATTAG.C.TTTTG.GAGA.T.TCAATG.GTCGATAC.TGGTAACAA.CAATTACCTCC.T.GACTCTAATG
JJ=    20  MV=                AA.AGGAAAA.TGAA.AAAATTGAACCAGTT.GAGAGGAGAAAAATGTA.AT.GA.TGGCTTGTA.GAGAGTA.T.CTAATAAT.TT.CTCACTTG.A.GAAACTT.TCTACCCTC.T.C.T.T.CTCTTTTTATTATTATTATTATT.T.T.ATTAGT.GAAAAACTCTC.T.T.GAAAGAC.TA.C.CAAT.GGAGATG.GTT.TA.AGAA.TCTA.CATTAA.ATTTTT.TTTTTTT.TAATAAT.GGA.T.T.AGAT.TAGTATATTAT.T.T.A.TT.T.ATATCGA.AATTATTGT.TT.GT.C.C.AAAACCGA.ATTGAACAAAACCAAAAATT.TGCCAAATTGAA.TTTTC.GAAAGAC.AAACTGTCATGAATTTTCCA.A.CCGGATAAATCAGATTACC.CGA.TTCAA.GCCCAATTTAGAAACCACATG.CCCACTCTAGTCTTATA.TATTAGGGGA.TTC.AT.AAGA.AGGCCCAACACAGGAC.CAATCTTATGACCCAATAC.AAGTTAACAAAC.TCAT.GT.AA.TA.AT.TC.T.CAT.T.ATTGTTCCG.ATGAT.AAGAGAAT.GATTCAGAGA.ATCAATGCCTTGAGCTTAAG.CTCTGGT.CTAAA.T.TGGTT.CGTT.A.CCTCAT.TGAAAATC.CATGGAAAT.AACCTCAAAAC.A.TTAAAGCAAT
JJ=    21  MV=                CT.CATTGTA.TTGG.TCGCCGAGGAGAGTT.GTTGATAAATGGATGGA.TG.AA.AGTTTGAAC.TACGATC.G.GGTGGCTA.AT.ACGTGCAA.G.TCTGGTG.CCATGTGCG.G.T.C.A.TTATACGCAGATCGTTTGGCGTA.C.A.ACCACA.GCCGTTGGATG.C.G.CTCGTTC.TA.A.ATGC.GATAACA.ACC.GT.GGAT.TCCT.AGTGAT.TTGCGA.GTATTCA.CCTTCGG.GGA.A.T.TACG.AAGGCGAAAGT.C.C.T.TT.T.GATATAC.CTAAAATAA.CA.TT.G.A.AATTAGAC.AAGATTTAATCAAATATTGT.TACTTCAATTCT.TGAAA.CATTTTT.TTCTTCCTTTAATGGTCAAG.T.TTTTTCCGTTACTCCTTCT.AAT.GACTA.ATGTAATATGGACCGTATTGA.TGTTCGACGTTATGGGC.TTTGGCCTTT.TTT.AA.TTAT.TATGTGGGCTTTTGAA.TTATTTTAGAATGTGAAAC.GCTGTCGTTTAT.GTAG.CG.AA.TG.TG.GG.T.GTA.A.TTTCGAATC.TTCTT.CACCGTGT.TCGTCATCGT.CACCACTGAGACTCTCTGTA.GAGAAAA.ACCCT.A.GACAT.TTTC.C.GGTGAG.AAATGAGT.ATCACTCGT.AGCGCGATCAG.A.TCGAGTTTGT
JJ=    22  MV=                GT.CTCCGGT.TTGG.TTGTTGTCAAGTATT.CAAGATTACTTCTCCAA.CG.TC.GTTGACCAT.AGTATAA.T.GCATGAAA.AA.ACATTAAT.T.AGTGATC.CGACTAACT.A.A.A.T.AATCACATTACATGATTTTGTAG.TAT.TGAGTT.TGTTAATAGTT.T.T.GTAATTG.AG.T.AACA.TTGAAAA.ATC.TC.GTGA.TTTG.CGGGAG.ATTAGC.TGAGTCA.GCCTCGT.GAT.T.A.TAAA.ACCATTGGTCG.A.G.A.GA.G.TGGCGTG.ACCTTGGCC.GG.CC.G.T.ACAGTTTT.CTCAATACTCCTTGACCAGT.CAACGTTGACTC.CGTTA.GTTTAAT.CCGTTAATTAACCTCGTTCC.G.TCTTCTCTCTTCCACAAGC.CGT.CTTGT.GGCTGTCGTGTGCTCTCCATC.TGACTCCACGTGTCATT.CCAGTTAATT.GGG.CT.CACA.AAATCAATACTACGAG.TTCTATAACTAATGAGCCC.ATACCAATTTTT.CCAG.CC.CA.TT.AA.GG.T.TTA.A.ATAGTTTTT.CCAAA.ATCAATCT.GTTTGAATAA.AGAAAAAAAGAAAAAAAAGT.TTTGTGA.TCGTG.T.CGCTT.CGTC.G.TCCTTG.AGCAGGGG.AAAAAGCTC.TGGCTTTCTCT.T.TTTTTCCGGC
JJ=    23  MV=                GA.GGAAGTC.TAAACATTATGGGTACGTAA.TTCCGCAGTGGTTACAG.TC.TA.CTGTCGAGG.CCAAACT.G.GTAATTAA.AC.GTTTGAAG.T.TTAGAGA.AATATTTTG.A.T.G.A.TGAGTACCACAATCAAAGATGAT.A.G.GTGTTA.ATCACTGTAAA.A.A.TGTTGAT.TG.A.ATAC.TACGAAT.GCA.GA.ACAT.ATAC.ATATTT.TTAATC.TCTTTGG.AATTTTT.GTT.T.T.TGTT.TTTATCATTTT.T.G.A.AT.A.CACGAAG.AGCTCAGTT.AT.AT.T.T.CATATTGT.ATATGAATTTGTTCTATTTA.ATCTTCAATTCT.AGCAA.CATACTC.TTATGCTAATTCGTTTCATA.T.TTTAGTATAGTATAAAAAT.TAC.AAATT.TCAAAACAAACTATAAGTAAT.ATACTAACATAGTCGGT.GTAACATTTC.GTT.AA.TTTC.ACATAACATATGTTAA.TTACATATGTACACTATTT.TTGAAGTATTTT.ATAA.CT.TA.AA.AT.AT.A.TAA.A.TTTAAATCT.AAGAA.ATCACAAG.CATGAGTTTT.TCCTTCCGGTAATCGTAAAA.TCAAAAA.TCGCT.C.GCTCG.AGAA.A.CGCCGG.TGCTAGAA.GAGGAAAGT.ACCGTACATAA.T.CCTGCGAACC
JJ=    24  MV=                CA.ATTCAAT.TGTT.ATAAACCTTGTTTAT.TTCCTGCTGACCTACTT.TG.CT.TTGTAATAT.CTAGTCA.G.CATATATA.GA.TCATTGTG.T.GCCTAAA.TAATGCTGA.A.T.A.T.TGTTGTGGTTTCTCACTTTTTAT.T.C.ATATGA.TTTGAAACAAA.G.T.CAGGTCT.AC.T.ACAT.ATATAAG.TCA.AC.GACC.ATTA.GAATGT.CAACTC.TTTTTGA.ACATTTC.TTC.A.T.GCAT.CATTGTGGTAG.T.C.T.GG.T.GGCTATT.AAACCAATA.TC.TT.T.T.TTGTGTAC.TTGACAAGTTCTTTTGAAGT.AAATTGCATATT.GTCTG.ACCAAGA.AACTATACTGATGTTCAATG.C.CACAAATGACCCCAGTCAA.GTT.CATAA.TAGTGATGTTGGAACATTGTT.ATCCTCTTATCCTTCTT.CTTCTTCCCA.TGG.TG.AAGT.TGTAAAAGCCATGACT.TGAAAAAGTCTTTGCTTTT.AGTTTCCAGTTT.GTTT.TT.TG.CT.TA.TA.T.ATC.C.TCTTGTTAT.CTTCC.TGAGCTTA.GGCAACGATT.TTTGTCATTGGTGGGTAAGA.AGAAAAT.ATGGA.G.AGGTC.TCTT.G.AGCTCT.TGTTGCTC.CTTATCAGA.ACTTTGGCCAT.C.ATTCATATTT
JJ=    25  MV=                CT.CAAGCTG.CAAC.GACTGTGGGAAGAAA.GCAGAGGTACAGTACCA.TG.TG.GTGGCTCAG.AAATGCC.C.AAACTGCA.AA.TCATACAA.C.ACTCGCC.AAACCAGAG.G.C.T.G.AAGCTTTTTTTGAAGTTGATTTG.C.T.ATCAAA.TGCAATTAAGA.G.C.TTTTCAC.TT.G.ATCC.AATAGTG..TC.AT.TGGA.TCCT.TAACTT.GAGGAC.TGGGTCT.CTCGAGT.CTA.T.C.TCTT.CTCACTCTCTT.C.T.T.CA.A.TATTCTC.TGAGTCGTC.TC.TT.G.T.TCACTAGT.CTATATGTTTCCTTGGTGTT.GTTTGATGGTCT.GGTTA.GTTTCCA.TTGTGATTCATCTCCTTTGT.A.ATTCTGCGGCTTTATTGAA.AAG.TTTCG.TTTAATCTGTTAAAAACCCTA.AAAAATTTGAACTTGTA.TGAATAAAAA.ATT.TT.AGCT.GCTCGCATATATTAAT.AGGTTTAGAGACTCTTATT.AAAGGCCAAAAG.CACA.CG.TC.TC.AA.AA.A.TAT.A.TCCGTTTCC.TCGCT.TAGATACG.AAACCTCTCT.CTTTTTGAAATCTCTCTGAC.TCTCTCT.CGGCG.A.TAATG.GCGG.A.ATCACC.ATCGCAGA.GTGATGCAC.AGCTTGTTGCT.C.ATCAATCTCC
JJ=    26  MV=                TG.GTCAGCT.AAGA.GAAAATTATAACATT.GGTTACTTTTATCTTAA.AT.AA.ATCAAAATA.TATATGA.A.TTATTAAA.AA.AATCTAAT.A.TATTTGG.ATTTATAAT.T.T.T.A.ATTTTGGATATTTAAAGTATTAT.A.A.AAATAT.ATATAATCAAT.A.T.TTTTAAG.TT.T.ACAT.TTATATT.TGG.AT.ACCC.ACAT.GTATTA.GATTCG.GTTTGGG.TTTGGTT.CAG.A.T.TTTT.TAGGATAATAA.G.G.T.CT.A.AGACCTA.TTCAAATAA.TT.CT.A.A.AAATTCGG.ATTCGAATTCGGTTCAGTTA.TTTTTCGGTTCG.AATAT.TCGGTTC.AAGGTCAAGGCCTATTAAAA.A.CTACCAATTGTGTAAAATG.TCT.TCGAG.GACTAAGTCAATTTATATAAA.GAAATGACCAATTTCAA.TATTTAAAGA.CCA.AA.ATCT.TAAATTTAATATTGCC.ACTTGCCTGGAAGAACAAT.AAAACAAATTCG.AACT.AA.AG.AG.AT.TA.T.ATA.A.CAAATCTGC.TTCAG.CCAAAAGA.GATTAAAGAG.ACCCATTTCCAAAAATCTCA.CACTTTT.AAGGT.T.TTATT.CTCA.A.AGAGAT.GGGTTGCT.TCAGCAGTA.AGGAGCTACAA.C.AATCGAAAAG
JJ=    27  MV=                AA.CCATTAT.TTTA.ATCCATTTGGGTTTT.GATTTTTCTGGATCAAT.TA.TC.TCTATTTTC.CAGTATG.A.ATTATACG.GA.AAACAACA.T.TATAATA.ATATCACTT.T.A.C.T.TTGTAAACTATACTCTATAAGTT.A.A.AAAAAA.ATACTATTTTT.G.T.TAATATG.TG.T.TTTT.TTTTGTT.AAG.GG.TTTT.ATTT.TTGTTT.ATATGT.TACATGA.TATAACA.TGT.T.A.ACAT.ATGTTAATGTA.G.A.T.AC.A.AAGAGCT.GAATACCGG.AA.CT.A.A.AATCCAGA.TCCAACACTTCAGGATAAGC.TAATTTACCCAT.ACAAT.TTTTTTC.CTTCATATGAAATGATTCTG.G.TATAATCACTATGATCTCA.TTG.CACCA.ACGTGGCACTACTCAAGAACA.CGAACCAACACGTATCA.ATTTTCTCAT.GCA.AA.TGAA.AAACATATTTTATATG.ACTCTATGACAGCGACTTT.TATCTATCCATA.TTTT.AT.CG.AT.CA.TT.T.CA..T.AAAACAGAA.ACCGT.ATGAGAAT.CCTCCAAAAC.AAAACAATGAAAGAACAAGA.CAACCAA.CTCAA.A.ATCCC.TGAA.C.CATTAC.GAGCTGAC.TGGTTCATG.GTTCTAGTCAC.C.ATCCAAGCTG
JJ=    28  MV=                AT.CTAATCA.CAAA.ATATAAAAGAAAAAA.GAATGAGAGATGAAGGT.GA.GA.TGAATGAAA.GAGTCGC.A.GCGATAGA.TC.TGAAGAGA.T.AGGAGAA.AGGGAATTT.G.A.G.A.CGTTGAAAATTTCAGCGTCTATA.G.A.ATGGCC.GAATTACAGTC.G.C.TGCGGCA.GA.G.ATGA.AAGAGAG.AAG.AA.ATGA.AAGT.GAAAGA.GAGATG.AAAGCTT.TTTTTAG.ATC.G.C.AGGT.AGCTGACGTAG.C.G.A.TC.A.ATCAAAG.AACAGGGCC.CA.CA.T.A.TCCCCCAG.ATAAATTTTATATATATAAA.CCTCGAATAATT.TATCG.AAAATTC.ATCATTGACTTTGCACTATT.G.AAACTGACCCATGAAATAG.AGA.GTTGC.CGTGCAAAAATCATCCTCTGA.AGTCTACTAAAGACTCC.AAAGTCTTCG.AGA.CT.GAAA.AGTCTAGTTGATCCAA.AAAAATAAAAATATTAAAA.AGTCTAATTTCA.TTTC.TC.TT.TA.AA.TT.T.ATA.T.TCTTCTTCA.CTTAG.TAAATAGA.GAAGGAAAAA.AAAAAAAAAAAAACAGAGCA.AGAAAAA.AAAAA.T.GTCAA.TTTT.C.CTCTGT.TTCCTCTT.GCTTTTGCT.ACTTCTTTTAG.T.AACAATAATC
JJ=    29  MV=                TT.CACAAGG.ATGG.TGGTCAAGAGAGAAA.AGGGACCAACCTTAGAA.GA.TG.GCGGAGAAG.ATGAATC.A.AGCGATGG.GT.TTGTAAGA.A.GTGAAGG.ATAAAGAAA.A.A.T.G.GGGTAAGAGGAAGAAGTGTTGTC.G.T.CAACAT.CAGCATCATAT.A.T.GCCAAAC.TC.T.TTTG.ATATCTC.TTT.TT.AAGT.TGTG.TACAAT.TTTTGC.GATCAAT.CCTTCTA.ATT.T.C.CGTT.GTATTTGGATT.A.G.T.GA.G.TCGTTTA.TTAATATCA.AC.AA.A.C.CAATAAAA.ACGAGAATTTTATTTTGTTT.GTGAAAAGCCCA.TCAAA.CTTTGGC.CCAATAAGGGCCTGGGTGAG.C.CCAAGCTTGATGCAGTAAT.ATC.GGGAT.AAGGAGAAAGAGAGCAGAAGC.GTGAATCTAGTAGTATC.CATAGACCTA.GCC.AC.GTGA.TCCAAACCGTTGATTC.TTCAAGGTTTTAACTGAAA.CCGTTGATCACT.TTGT.CT.CG.GT.CG.TA.T.AAAAT.AAATTAAGA.ACACA.GTTTCAGT.CCGTAATCTC.TATCTATCTTCTTCGTCGTG.ACTCAAA.CGAGG.T.TCCGC.CGAT.T.ATAATC.CTTCTCTC.CATACTTGA.GAGATTTTGTT.G.GATTGTTCTT
JJ=    30  MV=                TG.TTCTGAT.TTTT.GTTTCTTTCTATCTA.TTCGTTAGAAATTAGAA.TA.AA.TCATGTTAA.GAAATTA.A.ATGGAAGA.GA.GATCTTAA.T.TAGCCAT.GTTAATTTC.A.T.A.C.ATAAGTAACATAATTATATTTGC.A.A.TATTAA.CCAATCACATA.A.T.TATGCAA.TA.C.CACT.CTATTTT.TGT.GA.CTTC.ACAA.ATTTAA.TGAGAG.AAAATGT.TGTCATT.CTA.T.A.GTTT.ATCTTTATATT.A.A.G.TT.C.AATTTCT.TGTTTCCAC.CA.AA.A.A.AAAAAGTT.CAATTTCTTGTAATCAATTT.TTGTTAATGAAA.AATGA.TAATCGG.AGACAAAACCAGTCTTGGAC.T.CTTGTCATTATTTGGGCTT.AAA.TCTAA.AATAAGATGGGCCAATATTGC.TATATTAGATCCAAAAG.TTAGGCCCAT.GAT.TG.AATC.ACCGCCTAGCAGAGGA.ACACCACTTCCGTCGTAGA.GCTTTGGAGCTA.TGGC.GG.TA.AT.TC.AT.T.ATA.T.AGGGTTTAT.TCTTT.CCGTTCCT.CACCAAAATC.TGCCAAATCCGAAGTTGCAG.ATGCGCT.AGGAG.T.TCACT.TAAA.C.TCGGAG.CCAAAACC.ATCCTCAAG.TCCTTCCAGTT.T..CGGGGATTC
JJ=    31  MV=                TC.CTAAATA.AATC.CCGTGTCATCTTCGA.CTTCTTGGTTAAAATTC.AA.TA.AAGAGTGTA.ACTTTTC.A.TTGCTATA.AC.TTAATAAT.T.TGTTTGT.GAGAAGAGA.A.C.T.C.TAGTCTTACAGGGACCAACACCA.A.C.AATCAA.AATTTAGATAA.T.G.AAGAATA.GT.T.GCTG.ATGCATG.ATT.AA.GATT.GAAT.TTATCA.ACAAAA.GATAAGT.GTTCATT.ATA.C.A.ACAC.GTGATTAATTG.C.A.T.GG.T.GTATTAA.GGCCCATTA.AC.GA.A.G.TCCATGGT.AAAATGAAACGGCATGGCGT.TCACTACCCCAC.CTAAT.GAACTGC.ATGTCGTCTCAACCATCAAC.A.TAGAAGCTTCTTGAAGCCA.CCT.GAGAA.ATCTGGTAGCGACACTCTTGA.AAGACACGTTATAAAGA.AACGGAAAGA.AGA.AA.CCTG.AAATTTCAAGAAACTT.GCAGAGCTTTCTATCTCTT.ATCCTCTTCTCT.ACCA.TC.AT.TT.CT.CC.C.TAT.A.AATACGCCA.ACGCA.CATAAGTG.TTTGCATTCG.AAGAGAGTTCTAGCAAAACA.AAACAAA.ACAGA.G.CAAAC.AGAG.T.AAGCGA.AACGATGT.CTCTAGTTC.CGAGCTTTTTT.G.GAGGCCGAAG
JJ=    32  MV=                AA.CAAACGT.TCTT.TTTGTATTCACTTTC.GCACTTTTTTCTTGACT.GT.TC.CTTTTCAGA.AAAAAGT.T.GAATAGAA.AA.TAAGAACG.A.GGGGTGT.TGAATTATT.T.G.C.A.TGTGTCATGTGTTCTGCAGATAA.A.C.CCATTT.GGGTGTTATTT.T.T.ATTATAT.GT.T.GTTT.TCTCACT.TTT.GT.TTGA.TTCT.ATAGCA.GCACAA.TTTGACT.AAATAGC.CCC.A.C.ACAC.ATATATAGCAA.A.A.G.AT.T.TCAGAAC.ATTAATAAG.AA.AG.C.A.AAAAAGTT.GATCGGTTCATGAAAAGAAA.TGGTACTACACA.CGCAA.GTTGTTT.ATTCTTCTTCCTTGGACATT.T.CTTGATTGTTTATTCCTTG.TAA.ATTAA.AACATTTTTTTCATTTATATA.TGAACCACATTGTCCCC.ACAACTCTGG.CTG.AA.TCTT.TAAGCTGTATCCACTA.GATAATCTAAGCATGTATG.TCTCTCTTTCTC.TCTG.TG.TG.TA.TA.TA.T.ATT.T.ATTGCAAAC.ATCTC.CCTCCTTT.CCTTTGTGAC.CAAAAGTGTAGTGCGAACCA.TTTGTGA.AACAA.T.CTCTT.CAAG.C.TTCTTG.TCTGCTCT.TCATCTTTT.TTTGTTGTTTT.A.ACCAAAGAAG
JJ=    33  MV=                TC.TACAAAT.TTTA.CCAAAATAAACTTTT.AAAATATAAACTTTTTT.AC.AT.GTCTAGCAC.GTATCCG.A.ACATTTCC.AA.AAAGATAC.T.CCATCTT.TTGAAATAG.T.T.G.T.CGTTTAACGTTTTTGCACATAAA.T.T.AAGAAA.ACAATTAAATT.T.A.TAGTTGT.CG.T.TTAA.ACGTTTT.TGC.AC.ATAA.ATTA.AGAAAA.CAATTA.AATTTAT.CCTTAAA.AGA.C.A.TTGT.TGCTAATATTC.A.T.A.AA.G.AATATCT.AATTGTTTG.AG.TC.C.A.AAAAAGAT.TTACCCAAAAAAACCTTTGA.CCATTAAAAACT.TGCTT.ACATGTC.TAATACGTGTCTTAAAAGTT.T.TCATATCAAAGCTCAAAAT.TCC.TAAAT.TTCAAGATTCTTAACTTTTGT.TTTATTTACAAGTAATG.ATGATACTAC.TTT.AA.AATC.CTAATTTGTAAGAGAC.AATATATTGTGTTTAATTA.AATATTTTCTTA.TTGC.AA.AT.GT.TT.TC.T.TAT.T.TATATAAGG.AGTTG.TTGAAGAA.CATCTACAAT.AAAATCTCCTTCTAAACTCT.CACTTAT.TTCGT.A.CTGAT.AAAC.A.AAAAGA.GCATCTTA.AATCTCTTG.ATCGGTTTTCG.A.AGATGTATCA
JJ=    34  MV=                CC.AAAATCT.GAAA.TTTACATTGGAAGAC.TTTTTGAGTCTTCCCAA.AT.GA.TACATTTGG.TTTCAAT.A.CGAAGACG.CC.TAGAAAGT.C.TTTCCAA.ATGATATTT.T.T.T.T.CAAAGATTTTAGTAGTAATTATT.A.T.TGAAAT.ATGTTTTAGAA.A.A.TTATCAT.AG.A.TTTA.AATAACA.ACA.CA.TTAA.ATGA.TCTTTC.CAGGTA.CTTTCCC.AAAGTAT.TTA.A.C.AGTT.TCCATATGCTT.T.C.T.CA.A.TCACCTT.AGCTTTATT.TC.AA.C.T.CAAATATC.TTCATGGGAAATTTACCGAC.AATTTCCTATTT.GTTTT.GTATTCC.TATTCGTTTTGTTAAAAAGA.A.AAGAGGAAATTGTTGTGGA.AAT.TTGTG.GCTAAATTCCCCGTGGAGATA.CACAAGACATATTTAAT.ATTTATCTTC.CTC.CT.TTAT.TTTTTGTATATCTTGA.CAATTTTTATTTCTAGAGA.AAACAACAATTC.CTCT.CA.TT.GA.TC.AT.A.TAA.A.TAGATGACT.TAGAG.TTAGAACA.ATCACAATGA.ATTTTTAAAACTAGCTCAAA.TGTCTTT.CTCTT.C.AGGTT.GATC.A.TCAACC.TGTGTTTG.TTTTTGGTT.GGTTTCGTCAGTA.GCTCTCTCAC
JJ=    35  MV=                TT.CACTCTC.TCCT.TGTGTTATCGGACTC.AAAATCCATAGTTGATG.CT.TT.GAACTCCAA.TGTCTCC.C.TCAATGAG.AT.ATTTGGCC.T.TCTAGTG.GAAATTCGA.T.C.T.A.TTCGAAACAGATTCCGCTCTATC.T.C.CTTTCA.ATTTATCCCTC.G.C.TTAGTTA.AT.T.CGAT.TGCTGAT.GCT.GC.GGCT.AAGC.TCTCCC.TTTGTA.TTTCTGG.TAATATC.GGG.C.T.TGAC.CCGGGTACTCT.T.G.T.TT.T.TGTTTGA.TTTGGAATG.GA.AA.G.T.ATTGGGTT.TGACTAAAAAAAAAAAAAAA.AAAAAAAAGTAC.GGTAC.GTTGACA.ATCCGTTGGTGAAAACTTAG.A.GCAAGTCAAGTAAGGGTTT.TTA.GTAGA.TTTCTTAGATGGGTTTTTATG.TAAAAATGGGCCCAGAT.AATAGAAAAA.CAG.CT.GAAT.CCATTTAGGATCGTTC.CTAAAATTAGTTTTTCGCG.ACCCAATAGAAA.CTCA.TA.CG.TG.AC.CT.C.ATT.T.TATTGGGTA.AACTG.AATGACAA.AACCAAAAAA.AAAAAACCACACGCGTTTAT.TTATTTC.TTCTT.C.TTCTT.CTTC.G.CCTACG.GAGACACC.AAAGACGAT.TGGAATCGACG.C.TGAAGATCTA
JJ=    36  MV=                GT.GATTTAA.TAGG.AAAATGGTCTTAAAA.CCAATGGCATGAAAATT.TA.AA.TTTCTCAAT.TATTAGT.A.GATATACA.AA.AAAATCGT.T.GAGATAA.ATAATACAA.T.A.A.T.AAAGACTTTATAAAACAGACTAA.A.T.TAATAT.TATAGCTGTAT.T.T.TGCCTTT.TT.A.AAAT.AGAAAGT.TTC.AG.CTTA.GCTG.TATTTG.TTGTTT.TTATCAA.CCAGCTT.TAG.C.T.GTAT.AAGTTTAAACA.A.T.G.AC.T.TTCTTAC.AGAAGATGC.AT.TA.ATA.TATCTCAT.TATGTTATCGTACATAAGAT.GCATTAATATAT.ATCAT.CATGTTA.TTGTAATAATACTGTGAAAA.T.AGCATATAGCCCATAGTTT.ATG.TGCCA.CTTGAATTATATGACATGTTC.ACTCATCAAAAACTCAC.GACTAAATTA.TAT.CA.TTAT.GAAAGAAATATTAAAC.AAATTGCAAATGGGAGGAC.ATCACGTTTCAG.TATG.TA.TG.TG.TC.TA.T.AGA.T.ATGTAAAGG.CAAGA.ACGATAGC.AATATCCCAA.AAACCTCTTAAAAATAGTCT.CCGATCT.AAGCA.G.ACATG.GACG.T.GGTCGG.AGAATTTC.AAAAAGGAG.AAATCGATGGG.A.AACCATGTCT
JJ=    37  MV=                CA.TATAATT.ATTA.GTATTTTCTATTAAT.GATTTGCGGTATCAAAT.CG.TT.TCAAACACA.ACAATAG.A.TATGGATG.GT.TGAGTGGA.G.AACAATA.TATGGATTT.A.G.A.T.CTTTGAGTAAATATTTCCAAAGA.A.C.ATTTGT.TTTCAACACGG.A.C.AGTAATT.TG.A.CGTG.ATACATT.TAC.CA.AATA.CTAC.CTATTA.TATTCT.GCCAATT.CGTTACA.AAC.A.G.ATAA.ATAATTCGATT.A.G.T.AT.A.TACATAT.CTATCGTTT.AA.TT.G.T.GATAACTT.TATTATTATATTAACACTAA.AGTTGATTAAAA.TCGTC.TTGATTT.CGATTAGATGTTTTATTTTA.T.AACATTAAACACACATATT.TAA.AAGAT.GAGAAATTAAATTGTATGTAT.ATGGAATTTTAACATTA.AAAAAAAAAT.CCA.AA.TGAC.CAATCCGGTTTATGTC.GGTCCGGTTTGTATTAACC.AATCTTAATTTC.AATT.TT.TA.CC.AT.AT.A.AAC.C.TAACCAGAC.TATTA.CAATGAAG.AAGAAGAAGA.AAGAAAGTGACACAAATCGG.ACTCTCC.GTTCA.T.CGCCG.GTAA.G.TTTCTC.CTCTTTAT.CTCCGGCGG.TTTTGGGCTGA.T.TTTTTTAGAT
JJ=    38  MV=                TC.TGTCCAC.GATT.TGATTAAAAAGCTTT.AAAAAAAAAAGCTATAT.GA.CA.TTACATGAC.CTATGTA.G.TACTAATC.TA.TTCGACAC.A.ACCAATA.AATAATGCA.T.T.T.T.AATTGCCCCAATCCCCAACTTTC.T.T.CTTCGT.GACAAGAGTAG.C.C.CACATGA.TT.T.TATG.AAAGAAA.AAA.AA.GTGT.AGTC.TAATAC.AAATTT.AGTTACA.TACGAAA.TCA.G.T.CGAA.TTTAATTATTG.A.T.A.TA.T.AATCATA.GAAACAAAG.CT.TA.T.A.TTCTTTAA.CCCAATCACAAGCATATGAC.ACAGGGGACCTA.GACAG.TAATAGA.GTATCCAAATCTTAAACAAT.T.CACCAGTCAATATTAATAA.TAC.AATAA.AACTATATAATAAGATAGTAA.TAAATAAGAAATAAAAA.TAAATAAATA.AAT.GA.AAAA.CCTAGTTTTTGACGCA.ATAATAATAGAAGCGAACC.AAACTTGGCCTC.CTCT.TC.GC.CT.AT.AA.A.TAC.G.ATATAGAGA.TTAGC.GTCAAAAG.AGTATGTAAA.TCGCAAAAACAACCAAACAA.GGTCTTC.TTCAC.A.CACTC.TCAT.C.GTCGTC.ACTTTTTT.TTTTATATA.ACATAGTCTCG.T.TCTAGACCGT
JJ=    39  MV=                CG.GATTTTT.TTTT.GGAATATTGTAGATC.AAATTCAGATTTCCTTC.TG.AA.GACTGTTTT.TTGTTTT.T.TTTGGGTC.GG.AAGAGAAA.A.CTTATAA.TCACACACA.C.A.T.T.AGAGGTTGAATATATTACTTACA.G.G.GATAAT.TGGTGACCTCT.G.T.TCTACGT.TT.T.TAAA.TAGGTTT.GTT.CT.ATCA.CTTG.CAAACG.AGAAAA.CTTTTAT.ATACTAC.TAC.A.C.TTGA.AAGATAATTTT.A.T.T.AT.A.TGAAAAT.TAAATAATT.TT.AA.A.T.ACTACACT.TGAGTAACAAAATTTCAATT.CAACATACATAC.ACGAT.ATCATTA.ACTTTTTTTTGTTTATTATT.G.CAAATACATTGTAAATTTT.TAG.AAAGA.AATTGCATAGTTACCAAACCA.ACAACTGAAAAAATCAC.ATAAAACACG.TTT.GT.GGGT.CAAATAATAGCCTCAC.CAGTCACCACCAACCTACT.TATCTATTCTCT.GACT.AC.AA.AC.TA.TA.T.ATT.A.TAACAAACA.ACAAA.CGTATTTT.GGTATCAACG.AGTATTAATCTCTTCATTAC.ATAGCCA.AAAAG.A.AAACA.CTCT.C.TATAAT.GGAATCCA.AAACCATAA.ACGACGTCGTC.G.TATCAGAGTC
JJ=    40  MV=                AA.ATCACTG.TCCC.TATCGTGAATCCGCC.TTCACTACCGCCACCAC.CA.CC.TTCTTTCCC.TGTTCCG.C.TCCCTCCG.GT.CCCTGGAC.T.CCCTGGC.ATCCCTCCG.G.T.C.C.CTCTTATCCCTGGAATCCCTCCG.G.C.CCCTCT.CATCCCGGGAA.T.C.CCTCCTC.TT.T.CACC.TTCCTTT.TCT.AG.TCAC.CATC.AACCCT.AAATTA.GCAATCC.TTTCCTT.ACA.T.T.TCCA.ATTATGTAATC.T.A.T.AT.G.TATCATC.CGCTTTAAA.TT.GT.T.A.CTTTTTTC.CTCTGCATTTTCACTTGTTG.GCTTGTTGTCAT.TTCAA.TAAATAT.TGTTTACTATGGAGTTTTTA.T.CTTGCTGCTTTTGTTACAT.CAA.AAGTC.AATTTAAAAAACAAATGGCCC.ATTTTGACTTCATTAAG.AGATTCGGAA.ACT.TT.TTGT.AACTATCTAAAAGAAT.AAGTACCTTTTCGTAATTA.TCACATTTGTTT.TTCT.AT.GG.GT.GA.TT.A.TAT.T.CAGTTCCAG.TGAGT.GACTGGAT.CTTATAAAAA.AAAACTCAAATTCAAAATTA.TCCGATC.TGATT.C.TATGG.CTGA.G.ACATTC.AAGATCCG.AAAACTGGA.GATCTCCGATA.A.GAGAAAAGGA
JJ=    41  MV=                TT.CATCACA.TTAT.TTTTTGTAATTAAAG.GTTGCTATCTTTGAAAA.TA.AA.TGAAGTTAT.TAATTGT.T.CATTAACA.AG.TAAATAAT.A.ACTTTAT.TTAGTGATA.A.A.C.A.ACTAATAA.AAAATGTTATGAAT.A.G.TGAGGT.GCATTTACAAT.A.C.GTAGGAT.GG.A.ATTT.ACGTATT.TAC.CA.TTAA.ACTG.CTACAC.TACTCT.AATTTTT.TTTCTTA.AGA.A.A.AAGA.TAGTACTAGAA.A.T.T.AT.T.ACCACAC.ACATATATT.CT.AC.C.A.GACTTGAA.ACTAGAAGGTGCATGATACA.AAGAAAACAATA.TTACA.AATCAAT.AAACTGCAAGCTCTGGTCAT.T.GAATTGTGTAAAATCCAAT.TTT.AATAA.AAGATTGATTATCGATAGACT.GGTTAAACGTTTTTGAA.CTGCCACTTT.GAA.AC.ATGT.GAGTTACAAAATGTAT.ATGAATAACTTGGACCACG.TCAAATATGACA.CCGG.CC.TT.TT.TC.CT.A.TAA.A.TACTGAGCT.CGAAT.GCTTCCTC.ATTCACAAAC.AACACACTACATATCTAGAA.AGCATTA.GAACA.A.AAAAA.AACC.T.TTGTTT.GAAAATGA.AGGTGTCCA.TGTCTCTCATC.C.TGATAACCTT
JJ=    42  MV=                AT.CAGCTAA.AAAG.AATATATTAATTAAC.GAGATAATGCACTCAAC.TA.AA.ATGATTCTT.GCCAACA.T.TTCCCTTG.AT.TCTGTCAA.A.TTTTGTT.GCCACTCGT.G.A.T.T.TTCTCCACTGAGTTTCGTGTGCC.A.A.GAGATC.GTCGCAAAATT.T.C.ATGATAT.CT.G.TTGG.AATATCC.CAA.AA.TTAA.GACT.TAAATT.CCAGCA.TATTCTT.CTTTAGT.GGT.A.A.CCCC.AAACCTGAAAT.A.T.A.GG.G.AGCATGC.ATAAGATAT.CG.AT.A.T.CAGTTCAA.TAAAATGACCATTTACTTAC.TTTTGAAATAAA.TAAAT.ATCATGA.TCCGATTATTTAATTTTAGT.G.AAAAAATATCTCAAATCCA.CAA.CAAAC.ATCAAGTATTCAGAGAATATC.ATCGAGAATATCAGAGA.ATATTCCAAT.AAT.AT.ACAT.AATTCGATATTATCAC.CAACCAAAAAAAAAAAACT.AAAAAACCCTAA.TTAA.TA.CT.TC.TA.TA.T.AAA.T.CCTAACGTC.ATTTC.ATCTCAAA.AACCATCAAA.ACCACATTTCTTCTCACTTC.ACATACT.TAAAC.C.TCAAA.AGTT.T.CCTAAA.AAATCCAA.AAATGAAGA.ATCTCGCAATT.C.TTGTTGTTGC
JJ=    43  MV=                CA.TGATACG.TTGG.TATCATCTCAATTGT.TAAATTTGTTTGTTTTA.TG.TT.ACGTGAAAC.TACTAAT.A.ACTGCACT.TT.CCGAAAGA.A.GACAAAA.CAGTTGATC.T.C.A.A.ATATTTTGTTACCGTCCAAGAGG.T.A.GTTCTT.CCATCCTTCAA.T.G.ACATTGT.AA.G.CACT.TCTAAAA.CAA.AA.TCTG.ATCA.AAACTA.CTTCAA.ACACTTC.TAATACA.CAA.A.A.ATTG.ATCTCTTAAACTA.G.A.AT.G.CCGGAAA.AAAATATAT.CT.CT.T.A.AAGTAGAA.AAATTTCTAAGTGAAATGAT.CAAATTTATTAC.AACTT.ATTATCC.AAAGATAAATTGTGGGAGAT.A.AACAAGATGAGCCATTTTA.TTG.AAAAT.GATAAAGAGGGACGATGAAAA.TATGTAAGTCTCGTCAG.ATAATTATTA.GGA.CA.CGTG.TTAAAAGATGAGAAAA.TAGTAGCGTGAATGACGAT.AATAACCATTAT.TTCT.GG.TA.TG.TA.TA.T.ATA.T.AGCCTTCTG.TCCCA.AGATGCTC.ATCACTCACA.ATATGGACAAAACACAAACT.TGGTCTT.GAAGA.A.ACCAA.TACC.A.AAACCC.CAAACCGC.AGCGTTTAA.TCAAGAATCGA.C.TATGGCTTCT
JJ=    44  MV=                AC.TACCTAT.TTAT.AGAAGTAAATAATAT.ATTTATGAATATTCATA.AT.TT.TAAAAGCAA.CAGTAAA.T.AGTACTAT.AA.ATTATAAA.A.ATAATAT.TATTAAAGA.G.T.T.T.TATTATTTTTAAAACCACAATGA.A.A.CATAAA.TCGAACTTTAA.A.A.TAATATT.AA.T.ATAT.AATTTAA.ACT.TA.TACA.TAAT.GAAACT.TAATAT.AAGATAA.TTTTTAT.GTG.A.T.TCTT.TTAAAAAGGTT.A.A.T.GT.T.ATAAACT.ATAAATGAT.TT.GA.T.T.TGTTACAA.AGAAAAATAAACTAAGAAGA.AAGCTCGACA.T.GTAAG.AAAGAGA.GTTTCTCATTGAGAAATAAC.T.CTAAACAAAATTGATTAAA.AAT.AGTAT.TATTTTAATTAAAGTTTTTTG.GTAAGAAACTAGTTTTA.ATGCTATACG.ATA.TG.TCAA.ACTTTTTTTTTTTTTT.TTTTGGTAAAAGTACGATA.TGTCAAACTTGA.GACT.TC.GC.TC.TT.TC.T.ATA.A.ATATAATAA.GATCA.ATATAAGT.TTGTAACCAC.AAAATAATCCTGACTGTACA.ACCAAAC.TAACG.C.GATGT.CCGG.G.TCACTC.ACGTTTAA.GATTTACCG.GCAGAAGCCGG.A.GTTAGTTTCT
JJ=    45  MV=                CC.GGCGAGT.GGCC.TCTTTATATCTCGAA.GCCATGTCTTTCACTGT.AT.TT.CTCTCCTTA.GGCCATG.T.TCTCAGTT.CA.CCGTCTGG.T.CCGTAAT.AGATGACGC.A.A.A.C.GTCAATAGCACAGAGAATCGAAA.G.C.TCTTCA.GCTTTTTTGAA.G.A.TGGTTTT.GA.G.TCTG.TTTGTTA.AAC.TA.GTTG.AATT.ACGTGA.CGAAGA.AGAAGAA.GAAAAAG.AAG.A.T.TGCT.TCATCGTGATT.T.T.G.CC.T.TGATTCG.GCAAGAAAC.TA.GG.G.T.TTTTTCTT.CCGAGAGAGAGAGAACACAC.AAAGAAGAAAAA.TTATG.GAAATGA.GGGTGAAACATTGTGAACTC.A.ATACGTTTCTATAGATGCC.TTG.ATGCC.TACGGAACAACGTGTACGCAT.CTGTGTTAAATTCAAAA.CTAGGCCTAT.AAT.GG.GCTT.AGCAGAAAGCCCAATT.AGAAAACGATTGGTTTTTG.TGGAAGAGTAAC.CCTA.GA.AA.AT.AT.CA.T.ATA.T.AAAGATATT.GTCTT.CTTCGATT.AACTCTTCTT.CGCCAAAATCAGGGAGAGGC.TAAAATG.GTTTC.G.TTGAA.GCTC.C.AGAAGC.GTCTCGCA.TCCTCAGTA.CTCAAGTGCGG.G.AAGAGAAAAG
JJ=    46  MV=                TA.TGGCTTT.CTTC.CCTAACACTTCTTGG.CACTGTTTCTTTTATTA.AT.TT.GATTTTTGA.AACATAT.G.TCAAAAGA.AA.AGAAAAGA.A.TCGAAAC.ATTTAATTA.A.T.T.A.ATGTTTGTAATTGCACGTTGTAC.A.T.TCATTA.CTTTTATAAAG.A.G.ACTGATC.AA.A.TGAT.GATTGAT.AAT.CC.TTTT.AGTG.TATATT.AGGCGT.GTCAATG.GTGTATA.TAT.T.A.TATA.GTGTCTATATG.T.C.A.TA.A.GAAACGT.CATAAATTT.TA.TC.A.A.AGGAACAA.CAATTTAAGTCTGATTAATC.TATAATTCTCAT.CCTTA.CATTTTC.ATTGGCATCAAATTTAGGTA.A.TTTTTAGAATATAGCTTAA.TAA.ATGAG.TAGGCCAAGAGGACGGCTCGC.AATTAGCTGTGTGGAAA.GCTAAACGAT.GTC.TC.CTAC.CGTCCACGTCAGCGTC.TTAAATCCTCAAATCCCAT.TGGCAACAAAAA.AAAC.AT.TG.TG.TA.TA.T.AAA.T.ACATGCATA.CTTAT.CACTCTCT.ACTCACTTTT.ACAACTAACTCATAAGTAAA.ACACAGA.CAGTT.T.TTAGA.TGGC.T.AAGATA.TATTCCCC.TTCTTTTCC.CGGTACTCTCT.G.TCTTTGCATT
JJ=    47  MV=                TT.TACTCTA.CTTT.GGTATATAGAAATAT.AGAAAATGTTTTTAATT.AA.CT.ATATACACC.ACCATAA.A.GTTGATTA.AA.GAAAAAAG.T.TCAATCT.GGATTGATT.T.A.G.A.AAATGTTTGAATCCATATTACAT.G.A.TCAACA.TTCTAGCTATC.T.G.ATTTAAT.TA.A.TAAA.AAATAAA.AAT.TC.AGAA.TTTT.TTCTCT.CTTCAT.TTCTTAA.TCAACTG.ATA.G.A.AACA.TAATGAGTTTT.G.T.T.AA.G.AAACTCG.AGTTTAAAA.AT.AT.A.G.TGGTGTTA.ACCAATGAGGTAGTGGTAAA.TCTCTCAAGTGA.AGGTG.CTAGGTT.CGAAACATGTTGGAAAGGAT.T.TTTTCTCCAAAGAAGATAA.ATT.TAATC.TGGTGTGAATCCCGTTTTTGG.AAAATATAAGATTTTTG.GGCTTGAATT.TCT.AG.ATAT.AAAAGAAAAAGAAAAT.GGTGTTTCTTATACGTGGG.CCTTCTTTGGGC.CGAA.CA.AG.AT.AT.CA.T.ATA.G.TCC.AGGAA.GGATC.CAGTTAAT.AAACCGGAGC.GGAGGAAATGTTCAGTTGGA.TACTTGT.TTCAT.G.TTTGT.GAGA.C.GTAAAC.GGAAAATT.TTG.AATTT.CTTCTGCTCTG.C.TCAGTGCCGG
JJ=    48  MV=                AA.GCGATGG.ATAC.TTATGTAATTAACTT.GTGGTACAAGGTTTTTG.AC.TT.GAATAAATT.CGAGCTT.C.TTCTCAGA.AG.GTCTAACA.T.ATTCAAT.TCTCCTATA.A.G.G.C.TAAAACACAGTGTTGGACCATCT.T.A.GTGATA.CTAAGCATCCA.A.G.ATTCAAA.GT.T.GTTA.AATAGAG.ATC.AA.GAAT.GTTT.CATCCG.TTTCAC.TTCACAT.TAACCAA.TAA.T.A.ATAA.AAAAATCAATA.C.A.A.AA.C.TCATTTT.TAATCTACC.CC.AT.T.A.GCACCATT.TTAAAAGCCATAAGGACGGT.GATGACACAACT.CCCAC.AAATCCA.CCATCCGATTTGATAATCCC.A.AATAAGAATTATGAGGTTT.GTT.CAGTG.ATCCCTAAGACATCAACACCT.GGAACTTATGTTGTTGG.TAAGAACACT.ACC.TC.CCTC.ACTCAACTCAAGTGCT.TATTCCACTATCTCTTCAG.TGCCTCAAATTT.CCAC.AC.AA.TT.TT.CC.G.CTA.T.ATAAACCAA.ACATT.CACTAATT.GAATTCAAAC.ACACAACTAACAAACAAAAA.AACACAA.ATCTT.G.GTTCA.TTTA.A.AATCTC.TCCAAGAA.ACAAAATGG.CAGCTTCCATG.A.AATTTCTCTG
JJ=    49  MV=                CA.TTCTTGG.CTAG.TTTCTTAATTTATAT.GTTTTATTTGGTTATTT.AC.TA.ATATTACCC.TATATTT.T.TCTTCTTC.AT.CCCTAAAA.A.AATGTTC.AATTTTGGG.A.T.T.G.TTTTTTCTTCTTTCGCCTTAAGT.C.A.ACGAAA.CTAAAACTTAA.T.T.TCAATCT.TG.G.TGTG.TTTGATT.TTT.AT.CTGT.TTGA.TCTTAT.CACTTT.CAAAAGA.GAAAACA.AAA.G.T.TTAA.GAAAATGAAAA.A.C.A.GT.A.GTGGGAG.CTATCTTCA.TT.CT.T.C.TGGCCCAA.AGTGTACCAATCTAAGATAT.TTTACAATCTTA.TCTAA.ACTATAC.ACAAATTATTTAAATCAACG.G.CGCTCATACTATGTGCCAT.CAT.TGATA.TCATCACTCGAATAATTCACT.TTATAACTATCTCCGTC.ACTATCAAAA.AGT.GT.TCAA.AATTAAAAAAGAATAT.CTCAATCCTTATCCACTTC.ATCATTCCTAGC.TTCC.AA.GT.TA.TT.AT.T.ATA.T.AACTCAATT.TTTCT.GGCTTAAG.AGTTTTGAAA.AATATCTTCACTAGAGATGA.TAAAATC.AGTGA.C.TCTTC.GTTC.G.TTTCAT.CTCCCAAT.TGAGTTTAA.CGACACCAAAT.T.CGTCTCACGG
JJ=    50  MV=                CC.TTGTTTC.ACAC.GTAGTTTAGAGAAAA.ATTGTTTGTTGACATTA.TT.AA.CGATAACAA.AAATATT.T.GAGGATCA.TG.AGTGGTGA.C.AACGACG.TTGATTTCA.G.A.T.T.GGTTAGTATTCATTTTCGGTTAC.A.T.GCGAAA.AAAGTGGTGAC.C.A.CGGATAC.TA.C.AAGC.TTCACAT.AGA.AA.TATT.TACG.CATTGA.TAATGA.TATAATA.TGTAATA.ACG.T.G.AAAT.CTCTTAGTGGT.A.T.T.AG.T.AGAAAAA.TCATGGTCC.AT.AAGC.C.ATATCTAT.GACTTGTAGTTACCTCCTTT.TTTCTCCAACTT.TTTTT.TCTTTCT.CTAGTTATTTTTGAGATCTG.A.CATTATAATTTTAATTTCA.ATT.TTGAT.GATAGTTTGAAGATTTTTTTT.TTTTTTTTGAATCTCAC.ATTTTAATTT.AAT.TT.GAGT.TTTGATGATATATACT.AAATGGGCCTCACGTGAGG.GAAGAAGCCTAC.CCGC.TA.AT.TC.AT.GT.A.AAG.T.GTATCTCAG.CACTT.GACTTTCA.GTCTCAGCGA.TCGGAGACGGAGAAGCTCAT.GGAAGCT.GCTGG.C.GTTAC.AAGT.T.CTCATC.TTCTCTAG.TCTTTTACA.TTTCACCTCCC.T.TTCGTCGGCG
JJ=    51  MV=                AC.CCAAATT.GTCT.ATAGTTACATATAAG.ATATCTGTTCTTTTTTT.CT.TG.TTTTATTTT.GATGTTA.C.ATATGAAT.GA.GAATTATG.A.ATCTATA.AGAAATATT.T.G.G.T.CCTTTTAATTATCTTATCAGTGC.G.T.TCACAA.CCTTACATAAG.T.T.TCTGGTA.GA.T.AAAT.CCCTGCC.CTC.TT.TGAA.GAGT.AAAAGA.GGTAGA.GCTCCAT.GGCCAAA.TAT.T.A.TCTT.TCTAAGGTATA.G.A.G.CT.T.TCTTTGT.AGATGCGTA.GT.TT.C.T.TGATTTGG.AAGATCCCTGATTATCTGGA.TCGGATCCTTCA.TGATA.TGTATTT.TAGTTGAATTGTAACAATGG.T.GTAAAGTATTGGTTAAGTT.GGT.GTGAA.GTATTGGTCAATGTATATATT.AGTTGTGACAATGATGT.AAAGTATTGG.TCA.AG.TTGT.TGGAGTAATTTATCTA.AATAAAATAATTAGCAAAC.GTGAGGTGATTA.ACCA.CT.AT.GA.TT.TC.T.TAT.A.AACTCACGT.TGACT.TCTGAGAA.TTTTTGAAAG.TCTGACATCAGATCTATGAC.AAGAGGA.GCAGG.A.GGGGA.GACA.G.TGGCAT.GGAGTTAC.TTTTGCAGA.GATGTTGTGCC.G.TTCACTGCAA
JJ=    52  MV=                TG.GTCGCGA.ACAA.CTCTCCATGGACGCA.AATGTCTTGACCATGAC.TC.CA.AACACAGTC.ACTTCAT.A.ATTAATAT.GT.TTT.GATC.T.CTTAGTT.GAGTCTTAG.G.A.A.C.TAAAAAGCATCCTCTTAGTCCTT.G.T.GTAGTA.GCTTCAGAATG.T.G.TGTACAT.GG.A.AGAG.AGACCTC.ATG.AA.TTTC.TTAC.TATCTT.TAGATA.AACACAA.CAACTTG.TGG.A.C.TGAC.CATTTAGTACA.G.T.C.AA.A.GTCTCTT.GTCTTGAAA.AT.GT.G.A.TCGGAAAA.CTTTGAAACACTAATTAATT.TGTTCTCGTTTT.CCTTA.TCTGGTT.CAATTATTTCTTTGAAACAA.C.TCAGTCATGTAACAGTTCT.TAA.CACAG.AAGCTACCAACGTTTTTATTA.GCCAATTTTGCTTGGAT.CAAACCCTCT.ATA.CC.AAAG.GGAGGTTTCGAGTTGT.ATTATATGACGAGAAACCT.TCTACTGGACTT.AGAG.GC.TT.CT.CC.AA.G.CAC.A.GGTTTCAGT.TCAGA.GACGAGAA.CAGGCTATGG.CTGTCACAAGCTTGGCTCCT.CCATGGG.TCATC.T.TGAGA.CTAG.C.TTTCCG.GTCAGTAG.CAGCTTCTT.CTTGTCTCCAC.A.CAAATCAAAA
JJ=    53  MV=                AA.CCCTAAT.CCCA.GGCCTGGTAACAGTG.AATCAGCCCGACTCTCT.GA.AG.CTGGACGGC.TAGAGGA.T.CGTAGGAG.AC.CAATTCGC.A.GCATTCC.AAACAGAAA.T.C.A.T.ACGCGCGGAACAAATCCCTAGGG.G.A.TCCTTG.GGTGAGGCGTT.T.A.TGCAGGA.AA.C.ACAC.GGATTTG.ATG.AT.GAAG.GGGA.TGAATT.GCTGCG.AGATGGA.TCCAACG.GGA.G.A.CCTT.TTTTAGTGGAA.T.T.A.GG.T.TTACTTT.TTTAGTTCC.CA.CC.A.A.AGAGTGCG.AATCTCTTTAAAGTTAACGT.AACATGCAAATC.GATTT.TAAAGTT.TTTTGTTTAAAGTTGGAGAC.G.AGTAAGAACGAGAGTAATA.TAT.AATCA.ACTTTGAAAGTCTCAACTCTC.AAGAAGGAATCAAAAGA.GACCCATTGA.CTT.CT.CAAA.AGTCAAAACATTGATC.ACGTCAACAACCATCTTCT.ACACTT.AATCG.CACG.TT.CT.TC.TT.GG.T.ATA.T.ATTATGATC.ATAAT.CATCCATT.AATTCTCGAA.ACAAATAAGAAAAACGAAAG.AATATGT.CTTCA.C.CATCT.TCCC.T.AACGCA.GAGAAACC.CAACTAGTT.CGCAAGAGCAA.T.CGGAGTCTGT
JJ=    54  MV=                TC.CACAGCT.ACAT.TCATTGAATGAGCTC.ATTGGAAAATTTGAAAC.GA.AA.CCTAACACT.TGCACAA.A.ATAATAAA.TG.ACGATACA.T.ATTATTT.GCAGATTTT.T.G.A.G.TATGAGAGTTCGACTTCATCTTT.T.C.GCAAAA.GTTTGATGAAC.A.T.TAACAAA.CA.A.ATTT.AATTTGC.CGT.TA.TTGA.TAAA.CAATTA.TACCGT.CCAAAAT.AGTGCGA.AAT.G.C.TCTT.TCCAACTTTTT.C.T.T.CC.T.TTTTTCT.AACTATTTA.TT.TA.C.A.TGGTTGAT.GAACTTATAAAACCTTAACG.TGTCATAAATCA.ATTCC.ATAGTAC.AACATTACACATTTATTATA.T.AACTTTCTAACGATTAAAT.TAA.AAAAA.TTAGTGCGATATATAATATAG.GAAATAATATAATACAA.GTATTAACAA.CAT.TA.GAAT.TAAATTATTCAATGCG.TTGGTGTAAAGTGACATGT.ACACACTTGGCC.TTAC.AT.GC.GT.AC.TC.G.CGT.A.TATAAGCAC.TACTA.CCAAATGT.AATTCACAAG.CCACACATCAAAAACAACAA.CACAACA.ATAAG.C.ACCAA.AACC.T.CTTTTC.TTCTCTTC.ATTTGAGTC.TCAAATCGAAA.A.ATACTAACAA
JJ=    55  MV=                TG.GAGGCAA.TCAA.GACTCCTGTCAGTTG.CCTCTCCTCAGCGCCAA.AC.TG.TTCTATGGA.AGTGTTA.G.TCGGCGGC.TT.GTTGGGAA.G.AGTTTTC.AGTGTTGTA.G.C.T.T.TGGAGGCTTTAGCTATTAATTCT.G.T.AGCTGT.TATCTTTGTAT.C.T.TTTCTTC.TA.A.GGCT.TGTTTTG.TTT.GT.TCAC.CTTT.TTTGGC.CTCATG.TCTCTGG.GGGTTTC.TAT.G.T.ACCC.GCCGACTTTGT.C.T.C.CG.A.AAGGATT.TTTTCCTTT.TC.GG.C.T.ATATATAA.CTCAAACGCATCCAATCAAT.GAAATCCGTCTA.AAAAA.AATAGCA.AATGGAAATTGTTCCTAAAT.C.TTTCACAATTTTCCAAGTA.TTT.TTTCT.TTTGAATAATTTTAGTTATTA.TCCTGATAATATTTTTT.ATGTAATAAT.TAT.TC.GAAA.CGTGTCACATATATAT.ACACCAAGCACACCATTTT.TGATTATCATCC.ATCA.TC.TC.AC.TC.AC.T.GAT.A.TTTATACAT.TCAAA.TATTTATT.TATTTTCAAG.TTTTACGCAAATCTCTTTCA.CTCTTAA.ACCTC.A.TAACC.TTAG.A.GATCAT.CAGTCATC.AATCATCTT.CTTCGTTGTTA.T.CACTTCTTTA
JJ=    56  MV=                GT.AGCTCTC.ATTA.ACACAAAACCAACTA.AAGATGAAAAAGTAGCT.TG.CT.CAACGCGTT.CTTATTC.A.ACAATGAG.GT.AAATGCAA.C.ATAGTGG.ATGGATGAT.G.A.G.C.TAAAAAATGATGGTCAGTTCTTA.T.C.TTCAAC.TACATTTTTGA.C.G.ACCAAAA.GG.A.AGAT.GTTGGTA.GTA.TA.AGTA.TTAA.GCATTT.TACTTA.CTGTCGT.TACATGT.CCG.G.T.GTCC.CTGTCCAAGGC.A.A.T.CG.G.CAGTTGT.GTGTTGAAA.TT.AT.C.C.CAACGATG.ATGGGTCGCTATCTAACGAG.ATATTTGTCCAT.CCGCA.TAATTTT.CTTTTGAATATTTTAAAGAA.A.ATCAAACACTAGCGTTTTG.TCT.TTGAA.GATATGAATGAATGAGACAAA.TATCAGATTCTTTATCA.AAGTGGATAA.AAC.AA.AAGA.GCATAATCGAGCCCAT.AGTGAATATGGGCCAACAT.GAGAAAGAGGCC.CATT.AA.AG.TT.GA.CA.A.GTA.T.ATGACTCGC.GACTC.TCGAGAGA.GCAGAGTGAG.AGAGAGAGAGGAATTAGCAA.AAGTAGA.AAGAA.A.ATGGG.ATGC.T.GCTTCA.GCGCCGGA.AAAGTCACA.GCTCCACCAGT.C.GCCGCCGCTC
JJ=    57  MV=                AA.ATTCCTC.CTAG.GAAACTCATTCTAAT.ATATCTTAAGAGAAAAA.GA.AA.CACAAATAC.TCACCAG.T.CATGCATT.GT.CTCCCGTC.T.CCAAATT.GTCCACGTT.A.AAT.G.GCCACGAAGCTCGCATCAGTATC.A.C.GTACGT.AGGAAATAGTT.A.G.GCGTTTA.AA.A.TCTT.CTGGTTC.AGA.AT.ATAG.TGTT.ATCAAT.CAACAC.ATTACCC.ATAAACC.AAA.A.A.TAGA.AACAGTGGTTA.G.A.A.AA.A.TGTCATA.AAATTATCG.TT.GG.T.T.TTGGACAT.AGCCACATCGATATTCAAGA.AATTTAGATCTA.GTTAA.AAAAAAA.AAAAAAAAATCTAGGTTGTG.T.GTGTGTATATATTAATTGC.CAC.ATTTG.ATATATGAAGAGACCGTGAAA.TTCATTACGATGAAGTT.TCAGACATAA.AAA.AG.GTAT.TGGCTACGCGTTTTGT.TCTTCACCGAACACTCTCC.AATCTCCATATA.ACTT.TC.AG.GT.CC.TT.C.ACT.A.CCAAAGAAA.AAAAG.GTTCATAT.AGTAAGAAAA.AAAAATAAGATGGAGGTCAA.ACAAAGA.GCCTT.G.GAGTC.ACCC.A.AGATGG.AAACAAAA.GCGGAGGGT.GAGAAGAAGAT.C.ACAAAGAAAG
JJ=    58  MV=                AT.GATATGA.GGAA.ATTAGACTTTAGAGT.ACTTAGAACTTGGCTCC.TT.GT.CTTTTGTAT.CTACTAA.C.TTGGTTCG.CT.CCTAAAGA.C.AATCTGT.AACCCACTA.T.T.T.A.CTTTAATCCATCAATTTACACAC.T.C.CTATCT.ATGTGAAGGTG.T.T.CTATTTT.GT.C.CGGA.AATTTTC.GAT.TT.CGGT.TTCT.GGCTCT.TTGAGT.GGCATCT.TTATAAT.ATA.A.C.AAAC.AGCAAAATTTG.A.C.A.GT.C.TATAGTG.AGTTTTGTT.AT.GG.T.T.CATTGCTTAGTGACATTATTTGTTGTTGA.GGGAGGTTTCAA.ACCAA.TAGAGAT.GAAAGTGGAAACTTCTCCAC.A.AGTTGAGAAAAATATTTGA.TAA.AAACA.TAAGTTGGATGAGGACAAACA.CAAAAGATACCAAATAA.TGATTTGGAG.ATT.CT.CTTA.TCCTTAATCTTAAATA.CTAAAGTCTATGACAGTGA.CATCTGAACAGA.AGAA.AG.CT.CA.AG.AG.T.ATA.T.AAATTGTAG.CTTAG.CCTCTGGT.GAAGCAGAAT.CACAAAGTCAAGGATATGGA.TTTAAAC.AACAA.G.ATCTT.TAAC.A.TCCTTC.TTCCTATT.GTCACGGTT.TCGTTTCTTTT.A.GTGTTCATGC
JJ=    59  MV=                CA.TTTTCAT.TTTT.TGTTCTAGTATCTGA.AGCCACGTGTTAAAAGT.CA.AG.GCGTTTATC.TATTGGA.T.AGAACACG.GT.TTCTTAAA.T.AGACCGT.AACACAGAG.G.A.T.C.ATTTATAAAACAGAACAGATAAG.A.A.GACATG.GCGCGAAATGC.A.G.CCATGGT.TT.T.GTTA.GTTAAAG.TTC.CG.AACT.TTAC.GAGATA.CCTTTC.GTTCTGT.TTATCTC.CAG.A.C.AACG.AACCAAACCCT.A.G.A.TC.C.CCTTTTC.CTCATCTTA.AT.TT.T.T.TTCTTTCT.TCCTTCATTCTCTCTAGCAA.GAAAAAGAAACG.AAATT.TCACAAC.TTCACTCATCAGGCTCTGGT.C.AAATCGATTTCAAGGTATG.TTT.TTTGA.TGTTATATTTGTTCGAATAGC.CCGAGAAATTGCTTAAA.ATGATGCATT.GAT.GA.TTGC.TTCTCCAGGTGTTTAT.GGAGTCTAAACATGAAGAA.CATGTGTTATCC.AAAC.AA.AA.AC.AT.GA.T.CAA.G.ATGTAAACA.AAAAA.GGTTCATT.AGACGACGAA.AATGGAGATGTTGAGCATAA.AACGATA.CCTTT.A.CAAGA.AACA.G.AAACTG.TAATTATT.AACTCAGAA.TCACATTCAAG.A.TTATCGTCGT
JJ=    60  MV=                CT.TCGTCAA.AGTT.ATTTGGTTTCATAAA.CCGATTTTCTCCATACC.CC.AA.TTGAGATAT.GAGAGTG.T.TTAAGACT.TT.ACCGGAGG.T.GATTCGA.GTTCAAGGA.G.A.C.A.GTCTACACTTGTGACTTGTGAGT.C.G.GAGCTT.GAGAACACCTA.C.A.GCTACAA.GA.A.GGAA.GTTTGTT.TTC.GC.CTCG.AGCT.AGAAAT.CCTAAT.TTGTCAT.CATCGTC.TCG.A.A.TGGA.AAGGCTGTGTT.C.G.A.AA.T.CCAAAAT.GCAAATGCG.AT.AA.A.G.ATGGGCTT.TTAGATAGGCCCAATTAGAG.TCCAAAAATGAG.GGGCT.TATCAGT.GATTTGGTTGCCAATACCAA.A.AGCGCGGGAAAATGATAAA.AGA.TTTTT.TTTTCCTCTCTACTCTTTCAC.TCACTTTCTCCGGCATC.CACGAAGCCC.TAC.CA.GTAA.AAGCCCTTTTGTTGAC.CCTAAATTCTCCTTCAAAG.CTTCTCCAGGAA.TAAA.GC.TC.CT.CT.CT.A.TAT.A.GGAATCTCT.CTCTG.TCCCGCGT.AATTTATAAT.CGCCGCAAAATGAGCGGAGA.TAATCGA.AGACG.G.GATCG.AAAG.G.ATACGC.GGTGGTCG.AAGAAGCCT.AAGGTAGTGAA.C.ACTGCGGAAG
JJ=    61  MV=                AT.GAACTCG.AACA.TCGGGTTTGAATCCG.AAATGTAATTCTGTATC.TT.GA.CATTCTTTG.CATCTAC.G.TTCTTTGG.AT.CGAAAGAC.T.ATACAAT.AAAGTTTTT.C.T.C.T.GCTTTCTCGAAGAAAATGTCAACTA.A.AACTCT.TGTGATAAGTTAT.T.TATCAAT.GA.T.TTAA.AGTCAAT.TCC.CT.ATGC.TTTT.GTGATC.TTCAAG.ATACAAT.ACAAACA.CAT.T.C.ATGC.TACTAAGATAC.T.A.A.CT.T.CAAATCT.TGGCAGATA.TC.AG.C.T.ATAACTAT.ATCAATATGAACTGTTTACG.CATGAATCAATC.ATACA.AACACAA.AAAGCATAGGAAATTAATCA.T.GCGGTCTAGAAAAATGTGT.AAA.TACAA.ACAAATATGGGGGGGGGATTT.ATTTTAGAAACATTCGG.GCTCTTTATG.TAA.AT.ACAA.GAAAATTATGTGTCCA.ACTGAAAACAACAAACAAA.TATGGGCCTCCT.TTAC.GT.GT.TA.TA.TA.T.TAG.A.TGCACAACA.ATCGA.CTTTTCTG.ATTACGATTC.AATCCTCTCCGATCGTTGGC.CTCCTGT.TTCCG.T.TTTAC.TCGA.C.ATCGTT.CCGACGAC.TTTTGACCT.GGAATCGACGC.A.GGTAACAAGA
JJ=    62  MV=                TC.GTAACGA.GGAA.GAATTCAAATTCATG.TACGTTCCATGATTTAA.GA.AA.AATCATCAG.CGAGCAC.T.GTGATTTT.AC.TTCCTTTT.T.TTTTTTT.TTGGTAATT.A.A.C.A.TACTGTGATAAGAGAGTTTTGGA.T.T.CTTCTC.ATCTCAACATT.T.T.CCGTGTA.AT.T.TATA.AAGACCT.TTT.TC.GGTC.AATA.TATTTT.AACCAG.ACTCGTA.ATTGGCC.AGA.A.A.AATA.AGAGAGTTTAA.T.T.A.AT.T.TCTCTAA.AATTATTGG.TG.CT.A.A.TCACAGTC.TTGTGACACAAGAAACCAAT.CACGTGGGTTCC.AACTT.CCAAAGC.CCTAGTGTAATACGTTACAA.A.ACGTTACAACTTGCAGCTG.GAA.AAAAG.ATAGATAACGTTACAAAACTT.CTATTAACTGATATTAA.AGTTTCACCA.AGG.AA.GAGT.GTAATACGTATTACCA.CCTGTCTTTGCGTAGTTTG.ATTGATCAATGT.CTTT.GA.TT.TC.TT.AA.T.ATA.T.ATACTGTAA.ATGAG.AAAGCCTC.AATAACTCAA.ACAAACATCGAGGCAAAGCC.AAATTAA.GTTGT.C.ACAAC.AATG.T.TGTCTC.TTCTTTCT.TCTGATTCT.TCTCTATTATC.A.CTCCTCTTTC
JJ=    63  MV=                TC.TTTCATT.ACCA.TTGATGGTCTATTGG.TCTTCAAGATTATGATG.AA.CT.AATTTATGC.ATTTTTA.G.GTTTCACG.CC.TTTTTTCC.A.CACTGAT.CGAGTTTTT.C.G.T.T.GCGAATAAAGTATCGTATTTTCC.T.A.ACAAAG.CTTCGGAATAA.A.C.CTAGATA.TA.A.AAAT.CATTTTG.CCA.TT.TATA.AAAT.GTTGTG.TATTAT.CATAGTT.ACGATGA.TAC.A.A.TGTA.TGCTTTGTCAG.T.T.T.AA.T.CAAGTAT.ACAATGTTA.GT.TG.A.T.GTGGCAAT.TATACTTTCATATTAAACAT.TGAATTATATAA.AGCAC.TAATATA.CTTTTTCCAAAGTATATTAA.T.TTTGTGTAAGCACTCCCAA.TCT.AAGAA.TTTTTTTTAGTTGACTACATT.TTTCTCCATATAAATTG.ATTTTACTTT.TCA.AT.ATTC.TAATTATTAACCCTAT.TTTATTATCCACTTGTTTA.TCTAAAAAACAC.TATT.TC.AT.TA.GT.AT.A.TAT.T.TTAGTTTTT.CCCAC.ACTGCTTC.TTTAACTCTC.TAAACTCTATTTCTCTCGCT.CTCTATC.TCTCT.C.AAACA.CTAT.G.GAATCC.CAAACAAA.GTTCGATTA.TGAAAGTCTTG.C.GTTCACAAAG
JJ=    64  MV=                TT.GTCTTAC.ATCA.TAGGGAATATCCGAA.TATGTGTGTGTTTGATT.AA.TT.AGTGCACAC.TAGCTCA.G.ATCATCGA.TT.AGTCCGCA.A.CTCGAGT.AAACGTGTT.T.T.C.A.GACCACCCAAAATTTTACGACCT.T.T.GTGTCC.CACTATCTACG.T.C.GATAGTA.AC.T.TTAG.AACAAAA.AAC.TC.AAAA.AGAG.TGTAAT.TTGTTA.TGCTTTT.GGTCTTC.TAA.A.A.TTTG.TATTCTTCTAC.C.A.A.CA.T.TTAGCAC.AGTTTCATA.CA.TA.G.A.AAGTTCTC.ATTACTTGGAATTAACATGA.TAATCCCCCAAA.AAAAC.AAATCAA.TATCTAACCTAGCAACAATG.A.CGGAAGGAAAATAAATATA.ATC.AAAAA.CAAACCTACCAAATACTGTTT.GTTCCCCATAGCCACAC.TCCATAGACA.TAA.CA.AACA.ATAAACTATGGAAAAA.GATAGAATTTGATGTGATA.AAACATTCATTA.ATTG.GA.TC.TA.TA.TA.T.ATC.T.TTCATGCCT.CCACA.AAAAGAAA.ACCATAGAAC.ATTGAACAAAATGAAGACTA.ATCTTTT.TCTCT.T.TCTCA.TCTT.T.TCACTT.CTCCTATC.ATTATCCTC.GGCCGAGCAAT.G.TGGTCGCCAA
JJ=    65  MV=                GC.TGGATGG.TATC.AAACTACATCGATGA.ACAAGTAACCAACTTTA.CG.AT.ACATAGAGA.CCAATTC.A.TCAAAACA.AA.ATATGAAG.A.GAGTAAC.AGAATATAG.A.A.C.C.TGCGCAAGATCTGGATAAGTGGT.T.C.ACTGAT.CTTCTTATCGA.A.C.CAAACTT.TC.A.ATCT.ACCTTTC.GAA.AT.CGCC.ATAA.GAATTG.TTCAAC.AAATTCG.ATGAATT.TCT.C.A.GCAA.GTTAGAGACGA.A.G.A.AC.A.CTTCCAA.CAAGTAATT.GA.AT.C.A.AGACTTGA.AGTTGTATGATGTTTACTGA.CACCTGAAGAAC.TCAAA.TCGGTTT.CTCTTATCTCCACCGCTAAA.A.GGAACCCGAACCGGGTTCG.GGT.AAACG.GGTTAAAACAATTATAATGGG.CTTTTACGTGTTTTTTT.AATTGGGCTT.TAT.AA.AGTC.CATATCACTAAACCGG.GTCGACCCGGTCGTAATTT.CTTCCCTCTTCT.TCTA.GA.TG.CT.AC.TA.T.TAT.C.GTTCTCCCG.CTAGT.TTCAAAAA.TTTGTCACCA.TTTCGAAATCTCTCAGAAGG.CGAGAGC.TCGCG.T.AAAGA.TTTT.T.CTCCGA.TCTTCAAA.TTCGTGTGA.AGAACTGATTC.A.AAACTTCTAA
JJ=    66  MV=                AA.ATTTTAT.CATA.AAGAACTCTGGTTAT.ATCATTCCATTGAGGTT.GC.AG.CCGAGGAGA.AGAAGTT.G.TTACGCTC.CA.TCTTTACA.T.GGTTCTT.AGCGAATGT.G.A.C.C.TTTGTCCCTTTGTATAAATAGCA.A.A.AGTTTC.AGCTTACCATT.T.G.TGTTCCT.GG.T.TTTG.CTTTTGG.CTA.CT.TCTT.GTAA.GGGAAG.ATGATT.CTCAGTT.ACAGTTT.CAA.T.A.GCAT.ACCATATTACC.G.T.A.AT.C.TTAAACG.AATGACTTT.AT.CC.A.T.TAGGTCAG.TGCAACCGTGCAACTGCAGG.TACAGATTTGTC.TACAG.TTAAAAA.ATGTTATGCCAAGCAAAGAG.A.GAGAGCAAAAGCAATTGGA.ACC.GTTAG.ATTGATATGTTTTAAAAACAATAATTAGAACCCTCCGAT.CATTTTATAT.TTC.GT.TATC.TTATAAGAAAATGCTG.ACATCAGCAGATCCTAAAA.TCAATTTGCCTA.TCAT.AA.TC.AT.CA.TA.A.ACC.C.TAAAAAATC.GTTTT.TTTTTTCC.TTCTCCTCAA.ATTTGAACCCTTGAAAGATC.CATCACT.CATCA.A.CTCTT.TAAC.G.GCACGA.GTCACCAC.TGATCGATG.ATTGAGTCTTT.T.GTCTTCCCTG
JJ=    67  MV=                CT.CAAATTT.TAGT.CCCAAATCATTAGCC.CAGCGGCCCAAGCCCAT.TA.TC.AATCAAACA.CCAAGTA.T.TGCTGTCT.GA.ACTCTTTT.T.TTGCCTT.TCCTTGTTT.T.C.T.A.CTCTTTCCATGTTAATTAATTAC.A.C.TTCTGG.TCTCCTAATTA.G.G.TGATCCT.TC.A.TATC.AATGGAT.TTG.AA.TGTA.TTTA.TATGAG.ATGATA.TTGATCA.TAAATGT.CTG.A.A.AATG.TGCTTCAAGTT.T.T.G.GA.A.AAAGATG.TATAACAAT.AT.CG.T.T.AAAAAATT.TACAAATCTGAGTATTTTAG.TGTAATTAAACT.AACTA.ACTAAGG.AAATCCTTTTATAAAATAGT.G.TTTGAAGGAATTGAAACAA.ACA.TTATA.TCACCAGTCTGGTTAATTGTG.TGATATAAACAGATTAA.TAGATTAATA.CGT.CT.CTAT.TCATTATTTTACTGTA.TGGTTCTTTTTTAGAAATG.GTCGAATGATTT.AGTA.AC.AT.AT.AA.TA.A.AGA.A.AAGTCCCCA.GAGCT.TTGGTCGG.TCGAATAAAC.ATAACACACAAATACCAAAA.AGGCAAA.AACAA.C.TCACT.GAAC.T.GTTTGC.ATATCTTC.ATCTTCTTC.TTGAGATGAAG.T.TGAAGTTGTC
JJ=    68  MV=                AT.CAAGGTT.CATT.TACATGTACTACAAT.TATTCTTATATATTTTT.CA.TT.ATGATGCTC.TCACTAA.C.TTTCATCA.GT.TCATGTAA.C.AACGTGC.AAACCACAT.C.T.C.C.ACTTTCAGTATTTGGATTCCACT.T.T.CATGTT.TCGACGATCCA.T.A.TTTGTAT.TA.T.TGTT.GGCAATC.CAC.AT.TTAC.TTTT.TTCACT.AGATAA.ATCCATA.ATCACAT.ATT.T.A.TACA.ATTAATCATTT.TAG.T.AT.A.CAATTAA.TTAAGGTTA.AT.TA.A.A.CTTGCTAT.TGTTATTTATATTTCATTCT.CACTGAAGAACT.CTTCG.TTGATGA.TTTTCCACTCTTGTAAGAAG.T.ACATCATGCTAACAAGTAT.AAA.TGAAA.TGAACAAGGTAGGCCTGGTGC.AGTTAACCAAAAATCGA.ATAATTTTAT.CAA.AA.GCCT.ATACTAAAACAAATGA.ATCTTCTTTAATATTGCGT.TATATTCTTCAA.GCCC.AT.CA.TT.AT.AT.A.AAC.C.TTTATCGTG.CACCT.TTTACCGT.CATCATTTCA.AAAGCAATTCTTCTTGTCTT.GGCTCAA.TTTAT.A.TACAA.CACT.C.TCTCTC.TCTCGGTT.TTGTCCATA.CAATGGCTCGC.T.TCGATATTGT
JJ=    69  MV=                TC.TAAATAT.TTTT.GAATAATATGTAGGA.GTTGACGACAATAATAA.AT.TG.AAGTTTCAT.TCACAAT.T.TTTTCTGC.AT.TTTTTCAG.A.GTTTTAT.ACTGTAACT.A.G.C.A.AAAGTACTCATTTGCAATTTTAA.T.G.TAATTC.TTAATTCTAAA.T.T.TTATTAT.TT.T.CACT.CTTAAAT.TCA.CC.TGAT.ACAC.AATAAT.TTAGTA.ATTTATC.TAATCTC.ATG.G.T.TACT.ATTATTTCTCA.A.G.T.TG.T.AAACTAA.TAAAGAAAA.TA.TA.A.C.AGAATTTG.TATAGATACGCTGTTACTTT.AGAGGCACGTAC.AATAT.ATAAGAA.ATTGAGAGGAGGTTTGTACA.G.CAGAAATGGTTGAATAGAA.CTA.CAAGT.GTATTACGTTTAAAGAAGAAG.ACAGTAAACACTGCCAC.GTAAGCTAGC.CCA.AA.AGGG.GATATTTTTTTTTTAG.CACAGGCCCAAAATAATAT.TGAGCCGGCCTG.ATTT.AG.AG.GC.AT.AT.A.TAG.T.GTTTAAGAA.ACGAG.TGGTTGAT.CAGACTCTGG.CATGTCATCAATGTTGTCCC.CGCCGGT.AAAGA.A.GAGGA.AGAT.A.GTGGCG.CCGCAATC.GCAGTCGGC.ATCGGCCTCGT.T.TCAGTCGCTT
JJ=    70  MV=                CC.CGGTCAG.CCAA.AAACACCAGTGCCAT.GCCATCGACTACAATTT.TA.GT.GTCAAAAAG.ATGTCAT.C.GTACCAAT.CC.AAAAAACC.C.GTGATAT.TGCCATCTT.T.G.A.T.TATTACCATGACAATCAAAGGAG.T.G.CAGAGT.GCTCATTTTTT.A.A.TCTATAG.TA.A.CGCT.GCATTTA.TAT.TT.ATAA.AATT.AATACT.TTTTCT.TTGTCAA.TAGAAAA.TCA.T.A.TATG.GAGCTATGATT.T.C.T.AA.T.TAATTAT.TAATACTAT.GA.TT.T.T.GCAAGTGG.GAGTTCTATATACTATTGTT.ACAAATTGCAAT.TATAA.TATGCAA.TAGATGCAGAAACAGAAAAT.C.AAAGATCTCATGCATAAAC.AAA.ACAAA.TGACTGACTTTTCTATAACAA.AGAATAAAAAAAGATAT.TAATTAATAA.TTG.AA.AAAT.ATAAACATATCGATCA.AGGTTAGCTCTGTATGTGT.GTCTCTTTAATA.TTGT.AT.AT.AT.GG.AG.G.AAG.G.GTGAGAAGA.AGACG.AGAAATTT.CACAACTATC.CAAAATCATCTTTGTAGGCT.TAGCAGC.AGCCA.T.GAATT.CCAA.T.CCAGTG.GGTGTATT.TCGTGAGAG.GGAAATCGATG.G.AAAACCATTT
JJ=    71  MV=                CA.CAAGCCC.CACC.AGCATACGTGCAAAT.GAATGATATGGAGAAAA.AA.CA.AAGATTGTT.AATGGAA.G.AACAAATA.AT.GTGGGATC.A.ATACAAC.AGAAGTGGA.A.G.A.C.AAGGTCACATGAATTTCGGACAA.A.A.CCAACA.ACAACAATATT.A.T.CAGCTTC.CA.T.ACTC.CATGGGA.CCT.TA.CTCT.TACA.CGCCTC.GCTATT.GATATTA.TATAAAT.AAA.C.A.ATCA.CCATTAATGAA.G.A.G.CT.T.GAAAGAA.AGGTGTTAG.CT.TC.T.T.TTTTGTTG.TCCCTCTAACATTGTAAACT.CTTCTGGTCACT.ATTTG.TGAACAA.CACCTATGATATTATTATTA.T.CATTATAAACCAAACTGAT.ACT.CCCTA.GTAAGTGAAACTCATGAAACA.TTTGAATGTTGAAACCC.CCAATTTTCA.CTT.TA.ACAT.ATAAAACTGAACTTTC.TTTTAATGCGAAACAAGTT.TCAAATATCTCA.TTAC.TC.AC.TG.TA.TA.T.AAA.T.GTCTATACG.CTTTC.TTTCTTCA.CAGAAACAAC.AAGCGAAGCCAAAAGCAATG.AAGACTT.CCATG.A.GCATC.GTCG.C.CGTAGT.CTTCTTTG.TGACCTTCC.TCGCTATCTCT.G.CTGCTCCCTT
JJ=    72  MV=                AA.ACATTTA.TATA.TATTTTTAAAAAATA.GTTTATAAGGATTTTCT.AA.TT.TTTTATCAA.AACAATT.A.TGCGATTT.AA.TTTTCTCA.T.TATGTTC.ACTTAATAA.A.T.A.A.AGTGTAACTTAGTCATTTAAGAC.A.T.AAAGAA.AGGTATAACTA.A.A.AATGGAC.AA.G.AAGA.GAGGGTA.TTC.TT.GAAA.GGAA.CGTTTT.TGGATA.GAATTAACTGAATTT.GTA.T.A.ATAT.TTCCAAATATT.C.T.T.TTCA.AATAATG.TTTTTAAAA.AT.AT.A.A.CTAAATAT.GCTGAAAACAAATTACTTAT.TTTATTATCAAT.ATAAA.AATCAAT.ATCATATCACCAATGTTTAA.A.TATAATTGAAAAGGTAAGA.TAG.AATTT.GCTGTGATTTTATTTTGACTT.CAAATCTATAATAAGAA.ATTAAGTGGA.AGG.AT.TGTG.CTATATTTCATCTTTG.ACTAGGAAAAACAATTTAA.TGTATATTTGTG.TTAT.TA.TC.TA.TA.TA.T.AAC.T.AGTGTAATT.ATAGG.CAAAATCA.AAAAGAGAAA.GTTCAGAGAATATCATAAAA.TGACTAC.TACTA.T.GAAAA.CTTT.T.GTCGCA.TTTGTTTT.GACTGTCTT.TTTTATTATGT.C.TTCTGCTCAT
JJ=    73  MV=                TG.TTAGACA.TTAA.AATAATAATTTATTT.AGCAAACAATTTAATGT.AT.TA.GATGACAAA.ATAAAGA.C.TAACTGAT.TT.GTGGTCAT.T.GGTCAAG.CATTGTTGA.A.G.A.A.TTGTTGGGAAATTTTATTTCTTC.A.T.ATTAGA.TGAAACATCTC.C.T.TTTTAAT.GA.A.TAAA.TAATCAG.CAG.AA.TCTA.CATA.TCTATC.ATTTGG.TAAAAAG.TGACTAT.AAT.C.C.ATTT.TTTTTTTTGGT.C.T.T.TT.A.AAAATAT.TTTAGGATA.TT.GT.T.G.TAACTTGA.ATGGTAGGTGTACGATTTAT.ATTGACCGTATT.GAAGT.CTATGTA.GTTCTTGGCAATTGTGTATT.T.TATAGTCGTTTCCCATAGG.AAA.AGAAA.ATATTTGTATTAAGTATAAAG.CCTATTTTCAGTATAAG.AATACAGTAG.AAT.CT.GACA.AGTACCTAAAGCTTTA.TATAATAAGTTTTTTTTTT.TTTGGGATATTT.CAGC.TT.TA.TA.TA.AT.A.AGT.T.TTGTTGGGA.TATTT.CAGTTTTA.ACTGAAAGGA.AGATGAACAGCATCAAGAAT.GGCTTCT.TCCTC.T.GCATG.ATTT.T.TCTTCT.CTGGTGCC.ATGTGGATT.CAGGGGTTTCC.A.TCGATCCTTT
JJ=    74  MV=                CT.GAAACAA.GTAG.AATGAAAATTACATC.TTTAACTCATAAATCAC.AC.TA.TCAGTTCGT.CAGACCA.A.ACAGAAAA.TA.GCAAAAGA.A.CATCGAG.AAAAACCTC.A.C.A.T.CCAGTAGCCTCAGAGAGACTATT.G.A.TACGAA.TCAGAGGAGTA.T.T.GCCAATG.GC.A.TCAA.CAAGCCC.GTT.TC.TCAT.AGTC.AACTTC.TCCTTC.CTCTTCT.TCTTCTC.GGA.G.A.GACG.GAAAAAGAAGC.T.G.T.AA.G.AAGTAAG.CATCAACAA.CG.CC.G.C.TGCTGCAA.CAACAGCGCCAGTCATATTA.ACAGGCGCCATT.GAAGC.TCAAGCT.CGCCTTCTCCCGTAATCAAA.C.CGGTGAAGTAAAATTAGGT.CGT.CGGCA.AAACAACACTATTTCTATTAT.TTGTTATTCTAGCCCCC.AATATTTCCT.TTA.GT.TAAA.AATAAGGCACTAACAT.TTTTTAAATTATCAGATGC.GTCCTTCATTTG.ATTT.GT.TC.TT.AA.AC.T.CGT.C.TCCTGAAGG.CTGAA.ACCCTTTG.CTCTCACTCC.CAAAACGATGTCGTCTCTAT.CTCGCGT.TCTCC.G.TGGCA.CCTT.C.AACACT.TGCCCGAT.CCGCCGTTT.TTCCTCCGCCG.C.CACCGTAGTC
JJ=    75  MV=                TC.GAACTCA.AGAT.TCTCAAAGCTATTCA.TTAAACTAAGAAGGGAA.AA.TG.ACGGAGCTT.ACACGAA.A.CAGAAACG.AT.CCGTAAAT.T.CCGATGA.CTCAGTTCC.T.G.C.G.AAGCTCTCTCACTCTCTCCACCA.A.T.TAAAAA.AAGCAGATTTC.T.T.CTTCGAA.TT.A.CTTT.CTGATTC.AGA.TG.ATTG.CAGC.TTTTTC.TATGGG.TAGTGAA.CAATCCA.AAG.A.C.ATTT.CTTGATTTATA.G.A.A.AG.A.CGAACAA.CAACGTTCA.GA.GG.G.A.AAAGATAT.TTCTTCTGCTCTCCAGATCA.TTCTCGCATCAC.TTTGA.AAAATCT.GGAATTTTCTCTTCGTTTCT.T.AACCTTTACTAACACGTGA.TTT.AAGAA.ACTCGCTTCGCTTATGGGCCA.TATAAATTAGGCCCATT.TATTTTATTA.TTG.GG.CTTA.TAATTAGGCTGTATAT.TGAGCGTTAGTCTCCGTCT.CTGATACCCAAT.TCGA.AA.AC.CA.CT.TC.T.CAG.C.CTCCGCCGA.TTCAG.ACCTCGCA.TATTCAGCTT.CCCAGTCTTTCTCTCTGCGT.CGTTCTA.GGGTT.T.TTGTT.ACTC.T.TTGCTT.CGAAGATG.GGAAAGGCA.AAGAAACCTCA.A.AAGTTTGCTG
JJ=    76  MV=                TC.AACTTGT.TTGC.CTTTGACCTGAGTTG.AAAACAAATCGAGACTA.AA.AA.TACTGTTTT.CCAAGAA.A.GTATTTCA.TT.TAAACTTA.T.AGTTAAT.TTAGTAAGA.T.A.T.A.CTAAATAGAAATGCAGAATATTT.A.A.TTTTTA.AAAATTGAGAA.A.C.TAAAAAA.TT.T.ATTA.TTTAGAA.TTA.AC.ATAA.TGGT.AAGTAT.AATAGT.TTATGAA.ATTTTTG.ACA.A.A.AAAA.ATAGTTTGTGA.A.A.T.TT.A.TGGGCTA.TTTTAATGA.CT.AT.A.C.TTTTACAA.ATATGTTCGTCTCATGTTTA.AGTCTCTAAACG.TTTTA.CTAACAA.ATACTAGTAAGCGAAGGACA.A.ATCTTTTCTCTTACGCGTG.AAC.TTTCT.CTTTTGGAAGGCCAATCTTTT.ATTTTTGGTCAACCACC.AAACAAATAA.TAT.AT.AAAT.CCATAATATTTGACCA.TTGGTCTAAAATGGTCAGC.AGAAATATGCCA.ATGA.TC.AC.TA.TA.TA.T.TCT.C.ACCATCTCT.ATCTC.CAAGCATA.CTTCATCTAT.CATCGCTACAAAAAAATCAA.AGCATCA.CTAAT.T.CACTA.TATA.C.ACTCAC.AAAACGGA.ATTCTTCAA.ATTCTGAAAAC...TCAATATCTT
JJ=    77  MV=                TC.TAAATTA.TTGT.TAAGATTTGGACATG.TAGCCGAGAGGATACCA.CT.TG.AGCTAGCCA.AAACCAA.A.GGAGTCAA.GG.AATCATCA.A.GGATCTG.ATGATGTTG.T.T.G.T.GGTGATTATCATCTCTATGATTC.C.A.ACCAAA.CATTGGAACAT.A.A.CTCCAAT.CA.T.TTCC.ATAATTT.AGT.TA.TTTT.TTTA.AAATGA.GATATA.AGATCAA.TTACTTA.AAT.G.A.AAAT.GTGTGACAATT.C.A.G.AA.A.TAGTACT.AGATATGTG.GG.AA.T.A.GTGTATTA.CACAAAATCTGCAGTTTCCA.AGTAGCCTTGCA.AGTTG.CAACGTT.TAAGTCATTTTCTTCATTGG.T.GGGTATTCGCCGAAATTAA.AAG.GTACT.ATCACACAGTACTACTATACA.GTAACCGGCCACTAGTG.GCTAAAAGGA.AAA.AA.AAAA.TATCCAAGTAAAATGG.AAATAGTCACGTAATTTCT.CTCCTACACATT.TACA.TC.TT.TT.AT.AA.A.TTC.T.CTGACTCAC.ACAGT.AGCTTTCC.AACACACCAC.AGTCTTTTTCTTTTTATCTT.CTCTACA.AAACA.A.CATCC.TACC.A.TGGAAG.ATGCAGCG.GAGCAAGAA.CGTGGTTTCCA.C.GTGATCACCA
JJ=    78  MV=                TA.ATGATCT.TTTG.GATTAACCCTTTCTG.GGTCATCCTTCACGAAC.AA.AA.ACATTGATT.TCTCTTC.G.CCTCATGG.TC.GACACAAT.T.CTCTCCT.CTAAATGAG.A.A.T.C.GCACCAATGATAAAATCTTTCAC.A.C.TTGAGT.TGAGTTATGTC.C.T.TCAGAAA.GT.T.ATAA.CCATCGT.CAA.TT.CGTC.ATCA.ATAAAA.GAGATG.CTGAGTT.CTGTTTG.GAG.T.A.TGGG.CTTCTGTAATG.A.G.A.AA.A.ACAAAAG.GTAGAGAAC.AA.AT.T.G.GTAAAAGA.AATTACAACTTGGTTTTAAT.CTAAAATAATGT.GCCCA.TGTCTAT.AAATAATTCCAAGTATTGAA.G.TATCTCGAAACTTTAGAGT.TAA.ATAAT.ATTTTATATTATTGCTTTTTA.TGTCTCAATAATTCAAT.TGTCACTCTT.GCG.TT.ATCC.ATTTGAAGATGGATCC.ATCACTATGACAATTATTT.TTCTGCCACCTT.GACT.TG.TA.CG.GC.TT.A.TAT.T.CCAAAAATT.TCTTT.TATTGTTC.ACCTCTTTTT.CTTCAATCCTTCAATTTCTC.TCACCAA.CCCTA.A.TTTCC.CCAA.A.TTTGGT.AATACGAT.TTCGTCAAT.TTACTTCGCAA.T.CGATTCAATT
JJ=    79  MV=                CA.ATGGGTG.CTAG.AGGTGGATGTTGAAG.TAATAAAGAGACTAAGC.AA.AA.GTCTGAGGC.AGTGGAA.C.GAGCAAGA.CT.TGGCTCTG.G.CTCTGCT.TTGTGCCGG.C.G.G.C.CTTGGGACAATGGGTGCAGCTAC.A.G.AACTCA.TTGTGGAGACT.T.G.CCATCAA.CA.T.TAGC.TTGACGT.CTT.TC.AACT.TTCT.TTTCTC.GACTAA.TCTAAAC.TGTGATC.ATG.A.T.CACT.TTTGTTCCTGA.G.A.T.TA.G.CTCTCTC.TTTTTTTTT.TT.TG.T.T.TGTCTATA.TTGTATATTATATTTATTAT.TTAGAGCAACAT.GATTC.GCTATGT.GTCACAGACACTGACTGGGG.A.AACAACATTAGATTATGAA.AGG.AAATG.AAGCCAAGATTTTTCAGATTT.CTTTGAGACATTTTTCA.ATTGAGCTAC.TAG.TA.CTAA.GCTACACCACGGGGTT.TAATTTGTGAAATCCGAAA.CTAGGGAGACTA.AATC.CG.AA.TA.GA.TA.T.AGA.T.AGCCTAAGG.GATTC.GGGGCTGC.AACAAAATCA.CTCCCACTCACTGCGAAGCT.CGACTAT.GGCGG.C.GACGT.CGCT.G.GTTCTG.ACGTGCGC.ATCCCCTCT.ATTCAGCAGCC.C.TCGGGTTATT
JJ=    80  MV=                TC.TATCTAT.TTAT.TTACGACTTTTTTAA.AAAAAAGTTCTTTTAAA.AA.AT.TTAAAACTA.TTTTTCT.T.CCCTACAT.CT.CCATGATC.T.CTACAAT.CTTCAAATA.A.A.T.TATTTTCTTTCACACATTTGTGACA.A.A.AAAAAA.TTGTTTTTTAA.A.A.TAAAAAT.TG.T.TATG.AATAAAG.ATG.GA.TGCC.CATT.ATAAGG.CCCATC.ATCTAAG.CCCATCA.TCT.A.G.ATGT.TTCTAGGGTTT.T.A.C.CC.T.TTCCTTG.TACTCCTAT.AT.AA.A.G.AACCCTTT.ATCTCAATGGAATAACACAC.TCATTTATTTAT.TTATT.TATTTAT.CTCAAAATTGTATCTTCTTC.C.CCAACAGTTGATTTATTTA.TTT.TGACA.TAATAATGATACAACTTTTTT.GTGTGTGTTTTAATACT.AATACATATG.TTT.GA.TATT.TTAAAAATATTTTAAT.ATATATTCTTAATTAACAT.TTAACATCATAT.GTTT.GA.TG.TT.AT.AT.G.ATA.A.CGGTTGATT.AAAAT.TTAATGGA.ATTAAAAAAA.AAAAAAAAGAATTAACATTT.GTTGGGA.GAAAA.C.GTTCG.TCGA.A.TCCTCT.GACCCCTT.TATCGCCGA.CGCTTCAAACT.C.GGTGACGTAT
JJ=    81  MV=                GT.TTTGATC.AGGA.GCAATGTGAGACGAC.TTTGACCAGCTTCTCTT.GG.AG.ATGCCTCCA.AGTCCAT.C.CCTCACTT.CC.TTCAGATC.A.CGAAGGA.TGCTTTTCA.A.A.G.A.CATCTCTTTTCAGCATACCACAA.A.A.CTCCCC.GATAGCTGCAA.T.C.ACTCAAA.GT.T.CATC.TTCTTAT.AAT.CT.CCTT.AAAG.GAAACA.AAACAA.AGCTCAA.CACTTTC.ACA.A.G.CAAA.AACAGACCCCA.A.A.G.AT.A.AAAACTT.GGGATCTAC.GC.AT.C.T.ATACCAAA.TGGGTAAGGAGAAAATATGA.ACTACTAATAGA.AAGAG.CTCGAAA.TCTTCAAAAATCACAGATTC.A.CATTGAAACGCATCAAAAT.CCA.ATCTT.TAAATCCGACAAGAAAACTCA.ACAGATCCAAAAACAGA.GGGAGAAGAA.AGA.AG.AATC.TTTCTTCTGGAAATGT.GAAAGAAAATTGAAAACCA.ACCTCAATGAAT.TCGA.TG.AA.GG.AT.CA.A.AAG.A.CAAAAGCTT.TAGAA.TCTCTGGA.AACTGGAAGA.TGTGATCGGCGGCAGCTTCT.TCACCGG.ATCCG.A.GAGAC.AAGA.T.CGGAAA.GAGAAAAC.GCAGAAACA.GAGACAAGCAT.A.GCTGTCTCTA
JJ=    82  MV=                AA.GTTGAAA.AATA.GACTTACTCATTTTA.AACGTAGGAGTTTTTCC.CC.CT.CTTCTTCTT.AAAGTTT.G.AAGATAGA.AT.GACAGGTT.T.TTGCAAT.AGACATGAT.C.A.T.G.TTCATGTCAATA.CATTTAGGAT.C.G.ATCTTA.GAAAAAGAAAG.A.C.AATAGAC.TA.A.AACT.AGTCATC.TAA.AT.TTTA.TTGC.CAAGAG.ATGTAC.TTCGAAA.ATGCTAG.TAT.A.G.ATTT.TAGTCTCTTGA.C.A.A.TA.A.AATTTTG.TATAAAATT.TG.TC.T.C.CTAAATAG.TATGTTTTTGTTTTTGTTGT.ATTCCCCAACAG.CTAAT.TCTGTCT.TCTGGTATATGGGTATACTT.C.GGTTAGTTTCGGTTTGATT.ACG.GTTCA.CCTTTCAAATTTAAACATTGA.AATTGTAAACCATCTTC.TTTGTCCAAA.ACG.AT.GTCG.TATAATAATAACACGT.AGCCGTTAAATGAAAACCG.AAGCGTCAAAAA.ATCA.AA.AT.CG.AT.AA.A.AAC.T.AATTAGGGT.AAATG.TCAACAAC.AATCCGATTT.CTGAGAATTGTCACAAGTCG.AGCAATG.TCGTC.G.TCTTG.GTCC.T.GCAACA.AATGTACT.TTCCTCAAT.TCTGCGTCTCA.G.AAACTCAATT
JJ=    83  MV=                GC.AGAATTC.GAAT.TATGAAAATCAAAAA.GGAATGAAGCGGGAACA.AA.AC.CTTGGGGAT.TTAGTTT.G.AATCGTG..AT.GAAGAAGG.A.AGATCAG.AGCTTGAGG.G.A.G.A.TTCGAAATTTCCTCGCTTCATAA.C.A.AAATCT.GAGAAATAGAT.T.T.GAAAAAC.AG.A.CAAC.ACTAGGT.TAC.AA.AAAC.TGTT.ACTCGA.TGAATA.AAAAAAG.AGGACTT.TTT.C.A.AATC.TTCACACACAA.A.T.T.TC.A.CAAAGAA.CCCGGATTC.AA.TT.T.T.TGAAAATT.GGGCTCTTTGGTAAAATGTA.AAACGTTTGGGC.CGAAA.AAAGAAG.AAAAAAACAAAACTGTAAAG.A.GGCAAAGAGGATATTTTGG.TAA.TTCAC.TCTGACGCGGATCCTGAATCT.CGAATTATTCACCGTTG.ATTATAACAT.TAT.CT.AACG.GTGATAAACAGCGATC.CGCGTAGTTTCTTCTTATT.GGTTAAGACGAA.TCTA.AA.AC.AG.TA.TA.T.A.A.A.CTCTGGAGA.AGATG.GAGAGAGT.CCATAACAAC.AAATTCGATTCTTATAACTG.TTTCCCT.CTCAT.C.TTTAC.ACAA.A.AGTATT.CTAATCGA.TTTCAATGG.CGGGTCGTGGT.A.AAACACTCGG
JJ=    84  MV=                AT.CTGCAGT.ATGA.AACAAAACTATTAAT.TATAGAGCGAATGATGG.TC.A..TCTTAAATT.GAGTTCA.A.ATAGTCAA.TT.TGCAGCTA.A.GTAATAT.ATATATGAG.A.T.A.A.ATTTAACATGTGATATGTTAAAT.C.T.GTAAAA.TATAAGCAATC.A.T.AATATAT.CA.T.ATAT.GGGAATG.AAA.GG.AAAG.GATA.GGGCAG.ACCGTC.AAACCGT.CCATGGC.TTT.G.G.AAGG.AGATATACATT.A.T.T.GA.G.GGAATAG.TGATTATTT.AA.AT.T.C.TTTGATAC.GAATGATTATTAAAATTTGA.TTCCATCTTTGT.GATGA.TTACACG.TATCGATATTTTTCATAATT.A.GGAATATATCAGAAGTTAC.AAC.TTCAT.ATTAAATATTTGATATAGTAA.AAGAAAACGAGTGTTCA.TAAGAAAATG.CAA.GT.GGAT.AGAAAAGTAACGAAAT.GCTCTTGTTAAAAGAATAT.GTTGGTTTCTTT.AGAA.GA.TT.TT.TC.TA.T.ATA.A.ACGGCATTG.GCTTC.CTTTTCAA.ATCAAACTAA.AACCAAAGAAACAAAGATAA.TACACTA.AACCA.A.AAGAC.CTTT.C.TTCTCT.TCTTTGTG.CTTCACCAA.TGGCTCAAAAG.G.ATAGGAATAC
JJ=    85  MV=                AA.GGATTAA.ATCA.AAGTTAAAAAACAAC.AAAGGAAAATATTATCG.AA.AC.TAACCTCGA.AGGAGAA.C.GAAGAAGA.AG.AGAAGGTG.T.CTGAACT.AGCGATCCC.T.G.A.T.CTCC.GAGCCGCCGATCCGAACA.A.G.AGATGG.CTCTGCAAATA.A.A.ACGACCC.GG.G.TCGG.GTTTCTA.AAG.AT.CCAT.GTAG.GTCCGA.CTTAAT.ATGGGCT.ATCTCAT.TAA.A.G.GCTT.TCCTGATGGGC.T.T.T.TT.A.ATTTTAG.GTGTTGATT.TC.TT.T.C.CTATTTCG.GCCTTATTTGACTTTTTATC.TTCCCAAAGTCA.TTTAA.TTTCTGG.AAAATCGCAGTTGACAAAGA.A.AAAGCAGAAAAAATGGACT.GTG.GCGGT.GGAT.TCATGATTTGAAAAAG.TCAAAGAGAAAGATGAG.AGTGGTAACG.TTT.GA.CCTG.GAAGAAGAAGAAGAAG.CAACGGCCACAGAGAAACA.GAGAAAGACTTG.TCCA.GG.TC.TT.AT.AT.T.ATA.T.ATTCAAGCC.TCTTT.CTTCT.CT.CTCGTTGACA.CTAAACAGAGAAACACAAAC.GTCTAGA.AGACT.A.ACAAT.CAAA.T.CAATCA.TCAGAAAA.AGGAAACTT.TTAAGTTTTCT.A.CGAAACGATG
JJ=    86  MV=                TC.GTCTTCA.TGAC.ATTAACGATGTTATG.TGTAATGTTTTTTGTGC.TT.TG.TTGAAAATT.AGTATGG.T.TCAGATTT.CA.TACTTTCG.G.AATCAGT.GAGTCGATG.C.G.C.A.AAAGCGATCTTCAGAGGTATTGG.T.A.GAGGAG.AGGCATACGTC.A.T.AGAGCCA.TC.T.TGGA.TAAAATG.GAT.CT.TTTT.GATA.AAAAAT.GTTTGT.CCTGAGA.TCGTTGA.CTA.C.T.TACT.CGACTATATAT.T.T.G.TT.A.GTTATCT.AAAACCTTA.TT.TC.A.A.GCGTGATT.GATCATATCGATCTATCCAA.GTTCTCTCTGGT.TTTCA.ACTGTGG.TTGTGTTGTCATTATGGCCA.T.GAAACTTATACTTTATGTT.GTA.TTAGT.TATTGCACTAAGTCTTGGCCT.TTTTCCCTTTCTTCGTA.TATGTTTCAA.TTT.GT.TTTA.GAACCAAACATTTCAT.ATAGATAGAGGATTTCTTA.ATTATTTAATAA.AGAT.GA.TT.CA.AA.TG.T.ATA.T.AATTGTTCA.ACTAG.TTCAGTTC.GCTTCCAAAA.AAACAGCGACGTCTTCTCTC.TCACGGC.GATAA.A.AACAG.AGAA.C.CTTCCA.TTTGTTTC.TTTGAGCGC.GTGACCGGCGC.G.TGGCGGCTTA
JJ=    87  MV=                GT.TAGCGCC.CATA.TATTTTTGTCCTCTT.CAAACTAACCTTAAACT.CA.CG.TTTCTCCTT.TTTTCCT.T.GTCACACT.GA.AACTGAAT.C.GTTTTTT.TTTCTTTGT.C.G.A.C.TGATGATATATCTAGATAAAGAG.T.T.TCAGAA.AGCCAATTACA.A.A.AGCATCA.AA.A.ACAC.AACCATG.ATG.CT.CTAA.CCAA.AGCAGC.CAAACT.TACAGGC.TTAAACA.ACA.A.G.CCAA.TATACAAGATC.A.C.A.AA.A.AAAAAAA.AAAGAAATC.TC.GT.T.A.GGCTATCT.TTTGTGATTTAGATTTTAGT.TTTGTTTTCTAT.CAAAA.TGTACTC.CCTCTATTCCTAAACTTCAA.A.AGTCTTTAGTGTCAGTGAA.TGG.TGTTG.TCAAGTGAATGGTATTGTCAC.ATTTTTTTATATTGTTT.TTTATTAATC.TAA.AA.AATT.CTGATATTTGAAAGAG.ATTTTGTCTTTTGTCAATT.CATTTATTGTGA.AATG.GC.GT.AC.AT.AT.A.ATG.T.AGACAAGAA.TCTCC.TTTGTATT.TTATTACATT.AAGTCACCGAGAAAACTTTT.GGGCTTT.TGGCT.T.TGTTA.GAGT.G.ATCGGA.ATGGCGAA.TGCATCACC.CTTGTCTCCGA.C.TAACCAACAC
JJ=    88  MV=                TT.CTTCCAG.ACTG.ATACATTGGATCATC.TTTTTCAGGTAGAGCAT.AG.CA.TCTCCTGTT.TTCTTTA.T.ATGCATAT.CT.ATAACTTG.T.CCACGTG.TCATCTTAT.C.T.C.T.TTATATGAGTAGGTGCAGATGA..G.C.TCAGGT.TAGTTTTGACT.A.A.ACCAACT.TT.C.ATGA.ACTTTCT.TTA.CT.TTTT.TGGT.TGGGAA.AGATTT.GAGAGGC.ACAAAAC.AAA.A.C.AATG.TCTATTGATAC.A.T.T.TC.T.CTTAGGA.CAATACAAG.CT.CA.T.G.TAGAATTG.TAATTCTATATCTAACCACA.CAAAGACACATG.TACAA.TTGTAAT.CGATAACTATGAGACATAAT.C.TTCTTTTTATTAACGCAAG.AAA.AAAAA.AATCATCAAGGCAAATAAATG.TTACACTGACAAAGAAA.ATGGGCTAAC.AGA.GT.AGGC.ACAGAAAATTATAATT.AATTGAAGTTGATAACCCT.AACTTTAAACCT.CTGA.GT.CT.CC.AG.CA.C.TTA.T.AAATAGAGA.ATCGG.TGCCAGAG.ATTCATCATC.ATCCACATCACATAAACACA.AAATCCG.GTTTT.T.AATAA.TGGC.G.AAAATC.TCCAGTAT.TCACATTCT.CTTCTTCGTCT.T.CATCACAAGT
JJ=    89  MV=                AA.CCAACAA.CTCA.ACAATGAAGAGCAAC.TTGATGGTTCATTAAGA.GA.GA.TGGTTGCAG.AAGGGCT.A.AGAGGGGC.AG.GTTACGAG.A.CTTACAA.GAGAGCTTG.T.A.G.A.TTAGGCTTCTGGGAGGCTGACTT.G.G.CGGAAT.CTTTAGACAAA.G.C.ATTGGAA.TC.T.TCAG.ATACCGA.CCC.TG.ATTC.GGAC.ACTAAA.CCATCA.GAGATTG.ATTGGTC.AAA.C.G.AATT.AGCTATTAATT.T.T.G.AT.G.AGCTATG.AATAGTTCT.GG.TT.C.A.CTTACAGA.ACCAATGTATACCGAAATTG.AGAACGTTGATT.CATTT.TTGTTCT.TCCATGAGTTGATTTGGCTA.A.CATCTGAAGTTACAAAGCT.TTT.TTGAA.TCCTGTAAAAAAACAAAAGAA.GCAAGGATTACAGAAAT.TGAACCAAAA.ATT.GA.CCCA.AAAACAATTGAACCAA.ACCAAACCGAAATATTGGT.TTGGCCTTGGCT.AAAC.CC.GG.TT.TA.TG.G.ACC.T.GTAATTGTT.GCGTC.TCTACGAG.AAGAGGCAGA.GTCAGTTAAACACCGTCGGC.GAGAAGA.AATGG.G.GTTTC.TGAC.G.GCGGCG.ATTAGGGT.TTCGACATC.AGCAGCCTCAA.T.GCTTCTACGC
JJ=    90  MV=                CG.TAAATCT.CCCA.TGTCGAGATGCAAGA.GTTCAAGGAAGCATAAA.TA.GC.AAGTACATG.CAAGTGT.T.GTTCTGTT.TT.GTGTAGAA.G.TATATAG.GCTATGGTC.G.T.G.T.GAAGATTCACTTGAGTTTGTGTG.T.C.AAATTT.TG.TGAGTGTA.T.C.AAGTTTT.GA.G.AGTG.TAGAGTC.TGT.GT.CAAG.TTTT.GAGAGT.CAAATG.TATCCCA.AACACTT.TCA.C.A.TTTT.TTTCAAATGTT.T.A.T.AT.T.TTCATAG.AGGTTGTTA.AA.AT.T.T.AAAAGGTA.AAAACCCTTCAGATGTATCC.CAAACTTTTGAT.TTTGT.ATTATTT.CAATTGGTAAATATGGAGAT.G.CTTTT.ATTTGGTTAAAAT.GAA.GCGAC.GTCGTTTAATAAAGTCAGCTG.GCTTTATAACTTGATGA.ATGACAATTG.ACT.AA.TTTT.GTCCGAATCACCGGTT.CGGTTTTCTCGTTTAACCG.GATAGTCCTTTA.CTGG.TT.AC.AG.CC.AT.A.AAT.T.CCGATTCTG.CTGCT.CCTGCTTT.TTTTTTTTTA.TTGAAGTCTGCGTCTGTGAG.ATCACGC.TTTAG.C.TTTGT.AAGT.T.GCTTTC.CATGGATA.CTCTCTAAA.TCTTTACAACA.T.TTTTCATCTG
JJ=    91  MV=                TT.ATTAGTT.CCCT.GTTCTTCTTCCTCAC.AGGAAAATATTATTACT.TG.CC.AAATGCTTC.GGATGCT.G.TAATCTCG.GC.CACCACTA.G.GGATGCA.CTATCTGAT.C.T.G.A.AGAATTCTTGACCTCATTTTGTC.T.G.CAATAC.CTTGATTCTGG.A.T.CAAAGTG.TA.T.ATTC.TAATTGT.GCA.AC.ACAT.CAGT.CACTAA.ACATGA.AATTATA.AGAAATG.AAA.T.T.TTGT.TTTAACATACT.C.T.T.AA.A.ATGAATT.TCCGATTTT.AT.TC.C.G.TTGGTCGG.TAATTGACGACTGATATGAT.GATGCATTAGTG.ACAGA.TCACTGT.TTGTATTAAGAAGAAGACGA.T.GAAGCTGCAATATTCACAA.TTG.ATACA.AGAATTAAGATAGTCGGTATA.ATCCCGGTTTGCAGTAA.ACCCTACTCT.AAT.GT.CTAA.ACCACATCACAACATC.AAATAGATGGTTCGGTGGT.TTAGTTACGGCA.GATA.CA.CC.GG.CC.TG.A.ACC.G.AATAAAAGA.AAACT.GGACTTGG.CTCCTGGAGA.AGAGAAGACTGTACAGCTTT.CTGAATT.CCGAA.A.GAAAT.GAAA.T.CTCTCT.GCTTCATT.TCTACAGCT.CCATTGATTCG.T.TCGCCTCCAT
JJ=    92  MV=                TT.CTCGATC.TTTT.TGGGAGGAAGAAACT.AACGGTGCACTCTTAAT.TT.AG.TTCTTGTAT.TGTACTA.T.GGATGTAT.CG.GAAACTTC.A.TAGTATT.TGAAGCAAT.T.T.C.C.CACTTAACTATGTGGTCTGTAAA.A.A.TTTGTT.TAAAACATTTT.T.A.CTAGAGT.TT.C.TATG.GCAATTG.ATT.TC.GGAA.TCTA.TCTTAG.TTAGGT.TGTTTCA.TTTCTTT.TGA.A.A.CCTA.AGAATAAGATT.A.A.A.CG.T.GTCTGTT.AAGCAAATG.AA.AC.T.C.TCAAAACG.AGTGAGGTTTTTGTTCCCAT.CTTCTTGTCGAC.TTAAG.TTTTTGT.TTGGCAATATATGATTTATG.T.TTCGTGAAACCTGTCACTT.ACG.CATAT.ATCATTAACAGATAGTTTCTA.CACCTTATAAACTTGGT.TTCAAGGACT.TGA.GT.TTTT.AAAATAAAACCTAAAA.TATTGTATCGTTGGAGAGT.TTGCCACGTCAT.CCAC.CT.TC.CA.TC.TT.C.TAT.A.AGTACATGG.TCGTT.GTAGTGCT.AAACCCTCCA.AGTCTTTCTGAAAAACACAT.CTTTACA.CTTGA.A.ATAAG.TTTT.T.TCCTTT.CTTGGTAA.TAAAAATAT.CCTTTTCGTTT.C.TTCTTCTCCA
JJ=    93  MV=                CA.CTTCTAG.AAGT.AAATGTTATTAATGT.GCAGAAATTTTCATACA.AA.TA.GAAAACAAT.GATAACA.A.TAATAAGG.AA.ATGGGCTT.C.AATAGAC.AAATAACTC.A.A.A.C.ACATATATTTCAAACTAATGAAA.C.C.TATAAT.AAGCCTTATTA.A.A.AAATTCT.AG.C.TTTT.TAAGTTC.TCC.AA.TTTT.TGGT.GGCTTT.AAGCGA.ATGCCTT.TATCCCA.CAA.C.G.GTAA.GTACTACACTA.T.T.T.CC.T.CATGTAA.AATTCCTGA.CA.CT.A.G.AGATATAA.TAATATGGTGAAGATAACAT.TGTTTCAAAAAA.TTAGT.GATACTA.AAAATATAGTAATATGGAAA.A.GACAAAATTGCTTCATGTG.AAT.TATCA.ACCTGAAAAACTAAAATTTAT.ATAATAAAATGAAATAC.AACAAAGAAC.AAA.TA.TATG.TTTATTGAATTATGTC.GGTATAACCAACATACGCC.AAGAAAAGCATA.CGTT.TC.CG.TT.CC.CA.G.TAT.A.TATATCTCC.ACCGA.TCAAGAAC.TTCATCTTCA.CACCACCAAAAATGGCTTCC.TCATCAA.CGAGA.A.AGTAC.GAGA.C.ACGAAA.GCGAGATC.CAAACTCTA.AAATCGCAGCT.C.TTCTCGTTAT
JJ=    94  MV=                CG.ACATGCA.GAAA.TGGATCTTACGCGAG.GCGAATATGTAGCAAGG.AG.GC.TTATGGAAG.AGACGGG.T.CCAGAGAA.CG.CGAGCATT.T.ATGTGTT.GGTTTCGAA.T.T.T.C.TATGCAGCGATGGGGAAGTGGGA.T.G.TCGTTG.AAGAATTGAGA.G.G.AAAACTG.AA.G.AATA.AAGGTTT.GGT.TA.AAAC.AGCA.GGACAC.AGCTTA.TTCATAT.GAATTGC.TTT.G.T.TTTT.TCAGCATTACA.C.T.A.CA.C.TTGAGCT.ACTGTTTTT.GT.GT.C.A.AGAAACAG.AGCAAGTCCACTAAAGTCTA.AAGCATTGTTGT.GGAAC.TGTCTCG.TTGTCCTAATTAAGTCAAAC.A.CCAAAGAAGACATAGTCAA.AAA.TAAAG.TAGCATTGACCCACGAATAGT.AGTAGGTGAAAGGGCAA.TGTCACATAA.GGT.TT.AAGT.TAAAGGAGTCGTTGGG.ATAAGGAGAAGAGAAGTCA.AAAGATGTGTCC.TTTT.CA.AA.AT.CT.AT.C.CTT.T.CTTAAAAAC.ATATC.ACCAGAGA.GAATTGATCA.AAACCACAAGAAATAATGAT.TAGAGCG.CTGAG.C.ACGAG.GAAG.G.TTCGAG.GCAGCTAC.AAGAAGCTC.GGCGACGAAGA.A.GAAGCAGGCG
JJ=    95  MV=                CA.GGGCTTT.TAGA.GCTGTAGTTCTGGTC.TGCACTCAGACTCATAA.AC.AA.CTTTGGTCC.CCACATA.A.ACAAGGAC.TA.TTGGCTGT.G.TGTGTTT.TGAAGAAGA.A.T.A.T.GATGTTTATGTATATAGACACAT.A.A.AACAGT.TTTGAGTTACT.G.A.TTGTGTT.TG.T.TCCT.CGTAACC.TAA.GC.TTCT.TCTT.TTTTTT.AATCTT.TTTCGAG.TTCTTGA.ATC.A.G.ACCA.TTGGCATTAGC.A.T.A.CA.A.AAACAAA.AACAGAGAA.AG.TT.A.A.GAATCTTT.TAGTACCAAGACAGAGACAT.AAACAGCTACAT.AAGTT.GATTCAA.TATTAGATTTTACTACGTAA.A.CAACAGCAAAGTTGTTGAT.TCA.ATAGC.ATTTTATATAAATAAATAAAA.AACTTTATTTAGTAGTG.CATAAATGAT.AAA.GC.AAAT.TTTCTAATTAGCTTTT.GTTGATTAATCGGGTTAAT.AAATAAATCATT.AATG.TA.AA.AG.AT.TT.T.AAT.A.TAAAATAAG.AATCC.CCAAAAAG.AGCTAAATTA.TTCTGCAGAAGACGCGTCTT.CTTTCTT.CTTCG.G.TAAAC.TTCA.A.ATCAGA.AGCGAAGA.AGAGATCAA.ATCAATCTGAT.C.GTAGATGGGT
JJ=    96  MV=                TG.TTTCAGT.TGCC.ATGCTCTTATTTCCC.TACCATTTCTTTTAAAT.TC.AA.AAGCTACAC.TTCTTTA.T.TCAAATTA.AT.AGTAATCA.A.TCCTTTA.TATATTATC.T.C.C.A.AACACTATTTTTTTTTCCATGAT.C.G.ATAGAT.TCATTAGCATA.A.T.CATTATA.TA.T.ATGA.AACATAA.TCA.AC.CACT.AATT.AATATT.CACATG.TCTAATC.CGTCATC.TCT.T.G.TATC.AAACCTTTGTG.C.A.C.CA.T.CCAATGT.ATATGAAGA.AG.AA.A.C.AAAACATA.CTAAAATCTCTGATACTCCT.CTTAAGGATCAT.ATTAT.TTGTATC.CAACCTCTCTTCAAACAAAA.C.TGATTGATTAATTTCCTTA.ATA.TTTAA.TAATCAACCAATTACACTAAT.CTTTATTTCATTAAGGA.AAAGAATAGA.GCC.AA.AGTA.AGGACCACGGAGGTAA.TCTCGTAAATATCTCGAAA.ACCAATGGCATT.GTGT.TA.TT.CC.TT.TT.A.CTA.T.ATAAACCTC.GTCCC.TCCCTAAC.TCTCAAAATC.CCCCTGACATTTTCTTTCTC.TCACAAA.GAAAA.C.CAAAT.CACT.A.AACCGG.AAAAAATG.GCTGGAGGT.CTCGGGAAATG.C.AGCAAGATCC
JJ=    97  MV=                GT.CACATTG.TGAT.TCTATTTGTTTTGCA.GGTGTCAATGGAAGTGC.A..TG.AGAGTCACT.TCAAGGA.T.CTTGATCC.AA.TAATAAGA.A.TATGTAA.TGTTTCCAA.A.A.G.C.TTATGAACCTAATCTATGTTTTA.T.G.AATATA.TATGACTATCG.G.C.TTTAGTC.TT.C.AGTA.TCAGTTT.CTT.GT.TTAC.ATTT.GGATGT.ATCAGC.TGCTAAA.AAAATGC.ATA.G.T.TTCC.CATCCCATTTG.A.A.A.CG.A.CGTTTTC.TCTCATGTC.TT.CC.A.C.TAATATAA.TCTTCTGGTCATGAGAACAG.AACAGGAGCTCT.GTTTT.TCTCACA.CAATGATCGAACACACTTTT.G.TCATATAGTATAGAGAAAT.ATT.AACAC.TTCTTTTTAGGCATCCGTATC.TAGAGTCTTTGTTTCAC.TGTGACCTAC.CTA.AG.TATA.TCAAAACGCACGTTTG.GAATTCTGAATGGCACTTT.CGTAAATAGGAG.GGTA.CA.AA.CA.TT.TC.T.CCT.T.TTAAATTGT.TTTCA.TCGTGAACTCTCTCACTCA.CTCAACAAAGTAAAGAAACA.ATGGCGT.ATTCT.C.TTCCT.ACAT.T.TCCCCA.AGCCTTAC.CTTGCTCGT.CAACCAAAACT.T.CTTCCTCCTT
JJ=    98  MV=                GG.CTACCTT.CCGT.AAACTCCTAACAAAG.ATAAAGTCAGATGAGAA.CA.AT.CTTTTGGTT.TCAGACC.C.AACTCGTA.AT.TTTCCTTA.T.ATGAGTT.GGTCGGATC.C.G.G.A.TCTAACCACACTTCGTTACATAC.T.T.ACACCC.CCAAGTTAGGA.T.T.AATGGAT.GC.A.CTTG.ACTTGGG.GGA.AT.TTTT.TCTA.CTTTCA.ATGAAA.GCAAGTG.TCAACGT.GTT.G.G.AATG.TTGTTATGTTA.A.A.A.GT.A.ATAACCA.TTGAGCATG.TG.TC.A.A.GTGTTTTG.ATTCTGTATCCCTGGAACAA.GCACGCTCTTGT.TGGGC.TTGATAA.TATTTTTCAACTAGAAAATT.T.ATTGATAAACCAAACAACG.ACT.CTTGG.GATGATGTTGTTGGTTACGTA.GCACGTTTGAATTCAGG.ATGCTTTGTC.ACG.AC.TGAG.GTAAGAGGAGAAGGAG.CCACATGGTACATAGTACT.TACCACGTATCC.TTTT.GC.AC.TG.CC.CA.G.TGT.C.TATATATAT.CTGAA.TGTGGCAG.AGGGACTTTA.AGATTGAAAACGAAAATGGC.AGATACA.GGCAA.A.GGAAG.CTCT.G.TCGCTG.GCTGCAAC.GATAGCTGT.GGCTGCCCTTC.T.CCCTGTCCCG
JJ=    99  MV=                GT.GGGAATT.CCTA.TTACCAAGCAAAGAG.AAGATGTTGGATCAATT.CT.TA.AAAGAAATG.GAAGTGA.C.GAGAAACT.CA.AGCAGATT.C.TACAAAC.GTCATTGCA.T.T.T.C.CACGTTCAGCATCCAACATGCTG.A.T.GATATG.TGCAACGACAT.G.G.GACTCAA.TC.C.TTGG.CGTAAAT.CCA.AC.TTCC.TCCT.TGAAGC.TTTTAG.TCCTTAT.GGTTCTC.AAG.A.T.TACC.GACTCGGTCAA.G.A.A.GA.A.AAAGAAG.ATATGACTG.CT.TA.A.A.CTAAATTG.AATATATATTACAAAATGAA.ATTGTTACGAAT.TGTTG.TGTGATG.GATGTATAATTAATGAATAA.A.TAAATGTATGTGTAAAGTA.CAT.GATAT.TTTATATAATAATATTGTATT.ATTGTATGACCTTGGTC.AAGGATTATT.TTC.AA.CTAG.TAATTATGAAATTCCA.ATTTTGTCCTTTTGGTCAA.CGAGAAGTCAAT.TTAG.CA.AT.CG.CT.TC.C.TTC.A.TGACTGGAA.TCATC.ATTGAACC.CTAAACCCTA.ATTGATCGGCCAGAAATGGA.GGGTTTG.GAGAA.G.TTTTA.CAGC.A.AGATGG.TGA.AAGA.AGCGAAATC.GGCAGCTTCTT.C.TTCGTCGTCT
JJ=   100  MV=                TC.TCTATCT.GATT.AATAATTGATTACAT.TTAAATTCAACTATAAT.TT.AT.TGTTATTGT.TCTTCAA.T.CAACTTGA.AC.TTTGAGTT.T.ATTGGGC.ACATTACTT.T.T.A.G.AGGAATGTGAATGTGAACATTGA.A.G.AGACGT.GTATTTTATTT.T.C.TTCTTGA.CA.A.ATAC.CGTTGGA.GGT.AT.AAAA.ACAC.CATCAA.ACTCAG.GCCCATT.TGGCAAT.GGC.G.G.CAAC.AAGAATGGGTA.T.T.A.TA.T.TGAGGTT.AATTTCGTC.AA.TC.A.C.CACTTTTA.AATCGTGACAAATTCGTCTA.TTATCTCTCAAT.CTTCT.TCAACCT.TCAATTACATCGGCAATTCT.A.CAAGTGGCAGCATCCTATT.AGT.AACAA.ACACACGTGGCGTAAGCTAAT.GCGTCGTAGTGTTTATA.ATAGCTGGGG.TTT.GT.TAAT.TATGGCGTCACGAGTG.ATTTAAGAAGCAGCTGAAA.AATAATAAACAA.TGAG.GG.AA.TG.CC.AA.C.GTT.T.TAAATTATA.TTTTT.AATTTGTG.AATTTTCATC.AGAGTCGGATCTTGATGCGA.CTGCTCA.AACAG.A.GTCAC.CGGC.G.ATTACG.ATGGCCGG.AAACAACTC.GGAATCGAGTC.T.CTACCAGGTT
JJ=   101  MV=                TT.GGTGGAG.TGGT.AAGCAGAAGGGATTT.ACAGTGCACTAGAGAAG.CT.GG.GAATAGACT.GGAACAA.A.GTAGGAGA.AC.AGTTGGAA.G.ACGAAGG.AGTAGATTC.C.T.T.C.AAGAAGAGTTTCGAGAGTCTGCT.C.G.GTACAC.TGCAAGACAAG.G.C.CAACACT.CT.C.AAAC.TAGCCAG.CCA.TT.GAGG.AAAT.GAGTCA.TCATTA.TGTTTTT.GGTTACG.CTA.A.A.ATAA.AAAGAAGAACC.T.T.T.GG.C.TTTTGTT.CTTCAATCC.TT.AT.G.C.ATGCTTTC.TAAAGTGGTTATGATGGATT.TTGCTTGATGTT.CCACA.TTATGGG.TTATTCTATTTTCTTTGTTC.T.TGTAAGATGATGCTTCAGA.AGA.GTTTG.TTACTTTTTACCGTATTTGTA.ATTTACATTTTCACTGA.AAACAATTGG.CGA.GT.AAAA.AAGTGTCCTTGTCTTC.TTCTTTGTTCGGATTATAT.GAACAATTGTTC.CTAG.AA.GC.CT.CT.CT.A.CAT.A.AAAAGCTGA.GACTT.TATCTCTC.ATCTCTCTTT.AGACGTACAAAAAAATCAGT.TTTTTAA.GTTTC.A.CTCTA.ATGG.C.GTCAAT.TTCGTCCT.TTGGCTGCT.TCCCTCAATCC.A.CAGCGCTCGC
JJ=   102  MV=                CG.GAACTTC.CTCC.TATCAGAGATTATAA.TGTCAAGATCTTGACTT.TT.TG.CTGATGTGT.AGTGTAA.T.GTGCTGTT.TT.ACCAACAT.G.TTATATA.TATAATCGA.A.T.T.T.TTTCTTGAAATGCCTAACGTTGG.T.T.GACAAT.TTTATATTACG.A.A.AACCTTT.CC.C.TGAT.TATGCAT.ATT.CA.AATT.GCGG.TAACAG.AAGTTT.GGTCAAA.ATTTGAC.TTT.C.A.TGTA.AAAAAAAAAAA.A.C.T.CA.A.TTGACCT.TAAACTTAA.AT.TA.A.A.CACCCATT.TATATATAATTATCACGGAT.GGAATTTACTCC.TTAAT.TACAGTG.ATTATTTATCTAATTTTTGG.T.GAGAGACAGATCTATGCGT.GTG.AATAT.TATCACAATATGGTATATATG.TTGAATTTTTTGACACC.GCCACAATTA.TAT.AT.GTAG.TATGTACACACACATT.ATCATTGACTTGAATTTGT.ATGTATATTCAA.ATTC.AA.CG.TT.CT.CA.A.AAC.C.CTATATATA.TAATC.CAAAACAT.TTAGCAAAAT.ATCTCCAAACCAAAACACAA.TTAAGCT.AAAAA.A.AAAAC.CAAA.G.GATGTC.TCAGAAAC.TCATGTTCT.TGTTCACCCTT.G.CCTGCCTCTC
JJ=   103  MV=                CT.CGTTACC.ATCT.TCCATTTTTTAACCA.TCCTTCCATGTTCCATC.TG.AT.AAACTACTA.AAATTAC.A.CATTTATC.AA.TTAACTCA.A.ATAACAA.ACAAACAAA.A.T.T.G.ATAGCTTTGTTATAAGCACTATT.T.T.GTTTCA.ACTGTATGTCT.G.T.ATCATCA.TC.T.GAAT.ACATTTT.TTA.TA.TATA.AAAA.AAAAGA.CCATTT.GAATTCA.TTCGAAT.TCA.G.A.TTGT.CAAAATTATGT.G.G.T.TG.A.AATCAAA.GTATGCATG.GT.CT.A.A.TAGCATCT.GCAATAAAAATATTCCAAGC.AAGGAACAAAAA.AAAAC.TAGTGTA.TATGCACTAATACCTTTTAT.A.TATATATATATATTTGGTC.TTT.GATCA.CCCAAAAATCCAAAATAAAAA.ATCTAGACTTTCTAATA.CACATTCATT.GTG.AA.ATTT.ATAAATTTATGACCCA.CATGCATACATTTATACAT.ATTCATGCAAAC.TTTC.TA.TA.TC.TC.TG.T.ATA.T.ATATATATA.TCAAC.CCTCCCTC.CATAATCTCT.ATACCTCTTCTCTCTCCTCC.TTAGTCT.TTAGC.A.GATAC.AGAG.T.CAGAAC.AATGGCGA.CTAAAAGCA.AGAAGAAGATC.C.TGAAGACTGT
JJ=   104  MV=                AT.CTGTTGT.CGAC.TGCCGAGGAAGCAAG.GTGGTGTTAGAGTGCTA.GT.CA.CGCTGCCCA.AATCTGT.A.ATGGTCAA.CT.TCAAGGAA.C.ACATAAA.TCCCCTAAA.T.A.C.A.TGAAATTAATAAGCAGGTGAATG.T.A.ATTCAC.AGTGTTTCTTT.A.A.AATATGA.AA.A.GGAC.CTCATGC.GAT.TG.TATA.TTTA.AAGCTT.TTGTTT.GCTGTTT.GTTTAAG.TTT.T.T.CACA.TTTGGAAAGTA.A.T.A.TT.T.TACAAAC.CAATAATGT.AA.CG.C.C.ACGTCAGC.AACAATATTCCTTCTAAAGA.CCCCACGCCAAT.ATTCC.TTAGTGG.AGTTTTTAAAATCACTGTTT.C.ATCTAAAAACTGATTTTAG.CTA.CAACA.AAATATAAGGCCGAAAAAGAA.TGCTTTAGTTGGGCCTA.AATATTTCAT.GCT.GT.AAAA.ATGGGCCTATCTAAAT.AAGCCCAATAAATTTATGC.GAGAACAACACT.AGGG.TT.TT.AG.TT.TT.T.CTT.T.TGATATATA.ATGTA.AAGGGCGC.CGTTAATCGC.AGCCTCAGTGGAAACAGAGC.AGCTGCA.AACAT.G.GTTCG.TCTT.C.TCAATT.TCTCGTTT.TTCTCCCAA.TTTTGGTTTAG.T.CTGTGTCTAT
JJ=   105  MV=                GT.CTCTTCT.GTTT.TGCTAAAAGATATCG.AGAAACATAATTAAAAG.AT.AG.CAAGATAAA.CCGGAGC.C.GGAGAAGA.GT.AATGTCGT.A.GAAAATT.CTCCTAAGC.T.C.A.A.CAGTAGATTCTTCATCATTAAAA.G.A.GGCCAG.TGAACAAGAGT.C.T.GAGAATT.AG.A.GAAC.ACATGTA.AAC.TA.AGAG.CATT.TTCAAT.GGTAAG.AGCCCCT.CAGCTGC.TTT.C.A.CCAT.TTTTTAATAAT.A.A.A.TT.T.TTGAATT.TTGTGAGAT.GA.GA.A.T.TTATGTTA.TTTTTAAAATTTATTTTATT.TCACAGAACTGA.AAAAC.TATTATA.ATTCATAACATTGATTTATA.A.ATTAGTGAAACACTCTATA.TAC.TCTAT.ATCCACTCTATTTTATAATTT.TATAATTAAAATGTTTG.GAAACATTTT.AAT.TA.GTGA.AACACTTATATCCACT.TGGGCCTAGAATAAACGTA.GTTGGGCCTGCT.TTCA.AA.TG.GA.TA.CA.A.AAC.A.TATCGTTTT.ACGTC.TTTCGTCT.CTCTTCTCTC.GCCGAAGGAAAAAAATTCAG.CCATGGC.CAATT.G.CTTCG.CGCC.A.CAATTA.ACCTTCCC.GTCCTTCTC.GCCACGCCATT.T.CAGCCCTAGA
JJ=   106  MV=                AT.GTCGCAC.CAAT.CCATGTGCAGCATAG.ACAATCATGTTTAGCAT.TA.TC.AAATGGGAA.GTATCAT.T.TTCCATAG.TC.AATACCAA.T.TTATGTT.TTTTTCCGA.C.T.T.A.TAGATTATAAAAGTTCCCACCAC.C.A.ATAGAA.GTCAACAAGGT.T.A.CGAAGTC.AA.A.TCCT.TTTTGTT.TTA.TG.ATAC.AAGT.AAATAA.AACTAA.TTTGCGG.ATATAAC.TTA.A.A.TCGC.ATTCAATTTTG.T.T.G.CA.T.ATAGAAT.GTAGGTTAG.AT.AT.A.T.TTACATTT.TCGCGAGAATGATATCAATC.AACTCATAGGTC.CATGT.TCCAAAG.AACCATGATGACAGATAGAG.C.TAGTTTCATTTATAAGATA.AAC.GAATC.AGAATTTTAATTCAATCGAAT.TTTTTAATATACGACAT.GGCAATGTTG.TAT.TA.TAAA.ATAAAAATGCAAGATG.TAACGAAATTTTCAAACTA.GTTCAAATTGCA.CAGG.AA.TC.AT.CA.AC.C.TTT.A.TATAAACCA.AACCT.TCATTCTA.AATCTTTTCC.ACACAAAAAAAAGAGAAGGA.AAAGGTT.AAAAC.C.TTTAT.TTTC.A.AACCAC.CCTAATCA.CTTCTCTTT.GGTTTACAAAA.A.TGGGTCGACC
JJ=   107  MV=                AG.ACCAAAC.TCCG.AACTAATATCATAAG.ATCAAAAATGATATAAT.TT.GT.GATAATGGT.TGTATTT.G.ATTTGTTT.CT.GTATTAAG.T.ATTAACT.CGTTGTGAT.A.T.T.A.TATATATTGATTTGCCGTTAAAT.T.T.TATGTT.GCATTATCATG.A.A.AAAGTGA.CT.T.TTTA.AGTATTG.CGA.AG.ATCA.GAAC.ATTTAT.AAATTT.AAGCATT.TTTTAGT.AAT.G.T.ATGA.GTTCATTTTAT.T.T.C.CT.T.AAGTTAC.TTTTGGAAT.AT.AT.T.A.TTTGCAAG.TGTCAATCATTTAAATTCTA.CGTTTTCTTGTT.ATAAT.TAATTGG.GCTTTTATTTGGGACAATAG.C.TCAATGGCCTTTTGGGTTA.CGA.GTTAA.GGGAGAAATGGGCCCAATACA.AGCATTCACGTTGACTT.CTCTTTTTTT.TATCGT.AGTT.TTGACCCTAGGGATCT.GAAACGATATCGTTTAATG.TCTAAGCGGGTA.AGGG.TA.GT.GT.CG.TA.A.TAA.T.ATATTTTAT.CACTA.GTGAGAAA.ATTGAAACCA.ATCACCGATTGTTCTGAGCC.GGACGAA.GGAGA.G.GCAGC.CGCC.T.AAGAAG.TTGCCGTC.GTGCGCCAT.GGCCGTGAAGG.C.TTCTGGATTC
JJ=   108  MV=                AT.TGGGAAA.TCAA.AGATTGAAGGAGCTC.TACGGGCTCTTAACGAT.GG.AT.GTTATTGTC.GTCGCTC.T.CATTTGCG.AA.TGAAAATG.A.CAAAGTC.ATTGAAGAC.C.A.A.T.GAAAATAACATAGCCACGCATCA.C.T.TACATC.TTTCATAATCT.T.T.AATATTT.TT.A.GGAA.TCTCAGT.ATA.TA.AAAA.CAAT.AAGACG.GCTGTC.GATCGTG.GCTGATT.TAA.A.T.TAAT.ACTGTGACAAC.T.T.G.GA.C.TCATTTA.AAAAATATA.TA.AG.T.T.GAGGAATT.AGTAGTTATTTTTCTTTAAT.TGTATCATCTCT.TAAGA.TCTTATT.TCCAAATTTGTAGAAAATCT.C.ATTAAGCTTCCTAGGTTAG.TTT.TTTTG.TTTGGGGTTATATTTCCTTGA.TTCGTTGGTTGGTTGAA.TTGTGAATCT.CTC.TT.TCTC.TGTCAAATGCAAGATG.GGTAGTTGTATCTCTCTCC.AAATATCATGTG.ATCA.AG.TG.CT.CA.CT.C.GTG.C.ATATAGTTG.TTTTT.TTAGCCTA.GGCAATTATA.TTCACAAACTCAAGGATAAT.ATAGTGG.CTCTT.G.AGAAA.GCCA.T.TGAAGA.TCTCACAG.CCACACGAG.ATGATGTGTTG.A.GAAGGGTGCA
JJ=   109  MV=                AA.TGGAAGA.AGGG.AGCTACCATGACTCT.GCAACTACTGTTTCGAA.TG.TT.TCTCTGATG.ATTATTG.T.TCTCTAAC.CA.ATTATTAA.C.GGAGAGG.CAAATTTAA.A.A.T.T.AAAATTTGGGAGGCTTTCAAAAA.T.C.CTTAAT.GGGCCTCATTA.G.C.CCATTAA.AA.G.TCCC.AATTTAA.AAT.AT.TGTA.ATTG.CTATTA.TAGAAA.GAAAGAA.AAATGAA.GGT.C.G.GTGT.TAAATAAAAAA.A.A.T.GA.A.AAAATTA.ACGAGTGGT.AG.TC.A.A.ATACAACC.CCACACGAGCCATGTGAGTG.AATGATGCTCAA.ATATC.GATTTGC.ACTAACTTCAATGCGCACCA.G.CCAAAATAACACGTTTCCA.TTT.TCGTA.TTTTATACATTGATATAAACC.GTGTCGTATTTGTTAAA.GATATACACG.TAT.AT.TTGT.ATACATATATTCAATT.TGTATATGTATATACATAC.AATGCTGGTCTA.ATAT.GT.CC.GC.GT.TT.G.AAC.A.TATATATAT.CTAAA.CGTCTGAG.AAAAGAAACA.ACACAAACATAGCTTCAAGT.ATGGACC.TCAAG.C.TAAGG.CCTA.G.CTTCTT.CATCTCTT.TTCTGATTC.TCATTTTACTT.C.TCAAAAATCT
JJ=   110  MV=                TA.ATTACGG.ATCG.GAAAGGAAAAATGTA.ATATGGAGCAACTTACC.GG.CG.ATGAACGGA.GAGATCT.A.GCCGGAGG.AA.TCCGGTAA.C.TGCAGGG.AGAAAAAGA.C.G.G.A.GAAAAGAGAGACGGTCTTCAATG.G.C.GGACTT.TTCACAACTAT.G.A.GCTCCCT.CC.T.GATG.AGCTGTT.AAT.TT.TATT.TTAT.ACGAGT.TTTTTT.TTCCTAA.ACCGGCC.GGT.T.A.ACGA.ATTTGATCAAC.T.G.T.TA.A.TTTGTTA.ATTTTTTTC.TA.AG.G.C.AAAAATAT.TTGTGTTCGTGTTTACAGTT.AGCTTTTGTGTT.ATGGG.ATGCAAT.AATATTCCTTATGAAAACTT.A.ATTCCTGAAAAAATAACGG.CAA.AGTCA.TATACATAAAGGGGTGGCGTT.AACAGAGAGAGTTTCAG.ATTAACATAG.AGC.AA.AAAC.AATCAATGAGCCGTTT.GAAACATTTTCTGGTCTCT.TCAAAGCATTGT.AACA.TC.AT.TA.CC.AA.C.TCT.T.ATAAATTAA.GAGTG.CTCAAAGC.AATGGAAGCA.ATATCCAACAAGTGATTAAT.CTGAGTC.AAAGA.T.ATCTT.ACGC.A.GAAACA.GAAAAAAC.AAAATGGCC.ACCATTGTTTC.T.CCTCCACATT
JJ=   111  MV=                TC.TCCCCTG.TCGG.GATTGAAATGATCAA.GGAGCCATTGCCAGAAA.AG.CT.GAAACTTAA.CTCTTTT.A.GATTAGTG.AC.TAGTTACT.A.CTGGTTC.TTGTAAAAG.A.A.G.C.TATTGTTGTTGTTTGGGATCCAT.G.T.CTTTTC.TTCCAGGAGGT.A.G.TTTGGCT.GT.A.TGTA.TACAATG.ATC.AT.GACC.TTCT.GGTCAA.ACAAGA.GGCTTTA.CTTTTGG.CTT.T.T.ATAG.TTGACATACGC.A.A.T.AT.C.ATTGATT.TTGTAACCT.AA.AG.G.A.TGTTAATA.ACTTTTCCTTTTTCAATCTC.AAATTGCAAAAG.ATTAA.CATTGAA.TTAGCCGTGTGATTGATTGG.A.GAAGTGGAAACAACTAATA.T.G.CAGAA.GATTTCCACATCCACTAATTT.ATCTTCCAATGGGACAA.ATACTTTTGT.TTA.TA.CGCG.GTTCAACTACGTACCA.ATAAAAACACGCCACGTGG.TCATCGTGTCTG.ATCT.CA.GA.CA.TT.AA.A.AAG.C.CATAAGAAT.CGGAG.ATACAATC.TTTCTCTCTC.GATTGACTTTATTGACTGAG.AGAAAGC.TTTTG.A.CAATG.GGCC.A.CAGACA.CAGCAAGT.CCAAATCCT.CCGATCCGCCA.C.CGTCCTCCTC
JJ=   112  MV=                CT.CCTCTTC.CTCC.ACTATACAAGTCTGT.GTCATAGCCTATATGAA.AC.AT.AAATCTAGT.TGAGCTA.A.CAAACAAA.TG.CGGTAAAA.A.TTAGTCT.ATCCAAACT.C.A.T.T.GATAAACATTGGTTAATGAAGAG.C.T.TCTTTT.TGCTAGATTAA.G.A.ATCCAAG.AT.T.GGAA.GTTTACT.GCT.AC.CACT.ATAA.TGACTA.GAATGT.AAATGGC.AATAAAC.AAC.T.C.ATTC.AGATCGTAGTG.G.A.A.TG.T.AAATTGG.ATATATTTC.AA.TC.T.C.AAGCTTAT.CCCATCCCTTCCCATTTTCA.TATTTCAAAACT.GCATT.AATTTCT.CCATTCAATTTTCTTGCTTT.T.ATTTTATTTTATAAAACAT.TTA.GATTC.TTCTGTGGGCGCAAGTTCATG.CATGCGCCAATAGAGTC.GCCAATGCAA.TGT.AG.ATTA.GAGGTATGGGTAGTTC.AGCTTCTTAAATGCAACTC.CTCCTCCTTTCT.CTCT.TT.TT.TC.CT.TT.A.TAA.A.TTGCTCTTT.TCTCA.CACTCCAC.ACCACTCTCC.AATTCAAGCTCTCACCCCAT.AAATAGA.CAAAT.T.CAAAA.TATC.T.TATAAG.AGAAAGAA.AAAAAATCA.ATTAGTCTTCC.A.TCTTTTCTTC
JJ=   113  MV=                AT.GGGCATT.TCTA.TGAGTCCTCTTTGAC.TCAACTAACCATTACTT.AC.TC.TTACAAAAT.AAATGTG.A.TAATCATG.AC.TATATATA.T.ATATATA.TATATATAT.A.A.A.T.TCATTTTTATCTGTGAACTCACT.A.G.TAACTA.ATTTAGATTTT.T.A.CGTGGTC.TT.G.TCTT.TTTATTT.GTC.TG.TTGA.TTTT.TGGCAG.GTAATA.TCAATGG.TGGGGTT.TGT.T.C.ATCT.TGTTCTATCTC.T.G.T.AT.C.TTCTTAT.TTTTAAATA.TG.TC.A.A.TGTGTCAG.CTCAATAATGTTTATGCAGT.GAAAAAATTATC.ACCCC.AAAAAAA.TATTTTTCAAGAAACATGCA.A.TAACTGACACAGAAAAAAA.AAA.CGAAT.CAAGAAACAGTCATTACATTA.CACGAATCATATGTTGG.GCCTTAGTTT.AGT.AA.TGGG.CTTATAAACCCAATAA.GCTCATTTTAGCCAGAAAA.CCCTAACTATCT.CTTC.TC.GT.CT.GG.AG.A.TAT.A.AGTAGAATC.ATTTT.TTGCCGCC.GTTTCTCGCT.AACACACCGAAAACTGAATC.AAATCTC.CTAGC.T.CTTCT.ACGC.A.AAATCG.AGTGCATC.GACAATGGC.GGAACGTGGTG.T.CGAACGTGGT
JJ=   114  MV=                GG.AGATCGC.GGCG.ATTCTTTAGAGAAAA.AGAGGTTTGTATAATAA.CC.TC.GCACTGCTT.GTATCCG.C.GGAGATTG.AG.CCAGATAT.G.AAGACAG.TCTTGATGA.A.C.A.T.TGATGGAGCCTCGACACGCGCAC.C.G.GATACC.ATAAGGGGTTT.C.C.TGGTTCC.TC.C.GGTG.ATCGGCA.AAT.CC.TGCA.CAAG.TCTTCT.TCTTCT.TTATCAT.CATCGTG.TTT.G.T.CTGT.GTCTTCTACCA.G.A.G.TA.G.CTTGATC.GTCCATTTT.TC.TG.A.T.GAAACAGA.AAGGTTTCTTCTCTATCTCT.CGTCTTCTTCAC.TTCCT.TGAGTCA.AAGAAATTCCAAATTTTGAA.A.AAAATGGTTTGCTGCTTTA.TTT.ATACC.CCAATTTGTAAAAGGCCACGA.CTCTGGGTTCATTCAAT.GGGCTTATAT.GAT.TT.AGCA.ACGAGATAGATTAATT.AGAGGCCCATATATGATTT.ATTAGGGCACGT.TGGT.CA.TT.TA.AA.GT.C.CAC.T.ATAAATTCA.ATCAG.AAATTAGG.GTTTTGTGTT.GCAGACGCCGTATTTGTATC.GCGGAAA.GTAAA.C.CTAGC.CGAG.C.AGATCT.ACCTCTCT.CTCTCAGTA.CTCAGGTTAGC.T.TTTCTTATAT
JJ=   115  MV=                CT.ACGGCCG.ATCT.TAGGACAAGTGGTGA.GAGGATTGGGATTGAAG.AT.AT.TGAAAGGAG.TGATGGA.A.ACAAGAAA.AG.GACAAATA.T.GGGCACA.CTTCATCGT.A.C.A.G.GCAAAGCCACAAGTCACAAGGAT.T.C.AAGTCT.TGTACTCACTT.G.T.TCAGCTC.TT.T.CAAC.ACCACAC.CAA.AC.ATGA.TGAT.TTATTA.TCATAG.TATAATA.CCTACCA.CTT.T.G.ATTT.TCTTTCTTTTT.G.T.T.AC.A.ACAACAA.CACAAGAAT.CT.GT.T.G.ATAAATAG.TAGTAACATTACATCAAAGA.AGATTGTATGGG.CTCGT.GGAAAAA.AAAGAAGAAGATTGTATGGG.C.TTTAAAACATTGACTAAGA.CAA.AGAAA.GAAGGCCCATTTAAAGAAAAA.AGGAACGTAACGACACC.GTTTTGGGTG.GAT.AA.CAGT.TAACTGACTGAATCAG.AAAATAGATGCCCGTTATC.CTTGACGAGGAT.AAAG.GG.GA.GA.CA.CT.G.TAT.A.TAAATAAAA.AGTTG.AACAAAGA.TCAAATCCTC.AATCTGTTTTTAGGGTTTCG.AGAGAGA.GAGAG.A.AATTG.ATTT.T.TGTTGA.TATTTGTG.AAATTTGGT.GGCGAAATTGA.A.GCTTCTTCAT
JJ=   116  MV=                CG.GTCGTTG.TCTA.TATGAACATTTTCGT.CGTCTTCCATAGATTTA.AA.GT.TAGTTAGAG.CCAATGA.T.TTGGAACC.TT.TGCTTGCA.A.CAGCTGC.ACATTCATT.A.A.C.C.CATCAACCTTGCTTCCTGTAAGG.C.T.ATAATT.ACTTCTTCTAT.C.T.ATGTCAT.CA.A.CCAA.GACTAGT.TTA.GA.TTTT.GACA.ACTTCT.GGTCAA.ATGGGTA.CGTCACA.TAT.G.G.GAGA.AAATGAAATAA.A.T.T.GT.A.AAGTTTA.TTAGTCAAT.TT.AT.G.A.CATGTGAA.TTGGTAATATGTCAAATAAT.CCTAAATCAAGA.GTTGT.TCTGCTT.TGGAATCTCAACAGAATCTA.A.AACTCATAACCTCTGAGTT.ATG.GTGGA.TGGGGATAGGGCCAACCACAC.CTCACTGTACAGATGTT.GTTGTCTTCA.CGC.AT.ATGT.CTGATGGACAATGACA.CACATGATATAAATTTACA.CTATCTATTTTA.ATAT.CT.CA.AT.CT.CT.C.TAT.A.TATAAATTC.CTCTG.TCTTTCAA.GTTTCAGAGC.AACTTTCTGTAGATCTATCA.CACGCCT.TGACC.C.TCTCA.TCCA.A.CGGTCA.TTATTCAC.TCCAAACCC.ACTCTGCTTCT.T.CTTCTTCCAA
JJ=   117  MV=                AC.ATCTCTC.AGCA.CAATAATGCTTAATC.TTCATTCATACTACTGC.GA.TC.AGCAAATTT.TCAATGT.C.TTTTCTAA.CA.TAGTGAAT.G.AGAATAC.AAGAACATG.G.T.G.C.TTGTTTTGTTTTTTTTCTCCTAC.C.A.AAACAA.CAAACAATCTA.G.T.ATATATA.AA.T.GTCA.CTAACTT.GAG.CC.TAAT.AAAT.AAAGGG.ACAATT.TATATGG.TTCGACC.AAA.C.A.CTCG.AAGTTTTTTGA.A.A.A.CA.A.TTTTGGT.CAATTTCTA.CA.TT.C.G.TTTTTTTT.TTTGCATTACGTTCAATCAT.TTTTAAATGGCT.TAGCG.AATCAAG.ATGCTTGCATTTCGCATTAG.G.CAATAAAATACCAAATAAA.GTG.CTCTT.ATCTCCACTTCCTATGGAATC.GGCCTTTTGAACTATTC.AATGGTTTGT.TTT.GA.ATAC.TAATTGCTTTGTAAAA.ATAGAATATCACCACTTCT.CATTATTGCCAC.ATGT.TT.CT.GA.TT.TC.A.GTT.T.TCTATTTAA.AGACC.TAGAAACA.TATATACAAC.ATTAGATACTAAGTTATCAG.AAAATGA.AGAAC.A.TTTCA.TTGA.T.GTTCAT.CGCCTTGG.TTGTACTCT.TGACATCATTC.C.CCACTCCAAC
JJ=   118  MV=                GC.TCTCTTA.TTGC.ATAAATGTGAAACTT.TTAACAAAACTATATTA.TC.AA.TAACTAGCT.AAATTAT.G.ATCAAGAC.CA.GTAAACAT.T.TCAACAC.TTAACGTAA.A.G.A.A.ATGAATTGGCTATTGACGATATA.A.T.TTTTTT.CCATAGAAAAC.T.A.TGCATAT.GT.T.TGTC.ACAATTT.TTT.TC.TTTC.TTTG.TATTAA.AGTTAA.GTGTTGA.GTGAGAG.AGG.T.A.TCAT.AATCATAGTAC.C.C.T.CC.C.ACGATAT.TGCCCACGG.AT.CG.A.A.TCCTTAGA.CCCGCATTTTATTTTTAACT.TCATATCGCATT.AGTAT.TTAAAAG.CAAATATATATATCCTATGA.A.ATAAAAATCTCCCGCCTTA.AAG.GCCAA.ACCTTAGGATCTAGGTAGGTG.GGTCCCTCTACTCAGCG.ACCACACAAA.CTC.AC.ATTT.GTCAATTTCTCCTCTC.TCTTAATTTATTAATTATT.TTATTTACTCAT.CTCT.GT.AA.CG.CC.CC.C.TAT.A.AATACAACC.TCTCA.TTTACTCA.TTCAGAAACC.AAAAAATTTCACAAACCAAA.CCAAAAC.CAAAA.A.AATAG.CTTA.T.CTCTCT.CTTATCAC.CGGTTCAAT.CACTAAACCAT.G.GCGACCTCCG
JJ=   119  MV=                TC.GATAACC.GCCA.GAATTTTCTCGTTTC.CTAAAAAAATTAGGTAA.AG.AA.AATATATTT.TGGACAC.A.TATGAATA.GA.TGATAACT.G.ATGTAAG.AGATGTTTG.G.A.A.G.ACAGAACATATGCACATTTCCTT.C.A.ATTGTT.CAATATGTTAT.A.C.TCTTGTC.CT.G.TTGA.TAACTTA.TGT.GC.AAGA.GTCT.CTCGTT.GGTCAG.TGTGAAA.TGTTTAT.GTT.G.T.TAGA.ACAGATTTTGG.C.T.C.TC.A.AACCCAA.CACGTTTTC.AA.TA.A.A.ATATGCAC.GGTTAGATTCACCCAACCCT.AGTTCAATCTGC.CAGGA.TCTATCT.CTTTTTTTTTTACGATTTTC.T.TCAACCAAAACAATGAAAT.AAC.ACACA.AAATTATTATCACTAGACCAA.ATTTTATTTATAACATA.AAACGGCCGG.AAG.CT.GATG.CTTCATGGGCTTGGCC.CAAAGGCCGGCTCTGGATG.GGCCAGATGATA.ACCT.AG.GG.TT.TA.TACT.CCC.T.ATATATTTA.TATTT.AAGCTCTT.CGTTCACTCC.TCTCAACTCCGCGCAGCTAA.ACTTTAT.TGGAG.A.AACCC.TAAT.C.GGCGAC.AATGGGTA.CGAACAATC.TCTCCTCGCTT.T.CTCTTTGATT
JJ=   120  MV=                TC.TCCACTC.CTTT.AGTTGAGTTTGAGTA.GCAAATATGTATGCTGC.TT.TT.TTCCTACAT.TTTTCGG.T.TTGTTATG.TT.TTCACATA.T.TCCCTTG.GGAATCGAT.C.C.A.A.GCGGAAAGCCTAAAAAGAAGAAT.G.C.ATCAAT.TCGTGTTGATT.T.G.TGGGCTT.AA.G.CCCA.ATAGCTT.TGG.AC.CCTC.CACA.CTGATA.GCATTT.TCTTAGG.GCTATCA.ATG.C.T.AAAG.GCTAAAACGAG.A.C.T.GA.T.AATTAAA.TAAGTTGCA.TT.AA.T.T.AAGCAAGT.GTCACGCTTCTTCTTGTTAA.AACGTTTAGTCT.GTGAC.TAAATAA.ATATAGTATGACACTGAAAA.A.ACTCCTTTCACTTTTTTTA.ATA.TATAC.TATAATGATGATCCATTCTCC.TTTGATGCTAATTTGGA.AATATTGGTC.TTA.TC.AAAA.AATATAAGAAATATAG.CGGTGTCTAATCTTCCATG.TGCACACACTTG.TTTA.TC.CC.TA.TT.TT.T.TTG.T.ATATACTTT.TTTAG.TTAACAGC.ATGAGGCTTG.ACTTTTCTCTGTCCTTTCAA.CAATTCA.ATGGC.A.GACCC.AAGG.T.TCATGC.TTCTTCTC.TCTCTGTCT.AACCTCGGCTT.G.AAATCTTTTT
JJ=   121  MV=                CA.GATTTTG.ATTG.CAATTGGGTTGCAGA.TTTTGTTTCTCGACCGG.TT.GG.TCATAAACA.AGCTCTT.C.TCAATCCT.CA.CAAGCATG.A.AGATGGG.TTGCAGATC.T.T.G.T.TTGATTCGAAACACTATTTTTTT.T.T.TTTTTT.TTGGATTAACT.C.T.AATTCAA.AC.T.AAAG.ATGCATA.TAT.TG.TAAC.AAAC.TTTTTT.TTGGTC.TTCTTCA.ACAATGC.ATG.G.A.CAGA.AAATAAAAACA.A.T.G.AA.T.TAAAAAT.TTAACAATA.AG.CT.T.T.ACAAGATT.TAAAAACAATTTTAAAGCAT.TTCATACTTGAC.TTTTA.ACTGGCA.CAACCCAAAGTCTCAAATTG.A.CTTCTAGTGTCTTCAACAT.GTG.TGTGT.GTGATCCACCGCTCAGGGTAG.TAAAGTCTTTATGAAAC.TTAGCTTGCC.CAC.CT.TACT.TTAATGGGCCGGGCCT.TAACCAAAAAGGCTAGTGA.AGGTTACATCCA.GTGA.CA.AA.CA.TT.TT.T.CGT.A.ATTAAGTCA.ATATC.ATACATAG.GTGCATTTTA.GGATTTAGGATGTGAAAATC.AGAAACG.GGTAA.T.TAAAG.GCGG.G.CACGGC.GCGAGCTC.CGGGAATTT.GCCGGCGATGA.C.GGTGGCTCAT
JJ=   122  MV=                TC.TCACCGG.TTCG.AATATGAATTTATTG.ACGAAGATGTAAAATAA.AT.GA.AACTGGCTT.TTTTTAT.G.AAGATGTA.TA.TCAAGAAA.T.GATAATA.ATTCATAGA.A.G.A.A.AAAATGATAATTATAAAGAAGTA.G.A.CCCTAA.AATAAATAGTT.A.A.CCCCAAA.GT.G.GTTG.AGTGGGGGATC.AC.ATGC.AGCA.AATTAA.CGGCGG.TGGGGAA.GAAGGTC.TGA.G.A.AATT.AACCAAGAGAT.G.G.C.TC.A.TCCTCAG.CCATTCACT.TA.GC.C.A.TCGAGAGA.TCTCAAACCCATTAATCATT.TAACTTACTGAA.CATAT.CTAATAA.ATGTGTGTTTATATATGTAA.T.GAGTTAGACGCCAAAAATA.AAT.TATAG.ACTAGAGACATGTCCTGCTAG.CTGGATCCTAGTCATCA.CGGTCTCACG.AGC.AG.TATT.GCATCCAATTTTCGAT.CACAATATTTACAAAAAAT.TCCCACCACTCT.AAAG.TT.GT.AG.TT.TA.TTCTC.T.ATATATAGA.GTAAC.ATAAATTG.ATTGGACATG.CAAATCAAGTCAAACATAAA.AGTAAAC.AAAAC.C.CTATC.TCTT.C.CTATAT.ATGGCCGA.CTCGACTCG.GCCGCTTCTCT.C.AGATTTCAAC
JJ=   123  MV=                TC.GTCCGAG.TGAG.TCGGAACACCTCTTC.TTCGACCTTGGCTCTCC.AT.TT.CTTCACCAA.CAACGAC.C.ATAGAGTT.GA.GATCAGAA.C.CTATGGA.AACACTCTC.G.A.G.A.TCGTCTTCCTTGCCAAGTGAGAA.G.A.GAGTCT.GAATATAAATA.A.G.TTCGTAG.GA.G.TAAC.AGTAGAA.AAC.AA.GTAT.GTCT.CGATGA.ACATAG.ATTGAAA.ACTTACA.TCA.A.T.CAAG.TGTTAGCAACA.C.T.A.AT.A.TTTGTAT.GTGCTCTAC.AA.AA.A.A.ATTATATT.GCAATATTGAGAAACATTTA.AATTTGTTAGAA.CCAAA.ACCAAAT.CTTACCTTTTGTTTAAGCTA.A.GATTTATAAATCATCATGG.AGA.TAAAA.AGAGGTATAATAAGAAATAAA.ACTTTTCTACATTGGTT.AAAAATTTGG.AAA.AA.GAAT.TACTTTAAATTATTTT.ACTCATAATTTTGTTTTTC.CATTTTTCTAAA.TTAA.TT.AA.TT.AA.TT.A.TTT.T.GACCTTTGT.TTGGG.TTCTCTGT.TTCCGACATA.ACTTTTAAGTTTTGTAGCTC.CTCCTCG.ACGGC.T.TCGAA.ACCC.T.AAACCC.CAAAGTTT.AAGCTGCCG.TCAATGGAGGA.C.TCCGATGCTA
JJ=   124  MV=                AA.ACGGAAG.CTTG.ATGCTTCTGCTAGTA.ATGATCCTAAGAAAGCG.TC.GA.GAAAGTTAA.CGGGGAA.A.CAAAGACA.AA.CTATTCAA.A.CTGCTGA.AGATGAAGA.A.G.T.G.ATGGATCGAGATTATAAGTTGAT.G.A.TAAAAG.TAAAGAAAGGG.T.T.AATTAAA.GA.A.GATG.AATATGA.AAG.AC.TTAC.AGGA.GATGAT.GATTTA.TTCTGAT.GAGAAGA.AAC.A.A.AACC.TGCATGCTGAG.A.T.T.GG.A.CTAAGCT.TAGTGTCTT.TC.TA.C.T.CTCATATC.ATATGTGATTCTGTTAATTT.TTTTTTTTTTTT.TTGGG.TGAGAAT.TAATATCGGATCATGTTATG.T.CCTTTTTCGTTCTACGAGT.CTC.ACTTT.TATATATGTTTCCTAATAAAT.TTAGCAAATAAATTGTG.AATATATCTA.TAG.AG.CAAA.TTCGATCTTCATAGGA.GAGTGTGCACGCTTGCACA.TGCTAGTAAATG.CCCT.CC.AT.AA.TA.AT.A.AAT.T.AACGACTAT.CACCA.TCACTAAG.GTATTTCATG.ACACAACAAAAATAAAAACA.AAAATCT.CTCTG.T.ATCAT.CGTC.T.TCTTCG.TCTTTTGC.CGTTGACTT.GTTTGAATTTT.C.GCAAATCCGT
JJ=   125  MV=                CT.CTATCCA.ACAT.TTTTTTTATAATAAT.AATCTATCTTGAACTTC.CC.TA.TTTTAAAAA.TCATAAA.C.GTACTACA.GA.AATTAAAA.T.GTTGAAA.TCATATAAA.A.T.T.A.TCCTAAATGTGTTATCTTACAAT.A.T.GAATTT.CTTAACAATAT.G.T.ATCTTGA.CT.G.CATA.TGTTCTA.CAA.AC.CATA.TGAA.TTTTGA.TATCGT.AATCTCT.TGTATTA.AAC.A.T.ACCA.TTTGGTCGAGA.T.T.T.GT.A.ATCTAAT.TGATCAATA.CT.TT.T.A.ATGTCTCA.AAATCATTAATTGAAATTGG.ATAAGAAATAGA.AGGTT.TTTTTTT.CCCAAAATACAAAGGTTATT.T.TATCAATCAATATAGTTCA.CGC.TCTAT.CTGTGAGAGATTTTAATACCA.AGAGGTTTATATGCAAT.TTATTCTAAA.CTC.AA.TAAC.TTAGCAAATTATTTTG.ACCCGTTTCAACATCAATT.TGACCCGACCCG.GTTG.GT.TG.GA.GC.AT.A.CGA.A.GATAGATTT.TCGAG.TTATCGTC.TCCTTTTCCC.GGTCAGTTTTAGTGGGGAAG.CAGAAGA.TGTCG.A.CCGGT.TTAG.C.TCTGAA.TCGCTGTT.CAGTTTCGG.TATGTAGAACG.G.CCGTTACTTT
JJ=   126  MV=                AC.TTAACCG.GAAA.GGGGTATATATTTTG.ATGATGTTTTCTTTATT.CT.TT.TACTTGATT.TTCGTGT.G.TGGTTCTA.TT.TGTGTATA.T.CATAAAA.AAGGAACAG.C.T.T.A.AAGAGTGATGGAGACATGTTGTT.C.T.GTTGTT.GAGAAACTTCA.G.G.TCCCCAC.TT.T.TAAG.TTGTTAT.TAA.AT.CCAT.TTAG.ACCACA.GAGAAT.CAAAAAT.AGGATCA.TCA.C.A.GAAC.ATGGAGAAGAG.A.A.A.CT.TGCTGGTCT.TTTATCTAA.AA.AC.A.T.TGAGAAAA.CAGTCCCTTGTGAATTGCAT.ATGGATTTTGTT.TTTAG.TTTAATG.TCCCACAATCAATTAATTAT.C.TCATCAAGACAAACTGCAT.TAA.TGCAT.CTTTTCCAAATGGTAGAGACA.GAACCATGTTCTCTGTT.CTAGTCTGTC.CAA.CA.CTTC.AAGACCACAAGTTTCA.ATGATTTTTTCAGAGAGGT.TTCAACTCATTA.GTAG.TT.GA.TC.TT.TC.T.ATA.T.ATACACTCATAAACC.CATTCTTT.CAATCATCAA.CAAACAACAAGCAATCCAAT.AACTTGA.ATCTT.T.TCATA.CATC.T.TCAGAA.GATTTTAA.AGAATTTAA.TATTCGAAACA.A.AAACAATAGA
JJ=   127  MV=                TA.TGGCTTA.AATT.TCTTCTTCTTTTTTT.GTCGACATCCTTTTGTT.GT.TG.TCGTCGACA.TCTAACT.T.TTGAATTT.CT.TAAAAACC.T.TATGTTT.AATTTACAA.A.C.T.C.GTGTCTTCGTACTGACACATTCA.T.T.GGAACC.ACTTTATGTTT.T.A.TATAATT.CA.A.TTTA.TCATCAC.CCA.CC.ATTC.GAAT.AATCTT.TGGGAT.AAACGTC.GTTTGTT.GAA.A.T.ACAA.CTACAGAATAA.A.A.A.AA.T.GGTTTAA.GAATATGGC.AA.GT.G.C.AACAACAC.CTAAAAGTCTAAAAACAATA.TCCTTGAAGCAT.CTTAA.ATCTCTT.AAAATATATCAGATGTGTGA.C.GAATAATCAACGCATGCTC.TTG.TATCC.ATAAACTTCAAAAGCCAATCG.AAAGTATTGGATAATAA.TAATAATAAA.TGC.AG.TGGA.AAAAAAAAGATGATAA.AGGAATTTTCATTACACAC.ACACACCTACCC.AAAC.AA.GT.TT.TT.AT.A.TAA.A.CAGTATCCA.ACTCT.CTTCTTTA.CCCTCAAACC.CAAACACATAAAAAAATGAG.TCAACAC.AACAT.C.TTAGA.AGCT.C.TAAATG.TCCGGGTC.GTGGGTACG.GGTGATCGGAT.C.CTGTTTTTGG
JJ=   128  MV=                CC.CATGGAT.TTAA.GCGACCATAAAAACA.AGAAAACTGGTCAAGTT.AA.TT.TATCTTCTT.TTTTCAT.G.GAGCAAAA.GA.TTAATGTT.T.ATACAAT.TTTTTATAA.A.A.A.T.AAGAGTTCGAATGGTGACTGTAT.T.T.TGCCGT.GTAGGAAGAGA.A.G.TACTGTA.CA.G.TTCA.AATAATA.ACG.AA.AATA.TATA.TATATA.TATATA.TATAAAG.ATTTTAA.TAC.T.G.TTAC.AATACTGTTGC.G.G.T.GC.A.ATTTTGA.GTATGGTCT.AT.AT.C.A.TTATTCAT.AGTCTAAATTATATACAATT.TTTTTTTGTCTT.TTTGT.TAACAAA.TGTCTTGATAAAATTTAATT.C.ATGATTATCTAAGAGAACT.TTT.CCCAA.AAATTTGTCTTATCACTACAA.CCTGACTGCCTGTAGAA.ACTAACCACG.TGT.CC.AGTT.GTCTACCTAAAACGGC.GTAGTTTATATCTAACAAA.AGATATTTTCAA.CGAC.CA.CC.AT.TA.TT.A.CAA.A.AAGTCTACG.ACGGC.AAAACGAA.AATCCACAGG.CGGAGAAATCAAAAAACCAA.AAATCCA.ATCTT.T.GGATT.CTTA.C.TTCTAC.GATTTGTG.TGTTTCCTC.AAACCCAAATG.T.CTCGTCTCCC
JJ=   129  MV=                GA.TTTTAAG.ATGG.CCGATAGTTTGGCGT.TATTGAAGGCTCTGAAG.CC.AC.ACACACAAC.CCCACGA.G.CTTCATAC.AT.TTGTAGAC.G.CAAAGTA.TGGTCATTA.T.C.T.G.ACTTTGTCAGAATTTCAAGTCTT.C.C.CAAGAG.TGGAGTTAGCT.A.A.AAGACTT.GC.C.TCAC.AAGAAAG.TAC.TA.AAAC.CCAT.AAATCA.ACCAAG.ACAAGTA.TGTAGAT.AAC.T.G.TCAT.TATTTCAAAAA.C.G.T.AG.G.GACACAA.TTTAAAAAT.AA.TT.G.A.GGTTTGGC.TCATAAGATGTTGGGTTACA.GATCTGTATAAG.TAAGA.AAAGAGA.AACTCTTTTGAGTAAAGGAT.C.CAAAATAAATTTCTTCTAC.ATG.ATCAT.TTCTCACTATGTAACACCAGA.ATGAGCCAAAAAACGCT.CTTCACATGT.CTT.TG.TTTG.GTAGTGGAAAAAGAAT.TTTGGTTAAACAGTGTGGT.TGGGGTCAAAAA.TCAA.TC.AC.GG.GC.TG.A.ATA.T.ATTGCAATC.ACACA.TACATACA.CATACATTAT.CATCAAAAAGAACAATAGAG.AGAGCGA.GTGAG.G.ATTAG.CCAC.A.ATGTAT.CTTCCTCT.CCTCTATCT.TCTGTTTCTGG.C.TTCTTGCTTG
JJ=   130  MV=                AC.ACATCAC.CTAA.CTTGGACCTGAAGCC.ATCATTTCATTGGTAGA.AA.TC.TAGGAACTT.AAAGTTG.G.CAAGAGAG.AT.CCAATCCA.A.CGGGTAA.AACTTTTGT.C.T.T.T.GTTTGGTAGATTCTGATCCAACG.A.T.GCAGAT.TCACCAACAAG.A.G.CCAGCGA.CT.T.AATC.GAGTGTG.GCT.TA.TTAG.TTGA.CGTAGA.GAGACG.ACAAAGA.GACGATA.TAG.T.T.TATA.CCATGAGTACA.T.G.T.GT.G.ATGTGTG.GATCAGTCG.CT.CT.C.G.TGCGAGGA.CATTCTTTAAACAGCTGTAA.TAATAAGCTCAA.TTACT.TAGATTT.TCATATATAGATTTGTTTGT.T.AAAATGTTAAATAAACTTT.TTA.TAGAA.TTAGATGTCGAAACACTTAAC.ATGCACTTTGCCACGTT.TGAACAAAAC.TCA.AA.TCAA.TAACATCGCTTAAACA.AGATTTAACCGGAATTAAC.CGGACCGGTAGA.AACT.GT.GT.TT.GA.AA.T.TTA.A.AAGCACACT.CTCTC.TATCGCCA.CACCCACACC.TTCTCTGCAAAAACAAAAGA.TTTCCAC.TTTTC.T.TAAAA.ATGG.C.GTCCAT.GAAACACG.TTCATCTTT.TCCGTCGTTAT.C.TCTCAATCGT
JJ=   131  MV=                TT.TCACTCA.TGAT.GGAAGATGATGAGTT.GGAGGATAATGTAGCAT.TG.TT.TAGAGAGAT.GGGTCTA.G.AGAAAGAG.CT.TGAGAAGG.T.TCTAGAA.ACTACGGCT.G.A.G.C.TTGAGAACTTTGATGTTTTCTCC.G.G.TACTGT.TGGACTAAGCC.G.T.CATAGCA.GA.A.CTGT.CCATTCA.CTA.GC.AGAG.CTAG.CCTTGG.AAATTC.TTAGAGG.ATAAATG.AAG.A.A.TACA.CATCATCCTGC.A.A.A.AT.A.TCTTCAA.AGCTCTGCA.TT.AG.A.G.CTGCAAAT.ATGACTCATTGTTTTGTAAG.AAGAATGAATAA.ACAAT.GTACAAA.TGTGATGGTTATGGAATATA.T.TCTTTAATTTATTTGATTA.AAT.TCTGC.AAGAAAGGTCTAAACGAAAAT.TGAAGCTTAGGATTTGA.TTCTTAGTCC.AAA.GT.TAAG.GACAAAGTAAAGAATT.GAAAACATTGCTTTCAGCA.GAAGGAACATCT.ATTC.CT.AT.GA.AC.TG.G.ATA.T.ATATCAATA.TATAC.AAACATGA.CACACACAGA.GATCTTGTGATCATCCCAAG.ACAAAAC.CAGAG.A.AAAAG.ACCT.G.TCTGTT.TTTTTAAG.AAGTCTTTA.TATTATTTTTT.T.TGTCGGAGAA
JJ=   132  MV=                TC.TTATAAT.TTTT.CCCATTGTACCCTTC.ACTCTGTTAGATCTTTT.CG.GG.AGAAGAAGA.AGATAAG.C.TTTGAATA.AC.TTTCAACT.C.TTAGATT.TGAATCTAA.C.G.G.C.TGAGAAGCCTCCTGCAAAGCATC.C.C.CAACCG.TCCAGATCAAA.G.C.GGGCCCA.TC.G.CTCC.CTTTAGT.TTC.CC.GAAA.AGGA.AAAAAT.AATACA.ATCTCGA.ACATTAG.CCT.G.G.CCCA.TTTTTGTAATT.A.T.A.TT.A.TTTCCTT.TTTAGTTTT.AC.TA.T.T.CAAACAAA.TTCGTATTTCATTAAGTAAA.ATTTCTAATTGT.ACTGG.AAAAAGT.CAAGGAATTATGCAGAAAAA.T.AGAAATAGCCAATTTATAA.GAT.GGAAA.ATACGTATTAAAAATGGGAAT.ATGAAAGAAAAAAGAGT.AGAGAATATT.GGA.AT.AAAA.AGTAAATAGTGACGTG.GCGGGATACCCTATGCCTT.TACACACATATC.TCGC.AG.AT.AT.AT.AA.A.CAG.C.GTCTGCTTC.ACGCC.AAAGGAGA.GAGAGAGAGA.TCTGATCGGTGATTTACTTT.TAGTTCG.TCGGA.G.AGATT.TTGA.T.CAGAAT.GAGCGGAG.GAGGAGACG.TGAACATGAGT.G.GTGGAGACAG
JJ=   133  MV=                AC.GCAAGGA.AAAA.TATTATCCTCTATTT.TGTTATTGTTACTTAAA.GA.GT.CATAAATAG.AATTGAC.G.TTATTTTC.TA.ATTTTGAG.C.TTCATAA.GTAGTGGTG.A.T.A.G.TTAGTTTGTTTCAAAGATTTTCT.T.G.GCAGAA.TGGTTGAGTTC.T.T.GTTTTCA.AG.T.TTGA.ATCTGTA.TTT.AT.AAGG.GAGG.TCGGTT.TCATGT.CGAGGAA.GATCATA.AAC.C.A.ATGG.TCCAAAGATTG.C.A.T.TA.A.AGATAAA.TTAAAAAAA.AA.AA.AGA.GAGAAAAA.GGGGAAAACTAAGAAGTTGT.GACCTTCTCTTT.CTTAT.GCTCGAA.GAGACAATTAGTTTCCTGAC.A.TAATTGTATAAGCAAGTGG.GGC.ATGCT.CTACGGAAGGTTGACGCAGTT.CTCTTCTTACTTGTGAT.TTCTTTTGCT.CTT.AA.TTTA.AAATGAAGGTCTATGT.TGAAATGGTCCATATGTTA.TTATATTATACA.TGAC.TT.TT.TA.AG.TT.G.AAT.A.AGTTTACAA.ATTGA.TTTGCATC.GTCTATCAAA.AAAAGATTCCAATCATGAAA.GAAAGTC.CCACT.T.TGAGA.AGAT.A.TTCCAT.GGAGGCCT.CACGGCAAC.CTCAAGTGTTC.A.TCAACTTCCG
JJ=   134  MV=                GG.GAAGTGT.GTGT.GTGTATGTGTGCTTG.GCTTGACTTTTTCCAAG.CT.TC.AGTTTTGAT.CTGTTTC.A.TTAGACTC.TG.ACTCTGCT.T.CTGGATT.TCCAATTTC.T.T.A.T.GCTATATGTTATTTACCGAGTGA.A.C.CTGTGA.ATGTACATTAC.C.C.CATGTAG.AA.T.CTGT.TGTTTCA.ATG.TA.TCAA.AAAA.GATATT.CTTCAG.ACCTTTT.GTTAATT.TGT.T.G.ATAA.GAGGAGACACA.G.A.A.AC.A.TATCTAA.GTGGGAAAC.GA.CC.T.T.GGGAAACA.GCAAAGCAGAGGAATTAGTC.TTATACCAGCAA.ACATA.AACATCA.AATACCAAAACAAACACAAG.T.CAATTTCAATATCACCCGA.CCA.TAAAC.TAGAACCGGCGAACTCAAATA.TAAATTATCTAAGAAGA.AAGTCTCTGA.CTC.AC.GTTT.GCATATTAAATAGGGA.TATAATATGAACTCAAACG.TGCGTTCCATTA.GTTT.CT.AA.AG.AT.TG.T.ATA.A.AGATTTGGT.CTTTA.CTCTTAAC.AAACAAAACA.TTTCAGTCTGAGAAAACTCT.TAACGTT.TTTTT.G.TAATG.GCAA.C.ACCACC.GTTAACGC.CAAGAATGA.TGACTCCAACA.A.CAATGTCGCC
JJ=   135  MV=                TC.TCGGGGG.GAGG.TTTGCTCTCTTACAA.GTCGACGCCAAGTCAAC.GA.GG.TACTAAATA.CAGAAAC.G.TGACTGCA.AG.TAGAGTTT.T.TAACAAA.CTCATTGCA.A.G.G.T.TTCGTTTCAAGTGTAATTCCGAG.A.A.GGATGT.GTGGAACAGAA.A.A.AAACTCA.TA.T.CCGA.AACCTAA.AAA.AA.AGCA.CTCC.TTTTCT.ATCATT.TGATTCT.TGTAGAG.ATT.T.T.GATT.TCCTAATCTTG.G.T.G.TT.T.ATATACA.AACTTGGAT.GT.TG.T.G.TGTGTGCA.AAATGAATAAGGCATTGTGT.ATTTACGTTTGT.AGTGG.ATATAAT.TGCAACCTTACCGTCTTAGC.C.ATTTTAACCTTATCTGGTA.CAG.CGTTC.GCGTTTGCGTTTGCGTTTGCG.TTTGTGTTTGCGTTTGT.GGCCAAAACG.CAA.TC.ATTT.ACTTTTTAATTGATTT.TCCGCTCCATTGATTTTAA.TCTGACGACCAC.AGCC.TT.TA.GC.TT.AT.T.TGT.G.TGGCGAAGA.GAAGA.GATAACAT.TCCTAAGCAA.ATCTCTTCTCTCTCCCATTC.GTCTCCA.AAGAG.A.TTACA.GTTT.T.GAGCAT.TTCTCATC.TCTCGAAGC.TCTTCTCTGTG.T.GTGTGGCGAT
JJ=   136  MV=                GG.CTGCTTC.CAGC.TCCGTCGCTCCACGG.CTTGTTTGGTGAGAGCT.CG.CT.TCTGAACAC.GGGTCGT.G.GTAGTGAT.TT.TGACCTTT.T.TGTCCTC.TTCGTTGAA.T.T.T.G.TACTCAATCACCTTCTTTACACC.G.T.TCTGGT.CCGGACTAATC.A.T.CTGCTTA.GG.C.GGAA.GAAGGAA.ATC.AT.AGTC.GCCT.TCTTCT.TCGTCA.ATTTCTC.CCCACCG.AAG.C.T.TTTT.TGTTTTTTGTA.T.C.G.TA.T.CAATCGC.CATTTTTCT.CA.GA.T.T.TAGATATG.CCGCTTATTAAGTTCGTTAG.TTTAGTTTAAAA.GGCAA.CAACTAA.AGACAGAAGCAAACTAGGGT.T.TCGGATTATGGAAACGGTC.TCT.TAATG.TCGTAATGGGCCACTAGGCCC.ATATTGGCCCGTATTTT.TAGCCGGTCC.TGA.TT.TTCT.GTGATTTTTAATTTAA.GTCCCGCTAAATTTGTAAT.TTGCTATATTAA.ACCC.TA.AA.GG.GA.AA.T.AAA.A.ACCCTCACT.CTTCC.AATTTGAG.CTTCAACACA.AAAAAAATGGCGACTCTTGT.ACGTCGC.GCAGC.T.TCTCG.GTTT.G.TGGGAA.GTTATTGG.AAAAACCGT.TCTTTCGTTTA.C.TCATTGTTGG
JJ=   137  MV=                AC.CAGTCTG.GCTC.GATAATGCATTCAGA.AACTTCTTCTACTCATA.TC.TC.AAAATATGT.TTTGAAT.T.CTAAACCC.CA.TGGTTATC.A.ATATAAA.GAATATTAG.T.A.T.C.TATTTTTCTCTTTTCTGGTGTGG.T.T.GCAATT.TATCGTTTGTC.T.C.TTTCGTG.GA.A.ACCC.TTAATTC.AGG.CG.GTAT.TAAG.TCTTTC.TCATAA.AACTTTC.TAAGTCA.AAC.C.A.AAAT.TCCAATCGAAA.T.TCT.CA.G.CATGAAA.GTCTCGAAC.AC.GT.T.T.ACATTTCT.TACGCACCCAAAGACTCTTG.CTTCTTGCACAC.GTCTC.TCTTGGC.TGTCCTTTACCATAACGAAT.T.TGATGAGATTGTTTCAAAA.TAA.AATGT.TTCTTTTTGACAAGTCTGGGA.TTTTAATGTAATTATCA.ATAGTCATGC.ACA.TT.ATAC.AACATTTAAAAGAATA.CGGGGGTTGTTTTGCAATT.TTCAGTAGTTAT.ACAC.AT.TT.AT.CC.GT.A.ATC.A.CTCTGCTCA.AGAAG.CTTCTCCT.CTTGTGTGAT.TCTCCTGCAATCGCTGGTGA.TGATTCC.TCTAA.C.TCTTT.CGTC.G.CCGTCT.CTGAATCG.GCTCGTTTT.ATCCACATCAC.G.TTACTCACAC
JJ=   138  MV=                TC.TCTAATG.AACT.ATCTATGAATGTCTT.GTGTCAAATGTTCTATC.TC.TT.TTTATTAAT.GGTTTTA.T.CATTTTTT.CT.GAGTAGTC.A.ATACTAT.AAAACTATA.A.A.T.A.AATGGAATTTTTGATTTTCCTTT.A.T.AATCGA.GGTAGAACATT.G.T.TTCTACC.AA.T.AGAA.ATCCAAA.TTC.AA.ATAA.TCAT.ATATCT.CATCAA.GTCAAAA.TCAGACC.TTC.G.G.TGGG.ATTGAGAATGT.C.A.G.AA.A.AAAAAAA.GGGTCAGAC.CT.TT.A.T.TGGTGAGC.TTTTGTGGGTTAAAAGCCCA.ATGAATAAGCTA.TTGGG.CCATTTA.GATTTATATCTGCAAAACAA.A.TAAATGAAGTGAAGAGTTT.GAA.TTCAC.ACGAAAAACGAGGCTGCTTCA.TTGGTCAGTCCAATTCA.AATATCAACC.GTC.AA.ATCA.GTCAATCGCCGTTGTA.TATCCAACGGTTCAGATCT.TAGATTCATTCA.CTAG.GC.CC.TA.CT.TT.A.TTT.A.CATCTATAC.CCTCT.CCTAACGC.TCCACCTCCA.GAAAAAATTTTAAAGAACAC.CTGAGAA.ATCAG.A.ACAGT.GGCA.G.TTTCGT.GAATATAC.GACTGAATC.AATCTCTGTAA.A.ATTTCTTCTT
JJ=   139  MV=                CC.TCCTTAA.CCAA.ACAAATGTCAAACTA.GCTATGGTTTTGTTCTT.TT.TT.AAATCTTTC.GGTAGAC.C.TAGCTTGT.TT.TGATCTTT.A.TTCATGT.ATCTGTTAT.A.C.T.C.AAACTCAATACTTATACATAGTA.A.C.TAGTAA.GCAATTACAGT.A.A.CTAAAGG.AT.A.ATGA.AATAAAA.TGG.GT.AAAG.AGTT.TTAAGA.AAATAA.CCTGTCT.ATAATAT.TGG.A.C.TCAC.ATAGAGTATCG.T.T.A.AT.C.CAAAAAC.ATTCTTTTA.CT.GA.A.A.TTCCGGTT.AAAGTGTAAACCGAAAATTA.GATTGTAAATGC.TTTAA.TGTAGTA.AACCGAGGAGCCATTGACGA.C.TGGCGAGTTTTGGATGAAA.GAA.GAAGT.TATACGACGTCGTTAAGTTCT.AAATATACATATTGGGC.CGAAAGGCCT.ACG.GT.ATAA.ACAAAATTTGATAACC.AGTGGTTTTAATTCCGGTT.CGGTTCGGTTCG.GGTG.GG.AC.TG.GT.TG.A.ATG.T.TTTGGTTAG.TTGTT.TCGTTTCT.TGTCTCGGCG.ATGGAGAGAGAGAAGCGGAT.CGTTAAT.GGAGA.A.AAATG.GCTG.A.GCCAGA.TTCTGTAA.ACGAAGCCA.AGGAGAAGAAG.A.AGAAGCTATG
JJ=   140  MV=                GA.AAGCAAA.CAAA.GACTTAAGTATCATA.GAGACAAATATCAAATT.TG.AA.ATGTAAGGT.CTATGGA.A.CATGTCCC.TT.TCACTCTT.G.GGATTTT.TCCTTTAAT.G.A.A.T.AAGAAAGAATGGGCTCAAAACCA.A.A.ATAAGC.CCATTCAAGAG.A.T.CAATGAG.CC.C.AATT.GTTTGAA.AGC.AA.ATAT.TGGG.GTGATT.TGTTAA.CTTTCCA.AGAAAAA.CAC.G.G.GCTT.TTCAGCAAAAC.A.A.C.TC.G.AAAAATT.GAAGAGAAG.AT.CC.G.G.GTTTTAGA.TAACTGCCCCAAATTGGCAA.TCCAAATCCCTA.AAACC.ATCTTAT.CCTCTCTTTCCAAATCTAGC.C.GCAATGTAGTCCCGTGAAC.CAC.AAAAA.AGATGAGATCTTGCACGTCTC.TGTCATCACAACTAGTA.CTACTAATTG.TGA.AG.CATA.CAAAAAAGACCGACCC.TTATTTATACACGCACACA.TATTAACATATT.TATA.CT.AC.TA.GT.AT.A.TAA.G.TTAAGGGTT.TAAGC.CTCTTCTC.TTCCTTCTTT.CTCTTAGCCATCACATCGAT.AATGGCT.TCTCT.T.CTAAC.AAAA.C.CCAAAC.CCGTTTTC.CTCTGTTCA.CCATCGTTATC.T.CCAAGAACTT
JJ=   141  MV=                TG.AACAATG.ATTA.GTCGCATAAATTTAG.CTATTTCATCCTTTATT.TT.AG.TCATGAATG.AGTAATC.G.AATGTGAT.GG.TGAAATCG.T.GATTTTT.ACATATTTA.T.C.A.A.ACTATTTTCAGAAAAATATCCCA.A.C.TAGTTA.GCGGCTGATAT.A.G.TAAACGA.TT.A.GTCA.AGTCTCC.GTT.AT.GGTA.GCAA.TTTATA.CTACAA.GCAGTCT.GACATTT.TCA.C.T.ACTT.TTAGATGCATC.A.T.G.AG.A.ATGTAAA.CGTAATTGT.TT.CT.T.G.TTGCTAAA.ATTGGTCGAAATCATAATGT.TAGTCTCTCCAT.AGAAA.TATCCAA.ATATAGGAAACGAACAAAAA.A.CAAGGAGATGTAAAATTAA.AAA.GAAAA.AAAGAAAACAAAGAAAGCTGT.CCACAAGTAAATTATGG.TGGCTTTCCA.TAC.AT.AACG.GGAAATTTTTCTAAAT.ATAGTAGTTCACTTTCTTC.ACCAGGTTTTTT.TTAT.CA.TT.AT.TT.AA.A.CAC.C.AACATTCAT.GTTTG.TCAAACTT.CGCAATACGA.TTCATCTACCAAAAAAGGCT.TTAGGTC.AAACA.G.AAATA.ACGA.C.CTAAAG.CTATGTTT.AAAGCTTAG.CAGTTCTCCAC.A.TATATTTCAA
JJ=   142  MV=                TA.TATAAGA.TATC.TCTTCCGGCGGCGGA.TTGCTGCAGCGCCTGAA.GA.AG.CGCCGATGA.CTGGCGA.A.GCGCGTCA.TT.TGAACGGA.G.GTCCGCC.TGGATCTGA.G.C.A.A.AAAGAATGTCCATAACCGGATCG.A.A.TTAACT.GAAATTCGAGA.T.C.CAAAATC.TG.A.GCTA.ACTAGCT.TCG.CT.GTCA.ATCT.GTGTAC.GTATGC.GACATGG.AACTGGA.AGA.A.G.AAGG.ATGTGTAAATC.A.A.A.CC.A.TCAATTG.AAGAAGAAG.GA.GA.A.G.AAATTGTT.TTCGAAGGAAAAAAGCGCGT.GCCGTTCCTGCG.ATTCG.AGCTTTC.ACAGCGTGCCGTGTTGAGTC.A.TCCGTAGACCCAATAAAGG.CAC.ATTAA.AAAGTTCATTGGGCTTTACAT.TATAAGCCCAGGATATT.ATTTTTATGC.ACC.GA.AGTA.TTTGCATTCGATTTTA.ATTCGAGGGATCAGATCCG.ACGGTCCAGATT.GAGT.CC.TG.CC.CA.GT.A.GCA.A.AACGGCGTT.AGACG.CAGCATTC.GTTAGGGACG.GGACACTAGAGAAGGGAGGG.CAGAGAG.CGATT.T.TGTTC.TCTC.T.CTACTT.CTCGGTCG.TCTTCTTCG.TCTCCACTCTA.G.GGTTTTACTC
JJ=   143  MV=                TA.TCTTTAG.TTTT.CTAAAATCATTTGGA.TCTTGTGTCATATCGAT.TT.AT.TTGTACGTG.AGATTTG.G.CTCACCTT.GC.CGATTAAA.G.TTCAACT.AACGTTTTG.T.A.A.A.TTTTATTTTGTTTATAGAAATTC.A.G.AAGAGG.AAACTTGCACG.T.C.TAAATTT.GT.A.TATA.AATTATA.AAA.AG.AGCC.AAAA.TGTCAC.TGTTGT.TGGTGTT.TATAACC.TCT.C.T.TACA.TACAAGTC.GC.A.A.G.AC.A.AGAGGTG.GTAAATGTG.GA.CT.T.T.TATTCTAA.CTAATTAAATACAGAAAGAT.GGAAAGACAACT.TTCTC.AATTACT.CTCTCAAACACAAATTTGAT.T.CTAACTAAATTAAAGTTCA.ACT.AAAGT.TAGTTTGTAAATTGTATTTTA.GGTTATACTTAATTGTA.CTACTTTTTC.AAA.AA.ATAA.AAAACAACTATGTTTT.TATTTTCCGCGCATCTTTG.CTTGGACGAGTT.TGTC.GT.GT.TC.TT.AT.T.ATA.A.ACAAATAGA.AAAAC.GGCAAAAG.TCTCACACAA.ATGGGGGTTACATTACTTCG.CTCAATC.TTCGG.T.CTCTG.TGCC.G.TCTCAT.CTTCATCA.AGAGTAACT.GATTCCTACTG.T.TCAACGAAGT
JJ=   144  MV=                CA.TATCTTT.GTTC.ATAACCGCAACTATT.TTATTCTACACTCTGAA.AG.AA.CACAAATCT.GATTTAT.G.ATTGGTTT.TG.ATGGTTCT.T.TTCCTCA.TCAGGGATT.C.A.G.G.AAGCTGCGTTATCCTATGAGACA.A.C.GTTTAT.TAAGACACATA.T.G.ATGAAGA.TT.A.ACGG.ATTTAGC.TTT.GG.TTTC.GTGT.GTTTGT.TATCAC.AAGATTT.CCTTTCT.GGT.T.T.CTGT.TTTTGACTTTA.A.A.T.AT.C.TTTGTCA.TTTTATTTG.TA.CG.A.T.GAATGATT.AACTGTGTAGAAAATTTAAC.AAATGACAAACT.GGTTC.TTTCAAA.GAGTAAAAACAATCTTCAAA.T.ATGCAAAACATTCAAATCT.TCG.AAATT.AGCTCAATAAATAAACCGCGA.AATTAAATGGGATGGTA.AAAGCTTAAC.CGG.CG.ATTC.CGATATTAAGTTTAGG.TTTGGATAAACCGGGTTTG.AACTCCCCCTAT.CATA.GT.TT.AC.GC.AT.A.TAT.C.TCCAGAACA.ATCTA.AGAACGGC.GGCTAACGAA.CGTATTTTTCCGGCGATACT.TCGAAAC.CAATT.T.CTTCA.TTTT.T.TTCTTC.TGATTCAT.AAAGAATGG.AGGAACCAACG.C.CGGAGGAGGA
JJ=   145  MV=                AG.GGGGAAA.GATA.AAACCATATATATAT.ATATACTCAAATTAAGC.TT.AG.AATACACAG.AGATTTT.G.AGTATTAG.AA.GATTAGTC.T.AGGGAAG.AAGACAATG.T.G.A.T.GTGGTGATGAGAAGGATTTGCAG.A.T.CTACTG.GCCTGTGTTCT.A.A.GTTGATT.AG.A.CTAG.AGGTCTA.GAG.GT.CACC.CATT.TTCTTC.CGTCTC.TTGTGAG.ATTATTT.ATA.A.A.TGAA.ATTGGTTGGCG.G.C.A.AC.T.TTTTGTA.GGAAAATAT.GA.GA.A.A.TAGCAAAA.CAAAAAAAAACAGGCCCAGG.ACTAAGCCCAAT.TTCAG.CCTTAAG.ATATGCATGTGTTGACATTC.A.TTATTAAGTCAAACATAAT.TCG.AATCT.TATTGGTTCACTCACTCACAC.ACACACTCGCTTCAAAG.AAAAATCATT.AAA.CA.AAAT.TAATTCTTAAATATTC.AATTTTTCATTGGGCATTA.GATTTTTTTTTC.CCTC.AT.TT.TC.TA.GT.A.TTT.A.TTGGACTTG.CGCAA.CCGTGGAG.CCCTAAGACT.CCGAGGTAAATTGCGGAGGA.GTAATCA.TCGGA.G.AGACG.AACT.C.TCGGAG.TAAAAAGC.TTCCGATTG.TATCACTACCA.T.CCCAATTTTG
JJ=   146  MV=                AA.ATTCGCC.AAAT.TTAATGATGGTGAGA.TTTCTAAGGCATATTTT.TC.TC.TCTTGTAGG.TGCCCAC.T.TTGTCTCC.TC.CTTCATTC.T.CCTTTCG.TTTTCTTTT.C.T.T.A.GTTTGTTTTCATACTTTGATGTC.T.T.TGAAAA.TTCATGTGGAG.A.T.GCATACA.CG.A.GCTC.GTCACGT.ACC.GT.TGGC.TATA.ACCTAA.ACCTAA.CTACATA.GTTCTAT.ATA.T.A.TCCA.CTATTTTCATA.C.A.A.GT.T.CAATATC.AATTTTCAT.TG.AA.A.T.GAGTTTGA.GGATAAAACAAGAACAAAAA.ATATAAGTTGGG.TTCGT.AAATACG.TAAGTTATCAAAAAAAAAAT.T.GAAACTCTAAAATCAATAC.TAT.TTGTGGATCTATATCCAGCAAACAAAG.GAAAAGGAATGTATTAC.TGAATTCCAA.AAT.AA.GATC.CAGTGGGCGACAAACC.CAAGCCCAATTGTAATTCA.GGCCCAATGGGC.CTAC.AA.AG.CA.GA.AC.A.AGA.T.ACCAAATTA.AGGCA.CAAGTTAG.TTCGAAAAAC.TTTCTCCGGCGGAAACTTAC.GCCGGCG.GCACA.A.ACTTT.GTGT.C.TTGCTC.AAGATGAT.TGCGTCGAA.TTTTATGTAAA.C.AATTGGCTCT
JJ=   147  MV=                CC.GATGGGC.AAAC.GACTAGTTTCTCATG.TCAAATGGATCAGGGTC.CT.AA.TTTTAAGCA.TCACCTA.G.ATTTTGTG.GC.ATATGAGA.C.TTCGTGG.AGCAAAGCT.C.T.T.G.AAGCTTCGTGTAAGTGGATAGGT.A.G.AGAAGA.TGGAATCTATT.T.T.TCTCAAG.AT.G.GAGT.TCCTCCC.ACC.AA.AAAG.TACC.AAGATG.GAGTTC.CTCCCAC.CAAAAAG.TAC.C.A.ATGG.GATGATCCTCA.T.T.G.AA.A.ATTAGAG.TTTTATATT.AT.CT.T.T.GGTTGATC.TGAAGAATTGGTCCTCATAT.GAAAATTAGGGT.TTTAT.ATTCTTT.GGTGGATCTTTGTACCTCTT.A.TTATGAATAAAGTTATCGA.TAA.AATTT.TCTTTAATAACAAACATTCCA.TTGATATGGATTTCTTT.GAAAGGATAA.GTA.GT.TATA.TAAATACGTGAAAGAT.ATAAGAAATTTGAGGGACT.AAAGAGCAAAAA.TATA.GA.TA.TT.TT.GA.A.GAA.C.AAACGGTCG.AAGAA.CATCTGAA.ACTATCATCA.ATCGGAGAAGAAGAAGAATG.GCACTGA.CACTG.A.CACCA.ACAA.G.TTCCGT.TCATCTTC.TCAGTTCCA.TATCCGTCGCG.C.GTCCTCGGAT
JJ=   148  MV=                CT.TCGCGCC.TTTT.CCTCCCTTTCCACGA.CCAGACATTTTCTCGAG.AG.AA.TTAGATTTC.TTTTTTT.C.GCTACTGT.GT.GAAGAAGA.A.TTGCTTT.TGATTTTCA.G.A.T.A.TTGACTGGACGTGTTTGTTTATA.T.A.TAAGAG.GGCTTTTGTTT.T.C.AACCATC.CG.A.TTTA.ATAACCC.ATC.TA.ACGG.CTGT.TAAGCT.CAATCC.TTGTCAA.TACTGATATGA.C.A.TGAT.AGCCGTCGATT.G.A.T.TT.T.AATCAAC.GGTTATTAA.TT.GT.G.A.TCCGCATG.ATAACTACATAAGTGTTCTT.CAGAGCTTCGCT.TTGTA.GTTACTA.GTTTGCATGGGCTGGCTTAC.T.TTTTAATGGGCCGGTTATG.GAT.CGAAA.CCAAACTTCTCTTATTTTCGA.ATACGCAGGCGTTTCGG.TAACTGCCTC.ATA.CG.TCGT.CGGTTGCATAGTAAAA.TAAATTTATTTCTTTTTCT.TCTCTTTTTTTT.TTTT.TG.GT.CG.TA.TT.T.ATA.T.TTCTTCTCC.TAAAA.TCGGTGAA.GTATCTAAAA.ACCCGTTATTTAATGCTTAA.ACCCTAA.TCGGA.A.AATCT.CTCC.G.CCACTG.TTCTCTCC.GACTCACTA.ATGGGATTCTT.C.GATCTTAGCA
JJ=   149  MV=                TT.CCGAAGA.TGAG.TGGAACAATGGATGT.TGGATGACTCAACTGTC.GA.AT.TGAGTCCTC.TGGTTTT.G.GCCTTCCC.AC.TGTTTTGT.T.TTTGTTT.GCTGCACAA.A.T.A.T.CTTCTTACTATACTAGTTTAGAT.A.A.TTTTTG.TAAGTTTTAAA.A.T.GCTATTA.GT.A.ATTT.GGTATAA.AAA.TA.ATTC.AGTC.GCTTGG.ATTTGA.TATGTTG.GAAGACT.TTG.T.T.TTGT.GGTAGTCATTT.G.T.T.AC.C.GTGTGAC.TTTGTTTTC.GA.GG.A.C.TATTTAGG.CGATGACTTCGAAAGTCAAT.GATTATTAGTCG.TTACC.CACATGA.ATTATACATGGGAAGCACAA.T.TACTGGCGAATTTTATTGT.TTT.ATCAA.TATTCTGTAAAGGTTATGTAT.ATTAAGCAACAACTTGG.TGAATAATCA.AAA.CC.AAAC.TATGTATTATGTTAAT.GAAAATAGAAATCACAAGT.CATCTACATATT.TTGC.TA.TA.TA.TT.TA.T.AGT.T.TCTAAACGC.TTGTT.AACCAAAT.TCAGACACAA.TGGCTTCAAAAAAACCTGTT.AATCGCC.CATCC.G.TGAGG.CATG.C.GAGTCA.TAACCATC.CGCTGCGTG.TCTTTAAAGCT.C.GAGACGAAGA
JJ=   150  MV=                TG.AGGCGAT.ATCA.GACATTTGTCCCAAC.ATAAGAGTGATGTTACA.GT.GC.CAGTATGTT.GCTTCAA.G.GTCATTAT.AC.ATTGCAGG.G.TGTTGAG.ATCCCACAC.C.T.T.G.ATTGTTTTATCGACAGAGTATAG.C.A.CTTGAC.CTCCAACAACA.A.A.AGTACAA.AA.C.AAGT.GACTTCA.CCA.CT.ATGA.TGTC.CCTCGA.GAGATG.TCAAGTA.TTTGAAT.GGA.T.C.ATCA.GACTCAGAGTG.T.G.T.AG.T.AGCTTTC.CAGACTAAG.CT.AC.T.A.CCACAACT.TGTTCCAGCAAAAAGCATTC.CGTTTAATATAA.AAATA.CCCCATC.TTTGAATTGTTGATACACCG.A.TTTAACATCTCTATATTCC.AAA.GTAAT.GTATATATTGTTCACAATGGA.AAATGGAGATTAAAGGA.ACAACAAAAA.T.T.GT.GAAC.CAAAAAAAAAAGAAAT.GCCAAAAGATAGAATCAGA.TCAATTACTCAA.AGAT.AA.GA.AT.GG.TT.T.AAA.A.GCAAAAAAG.AAATT.TAGTTAAG.GCCATGAATG.GTGACATAGACCGCACAAAC.TGCTTAA.ATTGA.A.GAGAC.GACT.A.TGTGCG.TAAAACGA.AGAGACTCA.AAACAATTTTG.G.GATTCGTGAG
JJ=   151  MV=                AG.ATATTTC.AGGA.CTTGTTTACGTTTTC.AGGAGAAAAAAAATAAC.TG.TA.CCCTTTTCA.ATATAGA.A.ATAACATT.TG.TAGAAATC.G.TGGATTT.TCCTTAATA.A.A.C.A.ATCCAAAACACGACCACCGTTGT.C.T.CCTCGA.CTCGGTAACAC.C.C.GATCGCC.GA.C.TTGA.AAATTAG.AAG.AA.AAAT.GAAA.AGAATA.ATAAAA.AAAAAAA.AGGAATG.ATT.A.T.TGAA.GCTGTCATATA.T.G.T.CG.A.CCCTATC.ACAGTCAAT.CC.AA.T.A.GCCTATAT.TCGCCAACTGATATATCCAA.CGGCTCACAAAT.TTTCA.CAAACTT.TTCAAAAAAGTATAAATAAA.A.GAGGCTGTCTGACAGCCAT.GTC.ACGTT.ATACTTTTTCCGTATGATCGA.AATGATTCGTCTTTGTC.GAATTTAATT.ATT.TC.CAAA.ATTGATGACTCTAAAG.AAAAAAAAATAGTTTTTCA.GATAAACCCGCC.TATA.TA.AA.TA.GT.TC.A.ACA.C.TCGGTTTAT.TTCTT.CTCCCCTC.TTTGAATTGC.CTCGTCGTCTTCAGCTTCAT.CGGCCGT.TGCAT.T.TCCCG.GCGA.T.AAGAGA.GAGAAAGA.GGAGAAAGA.GTGAGCCAGAT.C.TTCATCGTCG
JJ=   152  MV=                TG.GTTCGAA.AAAA.AAAACTATTTACTAA.CTATTAAAAAAACTTAT.TG.AA.GGAAGAAAA.AAAACTA.T.TTACAACA.TG.ATACATTT.G.GTTGCTT.TTACAGTAA.T.A.G.C.AATCTTTCCATGCTTAACCATTT.A.A.AGGAAT.GTGTTATGAAA.A.T.ACTACTA.AT.A.AAGA.AAAAAAT.CTT.CA.ATGA.AAAA.GGTAAT.GGATGA.AGAAAAA.ATCAACT.GAG.A.A.AATT.TGTATCCTGAA.A.T.T.TT.C.CTCATAA.AAATGAAGC.AG.CT.T.A.TCTTGCTC.TAA.CATTTGTTAGTTTCCA.TTGTTCATGTTT.TACAT.TGCTTTA.TTTTTCTCATACTAATAATC.G.TTACACCAAAATTTGGAAA.CAA.ATCTG.AATTACTTAATTATATGATTG.TACTCATTATTGACATG.TTCCCTACGT.AGG.AT.TCCT.TTCTATACTAAATAAC.ATCTATCTGATTTTTTCCA.CATTGATAAAAT.TTTA.GA.AC.CA.TA.TA.T.AAA.T.ATAGTACAT.CTTAT.AAGTTCAA.AAATACGACG.AAAAAGTGATCAACATGCAT.CTCCAAA.ACTCA.A.TGATC.TTGT.C.TCTTTT.CTTCTTCT.TCTATCTTG.TGGCAACAACT.C.ATGCAAAGGA
JJ=   153  MV=                TG.ATCAGCT.CACT.CCTTTATGCTTCTTC.TCCTGCTTAATCTCTTC.AT.GC.TGTGGGAAT.GCGCACC.C.GTAGCAAC.TG.GTGACGCC.G.CAAAGAG.GACAAGGGC.C.A.G.C.GTCCGAAGGTGGAAGAGCCTCAC.T.T.GCAGCA.ATGTAGTGAGA.T.G.ATGACGT.AT.C.ACCT.CCAGTGT.TGG.AT.ATCA.CTTG.TCGCAA.AGTAGA.AACCATG.ATAGCAT.GTT.C.T.TGGT.CTCTTGTCAAG.T.T.A.GG.A.GGTTGTG.AAATAGGGG.TG.AA.A.T.TTTTGTTT.TGAACATTTTCTGAATAATC.CATTTTTTTGGT.GTCAA.ACTGATA.ATATGTACTTATTTAGTGAA.T.GCGAAGGATCAAAAGTGTT.GTC.ATGAA.GATTTGAAAACAATCTATATA.GTAGGAAGGTGAAGCCT.ACCTGGCAGC.CAA.TA.TCTA.ATATATGTACATGTTG.GTCCCATCAATATATATAT.ATATATATATAT.ATAT.AT.AT.AT.AT.AT.A.TAG.A.AGCTCCTCG.CTACA.CTTCTCTT.TCCCACTACA.AAGTTTTCATTTTCCTCCGA.TCATCTT.TTTCC.C.TTCTC.AGTT.A.CACAAA.TCTCTCAC.CCAAAAATT.TCAAAAATTCT.A.ACATCTTTCT
JJ=   154  MV=                AA.AAATTAT.CAAA.AATGTCTCCACCAAA.ACATTTAAACTAAATGT.AT.CA.AACGGGCTG.CTCCGCG.T.CCATCAGG.AT.CGATTCAC.A.ATAGGCA.TTAGTTTTT.G.A.T.A.AAGTGCGACAGATCAGTCCGCTA.G.G.ATTACG.GATAAAAAATT.A.C.GTCTAGA.CC.G.CTCT.ATTAAAT.ATA.AG.GGGT.TCTT.ACTATT.GGAGGT.GGACTTA.ATTCTTT.CTC.T.A.TCAC.CTTACCATAAA.A.A.T.CT.G.GTAGATT.TAAAAACTA.AT.AA.G.T.ATACAATG.TGGTAAAATCGGATAGCTTT.TACCAAAATGTT.GTAAT.TATGAAT.TATGATGACAGAAAATCCCT.T.TAGATTTTTACCATGCAAT.TTT.GATTC.AGCTTTTTAATTTGACTTCAC.AACGTAACGGCTATTAT.TATATCTATT.TTT.TT.AACA.ACCAAATCGTATTTCT.GGTTTAATAGTTAAACCGG.TCTAACCAAAAC.GGTT.TC.TC.TC.TT.GA.T.ACT.A.AACGAAGAA.GAAAA.ACCCTAAT.TTCCAAACCC.AATTTCTAACTACCAAACCA.ACGAGAC.GACAC.A.CCACC.AACG.A.TCTCTC.TCTTGACTATTCCAAATC.TCCAATCATTA.C.CTTTTCCAAA
JJ=   155  MV=                TT.CTGACTA.AAGC.AATCCAACGGTTATT.TTTATTTTGTGTAACAA.AC.TT.TTTCTCTAA.TGCATAT.A.GATTAGAC.CT.AAGATATT.T.TGATCAA.AAAAAAAAA.A.A.G.G.ACCTAAGATATTGAGGTAACCGA.A.T.TATAGA.TTACTAGAAGC.C.A.TTAAATT.TT.C.GAAA.AAAGGAA.ATT.GG.TATC.TTAA.TTTTTC.AAATTG.ACCTAGT.AAAAGTG.TTA.T.T.AGAA.ACGGAGAAGAA.A.C.T.CA.C.ACAAAAA.AAAGGAAAC.AA.AA.A.G.GCTTCGAG.TGAGATTGTGCGATGGGTTA.AAATAAACGGTT.AAGAT.GAAAGAC.TAAAGCAATCCAACGGCTAT.T.GATTCACCGACTTACTTGA.AAA.TGGAA.AATGTTAATGAACCCGGGAAA.ATGTAAACCCCAAACAC.ATGCGCATTT.TAG.CT.ACCA.TCTAATGAAATTACCG.AACTTACCCTCCGATGCAA.CATTAATTTCCT.AAAA.AA.TT.TC.TG.GT.A.TAT.A.TACACGAAG.CTTTG.TATATCAC.AGCAAAAAAC.GCACAACGAGAAAATAAAAA.ACGCACC.GCCGG.T.AACAA.TTTT.C.CGGCGA.ATCTGAAA.ACTAACGAT.TTTTCTCGAGT.T.TGGTAGAGAA
JJ=   156  MV=                AG.AGAATTA.TGAC.AATAATCAGACAACA.AAAACTCTTTCAACAAC.TA.CA.TAACCACTC.TCACTAT.C.TTGCTTAA.TT.CTAACAGA.G.TTTGAAA.TGTGAGAAA.C.G.T.G.GTTTGGTTTTTTTTTTTGTTGGA.G.A.AAAAGG.AAATCATTTCT.G.T.ATTTCCT.GA.T.TCAT.AATTAAT.AAT.TT.TAAG.GTCT.TATCAT.ACAAAA.GTGACTC.AATGATT.GGT.C.G.AGAG.TATATTAAATT.T.T.A.AT.A.AAATTTA.TTTAAAGTT.CT.TG.A.A.TCTTTGTC.TATTTATACTTTTCTTATGC.TTGTGGAGTGGT.TTACT.GCTACTG.AAGATAAGGCAAGATATGGG.C.GATTGCTTTTTAGTTGTTT.ATT.ACATT.CACCAACCTGATATTGGCAAA.CGACACTAGGAGATGAA.CTGTCAGAAT.CTG.AT.ATGA.AATTTTTGCCACCAAA.AAAGATCACTACCAACATA.TAATAATTGATA.TGGA.TT.TG.CT.TA.TA.T.ATA.T.AGGTTACGG.TTGTT.ATCTAAAC.TGCATTATAA.CACTCAAACACAAGTCAAAG.TACCTCC.TGCTT.C.CACTT.GTTC.T.CTGCCA.TGGCTAAT.TCAGACTCT.GGTGACAAAGA.A.GCGCATCGCT
JJ=   157  MV=                CT.AGCAAAA.ATTC.ATTTAATCCAAAATT.TTACAAATCATCATCAC.TA.AC.TAATAAAAA.TGCATTA.A.AAACTGAA.AA.TAAATCTA.C.ATCTCTT.TCTTTGAAA.C.A.G.T.TTTTTTTTTGTTTCTAATACTTG.G.A.TTAATT.AGGAAAAGGAG.A.T.ATGTTAT.TC.A.TATT.CTAAATT.TAA.AT.ATGA.ATGA.CTAAAT.ATATTT.ATGTACT.CAATTCA.TTA.A.A.AAAT.ATACTATATGC.A.A.A.AG.A.AATCAAT.ATCTTTAAT.GT.GC.T.A.TATAAAAA.CATGTGAAATATAGCAACGC.TTTTTTATATTT.AGAAA.ACAATCG.ACCTAACTAAATTTTCATTT.T.GGAGACGAGGCAATTTAAG.TAC.GAGAT.AAAGTGTACAAGTTTATTATT.TCGCTGTTAGGTAGTGA.TGATTATTTT.TTA.CT.CAAA.TTCACCGATACAACTC.TTACTCTCCCCAACATTCA.ACTACAATAACC.AACT.CT.TT.TC.CC.TA.T.ATA.A.GCAAACCTT.TGGTC.AATCATAA.CTCAAATATC.TCTACTACATAATATCTCAA.AAATAAC.AAACC.C.ATACC.TTGA.C.AGGGTC.CGATGAGT.GAGACCACT.AAGGACGATGG.C.TCTAGCCAAA
JJ=   158  MV=                AA.AAATTTT.GTGA.ATTTGTTAGTAATAA.TCACAATCCGACATTCT.TT.GT.TTACGTATT.TGTACTC.T.CTCTCACA.GC.TGTACCCA.T.TTTCACC.AACCAACTC.A.A.T.C.TTTTGTTTTCTCCTTTTTTTAAG.A.G.AAATTA.TTTCTACTTAC.A.C.TTACAAT.AT.C.CAAG.AAACAAA.ACA.AT.TGTC.ACCA.ACTCTA.CTAAAC.CTTTATA.TAAATTA.GTC.T.C.CACC.CAGATAATAAG.C.T.C.GG.C.CAAATAT.CAATGTACC.AA.GA.A.T.TTCATTAA.GAAGTCAATGTAAAGCGTGC.AGTGTGTGGTCT.AAACC.GATGTTG.GGATAACGGTTCATTCGATA.C.GTGAAGGTTGAAACAAGGT.TTG.GCCCG.GTTTACTCTTCTTTTGTGATG.TCTGACTGGGAGAATCA.CGTATACTAG.CCT.TT.CTTA.ATTTATCTATTCATAT.AAAAAGTAAAGTCAAGTGG.ATACTACTCTCT.TTTC.CT.CC.CC.AT.TT.T.AGA.G.GGGTTGACT.TGGAC.GAGGACGA.AGGACAAGAA.GTGGTAAACAGAATAATGTTATGCCAAA.CACTT.G.GGATC.TTGA.G.GAATCT.TGACTAGA.TGGATCTGA.AACTCTTGAGT.C.GGCCGGATTG
JJ=   159  MV=                GG.ATCTATT.CATT.TATTTTTTGTTTGGC.TCTCTTAATGGGTTGGT.GG.AA.TGTGTGTAT.ATGAGAT.A.AACACTCT.TC.TATTGAAT.G.ATTTATG.ATTGAATTA.C.A.A.A.AGAAGACGCTAGTGTTCCCAAAT.G.A.GAAATC.AAAATTGGGTT.T.G.GACTTAA.GA.T.CACA.ATTATGT.TCA.TA.CTCT.ATAT.CAAAAA.CTCCAA.ATGTTGA.TATGACA.AGA.G.A.TATT.TCAATCGAAAC.G.G.A.AT.A.ATGAAGA.TAAGATTAA.TG.GA.T.T.AGATTGTG.AGATTAAGTGGAACAGAGAA.TGATGACATAAA.ATAAA.GTCAACA.TGAAGTGGATCTACAAGTTT.G.GTGACACGACACCAAATGG.TTT.AGGTG.AATCTTCATGAGAAAGAAGAA.TAGTTAGCTCTAATACC.ACGACACACG.CTT.TA.AATT.CTAAGTGGTTTTAGTT.ACTAACACAACATCTCATT.GACTAATCAAAC.CCAT.AA.AA.GC.CT.AT.A.AAT.A.AAGAGAACA.ACGTA.AGAGATAC.GAACAAATGT.CTGATATGGAACCAAAAGAA.ACAAAAC.CACCT.C.GAAAA.CAAT.T.GAGACA.GCCTCCTT.CTGTTCCTT.TCATTTGGGAA.G.AGCGGCCTGG
JJ=   160  MV=                CT.TCCTGGA.TTGA.GCCAATTATATACCA.GAGAGCACATGGAACCA.TC.AA.TCAAATTCC.AAACAGC.T.CATTGCTT.CT.CTTATCTA.T.TTTCTAT.TCATTTCAC.G.A.C.C.GTCACAGAAAAAAAAAAACAGTT.T.C.CTATTT.CTTTCACTCTT.A.T.TATCAGA.GA.G.AAAA.CGTT.CC.TAC.TA.TGAA.CTGT.ATTAGT.TAAAAA.ATACAAA.GAACTAA.AAC.A.T.ATTA.TATTCATTTCT.A.C.A.AT.A.AAAAACA.AAAGGCGAT.GA.CA.T.A.ACTAAAAT.CAGCTGCAGTACTCTTTCCA.ACTGTTTATTTT.TTCTT.TCTTTTT.CAACTAAGATCTCAGTTGGC.T.TTACAGAGATTGATGTGCT.AAT.AAAGT.TTTTGTTCACCAAATACAAAG.AATTAAAACAATTCGAA.AATGATTAAT.TGT.GT.TGAT.GTGTTAATCAAACTGT.AAAGTGATAATTACACAGT.TGGCCTTACATG.CATC.TA.TG.TG.TA.TA.T.ATA.A.ACCACAAGT.CACAA.CACATCAA.AACACACCAC.AAAACACTAAACATATAGTC.TCTTCGT.GCTTT.C.TCAAG.AACC.A.CCTAGA.GATAACCC.AATGGAGGC.AATGAAGATGA.G.ACTCTTTGTG
JJ=   161  MV=                GC.GGTTACT.TGAA.AATATTTTATATTGT.GAAACAAACAAATTTCT.TC.AG.AACATCGTT.TAT.CAT.G.AAACGTAG.AG.AATAGGAC.A.TATCATT.GATAGAAAA.A.A.G.A.TTTTAGAGATGGAAAAATAACTA.A.T.TTCTCT.TAACAAAAATA.A.A.TTTCCAA.AA.G.GAGA.GTGGTGC.TTG.GA.ACAC.CGTA.TTCAAA.AGGGTT.ATACACT.AGACACT.ACT.T.T.TTTT.TTTTTTTACCA.T.C.T.TG.T.TTTATAT.ATATTTATT.TA.AA.A.T.TCCTCGTA.AAGTTCAGTGTTTTGTGATT.ATATACAGTGTA.CACAC.ACCTAAA.ATAAGTATCCATAAAGAGAT.T.TGGTCATTCGGACACCGTC.CTT.TTCTC.TCAACTCAAAGCTCAATTCAA.CCACAACAGATAGTAAC.TTGAAAGTCA.CAA.AT.ATTT.AATATTTTCCCATTAT.AGAAGGTTAAAAAAAATAA.ATATATTCTGGG.TTTT.GT.TG.TC.TT.CT.T.CTT.T.CTTCCTCAG.GAAAC.CAAACCAA.TGTCATGTAA.AAATCACTAACTCATGACTA.GTCATAA.CCTTT.A.AATCA.CTTC.T.GCTTTT.TTTCTGTT.TCTCTTTTG.ATTTATTCAAA.G.ACAACAAAGT
JJ=   162  MV=                TT.TGTTTAA.ATGT.AAAATTGTAACAAGC.ATATTCAAACCTGCAAC.CT.CA.AGACGAGAA.TATTTCA.C.TTTTGACC.AC.TCGGATCC.A.GCAAGTT.CTTATGTTA.C.T.C.T.GATGAAATTCAAATTTGGTTTTA.C.G.AAAATG.AGTTTTTAAAG.C.T.TCAAATT.TG.G.GAAT.AATCAGA.TGC.AA.ATCA.GCCC.GTATAA.CACCAC.ATCATCG.TAGCAAT.ATA.T.G.CTTA.GTCATAAGAAA.T.C.A.AT.G.GTTTACT.AACACTATA.AA.AG.T.C.AATGTTGA.TTTTGGCCTAATATTGATAA.GTTCAGGTTGTG.AATTT.GAATATT.TAATCACTTCGGATAGGAAA.C.GACCATACATTTGAATCTG.GGT.ATAAA.AACACCGCATGCAAATAGTTC.AGGTTGATTTTAGCCGT.TTTCCTGTTT.ATG.TC.AATG.GTATTATCTGGGCTTT.GATCGGTACTTATAATATA.AATGGGCTTGTG.TATC.AA.GT.TG.AT.AC.A.AAA.G.AAAAGACTT.TTTTT.TTTCGTGA.CTCTGTTGAT.CGTCTCGAACCCAACTGTCA.GAATCTT.CGTCG.A.TTTGA.TCGA.T.TCTTCT.TCGTCTCT.CTCCGATTG.AAATAAACCCT.T.GATTTCACTA
JJ=   163  MV=                CA.GAAAGTT.TCCG.GTTTCAGGGGTTAAG.TCAATGATCATACAACG.AA.GC.TCACTGGCT.CCAAATG.T.GAGAGCAC.CT.GGAGCGAA.A.TCAAGAA.CCGAAGTGA.A.A.G.A.AGAGAAAGCGAAAGAGTATAGGT.A.C.TATGAT.ATCTGGGGAGA.T.C.ACTTGAC.AG.G.GCTT.AATTTGA.TGG.AT.AAGT.TAAA.GGAAGT.GAGAGA.AGGTAAA.AGCTCAG.GTT.T.T.GATG.GAGAGGAGTGT.G.A.G.AG.T.TTCTTTG.TTAAGGGTC.CT.CA.G.A.ACTTGTTA.GCAGACTCTCACACCAGGTT.TGTAAGTTTCTG.TAACC.AATGGGG.CTAACAAAGAAATAAAGAAT.G.AAAAACAAAAATATTTTAT.ATA.ATAAT.GCAAGGCCCAATGGGCTTTCT.GAGCAGCCACCAAGCCA.TTCCATTAGT.GAG.AT.ATAA.ACACAAGCAACGTCAA.ACCTAAATAATGAATGTCA.CGTAGACAAGTT.TCGA.CG.TC.TT.TA.TA.A.ACT.T.GAAGGGCTT.GGTTA.AGATTCCG.TCCTATGGCC.TCTCCGCTACTCCCTGGTCC.ACCGGAT.CAGAG.A.AGAAA.TCTC.G.ATTGGT.GCTGGTCG.AAGCTTCCT.TCAGATCTCAT.G.CAATTTGTAT
JJ=   164  MV=                TT.GACCGGG.TGTG.AATTAGAACCCAATT.ATCAACTAAGTCGAGTT.TT.GT.TTAAAACCA.ATAAATT.T.CATATACA.AG.TTTGAAAC.T.GAACATA.TAACTTTTT.C.T.T.T.ATATATCATAATTTTGAGTATAA.C.G.GATATA.ACATTTTACTT.A.A.ATGAGAA.AG.T.ACTA.TTGAATT.ATC.CA.GAAG.ACGT.GATCCG.ATGGAA.AAATTCG.TATCACA.CAT.G.A.TCTT.TTCTTTTTATG.G.C.A.CA.C.CAGATTT.TGTTTACAT.TT.AT.A.A.TTCGATTT.CATCTTTTTCTTAGAAAAAA.TGGTCAAAGAAT.GCAGC.TGGTGAC.CAACTAGTGACCATACAACA.A.GAACAAAATCTCATGGACT.CTA.TTTAA.GGTTTCCATAATTTAATTTAC.CGTATCACATTTCCAGC.TAATTACACA.AAA.CC.GTCG.ATAAATAATTGTTTAT.AGAAAGAAATAAATACAAG.AAAAACGTCAAA.GGAT.AG.CT.AC.TA.TA.A.GTA.A.GGCAGACTT.TAGGA.ACCCAAAA.TTCTGTTATT.AATTTACAAAAACTAAAGAG.TTTTTCA.CTTTT.C.AGTTT.CTCT.T.CTTACC.ATTCACTC.TAAAAAAAC.AGAGTCTTTAT.A.AAACCGATCT
JJ=   165  MV=                CA.GATTCTA.TCAC.AACCTTTGTACTTTA.TTACATACAATGATTAG.TG.TA.ATGTATGTG.ACGGTCT.T.TGACTCGC.CG.GTCGCTAC.A.GTTATGT.TGGATACTA.A.A.T.T.ATAAAATAAACTTCTCGCTCGTC.A.C.GTGTCA.TTGCATGCATC.C.A.AAGCTCA.TG.C.TTCA.AAGCTTA.GCC.AA.ACTT.ATTT.TTAAAA.AAGCCT.ATGTTCT.GTGTAAA.AGT.G.T.CATT.TACGAGAGTTT.C.T.T.GT.T.TAAGTTT.AACCAATTT.CA.CT.T.C.CTCAAACG.AAATACGGTAATTGGTAA.T.ATCCTCTAAACA.TGAAT.TATCATT.GACTATAAAAATTAGTTTCG.C.AAATTGCCTCTAAGCACCA.CAA.GTGTC.ACGTAACGTGTCATTTATTCA.TGTTTATTGATTTAGTT.AATTAAAAAC.ATT.GT.AGTT.TAATTATTGAAGTAGT.ACAAAGAATAGGGACTAAA.TTGCAATACTCT.GAAT.TT.GT.TT.TT.TT.C.TTT.T.TTAGAATCA.TCCGA.CTTTTTGT.TTCACGGTTT.CCTCCTCCAGTAAACTGACG.ACGATAC.AAGCT.C.TCTCA.CCAA.C.GGCGAC.AGTATCTT.TGCCGGCGG.CGGGAGCGCTT.C.TGCTTAATCT
JJ=   166  MV=                GT.AGCTCAT.CTAA.ATTCGATTCTTTCTT.AGAATAAAATTATATTT.AT.TT.GGAAAATTT.ATCGGTT.G.GGTCGTGC.TT.TAATTAGT.T.TATATGG.TAGTAAGAA.A.T.G.G.AGACGACCTGATTATTCTATAAC.A.T.TAGTCG.AAAGACATTTC.A.A.ACTCGAA.TC.T.GGTA.GTGTGGT.GGT.CT.AACT.CTAC.CTGGAT.CGGGAA.TAGTCCA.CTTTGTA.GCA.T.A.TTGG.TGCGTTTTTAC.T.A.A.AA.C.TGACCGG.ATCAGCCGA.TA.GA.G.T.ATAAAAAA.AAAATGAAATGAATAATTCT.GTATACAGTAAT.GCATG.AAAATTT.AGTATTTGTTTTGTCAAAAA.A.AAATAAAAACATTTAGAGG.AAA.TATCA.GGTAGCCCAATAAACTTTTGT.TTATATGTACATAAATG.TAATAGCCTT.CTA.GG.CCCA.ATAAGATAACTTGGGC.TAAAGATAGTATTTTTTTA.ATCTTGCAAACT.AAGC.CC.AG.AT.CT.AC.T.GTG.A.AGAGCGTCG.CAGTT.TCGCAGCT.GTAACAAGAT.TTCTTCTGGCGAAGAAGAGA.GAATCGC.CGTTC.A.CCGAT.TCGT.T.TCTTTG.TTCATCTC.CTCCCAGGT.AATCTGTGAAT.T.TTTGCATCGA
JJ=   167  MV=                TT.TATTGAT.GTTA.TAGAACATGGGTTTG.ATCAGAACCTAACACCA.AT.CT.TCAGGAAGG.TTCGTGT.T.TGGTTTCG.TA.TACAGAGA.A.TTCTAAG.TGTAAAGAT.A.C.A.T.TCCTCTCATGCTTTAATGTAAAA.C.T.AAAATT.GCCGCACTCTC.T.T.TAATCAC.AC.C.CATT.AATTAAT.TTA.AT.TACT.TAGT.AATATA.ACCTAA.TTAATGT.TATTTTT.CCT.C.G.GGGT.GCTATGAAGAG.T.A.G.AA.A.CATCGAG.TTTTAAAAA.AT.AG.T.T.TTTTCAAC.TACCGTAGTATTGGTGAACC.TAATTAATCGAG.CCATT.AAGAGAA.GACAACACATAAACAATTAG.A.AAGAAACAAAATATTTACA.TAA.AAGAA.CAATTATTCTTTTTCGAATCA.TGTCGGATATAGCTTTA.AACGTTAGAA.CAT.AT.AAGC.TGTCCTTAATAAAGTA.ATAAAAACATACCAGCAGC.CTTTATTCCTAC.CACA.TG.CA.TA.TA.CT.T.ATA.T.ACATACGAG.CTTAC.TCTTAGCA.AATGCAAATA.CACCTCTAAGAAACAAACCT.CTCTCTC.TCTCT.C.TCATC.AAGA.T.TAGGGT.TGTTGATG.GATAAAGAA.GAATGCAGCAG.T.AGTGAATCCG
JJ=   168  MV=                GT.TGGACAG.TTAA.TATAGAAAAGAGTTG.TAATACTATTTCTGGGG.TT.TT.AGGAAAGAA.CATGAGG.C.TATGTTAC.AT.TTTCTGTC.T.TTAGTAA.GGTTTTTTT.T.T.C.C.CAATCTAAAATGATCTGGTTTCC.G.G.ATTTTA.TGATAGCCTAT.G.A.ATAGTAA.GT.A.TGGT.CATGAAT.TTG.TG.GGAT.GAAG.TGTGAG.ATACAT.ATTAATC.GTAATCT.TGA.T.G.ATTT.TCTTAAGAGAA.T.A.T.GT.G.ATTCGAA.TGATTCTTA.CT.AA.A.T.GGGGGAAA.TTGTTGATTTAGAGATGAAG.AATAAGGGTTTA.GTACT.GTTGAAT.GTCACAGTGCAAATCATCAT.C.CCTGTTAACTACTAGTGAA.GTA.GTGAT.GTTTAATAATGTACCAAAAAC.CCTTGTAAATTTTAAAG.CCCACGAACC.TGC.TT.TCTA.ATTCTAAAAAAAGGCG.GGTGTAATTCGGGCAAGGT.CCGTTTG.TACA.ACGA.CG.TA.GT.TA.TC.T.ATT.T.CTCCCCCAA.AATTC.ACAAACAC.AACCCTAATT.TCTCATATCGCGCCATCGGA.ACTGTGC.TAAAT.T.ACACG.TTCC.G.ACACAT.AATTAATG.TAGGATTCT.TTCTTCTGCTT.T.CCTCAGTTTC
JJ=   169  MV=                GT.CCGAAAG.TCGG.GTATTTTGGGTTCGG.GTTTTCGGGTTTAGAAG.TT.TA.GGACCCGTT.CGGGTAA.T.TTAAGATT.TC.GGGTCGGG.T.TCGGTTT.GGGTGGGTT.T.G.A.G.TTTATTTATATATTGAAATATCA.A.A.TTTTGT.GTGCAAATCTA.T.T.AAATTAC.TT.G.AAAA.TTTCAAA.AAT.TC.CCAA.AACA.ACACGA.GTAGTT.TTGCTTG.AATATAT.CTA.A.A.AATA.CACAAAATAAT.T.A.A.AA.T.ATCCAAA.AAATCCTAA.TA.TT.T.T.CTATATAT.AAGTATAAATATAACTAATA.TATATTTATATT.TGAAA.TATGTTT.GGATACGTATTCGGGTTCAG.G.TTCGAGTTTTTTGGGTTTT.GAA.GTTTA.GATCTGTTCGAGTATTTGAAA.ATTTCGGGTACACCCGC.CTCAATAGGC.GGG.CC.TTAT.CTAGTATATATATATA.TATATATTTTTGTGATGGA.TTTCTTTCTGTC.TCTC.TC.TA.TA.TA.TA.G.CAT.A.TAAATGAAA.ATGAA.TTATATTT.GCCTTTAAGG.GAGAAGAAAGAGACTTACTT.TGGATAT.CAAAA.C.ATGTC.TTGC.T.CTCTAT.TCTAATTA.AGTCTAGCC.TATCTACAACA.T.ACATAAACCT
JJ=   170  MV=                CT.ATCTACG.ATAA.AATTTAAAGAGGAGA.AGAGAAGACAAGGAAAC.TT.TT.TGGAGAATA.GACTGAT.T.GTGATTTC.TC.AACACTAA.G.CATATAA.AATCTCACC.T.A.T.A.TAATCGGTAAAATACTAAAGACT.C.G.TAATTG.CAGTGCCAACC.C.T.TTGATTA.AG.T.ATAG.CCACGTA.AGT.GA.AGAG.AAGG.GCTGAC.TTTTTG.AACAAGC.AACGGAA.AAT.G.A.GTTA.ATGCTCTTCGC.T.G.T.CT.C.TATTGAC.TCGATTCCC.TT.CA.A.A.GGCTTTTA.TTTAGGCTCAGCAGCCACGT.AGAAGATTTTTT.TTTTT.TTCTGTC.AATATTTACGTGTTGCGGTT.A.ACTTCGTAGGCAATTAAAA.CCG.GTTTT.AGGGGTCACAATTTAAAAAGA.AATTAAGGTTTTCATAT.GTTAATATAT.AAA.GA.CAAA.AAATAAATTAAATTCT.TCAAAATAAAGATAAAATT.GACATTCATGCA.CTAG.TG.CT.CG.TT.TT.G.GTT.T.AAATATATG.TACGT.CTTTATTT.CAATGCATAT.AGATCCAAAGAACAACAACC.CATAAGA.CTTGG.A.CATTT.GTGT.T.TCTCCT.CAACATTC.AAAGTCTTT.AGTGAAACCTC.T.CTTGTAAGAA
JJ=   171  MV=                GC.CAAAAAA.TTCT.ATGAATAATCAATTA.TAAAACAAAATTTAAGC.TA.GA.GTAATTATC.AAAACAA.A.AAAAGCAA.AG.AAAGAGTA.A.AGTTTAA.AAAGTGTTA.T.A.T.T.TTATTTTTTTTGCTTTTAGCTAA.A.A.TCATGC.CGTAGTAACCA.C.T.TCTCAAC.AA.C.TTGA.TTTAATT.TAT.TC.ATAT.CATG.ATGATA.TAAAAT.TCCAATT.AGTAAAT.TAT.A.A.AGTC.TTAAGCAATTG.A.C.T.AA.A.CTAGTCT.TTTGTCCAA.CT.AA.A.A.TAATCTAA.AAATGATTTTAATAAGATTT.TCGACCACTACT.AAATT.CACGGCT.ACTCCGTACTTCTCTCATTC.T.CTCTGCTTATTGATGAAGC.ATC.TAAAA.TAAGCAAAATTTATTAATATG.TCTTTTGATCACTAATA.AAGATTTTGT.TGT.TG.TCAT.GTGTGTGTAAAATCAA.AATCGTAAAGATCAGAATC.AATATTCTCTTG.CCAC.AT.AT.AT.CC.TT.T.ATA.T.ATACACCTT.TCTCT.CCCGCATC.TTCAACATAT.ATCCAGTGCCATTGCAATTT.TCTCGAG.AAAGT.G.ACGGA.AAAT.G.GCTCCG.CAGCTGCA.AAATTGAGA.TTCGGATTCTC.C.CTTCTTTCGT
JJ=   172  MV=                CA.CTCTCAT.GTTT.CTAGCCAATAACTTT.ACTGATTTCTCCACCTG.AA.AT.TGATACACC.AACGATC.A.AAAACATT.CA.AAACATAG.C.TTCTCAA.CAAAAAAGA.G.C.A.G.ATTGATACCATCAAACAAAGTTC.C.T.CATAAG.TAATGGAATCT.A.T.AGTTTTG.TC.A.TCGA.GCCAATA.TCA.AT.ACCA.CAAA.GAGACC.ACATAT.GGTAAAC.TAAGTTT.CTT.A.T.TACA.TTACCATGATC.A.C.A.AA.G.CTCTAAA.ATTTAATCT.AG.AA.T.C.AGATCAAA.ATCCGAATAAGGAGGGAGAA.AATTTTACCATT.GTTCA.CGAACCC.AATGCGGCAAAGATAGATCG.C.CGGTGAGAATCTGGGTTTT.AAA.ATAAA.AAAATATCAGAAACCTAGAAC.GCCTGGGTTTGAATTAA.CACGTGTCCT.AGT.CA.AATT.GGTTATAGGCTTTGCC.ACGTAAGCACAGACCCTTT.TGATAATAAGAT.ATTT.AT.AT.TT.GT.AC.C.CTC.T.TTAATATCA.AA.AT.CTTCGATT.TTCCCCCAAA.AAGAAAATTTCCAGAAAACG.AGCGTAG.TGGTG.G.TGAAT.CACT.G.ACTCTT.CTCTCTTT.CGCTCGTCG.CTGCGAAAGAG.C.ATTTGTTTTC
JJ=   173  MV=                GT.TTACGCG.TCAA.AAAAGAAGAAGAAGT.TAATTCTACCTTAATCT.GC.AA.CAAATCGTC.TTCAAGA.T.AATTATAT.CA.CGAATTGA.T.ATTTCTT.GTCTCTTAA.T.C.T.T.AACGAAGAAACTACACCTCCTGG.C.T.CCTACT.GAATGTGCGTT.G.A.ACACTCA.CC.T.ATTG.ACTCATC.TTC.AC.CATT.CCTT.CTTTCT.TCAATC.TATCATA.GATATAA.ATA.C.A.CTTC.TTTTAAGTCAC.C.A.A.TC.T.TGTTTTC.GTAATGGTA.CG.AG.T.C.ATAAATCT.TGATTTGTCTTTGGTAAGTC.ATGTTTAGTTGT.GGATT.ATTTGTT.TTTACGCATTTTCTAGATTT.T.AAAATTTTATCTTTATATA.AAC.AAAAA.TAAAACGAAAAACTTTCAATC.TTTGAGCGCCAAAACCA.AAATTTTCAT.CGA.AA.AGGA.AGATCAATTAAAATAT.TATAAAATTTCATAATAAT.GTCTTCAAAGCA.CAAA.AT.AA.TA.GT.TT.T.AGT.A.TTAAACCCA.CTCGG.GGAAAAAA.AACACATAAA.AAAACCAAAATCGATTTCAT.TGATTTT.TTCCA.T.ATTCA.CAGC.G.AAAGAA.TCGATCCT.TAATACAAA.ATTCCTTCAAG.A.TCTCACATCT
JJ=   174  MV=                CT.TATAAGC.TGTA.TTGTACTGATCTATA.AGTCTGATTTCCGTTCC.TT.GT.TTGGTGCAG.TACAAGA.G.GATGGACC.GT.GAACTTGG.A.CCAGATC.ATCAGTCAA.C.A.C.A.GAGATGAAGATCAAGAAACTGAG.A.A.ATGTGG.AGTTATGTATG.A.C.TTGTTGA.AT.A.TTAG.GATTTCA.GTA.AG.CAGT.AGTT.TAGATG.AACATT.CCACATT.TTGACCA.TCA.C.T.CTTT.GGTTTCTATGT.T.G.T.CT.A.TTAGTCT.TCTTTGTTT.AC.AT.T.G.TTCTGTAA.CTTATTTAAAAAAGTCATTA.AAGTTTAATCCG.AATGA.CTAATCA.TTAAAGACTCATCTTTAATT.C.ACACCACCCCTATGTATAT.TGG.AAGAA.CTTAAACGCTGCGTTTCACTT.GAGTTAACATCATTGAG.ATTGGGGTGT.TTT.TG.CCCT.AGATAAAGTTTAGGGT.GAAAACATAGATAAATCTT.AAGTCGTATTTTACAAA.AA.TA.GC.CA.CT.G.CTA.A.AACCTCACC.TGCGG.CTTCACCT.TTCTTCGAGT.TCGTGAAAAAGAGACGTCGC.ATCGCAC.CGCCG.T.CGCCA.TTTC.C.ACCGTC.GTAGCATT.GCCGCTTCA.CTGGTGATTGA.T.TCTTCCTTAA
JJ=   175  MV=                CT.TCTCTTT.CAAG.GCCTAGGAGTTCAAA.TGTTTCAGTTATCTTTG.GT.TA.AGTCCCTAC.CGAAATG.G.GTTCTAAG.CC.CAAATGTT.T.TAAAAAC.CTATAGCCT.T.A.T.T.TGAAAAAACGACAATTTTCAGTC.A.C.CAAGCC.TAAACTTCCTC.T.T.ATTAAAG.AC.A.AGTT.TTTCTCC.TTT.TA.AAAC.ACCA.TTAGCA.TTAATC.ATCATCA.CATTGAT.AAC.T.A.GATT.TTACGATATTA.C.C.T.TC.C.CACGTTA.TGCTTATGC.AT.GA.T.A.AAAAAATA.TTGATGATGCATTCATTACG.ATATTACCTTCC.CACGT.TATTCAA.ATTGGTAAGCCTCTGATGAC.C.CCATCGTCTCTCTCCCATA.TCA.GTGCC.GGGAAACCGGAGCAGTTGCGT.GACTTAGAGTATTCATG.ACGCAATGGC.ACC.GT.TGTA.CTTCATGTTCCAAAAC.AAATAAGAAGACGCAACGC.CACCATCCGTTT.ACTC.CA.TT.AG.TA.TG.T.GTA.T.ATAAGCCAT.ATCAA.ACTTCAAC.TCCTCCAAAC.TAACTTCGCTAGAGAATAAT.GGCATCT.GTTTA.C.TCCAC.CCTA.A.CCTACT.GGCTCGTC.CACCACCCC.TACATTGCCAA.C.TTCACGTGGA
JJ=   176  MV=                CC.GAAGGTG.ATCG.AATCGTCAAATGTTG.GATTCTGGGTTTAACGT.CA.TA.AACCCTAAA.GGGCTAA.A.GAGCGGAG.AA.AGTGATTA.G.AATATTT.TGGAATAAA.G.T.G.C.CTCAATTATTTCAAATCTAATAC.T.T.TTTACC.AAAACTCTCTT.A.A.ATGACAA.TT.T.CAAC.CCACATG.CTG.AA.ATGG.TCAA.TAAGAA.GAAGAA.ATTTGCT.TTTGTCG.TCA.CCA.AAAA.TACAACTCATA.G.T.C.CT.A.TGTATCC.GTTAATAAG.CA.TT.T.A.ACAATTCT.TTTGGAATACACATCGTCTA.CATAAATTTTGT.AATTC.AAAATAA.CAAGCAAAAATATCCCACAA.T.TCTGATATTCCTTTACAAC.TTC.AAGTC.ATGTTGTTTTCGACAAAATAT.CTTTTTGATTCAAGAAA.TTAAAATACC.AAG.TC.AAAG.AGATATCCATTAATAT.CCCTCAAGAAGTGGTCAAC.TCTAACAAATCT.CCAA.GT.CT.CA.CT.CT.T.TTT.A.AACTCAAAA.CCTCA.CAAGTCAC.AAGTCATTAC.GAACACTAAAAAAAAAACAA.TCTCTGT.AACTT.T.GGTTA.GAGC.T.TCCTTC.ATATCAAT.CCAAAAAAA.CAACAAATGGA.T.TCATCAAAGA
JJ=   177  MV=                AG.ATCATTG.TTTT.TCTTTTATCATGTAA.TAAAGTTGTAGTTCCAC.TT.GA.GAATATGTT.TTTTTTT.T.CCTGATAT.AT.GCTTCGCA.A.ATTACAT.ATATATCAT.T.T.T.T.TAAAAATGTTACATATCACTTAT.T.A.ATTTTT.TTAAAAACAAT.T.A.ACGATTT.AT.T.AATT.TATCGAT.TTA.TG.TCAT.TTTT.TACATT.GTTTCA.ATTTGAA.ATCGATT.TTT.T.T.TTAT.TAAATTATAAA.A.A.T.GA.T.TAATTTA.TTGAGTATT.AA.TT.T.A.TAGAGATT.TTATTCTATATAACATTAGG.TGGAGAATTACA.TTTAT.ATTCTTC.TTACCTTCATATTAGGTGGA.G.GATTACATTTATATTCTTC.TTA.CATAA.GATAAGAAAAAGAACACGTGA.ACTACTGAACACGTGAA.CGCGTGATCC.ACC.AC.CGGT.TCGTTCTGCAATACCG.TCTCAAGTATAAAACTAAA.AATTGATCGACA.AAAA.AA.AA.AA.GA.CT.A.TAT.A.TAATGCCTC.CCAAG.TCTCTTCA.GTGTCATCAA.AGTATAAAGTAAAAACAAAG.ACTCGAG.TTAAT.A.TGTCT.AGTA.C.TGAAGA.AATGTCAT.CAGTCAAAA.ACACAACTCAG.G.TTATTGGCGT
JJ=   178  MV=                TG.ACCCATT.TTGT.GGCGAGGGAAGTACT.TGTGGCGCGAGCCTTGG.TC.GT.GATGAAACC.GGCACAC.C.GTGCAGAA.CT.CGATTTCG.C.TCTTTTT.CGATGGTTT.C.T.T.C.ATCTTCTTCTTCTTTCTTTCCAA.A.G.TGACCC.GAATTAGTGAT.G.C.GATTACA.GC.G.CGAT.TGAAACC.GAA.GC.CACG.GTTG.CCAAAT.TTAACA.ATCAAGC.TTTATTA.ATT.T.C.CGGT.TCAAAGCCGGT.C.C.G.AC.C.CGGATCA.GCCTAATGT.AC.AT.A.A.GTCTGAAT.AAAACGAAAATCCGTTTTTT.CCGTTATCATTA.TTTGT.TTTTAAA.ACAGTATGAACTATCATTAA.G.AAAAAACTGTTAGAATATT.AAA.AAGAA.ACTGTTAGAATATTCCTGACT.AAAGATTTGACGGTGAA.AGAAAATATT.TGA.TT.TTGT.TTAATTCGATAGACAT.GAATCAATTTTGGGATTCC.TAGATATATCCT.GATT.AT.AA.TA.TA.TA.T.ATA.T.ATACCTTTC.TGGTT.TTGTTTCT.CAGTCACAAC.AAAGGAAAAACAAAAAAAAA.TATGGCT.AGAGT.T.TTAGG.TGTG.C.TTCTGT.GTTTACTC.GCACTGTTC.AGCTCGAGCTT.A.TGTTTGGATC
JJ=   179  MV=                AT.GCCAATA.TAGC.CTAATTATAAATGGA.GGAAGTTTTGCTTTTTA.AA.AA.TCTGGTATG.TTCATAA.T.ATTATTTT.GG.AAGTTTTT.G.ACTATAT.AGCATTTAC.C.A.G.A.TAAAATTAGTGATACGCTTTGGT.A.G.TGGCAG.ACATGAGGAGC.T.T.GACTCCA.GT.T.CAAC.ATCACGT.GGA.CT.CATT.GGAG.TTACAC.GTGCGA.CTTTGCT.TCTCAAT.AAT.C.A.ACTG.GCAGCAATTTA.A.A.C.CA.T.AATTAAG.TTTTATTAC.TA.CT.A.G.TTCTTAAT.ATAACTCACTTATATATGTA.AATTGAGTTTTC.TAATC.AATTAAT.TACCATATTTCTTCATTGGA.T.CTGAAGCTGAAGCAATTTC.CAG.GAAAA.GTGGAAAACCTTGAAACTAAA.GGTTCCCTTTTCTCTTT.ATTAAAGTTT.TGA.CT.ATAT.AATAGAAAATGGATTA.ATAACTAACAAAATTTACT.AATTAAAATAAT.AATA.TA.AA.GG.TT.AA.T.ATA.T.ATAAATTCT.TCAGA.AGTTCAAA.GAGACAACAA.TGGGTCAATCTTGTTTCTTC.AAAGCTC.TTCTT.G.TTTCC.TCTC.T.GATACT.ACTGATCT.TCTTCTCCA.CTGGTAATAGC.T.AATTGCCATC
JJ=   180  MV=                TT.CTTCTTA.AAAT.GTTTCAATTATCGCT.TGTCAAATTGTTTGTTC.AT.TC.TTAAGTGTT.TTCAGAA.A.GAAAATTT.CG.TCCTCGTT.A.GCTATAA.AACGTATTC.A.T.T.T.TGTATTAGCTTTCTTAATGTGAA.T.A.TGACGT.CCTAAGTCAAA.T.C.ACCTAAT.CT.A.AAAT.TTTGATT.TGA.GT.TAGC.AAAA.TGTCCA.TCAAGT.TAATTCA.TGGATAA.CTT.T.T.CCAA.CCTATATATGG.T.T.A.GT.A.ATTAGTA.ATTATCTTT.GG.CT.T.T.TTTTGGAT.GCATATAAAATCACAATGAC.GATAATAACGAT.GATTA.TCAAAAT.CAAAATGGTTACTGTATTTA.C.TATTTATAAAAAAAGAAAA.CAT.AGAAT.TATCTCTCCAAAAATAAGAAA.AGTAGATAAACATTTCT.GAAATTGCTG.TAA.GG.TCAA.AAGTAAAAAGAAAATT.ATCCAAAAGAAAGGTTATG.CGACTTTCCGTA.AATG.GA.AT.TG.TT.GG.T.ATG.A.ATGCGTGTA.TTTGT.GTTTTAGA.GAGCTATTCT.TGTTGATGAATCTCTGAGGA.GCAGAGC.GAGAT.A.GAGGA.GAGT.G.AAGGAA.CATCATGG.GAAGCAGCA.CGGGCGATCTT.G.TGACACGTAT
JJ=   181  MV=                CC.AATCAGT.AATT.TTGATTTCACATAAT.TTTGATTATATCAATCT.GT.TT.TGATATGTA.TAATATT.G.GTAATGTT.AA.CAAAGTAA.A.ATAATGA.AGATTAAAC.CCA.T.A.TTAAAGTATCTGATCAATGATAT.T.T.TAAATT.TTTAATTATCT.A.T.TTTAAAA.AA.A.TCCG.CCATATA.ACT.CA.TTTC.GATA.TAAATA.TATCTC.GTGTTAT.TAAACTT.TCT.A.T.TAAC.TTTAAAATTTG.A.A.A.GT.T.TAAAATT.TACTATCAG.AA.AA.C.T.GAAATCGT.AAACCATTGATATATTTTTA.TAAAATTGACGA.AGAAG.TCAACAA.AAATGACATGCATGCTCCAT.A.GAAAAAGGTTCGATGTACA.ATA.TTTCG.GGGTTGATATCTTAACTTTCA.AGTTCAATATTTAACCA.ATTGTATCGC.TAA.CT.GTGC.TAAATATTTTGGTATG.ACTTTGCCAGTCAGTTGGT.CTATTAAATATC.ATTT.TC.TT.TG.GG.TC.A.TAA.A.AACTATAAC.GATCT.TCTTCAGC.TTTCAGGCAA.AAATACCAAAACCATGACAA.AAATAGA.TCCAG.A.AGAAG.AACT.T.GGTCGA.AAATGTTG.TACCTGCTT.CTTCAAGTTCA.T.CTTCACAACT
JJ=   182  MV=                CG.TCTCGTA.AAGA.TTGTGACAAAAAAAA.CTTTTTCACCAAAACAA.AG.GA.AACAAGACA.ACGAATG.T.GTTTCAGG.GA.GACACATC.A.ATGACCT.CCCAGATGG.C.A.T.T.GAGTCTTTCGTCTTCACTTTTTA.G.T.CGATAT.CATTTTTCTTT.T.T.GTCTGAT.AA.T.GGTC.TCTGATA.TAA.TG.GACT.TTAA.ACAATC.TTATAA.CTCAAAA.CCATATC.CAC.T.A.TAAA.AGATTTGGTCT.T.C.C.CA.A.TATTTTC.TCCTAAATC.ATACT.A.C.ACACATTT.CTTGTTAGGTACTACTTTAA.TCATAATTTTCG.TTAGT.CAAAACA.CACAATTAAAGAAAAAAAGT.A.ATTGATTGGAGAAATTTAC.TCA.AAGTA.GTAATTAACAGATTTTGCCTT.GTCACAGCAAAGTATGC.TTATTTGATA.CTC.TC.GGCG.CGTGGATTTGGTCGTC.GTCTCTTCTGGTCTCTCAA.GCTTCTCCTCCA.TCGT.AG.AA.AA.AG.AT.T.TTA.A.AGGAGCGAT.TTTTA.TAATCTTA.AATAATTTCT.TCCCTTTCTTCTTCTTCTTC.TAGTTCC.TTGAT.A.CCAAC.GCGT.A.ATCCTA.ACCCTTAA.TCTACTTCC.TCCTTAATTAA.T.CAGAGGTTTC
JJ=   183  MV=                TA.CTTAGAA.AAAA.ACACTAGTGGAAAGG.AGAAAAGAAAGAAAATT.AA.TT.GTTTAGGTT.ATTATAA.G.AGAGAATC.TA.TTTTGTAT.G.ATTTTTA.CTTCTAAAC.T.A.A.T.CAGAATACTTATTCTAAATTACG.T.T.AGAAAC.ACAATAAATAC.A.T.AATATTC.AC.C.ATAT.ATTTGAT.TAC.TT.ATAATATCT.TACATA.AAGATT.TAGTAAA.CCGAATA.AAA.C.A.CAAA.CAAGTTTCAGT.T.T.A.AG.A.AGTTTAG.TTAAAATTT.TA.AT.A.T.TTTACTAT.AACCAAATTAACTAAACCGA.ACCAATTCCAAA.CCGAA.ATGCACA.CAAAATTAACATACCAAACT.T.TGTGCCCAAATTATACAAA.ATG.TAGGG.GTAATTAACAAAACAATTACG.TACCTCCCCTTTTAACT.CCTCAAATCC.AAT.GG.GTAT.TTACAGATCTATGGCC.CAATCAGGCCCATTTATGA.AAACCCTAATTC.ACTT.TA.TA.AG.TG.TC.A.TGT.T.TTTTATCTT.AACAA.TGGCTTCT.CTAGGGTTTC.AGCCACCAGACTCAAACAGA.GAGTGAA.AATGC.C.GGCGG.GACA.C.GGAGTG.AGGGCGAG.AACAAGAGA.TCTGTTCGCGA.G.ACCATTCAGG
JJ=   184  MV=                AA.GAATTTT.TCTT.TACTACACTGCGGTC.AGCTTCTGTTTCTCTGA.GT.AT.CATCATTTC.CTCTACG.A.TCGATCTC.TG.AACCGAAC.C.GAACCAA.ATTATTGGT.T.T.G.G.TATATTCGGTAACCTTTCCCCTT.A.A.TCAAAA.TTACCCGAAGA.A.C.CGACTAC.CC.C.GACC.TGAACCG.AAC.AC.TGCG.GTTC.AAAGTC.CCAGGC.AATAAAT.AACCGAG.CGG.T.C.AAAA.GTAAAAAGCTA.A.A.C.GG.C.AAGTTTT.ATATTCACT.TC.GG.T.T.AACCATAA.CCGAATCAAACCGAGATTAT.AAACCGAAGACC.CAGGG.CTTGCAA.TTGCATGGTTCTCTGTCATC.A.ACTTCATGCCGTTTAGCTT.TTT.ACTTA.CTACACTGCGAATAACGAGTT.TTGTTCTCCGTCTTCAA.CTTCATGCCG.TTT.AG.TATT.TTCCTTACTACACTGC.GCCATGTTCTTTTTTTTTA.AGTATCAGTCTG.TCAT.CA.TC.TT.TA.TG.T.TTG.G.TTCTCCTTC.CTCAA.GCTTCCAC.CCAAATCAAC.CATGGAAGCTAGACTCTCCG.AAACTCT.TGGCC.T.CCCAT.CTCC.A.AATCTT.AATCACTG.CCATTTTCC.CAACGAGTTCA.A.TTCTCTCTTC
JJ=   185  MV=                AC.TCAGCTA.GAGA.ACGAATGCAGTGCAA.TCTTTGTTTTACCTTAA.CC.TT.AGACAGCAA.TATTTTA.A.TTCATGAT.GT.CATTCTCA.A.AAGATGA.AGTCACAAT.C.T.T.T.ATACAAAACAGCGTCCTAGCATA.T.T.GAGATG.GTATTTAAGCC.C.A.GAAAAAG.CT.G.ATTG.AGAACCA.AAA.AA.AGAA.AAAC.AATTAC.GCAGGC.CCTATTA.AGTAATG.GGC.T.T.GGTT.TTTTGGTAAAG.A.T.A.AT.A.TATTTAG.ATTATTTCT.TT.TA.T.T.TCTATTGG.TCTTCGTACCTTCACGCGGA.TCAGTGTTAGAA.AAGAA.TGAAATC.TGTCCGTAGAATTGTATTAA.T.CTACGGTTGCTGTGATTTC.ACG.CGGAT.CGTGATAGAAACCTCTTATAT.CCGTTGATTAAAAACCA.ATGAACGATC.CAG.AT.CTAA.TCCCGCTGAAAAAGAA.AAGCGAAATATTTTCCCTC.CCACTTCTTGTA.ATTT.CC.AG.AC.GA.TA.A.ATA.T.CCCCTTCCT.CAATC.GAAACAAA.CTATCCAGAT.CTCAACTTTCTCTCATCTTC.AAATTAA.AATCA.A.ACAGT.TTCT.T.AATAAC.ATTTTACT.TCATGGCTC.GTACCAAGCAG.A.CGGCTAGGAA
JJ=   186  MV=                AT.CAACCAA.TGTC.AAAAATAGAATGTTG.TTATTGACATTCAAAAT.GA.CA.TTGCACAAT.GTTTCAA.G.ATGTGCTA.CA.ACAGAACT.T.GCAAGAT.TTTTGGATA.T.T.T.G.GATACTTGGTGTGAATTCATGGC.T.G.GATTTA.GGATATGTTCC.T.A.GTATATA.TA.T.ATTG.ACTTATT.TGT.TT.TCTA.AATT.GCCAAA.TAATGA.TCATCTG.GAACGAT.TTA.C.G.AGTT.AGTAAACTTCG.T.A.C.AT.G.TGAAATA.TTCTCCTTA.TC.GA.T.C.ATGTCGTT.AACATCCTAACGTCCCATCC.AAATAATGGGCT.TAGAA.TTGGGCT.TAGCAGAAACATGGGCTAAA.A.TCCTTGTGCGTGGATCTGA.AAG.AAAGG.CAGCCAATTAATGTGCCTAAA.TCCATACACTGTAATGC.AGCCAATTAT.TTC.TC.AAGT.AATTAATTACCTATGT.AAATGCAACTTTATTTCCG.GTACAACAGTTA.GATA.TT.TT.CA.AT.TA.A.TGA.C.ATCTTCTTC.TTCTC.CTTTCACT.GCAAAACCGA.AAGCTTGAGACTTTGAGATT.ATGTCTA.TGTCA.T.CTTCT.TCTT.C.TTCCAT.CGATCACT.TCATCACCT.TTCGTCATCTT.G.ATCTTATTCT
JJ=   187  MV=                CC.ACTTATT.TGTC.CCGTATTTTATCAAA.AATAGTTCTGATCATGT.TT.TT.CAATTACTA.CCTGAAC.T.ATTTTTCG.TT.CTGATATC.C.GAAATAA.ACATGTCTA.T.T.C.A.TTATATCTCTTCTAATGATCTAA.T.C.CCACAA.TAATTTTTTCC.T.T.AAACTGT.AA.T.TTTA.AGTCATA.TAT.TT.CATT.ACCA.TTCATT.CTATTA.ATAAAAA.TATTGTA.ACA.T.T.TTAT.GGTTGCATAAA.T.T.A.AA.T.CCGGCAA.TGGAATGTC.TA.AA.A.G.TAGTATAA.TCGGTCTTGTTCCCACTTTT.GTTTCCTAGTTG.AACAG.ATTTGAA.TCTCAGATCTGATATAAAAA.T.TCACTAATCGACAACATTT.TAC.TACAA.AATTTAATAGAAAGTCAAAAT.ATGATTGTTACACTTCA.ATTAACTTAA.AAA.AA.GTTG.AAAAAATGGTTACCGA.CATATTTCATAGTTTGGCC.GCGTACGATTAG.TGAG.AC.AC.TC.CA.TT.A.AAT.A.GCTTATAAT.TGAAA.ATTGAATG.ACACTGTGAG.ATTCAAGTGTAAAGTGCTCT.CTCCCCA.ATGGC.T.AATCA.CCAC.C.GACTTT.TACGCGGC.GGCGGATCT.CCGGCCATAAT.C.GGTGGCAGAA
JJ=   188  MV=                TC.ACAACAA.AAAA.TCAAATAAATTCCAA.GAATCCGAATTGATCTT.GA.GT.CCGGATAAA.ACAAAAA.C.AGAGATAT.TC.CGATTCAA.G.AATCAAA.AGATTCCGA.C.G.A.A.ATGCAAAGACGAAGACGACGACG.A.C.GATTTT.GCGTCTTTTTT.T.T.CTGGAAT.TC.G.TCTT.TTTATCT.TCT.TT.TTTT.ATTA.TGGTTT.TTAATT.CTTTGGA.TATAGAG.AGA.G.A.GAGA.GAGTGAAAGAC.A.T.A.GA.A.GAGATGA.GTTCTATTA.CA.TG.T.A.TTAAATTG.TTTTTTAACAGCCCGCACGA.ATGCATGCCGTT.TAAAC.CTTTTAC.CCGCCGTGTTTTTCCCTTTT.G.GAATATCAAAACGTCATGC.TGT.TAGTA.CGACGCTTACGTGTCGAAATA.TTATTGGTTTGTATTTG.GTAAGCTGGT.GAA.AC.AGGA.CAAAGTTAGCCGCGCA.ACTGTTTTTTAACTTTTTT.TTTTACTGTTTC.CAAA.GT.TT.TAAGT.TT.T.GGG.G.AAATAGTGA.AAAGT.GAAAACCT.CAATTTGCAA.ATCTGAGAGTTTACTTTCCT.CATCGGA.AAAAG.T.TTTGA.TCTC.G.CCGCTC.TCCGAGCA.CTTCCTTGT.CGGAGTCCCAA.T.TTTTGTGTTC
JJ=   189  MV=                GG.TTCTTTA.ATTT.AAAGACCTTTCATCT.TTATTTATTAATATTTT.GT.AA.TTTTAGTTT.TAAAGAC.A.CTTTCCAA.AA.TTATGCAA.T.ATATGTG.CTCTAATGT.T.C.T.T.GCCAAAATTGGTTAAAATCATAA.T.G.AGAGTA.GTCGAACCCAA.A.T.TTTCATA.CT.T.ATTA.TAGTATA.TGT.TA.AAAT.CTTT.AACCAC.TTGACT.GCTATAA.ATTAAAT.TCT.T.A.AACT.TATAAGGATAT.G.T.G.AA.A.TAAAGAT.ACATCAACT.AT.GA.C.A.AAAATGAG.CTTTTAATGGTGTCACAACA.TTTAGCAAAGAC.TTTTG.GCTGTAA.AATATAAACAAAAATCCACT.A.ACCAATAAAACCCTCCTAA.ATT.CAAAG.TTGAATTTGTCTTTTGTTTTA.TTATTCAAGATATCTAC.TCCCAAAATC.TCT.AT.AAAA.AGAGAAAGAAAGCACC.CTTTCAGTTTGTATCACTA.CTAAAGCACAAC.AAAC.AA.AG.AA.AC.AC.A.TAA.A.GCATAATTT.TGCTA.AAAAAGAG.TCTCGAAGAA.ATGACTGATTCTCAGATTCT.CGGATCC.TCCTC.C.GGACC.CGTA.G.TAAAAG.CTGCCTAC.TGGTTTCCG.GATGGCGAAAC.C.AAACCAACCG
JJ=   190  MV=                GC.AGATTCT.TGAG.TAAGCAAACAGAGTC.AAAACAGTGAAAGATTA.TT.TG.TAATTTTGA.AAAGGAA.C.CCTATTTC.TT.GCCACACA.A.GGTAGAT.CCCTATTGT.T.T.T.C.TGTTAAAACCCAAAAGATTGCCA.C.A.ACTCTG.AATTGATGGAA.C.C.AGCTTCC.TT.C.TACT.GCATGTT.CTG.CA.GCTA.GTCT.AAGTAC.AGCAGC.TTCAAGC.TAGATCA.AAG.A.C.AAAA.TGATTACCTAA.C.C.T.GC.C.ATGAGTA.AAAAAGGAT.TT.GA.A.A.ACTTTTAA.ATTAACTAGAAACAAAAAAA.ACTGATTTACAA.TCCCA.AAATAAA.AAACTGTAAAAACTTTTTGA.G.GTCTTAATATGGGCTTTGG.CCC.AATAA.CGGCAACACCGTGTCAGAAAC.GTTGGTGTTGGTGACTG.TTAAACTACC.TCA.AC.GACA.TATAAAACATTATGAG.CGTTGGCCCAATAAAGAGA.TATAGGCCCATA.AAGT.TA.TA.GA.GA.AA.T.CAC.C.CGGTGGTTC.ATCCA.AATCTAAC.CACGACGAAG.ATTATTTCCAAACTGCTCAA.ACTTCTC.CGGCG.A.GTTTT.GGAG.A.CATTAT.CGGAAAAC.GGCGCCATT.TTATTAACCGT.G.ATTTTCGTTG
JJ=   191  MV=                GC.TCTTTAA.CTTT.GCGAAAGTATGCAAT.AAAAACTCAAATAAGTA.TG.TT.TCCTAAAAA.AAAAAAA.A.AATTGTAT.GG.TATGAGAA.A.TTTAAAC.TATTTTGAT.A.T.T.G.ACGTTCGTCGTTATGTCGTAAAA.T.C.AAATCAATATCTTTACAA.A.A.GCATTGT.GA.A.TTAA.TGAAGAA.ATT.AA.CCTA.ATTG.TTTATC.AAAGAA.AAAGAAA.CAGCAAT.ACA.C.G.AAAG.TATTTGAAGTT.C.A.T.AC.A.CAAATTA.AATTTTGAA.AA.CT.A.A.TTTATTAG.CTTAAAGCCTTGAAGTACTC.AGCATATATTAT.TTTAT.TTGTTTT.CTTGTAGCTAGGTTACTGAG.C.CTGGTTCGCGTCTTCGCGA.GGA.GTTGT.ATAAGTTTTACCGAATTAAAA.TAGGTACTGCAGGTATA.TAACAGATGT.TAA.CA.AATA.ATATTATATATATCAT.ATCATATCACTTTCGGTGA.AGTCGCTCTGTC.TCGG.CT.AC.TA.TA.TA.T.AGA.A.CAATCAGGA.AGACG.GAAAAAAT.AACATTACAC.TTGAAAAAAATCCACAAATA.TAAATGA.AAAGA.G.AGAAT.CTTT.T.GTTCTT.GAAGAAAA.AGAGAGAAG.AAGATGAAGAC.A.TGGGGAAGCA
JJ=   192  MV=                TG.AGTAACG.AAAA.TTCATTTTTCCCACG.ATTGATATCTTTTGGTT.GT.AG.TTTTTAGAT.TTTCTAA.A.ACATTTTA.TG.TGATGGTT.G.ATATTTC.TCTACTTTT.A.G.A.A.ACTAAAAGAGAATGCATAGAAAA.T.T.GCGAAA.AACAATGATGT.C.T.CGATAAT.TA.A.TGGG.AATATGA.TAG.TA.GAAT.AAAA.CAGCCA.CTGCAA.TCAAACT.ACTTACT.ACT.A.A.TCCT.CAATATTTTAG.A.T.T.AA.C.TTATGTA.GATTTTCAT.TT.AT.C.T.TTATTCTT.TAGAAAATTGTTTTTTTTTT.TTTTGAAACATG.TTTAC.GTATCTT.TTTTTAAGTCGTTTAATTTG.T.TTTTATTGGGTCACGAATG.TGT.ACCAT.TCACACCCTAATTAGTAATTA.GAGAAACAAATGATTAC.GAATATACAT.ACT.TA.AGAA.ATTTAATGCCCCCTTG.CTATACCTTGTGTACACAT.GTATAATGTATC.TCTC.TC.TA.TA.AA.TA.T.GGG.A.GCTTGGTGA.TGCTT.ACTCATTT.ATGACTTCTC.AATACAAAAAGCTCCCCTCA.CTTTTTT.AAGTT.T.TGTCT.TCTC.T.AATCCG.TCTTCTTC.TACTATCTT.GCATGTCTTGC.G.TCTTTTATAT
JJ=   193  MV=                AC.AACTTTG.CTAA.AAGAATCGTTTGTAA.GTCAAAGTCTTAAGTCA.TC.CA.TGAGTGGAT.CCTAATA.A.GAGTCACA.AT.CACCTTTT.G.ATTATGT.AGTGCAG.C.T.G.G.T.TATGTACGTATGTGAATGACATT.A.A.CACCAT.TTTAATAGTAC.A.A.TTCAATA.TG.A.TCAA.CTAGCAA.TTT.GT.TGAA.AAAA.ATCTTA.TAGTTT.TCATCTA.TATAACA.ATA.T.A.ATAT.AAAACTATCAA.A.A.T.GT.T.ATTAATT.AAGAGTAAT.TA.AG.A.C.TATTGAGC.CATATTTTACATCTCTTCAT.TACATTACTATC.GACAT.GGTTTTG.AAAAGATGGTTCATGAGTCT.T.ATTGATAAAGAATTTTAAG.AGT.CACAG.TCACCTTTTTATTTTGTTTTG.TAGAGTCGGTTGCACAT.GTGATTGACG.ATT.GA.CGTA.AACACCAATTAAAAAG.TACAATTCTATATGCACAC.GACACGACACAA.CACG.GG.CT.AT.AA.AT.A.AGT.T.AAGACATTG.CTCCT.CCTCTTCT.CATCACTTTT.CCAATCTCTCAACATAAAAT.CCCACAA.CAATT.C.ACAAC.CCGA.A.AAAAGA.CAGAGACA.ATGGCACAG.CCCATGCGCTT.C.ATGCTCAATC
JJ=   194  MV=                AT.ATCCCTT.ACAA.AAGGCAGCTTTAGGT.TCTATAAATAGTGTTTT.CT.CT.TTTTTCTTT.GTTTTGA.G.TCCATCTG.TC.GAGCTTGT.C.TCTTCCG.TTTAGGTGT.G.T.T.G.GTCTTGTATGTGTGACTGTATGA.A.A.TCAATT.CTGCAATAAAA.T.A.TAAATAT.AG.A.ATAC.ATCTGTT.TGG.CT.TGAA.AAAA.TCACTG.CTCTCT.TTGTAGT.GATCCAA.TCT.T.T.CTAA.ACCTGTTTCAA.T.C.A.AA.G.GAACAAA.TCAGAGGCT.TT.GA.T.C.TATAGTTA.AGTGCAATTAGTAGTAACAA.ATGAAAAATGCA.ATATT.GAGCTAA.TATCGAGTGACTCTGCTTCT.T.GTTACCATACACGTATGTA.ATC.TTTCA.TGATCTTTAGATTCACGGGTC.CCTTGAGAGATCTTTTA.CAGTTGAAAA.AAG.CT.TCTC.TCTTCACATGGATTTA.GTGTCTTCAAGAGATACTT.TAGGAGATCCTT.CAAC.TT.CA.AC.AA.AA.G.CCC.T.TCTTCTTGG.TTTCT.CTCGTTCT.CGGTCTGATC.ATTGCATCATCATGTCTGGA.GAATCAA.GCTCT.G.GTTCT.ACCG.A.ACATTG.CATCAAAG.TTGTACCGA.CACACGGTGGC.C.GCTATGTTCA
JJ=   195  MV=                GT.ACTTGAG.TTTG.TTCTAATCAAATCTT.ATTTTATTTTATTTTTC.CA.AT.CTTACTTAA.GGACCAA.A.ATTTGAAC.TT.CCAAGTGA.T.ATACTAA.TCCTTCAAA.A.C.T.G.GCTTTGGACATTCATAGAGAGAC.T.A.TAGACC.AAATCACCAAA.T.A.TCTTGGA.TT.T.ATGG.AAAAGTA.TAT.GA.AGAA.AAAC.CAAAAA.CCAAAA.ATCTCAA.AATCCTA.ATC.C.A.TTCT.ATTATTTGTTG.A.T.G.AT.G.ACTGCAA.ATTTCTTGT.AT.GA.T.G.AATTTTAA.TGGAATAGTTGGGTTCCACA.AAATCAAACCTT.TTCTA.TTAATAT.AAAAAAAATCTCTAAGGACT.T.TTAAGGTTTATTTAATTAA.GGA.AACCT.ATATAGACCTAAATTTTTTAC.ATGTAAAGAATGTATTG.ATGACATCTA.AAC.GA.GGTA.GATATAACTGTTCCGT.ACATAACTAACTTATAACA.CTTCTCTCAAGT.CTCG.AG.TA.TA.TA.TA.T.ATA.T.ACACAAAGT.GAGAG.ACTTGAGA.CAGAGCACTG.AACTAACTTGCAACTCTGTT.TTTTCAA.CTTCT.A.CCAGA.AAAA.G.AGAAAA.AGAAGCAA.AAGATACTT.CAATGGCGCAA.A.CTACTGTCAC
JJ=   196  MV=                TG.TATTTTT.TTCT.TTTCAGGATAGGTAA.AACAAATTTCACACTAT.TT.TG.CGTATTTCC.TTAAATT.T.GTTGTTCG.TT.TTCTCAGC.A.AAGATGA.ATATTTTGT.T.T.C.A.TAGTAATTCACAAGTATAAACTC.G.C.CAGAAC.TCCTCAAACAG.T.G.AAATATA.AT.A.TAGC.TTTTAAC.TGT.TT.TTCG.GCTG.GACCGG.GTTTTT.AAGTGCA.TATATAA.CAC.G.A.GGAA.TTTTGGCAGGT.C.A.C.CA.A.CAAAACT.TTTAAAAAT.AT.TA.A.A.AATTCCCA.TCAAGAATAGAAATTAATAA.ACAATGATATCT.CTAAT.AATATAG.ATATTTTGAAACGTTAGGAA.T.AATCGTAATAATGTTCAAC.GTT.GGTGG.TGGTACT.CAAGATGGACCCT.CCCTCCCACATTTTCCT.CACTCCTTCG.TAA.GT.CCTT.TCCACGCATAAGGGTA.TTATAGTCATTTCACATAA.ACTAACGACTAC.TAGA.CT.TG.TA.TA.TA.A.ATA.G.G.AAGGTGA.AGCTC.TCTCTTTA.TCCATGCAGA.GACAACAGAAACCACAACAA.AAACTTT.GAGTC.C.TCTTC.TTCT.C.TATACA.CAAACATG.AACACTTTT.ACCTCAAACTC.T.TCGGATCTCA
JJ=   197  MV=                CT.ACCAAAA.TCTT.AAATTAGTACATATG.CGGAGTGGTGGAATTAT.TA.TG.TAATCTCGC.ATCATAC.G.GATAATTC.AT.ACTATTAG.C.AAACAAC.TTCGATATC.T.A.A.T.ATACATATAATAGGTATTCTTAA.G.A.AAAGTA.GGAATGTGAAG.C.A.AAGCTCA.AA.G.AAAT.CAACACC.ATT.CG.CATA.TTTT.TAGGAA.ATGAGT.TTTAGAA.GGAAAAA.AAT.T.T.GTTC.TACAAAATGTA.C.A.C.CA.T.TTTACAG.TTTGTTTGA.TT.CA.A.C.CTCATGAA.TAAGAAATCTCAAATTAAGC.CCAAGATACAAG.GAAAA.CGCCCAT.TAGTTAAATGAAGCCCAGAC.C.ATAACAAAAAAAACACGTG.ATT.AAAAA.GCATGTATAGAGTCTGGTGCG.TGGAAGACAAGAAAAGC.AAAAATTCTG.TTT.AG.CAGA.CAAGACAAGTGTCAAA.TTATCATTCGAGAATGTGA.GCTCCAAGTTTA.GTTA.GG.GT.TT.TG.TA.T.AAA.T.ATTGTACAC.ACTTT.CTTTCATT.CTTAAAAACT.TGTGAGAAAAGTATTGAATC.AAGAAAA.TTGCT.T.CTTAT.CCGATC.TCTCTT.TCTTCTCA.GTCATGATG.AAACAATATTT.G.TTCAAGATCG
JJ=   198  MV=                CC.GATACCC.TTTG.CGGGAAGATTGTTAT.GAAACAGTTTTAATGGA.AT.TC.TAGTTGCCA.ATGTCAC.G.TTTAATAT.GT.TTTGTCCC.T.ATACTTT.ATTGAATCT.T.A.T.A.ATCTTTGTTATAGAATTATCTAC.T.T.TTAGTA.TTTTACATTAA.C.A.TAATCTA.TA.G.AATT.CTTCTTT.GTT.CT.ATAC.AATT.AAACAA.GTAATA.TATTCTT.AATACAT.ATT.A.A.AAAT.GGTGGTGTTGC.T.A.T.CT.G.AGCTGTA.ATAGTTGAT.TG.CT.C.C.AGAGAAGA.ATAGACAAAAATCCTTACTT.AAGAGGCCCACC.ACTCT.GAAAATT.TAGACAAGAAAAATTAAACA.A.AATTAGGTTACACATATTA.TCA.TTTAT.ATATATGCACAACACAAAGTT.GACCTTGCAATGTACTA.TTGAATAAAA.TAA.AT.AAAT.GCAAGAAGAGAGGGAA.TTATCACTGTTACCAAGAA.AACAACTTCCTC.TAAA.CA.GG.TC.TC.TA.T.ATA.T.ATAAACTTT.AACAC.CTAAAGAA.TTAACACAGA.TCAAGAAAAAATCCTCAAAA.CAAAAGT.TAAAG.C.AGACA.TGAA.G.CAACAG.CAACGTTA.CTTGGTCGT.CTTCATCGTCC.T.TTTAAGCTTT
JJ=   199  MV=                CT.TCTTTTC.AATT.AAGAAGGAAGAATAA.AACAAATTGTGGCCAGA.AA.CA.ATTATGTTG.AGTTTTA.T.CTCATACG.TT.GGCTCATT.C.ATCCCCA.TCTCTCTGC.T.T.T.T.GAATCATTCTACTCCTCCCATTT.T.T.TGATCG.TCCTTTTTCCT.G.C.TTCTGAA.CA.T.GGAT.CATTGTG.CAT.GT.TCGG.ATGT.TCCTCG.ATCGTG.CTGAAAC.TCAAAGT.CTG.A.A.TCGA.TTACCATAGAC.T.C.T.CA.A.CCCATCT.TTGATATAT.AA.AA.A.A.GAGCCTTA.ACCCATCTCTTCTACTCTCC.CTCTCTAGAAAC.AAACA.CATCACG.TGATGATCTGTTTCCCCCCA.T.ACTTACGGGATGATCAGAA.TGT.GGCAT.GAGGAAAAAGCCAAGAAATAA.GTTGATAAATTTAAGGT.TTAATTTAAC.AAA.AA.TGAG.AGATTAATCTTTTCAT.TTTAGGGTCGCACGCGGTG.TTTTGTGCAACC.GCAG.AA.AC.TT.CC.TA.T.AAA.T.ACCGATACA.ATGTG.CATGCTTT.CTACAACTCA.ACTCACTCAAACCAAAAAAA.GAAACAT.CAAAC.C.CTAAA.ACAC.A.CATAAC.AATCACAA.ATGAAGAAT.CCTTCAGTGAT.C.TCTTTTCTCA
JJ=   200  MV=                TC.ATTAAAA.AGCA.TGTTTTACCAGATGA.AGATTATAAAAAAAAAA.AT.TG.GGACCCAAA.ATATATT.G.TGATATTT.AA.AGGGTGTA.G.GGGAAGA.TGAGAGCAA.A.T.G.T.TATTTTTTCATCTAGGCACGTCT.C.T.GCATGC.AATTGAATGAC.A.G.ATTGGTT.GG.A.TAGA.TGTTTTA.TGT.CA.GTTA.AGTT.TCTTAC.GTAAGT.AAAGTTT.GTATTAG.GTC.A.A.TTTC.TTTACGTAAGT.A.A.A.GT.A.ATAAGTA.ACGTCCATA.GA.GT.G.T.ATTCTTGT.CGAAGCATTGCTTCGAAAAT.AACAAAAAGAGA.ATAAA.GGAACAA.ACTAAACTGAATAACAAATT.A.TTATGACTTCACTGAACGA.TAG.GTTCA.ATCGTCGAAGTTCGAATTATA.GGGCAATGACTTCACTG.AAAAATAGAT.GGG.CC.TAAA.ATAATCAAGAGCCCGT.TTTATATAAGCCCACTAAA.ATTTGGAAAGCT.GAGC.AG.TG.AA.TT.AA.T.CCA.A.CGTGTTAAT.AATCG.CAGGCACT.TTAACGACTT.CTTCGATGGATATAAGGAAG.CGGAAGA.ACGCC.G.GCGGC.GATG.G.CGACGG.TGGCGCCG.ATGGCGCGT.CAGTTAATGTC.G.GAGATGAACC
JJ=   201  MV=                TG.ATTTTTA.ACAA.ACATTAAAAGTTAAT.TGTTTCTGTACATGCCA.CG.GA.TCGAAAATG.AGTCAGT.A.AATGAATA.TT.TTTTACCT.A.AAGTCAC.ACATTGTAT.A.T.A.C.CTAAGTAAATGATACATGACCAA.A.A.TTAGAA.GATCAAGAATC.C.T.TATATTA.CG.A.AAAT.ATCCGGT.TAC.AT.TCGT.TGAA.TACTTT.AATGAA.GAATCTA.GGATATA.ATT.A.A.AGAA.GAAGAAAATAT.G.T.A.AG.C.ATTTAGA.AATAAAATA.AC.TT.G.G.AGATATAA.GCAAACCATAAACACGTCCA.TATGAATGAATG.GTACA.CTCCTCG.TAAATAAATAAATATATGCA.T.CAAAATGAGAAAATCTTCA.CTT.TTATT.TATTCTTAATACGTCAGATTC.TCTGAACACAAAATGAT.ATAATTTGTA.GAT.AA.CTTA.CTCAAAACGTAAGAAC.TCACTATCTATTATCATTT.ATTAACCACCAT.CTCA.TT.AA.TC.TT.AT.A.AAT.A.TGTACTCAT.TAGAT.TGTCAAAA.GTAAAACCTC.ACAATACACTTTAAACTACA.AATCAAA.ACAAT.G.GCCTC.TCTA.T.TCTCTT.CAGTTCTC.TTGTCTCTT.TGTTTACTCTC.T.TCACTTTTTC
JJ=   202  MV=                TC.TCACTTC.CAGA.GGATCGTAACCGGAT.CAAACCGTTTTGAATGA.AT.CG.GTTTCTCAA.TCTGAAT.T.TTTGAGTT.TA.TTGTTTTC.T.CTAAAGT.TTGAGCAAA.T.T.C.A.AGATTTTGATCAAACTGCTCCAC.G.T.TCTATT.GTTTTTTCTTC.TAT.AATTTTT.AA.T.TTAC.GCTTTTG.CAA.TA.ACAC.AATT.CCTTGT.ATCATT.ATACTAA.TGTCATC.TCA.A.A.ATTA.GCTCCCTTCAA.C.A.T.CT.A.TGCAACA.GACTAACAA.CT.AA.A.T.GAATTTTC.TTGGGGTTTTTTTTGGTTCA.TTGCATAATTTG.ATAAA.ATCCAAT.AAAATACTTGGAAAGGATAA.A.AGAAGAATAATTTTTCATA.AAT.GAATG.AAAAAAAAATCAGCATCTTTA.GGCGCACAATAGTATCG.CACGATAGCG.ACG.CA.CAAT.AGTAGCGCACGATAGC.GGCACATAATAGCGACACG.CCTATGGGATTT.GTTT.GA.GG.TT.TT.AG.C.TTT.C.TCGCTGTCT.TGGCC.GAGAAGAC.TGAAACCAAT.TGCAACAAAAAGAAAGATAA.AAAAAAA.CAAAA.A.ATCTC.TTCT.T.TGTTCA.TCATCATC.GATCGATTC.TACTGCAACAA.G.GTACGTCTTT
JJ=   203  MV=                TT.CAATTGC.AACT.CCTGACAAAGGTTGC.TTTCGATGAGATTTTCC.CT.CT.TGAATTGAC.ACAAGAG.T.CACCAAAA.CA.TCAACAAG.T.TTCCCAT.TTCTCACAA.G.A.A.G.ATCATGAAAACAAATGTCTGAAG.A.T.GAAGAT.GAATGTGATAC.A.A.CTGTGTT.CT.A.GAGA.TAACTTG.TAG.GA.AACA.ACAT.TTATAA.AGTTGG.TGACTGA.TGATCAA.AAC.C.T.AGAA.ACATAGGCACA.A.A.G.CA.T.ATAAAGA.TATGGTGAT.CA.TT.A.G.CATTAACA.TTCCTTTCACACACTTCCGT.GACTTGTTGGTT.TAAGT.GTTTCTA.AATCTAGAAATCCAATTGGG.A.GCCAAAAGAAGACTATGAT.GTG.GACAT.GTGACCTGCGTTTGCCAAAAA.CGTACCTTTTACTAACC.CAAAGTCCAA.TCA.CA.TTTG.GGTCATTGGACTATTC.AATTGCAATTGAAACCCAA.CACAAAGTCCAA.AACA.CT.CA.TA.AA.GT.C.TAA.A.CATTTGAAT.AAGTG.ATTCTTTT.CACTCGTAAG.AAGCCAAAATTCGCCATGAG.AGAAGAA.CAAGT.C.TCTGA.TTGC.G.GATCGA.TTACTCTT.GAAGAATGG.AATGGTTCTTC.T.TCCACTAAGC
JJ=   204  MV=                TA.TTTTTGG.TATT.TTACTTGAAACTAAT.TAATTACTCCTTAAGAT.AG.TG.AAAACGGCA.CGCAACT.C.TTTTCTGT.AT.TTAGAAAA.C.GAACCGA.CGTTTTAGA.A.A.C.T.ACCAGGAAGCTGCTGTTGTCTAA.A.T.TATCAT.CAAGTTGGATT.A.G.TTATTTA.TT.T.GGTT.TGTCTTT.TTT.TT.CTTA.CATT.AGTCAA.CGTTTT.TCTTTAT.TGGATTT.ATG.A.C.TGTT.CGAAGAGGATT.A.A.A.CA.C.GTCTTCT.CAGTTTCCT.TA.TT.A.T.GAAATATC.TCTCAGCGTTTCTATTGTAA.CTTTTCCTTTCT.TAGTT.ATATGAG.GAAAGGAAAATCAATAACTT.G.CAATAAGAATCGTTAGCAA.ACA.CTTAT.CGAACGTAGATGACTATTACA.AAAGAGGAAACACTTAC.CGAATTGTAT.TAA.AA.AAGG.GAAACTTAATTGCACT.ACACAATTCCAGAAGAACT.AAGAACAATAGA.CATC.CT.CT.AT.AT.AT.T.TAG.A.TTTTAGAGT.CATTG.ATAGAGCT.CACACAAAAT.ATTGAATTATATTGACTCTC.ATATAAC.AACTA.T.CGCAA.GAAG.T.AGAAGA.AAGAAGAT.GGTGAACGA.AACAGAAGCAT.T.ACCATGCGAG
JJ=   205  MV=                GG.AGATTAT.CTTT.GATCTTGAGATTTAG.CAATAGTTAATTTTCGG.AT.GT.TTTTTTGTT.ACTTGCT.G.CTCACTTC.TT.GTATGCAG.A.TTAATTT.ATAAGAGAG.A.C.C.A.GTTACAACTCTTTCTTATTTGAA.T.A.AGATTT.TATAAGATGTA.G.T.GTGGCCA.TG.T.GGGT.TTATTGC.ATG.CA.GCTC.TCTG.CGTTGG.TCCCAA.GTCCACG.ACAATAG.AGA.G.T.TTCT.GCACTTCACGG.T.A.T.CG.T.CGTCGTC.ACAAGTTCT.TT.AC.C.T.TATCATTG.GCACAAGTTAGCCACCGTCT.TTGCGCAAGTTA.GCATG.TTGTGCT.ACATACGTGTCATGAACTGA.T.TGGTCAAATTTGGATATAT.TTT.ATTCC.CGTCGGTTATGTTTGGATAAA.AATATAA.AACGGAAAT.TTCTGTTTCA.GCC.TT.CCTT.GGTCCCAAAGAAAAAT.ACGCACACCTACTCCCTTC.ATTCTCTATCCT.CTCC.AC.TC.AT.AA.TA.T.ATA.C.ATCTAAATG.CAATC.TCTCCAAT.TTGCACCCAA.TTTCTTCGAATCAACTTATC.AATGGCC.TCATC.A.GCTGC.GATG.T.TCATGC.TCCCTCTT.CCTCTAACT.CAGCAGATAAC.A.ACAAACAATA
JJ=   206  MV=                CT.CTGCAAA.ATGT.CAAAAGCCAAACTTA.CTTCTTGCTCATCATCC.TT.CA.CTTCTTTCT.TGTTCTC.A.TTACTTTC.AT.CAGCCATG.A.TTTACTG.CCAAGAAAA.G.C.A.T.TCAGAAAACAAACCAAATACTAA.A.A.TCAAGA.ATAGAATGTGT.A.T.GATCATC.AA.C.AACA.AAGATTG.GAC.TC.TGTT.ACCT.AAAACA.TGATAA.GTAGTAA.TTTCTAT.TCC.G.A.GTCT.AAAACATGATA.A.G.G.AT.T.TACCTTT.GGTAACGAA.AC.CG.C.A.ATGCAAGA.TTGGTCTTAACGAGGAAAAC.ACAAGCGAGAGA.AGCTA.TGAAGAC.TGCGTTTCCCAACCCTAATT.T.TTTTTCTTTCTCAAAAGCT.TTT.TATAA.TTAAAAAAAAAAAAACCATAA.TTTTTTAGATTTTTGCC.ACAATTTAAT.TCG.TA.AAAC.AAAAACGTAATTGACA.CAAAAAGAGTCTAAATTTA.CACACTGACGGC.AAAA.AG.GG.AT.AT.AA.T.TTA.T.CGACAAACT.CACAA.AAGTATCG.GCGAAGAAGAGATTGGATTCTCTGTTTCAGT.TCCTTAA.GAGTT.T.GAGGA.GATT.C.TCTGTG.TATAAATT.GAGATGGTT.CCTCCCATAAT.T.TATAAGTATA
JJ=   207  MV=                AG.CGATAAG.TTTG.TCTATATTAGACGCG.ATTAGTTCTTCTAAACC.AC.AT.TATCCAAAA.AAATCGT.G.ATTGACTA.CA.TGGTGTAA.T.GATACCT.ATCATACCA.T.C.T.C.AAGAATATGGCATGACTCATCCA.A.T.TAACAA.TTGTATTTGCG.C.A.TAATTGT.AA.G.ATGT.GTAAATT.CCT.TT.TCCG.CTTA.TTAACG.GTGATT.TGCGATA.AGTTAAT.TCA.G.A.AGAC.GAGTTTCGATT.C.T.C.CC.A.TCATAAT.AGGTTGTAC.TA.CG.A.A.ATAATTTC.CCAACATGTACACATAATCT.CGACAAAAATCC.AGTGA.TATGGGT.TTACTTGTAGTTGAATAGAT.A.TTACACCACAATGACTTGT.GGT.TTGGT.ATGTAAGAAAAGGCAAAAGTA.TAGTTTGCAGTTAAAAA.ACTGAAGGAA.ATG.AT.GTCC.TTGGTATTAAATTACG.ATTAAACCCATATTCTCTC.TCTCGCATAGTC.TCTT.CC.TC.TT.TT.CT.T.CTT.T.CTTCGTCAA.TTTCA.GAACAAGT.CACTACAGAT.CTGAAGTGAACCAAGCTCAG.GTTTTGT.CTTCT.C.TTTGA.TCAT.T.CCTTTC.TCAGCAAT.ATAAATTAG.AGTTATATCCT.T.TATAAAGGAT
JJ=   208  MV=                TT.TGTATCA.TAAA.CTAAAAGTTGTTTTG.ACCAACCATATATTGAC.AC.AT.CATGCTTTC.TAGAGAC.T.GTAATATA.AA.GAGTACAG.G.CTCGTCA.AAACGAAAA.A.A.A.A.TACCACGTCACCATACTCAACGA.A.C.TTACGT.TAGA.TACGTT.C.C.ATTGCCA.GG.T.CACA.CGCCAGT.TGA.TA.TTTC.AATC.ACGTTT.CTCA.A.TTGTTGT.AATCTTG.AAA.A.C.TTCA.CATATTCAGAT.A.T.T.CT.A.CACATTT.CTCTCTTAT.TG.GT.T.T.CTTTTTAG.ACCTTTATAAAAATAGTAGT.ATCAAATCAAAT.CGAAA.CGGGTTA.CATTTGGTTATCCACCTCAA.A.AAGAAATCCACGTGTGTAC.ACA.AGAAC.ATAATTACGTTGTTATATTCA.TAATTTAAATTTTAGCG.TTGGTAGATA.AAA.CT.CGAT.GTTACCAAAAGTATAC.ACTATCTAATTCACAACCA.AAAAAAAAAAAA.AAAT.CG.TT.CA.CC.CT.T.ATA.T.AAAGCTTCT.GTTGA.ATAAGCAG.AGTGGAAAAA.AGCAAAATCAAACAAACATA.CAAAAAA.AAAAC.A.TTTCT.TTTT.A.TAACTC.TTCTCTAG.TCTTCTCCA.AATGGAATGGA.C.TAGAGGAA.G
JJ=   209  MV=                AA.TCCTATA.TCAC.TTTAACATAAACAAA.TAAAGGATAGTTAAAAT.CT.GT.TTGTCTGTT.TGTTTTT.C.TCTCTTTT.CC.TGAATTCT.G.TTTATGT.TAATTAGTT.G.T.T.A.CCATGTTTGTCACTCTCTGACTT.A.G.TGTAAT.ACTATTTAATA.A.T.TTATGGA.TT.T.GATT.TCACAAG.AAA.AT.ATTT.GAAA.GAAATT.GTTTGA.TTATGTG.TGGACGT.GTA.C.A.AAAT.ATGGTTAAGAG.A.C.G.AT.C.CAT.AAG..TCAACAAG.GT.GC.A.T.GAGACATT.CTTTGACACGAGTAGAATAT.TGGCACTTCTAG.TATTG.GTTCCGT.TATCGAACAAAACCATCTTT.A.CATGCATTTGTTAGTAAGT.AGC.AAATC.ATTAGCTAATCAAAATAAGAA.AATATAGGATCAGTTGA.ATTTCTAACT.CAA.CT.AAAG.CAAATAAACAACAACT.CCACTCCATTCTCACCACC.TTAAACCAAATT.CTCC.AA.TG.CC.TC.TT.T.ATA.T.AAACTCATT.ACACC.TTCCATCA.ATAAACATCA.AACACAAACCAAAGACAACT.TGAGTAA.CCAAA.C.CAAAG.ACTA.A.AAATGG.CCAAAGCT.CTTCACATA.ACCATCTTTCT.C.TTCCTCATAT
JJ=   210  MV=                CC.TCCAATC.TTGT.TGATTATATTTTTGA.GGCTTCTGCTAGATATA.TA.AT.CGTCTTGAA.AAATTCC.A.GCGTTGGA.TT.TATCTTCA.T.TTACTGT.TTTATATGA.G.A.G.T.TTAATCGGTCTTTGAAGTTTCAT.A.T.ACGAAT.TCGATTTTGGT.A.A.CATGAGT.AA.T.TTAT.GTATGTG.GCC.TC.CTCT.TTGT.TTATTT.TGCTTC.TTGAGAC.TTGCGGA.TAG.A.T.GTAG.CTATCAGTGAG.G.C.T.CC.A.AGTTGCT.GTTTTTGTG.TA.TG.T.G.AATTATCT.TCTTTTTCATTATGAAGATA.TGTCTCTAAAAT.GTTTC.TGAGAAG.GAAGGTCACTAGAAGATGTA.G.GATGGTCACATACGGACAA.ACT.TAAGC.ATTTACTAAAGTCTGTCGCAA.GCACAATCTGTGGACTT.AAAAAGAGGT.GTT.TG.GCAA.GTAAAAATCTGTTTAC.GTCTTCTGTTCACTTTCTT.TCTTGCTCTCCA.CGCA.TC.TT.GT.TC.TA.T.ATA.T.AAGCTTACA.CAGAT.ATTAACCG.AAAACGAAAC.AAAACTTGAGAGGTTCTTAC.TAAAGTT.GCATC.G.TCATG.GCTT.T.CGAAAA.AAACAACG.AACCTTTTC.CTCTTCACTTT.G.TTCTCTTCCC
JJ=   211  MV=                TT.TCATGGC.TGTG.CGATATCATTAGCAA.AGGCTTTTTAACAACGT.CA.AT.GATCCTCCT.TATTGGC.T.ATGGTTAA.GA.CGAATGTA.A.AAACTCG.AGTGGTTTG.A.A.A.C.CAAAAATCAATATCATATGAAGC.A.T.GAAGCA.TGAAGGTTGTT.A.T.ATGAAGC.AT.T.TACA.CGGTACA.GTT.TG.TTTA.TCCT.TTTACT.TACATC.ACATGTA.TGGTTAA.ATT.G.T.ATTG.GTACATAACTA.C.A.T.AT.C.AATCCTA.ATGATTTAT.TT.CA.T.A.TTAGAAAT.TAAATCTTGCCAATGAAATT.AGTCAAATCACC.ACATT.TATTCAG.TTACATATAACTTTCTTTCT.A.TATGAAATTATCTAGTCAA.AAT.CTTTT.TTTTTTGGACAGAAATCTAGT.CAAAATCTATGATATTA.ATTGTCTTTT.TTT.TT.GTCACAGCATATAATTCTAGT.CAACAAAAAGATAAGTATA.TTGCTTTATGCT.ATTT.TT.GT.CA.CA.AC.A.ATA.T.AAATAAAAA.TCTAG.GTTAGACA.TTTGCAAACA.CAAAACAAAATATGAAGATG.ATTCTGA.AGCTC.C.CCGCA.ATAA.C.AATGGT.GGCTACTT.TGCTTCTTC.TTGCATCTGGT.C.TTGGTCATGC
JJ=   212  MV=                TA.GGATTGA.GCTC.TCCATCGAGTTTGAG.TTCTCGCGGAGAAACTC.GA.TG.TAGTCGCGT.GTTTCAA.T.ATCGATCT.CT.TGGGGTTT.T.CTGGGAT.TGAGAACCG.A.G.T.A.CCGAGTGAGAAAACATTGTCTAT.A.G.ACGCCA.TTTTACGACGA.T.A.ACCATGT.AC.A.GAAG.AAAAAGA.AGC.TT.CACT.AGAA.TCGCAT.TGCGAA.ATTTGAA.TCTCTCT.TCG.T.T.CTGG.ATAAGAAAATA.G.A.G.CA.A.TCGGAGG.TTTATTCAA.TC.TC.A.G.GAGGTTTT.TGTTCTGTTAGCTCTAAATT.ACAACAATTCGA.CCCGA.CTTCGAA.ACCCGGTTTCTGTTCCGGGT.A.CATTGTTTGTTCACTAAAA.TAA.TTTAT.TTAGCTCTAGTCGGCCACCTT.CGCTGCATCACACACAC.TTAAGTCCAA.ACT.CC.GTTG.TAACGTTATCACTATG.TCCAAACAAAACATCCTTT.TGCTTTTACACG.TCGT.TT.TG.CT.TT.CC.C.TTT.A.ACCAAAAAT.AAACT.CTTTATCC.CAACTAGTGA.ACACTTAAATCATCGCTACC.AAACATC.TCCAC.C.GAGAA.ATGT.C.GAAGTC.TTGTTCAA.ACCTCGCTT.CATGCGCCGTC.G.CCACGCTCTT
JJ=   213  MV=                CA.TAGTCTA.CAAT.TACCTTGGGTTTTTA.TTCTAATAATTTACTTA.TG.AA.ACTTTATGA.GATTTCA.T.TTCAAATG.AC.TTCATATA.C.ACATATT.TCAAAAGTA.A.T.T.T.AGTTTTGAATAACATTGGATTTT.A.A.TGAAGT.ATTTAAATTTT.A.A.AATATAT.TA.A.GCAC.AATTAAC.AAA.TA.TAAG.ATTT.TGAATA.ACAGTG.CTATTTA.ACACTTG.TAG.A.A.ATGG.GTAAGTCGAAA.C.T.T.CT.A.AGATTTC.AAAGTCAAA.AG.AC.A.A.CATTGTTA.GTTATTGACATTTCTTTTCA.AACTGAAATTGG.AGTTG.ACGCCAT.AAAAGACCAATAGGCCAAAA.A.TTAAAGGGCATATACACTT.TTT.CTGAG.TTATAAATTTGTAGCCTCAAC.TCTTAAGGACCCAACAT.TGACTCATAT.GCT.AA.ATCT.AAATATCCCCAAGATA.CTTTTCAACGACAACTATT.GATGTTCAAAAA.TAAA.AT.AA.GG.TC.TA.T.ATA.A.GTTTAGGCA.ATTTT.GTGACTAC.AATTTAATAT.TGATTATAGAAAAGTGAATC.CACTTGA.CCTC..C.TCTTG.GAAC.G.CGGCTA.TGTCTCTT.GTGCGTCCG.ATCTATCCTTT.C.TTGGCCAGAA
JJ=   214  MV=                GC.AAGAGAT.AAGC.TAAAAAGAAAAACAG.AAAAAAGCTTGATGACC.AA.TT.CAACGATCA.TTGATAG.T.GGCAAAGT.GC.GAGCTGAG.T.CTTTGTT.ATTTGCTTT.C.A.A.C.ATAAGTCAAAGTCATCTGCGGTT.C.A.TCTAAA.ATCAAACGATA.T.C.AAGTGAC.AC.T.GAAA.ATAAAGT.GTC.AA.GTCG.TTGT.TACTTT.CTTCTT.TCTAAGT.CAACCTA.CAC.T.A.ATAG.TCAACTCCACT.T.A.A.TA.T.ATTCTTC.TTCGACTAA.TA.TG.A.A.ATGGCAAA.GAAGTCGTATTTGAATTTTT.CCAAAAAACCAA.CGGAC.AATGCAC.TTATCTCTTAAAATTCAAAT.T.TGTAAATCAATAAAAAGGA.ATC.TTGTA.GGCTTGTAGGTAATTTAGAAA.CCGCATTCACACGTGAA.ACTTTGAAAT.AAA.AC.TAAA.AGCTGGTTTACAAGAA.AACTAATAGGGAAACCAAA.AATATGAGGTTA.GGCG.TC.TT.CT.AT.AT.A.TAT.A.TCACAAACT.TGCAA.TGAAAAAA.AAACGCAACT.AAGGAGAAAATGGGTATGAA.GTCTCCA.AATAT.T.GCTGC.ATTT.A.TGTTAC.CACTGCTT.CTTATACTT.TTCACGCTTTC.C.TCTCAGCTTA
JJ=   215  MV=                AA.GTCGTGG.GATG.CCATTGAAGTTGCGA.CGGAGTTCAGCAACTAT.CG.CG.ACGATTCCA.GAAAACA.A.ACTTTTTT.TT.TGTTCTCT.T.ATTTTGG.TTCTGCCCA.C.G.G.C.TTGGACTAGAGTATCGGTGAGGG.G.C.TTGAAT.TCTTCTTATAA.G.G.CCGAAGC.TA.T.ATAT.TAAATTT.ATT.AA.CGGG.CCAT.ATATTG.AAAAAT.ATCAAAT.AGAAAGG.GCC.C.A.TATA.ATCAAAGCCCA.A.T.A.AG.G.GGATGCA.TTGGTCAAA.GG.GT.T.T.GAAACTTT.GAATTGAATAGAGTTAACAA.TGGTGGTGCAAG.GCAAG.AAGGAAA.TAATAATAATGAGAACAGCT.A.TTGTATGTTTGTAAATCCC.ACA.TGGGA.GGAGTTAAGGAGTGCACGTGC.ACACGTATGTGTGTCTT.CTTGTCCTTT.CTT.TG.ATGG.TCAAATATAGAAGAAG.AGTTATTTGAGAGAGAGAG.AGAGAGGCTCTG.GAAA.TC.TT.GT.GA.TC.C.ATA.A.ATTGTCTCT.CTTCT.TTTCCTCT.GTTCTCATAT.ACAAGGAAAAGGGCTTCCTC.TGTTCTG.TTCCT.A.ATAAA.TATC.T.GAAATC.AAAAACAG.AGAGAGTCT.TTTCTTTTTTT.C.TTTCACTCTA
JJ=   216  MV=                TC.TCTCTCC.TGGT.CAGGATTTAAAGAAA.GTTGTTTCTATCACTTG.AA.AA.TTCTCCACT.AACTTGA.T.GAGAATAT.GT.GTGATGGA.A.TCGATCT.AGCGAACAT...A.T.A.CTAATCAAAAGGACATGCCTAAA.A.T.GGGACC.CTCTTTGCACA.A.A.AGAAGTT.TC.A.AGAT.ATTATTA.TAC.CC.ACAA.AACC.AAATCT.TCTTTA.ATCATGT.CTAAATC.ATT.T.T.AGGC.ACTCTTAACAA.A.A.C.AA.T.AATGTTA.TCATCCAAT.TT.GT.C.T.ACACTTTG.GTATTGATTCGTTACAAGTG.AATGTTCTAGAC.CACGT.TTGTTGA.TCTATTATGTAGTTTTGTAT.T.CATCCTAGCTACATTTATA.TAT.ATCCA.CTTATTTCTTAACTACGGTAT.GCATTATACATGTTTGT.ATTAATGTCG.CCG.AT.AAAA.GTTTCGGACCCATAGT.GATGAATAATCATTCTCGA.TTATTATTGTTA.AATA.AA.AC.AC.TA.CA.A.GGA.A.TAAGATAGA.TCAAA.AACGAAAG.CTCCTTTGAA.AACAATCTCAAAGAACAAGA.AAATATG.AGAAG.A.CTCTT.TCTC.T.TCTCTC.TCCTCTTT.TTATTCTTT.TACTCATCCTC.C.TCCTCAAGAT
JJ=   217  MV=                CT.TCATCAG.ATAA.CGTAATTTAGTAAAA.TAACATGTTATCAAGCA.AA.AT.AATTTATAT.CATATAA.T.ACCATAAT.CC.ATAACTGC.G.TACTTTC.TAAGAAAAT.A.A.A.A.CTTTTATTTGTTACCACGAAAAT.T.G.TAAAAT.AAATTGTGAAT.A.T.CTACCTA.AA.A.AACT.CAATCAT.TTA.CC.TAAT.TTAT.GAAAAA.TGTAAA.ATTAGAC.GTCAACA.TCT.T.T.CAAA.TAGACGTTCAA.A.A.C.AT.A.AATCAAT.CAAAACCGA.CA.CT.A.A.TACTATGT.TTTTGTCGATGTTAAAGTTA.ACATATACTGTT.TTTAT.AATTTTT.TAACAACGTCGGTTACTCTG.T.TCAATGGAATGTTAAATGT.AAC.ATTAA.ATTATTATATGCTTTTGTTAG.AAATATTAAAGTTTCAA.ACTTTAAAGT.TTA.AG.AACA.CTAATAGTAAGTTTTG.GGTCAATTTTATTTGTTAA.AGAAGTTTTGGG.TCCA.TT.TA.CA.TG.AC.A.TTA.T.TTATATCAT.TTGTC.AAAAGGCC.CAAACGTCTT.TTTCAGTTGCTCTTTCTTGG.TGGGAAC.TGTTT.G.AGCTC.GAGT.T.CTATGA.TGAACGTG.AGCCGGCCG.GCGATTCACCC.G.GTTGATGCTC
JJ=   218  MV=                TT.CCGGTGG.CAGA.GAAAAGACCACATTT.TTTTGGTTTGCCCTAGT.AA.GA.AGAGATTTG.AAGTTAC.C.AGTGCCAT.GG.AGGCCATA.A.CAGATAG.AGCTAGGCA.T.C.T.G.AATGAAATGACCAGAGATAGTCC.C.A.CATGGT.AACAAAGCTAT.T.G.ATGCTAC.TC.C.TTCC.TTCACTT.CTC.CT.TCTT.CATC.TTTCTT.CTTCTT.CTTCTCT.ATCTCTC.CTT.C.T.CTTC.CTTCATCTGCA.A.T.T.AC.A.CCAATTC.CTTTACAAC.AA.CA.T.C.ATTCAACA.AAAAAGAAACAGTTTCGAAA.TAAAGCCAGAAA.CTTTT.ACCCATT.GTTGCTTGAGAGAGAGAGAA.A.TCGATTCTTTAATTCACTA.CCA.AAGTG.TTCGGCTTTAGGGTGTTTTCA.ACTACTTAAAATCGAGA.ACGTTTTAAG.ATC.CT.TAAG.CGACGTCGTTTCTCTT.TTCAAAGCTTAAAACTACG.TCGTTTACTCTC.TGTC.TC.TG.AT.GT.AT.C.TTC.T.TCTCCTTCC.TCAGC.CACAGAAC.AAGCTTTGAT.TCATCATTTCTGCGAAAAGA.ACAGAGC.TTTGG.C.TTGGT.TTCG.T.GTCTTA.GGTACTGG.TTCTTACGT.AGCTTATGTTC.T.TTGTTTAAGG
JJ=   219  MV=                AA.ATTTAGG.GCTT.TGAATCCTACAGATC.TTGAAGTGATGACCAAA.AC.GC.GAAGATCAA.CAACATA.T.CAACAATA.AA.CGCAGAAA.A.CGAGAAG.CAGAAAAAA.C.A.T.T.GTCGAAGTATGAGCAAGGAAGAT.C.G.GAACCG.TACCTTGAGAA.A.T.GGGAATT.TT.C.GAAT.TAGGGCT.TTT.GA.ATTC.GAAG.CGAAAT.TAGGGG.AAGTGAG.AAATTTG.GGG.G.A.GACG.GTCTCGTGACC.A.T.T.AA.A.TGGGAAA.AGAGTAAAG.AG.AG.A.G.AGAGGGGC.AACGACCCAATTAAAATACG.ACACGTGCTAAT.CTGTT.GACCGTC.AAAGGACTTAATTCTCGTCC.A.TAATTTTAAATTGAAGTGG.GTG.AAATG.TGACGAATCATAAGTTAATAA.GGTCATTCATATAATAC.AAAAATATTA.AGG.GG.GCAA.AATGGCAATATAAGTT.AAGTTTCCTTGGGGTAAAT.GACGGATTTACC.CTTT.GC.CC.TG.AA.CC.C.ATT.T.CTAGTCCCC.TTTGC.CCTTTTGA.TCGAATTGAT.CGGAGAAGGCCGGAAAAGCT.CGAAGGT.CCGTC.G.TCAAT.GGGT.A.GCTATG.TGGAGCAA.GCTCGTGAA.AATCACGTGAA.G.AAGAAGGTCG
JJ=   220  MV=                AA.GAAGGTA.AGAT.TATTTAATTAAAAGA.TAATTACATAAGATATT.TG.GA.TAATTTCGA.AATATCA.T.ATTTTTAG.GT.TGCCAAAA.T.AAGACCT.ACTCTTTAT.A.T.TAG.ATTAGGTCTACCATCAAATTCTT.T.T.TGCAAA.TAGAAACAGGA.A.A.ATTCTAA.CA.A.CTTA.ATATTTT.CTT.TA.AAAA.CTTA.TCTCAA.GCCAAA.ATCCAAC.GATATCT.ATC.G.A.TATG.GTATTATCAAT.C.A.A.AA.G.ATTAATA.TTGCATAAA.TG.TT.T.T.GATAATTT.TGTTAACAATAGAATAAGTG.TGAAATTATGAA.ATTAA.CTGGATT.CTAATTCTATCCCTTGTAAC.T.TGGGAAGGGTGTTAAGTGT.TAA.CACAC.TCGGTAAATCACTCATGGACT.TTGAATTTTATATTTGG.GCCCATAATG.GAT.CA.ATCG.TAAACCCATCAAAGAA.GCTCAAAACATCTAATTTT.ATTCCATTTTTG.GCAC.CT.CA.AA.AT.AT.A.TAA.A.CATTTATAT.TATTG.CGAAATTT.CCGATCATGG.ATTCGATACCACGGAAGCGA.CCCAAAT.CGGAA.A.CCAGA.ACGG.G.CAGAAC.CCCTAAAT.CTTCTTCTT.CTTCTTCTCCG.A.TCAGATCAAT
JJ=   221  MV=                GC.TCGAGCC.CTTA.CGCATTTGCTTAATT.GCTAGTCGTCAAAGTTT.TG.TC.ATTTTATGC.AAATACT.A.AAAAAATG.TA.GAAAGCAT.T.TCCTCTT.TATTTTTGG.G.A.C.A.ACCAAGAAAGGAGCATTTCAATA.G.T.GTATAC.ATAGACAAAAA.T.A.TTTCTCA.TT.T.CCTA.TATTTGA.CTC.TT.TAAA.TCTT.TAATAG.CTCTTG.TAATTTT.TTCCATT.CAT.T.G.TAAT.ACAGCCATAAT.G.T.T.TA.A.AAGGAAA.CTGTCAATT.AT.AA.A.C.TTATACTA.GAATATAAAATATGGTATTG.AATTGAATATTT.TCAAA.AATAAAA.TATTAAATTTACGAAAAGAA.T.AAAAAAACTTAAAAATCTC.TCT.CTCCT.ATCTCTCAACCACAACTTATT.TTTCATGTCAGTATCCA.CCAACACATA.TAT.AC.GGCA.TATAAAAGATTTTAAT.AAAACCTTGGAACTATCTA.TATCTATTCAGA.CACA.CA.CG.TC.TA.TA.T.ATA.T.ATATACACT.CATAT.ACTACTTT.CACTGTATCA.TTCTTGTTTTCTCTAAATTT.TTCAAAA.AACCT.T.TAGAA.TTTT.C.ATTTTT.TTACGATT.CCGATGTTA.ACTGTTTCTCC.G.GCTCCAGTAC
JJ=   222  MV=                TC.ATCGGAA.TTAG.GTTTACATGGGAATC.TCCTAGTATCATTTAAG.GG.GT.TTTCAAGTT.TTTACTC.T.CTTGAGTT.TG.TCATAATA.A.GCGTCTT.TGATTTGGT.C.A.G.T.TGAGTCTTGTGTATATTTTCTGC.A.T.ATCTTA.TCTGGATCAGT.T.G.CTTTTTT.TT.T.TTTA.ATATAAT.TTG.AT.TGCT.TATC.CTTGCT.TTCATC.TTATTGG.TTATTGA.GTT.C.T.CCAA.TTTATCGTACC.G.C.G.AT.T.CAAACCG.TACTTAAAT.GT.TA.A.A.CCGGATAT.TATTAAATCGATTGAACTGA.ATAAGATTCGGT.TCAAG.TTTGGTT.ATATTTTTCTTAAGGCCTCT.G.ATTTAGTTGGGCCTATTTA.CGA.TCTTA.CAAGCCCAAACTTATTGCCGA.AGATCCATTATTGAAAA.GTCTCGACGC.GTG.TA.AGCT.TACTATATCCCTGTTG.CCAAACAAGGCTTTTGTCC.CTTGTAGGGCCA.ATCC.TT.TA.TT.TG.GC.T.ATA.A.ATAAAGGAT.GTATGTCTTCTAAA.CAAACACTTT.TTCTAATCGGAGAGCTTCGA.AGGGTTC.TGAGA.T.CTCGC.GGCT.C.CTTCGA.TCTTCTCC.GCTCAACTA.TTACCTCCGAT.C.GTTGGCTTAT
JJ=   223  MV=                GT.CTACTGC.GCAA.GATCCCTGATGAGCT.CAAGTTTGATCTGAACT.GTCTG.TTATATACA.CATGGTA.A.GATCTGCA.GC.AATTGCAA.G.AAGAATG.TTGCTAAAC.C.A.A.A.AGCTAAAGTGGCATCTCCTGATG.A.T.TGCCCT.CTTGTTGGTTT.T.T.ATGATTT.AA.T.AGTT.TAGATTA.TCA.GA.ATTA.GAAC.TCTTTT.GTTGAC.TTGTTGC.TCTTAAT.CTG.A.T.AAAT.TATAAAACAGA.T.T.A.TT.A.AAATGAC.ACAATCGCG.TC.TG.T.T.CTATACGA.CATACTCGAGCTCATTAGTT.TTGCATCCAATA.CCAGA.TTCATAA.CATCACAACAGAAGAGGTCT.A.CAAATGTATACTATATAAC.TTC.GGGGT.CAAAATGAAATTATTCTTAAG.GTATGGGTCAAAAACAG.AAAACGAAAA.TTA.CA.ATTT.AATAAGTTCATTATTG.AGAAATTTGCAGAAAAAGA.CCTTTTCGATTT.CGTC.TC.CA.TT.GA.TG.A.TAT.T.CGATAGTTA.GTGGC.TAATTTGC.TATCATCTCA.CTGCTTCAATTTTGGCTCCT.CATCGGA.AATGG.C.GTTTT.TACT.C.AACACC.TCGATTTC.ATCTCACCT.CCGATCTTCTT.C.CCAGGTTTTG
JJ=   224  MV=                TT.CTTGGGC.TATG.ACTAAAGCTCTTCTA.AACTATCGATGTGGGAC.AA.TT.CAAAAAGAA.CCTCTTG.A.ACAAAAAC.GC.CTATGAAA.G.ACAAAAC.ATCATAAGT.T.G.T.C.GTCGTGCCTTAAAGCACTGAATT.C.A.ATCTGG.GTAGCTTTAAT.C.T.TTTGAAT.TT.C.TTCT.CTCTTTC.TCT.AC.GAAT.AAAA.TATATT.CATCAT.TCTAAAA.AAAATCA.CAG.T.C.AAAT.TTAGTAAACAC.T.T.C.AA.A.GTTTATA.GCTTAGATT.AT.TA.T.T.TAGCTACG.GACATGAATACAATGCCAAA.ATGAGAATTCTT.ATTGG.TTGTTGT.TTGATGTAACAATATAGAGC.A.GGTACAGAGAGGATAAGCA.AAA.ACACA.AGATAACAAATAAATCTTTGC.TCATTATATGTCCTCAG.CAATAAACCT.AAA.TT.CTCT.GTCTTTATATGTGAAT.TCCACAATTAATTATGCTT.TAACATTTTTTT.TATC.TT.GT.AT.TC.TT.C.AT..T.ATAATCAGC.TACTT.CAAAGTCT.TAACCACTTC.TTGAAGTGTTTCACTGTGGA.GATTTAT.ATAAA.C.TGCAG.ACCC.T.TTTTGT.TTAGTAAA.CAGTCACAG.AGCAAAAATGG.A.AGAAGCAAAG
JJ=   225  MV=                CA.TAATGAC.TTGT.TGTTTCAGACTCTTA.TCAACAACAACAGTGGA.GA.AA.ATGAGTCTT.GGACATT.T.GACGACTT.TT.GCTGGAAA.A.TCTGTGA.AAGTCATGC.C.C.T.T.TGATCACCAAAAGTCTCTTAAAG.C.C.ATTTCC.TGATACATGTA.T.A.AATCAGC.AA.C.TTCA.GAAACAA.ATC.AA.ATCG.GAAA.CGGGGG.AAGAAG.AAGAAGA.AGAGTAA.CTA.A.T.CGGA.GGAGGGACCGG.T.G.A.AG.T.CACGGTG.GAGGGACCG.GT.GG.A.G.TCACGGTG.GACTAATCGTCGGCTTTTTG.GTCTCTCTCTAG.ATTTT.TTTAAGG.TTTAAAATTAATTTCAGACA.A.GCTTCGAACCCGAGACATG.GAA.CCCCT.ACAGACACGTGAGTTTTTAAT.AACCGTTCAGACCAAAC.AGGAGTAACA.ACA.AC.TGTT.TGAGATAGTTTTGTTG.AATAACCGAATTAAACCAA.AGTGAATACAAA.ACCG.AA.CC.GA.GA.TT.T.ATA.T.TTGTAAAGA.TACGA.CGACGCCT.TTGACGAAAA.AGGAGACGAAGAAGATCCAA.ACACGGC.GCTAA.G.CTAAG.CTCC.G.TTCTCC.TCCTCAAA.ACTATCCGA.CAAAAGACAGA.A.GCAGAAACCT
JJ=   226  MV=                AA.CCCTAAA.CGGA.TCGGGTCGGGTCAAC.GCTTAATGGATCGGGTT.CG.ATATGATCGGTG.TATATCC.A.GGTTCCTC.CG.ACTTGTTT.T.TGTCTCT.CGAAGACGA.C.C.A.C.CGAGTGACCTTCCCGTCGAAGCT.C.T.CGCGCC.GCTACTAATCC.G.G.CGGCTCC.GG.C.GCCG.ATAACTG.CCA.CG.TGGT.GTGA.TCTGAT.TGGTGA.TAAGGAA.GGCGCCA.TTG.G.T.TTTT.TTAACGAGATT.C.G.T.TA.A.CGATGGT.GAATATACT.AC.GG.C.C.TTTTTATA.AATATGTGGCCCAAAAACTC.ATGATCCACACA.CACCA.CGACACA.ATGTTAAAAAAACAAAAACA.A.ATTCCTGAGAAATTATCTA.AAC.GCTGC.GTTTTATCTAGAGGGTAAGTG.GAAGTCCCAAAACAGTT.TTATGGCCCG.CTT.CA.AAAT.TCAATCGTTAGTAAAC.CGGTTTGGTAATCAGTTCT.AAACCAGAATCC.CACC.GG.TT.TG.CA.TA.T.CTC.T.CTCTCCGTG.TAGGG.TTTGCGAT.TTGCAGAGAG.GAGTGAGAGTAAGAGTGAGA.TTGAGAA.TCAGC.T.GAAGC.CAAA.A.CGAGAA.GATGAGGA.TCTCAATTT.CGAGTGTAGTT.T.CATCGACGAC
JJ=   227  MV=                GA.GTAGATT.GATT.GAGTAACGGGGTCAT.TAGTATATATATACATA.GG.CA.TGTGCACAT.TGATCTT.T.TGAAGAGC.TT.TTAAGCCG.A.CCAATGT.TTGTTGAAG.A.A.G.G.ACATGTAAAGGTGAATAAAGCGG.A.G.AAATCC.TCATCAGCTTC.A.T.CAAAAGC.GT.C.TCAA.ACTAATT.ATA.AA.TGAT.ATAT.GTGATC.CATTGC.ACTCTTA.CAGGTGA.AGG.A.A.TCGT.CTTGCTCTGAT.T.T.T.GG.C.GTTGGTC.AAATTGTGT.GG.GG.A.T.TATTAGCC.TGAGTTTTTAGATAAACTAC.TCTCTAACTCTG.ATTTT.TTTATCA.TCCTGTCAAAATAGTTTTAG.G.TGAAAAGATTTAATACTAC.AAA.GTTGT.AAGAAAAAACAAATCCTATTA.TGCATGTTACGGTCCAC.ATTAAAAGGC.CGA.TA.TAAT.TGTAAAGCCCATGAGC.CCAAGAAAGCCCTAAAATT.TAATTAGGGTTT.CAGT.GT.CT.TC.AA.AT.T.CAC.C.TATCCTCAG.CCTCA.ACTCTCTC.CTCTATCCAC.TCTCAGCCGGAAAATTTTTC.CTTGATT.CATTA.C.GACAG.AGAG.A.ACCATG.CCGGCGAA.ACAGAGGAC.CCCGAAGGTCA.A.CAGAAACCCT
JJ=   228  MV=                GA.TCTGAGG.ATTC.TGTGAAAGTGGCAAC.ATCTCTAAAGAGATGTT.TG.AG.CTCAATTTC.GCAGTGC.C.TTCAGATA.AA.AGACAGTG.G.AACATTG.GTTGGGACA.A.C.A.T.CTCTAATCTTCTTCACCTATGAA.G.A.CTTATT.GTGTGTTTATG.A.T.TTGTAAA.AG.T.ACAC.GACACTT.CTT.TG.TCTC.CTCT.GAATTT.GATTAA.ATAAGCT.TTACCAG.ACT.C.G.TCTG.ATTATGTTTAA.T.A.T.AG.T.GGTCTAG.ATTTCTTAAACC.TT.G.T.GAGGACAA.GCTTGCTAAACCCTCAAGTC.CAACTGCTAACC.AAAAG.TTGTCCA.AAACACTGCGTTTTATTGGA.A.ACAACGATGTGCCAACGTG.GCA.TATTT.GGAAGACTCTCCTCGTCTTTT.TCGCTGGACAACCATAT.AATTATCTCA.GCT.AC.TAAC.CAACAAATAAAAAATC.AAAATATTATTTAAATGTT.AATGTTGTTCTC.TCGA.AT.CA.TT.CC.TT.A.AGA.A.AGATTTTCA.CTTTC.CAATTTGC.TTCACTGTCT.TGTCGATTCTGCTTCTCCAA.AAAATTT.CTTCT.T.TAGTT.CTGA.G.TTTTTC.TCTGTTCT.GAAAAACCC.CAAATTTTGTT.T.TTTTTGGCCA
JJ=   229  MV=                TT.CAAAGGA.TTGT.CATAAATGCTTTTAC.TCAAATTATTATCAGAA.AT.AC.CAAGAAAGT.TTTGCTT.T.TTGCCCGT.CA.AATTTCTC.A.GGTCAAA.AACCATCAA.A.A.G.C.TCATAGAATTGCGTCAAATTCTC.T.C.CGAGAG.AAAACAAAACA.A.A.ATCGAGG.AT.T.AGGG.TTTTGTT.CAG.CT.TACT.TGAA.ACTGAA.GAAGGG.AACGAAA.AAGATTG.CAG.C.T.TGAT.GAGACTAAGCT.C.C.A.TC.A.CAACAGA.AGAATTATC.AT.TT.C.T.CTCATCCT.CATGACTTCGTTATCTTCTT.CTTCACAAAGTC.TCTCT.CAACGGC.TTAAAATCTAATTTCAATAA.C.CGACATTAAACCAAAACAA.ACC.GAATC.AAACCGAACAAATTGACTTTT.ATCATTACGTGGAAAAT.TAGCGTGACC.TTA.AA.GTCC.GTGCCAAACCGTGTTT.CGTGGGCCCAATTACATAC.AAGTCACGTTTT.GTTG.GC.GG.CC.CA.AT.A.AAA.C.AACAAACCA.CCAAG.AATAAACA.ATCGCGCCTT.AAAACAACGAATCTCCGGCG.AAATCAT.CATCT.T.CTCCG.GCGA.T.GAAGAC.GACGGCGA.CGTCGTTTG.TAACGGGAGAG.A.GAGTTGTAGT
JJ=   230  MV=                TT.TCGTAAC.ATAT.TTATTTGGGATTTAG.CTATTTATGATGAATAT.CT.TT.CATTCAAGA.AAGAGGC.T.AGACATGT.GA.AAATAGGA.T.CGAGCTA.TGTGTAAGA.T.C.G.G.ACCAGGCCGATTGAGATTGCTGG.T.T.GCATGA.GTCCATCAATA.G.T.CCCATAT.TT.A.TTTG.CATTACA.ATG.AA.ATAG.TGGT.TACAAA.TCGTCA.AATCCAA.TGAGTGT.CCA.T.C.ACAT.TTAACAATTTT.T.A.C.TT.T.AATTTTC.TAAGTAACT.TA.AC.T.T.GTCAACTT.GAGTTTGATTCTCTATACTT.TCATAGCCAGAA.AAGCA.CATGAGA.CATGACTAATGTGATTATAA.A.AACTAGAAGAAATCGTATG.GAT.GGGCC.GACCAAAAAAAAAGATGACCG.TTGAGATTTAAACGTTA.AGCTTTAAAG.CTT.TA.CAAG.ACATAAACGTTGCGGA.CAGAATCGGATCCTTCCAG.AGCCTCCCACAA.ACTC.AT.AC.AT.AT.AA.A.TAC.A.TGTGAAGTA.GAATC.AAAGCAAG.AACAAGAGTC.CAAGAATAAAAATCAATCAG.AAAGAAG.ATTGA.A.CATAG.ATCT.C.AAGAGT.CAAGATCG.ATGGGTTTG.GTTGTGGTCAT.A.TCTCTGCCTC
JJ=   231  MV=                TA.ATTTGGC.TCTT.TGAAACAGAATGAAG.AGATTTAATGATTAATT.AT.TG.ATGGCTACG.CCCGTTA.C.TCCAAAAA.TT.TAAAGGTC.C.AAAGACT.TCAAACCAA.A.T.A.C.AGCGAATTTTTTTAATACTTTTC.A.A.TGAATA.CCAAATTCGTG.A.C.AACAACT.TC.A.AAAC.TAGAATA.GAA.AT.CGAT.TTGG.GTGAAA.ATCAAA.TTTAGGG.TTCGTCA.AGA.A.A.CCTG.AGATCAATTTC.G.A.C.TG.G.ATGTAGA.TTTGGAGGA.TT.CG.A.G.CAAAGGCA.AAATGAAGTTAATAGTTGCG.TTTAAAAAGAAT.TATTA.ATCATTT.GATTTTAATGTTGATTGAAA.A.GAATGATTTCTATTTTTTT.ATT.TTTTT.AGAAATAACGTGCTGAGTTGT.GATTAATAACCAATATT.GTAACGATTA.TGA.TG.TGGA.AACAACTTTTGACTTG.TAGGATTTTCACTACCATA.TTAATATGCTCT.GGAA.CG.CC.TA.TA.AA.T.ACC.T.TCAACATAC.ATATT.GTGTCATA.TTCATCAAGA.GCACTGCAAAAGCACTCTAA.ATTGGGG.TGAAA.A.AGCAT.TACC.A.AACACC.AAATAAAT.ATGTCTGAT.CTGAATAACTC.A.TCATCACTCA
JJ=   232  MV=                TT.CTAAGGT.TGGA.TGCAGTTGGACAGAT.ATGGAGGAAGGAAGGTC.CA.CA.AGGGTTTTT.CCGAGGA.A.GCGTCCCA.AG.GGTCATGT.G.GTATCTT.CCGGCCTCG.G.C.A.C.TCACCTTCATGGCCGTTGAGTTC.C.T.TAGAGA.TAACTTCAGAG.A.G.AAAAGTA.AT.A.ATAA.TAACAAT.GTC.GT.CTCA.AATT.TGAGCA.TAGAGA.GGAAAAC.ATCTTCT.ACT.T.C.AGTG.CATGAAGGTTA.G.T.G.AG.G.ACTAGCG.AGATTCTTG.TC.TC.C.A.AGTATAAA.GAGTGAGAGGAGCATTCACA.AACTTGTCTATA.AATGG.CTCAGTG.TTTTGTTTTCTCTTCTAAGA.T.ACTGTGAACAACAATCTGA.TTC.CTTAT.TAATAAGATACTGTACTTAAT.CTTTAATTTTCGTTGAT.ATAAGCCTGG.TGA.TC.CCTA.AAACTAAAGTATTAAG.AGAAAGAAAAATTGAATTA.TAAGTTTATTTA.TTGT.TT.TG.TT.CC.TA.T.ATA.T.ACATCTCCA.AGGTC.AAATCTTG.GACAGCTCGA.ACTGGGTATGCGTTTAAAAT.CGACAAA.AGAGA.A.ATAGC.CTAAAC.CCTAAA.AACCAGAG.ATGGCGTCT.TCGTCTCGTTC.G.GAGAAACGAT
JJ=   233  MV=                GT.CACTAAT.CAGA.AGAATAACATCTCTT.AAGTGCCCTATTTTGCT.TC.TA.TTAGATACA.ACACAAA.A.GATTAGAA.GA.ACACATAA.A.ATTAGTC.TACTTTTTA.A.A.A.A.GAGATCTAGTATACCTCTTTTCC.A.A.AAGATT.TTTTTATTTAT.T.T.AATCAGT.AA.A.TAAA.ACCACTG.ACA.TG.AAAT.TGCA.TGTATC.TTTTTT.ACGTAGT.CCTACAT.TGT.T.T.ACAC.CTTTTTTCAAA.A.C.A.AT.C.TATTTGG.TTTTACCCC.AA.AA.A.T.ATACAACC.CAAAATTCAGGATTGCATAG.TTGTCGAAAACC.TTTGT.TACCATT.ATTTGTAAAAAATTTCCATT.A.TCATAGCATTCCTTTTCAT.CCG.TACAC.CATTGTTACTTTTTAAAGGGC.CATAGTAGAAAGAAGAA.AAAAACATTT.CCT.AT.TATT.GTTTTTTGTTGCTTTT.AGCAATTAGCACAACGTTC.AGCTCACCAAAT.CACA.TC.AC.AT.CA.TA.T.ATA.T.ACCACATTG.ATCAT.CAAGTTAC.TTGCACTATC.AAAAATCTTTCGTCAAAAAA.TTAAACT.TTCAC.A.CGTTG.ATAT.A.TTGAGA.ACAAATTT.TCTTCCACT.TTCTCTTTATC.A.TCAAATACCA
JJ=   234  MV=                CC.TGCTTGT.CCTC.ATGCATCATAAATTT.TTTTTTTCTCTTTCTCG.TC.AC.GCATCATGC.ATTCTAA.C.CGTAACCT.TT.GTCGTTTA.T.TTTCTTT.TTCCAATAT.A.T.T.T.AAAATTAGTGGGAACTAAAAGAG.T.T.ACGTTT.GTTGCAAAAAG.A.A.AAATGAG.TT.A.CATT.TGTAGAC.AAA.AA.GATG.AAAG.AGAAGT.ATAGAC.AAATAAA.ACAAGAA.GGA.A.A.AAGA.GAGAGTTGCAT.T.T.T.TG.T.TAATGTC.ACGAATCAA.AA.GT.A.A.TTCTTCTT.TTCAAGATAATTGAATTTAG.AGTTGTAAATGA.TCATG.AGAACTT.AATGAACGTGTACCAATCAA.A.CGCAACAGATAATATAGAC.AAC.ACAAT.ATAAGAAAGTTAAATTGTTTA.TACGAAAATTTTAATGA.CTCGGTATGC.ACA.AT.TGCT.TTTTGATTAGTTTATT.AGAGAGAGTGAGAAATTGG.ATGCAAAACACT.CCTC.GA.CC.AT.GT.GT.A.TAT.A.TACCATCGC.TAACT.TAAGACAT.ATATCAATCA.ATCCCACAAACCTAAATTGA.AAACAAA.TATAT.T.TCCAC.CTGA.A.ACAACA.TAAACAGA.ATGGAACCT.TCAAAACAAGA.A.GTTCCAAAGC
JJ=   235  MV=                TC.ATGAATA.TTGG.AAACGAGTAATGATG.AGATGTAGACTCTTTGA.AT.TT.TGTTTTTGG.GATTATC.T.TGTCCAGT.TG.CATTTGGA.A.ATATAAT.CGGTTGATG.C.T.G.A.AAGATCTATCATTCATAAAAAAA.T.C.TAAAGG.AATGGGGACTA.A.T.GCAATGT.AA.A.ACAA.TATCTTA.TCA.AC.AACG.TATA.ATGGAT.CTACAC.AACTATG.ATCAAAC.TGA.T.G.CATA.CCACCCAGAGA.G.A.C.AC.T.CTGTCTC.AAAGTTTGT.GG.AG.C.C.TCTTCTTT.CACAAACAAACAAGACAAAA.ATCTTGTCTTTT.CCCTT.TCTGTGA.TAGAAAAATAAATTAACAAT.T.CCTAAAAAATAGTCTAATC.AAT.TTCAA.GACCTCAAGTTGCAAAAGCCA.ACTAGCTGGATAGTTTT.GTTTCTTACT.CTA.AT.TTTC.TTAAGTCGCTCACATG.CTATTTTATCTCTCGGTAT.ATGTAATTAGTA.ATAA.CT.TG.TT..C.TA.T.ATA.A.ACCATGTCC.TATAT.CTCTCCTT.CACATTCATC.CCAAAACATTACAAAACGTT.ACAATGG.CTTCT.A.AGGCT.CTTG.C.AGTTAC.AGCTCTTC.TTATTACAC.TTAATCTTCTT.T.TCTTCACCTT
JJ=   236  MV=                TG.TAACGTT.GAAT.GGAAGAAACATATGC.TAATAAAGAACATTCTC.TC.TG.GAAAAATTG.TTTGTTC.A.GGAAAGCA.AC.AGATTGGA.G.TACCTGA.TACCAAAAA.G.A.A.C.ATCGTTGAGACATCGGCTGCCAA.T.G.GGAGAC.CAAGGATTCAC.A.G.ACTTTGT.GG.C.TCAT.CTTCTTG.AGA.TA.AACC.CAAA.GAAGCG.TCCTTC.TGCAGCA.GAGGCTC.TGA.A.G.CACC.CTTGGCTTTCA.T.A.T.CC.A.TACGAAC.CAATCTCTG.CT.TA.A.A.CAATTGGT.GTCTGATTAGTGGAAATGTG.AAATTTGAGATG.AAAAG.AAGAAAA.ACATTTGTGAAATTTGATTA.G.AGTGTAACAATGTGTTGTT.AAA.CTTGT.GATTATTATTCTCTTAGAACT.GATTTAAGTAGTAAAAC.TTTTTGTATC.ATC.TA.CTGA.TCCTTAGTAGTTAGTC.CTTTGATTAATGATTCATG.AATGTTATTTTT.ATTG.TT.AC.AA.CT.AT.A.TAA.T.ATAATTCAG.GATTA.GTTATGCA.ATCAAATTAA.AACAAAAAAAACTTAGAAGA.GAAACAA.TCTCA.T.CGCTC.AGTG.A.CTGATT.CAGATGAC.CAGTGTCTC.CGTCGCCGTCG.T.AGCTCCTCCG
JJ=   237  MV=                CA.TCGTGTA.ACTG.GAGGTATTAACATGT.GAATCCTTTTTCTGCAT.AC.GC.TTGGAATTG.ATTTGCT.T.ACAAAAAT.GT.CTCACCAG.G.ATTGGAA.ACTCAACAT.G.A.G.A.ACAGCTCAGATAATACAAGCAGA.G.A.TGGCCA.TGTACTTGATC.T.C.TGTGTGA.TC.T.GTAT.GCTCTTC.ACA.TT.GAAA.CCAA.AAAAAA.AAAAAG.AGGTATG.GTTTTTA.CAA.C.A.TTAT.ACTAGATCTGG.G.T.T.TA.T.TTCGCTA.ATAAGAAAG.AA.TA.T.A.GGATGTAT.TTTGCTATTTTAGAAACGTT.CAGGACTAGAAA.ACAAA.TAAAAAT.CATTGCACGGGCCTGGCTCA.A.CCCATCAAAATTCAAAGTC.CAA.TTTTT.CTCTAGTTAAAATTAAATCCC.TCACTTCATCAACCCAG.AAAAAACGAA.AGT.TA.ATAA.TACTATGAAACGTTTT.AGGTTAACATCCCACATCG.GTAATAAGAATA.ATAT.GA.CG.TA.TC.TA.T.ATA.T.ACATCTGCA.AAGTA.AAACCAAA.CACAATTGTC.ACTGGACGAAGTGAATGGGT.CATATGG.GCTTG.T.CCAAG.TTCC.G.ACCCAG.GAAAGTCC.CCGGGCCAC.TTATCCGCAGA.G.ATGCGGCCTC
JJ=   238  MV=                GG.TAACACC.AAAA.GGCTTGTGTGTGTTT.TGTGTGTGTGTGTGTTT.GT.AT.TGTTGTGTT.AAAGTAC.G.AAACGTGG.AG.CGAAAAGA.G.GAGGAAG.AATAAGTAT.A.T.A.T.GTGGTGGGGATAAGTTTAAGGAG.A.G.ACCTTT.GTGAACTTTAT.A.T.TTTTATC.TT.C.TATA.CATTGTC.TAT.TT.GACT.TTGT.AAGGAC.AATTAC.CAAAAGA.GATTTAA.AAA.G.G.ACAC.AACAACGAAGA.T.T.T.GG.T.CAACTTT.AGGTTCATA.AT.CA.T.A.ATGCCACC.AACAAAAATTCTTTCACATT.TTTGTGAAATTG.TGAAA.GCCAATA.TAAACATTTCCTGTTTTAAA.T.TTTTTTATGAAATAAAACT.CAT.AATGT.TAACGAAATGAATTATTAAAT.GATTGAGACCATAAATG.GACCGCACGT.ATA.GT.AGTG.CCCTTCCACACATGTA.ACGTAATCTTCTCCTCAAC.CAAAAAGTCTAA.ATTC.AT.AT.TA.TA.TA.T.ACA.C.GAAGACTTT.CTTAC.ATCAAAGA.AGCACAATCT.GAAAATCATCGAATCCAAAA.TAGTTGA.AGTCG.T.CATGG.CGCA.G.AGGATCACAACATTG.GTTCTGCTA.ATAGAGATATT.G.TTTCTGGTGA
JJ=   239  MV=                GT.TGTATTT.CACC.ATCTGAAGAGAATTG.CCAATGGAGGCAGATGA.AG.AA.GAAGCATCA.TATGAAA.T.TGTCTTAC.CT.GAAGAAAC.A.TATGTTG.AGAGAGGCC.A.T.T.T.AAAGCATCATCACTCGTTATTAT.A.T.ATATTT.GCCAATGTAAC.A.T.TAATTAA.TA.T.GCAT.AGAAAGA.GTT.GT.GGTT.CTCT.TGGATG.TGTTAG.CCACTAA.AAGTATC.TTT.G.C.TATC.CAAATTTTAAG.C.T.C.AT.T.TCTAGTT.TCTATATCA.AA.TT.C.T.TCTTCTCA.AATTGATGAGATATTTTGAA.TCGTCCTCGACT.AGAAA.TTATATC.ATACTTCGTATAAAGTAATC.T.TTTTGTTAATAAGTAATCT.GAT.GATAT.AAGATTTGTAAATTTTAAGTG.AACAAAAAAAGAGTGTG.TATTATTCTC.TTT.AC.CAAG.AAAAAAACTGGGTTAA.GACTGAACTCTGAAGAAGG.TATTTTCTGGAG.CATT.TT.AA.CC.TT.TA.T.CTC.TCAATCTGCGT.TGAGA.CTAGAGAC.CATTTTGGTG.CCGTGCTATTATCGATTGAC.AAATTTC.CGATT.C.TGAGA.AAAG.T.TGGATG.GTGAAAGA.TGAGTTCTT.TCTCGATCACC.C.TGGAAGAAAA
JJ=   240  MV=                CA.CCTTAAT.AGCT.TTACACAACATCACT.TCATCTTGTAATATATT.CC.TA.TGATAGCTG.AGAAGAA.A.AAAGAAAG.AA.AGAAAGAG.A.TAAAGCT.GGTGGTGGA.T.T.T.T.GGAGATTATGAGACGCAGGGGTA.T.C.TACGCA.TATGTTGTAGT.A.G.GCCATGC.CA.A.TCGG.TGTTGAA.ACC.AC.TTGT.CCTT.GTATCG.GTCAAT.TTTGTGT.GAATGTG.ATC.T.T.AACC.TAAGATTTTCC.A.T.A.AA.T.TTATAGA.ATGTAAGTG.TA.TC.T.C.AGAAGAGC.AACGTAATGCTAGTGATGTT.TTTATATTTTTA.GACCG.TTTAAGA.GTCTTAGGTGAGTGGACCAC.T.CATTTTCATAATGTATTTC.CAT.GAGTG.GGTCCTTATAGTTAGGACCCG.TTTCATTTCCAATTTTC.ATCATAAAAG.CTT.AT.AATA.TATGCCATACTCATGT.CCATCAATCCCCACATCAT.CTCTCTCTCTCT.CTCT.GC.GT.TT.AT.AT.A.GTA.C.TCCACTCTT.CTTCT.TTCCACTC.CACACAAAAG.AAGAAAAAGAGAGAAATGGG.TAACTCT.TTGAT.C.TCTCT.TCTC.T.CAATCT.TCCACTTG.CTGGTGTTA.TGGGGATCCTC.A.GTGAATGCCT
JJ=   241  MV=                AT.TGCACTC.AACA.ATAGAATTTACAGTT.TTTCTTCACCAATAAAT.TT.TT.GAACTCATA.AAAATAA.A.ATTGTACT.GT.TGTGCCCC.A.ATCTATA.TTGATTACC.A.T.T.C.TACATTAGTATTTTTATGTATTT.A.G.AATATT.TATTTATTT.T.G.G.ATGTTTT.CA.A.CCAC.CCAAATG.AAG.AA.GGTC.GTAT.TCTCAA.TAAGAG.ATAAAAA.TCAATTG.ATA.T.A.TCCT.TTTCTTGCCTT.A.A.A.AG.T.CACAATT.TTGCACTAT.AA.AA.T.C.AAAAGTCT.TAAATAAAACGTGAA.AGTT.CATATTCTTGTC.AACAC.GAATTCG.TCGGTTGTCCTTTTCATTCG.T.TGGTATTTGTTTTTGGAGA.TGA.TTTCC.ACTATTTTCCTCAATTTTAAA.GACGACTTTTCTCGTTA.AATTGAGAAA.GAC.CA.AACT.AGTCTACATGAAACTT.CGATAGCCACTATTTTTGT.TCTTTTCTTTCT.TTTC.CT.TC.TT.GT.TA.T.ATA.C.AGATCTCTG.AAGCT.CAAATCAT.CTCAAATATG.GCAGGATTTAACAGAAACCT.TACTTTG.GTGAC.G.ACTCT.TTTG.A.TATTCC.ATCAACTA.TGTAGCAAC.GTATCTTGCTC.C.ACAAGCAACT
JJ=   242  MV=                CA.TTCATGT.ATAA.ACTTATTGATTAAAA.ACATCTTTCAGGGCTAC.AA.TT.TCAACTAAA.AGTAGTA.A.GGTAATGT.GG.CTAATTGG.T.CATGGGG.ACGATCCAA.A.T.T.T.CCTATTTTAAAGAAAAAAGGTAA.T.C.GGGTGA.TGTTGGTTTAA.T.A.GAATGTT.AG.T.TTGT.CAAAGAG.AAC.AT.GTGA.AAGC.TGGTCT.AATTTT.TTTTTCT.TATATAT.GT..G.G.AGAA.GACATGAGAAC.A.T.G.TC.A.CTCTATC.TTTGGAAGA.GA.CA.A.A.TTAGTAAT.TCAATTAGAGAAATTGGTTT.AACTAACTCAAT.TTAGC.AATAAAG.AGCCATGACAAAAATAAGAG.C.CGTAACCAAATTATGTGAA.TAT.GATTT.CAGCACGTGATGTGGACTTTT.GAGTTTGACACTTATTG.GGAATCCTTT.CAT.AT.CTAG.TGATTTATTATCACTA.CGTCACCCACGTTATGAAA.ATAAATAATCTT.ATAC.TG.TT.AT.AC.AT.T.AAT.A.CATACGTCA.ATAAG.AACCAAAA.TTTTATTCTC.CTGCTTGACGGTTATATCTT.TAGCCAA.AAGGA.T.CGGTG.CTTC.C.AAGATC.TACAAAGA.CACCTCGTG.ACAAAGATGCC.A.TCGCTTCGAC
JJ=   243  MV=                GA.AGATGCA.ACAA.AACGGTTC.CGCATA.TCAATCGTTACAAAATT.TG.AT.TGATTATAT.ATCATCT.T.TTTAGCCA.CT.GACATGTT.G.TTTCTTT.GTGTTTTAA.G.T.T.T.TTCAACCGATAAATTGTTTGTGT.A.T.CAGAAA.TTTCTTCCTTT.G.T.GTGTTTT.GT.A.TTGT.TAGAATA.AAA.TT.TTCT.TCGT.AAGTTG.GAATTT.ACATATA.TACTTAC.CAC.T.T.AATT.ATCAGCCACGT.T.T.T.CA.G.CAACTTT.TTACTATTA.TT.TT.G.C.AACCTACT.AATACAAACGCATCTTGTCT.TTTTATGTCCCT.TAACT.AATGAAA.ATCAAATATAAATTAGACCA.C.TAGTTACATGCCCTAGAGG.GAA.AACGA.ATCTGGTCTTTCTTTATTAGC.ACATCATGAAGAGTATA.GTTTTGTCTC.ACT.CT.CGAG.TAATAAAGAATGCGAA.GTGCTAATAAAGAAAGACC.AGATTCGGAAAT.TTCT.TT.AT.GT.TA.TA.T.ATA.G.ATGTTTGTT.ATCAA.AAGGGAAA.GAATTACACC.ATTCACTGAAATATCAGGAG.ATTTACA.TTTGG.A.AAGAA.GGTC.A.AAAGGA.GAAAGCTT.CAATGGATA.AGAGTAATGGC.C.TACGAGTGAT
JJ=   244  MV=                TC.TGTTTCA.CAAA.ACATCTTAGCATTCA.TAGCTGAATAAGAGGCA.TA.GT.TACTATTCA.ACACTTT.T.AGCTTTAA.CT.ACAACCTT.C.AAAACAC.ACAATTTTG.T.C.G.T.TTTGTTTGATTTAGGCTTCGTAA.T.C.TTGTAA.ACAGAATTCAC.C.T.ACTTCAG.TA.T.TTCT.TCTTTTA.CAC.TA.CGAT.TTCA.TGATTC.CACAAA.GTAAAAC.ATCAACA.TCA.T.T.CTTG.ATTTGGAAGTA.A.A.A.TT.G.TGAATCG.TGTATCTAA.TG.GG.C.C.TGGTCAAA.TAGGCCCAAACATGGATCCG.CAAATAAGGAAT.TTTTC.TCCTTAC.AAAAGACACTCTTTCTGAGT.A.AGAAGGTTTCGTGGGGCCT.GTC.GTGAC.CTCTGAAAGTTCCCTCCATCA.CCAATCATTCGGCACAA.AACTAATATT.TAT.AT.TTTG.TTTCCTTTATTTATTT.TATTTAATAAAATATTTAT.CGATCCCAATTT.TCTA.AA.TC.TT.GC.TT.C.TTC.T.CTCGTTCCT.ATATC.CGTTTTCC.GATTTAGGGC.ACCAAATTGAATCAAAATCT.CCGCTTC.TTCCC.A.ATTTA.CGAA.A.CTTCAC.GAAAAATC.TTCTTCGGA.TTCTTCTTAAC.C.CTTTCTCTCA
JJ=   245  MV=                AT.TTTTCTT.TTTT.TTTCCATTAAATATG.GAGCTGGTAAACTTTAT.CA.AC.TTCTAAAAA.GTGTAAC.A.ACAAAAAT.TA.GGTCAATC.A.CAATTCT.GTTTTTTTT.A.T.T.A.TTTTGGATTGACTTCCAATTGCA.A.A.TAGTCT.TAGTGATCACC.A.T.TATCATA.CA.T.ATAT.ACATCAA.GTA.GG.TTTC.ATCA.TGATAT.ACCACA.AAGTATT.TGACAAG.CCA.T.A.TGGT.TTTGGATCAAA.A.A.G.TC.G.GTCCAAA.ATTAATGTT.TT.AT.G.T.GCAAGAAC.CGACCCATTGTACACACGTG.TTAACATCTTCA.AGACT.TTCATCT.CTATTTTTCTTTTGGTCATT.A.AGATACCCATTGATCCGAA.TCT.GTTAC.ATTCCCACCTACTTTTTTAAT.TTTTACTATCCACTCCA.AATTAAACAC.AAC.CG.ATGA.TTTTAATAATTGGAAG.CTTTTAAAAATATTTCAAA.ACAAGCCTCTTT.GTGT.TT.GT.CT.AT.AT.A.TAT.A.CACGTAATA.AGAAG.GTGAATGA.ATCTCACAGC.TTACTTGTTCTAAGGCTTCC.AATAACG.AAAAC.A.GTAAT.GAAG.A.AGAGAC.TAAGCTTG.AAGCAAATC.TTGGTGACTCT.C.TCCAAACTTG
JJ=   246  MV=                GT.GTATGTA.AATT.GTTTTCTCTGTTGGA.ATTTGGAAATAATTTGT.TT.AT.AATTGGAGT.TAAGAAC.A.GTTCAAGT.AT.TTAATAAA.G.CTAGTAA.ACATACTTT.T.A.T.A.ACTAAAGATTTTGTCTTCAGGAT.A.G.TGGGGT.GTGTTGTTGAT.G.A.TATGGGA.TG.G.GAGT.AGTGGAG.AAT.AT.TCTG.GAAC.CAGGGA.ATGATA.GACAAGT.CTCATAT.TAT.A.G.CCAC.CGTTTAGTTTA.C.T.A.TT.T.TAGGACT.TGGTTTGTT.TA.AA.A.T.ATTTGATG.GGTTAGAATATGCAATTGTT.TTCTGATAATAA.TAATA.CCATTAC.ATTTCCTAAGTCAACTTTGA.A.ATGCTCAGACATAAATTGT.TTT.CATTG.CTCTGGACGAATTCAATGGGT.GGAAATGTATTGAAATT.ATGATTGACT.TGG.CA.ATGA.AAAAGATTGGACTTTA.TATTATATACTGAGAAGTT.TTGACCTGACTG.TGTT.TT.GC.AG.CT.GG.A.TAC.A.TTATTATCC.ACCAT.TGGTGCAG.AAAACAAGAT.TCGTTCAGAATAGTCAGATT.CTCTGTT.TTGTC.A.GAAAT.GGCT.C.AAGGAT.TGCATCTG.ATCTGGGTG.ATCTTCTGTCT.T.CATCTGATTT
JJ=   247  MV=                GC.ATCTCAT.AGAA.GCTATAATGTAGCTG.AACCTAGGGAACAACTA.TT.CT.TTTGATTTG.TCCAGGC.T.TTTTAGCC.AT.TTTCAGTT.T.GTTTATT.TCTTCATAT.G.A.G.A.AACAGTTATCTTACCATATAACC.A.T.TTTGCA.AACTAGAAAAC.A.G.ATCTAAT.CT.C.AAAT.TTCTGAC.AGA.GT.TTTT.GCAC.CAGATT.TGGTCT.TCTAAGT.GTTGGCT.CTT.G.T.TATC.TTTATATCAAT.A.T.C.CA.A.ATTTTGT.TATGTTTGC.TT.TT.G.C.TATTTTGT.TGCTATTGTCTTGAATCGAA.TTGGCACAGAAA.GAGTA.TCTGGCT.AAAACCAAAAACGCAAGAGC.G.GTTGAGAATAAGGTTTGGT.TGT.TCTCC.TGATGAATAGGTCGTTGACAG.AGAAGAGCCTTAAAGAA.CCTAAGGTGA.CAT.GA.AATT.TTTAGCCCTTTTCCTG.AAATAGCTTTGTGTTGTGT.TGTGTTGGTACG.AACC.AC.TA.TA.TA.TA.T.CTC.T.TTTGTGTCT.TCACC.TACATTTG.CTCAGCCTCT.AATAAGGAGAAAAAAGAAAC.AAACAGT.TTTGG.C.TTCTT.GAAA.G.GAATCA.GAATCTTT.TAGCTCCAC.AGTTCTTCCCA.T.TGTGTAAATT
JJ=   248  MV=                TG.TTTTCGT.TTTT.TGTGCGAGTAATAAA.ACAGTTGCTTAGAAATT.TG..T.TGTGTTTAT.AAATAGA.C.ACTATTAT.TA.ACACACAA.A.TTTTTGA.ATTTTTGGC.A.G.A.T.GGTTACAGAGAATACCAATTGTG.G.A.TTTCAT.CCAAACTTTAG.G.T.AATTAAT.CC.T.TTAT.TTTTTTT.ATC.AT.GAAC.ACAT.CTGTCA.AAAGTC.CTCCACT.ATCAAAT.CTT.A.A.TTTA.AACTATCTGTC.G.C.T.CT.T.TGAATAA.CACATGCTT.AA.AT.T.A.AATGTCGC.CAACGCCAAGTGCTGCTAAA.TAAAAATATTTG.AACAG.TCTCTCA.ACTAGTTACGCAAGTAATAG.A.GACTATAGAGAAAGACACA.AGA.GTCTT.CTTTGCAAAGTAGAGTAGTAG.TACGGGCATTAAAGTGA.TTGTATTACA.CAC.TA.AAGT.CCACGAATCATTGTCT.TAACTGTATTTTCATACCT.TCCAATTTAATG.CTCT.TC.TC.TA.TC.TT.T.ATA.T.ATCATCCAG.CTTTT.TATTTAAT.CTCCTCAACC.AAACCCACTAAATATCTACA.TTACCAA.AAATG.T.TCACA.AAAT.C.TATCCT.TTTGGCTT.CTCTTCTTA.TCATCATCCTC.G.TCTCTGCAAC
JJ=   249  MV=                TG.AATCAGC.AAGA.AGTTGATGATGATGA.AACACTAGGATCTTTCT.TA.GA.TTCTTCGTT.GAGAATAGA.GCTAAACG.AA.TCAATTAT.A.CCTCTGA.GGAAACTCA.T.A.T.C.TAAGCAATAAACAATAAAATCGA.T.C.ATCACT.TCCGAGTTTAA.T.C.AAACAAA.AA.A.CAAA.AAAACAT.CAA.GA.AGGC.AAAA.TTGGTT.TCACGC.ACCATGT.TGTGCTC.GTA.T.A.TATAACTCATGTCGAG.A.A.G.AT.T.CGAATCA.AAATCGAAA.TC.AA.A.T.CCAGCGAA.TTGAAGAAATTTGATGAAAT.CTTATGAACTGG.GAAAT.ACGCAAA.CGATGAACAAACCAAACAAC.A.CACGGTCAAGTCTTTAACC.CTC.TACGT.AGAAAGAAGGTTCTAATGGGC.TTTACAAGGCCTATACA.TATATAATCT.TAG.GC.CCAA.TGATATTTTATCGGTG.GCCCAGTTTTGTTTTGTTT.TCGATCATCTTC.TTCG.CC.GT.TA.AA.TA.T.TTT.A.TTCTCTACG.GTACC.TTTTGTCT.CTTTGTACTT.TCAGATACTATCGTTGACTT.CGAAGTA.AGAAA.A.GAAAA.TGGA.G.ATTTTG.ACGAGCAT.AGCTATTAC.AGTAGCAACAA.C.GATCTTCATC
JJ=   250  MV=                GT.TTTGTAA.CATC.AAGAGTCAAGACATC.TCCTTGAGATATATAGG.CT.GA.CTTTGCTAG.CCGTTAA.A.TGTTAACT.TT.ACGTTCTT.T.TCAAATC.TGCAGATTT.T.A.A.A.TTATAAAAAAAAGAAAAAAAATG.T.G.TTTACA.ATAATTATCTT.C.G.AGACGGA.CG.T.GATT.GTGAATG.AGA.AA.ACTT.GGTA.GTTAAG.ATATAA.TAAATAA.TCAATTA.TGA.T.C.ATAC.TAATATTTAAG.A.T.T.CT.C.GCTTATA.ATGTGGGAT.AA.AG.A.A.TTGACAAT.TGATCATACATTCATACTAA.TATTTTAAGATT.CTCGC.TCTTATA.ATGTGGGATAAAGAATTGAC.A.TTGATCATGTACTAATATC.TTA.AGATT.CTCGCTGATAATGTGGGAGAT.TAAAATAATGGATATAA.TGTATACAGG.CTA.TA.GCAT.CCTGCACTAACGATCC.CATCTACTTATTCTGAAGA.TTATAAAATAGC.AGGC.TT.GC.AT.AT.AT.A.GAA.G.AATAACATG.TACCT.AACTTTTT.AGTCAAACAA.TCAAAACAAAAAATCCAAGA.AGCTTTG.AAGAA.C.CATGG.CGAT.G.TCTCAT.ATCCAGCC.TGTGCTTTT.CTTCCTTGCAT.C.TCTCTTCTTC
JJ=   251  MV=                TT.ACCGGCA.ACTA.GATTTTAACCCCCAA.TACACTGTATGAACAAT.TT.CT.TTTTTAAAG.TTAGTAT.A.TATAAAAG.TT.TGCAAATT.G.AATCTAT.CTATAAAAT.A.A.T.T.TTATTTTATAGTTTACAATTGTT.A.T.TAAGTA.ACGTCCTGCCG.A.A.CCCGTCC.CA.C.CAAC.CCGTCCC.GTT.AA.AAAA.ACTC.AATTTT.TTATTA.ATGCTGA.TCTTATT.TAT.G.A.TAAG.TTTATGAATCA.T.T.G.TC.T.AAATATT.TTGTAATTT.TG.TA.G.T.ATTTATAT.GCTATAAAATATCTCTACGG.TTTGTTGATTAT.AATCA.AATTATT.ATAATCATGCAGAAAAGCAA.T.ATCAAAAATAATAATTTGT.AAA.ATTAT.TCCAACAAAGAAGCCATTGAA.AATGTAATCGAATCAAG.TTATAGTATT.TTA.AA.ATGG.TGCTTTTTCTATTATC.GTGTAGTTAATGCAATATC.CAAGTAGGAAGT.TTTT.CC.TA.GC.AA.GT.A.TAA.A.TCTTTAGAA.AAAAG.CACAATCG.TTGCATCGAT.TTCCGTGAAACTCTCTCTTT.TGCGGAA.GAGTT.T.CGTTT.CTTA.G.ATCTAG.TCCGCTGT.TTTTTCTTT.GTTCTTCAATC.G.TTGGTCAAAT
JJ=   252  MV=                CT.ACTCATG.ACTT.AACTCTAAAAGTCTA.ATATTGGTGACGTTGGT.CA.CG.CTATGCACT.TCACTAG.T.GAAACAGC.AA.ATAAGGCA.T.TAACTAA.TCACTCGAA.T.T.T.C.ATTGCGTGTAATCAACAGACGTA.T.A.ATGATA.GAAAAAAGCAG.C.T.TATGCAT.GG.A.TCTT.GCAAGAT.GTG.AG.AAAA.ACAA.TATTAA.CTAATA.ATTACAG.AGTATTA.ATC.G.A.AAAA.CAAATTATTAA.A.T.T.TT.G.TTTCTTA.AAAAAGGTT.TA.TT.A.T.TAATGCTC.TTGATTCAATGCATAAATCC.TTGCTCGAGCCA.TTAAT.TTTTTTA.AAAAATGGTTTTTTTAATTA.C.TGCTCTTTTTGTTCATTGT.CAA.TATCC.TTACTCGTGCATGCATTAATA.AAAATTAAAATTGGGGC.CCTATAGTTT.TGA.TC.ATCA.ATCGGTAGGTGTATGT.CTCATGCGTTCATGGTGTT.GAACCGATCATC.TCTG.TG.TG.TG.TA.TA.T.ATA.T.AGAGAGACA.GACAC.TACTCTTC.AATCATTCAA.ACAAGAAATCACCAAACACA.CATCTCT.TCTGC.A.CTCTC.AAAA.C.ACTATG.GATACTTC.CCTCTTTTC.TTTGTTTGTTC.C.AATCCTTGTT
JJ=   253  MV=                TT.CGTTTTT.TTCA.CATCTTCTACTCCGA.GAAATTTGGGTTACAGA.TT.AG.AAGAGACCT.TGTCATA.A.TTACTACC.CA.GTAATTTT.A.TTTAATT.ACCATCACG.T.G.G.T.TAAACAAAGATATGTAGCATGCT.A.A.CTTATC.CGCGCATTTTA.G.C.TATTTTC.CA.C.TTAA.AACATAC.TAC.TG.TTTA.CTAA.CATACG.CTGAGA.GTTACAG.TTCACAC.ATC.T.T.TTCT.CTTCCTTCTTC.T.T.C.AC.T.GTATATT.AAGAACAAT.AA.GC.A.A.TATCAGTT.TTTTTTTTCCTCTGATCGAA.GCCGCGGGAAAG.TTATA.ATAATAT.AAAGATATTTTTCGTGAGAG.T.TGCTCGTTTATGGGAGAAT.CGT.GTCAG.ATTAATTTCTATTTTTGTTGG.TTTAATTTTCCATTTTT.AATTTAATAA.TTT.TA.AGGA.AATATTATTAGAGTGA.AAGGAAAAAAAAAAAGATC.TTGTGGGTCGCC.ATTA.TA.TA.TG.CA.GG.T.CTT.T.CTCCAACCT.TTTGC.TCCTTCTC.TCTCAAGTGT.CAAGAATCAAACAGTGGCTT.AAACCCA.AAAAA.G.GAACA.TGGG.T.ATGTCT.CTTTTTTC.TTTCTTTCT.TTTTTCTCATT.G.TTGATTCTTC
JJ=   254  MV=                TT.CATACAT.CATC.ACAAGCAAATGCACT.GTTCTCTGGCCAAACAA.CA.CC.ATCCAACAT.CGACTTA.A.AAACCAAA.GG.ATTGAAAT.T.TCCAAGT.AAATTCATA.A.C.A.T.ACAATTAATTTCTGGAAATGAAT.C.C.AATTTC.ATATTCATCCT.C.A.CTAGATT.AT.A.TCAG.TAGCAAA.CAG.AG.AGTA.AAAG.AAAACA.AAACGA.CGCACCT.GAGATTA.AAA.T.T.TGAA.GGGGCTAAGAA.A.G.T.GG.A.TGAGGAA.GAAGAGATC.AT.CG.A.A.GAAACTAA.CTGATGGGTCGACGACATTT.TTCCTGCTTCGC.ACAAA.GATTTTT.TCAGACAAATTTGCAGAGCA.A.ATGAACCATGGGAGATAGT.TGG.TGAGA.CTGATAAAACTAGGGTTCTTC.TTCGGTTTGGTCTGAGA.GGAAATTAAT.CCG.GT.TTGT.TCCGGTTCGGTTTTAC.TAGAAATTTTTGGGAATTT.TCCAATTCAGTT.CAAT.TT.AT.TT.AT.TT.C.TCT.C.TCTGGCTCG.GACAA.TGATTTTG.CTCTGCGCCT.GCTGGAAAACGCCGAGGAAT.CGCACGA.TTTCG.T.GAAGC.TGCT.A.CTAGAT.ATCTGTAT.CTGAGTCAA.TTCGATTTCGT.G.GTAATTAATC
JJ=   255  MV=                TC.GACCATC.TTTG.GGTACGTGGAAGATT.TCAATCACAGACTAACG.TA.AT.TAAATCATT.TATTGGA.A.ACTGTGAG.TC.AAGCTGAA.T.AAACTTG.ATGCAAACG.A.A.T.A.GATATGAAAGAAATTGGGTTGAT.C.A.ACAAAA.AAACAAGCCGA.C.A.AAAACTG.AA.T.CTCA.TGATATG.TTT.TC.GTCC.GTCA.GTTTTA.ACCGTT.CGTTTGA.TCGGATA.ATC.A.A.AACC.AGTAAATGCCA.A.T.A.AT.A.CACACCA.GAAAAGTAA.GA.TG.A.T.AATTTTTG.TTCGTTAGTAGTATTTTATT.ATTATCATGCTC.ATCAT.TTTCTTA.CTTTGGCGGCCCATCTTTTC.T.CTTCCCCTCTTTCTGAGTA.GTT.TAGTA.AAACAGAACCTGACAGAAAAA.AATAGAAAATGCCAGGA.AACACACACT.TAG.CA.GGAA.GACTATGGGAGTCTCT.AACCAATGCACATGCTTTA.TTTAGTTCAACT.ACTC.TC.TA.GT.GG.TC.T.ATA.A.ATATCGTTG..AGTT.CTTTATTT.CTATTACTCA.TCATAGTTCTCAATAGAGAG.AATCAAA.AATCA.A.AATGT.CTTC.T.CCTACT.GCGACTAA.GTACGACGT.CTTTCTGAGTT.T.CAGAGGACTC
JJ=   256  MV=                GA.CACTCGT.GCCG.TGTCGGGGGCCCAGT.CAGGCTGGATACACGTG.GC.AA.TAAAGGGAC.TGTCGTA.G.TTGAGCAC.GT.TGATTATT.A.GACACGT.GTCGAGTTG.T.A.T.A.TGAACAAAGTAGCCTACGTCTAC.G.C.CACTTG.ATGCCCTTTTC.C.A.CGTGGCG.TG.G.TGGG.TGGTCGT.CTA.TC.TTTT.CCTA.TAAAAA.ATCATA.AATCAAT.ATTAAAA.TGT.T.T.TCAA.GAAGATAATCC.G.A...AT.A.ATTCCCT.ATATTTTGT.GT.CT.G.T.CAACGAGA.AATCACTATCTATTTTCATT.GATTATACTAAT.GCAAA.TTGGTAT.ATTAACTGGAAATTATGTCT.A.TTTTAAGCCAACTTGT.GT.GAA.AATAT.ACTAAAGTAAAGTTTTAAAAT.CCGTACTACATCGTCAA.CTATGCTTGT.AAT.AT.AATT.CAAAAACATGATTTTC.TTTTTTTTTCCCTGAAAAA.TATAAAATATGC.AAAT.TG.AA.GT.AC.TA.T.AGT.T.TATAATAGT.AAGCA.TTTGGTGC.TTGTTTTAAG.ACAAAATTGTTTCGTCTCTC.TCAAGAT.TGAAA.A.TAGAA.AGTT.A.AGCCAA.AAACGTTT.CTCCCTTCT.CTTTCGAATTT.C.TCTGACTTTG
JJ=   257  MV=                AT.ATTTGGT.TTGT.AAGTGTAATGTGAAA.TAAATTAAGAAATAGGA.AA.AT.GTAACAAAA.ACACTGT.A.TATTCTAA.AC.TAAAATTA.G.AAACCAT.AGACAAAAA.C.A.T.G.ACAGGGTGGCAGCTAGCAAAAGA.A.C.AGTAAT.CTAATTTCCTG.C.T.TTACCCT.TC.A.AAAT.TTTTGAA.ATA.CA.CAAA.ATAT.AGATTT.GCTTTA.CTGACTA.TTCTTGT.CGA.T.T.ACAA.GAAACAATATG.G.G.C.AA.A.ATTATTT.TTATAATAT.CT.TT.T.C.TTACAAAT.TTTTAATATAAATTTATTAC.TTTTTTAACGGT.CTCCC.CACACAC.AAACTTTATCGACAAGCATG.C.TATTCTAATTTCACTTTAG.ACT.ACCAA.TGAATCTGGTATCTCTATAAA.GTTTGTATATCTTGTTT.CTGACATACA.AAA.AA.ATAG.TTTTTTTTAAAATAAA.GGTTATGCTTTTGGTGAAG.TGGGTTCATCTT.GATG.TT.GA.AA.TG.TT.T.TTA.T.ACTTTAACC.AAAAT.TGAAATGA.AAAAAGGATA.GAGATTTGGTTTTTTGAT.T.CTTCCAA.TCTCA.C.TCTCT.CTGT.C.TTTCTC.TCTCCATC.AAATACCAA.ATTATCTGGAA.G.CTGAGTACAT
JJ=   258  MV=                CT.TGTTTTC.TGAT.TACGATAAGTGTACC.TAAATTTGTAAATTTTC.TA.TA.TCCAGACAT.GGATTTC.C.GTCAAAAT.AT.CATGATAT.C.GGAGATA.TTCAATCCG.A.T.C.T.ATCAATTTTTATATGTTAAAGTT.T.A.GAAATA.ATTATAAAATA.G.C.ACTTTAT.AA.T.ATTA.AAAATAA.TTT.TG.CAAT.TTTT.AAACAT.ATCAAA.ATTTTGA.GATGTAA.TAC.T.A.GCAT.TAGGAGACCGA.T.A.T.TG.T.TTTTTGA.CAAAACAAA.AA.CT.G.A.TTGAAATT.AAACCAACAAAAAATGATAT.GTTAAAATCTCA.ATATT.TTCAAAT.GTTTCAAAATTAATTAATGT.A.TATATTGAAGAAAAAAAAC.TGA.AACTA.AAACTGTAACACCAATTCAGT.TTTTTTTTAAATATATT.TAATAAAAAT.ATC.TA.AACT.GGAACCAAACAAAGAT.ATGTTTTAAAGATAGTGAA.ACTATAACTTAT.CGTT.TT.GC.AC.TA.TA.T.ATA.A.AAAACAGAT.TTTCC.AATCTTTC.CACCAAATAT.AACTAATCCAAAATCTAAAT.TATGATA.AAAAC.A.AAAGA.AGTT.A.CGTTTG.TGACGATT.TTGATTGTA.TTATGCGTGTT.T.ATAAGTACCA
JJ=   259  MV=                TT.CATGCGA.AATG.TTGGTTTAAACTTTA.GAGAGAGAGAGGGAATT.AG.GG.TTTGGACTT.TTTCTAG.T.TGGAAGCG.TA.GATTTGTC.T.TATTTAC.GACACTCGT.G.T.C.C.CTATTTATTTCAATATCATATAC.A.G.ATCTGC.CAAACAGATAT.T.T.TAAAGAA.GT.G.CATT.TGTATTC.ATT.TT.AGTC.ACTT.TATGTG.CCAACA.TTATTTT.AAAGTCC.ATT.C.A.ATGT.AGTATTATTTT.A.T.T.TA.T.AAATGTG.GTTGTGCAT.AA.AA.A.T.TCTACTTT.ATTTCTATATATACTTGCAT.CTTTTTAATGGT.TGCTA.AATTAAT.TTACATCAGTCCCTCCTTGA.T.GAGATCATAAAAGGATTAT.TTA.AAAAC.ATTTAAAGCGAGCCATAGGTT.TAACTTTAAAAAAACCT.GTTTAGCTTC.CTA.AA.AATT.ATCTTTAAGACTTTAA.CAGAAATCTTCTTCTCCTT.TGTTTCAACCTT.CAAG.TT.AC.GA.GA.GA.G.ATA.T.ATATATATA.GTTTT.TACTTTCT.AGAGAGAGAA.CGTAAGGCAAGGATTTTGTT.TGCAGCC.ATACT.T.GGAGA.AAGC.A.GAACTA.GATCTCTT.CCTCTTCTC.AATCCTTGACA.A.GTAATACCTC
JJ=   260  MV=                TT.CATGATT.TCAA.AAACTCAACTTTTAC.GTTAGTTTGATTTTTTA.TA.TT.ATACAGCTT.GAAACAC.G.GTTTTTCA.TA.TTTGTAAG.A.TTAAAGT.ATATCAACA.A.A.A.A.AGACGTAGAACCAAAAAAACAGT.T.C.AAAGAA.AAAGAACACAA.A.C.GCAGATA.TT.G.GGTT.CTTGGAC.CCA.CT.TTTT.TGTT.TGGCCA.CCAATT.ATATCAG.TTCCCTC.TAT.T.C.CCTT.CTCCTTATCAA.C.A.T.CA.T.TTACTAT.TTTCATAAT.TT.TG.G.A.TCTTGTTT.CGCAATTACATGAAACGTAA.GACTAAATTCAG.GTTAG.TTTACCG.CCAGTTGGTGAACACACTAC.T.AATTAAGGAAGAATCACTC.GAA.AACAG.AGAAGACGAAAGTACACGCAT.GCATGTATAAATGTACA.ATAACAAAAT.AAT.AA.CTTA.AAATACATTAAAACGA.AAAAAAAACATCCCCTCCA.CTTACATCTCAT.AATT.AT.AA.GC.AT.CC.A.TAT.A.TACCATCAA.ACTTA.CTCTCATT.CTCTTCTCAA.CTTACATTTACAAAGAAAAA.TATAAAA.AAATG.A.GAACG.ATTA.T.CGATTT.AGGAAAAC.AAAAAAGTC.ATCTACAAATC.A.TTGATTCTCC
JJ=   261  MV=                GA.CGAACGT.TGCA.CATTTAGAATCCTGA.ATTATTATCACTAAACC.TA.CA.TAATTTTGG.CAACGTC.A.CAAGCTTT.GA.AAATTTGA.C.AATATCT.TCTCCAATC.C.A.C.A.AAATATATCAAAATCAATGCCAG.T.T.CTTCTT.TGCTATAAGGC.T.C.TAAAGGC.TG.C.AAAC.AAATCTC.CAA.TT.TGTC.GTGA.CACTAG.CTAATT.TGATCGC.TGTGTAC.TCT.T.G.AGTA.TGTGAGAAAAA.G.A.C.CA.G.AGACTTT.GACACTAGT.TA.AC.T.T.GGAAGCTA.CATTTCCAGCAATAGAAGAA.ACTTGCTATCTG.AGCAT.AATGAAA.CGCTGCGTTTTAACTCTCAT.T.TATTCTTTGGGGTTAAACT.CAT.CGTTT.TAATCACACAACAGAGAAAAG.GAATTGTTAAAGCCGGT.CCGGTATTAA.TAA.TT.ATCG.AGCTTTGCAGTTTCGG.TTCACTTGTTTAATACCGT.ACCGACAATTTC.GGTT.TA.AT.TA.GA.TT.T.CTA.T.ATACTCAAT.CAATA.TCTCTATT.CCCTCCACAT.TCACAACCTTTTCATGGATC.AGCCACG.GCAAA.G.CTCGA.CGGC.G.TCTCAG.CCACCGGA.AACACCTCC.TCAGCCGTCGG.A.TTCGAAACCA
JJ=   262  MV=                TC.GACTTTA.ACTA.ATCCATCAATTAATG.GAGATTATACGTTTCAT.AT.CA.TCCATCAAT.TACTGTA.C.ATCTTGCT.TA.GTGTAATA.C.AATATAT.CCAATAATT.T.A.T.A.ACATTTTTGGATCTAATCCATGT.T.C.ACACAA.GTCATTTTTCA.T.A.ACCAGGA.TA.A.TTTT.GAAAATG.ATT.GT.AAAT.TTTA.TAGCAA.TTAGGA.ATGAAAT.TTCTATA.ATC.G.A.AAAC.ATACACTCTAA.A.C.C.TA.A.ACTAAAA.CCTTAAACC.TA.AA.T.C.AGAAATCA.TAGAAACTAAACCAATACTG.TAAACATTAAAC.TAATA.TCTTGAC.TTAAATAAATCTTTTACTTC.A.AAACCTAAATATAAGGATC.TAT.TCTTA.ATTAGTTAAACAAAAAAAGAA.ACAAAAACGCAAGTGTA.CGTTATATAG.TAT.AT.TTGA.ATAATGAAATGTTAAA.ATAATTAGATTCTTTTTCT.AGTTGATGTAGA.TCCC.CA.AC.CC.CA.CG.C.CAA.T.AAATATCCA.TCCCT.CCAGTCCA.AACAGTTCAC.ACCACCCGAGAACACACGAT.TATTCTC.CAAAG.A.GAAAG.AGAA.A.AATCAA.TAACCTCA.TAGTGTCGA.CATGGGTTGCC.A.AGACGAACAA
JJ=   263  MV=                TT.GGTGCAA.ACTT.TCTATGTATATATAT.TTAACTCACCCTTATTA.AT.TT.GTGGTTTTT.TTTGTTT.G.GGTTTTAA.AT.GAGCTGCA.T.TATAATT.TCAAAAAAT.T.A.G.C.C.CAACAATATGAGAGTAGAGTG.T.T.ACTGTT.GATTTATATCG.T.A.AGATATT.TA.T.TTCT.AATGATA.TCA.AC.AAAA.TTTC.TGTAAA.CTTAAA.AATAAAA.ATTAAAA.CAA.A.T.TCGT.AAACTGTTTAA.T.A.G.TT.A.CCAGAAA.ATATAAATT.AC.AT.G.A.ACTTGAAC.TAGAAATTCGCCTCCTTTTT.TAGTCCATAACC.TTGTT.TATAAAT.TTGGAAAAGAAAAAACTCAA.A.CATAAAGCTTATTTAAAAT.AAA.ATAAA.AAATAGCATATATAAATATAC.ACCCACCGGTTGGGTAA.ACCTAGCAGG.TGG.TT.GATA.TTCTTGGGAGAGAAGT.AAGTAAGGACCCATAACCT.CCAAAAGAAGCT.AATA.TC.TA.TC.CT.AT.A.GAA.G.TATACATAG.TCTAA.CGCTCAAA.GCCAAAGTCA.AAACAATAAAACTTTGAAAT.TCAGTAA.TGGTG.A.ATTTC.AACT.C.AGCCGT.TAACATAC.TTGAGGTGG.TCCAAGTTAGC.C.CGCCGTCTTC
JJ=   264  MV=                TA.ACTCGCT.CACT.ACATAGGCTCTCTAC.ATATAACAAGACTATAC.TG.TA.CAATTTACG.ACATATC.T.GTATTAAA.AT.TAATTATC.G.GATTTTT.TTCTTTTTA.A.T.G.T.TGTGTTGTTTCTTTGTAATATAC.A.GCAACTGC.ACCATGTCCAT.G.T.GGTAGAT.TA.A.TGAA.TGGAATG.GGT.CT.TTCT.TGGT.TATTTG.ATTTTC.GATTAGG.ACAAAAC.ATC.T.T.CCAT.TTCTATAAAAC.T.T.T.AG.C.TCAATGT.CTACGCCAT.AC.TT.A.T.TATTACTC.AATGCGACTCTTTTTCATGT.AATCATTTAAAT.CCAAT.AAAAATA.GATTTCACTGTATTTATAAT.T.CTGTGAAATTTGTAAACGT.GTT.TTTTT.AGTTCATGGTCCCCAAAAATT.ATCCAAAAAATCGCTGT.CAATTAAAAA.ATT.AA.AAAC.AAAAAAAAAGAAAAAT.TATATTATATATATATATA.TATATATTCCCC.TCAC.GA.CA.AA.AA.AA.T.ATA.T.ATATTCGCT.TCTGT.TTTTTTCT.TCTCGGACAA.TTCGTCTTTTGACAACAATG.GCGGACA.AATCA.A.GCAGA.TCAC.T.GATATT.GTACGGAG.ACGGCTTGG.CTCGATTTGTC.G.ATCCGTCAAA
JJ=   265  MV=                TA.CCAACAT.CCAC.AAAAGGTTGGGACTA.AAATGTGAAAGCATGAA.AA.TA.TCTGGTGGA.GTTTGTA.A.ATATTTGT.GG.GGATAAGC.C.ACGTGCA.GCAACAAAG.C.G.C.T.GCCAAAGAAACCACTCGGTCGCA.G.T.TTCTTT.GGTGAACTAAT.A.A.TATGAAA.TT.T.TTAT.TCTGCCG.GAA.AA.AAAA.ATTA.ATCCTT.CTAATG.AATAAAA.TTATGCT.GTT.T.A.CAAG.TAATTAATCAG.A.T.T.TA.T.GTTTTGA.AAATGACAG.AG.AA.T.A.TAATATGC.TGTACATTTTCCTAAGAATA.TGTCTCTATGAT.GCTGA.CTGTTAA.ACACATATAATACCAATATT.G.TTACCATAAATGTACAGTT.GCA.AAACA.AATAAAAAATTATTACAATAT.AAAGCATTTATGTATTT.ATTGGGCATG.TAA.CA.ACTT.TTATCCATATGTGACA.TTTACATTAGCACCATCAC.CTAATCCATAGG.GACA.CT.GA.GC.AA.TT.T.ATA.A.ATTATTACA.ACCAA.CAAAAAAA.AAAGCTTCGT.GTCTCTCTTCTCCAAAAATG.ACGAACT.ACGGG.G.CGATT.CCGA.C.GTCGTC.TCATCCAT.CACCGGCGA.TAGATCTCGAA.TACATCTCACGC
JJ=   266  MV=                GC.CAAACAC.CCCT.ACCACAGAATCTTCT.TTTACTTACAACTTTCA.TG.TG.AGATCCTAT.TTGTGGG.T.ATGATAAA.AG.AACAACTT.A.ACCAGTG.ACAGGGACT.T.G.T.T.GTTATGTTGTTGAGAAACTTCAG.G.T.CCCCAC.TTTAAGTTGTT.A.T.TAAATCC.AT.T.TAGA.CCAAAGA.GAT.TA.GAGA.ATAG.GATCAT.CACTGA.ACATGGA.GAAGAGA.GAA.A.C.TTGC.TGGCTTTTATT.A.T.T.GA.C.AATAGCA.TATGTCATA.TC.TA.A.A.AAACATTG.AGAAGACAGTCCCTTGTGAA.TTGCATATGAAG.TTTGT.AGTTTAA.TGTCCCACACACTCCAATAA.T.TATGTCATCAAAACAAATT.TCA.TTAAT.GCATCTTTCCAAATGGTAAAG.ACAAAGCCATGTTCTCT.GTTTTAGTAT.GTC.CA.ACGC.GTCAAAACCACAAGTT.TCAATGATTTTTTCAGAGA.AATTTCAACTCC.TTAG.TT.GA.TC.TT.GC.T.ATA.T.ATATACTCA.CATAA.CTCACTCT.TTCAATCATC.AACCAACAACAAGAAATCCA.ATAACTT.GAATC.T.TTTCA.TACA.T.CTTCAG.AAGCTTCA.AAAAGAATT.CAAACATTTTA.A.ACAAAAAAAC
JJ=   267  MV=                AA.TAGATAT.GTAT.CGCAATAAGACATTA.TTGAGAAATAAAATAAA.AA.CC.TAAAAACAA.GAGAAGG.A.GAGAAAAC.TT.TGTAACTA.C.AATTAAG.CTGCGTAGA.G.T.T.G.AAGAGTGTAATTTTCATGTCAAC.A.A.CTTTAA.GCTTTGTCTTT.A.A.TGTTCGT.AA.A.CTATACATACTT.AGA.CC.ATCC.TTAA.TGGTGA.GTTTTT.ACACAAA.ATTCTTA.ACA.T.T.TTGA.TATACAAAATA.A.T.A.AT.T.AAATATT.AAGGGGCTC.TT.AA.C.A.AGAAGAGA.GAATGTAGCAAATATCTCTT.ATCTAAGAACCA.TTTTC.CTCTTTT.AAGAGTCATTTCTTATATTT.T.AAATTCTTATTTTATTTTA.TAT.AATAT.TTTAAGAAATTTTTTCATATT.CTTAAGAACTCATGGAT.AATGATGCTC.TTA.CA.TACT.GTACATATAATATCCC.CAAATTATTCTTATTCAAT.TGTCATACTGTA.TGGA.GG.CC.TA.CC.TC.T.ATA.T.ATATAAACATACGTA.CATGAAAC.TCCCCAAAGT.ATAATCATCAATCGCAAAAC.AAACATC.GACCC.A.GCACA.AGTA.T.TCTCTC.GGTCACTC.TCTTATCTC.TCTTACCCTCT.C.TCCATCTCAT
JJ=   268  MV=                AT.TCATAAC.AATC.AAGCTGCTCCAACTT.GTTTATGGTCTTCTTCA.CT.TG.GTACTGAAA.ACTTTTT.T.ACTTTCTG.AG.ACAAACAA.C.AACAGAA.GATGAATCA.A.G.G.C.CTTGCTCAATCTAAGATCAAGCT.G.T.CTTACA.TCTATGAGAAA.G.A.CTTAAGA.AT.C.ACAA.AGAAGAA.TTC.AT.AGTG.AACT.AGTGAA.GCATGC.CATATGG.AAAAACA.ATT.G.T.TCAA.AAACTCCAATT.G.A.G.GA.A.ATGTTGG.AAAAAGAAA.AG.AA.C.A.AACCTTAG.ATAGAACACATTCTCAGAGA.GATTGCAGTAGA.ATTAG.ACATTTC.TCTTGATCGAATTTCGATTC.C.GAAACACAATTGAGAAGAT.TCA.CAGCT.TCTTGTCGTCAAATTGGTAGG.GGAAGCTTTTTCTCCAT.TATCATAAAC.CCT.AA.ACTA.AAAGTTTCTGCAAAAA.CAACTATTTTATCGAACTC.TTAATGGGCCAT.CAAT.GG.GC.CC.AT.AC.T.TAT.A.AACTTAAAC.CCTTT.TCCAATTT.CAGTCGTATT.TTACAAAAACCATCACCGTC.GTTATCA.CAGTA.A.CCAAA.CAAC.T.TTCATC.GCCGGGTA.AGCTCCATT.CCCAAGCTATT.T.CGATCTCGTT
JJ=   269  MV=                TC.ACGTCGA.ATAA.AACTATTGATTTGAA.ATTCTTTTACAAAATAT.CG.AT.GAAATTAAA.TCGGCAA.T.AATAACCA.AA.AATATACT.T.TTAATTA.TAAATGTGA.A.A.A.A.GGGGGACCTCATTATATCCATAA.A.A.ACCCCA.GACAAATAGGT.A.A.GATACAA.GT.T.GCTA.AATTTAA.TTA.AA.ATCC.CAAC.AACAAC.AACAAG.ATTATCT.TTAAAAT.ACA.A.T.CCAT.CCTAAACCAAA.A.A.C.AA.A.ATTTGGT.CCACCATAT.AA.AA.A.A.AAACATCA.TATGCTAATATATAGTTTCC.ATCTACCAAACT.CAAAA.TAAAAGA.TAAGAAGATAAGAAGATAAA.A.GGACATTAACGTAATTTTA.ATC.ACAGC.GTCCCAAGAAACTAATCCAAA.ACATTATCG.CGATAAA.ACCGTACAGA.GCA.AA.AAGC.TACTAATAATATTATT.ATTGAAATAAAAATAGATA.GAAAAAATAGAT.CGTT.AG.AA.AA.CG.TG.T.ATA.T.ATATATATA.TCTGT.GTATTTTG.CAATATATCG.TTTTTTTTTCTTCGTTATCG.CATTAAT.CTCTC.T.CTCTG.TATC.T.TCTCTT.GAGTGGAG.CGAATATCC.AAAAGAGTTCC.G.AGTTTCTTTC
JJ=   270  MV=                AT.CCTTCAC.TGTG.AGAGCAGGAGGCAGG.GAATGTACCGTACGTGG.TG.GA.AAACGGATG.TGGGAAA.T.TCTCAAAA.TC.ACCGAAAG.A.GATATCG.AAGATTGTA.G.C.G.G.ATTGGTTTGGACCGGCATCGAAA.G.A.GTTGGA.GATAATGTCAC.A.G.AATGCAT.TG.A.GGCT.GGCTAAA.CCA.GA.AGCA.GTGT.TCAAGA.TAGTGC.ATGATAT.GCACGAG.CTT.G.T.CCGT.AAAAAAAATAG.T.C.T.TC.C.TCAACTC.TCTTGCACT.GC.CT.A.A.TAATCTAT.ATATGTTGTAACTCTATTCA.TTCAAATTCAAT.CACTC.TAATCTC.CTTTCTTAGACAAGAGTGTA.A.TAAACATCACAATATTGTA.GTA.ATTTT.TTTGCCCTAAATGCAATAATC.AGGGCCGATTACTACCA.ACTCTTTTTA.ATA.AT.GATA.AATAAGTATCCCAATT.AAATTAGTTTATTATAACT.CCAAAGAACGAC.ATTG.TT.TC.AT.GG.GA.C.TTA.A.AAAAAAAAC.AGCAA.TAAAGAAA.AAAAACAAAG.AGACACAAAAAGGGTTTTGA.GTATTGA.CCTTC.T.TCTCT.CGGC.C.GCTCGC.TGAGGTTT.ATCAAGTGA.GAGCCTTTTCT.T.TCGGAGTTTT
JJ=   271  MV=                CA.ACGCAAT.GAGA.GAGAGGGAGAGAGAT.CTTCGCATTAAATTTGT.AA.TT.GCTGAATATATGATGTT.T.ACTCTTGC.GC.TGGGCAAA.A.TATTCGT.TAGATCCGA.T.T.T.G.ATCCGTTATTCGGTTGAATTCGA.T.T.CGAAAA.ATCTGGATGTC.C.G.TCGTTTTACA.A.GGCA.AATCAAA.CAC.TG.AAAA.ATAA.TATCTT.CTTGCT.TTGTTTT.AAATGTT.GAT.T.T.AAGG.GAATGTTTTGT.G.T.T.TA.T.CAAAAAA.AAAAAGGGG.AA.TG.T.T.TTGATTGG.TGGAGTGTTGCTTTGAGAAA.GAATGAAAGAAT.AATAA.GCAGAGG.GAGTCAAAGCCTCAAAGGAT.T.CGGAATAGTTTGACTTAAG.TTT.TTACA.CAGTAACAGACCAGAACAAAC.CGGTTGACACTCTTAAA.AAATAAAATA.AGA.AA.AGTA.GTAGTAGTACACTTGT.ATTGCTATCTTTACGCGGT.ATTGAATATTCA.ACAA.AG.AA.TT.TA.GC.T.AAA.T.ACATTTCGT.TATCA.TCAACTCA.GTGTGAGGTC.TTTCTTCATTTGGTTTCAAG.AGAAAGT.TTTTT.T.CCTTT.TTCT.A.ATTTAC.GTTTTGAG.ATGGGTTGG.TGGAGGAAGAA.G.AAGAAGCCTA
JJ=   272  MV=                AA.TCCGAGT.AATA.ACAGAACACCGGTGA.AGAGAAACGCGGATGGG.GC.GG.CTCGTGCAG.CCGAGTA.C.TTGCTGAG.CC.ATTTATGT.T.CGGTGGA.CTAAAGATG.A.A.G.A.AGCTTCACGAGTCACGACGCTTC.A.A.GCTTTT.TCCTTGGTTCA.T.A.TGAAATG.CA.G.AAGA.AGAATTA.AAA.CG.CGTC.GTTT.CGAAAT.TGAAGA.AGAAAGA.CGTCACG.TAA.G.G.AAGA.ATCGTGTCAAC.C.A.A.AA.T.AAACCGA.GGTGGAACC.CA.CG.G.A.GATCCACC.ACCGAAGGCATGAACCACAT.GGTAACAACAAC.AACAC.CGGCGCG.TCAGAAAGGCGCGTGAAGGT.T.CAATCATGTGGTTGTGGTA.GAT.GATCT.CTCTTCCCCCTCTACGATATA.ATCGGGCCTAAAGGCCC.ATCTCGCGTT.ATA.AC.TAAA.TAGCCCAAAATGTCGT.AAACCCTAGAGGGTAAAAT.AGGAAACGTAAA.AATC.CT.TA.TC.GT..C.T.TTA.T.AAACTCAGT.GATAT.CTTAAGAA.ACCCTAGCCG.CAAAGAGAGAAAGGGAGGGA.GGAGAGT.GTAGC.A.GATCG.GCGA.A.AATGAC.AACCAGAT.TCAAGAAGA.ACAGGAAGAAG.A.GAGGTCACGT
JJ=   273  MV=                CA.GCGCCGG.TTTT.GGGTAATTGAGATTG.AGTTCAGAGGTAGCTTC.CA.TG.GCTTTGATT.GGGATTG.C.AAAATAGG.GT.TTTGTGAT.T.ATTGAAT.TTGCAGAGA.A.G.G.T.GAAGGAGAAGAAGTTTCGAAGCA.G.G.GACATT.TGTATGTACGT.C.T.TCTTTCT.CT.A.ACCT.TTTTAAG.TTA.TA.CGTT.TATA.AACACT.AACCGA.ACCGATC.CGAACCA.AAA.T.A.GTAC.TTAATTAAAAA.C.A.C.CG.T.ACCATAT.ATATGGTTT.GA.GT.G.T.AACTTATA.TCGGATAAACCGAATCCGAA.TCAAATCGAAAA.CACAC.TGATACT.CGAATTCGAATCGAAACCGT.A.CCAAACCATCCATTTGGGT.ACC.ACTAT.AATAAACCGAACGACTCCGAA.CCAAAAGCTGGATTGAG.CCGAATTTTA.ATC.CG.AATT.CGAAAAACCGAAAAAT.TTATACGACTTCGTTTCTC.ATAAACCACAAA.CCCT.AA.CT.AT.TA.AA.A.AGA.A.TCGAAAAAA.TCAAA.GTTCTGAA.CTTCTGATCA.ATTTCGATATGTTATCGTTA.ATCATCA.GAAGG.T.CTCGA.AGCA.G.ATTCAT.CATCCATG.GAATCAAAA.TTTCTTGTAAC.T.CTCTGTCGGC
JJ=   274  MV=                TG.TAGATTT.GATT.CACCAAATAGTTTGT.TGCCACTTCTGATGATT.TC.AT.CCTTAAAGA.TTGTTTC.T.TCTCAGTG.CT.CTGTTGTT.G.TAATATT.CACCTCCTT.C.T.T.T.TCCTTTACTTTATATTTTACTTC.A.T.TTTATT.CTTCACTTCAT.T.T.TTGATAT.AT.A.GAGA.TTACATG.TAC.AA.ATCC.TGAT.CCGAGG.GACCCA.AGACAGT.TAATTGA.AAA.C.T.GACG.CATATATATAC.A.C.A.AA.C.AAATAAA.TGCAAGTGA.CT.TA.T.G.TGTATATA.GATTTTCTTGTTAGAGACAG.ACAAAAAATATC.TTCCA.AGTGCCA.AGAACAGAGTCTGTAGTTGT.C.TTATTCTCACTTGTGAATT.GTT.ATTAT.TTTTCTCCCGTAACTACATAT.CGATAGATTGTTCCACA.TATATAATAA.ATA.TA.TGAT.GCCAAGAAAACAAAGA.AAAAAAAGAAAGAGAAAAC.AGAAAAGGAAGG.TCCC.CA.CT.TT.TG.TC.T.AAA.A.AGATAACCA.CAAAC.CTCAGAGA.CAATCAAAGA.GACAAAAGCAGAGTTTAACT.TAAAGAG.TCCTG.T.CCTCC.TCAT.C.ATCACG.TCTCTCCC.GAACACAAA.TTCAAAAGAAG.A.CACAAATCGA
JJ=   275  MV=                CG.CCGGAGT.TATA.TCACTTAATATATAG.TATATCAAATCGGAAAC.AC.TT.ATTCCATCT.AACAATA.T.CCTGATAT.TC.ACCAATGT.C.ACTATAC.TATAGAGTT.T.C.A.C.TACTTCCAGCACCAGCTCACATG.A.T.CGTTAG.CTACACCTTTC.T.C.TTGACAA.TC.G.ATAA.TCTTCAA.GCG.TT.GCAT.TCTC.CTTCTC.TAAAGT.TATTTTG.AGTCACT.TAT.A.T.TTCA.CTCTAATCAAG.T.A.T.GT.G.TAAAATA.CATTGCCCC.CA.TG.T.A.AAGTTTAG.CTTCATTACAAAATTAACAT.CTTACCAAAAAC.TATAG.CAAGACC.AAAAAAAATTAGCAAATCAT.T.TTATTATTGGAAACTCAAC.TTT.ATTTT.TCATCTAAAATCAAAACTCAA.TTTTAGTATAAATATAT.AGTTATTCAA.TCA.AC.AATG.ATAAATACTAATTAAT.AAAATTTTGACGTCATTCT.AATAGATTTATT.ATAT.TT.TG.GT.AT.TA.T.GCA.T.TAATATCGA.CCAGA.GGAAAAAA.AAAGTGAGCG.TGTTGATGCATAACGAACGA.TGCCATT.TTCCG.C.ATCAA.TCTC.A.TCGCCT.TCTTCTTC.TGTCGCGCT.TCTTCGATCGC.C.TCTCTCTTTC
JJ=   276  MV=                TT.CATCTTA.ATGT.GAAATATACACTGTT.AAGCAACATATTACGTA.TT.AT.AGTTATTTT.TATGTTA.A.TGACGTAC.AA.TGTACAAA.T.TCTAGTA.TTCTTCACC.T.G.A.A.TTATTTGATGCTAAACTACGTAC.G.T.CGTGGT.TATTTTCATTG.T.T.CTTTAAT.TA.G.CCAT.CTCGAAA.TAT.AA.TTAT.TTCA.ATGTTA.CAAGAT.TTTAGTC.GCTCTAA.TAG.G.A.TGTT.TATGAATTTAA.A.C.C.GA.C.CCAATCC.GACTTGTTT.TT.TC.T.T.CTAAAAAA.TATTATCTTGAAAATGATTT.TATTAAATTCGT.TTTCG.TCTTAGT.CTAATTCAGCTATAAAGTAT.A.AACGTTATGACCAAGTCCA.TAA.TCAAA.TCATCATAGTATTTCTCCTTA.ATCACAACTACAAGAAA.AGGAAATGGG.TCA.TG.ACTT.TCTTATAAAACATTAA.CTAAGATTTGACCAAACAT.AATTTTGTATTA.TCAA.TA.TT.AC.AC.CA.T.AAA.T.ACGGCCACA.TATCC.TCCTAGTT.TCTTCACACA.ACTCTCCCCTCAAAACATTC.CATCAAA.GGAAA.A.AAATG.GCGA.C.ACAAAA.TGCGA.TT.CTGAAAAAA.GCTCTCATCAT.T.TTCCTCTTTA
JJ=   277  MV=                CT.CTAACCA.TTGG.TCTTGCCGTAGCTCT.GGAGTTAAGAACAGTGG.GT.CA.TCTGACACA.TAGAATT.C.TTTGATGA.GA.AACTGATA.C.AAGTTGG.TCAAAAAAT.T.G.A.G.AAAAGGATACTGATAAAAACATG.T.A.TGTTCC.TTAGTATTGTC.T.T.GGATCAT.GT.T.CATG.TATTGTA.TCA.TG.TTGT.TATG.TGAAAT.AATTTA.AAAGGGT.ATCATGT.TCA.T.G.TATA.CTCCACTCCAT.A.T.A.GA.G.AGTAAGT.AACCGGCAA.CG.GC.A.T.TGAAAACT.TGGAGATAAATTGGAATATT.TGTTGATTCAAT.TTGGA.AAATGGC.AAAAACAAATTATTTAGCCA.A.GTGAACATTTGTTGATTCA.GTT.TGGAA.AATGGCAAAAATGAGAAAGAG.ACAATCATGCTCTCATT.TGTGCCCATC.CCT.AA.ACCA.CATAAAGATACCCTGT.CTAGTCTCTATTGCATCTA.ATAATTGATCTT.TGTT.TT.TT.TT.GG.AC.T.TTA.T.TGTCTCCGA.GCGAA.TAGTGGCT.CTTTCCAAAA.AGTCATTTTGAAAAGTTTCT.AACCTCT.AGGCC.A.CCACT.CATG.G.CTACTC.TGTTCATG.AAGCTGGTG.AGCTTCTT..T.C.TAATTCTATC
JJ=   278  MV=                TA.CTTTTTG.TCTT.GATATGATTGACAA..TTGCTTTGAGACGAGCT.TT.GG.TACTAAAGA.TCGAGCC.A.ATAATATT.TG.TCCGAACA.G.CTGAACT.AAGCTTGGG.G.A.C.A.AGATTGTCATGCGGATCAATTCT.G.T.TATTTT.CTTAATGGATT.T.T.AGGTGAT.TA.A.TCAG.TTGTTAT.TGA.AC.AGAA.CAAG.ACAGAT.AGAGCT.CTACCGA.CTTGCAT.ACT.T.A.AATG.AAAGAAATATG.A.T.T.TA.T.TAGTAAA.ATAAAGAGT.GA.TG.A.G.ATGGTTTT.GTTGTTTTAAAACACACATG.TTTGGTAATTGG.CATAT.TCCTTTT.AGAAGATCCAAATTCTCCCA.A.CATCTTTACATGGACTTCC.CCA.TTTCC.ATCATCTCCTTCCACTTTTTT.CCCAAAATAATATAAAA.AAATGATAAT.TTG.AA.TCGA.TGTAATGAGTGTATTC.AACCTCTTGTATAATTTGT.CTCCATGACCAA.AGAC.AA.AG.AG.AG.AA.G.CCA.T.AAAAACCCT.AACAA.CATCCATT.GTTGAAACTC.TCTTTGGCACAACACCAAAC.ACACAAA.ATATG.G.CCATC.CCCT.A.AAGAAA.CTGAAGCT.CAAGAACCC.TCTGAATCTAT.C.AGAAGATCTC
JJ=   279  MV=                AC.CAATAAA.GGGA.GAAAAAATATCAAAA.TATCGTGAAAGTGGATC.CG.AG.ATTTATTGC.CTTTAGG.G.AGATGGCA.AA.GCTAGCTG.T.TCTTACT.TAAAATGTC.A.A.A.T.AATCTTCCTCGTTTTGTGTCATC.G.G.AGATAG.AAACTATGATA.A.A.GGCGTGT.TT.G.GTCA.TCTCTCC.TTT.TT.ATTT.CTTT.CTTTAT.AAATAG.ACCAAAA.CACGTCG.TTT.T.G.TTCA.ACGATCTAATC.T.C.C.TA.A.TCGTTTC.ATTTCTAAC.CG.TC.G.A.TAAGTTCC.GTGTACACCACAGGCCTCAT.CTATACGCGCGT.GTGGC.ACACTTA.TCGAGGAAGGAGAACACATC.T.TAAAACGCAGCGTTTCGTA.GTG.TTAAT.GGGCCAGGCCTCAAGAAGCCT.TATTTTTTTCATTTTTT.TAAAAAGCTG.GTT.CT.GAAG.TTAAACAAGACAAGGA.TGAAGATAACTTTGTATCC.AAACAGTCACCG.AAAT.AA.GC.TT.GG.AC.G.GGA.A.ATTGAATAA.CGGCC.ACATGAAG.AATAATACCA.AAGCCGGGAGAAGAAGAAAA.TGGCGGT.GGCTT.C.TCTTA.GTAT.T.TGCTTC.TCTGCTCG.GCCACATCT.TCTTCTTCGCA.A.CTTCTCTCCT
JJ=   280  MV=                CG.ACCCAAA.TTTA.GGAAGAGGATGCTTT.TATGAGCATCTTTGTTG.TG.CA.ACAGTCTCA.TTCGCGC.A.ATACACAC.AA.CTTCTTCT.T.CTTCTTT.CTCGCGAAA.G.A.C.T.CTTAATAAGGCGAAGGGTCCATG.T.G.TAGGAT.ATTTTTAAAAA.A.T.TAGTAGC.TG.C.AAAT.AAACAAA.ATG.TT.GATT.GCAA.AATGAA.ATTCTC.TCGAATA.TTTATAT.ACT.C.T.AAAA.GTACATTTTCA.A.C.A.AC.A.ATGCCAA.TGGTGGAAT.TG.GA.T.T.CTAAAACG.TAAGATTTGAATAGTAATAT.AACAACCAAAAA.GGAGC.TTTTGCT.CACATCATACATCAAAAAGA.C.AGAGAGACCAAGTAGATTC.TAA.ATTAA.ACTATTTGGACGTAAGCATTT.TGGGTTAAAAATGTAAG.AATACAAAAC.ATT.AT.AAAG.AAATCCATAAAATCAA.TAATGTATAAGGACATATT.TATAAAACTCAA.ATAT.TT.CC.GC.CG.TT.A.TAA.A.TACACATTG.CCCAC.CAGACAAA.AGAAACTTCA.CCTGTCATGTCTTGGTTCTG.AAACAGA.GAAAC.T.CACAA.ACCA.A.AGAAAA.AACTTTTG.TGGAAATCT.TTTTTACTTTT.T.GCCATTTTTG
JJ=   281  MV=                GT.AAAACAG.AAAG.TTAGACGAAGTAAAT.ACCACGTTCCAATTTTA.TT.TT.TTGTCGTAG.TTAGATG.A.ATGATAAA.GT.CAGAATAA.A.CTAATTT.CAGAGCAAT.G.T.T.A.CACACCTTTGTAACTTAACTATT.T.T.CTCTTA.AAGTTATTACC.C.C.TCGGCAA.AT.T.TACT.TTAGAGA.AAA.AC.CAGC.GCAA.GAAGGA.GATACT.CCAAATT.ACGAATT.ACC.A.T.AACA.TCCATATTTCA.A.A.T.CA.A.AAGTTGT.AATTTAGCT.AG.AA.C.T.AATGTTTA.CAAATTGAGTGAAAGAGAAG.TCGGAAAGAAAC.TTCTT.TACTTGG.CGTCGAGTTTAAATTGACAA.C.TTCAAAGTCTATTTTTTCA.AAT.ATGAA.ATATGCGGTAACCGGTGAGGG.GTAGTTACCAAAGACAT.TTTCCTCTCT.AAT.TT.TTCG.TTGGACGAAATTTGAA.GCATTCATAAACTTCAATA.AACAAAGATTCA.AGTT.GT.CG.TA.CT.GA.G.TGC.T.ATATAATGT.GTTTC.CTTTGTAT.TACAATTTCA.TCAAAAACAAATCAGTTGAA.AAGTACA.AACCA.A.ACTAA.TTAC.A.AAAACT.GAGAATAG.AGACAAGAG.CACACAAGTTC.A.ATCAATATGG
JJ=   282  MV=                CC.AATCCTA.ATGG.AACATAAAGTCATAC.GCAAACAACAACGAGCT.AG.CT.GTGATGCCA.CAAGATC.G.AGTGGCTC.GT.TTGGAATG.G.AACCGGC.GCTACCTTG.C.A.G.T.TCTAGGAGTTGAGAACGATAGAC.T.C.TATTCA.ATTAGACTCCA.A.A.CACCCGA.GA.A.AGTT.TTCCTGG.AAG.AA.GAAA.AAGA.TCTAAG.AAGAGT.CATGGAT.TCGTTTA.GGG.T.C.GAGA.AGATTTAGAAG.A.G.C.TC.A.CATTCTC.AATGTGAAT.TT.CT.T.C.TTATTCCA.AACCAAAAAATCTTGTTGCT.TACTACTTTTGA.TTACC.AAACTAA.TAAAT.GATTTTGATTCAAA.T.TTTGAGATGTCATTATGAC.ATA.GTTGA.GAAATATTGTGCACTACCAAA.AAGAAGAGTAAACCAGT.CGTAAATTGA.AAT.GA.ACCG.GTTAACCAAAATTGAG.AAATTATTACCGGTTATGT.AAGCTCTTCGTT.TTTT.GG.TT.TA.AG.GC.C.TTG.A.CTTGACAAA.AGCCC.TCACCGGA.AAAAAGAAGT.AGAAGACGACGACGATGGCG.GGATTTG.AGAGC.T.ATGTG.GTTG.T.TCACAA.CATAGCAA.AGCGTCACA.ACGTCGGAACT.T.TAGCTCGTAG
JJ=   283  MV=                CG.CCACTGC.CTTT.TTACAACCGAAAGAA.ACCGGGTACTCGATGCC.GA.AA.AGTCCCGGA.ATGATAC.A.TAAATGAG.AT.AGATTAAATA.AACGGTT.ACAACCGTA.G.A.T.A.AGATTAAATACAAAACATGAATT.T.G.AACTTA.ACATAGGAAAC.G.A.ACTATTT.TA.A.CTTG.TTGTAGT.TGT.TA.ACCC.GAAA.AGAGTT.TGGATA.TTCTTAC.ATTTAAA.ACT.T.T.TTGG.TTACCAAAAAA.G.T.A.TT.T.AATACAA.AGTAATTTT.TA.TG.T.T.GAATGATG.TGCAAATGAATATATCCTCA.AGGTTATCAATT.TGGAC.CATACGG.ATTCCTGTCAAGACCAAACA.T.GTGTAGGGGTGAATAAATTAGCC.GAAAA.ACCGGCTCTACATTAAATTAA.ACTTGTTTTTTCTTTTT.TTCTTTCTAA.GAG.CA.ACTA.AGATATATATAACCGG.TTCAATTTATACCCTAATT.GAAACCCCTTTG.TCAA.GG.AA.CC.TG.TC.T.ATA.T.ATACAGACA.TATGC.TTACTACT.TTCTTCTCAC.TCCAATACAACTAAAAAAAT.CTACTAC.GGTGTAT.TATAC.GACG.A.CCATCA.TGCTCAAA.ATGGGTCTA.ACGTCATTTGA.A.GGTTCGTTTT
JJ=   284  MV=                AC.TTCTTTC.TAGT.GCTATAATGAATTAC.AGAGTTCATATTTGAGC.TT.AA.TCCAAAATA.GATTTTT.C.TTCATCAT.CT.CTGGAACT.T.AAAGGAA.CTAAGCAGA.C.C.C.G.AGAACTCTAAATTCAAAGACGAA.A.A.TCTCAC.CTCCGAGAGCC.T.C.GGATTCG.CA.A.AACC.GCAAAAA.CCC.AT.CAAA.CTAT.TGGCAA.TTAAGC.AAATTGG.AATCTAG.ATT.T.C.TACA.GATTCCATCTG.A.A.A.TC.G.AAGATTA.CCTTGACGA.AG.AA.G.A.CGAGTTCA.AGGGGTATAATGGTAAAATA.ACTGAACCTGGA.TCCCA.GGTTCTA.CTCAGACGTCTCTGCCGCTG.C.TCTCTGCTTTTGAGAACTA.CCG.AGAAG.AGAATCGCTGAACCGAATCCA.CATTTTGAAGAGGATCC.GACCCGACTT.TTA.TG.GGCC.CTAAAATAAAACTGGC.CCATCCCAAAACGTTAATC.AACGTGGGAACC.ACTT.TT.TG.TT.TT.GC.T.ATA.T.ACCTATACC.TTCAA.AACTTTTA.ATTTCGGTTA.AACTAGTTGACTAGAGAACT.CAAAAGT.GGTGT.C.CGGTG.ATCG.G.CGATGT.TAGCACCG.GGGGAGAGT.GTTCTGATCCC.G.GCGGAGGAGA
JJ=   285  MV=                TA.AGTCTCT.CATA.TAATTTACATCAAAA.GTTTGAACCCGAAATTA.TT.CC.CATTTGCGA.TCTGAAC.A.ACTAGTGA.AG.CCCAATTT.T.GGTAAAA.TTGATTGAA.T.T.A.T.TTTTAGGTATTCGTTTCTTTTAG.C.G.ATCTAT.TAGACTTAAAC.A.A.GCTAAAC.AA.A.AAAC.AATAGAG.ATA.AC.AAAA.ACAT.ACTAAA.AGAAGA.AGTCAAC.ATTAATT.AGG.A.T.ATCT.GGTAATAATTA.A.G.A.AT.C.GTAAATT.ATTATTGGA.AA.AC.G.T.TAGTAAAG.ATTCTCTGTTCTACTAATAT.CCTCAACCCTAA.GTTGT.TTTCTAA.CCAAAAAAAAAAAAAACAGC.C.TGCTCACATCTCATCATGA.AGT.TGTCT.TTTTAGTTCTTGTTTCATCGT.CAAACATGTCTTCTTTC.TTAAGAAACA.TCT.GA.ATTT.AACAACAAAACATAAT.CAACTATTAAAGTCTGGAT.AAATAAATAAAT.AAAA.AC.AG.GG.TT.TG.T.AGG.A.TCTCTGGCA.TACTT.TATGTTGT.TCTTGTGAAA.TCCATCAAGAAAATTTTCAA.AATTTAT.TCTTA.A.ACTAA.CAAG.A.GAGATC.CTACAAAA.CTAAATTTT.AGCTTAGGTTT.T.TGGATTCTTT
JJ=   286  MV=                AG.AAATGAG.TTAA.TGAATAGAGAGACAG.AGACTTCCTATTGACTT.CT.CT.TCAAAGAAA.AGTCTGC.A.AGTTAACT.TT.TATCCGCA.G.CCAGATT.TTTCCTTTC.T.G.T.T.ACTATCAACACATTGAATCATTC.T.G.ATCAGA.AAATTACAGCT.T.G.TGTTTCC.CC.T.TTTT.AAGAAAA.CTT.TC.ACCA.ATCA.CGAAAC.TAACCT.TTACGAG.TTTTGAA.AAG.T.T.TTTT.GCATTGACAAT.G.A.T.TG.T.TCATGGA.GGGTGAGTA.TA.AT.A.C.GTGGCTGT.TAATGAGTTTGATGTGTTAT.TCATATGATATA.TTAGG.GAGAAGC.ATTTAATGGATATGCATCTA.G.AAACCACTCGAAATGATAT.GTC.GTGTG.GAAACTTCCTTCTTTTCTTAA.GCAATGGCTTGTGTGTA.TTATTAGTTA.GAT.GT.TGTT.TTCATCTATACTTATT.TTTTTTTGTCTTCTACTCA.CTAGTGTCTTCC.ATAA.AG.TT.TT.GA.TC.T.TTA.T.TAATCTCCA.AGTAC.AGTTAATC.AGCATTTGTG.ATCTGAATTTGTCAGTGAGG.AACATAA.AGAAC.T.GGGGA.ACAT.T.TTGGAT.ATTTTTTC.TCCAAGTGA.AGTTAAAAGGA.A.CAAGGAGACA
JJ=   287  MV=                AG.GTAAGGT.TATT.TTAATTGTTACTGAC.TTTGTCTGTGTACGTAG.CT.GG.TACTTAGTT.GGTACAT.G.CCTATCAA.AA.GAAAAACT.A.ATATTTT.GCAACGAAG.C.A.G.A.TCCTTCATTGCTTACATACATGT.G.G.AAAAAG.ATACGATCAAT.A.T.TTTAAAA.AA.T.CGTG.AATTGAA.TTT.TG.TTTT.ATAC.ACACAG.ACGACA.GACAAGC.TTCTGAC.GTG.G.G.CTCA.AAACACTAAAA.C.G.G.CC.T.CTGAATC.AGTCAACAC.TT.TG.A.G.GCATGAGA.GATTGATTAAACCACAGACC.AAGTCTTTACGA.CAAAT.CAACTCG.AGCCCAATAGGCTCTAATAA.G.GCCCAATACGATATAATCG.TCT.TCTTC.CTGTAGAGTCGGGGACCTGGG.ATTAGTCAATAAATGAG.TAGAATTTTT.GTA.AG.GAAG.AGAGTAGTTGGTGAGC.GTCGCCATTGAAGGGGAAA.GCAGCCCAACTT.TGCA.TT.GA.AT.GA.CA.C.TTA.A.AATCTTTCT.CTCAG.CAGCTGTC.TTCATTTATG.ATCGATCCTACTTCTTTCTT.CTCTCTA.CCAAT.T.TCAAG.ATCT.G.GTCGTC.GCTCACAG.GAGAAACGT.AATGGAAAACA.A.AGAGACCAAG
JJ=   288  MV=                CA.AGAACCA.GCGC.TATCCGAAGTTTCTG.CCACCGGAAAATTTATC.TC.AC.AAAGACTAA.AAACTCT.A.AACTCCTA.AG.CTGCAATG.G.TTGGTTG.CAGCGTTTT.C.T.G.T.TTGGTACAAGGTCTCGTAGCTAG.A.G.AGAATT.TTTGTAGACCT.T.T.CAGGGAA.AT.T.TTCA.TGTAATT.GAC.AA.AAAC.AAAT.TTTTGC.TTATTA.CAGTATA.TCATTCT.TTT.G.A.TACA.TTCAGATGGAT.T.G.T.CA.T.GTGTTGT.AGATTGCAC.AC.AA.T.A.TACAGACT.TCTAAGAGATAATGTACTGA.AAACAAATCCAT.GATTA.AATTGAA.CAACTAGCATTTGTTGGTGG.A.ACACAAAAGAATAAATATC.CTC.ACTTG.TCTAACGAGTTGTGGGAGTTA.TTACAATTTAAAAACAA.TTGGGATTAT.TTT.TG.GATT.TAACAAAAGTTTGGGG.ATCTTGTGGTTATTTATAG.AAATATAAATTA.GGGC.AA.CA.AG.AC.CA.C.TTT.A.AATGGGCAA.AAACC.CTAGCCAT.CTGTTTCATT.CTCCCCAAAGCAAAAAAGAC.GCCGCTC.GTCTC.T.TCAGA.GAAT.T.TCACCT.TCTAGGGT.TTGTTCAAG.GTACACGCTGC.T.ACTATCTCCC
JJ=   289  MV=                TT.TAATGGA.ATCA.AGTATTAAAAAGTTC.GTTTGAGGAAAACTATT.AT.TT.GCAATAGGA.AAAGCTC.A.AAAGTATT.TA.TTGTGAAG.G.TAAGAAT.TACAAAACG.A.A.T.T.GAGATAGTGAAAGTAAAAAGAAA.A.A.AAAAAA.AATAGTTATGC.T.G.ACATATA.CT.A.TGAT.CGTGGAT.AGT.GA.GACT.AATA.TAAAGG.TACTAA.AGTCAGG.TCAAGCA.TAT.G.A.AATA.TTTTCACACTT.C.A.G.TC.G.TTTGATC.ATGATGACT.GT.TG.T.T.ATATTAGA.GTAATAGATAATGGCAAGAA.AGTCGT.ATGTT.TCTAA.TAGATTA.GTTAAAAAAAAAAAAAAAAA.A.TCTTCTGGAGCAATCAAAC.GTG.TAATC.ATATAATTATTTAAAAGAATC.TTATAGATAACGTACGT.AC.GTAGAAA.CCG.CG.TTAT.GTTCTTAAAATATGGT.TTTTATGTAAATAGCATAA.AGAAACAAAATT.AAAA.TA.GG.CC.AT.GG.T.CTA.T.ATATGTTGG.TCAAT.AGAGATCA.GATCAGATCA.AACCGTGACGAGAAAAAAAA.AATGGGT.TCGAA.G.ACATC.AACA.A.ATATGG.TTGCTCTT.CTCTTATCT.CTTCTTATTCT.G.ATTTTCACTC
JJ=   290  MV=                TT.TCCTCTC.AAGA.AGTTTAACCAAAATG.CAACTCGAGATGGGCTT.GA.AT.CACTTTGTT.AATGATT.G.TGGAGAAG.AA.ATGTTGTC.G.TGTGAAG.TGATGGGAC.T.T.C.A.AATGTGTGTCATCATTGCGTCAT.G.A.CTGATG.GCTTCTTGGTT.T.C.CTTTGTC.TT.T.TAAT.ATGTTTA.TCT.TC.TTAC.ATTT.TTATAT.GTTTGT.CCTTGTC.ACGTATC.GGT.A.A.TGAA.ACTTCAAACTT.G.A.T.AT.A.ATAAACG.AATAATAGG.TA.TG.A.A.TACTAAAA.TAGTTAGTGAAGAAACAGTT.TCTACCAACAAA.AAGTA.ATGTATC.TTTTCATGAGTGTTAAGTGG.G.CAATGTTTAGTGCGTTTAG.TCC.TTTTT.AGTCTTTAGAGCTGTTTCCTT.ATCTCTTCCTCTTAATC.AAAATTTTCT.AAT.AC.GATT.TATTCAGAGATTTTAA.TAGAGTAAAATGTGACATT.TCGGTATTGATT.GATT.CA.TA.GA.TT.AA.A.AAC.T.ATATAAGCC.TTGGT.TCCAACTT.CCAACTTCCA.ACTTAGAAATGTGTATATAC.ACACATT.TGCAT.C.GATAA.TAAC.T.CACCAA.CACTCTCT.CTGTCTCCA.TCGAATGTTTC.C.TCTAACTCTC
JJ=   291  MV=                AA.CAAAAAT.GCGA.TCTGTTTTTTATTTA.TTCTATGTAAGTATATT.TG.TA.TTCGAATAT.TGATCAA.T.CACTTTAC.CA.AAATAAAA.C.ATTTGAA.CGTACGATC.A.G.A.A.AAGTTTAAGTCATAGACCTCAAC.G.A.AAAGTA.AAAACGAAAAA.G.T.TACTGTA.CA.T.TATT.TTCTGAG.ATT.CT.TATT.ATTG.ATTCCT.AAGCAT.AATTAAG.CTATAAA.TTA.T.A.TGCT.ATTAGACTATT.A.A.A.TA.A.CCCAATG.TTTTATCAA.TA.AG.T.A.GAATCCTT.CAACTCTTCTAATTTATAAA.TGGCCTTTTGAT.CTAAA.CTAATGT.CTAGCACAAAAAAAGAATAA.T.AATAATAATTGTTTTGGTG.ACA.CAGAA.ATAATATTCCACGAACCTGTC.TATGTTGAACCGTGTAA.GGTCGAATAA.CTC.GA.TTTA.AATATTATTACATACA.AAGTTTAAGACTACCACGT.CGATAATGTGCC.TCCA.CG.AA.AC.TC.TC.T.TTA.T.ATAACCACT.TATTT.CCACTTCA.TCTAAATCCA.TCGACAAAGACTTACCTCTC.ACGGCGA.GAAAC.A.ACAGA.GAAT.C.GGGGAA.AAATGGCG.TGTTTCGCA.ACCAAACAGCC.T.CTGTTGTTGT
JJ=   292  MV=                CT.CTCCTCC.TTGA.AAGCCTAGGAAAAAG.AAGAACAATGCCGTCTA.GA.AA.CAAATCTAA.TAAGTGG.C.GAAATTGA.AG.AAGCTTTT.A.CCTGAGA.GATTGAGAG.A.A.A.G.AGAGAACGCGGCGCAGAGCGTTG.C.A.GCTGTT.TTATTGTCTGT.T.T.TAGCTCT.TA.G.CTTC.TGTCCAA.AGC.AT.TTTT.AGGG.TTTGGC.CCAAAA.AGCTTAA.CCATTTT.GGA.A.A.ATAT.TATTAAAAAAC.A.T.T.AA.A.CTTGATT.ATCTTTTAA.TA.CT.G.A.GACATTTT.ATATCAAATTTGTAAAACAT.AAAAAAATGATC.AAAAA.ATCATTA.CTCAGTGATTAGTGAAACTG.T.AGTTACAAGTACATTATGT.CAC.TATCA.ATAAGCTAAGCTAAATTCACA.AATTCATTTCTTCATTT.AAAAATCTTT.AAA.GT.ATAG.ATTTTTTAATCTGATG.TATCCCAATATATTATGGA.TAAGATAGATTT.TTTT.TT.GT.TC.TT.TT.G.TAT.T.TAAATCGGA.TCATT.CTAATTGG.TGGAGAGACA.GACTCTGGACTCTGAAGAAG.CAAATGG.CTGGG.A.TCACC.AGCA.C.CGTTGG.ATTCAACG.CCATTCTCG.CCGGAGCCACC.A.AAACGGTGTC
JJ=   293  MV=                GC.ATCCTGT.TAAT.GAAATTGTTCACAAA.AGTACAAAAGGAAACGA.GG.GT.AATCAACTA.CAAAAAA.A.CCATAACA.AC.AAAGTAAT.G.CCTCACA.ATAGTTTGC.T.T.T.A.GTAGTTTTCTAGACTTACTATTA.T.T.TTCTCT.TAAAAATCAAG.T.G.GTACGTG.AT.TATTAT.AACTTTA.TAA.AT.CCTC.CGGC.TAAATC.ATCTTT.TTATCGC.CGATCCA.AAG.A.T.AGTG.GAAACCTATGA.A.T.C.TT.A.AACGGAG.CTAAAAATA.GT.GA.A.A.ACCTAATG.AATCTTCCCAACTAATTTAA.GAAAGAATGAAA.AATGT.TAAATAT.TTGTTTTTTTCTTTCACCAA.G.AGCCAAATTAAAGCTGGCT.TAT.TCCTA.TATCATATCAAATGTAGTTTT.GGGTGAAGATTCTAACC.ACTTTGTCGG.TCC.AA.ATAA.ATGTTGCCATATCTTC.CGTATTAAATGATCATATC.AGTTTGCAGGTA.GCAG.AT.TT.GA.AG.TC.T.ATA.T.ATATACTAC.ATCCA.ATTAATCC.CAACCCCTAA.AGTTATCAAGACACTCACGC.AAAAGAA.TGAAG.G.CACCG.CCAC.A.ACAAGA.AATGACTT.ACTATGACA.ATGTCAAGAAA.C.GGCAAGACGA
JJ=   294  MV=                AC.AAGGCTG.CTAT.CTTTTCTTCTTTTGA.TATTCAAAAGAAAAGAA.AA.AA.AAGCAAAGA.TTTTCAA.A.AATTACTG.AC.TCAAATAA.C.AAACAAT.GAAATCGAC.T.T.A.C.CTAGATGGGTTAAGGACGAAAAA.G.T.GACCAC.AAGAATGGATT.A.A.GGATGAA.AT.A.CTGG.CAAAGAA.ATC.AA.AGTT.GGCT.TTTTTA.TAACTC.GAGCTCA.GAGCCCT.ACA.A.G.GTAA.GGAAGGAAGAA.G.A.A.AA.A.TACCACT.TTGGTGGCT.TG.TT.T.G.GCTACAGA.TATAATACTAACATCGATTA.GGCGTCGTACAA.AACCC.ACTAAAA.GACAGAGAGGGTTTGTTTTG.T.TTTAGGCTTTTATTTTTGA.TTGATTGAA.TATTAAAATACAATGCGAAAA.GTCATATTGGGCTTATG.GGCCGAATAA.CTT.TA.TTTT.ATTTTTGTGGTGAAGT.TAGGCCCAAATATTTTTTC.GTCTTCTTCCAG.TTCA.CG.AC.TG.AG.AT.A.ATA.A.TAATGCAAA.GCAAG.TTGCTATT.TCCGAATGAT.CTCTCTCTCTCTATTCTTTT.GAGTCCC.AAACC.C.CATGG.CAGG.T.TTGTCG.CTGGAGTT.TACAGTTAA.CACTTGGAATC.T.CAGGTCTCTC
JJ=   295  MV=                TC.TCAAGTT.CATG.TGAATGTTAAAAAGG.AATATGTAAATATGTAA.TC.AT.AAAGCTGGT.TCTGATT.T.TTATATAT.AA.TTAGTCAA.A.TATATGA.GCTGTATGC.A.T.G.C.CTATTGTATATAAATTAGTCAAA.G.T.TTCAAG.TATAGATTATT.T.T.CCTTTTT.CA.A.CCAA.TTTTTAT.GTC.AT.ATTT.GAAA.TTGTAC.ATGCAT.TTGTAGT.TTTAAAA.TCA.G.T.CTAC.TTATATAGCTA.T.A.T.AT.T.CGAATTC.TTCACATTC.GA.TG.T.T.ACACACAA.ATTTGCATCAATTAATTTTG.TTTGTGTATATA.GGGAA.GGAGCCC.AGTTTGCTTTTAACGGGCCG.T.AAAGTGGTTTACAATATAA.AAA.CAACA.CGGGCCGTAAAGCAAACCCGA.AAGAGATTATTACATGA.ACTGGGTTTA.TGG.AT.CTCG.GTTTTCCATCTTAACC.GATTCAAATTGAACAGATA.CCGGTTATTAAA.ATAA.AC.CG.GA.GA.CT.T.TAG.G.TTCAATCTC.GGTTT.CGGCTAAT.CTGAAGCAAT.TGATCTGTGGAAAAAGCAAA.GCAAAGG.TCGAA.A.ACAAA.TTCC.A.TTCTTG.AAGCTGTG.AACAAGTAA.GCTCTTTCACT.T.CATCATCTTC
JJ=   296  MV=                TT.CTTCTTC.CAAA.CTTTATCCGAATTCC.TCATAAATTTATTTTAA.AA.TT.TTGAAAATC.TAGTTTC.GTACTTCATT.TC.ACGTTGAG.A.CTTTAAC.AATTGACTG.A.A.C.C.AAGGATCTAAACATATCTTGATT.T.C.TATGTA.TCTCCAACTGT.A.A.CTAATAT.CC.T.AATA.ATTTTCT.CTA.GA.TTCA.ACAA.AACATG.CCTTCC.AAATTGT.AAGACTA.ATC.A.G.AGTC.TTCTTAACCCC.A.T.T.AA.A.AAAGGGT.CTTGATCCG.TA.CA.A.G.TCTTATGT.TCTGCTTCAGACAATAATAT.AACAAACGTGTC.CAGCT.TCAATAA.TTCTGTATTATTCCTAAACA.A.GTATTTCATCTGGTTTTCA.ATA.TTGCA.GAATCACAAAGTTAATATTTT.ATAAAACAACATGGCCT.CAACAATCAC.CTA.AT.AGTA.ATAAAATATTTTTCCT.ATTTAAAGAGTATATATAA.TGCATCTTTTTA.CAAA.TC.TG.TC.TA.CT.A.TAA.A.TATCATCTT.TCACT.CATAATTC.ATAAACAAGA.AGAACAAATAATGGCAACAA.TGATCCA.AAGTC.T.CTCTT.CTCT.C.TTTTGC.TTTCTTTC.TCTTTTATC.TCTTCTCTTCT.C.TACTAACCTA
JJ=   297  MV=                AC.CATATCC.ATAC.TCCTTTAAATCTACT.GATGGTAATCTCTGACT.TC.AT.TTTCTTGTA.TATATTG.A.TGATCTTA.TT.ATTTCTAG.C.AGTTCCA.ACCATCATT.A.A.A.A.TATTCATAAAATTTCTTTAGTTC.T.T.GTTTCA.TATAAAGGATG.G.T.TGAAGTA.CG.T.TTTG.TGCATTT.TGG.GG.TACT.CAGA.TGCAGC.ATGTAT.TTACGGT.AAAGAAA.TGA.T.C.ATCT.ACAACTTTACA.C.C.A.AA.T.TAGGTAG.GTTTCTTGA.CA.AC.A.A.GAATTTGA.AAGGATAGATTGTTAGGACA.GCCAATACATAA.AAAAA.ACTAACT.TATTAGTAAACAAATGCACC.A.AAAAACCGTTTGGTTACAA.TAA.GAAAA.AAAACAAATAAACTTCCAAAA.TAAATAATTTTAAAAGG.ATAAAAATAG.TTT.TG.CTAT.AGAAAGTAAAAATAGT.TTTAAAAGCCAACTCAACA.TTAATCATCCTG.CTAA.TT.AT.TT.TT.TT.G.CTA.T.ATAACACAA.ACAAG.ATTTTAAT.AAGCTTAAAC.ACTCA.TAAATTCATCTCTT.CAAATAA.TGGCG.A.CTCAA.ACAA.T.AAAAAA.GATATACA.GTGTTTTGA.TCATTGTAGCT.T.TATTTACGAT
JJ=   298  MV=                GA.TGGTTTC.ACTA.CCAAAAGAGCACAAA.AGAATACTATAGGAGAA.CT.CA.GATTAAGGA.AAGACAG.G.TTTGTGAG.AT.TTACAATA.C.CTTATTG.AAGAAGAAT.G.T.A.A.GCGAATTCATCCTTCACTTTGTG.C.T.GGGCTA.AGTATTGCATC.G.A.AAAGCCC.AA.A.ATAA.TTTGGCT.CAC.GA.ATTC.GAAA.CTCTTG.GATTTA.TGCACTT.TTCTGAA.AAA.A.A.AAGA.AAAACGATTGG.T.T.T.AC.G.AATTACT.ACTATTTTT.CT.AC.G.A.GATTAAGA.ACGATAATATGTAAGAAAAA.TCTAAGACACAC.ACCAT.CCATCAG.ATTTTTGTCCGTATCTCCTC.A.TCAATTCTTCACCTCCAGC.TTC.TCATC.CATATTTCTTTCTTTCCAATG.CAAACAAGTTTTCAACT.GTTAAAAGAT.AAA.CC.AAAA.ACTCACAAGCCAATTA.ATCTATCAGAAATATTTAA.CTTTTAACCAAA.TAAA.AA.CG.TT.GA.GA.T.ATA.T.ATAATATAA.GCGTT.CCTTACCA.CTCACACACT.TCATCTCTCCCCAGAGCTCT.ATTCCCA.TCAAG.G.TGTGT.GAGA.T.TCTCTG.CTAAGACA.AACCAAAAA.CCAGATTGTTT.T.GCGTTCATGG
JJ=   299  MV=                AC.ATGTTCC.TATA.TGAATAAATAAAATT.GGAAGTTCTTCAGCCCT.TC.TT.GTAATTGAA.TATTTAA.T.GGAAACAT.TG.AGGTGATG.A.TTTCAGC.CACCTTATT.G.T.T.A.ATTTTCAAAATTATAAAATTAAT.C.A.AACATA.TATAGTAATGA.T.T.GGAAACT.TT.A.TAGA.GATAATT.TTT.TA.CCAA.CTCT.CAAAAC.TATATA.AAGATGC.AAAAAGA.GGG.A.G.CTTA.TAACCTAACCA.C.T.A.AT.G.AATACAT.TGCTTTGCC.AT.GT.T.C.AAAAACGC.TGCCAAAGTGACCGCATCTG.ATTAGCGTCGTC.ATAGC.GCGTGTA.ATGACAATTTGAACAATAAT.T.CATTAAAATATGGTTATAG.TAT.AATTT.TTGGAAATGTTTTGATTTACC.TCTATTATTACCAAATC.AAATTCAGCC.AGT.GA.AGAC.GTTGTAGTTCTCAACA.AAAATCACGTGGGAGTGTA.AATACGACAATA.ATGT.TC.CA.TC.TT.TC.T.ATA.T.TTTAAATTC.GCGAC.CTATCTTC.TTCTTTCATC.CAATAGTTGAAAAACAGAAA.AAGCCTC.TCCAA.T.GACTT.TTTC.T.CGTAGC.AGCTCGAT.TACGTTCTT.CATCGTTGCTT.T.ATTCACCGTC
JJ=   300  MV=                TT.AATTAAT.CTCA.TTTAATATTATTTCT.TGTATTACTTATAATTG.AT.GT.TAAAAAAAA.TTACATA.C.GATTCTAA.AA.GTGGTGAT.G.CAAATAA.TTCACATTG.T.T.T.T.GTTAACAACCAATGCAGTTCTAC.A.T.GAT.TT.TAATATCATGA.G.T.AATTTCT.AA.A.AACA.AATTACA.ACA.AA.AATT.AATT.TCTTTT.AACCAC.AATAACT.TCACAAA.ATT.A.C.AAAC.ATAAAATACAA.A.T.T.CA.A.AACCACA.AGCACAAAA.AA.TA.A.T.AATTTAGA.AAGTTTATCAATTACTATTT.TTGCTGTAAGAA.AAAAA.GTTTCTC.AATTTTATTTTTGTCTGCAA.T.ATCTTTACAGATTCCAAAA.CAA.AACAA.AAAAACTATCTTTTTATTTAT.ATATATATATATATATA.TATATATATA.AAT.GT.AAAC.TTCCTCATAAGTAAAT.TAACAAGAATATATATCAA.ACAAAATCTTGT.AATT.TT.TT.AA.TA.TA.A.ATA.A.AGCTAAACC..TTTA.CGAAGAAG.AAAGACTCTG.GTGATTGATTCTCCAAAGTC.TAAACCT.AGTAA.A.AGCCA.AGTC.T.CATTCC.TCGGGTGA.ACTCAACAA.CCGACGATGGC.A.GAACTAAGGT
JJ=   301  MV=                TA.TCAGAAA.CTCC.ATTTTGGCTTCACTA.GTCATTTTTCTCACAAT.TC.CA.TACAATTTT.TGTTAAA.A.ATCAAAGT.AA.GACTTTAA.A.AGAACGT.TCTAAATGC.T.A.T.A.TTAGTTGACCAAAAAAAATGCTA.T.A.TTAGCT.AACAATATCGT.T.T.GAGCTAA.TT.A.ACAA.AAACTTG.GAA.CT.ATTC.AATA.GAAAAA.TCTCAA.ACGTTTG.AACTAAT.CTA.A.A.CTTG.ATTATCTCAAT.C.A.A.GT.T.TTTATGA.GAATGATTT.TC.AT.C.C.AAGTAACT.TGGCTCTTTAAAATTTTGAT.TACATATTCGTT.TTTGA.TCTGATC.TATGACCGACATGGAATTTC.T.CATAACGACAAGAGAAAAA.ACT.GTGTC.ATTGACTTTTGTTAAGTGGTA.CAAAGTGGCATTGACTT.TGACTCAGAA.AAA.GC.CAAT.CAATAATCGTGAAAGA.TGTCTAACACTGATCAATA.TTTCAATTTGAA.TAGA.CC.AA.AT.TT.AC.A.CTA.T.AAATACATC.AACAC.ACCTTCTT.CATTTCTTCA.CACAACACCCTCCATACACA.AAATGGC.TACCC.T.AAGAG.CAAT.G.TTGAAA.AACGCTTT.CATCCTTTT.TCTCTTCACCT.T.AACCATCATG
JJ=   302  MV=                GC.AAAAACC.GTGA.TTGTCTTTATAAAAG.TCACAGAAACATTTTCT.AG.AA.CTCTTTATC.AGGAAAA.T.AAAAATAA.AG.ATGTCTTC.A.AGGAATC.GAAAAAATA.C.A.G.C.AATATACTAAATAGAAAATGCTA.T.G.AAATTA.AATAAAAATTT.A.G.TAAGGTT.CC.A.AAGA.CACTACT.TAA.CT.AGAG.AGAA.AAATAA.TTCCAA.CTAGCTC.TACAACA.AAC.A.A.ATCA.TTTACTTGTTT.A.A.G.AA.T.CGAAAAA.TTTAGAAAT.TT.AT.T.C.TTATTATT.TGTTTGCCCAATTAAGTCGC.TCTTGGCCCAAT.ACTTG.CATCACT.TGATTGAGTAGAAGAAGATC.A.CTTACCAACTCTCAAACCA.TTT.AAAAA.TTAAAAAGCATAGTTTATTTT.ATTTAAATATGTGTATG.TAATAATTCA.CCA.CA.AGAA.ATATATTACAAACCAC.AAAACTATAATCCCGGTAA.AATAGTAATTAA.TTTC.TT.CA.AA.AG.TG.T.AAA.T.AAAAAAGAA.GAGAC.ATAATTTA.GTCATAGCCA.CATAAAAAATGGCGATGATA.TTTTGCA.ACACT.C.TCTAC.TCTT.C.TTCTTC.TCCATCAT.ATCTCTCGC.CGTTAACTTCA.A.AACCGTCGCG
JJ=   303  MV=                AT.TCTCAAA.GAAT.CAAATAACAATTTTC.CTTCTGAAGCCATCTCG.TA.TG.TATAGTCAT.AAACAGT.G.TATAATCC.CA.CAATAACA.C.AAATCAA.AAGACTTAT.C.C.C.C.TCTCACGACACCAGCTTCTGCAG.A.C.ATAATT.TAAACCCAACA.C.A.AACCACA.AT.C.AATA.GACAGTG.TAA.TG.CAAA.TTTG.ATTGAA.ACAAAT.ACGAATC.ACATTCA.ATTAC.G.AAAA.AAAAAACGATC.T.T.T.AA.A.TCGCTGC.AACCTAAAA.TT.GT.T.T.AAAAGAAG.TAAAATTTAAATAGCAATCA.GACGAATTAACA.AACAA.AACCAAT.GAATCAGAGACGATAGATCA.A.TGGAGGGTAGGTTATTATA.ACA.ATCAA.AGGATCGAGATTGAGAGAACA.AACCACTAACGGTGTCG.GTGGGGGTCG.ATA.AA.ACCT.CGTCTCTAAAATTAATCGGATCGTCTAAATGCCCTA.AAGAAATCTCAA.TCCC.AA.TC.TC.AA.TC.T.CCG.G.CGAGAAAAA.GTTAA.AAACAGTT.GGAAACGGCG.GCTGAGTAAAATAACGAAAG.CAACGGC.GACGG.A.GGCGG.GATC.G.AAGAAG.ATCTGGTA.TGTTGGTCG.ATATCGTAGAG.A.GGACGACGAC
JJ=   304  MV=                GA.GGGAGCG.ACTT.TTTATTGATGAAATT.ATGTCAAAGCATGACGA.TT.AC.TAATTATGA.TAGACAT.C.GCTATTTT.AT.GGTTTTGT.G.TTTTGTA.TTTTTTTTT.T.A.T.C.TTCATAATGTCAAACAATAGCTT.T.G.GTTTTG.CTGTTACCTGT.T.A.GATTGGT.TA.G.TGTG.TATTTCT.TTT.GG.GAGC.TTTA.TCGTTT.TAAGTA.CTATTAT.TTTTTTC.TTA.C.T.ATGT.TTGTGTATTTG.T.T.T.CT.T.ATATCTT.GCATCTGTA.AA.AG.G.A.TGATAGTT.GTGAGAAGTTTTGTTCTGAA.GGTTAATATGCT.TCTAT.CTATAGT.TATGGTTATATCTTGAATTT.T.GTTTTCCAAAACTACGATG.GTA.ACAAG.TTCATAATAGTTAATATACAT.ATCAAGAATAGTAAAGT.TTATTTTTTA.ACG.TC.TAAA.AGTAAAAACTTCTTTT.AGTTCAATTAATACATCGC.GATTATCAAGAA.TAGT.AA.AG.AT.TT.CC.A.CTA.T.TTATCACTG.GAAAA.TTCATACA.ACAAGATATA.CGAAGGAATTTACATCTCCT.TCATCAT.CATCG.G.TTTCT.TCTT.T.TGATTC.CACAATGA.AGCGTTTGC.TGCTGCTTGTT.G.TCCTCTGCAG
JJ=   305  MV=                CC.TTTCTCT.AGCT.AATTGATAAAAAAAT.ACTGGCAGTACCAAACG.TT.TT.GAAGATTTT.TCTTTGC.A.TTGCTCAC.TT.TTGTATTA.C.ACTTCAA.ATTATTGAT.G.A.T.A.TGTGGAGCCAATTCTTTCAGATC.T.C.TTCATT.GACTAGACGAC.C.G.GACTGCA.CG.G.CGAT.AGACAAA.TGT.TA.TAAG.TAAA.AGTTTA.TTGTTT.GTTTCTT.TGGTTGG.TTT.C.T.TGGT.TACAGAAACCA.G.C.TAGA.T.CCTTTGT.ATATATCTA.TT.GG.G.A.CAAATAAC.TAAATGAAATTATCAATTGT.CACATGCATTGA.TTTCC.AAATTAT.TATTGTTTTTTTTTTTGCAT.T.GGTTTCCGAATTAGGTTCA.ACA.AAGCT.AGATACGGAACAAAACAAATG.GATCAATAATAACCAGA.AAAAGTAAGA.TGT.AT.CATT.TAATTTCATTACCCAC.ACGACAGAGACACATCACC.AGTTTCTATGGC.ACGC.AG.GC.CC.TT.GT.A.TTA.A.TTTATACAT.ATGTA.ATAGGAAC.AAAATCAAGA.ATCAAGTATTCCAAAAGAAG.AAGAAGA.AATAC.T.TTCTC.AATT.T.TCTCTA.ATGGCTCT.GATAACCTT.ACTTGAAGTCT.C.AATTTCTTTA
JJ=   306  MV=                CT.CTTTTTC.TTTT.ATTTTTTGTTGGGTC.TTTGGACTATTTTGGGA.TT.AA.TGTGAAGTT.GATGTAA.A.CTTTGACG.AA.ATTGTTTT.A.AATGAAT.GTAGTATCG.T.G.G.A.TATTCACCAGGAATGCCGCTTTG.T.C.TCTTAT.TGTTGTGTTAA.T.A.AGTAGAA.AA.T.GAGG.TGAGTAA.AGG.AA.ATAT.ATGA.AAATGA.TGGATA.TATGCTA.GTAAAGA.CGA.T.T.GGAA.TATTATAATAT.T.T.A.AA.G.TTTTGAG.CAAGGTATT.AG.AA.T.A.CTTTTTTT.TTTATTAAAGTCATTAAAAT.GCACTTCGTGCT.TTGTT.ATGGACA.ATGACGCTTGACGAATTCAG.A.AATATAAAGGAAGTAAATG.TTC.ATAAT.ATTATAAACTTTTTTTAACTA.ATCCTATAACTAAACTA.AAGATGCCCC.GCA.AA.ATAT.GAGTGCAACACAAGGA.AATCACAAATTCCCTTTCA.CATAACACACAC.TTGA.AG.CT.TC.TT.TC.C.TAT.A.AATAGAATG.GATTG.GAAATGGA.AGAAGCATAA.AAAAAAAAAAAACTAATAAA.ATTCACA.AGAAA.A.AACAC.TCAT.A.TGGCTA.CAGCTACT.CTCACTCTT.TTCCTAGGGCT.C.TTAGCCTTAA
JJ=   307  MV=                CT.AGTACCA.TGGA.TCGGTTTTCAATTAA.CCGGTCGGGATTCGGTT.TT.CG.GTTTAGCTT.TAATCGA.C.TTGTCTAG.GT.TGAGATCA.G.ATTTGGT.TTTCAATAC.T.T.C.C.AAGTCTTTTTTTTTTTGCCAACT.A.A.AATATA.AGGAATGATGA.T.A.GGCACAC.AC.A.TGAC.ACATAAA.ATC.AT.AATG.AACA.GTAGTA.TGATTA.GCAATCC.ATATTTC.TTG.G.A.TAAC.ACTTCTTCACA.G.C.T.TT.T.TTGACAG.GTCACTATA.AC.AC.C.T.TTTTCAGT.TCATTTTTCATTTTCAATCC.TCACCCACCCAA.ACTCT.CCCTTCA.AAGCAATGTCTCTCCTCTCT.C.TTTCTCAATTCAAACAAAC.TTT.ATTAA.ACCTAAAAGAAACATTTCCAA.TCTCTAATGACTTAGTT.GATAGAATCT.CAT.TT.AGTTACCTAGTAATAATCTTC.ACACTAGTAAGAGAATCCT.ACTCTTCACCAA.ACTA.CA.TC.TC.TC.TC.T.ATA.T.AACAAACCC.CAAAA.CATCTCAA.CATACACACA.CAACAACT.ACAACAATGGC.TACTTCA.AGAAC.A.TTCAT.TTTC.T.CTAATC.TCTTCATC.TTCTTCCTC.GTTATAGCCAC.T.ACTTATGGTC
JJ=   308  MV=                AG.GCTCCAG.ATAT.ATAAAAAGTTCTTAA.AGAAAATTCCATAGCCA.CA.TA.TATAAAGAA.TTTGTTA.A.CTTAAGCT.AT.CATATACT.T.CTTTTTA.GTATAAACT.T.T.A.T.TTGAAAAATTTGCATGTGAGTTC.A.T.AAAGGT.TTCAACGAGTT.C.C.TAAATAA.AA.T.CTAG.CTAAGAG.GCA.AT.ATTA.GATG.AGTATA.GTGAAG.ACCAAGT.GAGTATA.TCT.T.T.TGGC.AGACATATGCA.A.A.T.CT.T.GTGAATA.TGATTGGAT.TG.AT.A.T.TATTCAAC.GGATCATAAAGAAAGAGCTT.GATTGGAGGATT.AAACA.GCATATA.AACAAATATGATATTAAACA.A.AAAATAACATATAAAATTA.TAG.GGAAA.GCCTGCACAGGTAATATTGAC.CAACAATAGCTTCTTTC.TAACTAGACA.AGG.CC.ATGT.GTGTTGTAGGACCTCC.CAAATATATATTTTCTAAT.AATTATTTCATC.ATTT.GC.CA.AT.TT.AT.T.ATA.T.AACCATTTC.TCATC.CTTCTCCT.CATACCACCA.AAAACCAACCTTCAAGAACA.GAGAAGA.AGTGA.T.TCTCT.AAAC.A.ACAAAA.ATAAAATA.AAACTCTTC.TTTCTCTATTT.C.TGTTGAAGGT
JJ=   309  MV=                AC.CTCATCA.AGAC.ATAAACTCATGTTTT.TAGTTGTTTATAGAACG.AT.GA.TTATATATA.TTCGTAA.A.TTTCTTGG.GG.GATAAGAC.A.CGTAAAG.ACCAACACA.A.C.T.T.AATTAGATGAGTCAACAATCATC.G.T.GCATAA.CTCCAAATTTC.T.A.CTTTTTC.AC.T.TATT.TGACCGT.CAT.CG.ATAT.TTTA.TTTCAT.TAGTAA.AAACACA.GGAAGAT.TAC.T.C.AAAA.GTCTTGAAGTC.T.T.T.GA.T.CGTTAAA.AATGAACAT.GT.GC.A.A.GGAGACAC.ACAAAAATTC.CAAATCAAT.TATATAATTGCA.ACTTG.CAAAGAT.CGAAGCGATTTCTTCTTATA.T.ACGAGTTATTATATGTATA.AAA.ATGAT.AAGACATAGTAAATGACAGAC.GCAAAAACATTGACCAA.AAGTTGTAAA.AAT.GA.TATA.GAAAGACGTCAACACC.AACAAAAAAATGATATAGA.GAGAAACGTTCG.TTTA.CA.CG.CG.TT.TT.T.GTC.T.ATATAAAGT.ATACA.TTTATACA.TCCCTGGAAA.TTTTTCAGATTTTCAAAAAT.CAGATTC.AAAGG.A.AACAG.AACA.C.AAAGTT.TTGTGGGG.TTTGACCAA.AGAGAGTCAAC.G.AAGAAGATGT
JJ=   310  MV=                CT.TCAATCA.GCAA.AACGCCGCCTCTATT.CTTCTCAAGAAATCTCC.GC.TC.AGACAAG.A.CATGCAC.C.TCCAAAAA.CT.GAAAGACA.A.AATCAAA.ACACCAACA.T.C.G.A.ACCACTGTAACAGAGAAAAGGGA.A.C.CTGATG.AGGAGCCACAA.A.C.AAGCAAC.AA.C.GGAA.GACAAAA.CTG.AC.ACCA.ACGA.TTGTCA.TTGTAT.GTTCTTT.CTGTAGA.TTT.C.T.GGTA.TTTTTTCGCTA.C.T.T.GT.A.CTCTTTG.TAATTTTTG.TC.GA.A.A.CTTTGAAA.ATGATATAAATACTTTATAT.TTTACCAAAAAA.AAAAA.AAAACTC.GTAACGTGTAGTTGTCTCAA.A.AGTTTCGGTCTTGACTTTT.GGG.ACTTG.AGAGATTGTATAGACTTTTCT.TCAAAAAATGTGTCAAA.ATCTGATCGA.CTA.AA.AAGT.CAAGAAGTATTAGACT.TTACATGTTAGGTTATACT.TATACATACATA.TTAA..A.TA.TA.TG.TG.C.ATA.T.AATATATGG.GTTTT.TCTTTCCT.TCTTCATTTA.TGAAACGCAAAAAACATTAT.TCCCCTC.TGTGG.T.CTCTC.TCTC.A.CGAGCA.TCGTTTCT.TCATCGATC.TCATAGTTACC.G.GCGTTGTTTT
JJ=   311  MV=                GA.GGCCACT.ACCG.CATCACCACCGCTGC.CGCCGCCGTTTCCGTTA.GC.AT.CGTTAACGG.AAGATTC.A.AAAGGCGA.GG.AAAAGTCA.T.GGTTAGG.TGAAGAAGC.A.C.C.A.AATCCATATCCATTTGGGGAAGC.A.G.GATCTC.CATTGAAAGAA.G.A.GAATCCA.CC.G.GATT.GATGTTG.AGT.CG.GAGG.TTGC.TGTGCT.TCGGAG.AAATTAT.CGTAGCC.ACC.A.A.AGTC.TTCGTGTTCAG.A.C.G.GA.G.AATGGGT.TTGAGCTGG.GA.AA.T.C.TCCATCAT.CAAAAGTCGCCATGGTTAAA.GGAGCTTTTGAG.ATCAC.AGATTCA.CAAGAAGAAGACTTTTGATC.G.CTGGTTTTTGATTCACAAG.GAA.GCAAG.ACAAGAGAAGGAGATTATTAA.ACGCTGTCGTCTTTCAA.AGTTTTGCGT.AGA.TC.TGAT.GATTTCATTATAAAAA.TGCCACGTTGACCAAAAAC.GTGTAACCAACT.CACC.GA.AC.CG.GT.CG.T.CTA.A.AAATGATGT.CGTTT.AGTCTTTC.TTCTAGAACA.CAAAATCGATTTTGAGCTTT.AACGGAA.AGAGA.C.GACAA.TGGC.G.GGTCGG.TTCTTCGA.TAACGTGAT.GCCTGATTTCG.T.GAAGGAGAAG
JJ=   312  MV=                GA.AAGTGTA.TCTT.GTAATCTGTTCTTTG.CTCCTATGACATGAGCA.AA.AA.TAAGTGACG.AAGATAT.A.ATTCCACA.AA.AGATTAGA.G.AGATCAG.ACGAGATTT.G.G.A.A.GTAAAACAGAGGGCTTCGACATC.G.C.AGTTGT.AAAAGAGATCT.A.A.ACCAGAC.TT.T.GCCG.GTAAGGA.AAT.CC.GATC.TAAA.GTCGGA.ACTTTA.TTTATCT.CGCACAG.AGA.C.G.AGAA.TATGTACAAAT.C.C.G.GA.C.AAACCGG.AATCAAAAA.GG.AT.G.A.ACGATGGT.GTCTCCTCTCTGAAAGGTTT.GGGGAGAGAGAA.GACAG.GAGAAAA.CCCCTAATTATATTTTGTCT.T.AGATCTAGTTTTTTTAACA.CAC.AAATT.CTTCCCACCAAAAAACACACA.CAAATTCCAACATTAAA.AGTGAATCCA.TTA.TC.CATG.GACTTTAAAAGCCCGA.ATGAACAAACCAAACTTAA.ATCGAAGCCCAA.AAAC.AA.AC.TT.TC.AG.A.TTC.A.TTTTCAGTT.TCTTT.CACTCTTC.ATCTTCTGCA.AACTAACCCACTGGCTTAGC.CTAAACC.CTAGT.A.GCCAC.AGAG.A.CGAAGA.AGAAGAAG.AAGCTTCAC.CGTTTTACCCT.T.TTACGATTGT
JJ=   313  MV=                TC.TGACCTA.CCAA.CATATTTAGTGAAAA.GATCATATGTTTATCCT.AA.AC.TGATAACGA.TTTAGAT.A.TAGTTTCA.TT.TTTGGAAG.C.AAATATG.TAATTTTAA.A.A.T.A.CTAAATTTCTTTTTCCTCATATC.T.A.TCTTAC.ACTTTTTATTT.C.T.TATTTTG.AA.A.CTGA.TAACAAG.ATA.AG.TCGT.TCCA.CCAGTT.TAGTTT.TGGCTAT.TATAATT.TGG.T.A.AAAC.ATATTTTACAC.A.T.A.CC.T.GAAGTTT.TTATGTTTA.CA.AT.C.T.TAATCCAA.TTTCTATACAAAACTTAAGA.TTCCTTTATACA.GTACG.AACTGAA.TCATTAACCCAGTACTTGGA.G.CTTCCTTTAAGCACCTTTT.TGT.GAATA.TATTAACTAATCGTAAATGTT.TTCCATTCACCTACCAT.AAACAGTTAA.TTG.AT.TACT.TGGAGTAAAAAAAATC.GATGACATACATGTAAAAT.ATATGTAATATA.TTGG.GC.AT.CA.GG.GC.A.TGT.A.TATATTGAT.AAGAT.TCGAGCAT.AAAACTCCCA.CACCTAACTCAAAGTCATCA.TCAAACC.TATAA.G.ATCTT.CACT.T.CTTTTA.ATTTCCTT.GTCTTTAAT.TTATCTTTAAA.A.GGTAATTATA
JJ=   314  MV=                TT.TCTATCT.TTCC.CAAAGTTGCTGAAAA.TGCCTAGGTAATGAGAC.AT.GA.TTTTAGAAA.TCACTTG.A.AACCTTCG.CT.CATTTTGA.A.TAAAAGT.AAAGGGCAT.A.A.A.T.GATTGATTGCATCAAATATATTT.T.T.ACTTTT.CGGACAAGCTT.T.T.ACAATGG.AT.T.GGAT.ATATTTT.CTT.GT.GAGA.AGAA.TAGAAA.AGGGAT.ATTCTAT.AACTGCT.TTA.T.A.TCTC.GTGTCCGTCCA.C.G.T.CA.C.CACATCT.GACGACTGG.AA.TA.A.T.CCTCAGGT.ACCATCGGATATACTTTCCT.AAGCACCGGTCT.TACCT.CAAATAT.AATGAGATAAAACTTTTTAT.T.AAACCAAATCTTTATCTTC.CCA.TAAAT.GGTAAAAACAAAACATAGAAA.GCTACGAATATTCCAAG.CTAAATTCTC.TAC.TT.AAGT.TTTAGTTATAAATGTG.ATTCTCTCACCTTTTCACT.TTTCACTAAAAT.TCTC.AT.CA.AT.CA.CA.C.TAT.T.ATAGCTCTC.AGCAA.TCATCACT.CAAAAATCTA.TGGCGATTTTCTCCAGAACC.AAACGTG.TCACT.G.ATCCA.CTTG.A.CGACGA.CGCGAAGG.CTCGGATCT.TGAGCAGCCAC.A.GTTACATCCT
JJ=   315  MV=                AG.ACCAAGA.TTCC.ATCTACCAATTCCAC.CACATATCCTAAAAACT.GA.CT.CAAATCTCT.CAAAATC.T.AAAATTTC.CT.AAATTCCA.C.AAAATCA.TCCATAATC.T.T.T.A.ATCCTCCTTAGTTATGATATCAA.A.A.AACCAT.TTTATTTTAAG.T.A.TCTAATT.TC.C.TTGC.CATAAAT.TTT.AT.TCTC.TAGT.TTAGCT.AAACTT.AATTGGA.AGTAAAG.TTT.A.T.TGTT.GCTGATATATA.A.T.A.AA.A.TATTTTC.ATGTTTAAA.AA.TC.T.A.AATATAGT.TGAATGGACTCTTTAACAAG.AAAGTAAATATT.GGCGT.CTATAAG.GTCAAGAGATGTGGCGTAAT.G.ACTACTTTTGAGCAAATCA.GTG.GACAA.ATTAAGACTTTCCAATCTTTC.ATTGGTCAAGTCTAAAT.ATAAATGATT.GGA.TT.TCTA.AGTTTCATTTCCTGTT.TTTAGGCTCACTCGTGGAC.TTTTTTTAATTT.CTTT.CC.TT.TG.CC.AT.A.TTT.A.TAAAATAAA.AGAGA.GAGAAAGA.ATTTTCAATA.ATTTTCAACAAGCAAAGTTC.ATGATGG.GGAAT.A.AGCGA.AATC.T.CGGATT.TGTGATCT.TCTTCTGGG.CTCTGGTGGTT.G.CAGTAGTAGC
JJ=   316  MV=                CA.CGGCCAT.CGAA.CGGTGCTGAAATCGA.CAAGGCATCAACTGGAG.AG.AG.AGCTTCTAC.TGGAAGA.T.GGGACCCG.AG.TCCAAGCC.T.TACCTTG.TTTTAACCT.C.C.T.C.CTCCAGAAAGAGTTAGAGTATAT.C.T.CCCAAC.TTAAAATATAG.A.T.GTCAATC.AA.A.AAGC.AAGCAAC.AAT.TG.GAAA.AATG.AATCAA.GAAGAC.TAGTATA.GATCCAA.CAT.C.T.GGGA.ACCACAAAACA.A.T.C.TC.C.AATTGCT.GAGTGGATC.GT.AG.G.A.AGGGCCAA.TTTACAACCCTAAACTTGTG.AAAGAAGAATGA.ATTTT.AATCTTG.GCGTTATTGGGCCTCCGCTC.C.TCTGGACTCTGTCGGGCTT.GAT.CCATT.TTCGTTGCTGAGTGGATCGTA.GGAACCCTAAACTTGTG.AAAGAAGAAT.GAA.TT.TTAA.TCTTTTGCATTATTGG.GCCTTCGCTCATATTATTA.TTCAAGGCCCAA.ACAC.TG.AA.TC.TC.CT.C.CTC.T.TGTAAATCG.CGAGA.GAAAATCA.GAAAAGAGAG.AGAGAGATCTCTGGCTCTGT.ATCGCTC.GCTGC.T.CTTCC.TCCC.A.CAGATC.GAAAACCA.TGAATCCTG.AGTAGTAAGTT.C.CTTTCTCCAT
JJ=   317  MV=                CG.ACACATA.CTTA.TTATGGTTATAACTT.ATAAACTTTCATTAAAT.CA.AA.ACATATTTC.TAATGTT.T.TTCTTGCC.TT.TTTTTCTG.G.TGAACAA.TCAACATAT.A.T.T.T.TTCAGTAAGCTCCATACCCTCGT.C.A.GATTTA.TTACAGATCAA.T.G.AAGTGTA.GC.T.TATT.GGCAGAA.AGA.CA.ATCT.TCTT.CAATGA.CTTAAC.CAGATGA.ATATTTA.GTT.A.A.AACA.ATAGTTTAAAT.A.T.T.TT.A.AAATCGA.AATTATTGG.TG.AA.A.T.TTTAAGAT.TAGCTAAATTTTCCCCGTAA.TGTCATTGTCTA.ACTCG.AATTTAG.AAATTCTGCATTTTTGTTAT.A.CGTCAACGCCTCTTAACGT.AAA.AAAAT.TCACAATTGGTCACCTCTACC.AAAAGGTTGACTTTGAG.CTCATCATAA.TAG.TA.ACCA.GTACTAACGCGGTTCA.GACAAAAAGAAAACAATTC.CATCTTTCATTT.CTTT.AA.TT.AC.AC.CA.C.ATA.T.ATCTTCTTT.TGATT.CTTCACTT.TCTAGTCTCA.CAAAAACAAGGAAACAATTA.AAACCAA.AGTGA.C.GAATA.TTAA.T.GGCGTT.TTCTTCTT.GTTTTCTCT.TAGTTCTTCTG.C.AAATCTTCTC
JJ=   318  MV=                AG.CTTTACT.TCTA.TGTTATAAGCATATA.TAAGTGTTACTCGAGAA.CC.AT.AGGATATCA.TTTGTAA.A.TCTTGGTT.AG.AGACCCAT.A.TTACCTC.TGATCATGG.C.A.T.A.GCACACAACAAAATAGTTTATTC.A.T.AAAAGT.AAATATAGTTT.A.T.TCATAAA.AT.A.CAAA.GATTTCC.AAT.CA.CACA.ATGT.AACAAG.CACAAA.TAAGTAT.ACTTTTA.CTT.A.T.AAGA.AGACATCGGAT.G.T.A.CG.T.AGACAAA.CAAGTATCA.AA.GT.A.T.GTTCATAA.AGGAAAACAAAGTTCGCATT.CAACAAGGTGGG.TTAAT.ACCTTCA.CGCATGCACAAGTGATGGAA.AGCAATACAAATACTCAGATC.AAC.AAAAT.GACAACTTTTTCAGCAAGCAA.TACAAATATACAATATA.AAAAATCTGG.GGT.TT.CTTG.GTTGGGCTTGAATTTG.AGAAAGGCCCAGATCCTTC.CAGATACTCTTT.ATTT.GA.CT.AA.TA.AA.T.ATC.A.CAAAAACAA.TTTTC.TCTTAAAG.CTTTTCTTGA.AGAACAAGAGAAATCAGAAG.CTCTTTC.CTTTG.T.TTTTT.TTTT.C.TTTTTC.TTCCACCA.ATCTACAGA.TTTCGAATCAT.C.AGAAAATGGA
JJ=   319  MV=                TT.TCGAGCT.TAGA.GTATAATGTCCTTTG.TTCAAATTTGTTTTTGT.GA.TT.ATTTACAATATCAAATA.A.TCTTGGAT.GT.TGGCCTAT.T.GGGTTGT.AAAACAAAA.A.G.T.T.TGAAGAAAACAGAAGAATCCTAC.T.A.GATAAA.GCAATTTATTT.G.T.TTTTGTA.AA.T.GAAA.AAAGGCT.CAC.AA.AGAA.AAAT.GATGTT.AGTGAA.TCCATCA.AATTTAT.GTC.G.T.TACG.ATTTGATTAAA.T.A.A.TT.G.TTAGGCA.TCGAATGAT.TG.CA.C.C.AAATAATT.TGACATTACGAAATTAACAA.AAGAGTTTATTG.AGATA.CGACGAC.TTCGTTGGTCAAACCTCAAG.T.AGTTGACTTTCTTAAGTTC.AAC.GCTGT.TTCCTTCAACTATTATGTAAT.CATCATCATCCAAAAAC.TACTAATTTC.CCA.TT.AAGA.AAACCAAATTTGTAAC.CAATCAAAACAACTCAGAC.TTGGAACAATTC.AAAG.TC.AG.AC.AA.AC.C.TTA.T.ATGCAATGT.GATCA.AAACTCCA.AACACACAAG.ATTGCTAAATCAAAGAGACA.AACTCAA.TGGAG.T.ACAAA.CATT.T.CAGCCA.TCCACACA.CTCTAAAAC.TCCAACAGATT.C.AGCCACATAA
JJ=   320  MV=                AA.GCTCAGA.TAAA.AAATTCAAGCAAATA.ATTTTTTTAGATTATCC.AA.AC.TTCGAATAC.AAAAATC.T.GAATAGAA.CC.AGAATTTG.A.TCTGATA.TATTTTGAG.T.T.A.T.GGTAGAAATCTTAATCAGAAAAC.T.A.AAAAAT.CCTTACAATAC.C.T.AAACGCT.CA.G.ACCT.ATAAATT.TTG.AT.TTAT.CTAC.ATTTCG.GTGTTG.GTGATAT.ACTGACA.CCG.A.G.TCGT.TAACAGCAATA.A.T.A.TT.T.TGTGTAC.TTTGAGATC.GC.TC.A.C.AAATCCAC.AGAAATATTGTTTTATAATA.GACGTACTTGGA.AGATG.CATAAAA.TAGACAATACAACCAAATCA.A.ATTTGATACTTTACACATT.CAA.AGTCA.AACAAAAACAGTGAAATTGAA.TGTGTACATGTATTATT.ATTGCTTCCA.CGA.GG.AGTC.CACGTTCGGTATTTTA.TATTTGTTACTAAACTCGA.TCAATAAGTAAT.CAAA.AG.TG.TC.TC.TG.T.TTA.T.ATAAATGGA.AAGCG.TTACCAAA.ACAAAACAAA.ACCAGATCTCAAAAAATGGA.CACTCAA.AAATG.G.AGTAT.AGGT.T.TCATAT.CTCTCGCT.TTTCTCTTC.ATCACTTCCTC.T.TCCGCTGAGC
JJ=   321  MV=                TC.CTCATTA.ATAG.CTAGACTAAAATATA.TATTGATGGCATACATA.TC.AT.AAATAGCAT.TGTATAC.T.ATTGCATT.TG.AAAAGTAA.T.ATAGTCC.CTTATTTTT.T.T.G.T.GCACTATATATTTCTATGTTTAA.A.A.GTATAA.TGTATATTAAC.A.A.AACTGAC.CT.G.TTTT.AGTATAA.TTT.TG.TACA.CTAT.ATATTT.CCATTT.TCATTCT.AACTCTT.CTG.A.T.TATA.CAACATAAATT.C.A.T.CA.T.TTAACAT.AAGAGGAAA.GG.AA.A.G.GAAAAAAT.AGAAATAAAAATAAAATAAA.CAGTAAGTTTTC.CCCTA.GTTAAAA.TATTAAAATTACATAGATAG.G.AAAATATTTTCAGCTACTT.TCT.TAGAA.AATTTAATACTTAAATTTATC.TATTCATTAATTTTCTA.TGCTATTTTT.AGT.AG.AGAA.AATATATTTTTTGGTT.AAAATAAAGTAAACAATAT.AAATCCCATAGG.TAAC.CA.AA.TG.AG.TT.T.TTA.T.AAATATCCA.AAGTG.AAGAAGTA.AAGGACCAAG.TCAGAAAAATGGTTTCAAAG.AGAAAGT.CAAGA.A.CTTCA.AAGA.C.TATAGA.AGATTCTT.GTATCCATC.TATGTTCTGTC.T.TCTTCAGATT
JJ=   322  MV=                CT.TGTACTA.TGCC.GGAGAAAAAAACGTA.AAAGTAAAAAAAACACG.AT.GA.AATGCATGA.TGGGACA.A.TTTAAAGA.CT.AAAGAGCC.A.ATCATAG.CCATTAGCC.A.A.C.C.TTCATAGTGATATCCATTGTGTA.A.A.ATTAAA.AGCAACCTTTA.A.A.AACTTTA.AA.G.AAAT.GAAATTC.AAA.AA.TACA.ATGA.TACAAC.CTCCAA.CGAACAA.ATTATTG.TGA.A.T.AAAT.AATGGGTCAAA.C.T.C.AA.A.CCATAAT.CATGATACA.CC.AA.C.A.AATGAACA.AATTATTGTGGATAAATCTG.GAAGGAACATAA.TAATA.CTGTAAT.TAATGTTCATATTATTGAGT.A.GAAGGGAAAAAAAAAAGAC.TTA.AACAG.AAAGAAACAAAAGAGCCTAAT.CTCCTATGTGGGTTTGG.ATTCTTAGCT.TAT.TG.CTAA.AATCGTGCTTGACAGC.TTTACTCTGTAAAAATTCG.TTTACTACGAGC.TAAA.CG.AA.AC.AC.TA.T.ATA.A.TCTGTCATC.AAATT.TTTACTTA.AGAAATTATT.AGAATTCAAAACAAACACAA.AAAAAAG.TTTCT.A.GATTT.CTCT.T.TCTTTC.TTAAGCTT.TTTCACAAG.ACTAGACTTTA.G.CTTATCGTTC
JJ=   323  MV=                TA.GAGAGAG.GAAG.ATTCTGGTGAACCGA.TTATCCATAGTTGTTTT.GC.TT.TTCATATTC.TAGCAGA.G.AGAGTTCG.TA.GACTTTTT.T.AAGTTAT.AAAGAGCAA.G.C.G.T.TCTTTACCCAAATTCCTCTGTTT.G.G.TCCTTT.TGTTATATGGT.T.A.TTAGTAC.CT.C.ATAC.ATCATCA.CAT.CC.TAGC.TTTG.TCCGAA.AACATC.TGAAACT.AATTTTT.ACA.T.T.ATTC.TATAATTTAAG.T.A.T.TT.T.ACTCGCA.TATATTGAG.TC.TT.C.T.TAGAAGAT.GTATTGAACAGAGCATAAAC.AAAACAATAGTT.TAATA.TATACTC.CGTTGACAAAGAAAATGGTG.G.CAGTCACGTAATAAGCCGC.AAC.TGCCC.CCATTTCATACAATACATGTA.TAATCTTCATAATTAGT.CGCTCACACG.TTT.CA.TACA.ATTTGTCAAATTTCTC.AAAAAATTAAACTAATTAC.ACAATCAAATAC.CAGC.CT.CTATA.TG.TT.T.CTA.T.ATATACGCA.TATTT.CTTACCCC.TGAATCACAC.ATCAAGAAGAAGAAGAAGTT.TAAGAAG.CAGAG.T.GTATA.ACAA.G.TAACAT.GGACTCAA.GAGCCTTAC.CCTTCTCCGTT.C.TCGTCATCCT
JJ=   324  MV=                CA.TTGCTAC.TATA.ACACATTTTGTAGTT.TAGATTTTGGTGTTCAC.AT.TA.TGGTCTCGT.GGCTGCT.T.TCTCATCC.GT.TTATCGGA.T.CGGTTAA.AAGAATATT.T.G.T.C.TTGTAATTCCATTTGTTCTCCTA.G.C.AACTTA.TTAGCCCTGTT.A.C.AATTGTT.CA.T.ACTT.GGTTTGC.TTA.CC.AAAA.CATA.AATTTT.GTATAT.GCTCTAC.TTTTCTT.TTT.C.G.GCAA.CAAAAGAAATC.A.A.T.CC.A.AAATTGT.ATAGACAAA.TT.TG.T.A.CAACAACT.AATCTTCCTAATGCCAACTT.TTCTGACTATAG.TACTA.TATTAAA.ATTGTGTGTATTTTAAAATC.A.GAGTTTTTTTGTCTAAATT.ATA.AATAT.TCAAATGGAAGTCGCCGTCTT.TTCTCATAGATTCGACC.TGGAATATGA.GAC.AT.ATTT.TGTAATTTAGTTTTTA.AATGCAAATAAATATTTTT.GATTACGAGAAA.GCTT.AA.AA.GA.CC.TC.T.ATA.T.AAATATGTA.TCTGT.CAAACACA.AAAGTTACAT.GTATAGAGAGAAAACAAAAG.AAGAGTA.GACTT.C.CCATC.ATCC.T.CCGCTA.TAATGCGC.CACTCTCCG.CGTTATCTATA.A.TACGCTAGTA
JJ=   325  MV=                TT.CCGTGCC.TATA.TACTATTTGATAATT.TTTAATTTTTAATGTGG.GA.CT.TTCTTCATT.AACACAT.T.TTGTTTTA.GT.AGATGGTC.C.TAACGTT.AGAACCTAA.C.A.C.T.CATCAGAAGGTTTAAAAGACGGT.T.A.TACTTT.TCCCGATGGTT.T.T.GGATTTG.GG.T.AAGG.TTGAGAA.TTT.TC.TCAA.GGTA.GGATTC.GAAGTG.ATGTTGA.GAATACC.CTC.C.T.TAGT.TTCTTCGAAAT.T.T.C.CT.T.CGCAGCT.TTGTGAAAA.TA.AT.A.T.CCACAAAG.AAAAAAAAAATGAACTTTAA.ATTTCAAACCCT.CGTGG.AATTTTC.CTTCACACATCATCATATAT.T.CATATTCATTCAATTCACC.AAG.AAAAT.TTAGGTGGAGTAAGGAATAAC.AAATTGTCCTGTATGAA.ATCAATACAA.TAA.GT.AATG.GAAGACTTGACGTAGA.CCAAAGACTTTTCCTTTTA.CTTACAGTCTTT.GAGT.CC.AA.TT.AT.AT.A.TAA.A.TACTCGCTT.CCCTT.TGCTTCGT.TATTTCACAA.ACAAGTTAAAGAAAATGATA.AAAATGG.CAGTA.A.AATTT.GTGG.T.AGTGAT.GATAGTGT.TTGCACAAA.TCTTAGCTCCA.A.TCGCTGAAGC
JJ=   326  MV=                TG.CTCAAGG.TATT.ATTACTTTCACAACT.TAATTTTTTTTTCCACA.AC.TA.TAAAAATGG.AAAATTA.G.TGAAATAA.GT.AGTTAAAA.A.ATAATTA.GGTAGATAG.T.C.T.T.TAAAAAAAAATGTCTTCAATGAA.A.T.ACCGAC.CAAATACGTTA.C.T.CCATTGT.CA.A.AATC.ATGGCCA.AGT.TA.GCTA.CCGT.CTTGAC.TAGTTA.TTCATCA.TTTAAGA.GTG.T.A.AAAA.AATGTCAAATA.T.T.T.GA.G.TGGTGCC.TTTTACTCG.AT.TG.T.T.CAAAATAG.AAACATATTCATTAACTAGG.GTGGACAATATT.TTCTG.TTTGTAT.CTAATAAAAATAAAATCGTC.G.TTTGTTTTTTTTTGTCATC.TTA.CACAG.CTCATAAATGATAACGAAATA.TGTGGACAACAGAAAAT.ATCAATTTAT.GGC.TT.TCTA.AATTATTATAATAATT.TAGCATGTGGTGATACCAC.GTCCAAACTGAC.ATAT.CT.TT.GC.AC.TA.T.ATA.T.ATGTTGTTA.TTCCT.CTTTCGAT.TCCCTCATAA.ACCATATTAAGAACTAGCTT.ATAGATA.AGGAT.A.TGGCC.TTTA.C.GAACGT.TTGCCTAT.GGACGCTAC.TCGCCTTCATG.C.TGACTTGGAC
JJ=   327  MV=                AG.TGTTCTA.CTCC.TATGTTGTTGGGCCT.TAGCCCGAGTTTGTTTT.TC.AG.ACTGATGCA.CAAAATT.G.ATAATATC.CA.TCTCTGAA.C.TAATAAT.ATCAGACTT.A.T.A.G.ACATAGTAACAAGTCGTCCAATT.T.G.GTTGGG.AAAACAACTTT.T.C.GAAGTTT.CC.T.GTAC.GTAATTA.AAG.TA.AAGA.CAAA.ATGTGT.GGAAAT.GGACTAT.TCAACAT.GAA.G.A.CTCT.TTTAAGTCTTT.T.C.G.TT.T.CAACGTG.AAGAACACT.TG.GT.A.G.AAAGACTG.GTTATATAATGTGAGTCAAG.CTGTGTTGGATT.TATCT.TTGTGGA.GTAGAATCTATTACTATGTC.T.ATAAAGAGATGGGCACGAA.ACC.ATCTT.ATTTACTACCACAAACTCCAC.TTTCTTTTATCAATATT.CAAGAAAATT.CGA.CT.AGCT.AGCTAGCGTAAATTAA.GGAGGATGAAAGGCTCTTG.GGTGGTCTCAAC.GAGT.AT.CA.TT.CG.TA.T.TAC.T.CTTTCTTTT.ACTTT.CTTATTCA.TTTGTCATTT.TTCGGACGTGCTTGCGGCTC.CTACTAG.GCACT.T.GTGTC.GTCC.C.GAACAA.AAGGATGC.ACTTCTCAA.GTTCAAAAACG.A.GTTTGAGATT
JJ=   328  MV=                GG.GAAGCCT.CCAC.GTGGAACCTTACTTT.TTTTTTTTTTTCCAAAA.CC.TA.AGTGGCCAA.ATTAGCT.C.AGAATTTG.TA.GACCGTAG.T.GAGTTTA.TCTCATTAG.C.C.C.T.AAACTCAATGGCCAATACTAGGG.T.A.CCACCA.CATGCGGGCAT.A.G.TTATTTT.TT.C.TTCC.TATCTGC.ATA.TT.TCAT.ATTT.CCCAAT.ATATTA.TAACTAA.CATTATC.AAA.C.C.TAAT.TAGTTTGTGGT.C.A.C.AG.G.AATCAGT.TCCATAAAA.CA.TG.G.T.TAGATATG.TTGATTGGCACCGTATTGTT.GTCGGTTTGGTT.TAGAG.GGAGAGA.GCTTTATATTTAACGTGTCT.T.TTTTTAGTGGTATTCTCCT.TCT.CCATC.AATTAAACACAGAAAATGATG.TGCCTCGACAGAGTTGC.CTTAATTAAT.TCA.AA.TTCT.CTGATATATTACACAA.AAACTTTGATTTATTACAA.GAACCTAACCAC.AAGC.AT.AA.TG.CC.TA.T.ATA.T.ATCCTCTCT.CGAGA.ACAAAACG.CTCTTCACTC.TCCTCATACAAAGAAAAAGA.AAGAGTT.AGCAA.C.AAAAA.AAAA.A.CAATAA.TTATGTCT.ATGTTCCTA.GGTTTGCTCTT.C.CTCTTCCCTC
JJ=   329  MV=                TC.TTTTTCA.GGAT.AATCTCCTCATCTCA.ACTTTACCTTAAATTCC.GA.TA.AATTTGGGC.ACGGTAT.C.GTTTATTA.TG.GATTTGAA.T.GTTCGAG.CCAAATATC.G.A.T.C.GTTGGTATGGACCGTATGGTGCA.G.G.TAAATA.AAAAATTGAGT.A.T.TGTAGGA.AA.A.GCTG.CACGTCA.TGA.AA.TTTT.TATA.GAATTG.TTCATA.ATGCTTA.TAAGTTA.TAA.G.T.AAAT.CTGAAAAATTG.A.T.C.AT.T.ATATAGA.AAATTATAT.AT.CA.A.T.ATATATAT.ATGGTGATAATAGTCTAGTT.AGAAAAAAAAAA.CTATA.TCATATT.CAAAATAGTTATATCATGAA.T.AACAATAAGAAAATTCTGA.AAA.TCTCA.ATTAAGTAATCCGTTTATATA.GGAAGTTTCAAATCCAC.CAAACGCAGA.TAA.AC.ACAA.AACACAGAAATAAATT.TTATAATAGTAAAAACCGA.CAAAAATGCTAG.TAAT.CC.AA.AT.TA.GT.C.TAT.A.TACAGAGAG.ATAAC.ACACTTAT.ACAGAGAAGC.TCTTACAAATTGTGACTCTC.ACCAGAA.AAACA.C.ACACC.AAAC.A.AAACAA.AACAAAAA.ACAGAGAGA.TGGAAAACGGA.A.ACTCCTCCAG
JJ=   330  MV=                CG.ACAACAA.GGCT.TTCATGCTTGGACGT.GAAATAATGGAAACCCT.TT.TC.GTTGTGTTA.TAGAAAT.A.GTACAATA.GT.TGAATATC.T.CGACATT.CTGCAGATT.T.T.T.G.CAATCAATAACTCTCTTTTTTTT.C.T.TGAATG.GCTTAATACTA.T.T.ATGCAAA.AT.C.ATGA.GTACTAA.GTT.AC.TAAT.CAAC.CAATCA.AAATCA.AAAGTAT.TACTACT.AAT.G.A.GTAA.TGATAAAACGA.C.A.T.TA.T.TACAGAC.ACCTAATTC.CC.AT.T.T.TGATAGAA.AAGTTGAGACTAAACCCCTC.CATATCCTTTTA.GATAT.AAAAAAG.AAAATGTGTCTAACGATAAT.C.ACTTTGATCATGGCCCAAA.TCA.TTCCC.ACCCATGGAAATGATGCTCCC.CATCAAACCTTTTTTGA.AAAGAATAAT.AAG.GT.AGAT.CCCCACACCAGAATTT.TAATAGAAATTAATTAATC.GTTTCCTCTTTC.ATAC.CA.TA.AC.AT.AA.A.TAT.A.TATGATCAA.TCAAC.AAATTCTC.AAAGTCATAA.TCTTCGAATCCAAAAACAAA.AAAAAAC.AATGG.A.ACTAT.CATT.A.GCATTA.ACATCAAC.AGACCATAA.TCCATCGCCTT.C.AGAGGCACAT
JJ=   331  MV=                CC.AGATACT.TTAT.GAACAACGAAAAGCT.AAACTTTGGAAGATTCA.AC.TG.GATAAGAGA.AGGCAGA.T.TTTGGCAA.AA.ACGATTTG.A.GGAGGCT.GTCTTCAAA.T.G.G.G.TTCCAAGAACAAACAACCAACCT.G.C.AGATAT.CCTCGCAAAGC.A.T.CATCTTC.AA.C.CAAA.TCAGAGT.TTT.AA.ATTT.CACT.ACTATG.TACCCG.CTTTCAT.AACATCA.ACT.T.T.GTAT.TATGATCATTG.A.T.T.CT.A.TCAATGA.AATGAAGTC.GT.TA.A.A.AAATAATA.ATAATATCACATGTTATTAT.CGAGCCTTTTGG.CTTAC.AAGTTAC.AACCTTTTAATAAAAAATGA.A..ATAAGAGTTTGACACTTT.TAC.TTATC.ATATAAGCAAAAAACCTGGAA.CCTGAGTCAAGGTAGAT.CTTTTAATTC.GGA.GT.ACAA.AGTAGTAAAAATCTTA.AAATAGATATATGTGTTTG.AATGTGAGATAC.ATA..TT.CC.TT.AT.TA.T.ATA.T.AACTACAAT.TGGTT.TTCTTTTG.TAACTTTCAA.AGTACTATCAATTCATTTCT.ATCATTT.ACGAT.G.ATCAA.ATCC.T.TTCAAC.TCTCGTTT.ACTGTTCTT.ATTGTCTTCAC.G.GTTCTTATAC
JJ=   332  MV=                TA.GGTTTGT.ATCA.ATCAATAGAGGCAAT.AATGAGTCACATTTTCG.AA.TG.CTAAAATCA.AAATCCG.A.TACCAACA.TA.CAAATTTC.A.TAAACAA.AATCTGATC.T.T.T.G.GGGAAGTTTCCGAAAGAAATGAT.A.A.TGAAAT.GCCTAAAAGGC.T.A.ACCTTTG.AC.A.TCGG.AAGGAGA.AGA.AG.GCGA.AGTG.ACGGAG.GAGGCT.TGACATG.AAACACG.AAG.G.C.GAGG.GAGAGCAGGAG.A.A.G.GG.A.GTGAAAC.GGCGGAGAA.TC.TC.C.G.AAGAGTAG.TACCGGGGAAGAAGGAGGAA.GAC.GAAGAAGA.GAAGG.AAAGAGC.CGGTGATCGAGCCGTCGAAA.C.ATGAGAAGCCATTGCAGCC.GCC.ATCGT.CTTAATTCAGAGAGAGTTGTT.GACTCTGTGAGTGACAC.TGCGCTTTAC.CTT.TA.TAAG.AGAGACACCGATGACA.TTTTTTCTTATTGGGCTTT.TTCCACTAGGCC.CATT.TT.CA.AT.TC.TA.T.GTA.T.AAAAAGGTT.TATTT.ATTTTTCA.ACTTGCCCTA.ATTTGTGACCATCTTCCTTG.AGCTTGT.TGTTC.C.GATGA.AGAC.G.GTCACC.GGAAGAGT.TAACAGTGC.AAAGCCAATCT.C.TCTATCAAAG
JJ=   333  MV=                GC.GGCTACT.CTTA.TGCATTGCGCTACGT.TATATTAGATGAATGAA.TT.TG.GTATTATAA.CAAACAA.T.GACGATTT.AT.TGCATGAA.T.TAGTATA.TAACACTAA.T.T.A.T.GTCAATTGGGTTAAAGACATTTT.G.T.GTTAAC.ACTATTTTGTG.G.T.ACTCACC.AA.A.AAAA.AAAAAAA.ACA.CT.ATTT.TGTG.GTGGCT.GATAAA.AAAAAAA.TGATAGT.AGT.T.G.TTGC.CTTGTTGGGCA.G.G.T.GA.A.ATCTAAC.GGTCAAAAA.TG.AA.T.A.TGAAACTC.GTAAATTATTGGGAAAAAAA.ACAACGTCGCAT.TTATT.CTTTTTG.ACTTTTTCGTTTCCAAAAAA.T.ATCTCAGCATATCTGATCA.TTA.CCACT.TTCCATTAAACTAACCTTACA.ATAATTCCCTTAATGGT.TTCACGTAAT.TAT.AA.TATT.AGTTTCACTACTATCC.ATTTACAAACAGTCCCTTT.ATTTTTAATCAT.CAGC.TT.TC.TA.AT.TT.A.TCT.A.TATAAAAAT.TCGAA.CTATCAAA.CTCCACCCCA.TAACAAAATTCTCCAAACTA.GTGAAAA.TTTTG.T.CGCCA.CCGT.C.GCAGGT.AGAGAGAT.CTCTTCTCG.TAATCTTTGTT.G.ATCCGTTTGA
JJ=   334  MV=                TT.TCTCGAC.GAAA.TTAATAATTTTTTTG.TGAATCTTTAAAATATT.TA.GC.TTCCAATAC.AATTTTA.A.TTAAACAA.AA.AACAAGTT.C.CTAAATT.AAAAACGAA.G.T.T.C.TTAAACTTTCAACCAAAAAAAAA.A.C.TACATT.CTATAACATTA.C.T.ATTTAAC.AG.A.TAAA.AGAGTAA.ATT.CT.CACT.AATA.AACAAT.TTATTA.GATTTAC.TAAACCA.ACC.A.C.TGAA.CACCAGTTTTT.A.G.A.AA.G.TAGAAAC.ACAAATATA.TT.TA.T.T.CTTCTTTG.ACCTTGAAGGCTTGAGAACA.GAGATACTGATC.AACCT.CAAGTCT.AGACAATATAATAGTCACAC.A.TAAGTATTAGGTATTAAAC.CAA.ACACA.TAACCTAATTGACTCCTAAAT.GTCTAATTAATTCACAA.AAATTCCTTC.ATA.TA.ATAA.TATTAATTTTGGATTA.TTATGATTTTCAATTTTTG.ACAAAGAACATG.GTCT.TT.TG.GA.TA.TT.A.AAA.A.TATATATTT.TGGAC.ATTTCCTC.TTATCAATTA.AGATTTTATTTTAGATTTTT.TCAGTCC.GACAA.G.AGAGT.GTGC.G.CTTCAC.TCCTTCCT.CCCATGGCT.GATTTCATCTC.T.TCTCTACTTC
JJ=   335  MV=                TT.CCTCTTC.TCCT.GACAAAGAATTAATA.TCTTAAGAGCATATTGG.AA.TT.TCAAATTTA.TTGCATA.T.GCTTTGAC.AC.ACAAAAAA.A.AGAAAAA.AGAAAAAAA.A.G.A.G.AGGCATATGCTACGTTTATAACT.A.T.TTTCTT.TTAAAAGATTA.A.T.TAATAAT.CT.C.GTAA.GTTCAAA.ACA.AA.ACTC.AACT.TCTGAT.CTGGGT.TATATAA.GCCCAAA.CCC.A.A.GCCC.AATTGAAAAAT.T.C.T.AA.T.CCCGATA.ACGAACATG.GG.AT.G.A.TGCAGCAG.TTGACAAAAAAAAAACATAT.CTGTTGGAAAAA.ATCAA.ACAAGTC.ATTAGTTCCAACGGATATAG.G.CTACAGCACCGGAATATCC.ACA.ATTCC.ACATAAACTATTGACTATTAA.TAGCTGCATTATTATTG.TAATCTCTCA.AGA.CA.AAAA.ATTAGTATATCTTAAA.ATCTTATTTTATTAATCTT.CGCCTAAGCGAA.CAAG.CA.TA.GG.AC.TA.C..AA.T.AAATTTCAA.AGTTT.TCAACATT.CTTCGATTTC.ATAAAATTTGGCTCTACTAA.CTAAAAA.GAGTC.A.TTTCA.GACA.A.AGAGGT.CACGCGGT.AGCTCCGCG.ATCCTCCTCCG.T.CTCCTCCTCC
JJ=   336  MV=                TC.AACACCG.TCGC.ACGTTCGTACACAGT.AAGGCCTTTTGATGTTT.TT.CT.TAGGTTACT.CAAAATA.A.TGGGCCTC.GA.TTAAGGGT.T.AAGCCCC.AA.CTACAT.G.G.G.A.TCGACTCATGTTTCATTGTTTGA.G.A.AAAACT.AAAGACCCCAT.G.T.AACATGG.GT.T.GAGC.TCTGTTC.TGC.TC.TAGC.CATT.GTTGTG.TAATGA.TGTATTT.TGATGAG.AAA.T.G.ATAA.TGAAAAATGGC.T.A.T.TT.A.TGATGAA.TTAATGATA.CG.AG.G.C.TATGAGAT.TGTTTGAAGAAATTGAGGAA.AGCTAACGTATC.TCTTG.ACGTTGT.GACTGTTGTGGTGGGTAGAA.A.AATTAGAGATCAAAGTAAA.CAA.TCTTA.AGACTGTAGTTTAGTGATGAT.GGCGTAACTAATGATGC.ATAATCAAAA.ACT.AA.TAGA.AATATAAGGCCCACGA.AAATAATATATTGGGCTTT.TCTTGGCCCATC.AATA.AT.CT.GT.TC.TC.A.ATC.T.CAAGAAAAC.ATGAA.CCGTTGGA.TGTAACCAAA.CAGAAGTGGGTTATGTCCAG.AATCTGA.AGA.G.A.TCAGA.GAGT.G.TGGGAG.TGGACGGA.AAGATGTCT.GCGACAACAAC.A.CCATCTCTAT
JJ=   337  MV=                CT.CTTTCAA.ATTT.CATATATAATTGGTT.AGAGTAGTTAACTCTAT.CA.CG.CTTAATGAG.CATTTTA.T.ATTTGTCT.TT.GAATGACA.A.TTCAAGT.AAATACTTT.A.A.T.T.TCAAAATTGATGGATCGTTTTTT.C.A.TTGTAC.TTTTCTTCGAA.T.A.ATATTAG.AG.A.TAAT.CTTCCAC.ACT.TA.AAAT.AGAT.TAATCT.CATTGT.CTCTCAT.CCTACAT.AAG.C.T.TCTT.ACTTTAATTTG.T.C.T.AC.A.TCCCTCT.TGTCTCAAT.TA.AG.T.A.TTATTATT.AACGCTTCAAATTCTTACTA.CCTAAACACGTG.AACAG.TAGTCTT.TCAGTAGTCTTTTAATTTGC.G.AGTGAAGTTAATGAAAAAA.ATA.CAAAA.TGGTAAGTTTTGGTCAAGATT.TTGACTATTAAAATTAA.TATTTGCTCT.TGA.CC.ACTA.AGTATATTTTTGTCAT.CTCTTTATTATGGCTAAAA.ATTGACACTTAT.CTAA.TA.CT.CA.TT.CA.T.TGG.A.TATATATAT.ATAAT.GTGTAGCA.TTTCTGGTCA.GTGAAAATTGACATACAAGG.ACTATGG.ATAAA.A.GGTGG.AGTC.T.CCAAGG.TTTGACTG.CTCTTGTGA.CCGGTGGAGCC.A.GCGGAATCGG
JJ=   338  MV=                GT.TCGTCTA.GATT.CTTACTCAAGGAGAA.ATGGAGAATAGTACACA.CT.AC.ACAAACTAT.TGTCTAT.G.ACTCTATG.GT.GTATAGTT.C.ACATCAG.AGACAAAAA.A.A.A.A.AAAGGAAAAAAAAAAAAAGAAGG.T.G.AAAACA.ACAAGAGATCG.T.T.GTCATAA.AA.A.ATAG.TAACAAG.TTG.TT.ACTT.CTTG.CATAAA.GTTGTG.ATGTATG.TAAAAAA.TTT.G.A.CGTC.TTCGTTGTGTT.T.G.T.CA.C.CGTCACT.GTTACAGCT.CC.CG.T.C.ACCGTGGG.AATATTTTATGTATGCCAAA.TATGCCATCTGT.ATTCC.ATAACAC.TTATCGAGATTTTAATAAGT.A.CTCAATTGCTTTCTGATTA.AGT.GTTGA.TGATTATGGTTTTTATTGTGG.TTAAGTATGCTGATTTC.AAAATTTTAA.AAA.TC.AAGA.ATACATTTCTAAAAAT.TATATACAAAATAATAAAA.ATATTTAAAATC.AATT.AA.AA.TT.CT.TT.A.AGA.T.ATATATAAA.GCAAT.ATTTGTCC.CAAAGATTGA.ATAGAATCTAATTTCAGCAA.ATTTAGT.TGCTT.G.TTGTC.TTAC.G.AGTCAC.GACTCTCC.TTTTCCCCT.TTTTCCGGTGG.A.AATAAAACAA
JJ=   339  MV=                AC.AAATATT.GTAG.GTAAAGGTGTAATAA.TACTCAAGTCACAGTAT.TG.GT.ATCAGACGG.CGGAAAT.G.GCCACTTT.CT.CCCGTTTT.A.AAACCAT.TGTTTGATA.T.A.A.C.AAAACATCTGTATCCCATTAGTG.G.A.CTCATT.TATATAAACAA.G.T.TCATAAA.GT.T.GAAG.ATAATCA.GAT.AT.TATA.ATTT.AGGAAA.AAAGCT.CTCTATT.GTCCTAC.TCC.T.A.CGAC.ACTACTACGAG.T.T.A.AA.T.TATTCTT.TAACTGTCA.AA.CC.T.T.TGTCCTAT.CTCAAAACCGAATCCCACTA.ACCATTTTTTAT.AACGA.CTTTTTT.CTTTCTTTCTTATGGCGCAT.T.GTTGAAACTTATTAAAACC.GAA.TTTTG.TAAATCATAATACTCAAATAT.CAGGCCGGCCCACATAA.CAGTCCACTG.AAG.AC.ATTG.ATTTGGGCCTAAAAAA.TTGAAGGCCTTTTTCTGTA.GGGCTTCGTCTA.CGAA.GA.CT.GA.AA.CA.A.ACA.T.GAAATCGGC.GCTAA.CGAAGAAG.AAGAGAGAAA.GTGGTTTACTCAGTGAATCG.CCACTAC.TGACG.C.ACACA.GAGC.A.CGACAA.CGTCCTTT.GTCTTTGTT.TCTTATCTTCT.T.TTCTCGTTTA
JJ=   340  MV=                GT.TCTGTTG.GGAT.TGAATTCAACTTAGC.TGCCCGAGTAGTAAAAA.TG.AA.TGGAACCAA.CCACATC.A.AAAATTTG.AA.ACATGTAG.C.ATTTTGG.CAAATGAAC.T.T.A.T.AGAATGCGGACAAGATATAATTG.A.A.GAGAAT.TGAAAGAGGCA.A.A.AACAAAA.AA.A.AACT.TACCCTC.CGC.CT.CGTC.ATCG.TCCTCG.GAATCA.TCCTCAT.CATTGTC.ATC.A.T.CATC.TTCAACCTCAG.G.T.T.TA.T.CAAGCTA.CAATTCCAG.AT.CA.G.A.AGAAATTA.GATATTTATCGACTTAAGCA.ATGCGACAATCG.ACATA.TGTTCAT.GGAGTTCGACAAAAGAAGAT.T.CAGATCTAAAATTGGTAAC.TCT.AGTGT.TACAAAATCTAAAACCAGTCA.CTGAGATCGAGGTAGGA.AGAAATCAAT.AAT.AC.GAAT.CCAGCTAAATCATTTT.CAGACTTTGAAATGAAAAA.AAAAAGAAACAA.AAAA.AG.TA.GA.AA.AA.G.AGA.G.ATAATTACA.TCGAT.CTTCTGCT.CTTCCAATTT.GGCGGCGAGCTCCACTTTCT.GTTCGGC.AGTCA.T.GTTTT.CTAG.A.GAGAGA.GGATTATC.GGCGAGTGA.CGAAACCCTAA.A.AACCCCTTTG
JJ=   341  MV=                AT.GGAATGG.AATT.GATCACATATAGGTA.ACATACTAAT.CATTTA.TA.GT.TCTAATCCA.TGTAGAG.A.ACCCCAAA.AT.CGCCGGAT.T.TTAAGCA.CAAAGAAAC.C.G.G.T.GTAGGTCTCTGGCTAAGTGACTC.T.C.CGAGCT.GGGTGTTAGAA.A.A.ACTGCCT.CC.C.CCAA.AGAGCAA.AAC.AA.GTGA.CATC.TACGGT.GTACAA.GAGATGT.TCTAACC.AAT.G.T.TCAT.GTTGCGTTACT.C.T.T.AA.T.TTTTTTC.TTACTTCTA.CG.GA.T.T.AGGAGAAA.TATCGTAGTGGGAGTTTGAT.CTTATGTGCATA.TATTG.GATCGTA.GAGTTTGTCTTGATGCAGAA.T.GAAACAGAGATGGTAACAC.TTT.TTTTC.ATGAAAATATGGATTTATTTA.TTTATTTACCATCTTGA.ACCAATATTT.TTG.TT.CACA.AGATTATTTAGTACTA.GAAGATTGTCCTAAAGTCC.AAAT.CCTGTCT.CTTT.GG.GC.CT.TC.TT.A.GTC.C.AAATCGTCC.ATGTC.TCCTATAC.ATTAATAAGA.GAGGAGACCGTGGGGAAAAA.GTTAGGG.TTTAT.G.CTTTG.AGAA.A.CAAGAA.ACGTCATG.AGAATGACG.AGACGTCGCAC.T.AAAAAGACAG
JJ=   342  MV=                AG.ATCAGGA.ACGA.TTCGAACATCAACCA.AAGCTACCTTAGCAAAT.TT.CG.AAACATCTC.TCACCGA.T.TTCGCAAG.CT.GAAAAGAA.A.AATTCGA.AAACTTTAG.G.G.G.T.TTTGATTAATCGAAATTAGAGAA.A.T.CGAATT.CAAAGAGAGAC.G.A.ATTGAAT.AC.G.ATTT.CATCATG.CTG.AA.GACA.AACG.GCGTCG.GAGGAA.CGACCAA.ATCGTAA.AAC.A.A.GAAC.TTCATCAATGG.T.G.T.CT.C.TGATAAC.CCGATCAAT.CT.CT.T.C.CTTCGTCG.TTAACGTCTTCAGAAGATAA.CTCATCTCGGCG.TAAGA.ATTATAC.GACATCGTTTAGATAATATA.A.CTAAAGAGACATAAAATAA.AAT.ATACG.ACGTCGTTTGATAATAATATA.ATACAGTAACTAAAACA.GACGGAAAAT.ATA.CG.ACGT.CGTTTTTTGGTAATAA.TATAATAACTAAAAGAGAC.ACAGATTAAGCG.ACGT.CG.TT.TG.TG.GT.A.ATA.A.TATAATAAC.TAAAG.AGACGCAA.GTGCAAATGT.TTTTGTGATAAAAACCATAA.AAATAAA.AATAA.G.TGGAG.AAAT.C.AAAATC.ATCGATTC.TCCTTTGTT.TCGCCTAACCC.A.ATTCCTAAAT
JJ=   343  MV=                CT.CAGCATC.TTTC.ATCATGATAGATCTC.GATTTTGTTCCTATTCA.AT.AG.TATTTTGGT.CACTAAA.T.TATGTTTT.TT.TTTTAAGC.A.TAAAATC.ATCTTTGAT.T.T.T.T.CTTTGATCCAATACTTATTTAGA.C.A.TAAGCA.TTTGGACTAAT.G.A.TTTTAGA.AA.A.TTTG.CGTGGGT.CAA.TC.ATCA.TCTA.ATATAA.AGCATA.GTCCACT.AAATCTG.ATA.A.G.AAAT.ATATAGATAGA.C.A.T.TT.A.AATCGAA.AAAAATCCT.TT.AT.T.T.CCAATTTT.GCAACTCTTATTTGGTAAAC.ATATCTAGTATT.AATTA.AAACTTT.AATTAGATTTCCATGTTTAT.G.AGAACTTTGTTGTTAGTCA.AAA.GAATC.CAATAACAATTATACTTCAAT.TTCCACGTGTAAATATT.AAAAAAAATA.GTA.TC.TAAC.CATCGCCTAAACTGGA.CTATAAAAATAAAAAAATC.GATGAAGAATAC.CTTC.AA.CT.TC.AC.CA.T.TGC.A.AGATTTACC.AAACA.ACCAAAAA.CTTCTCCAGT.GAAGGAAAAAAACATCGACT.TTGAAAA.TGAAG.A.TCGCT.TCCT.T.AAAATT.GTTGTTAT.TGGTTTCTC.TACTTTTTGCC.G.TAACCCGTAA
JJ=   344  MV=                GT.AAACAAA.AAAT.ATTTCTAATTTTCTC.CATTGAATTCTTGTTCA.AC.CA.TTTTTTTTC.TTTCACT.A.GCAAATAC.GG.TGATGAAC.T.CGAAAAT.GATATCTTT.G.C.G.A.CAGATGAATTAACCGGTATAATT.G.G.AAAGCG.TTTCTTGAGCA.T.C.AGTGTTC.CT.A.CTTG.AGGAAGA.GTT.GT.CTTG.TAGA.CCTAAA.CAAGAG.ATCAATT.GCCCCAA.CAC.G.A.AACT.ATGTAGATCAA.A.T.A.AG.T.ATTTAGT.TCACTCTTC.TT.TG.C.T.CACTTCAA.ATATGTTTTAGACTTATTAG.AAAATCCGGTGA.GTCAG.ATATTCG.ACGGGCACATTCACATCGGA.A.TTAATAGTTTCATAGGGTG.TTG.TCTCT.TAAATTTGGACCGACCGGTTG.GATTGCCTATCTGCCGT.ATAAAGAAAA.TAA.GA.CAAG.AGAACATTAATTTCAT.GGTTGAACCGGACGGTTCT.TGGCTAAATTGA.ACCG.AA.CC.GA.TT.GA.T.TTC.A.GAAGGTATG.TATAA.CTTTTTTT.ACGGAGTCGT.CATCACTTTCTCTGCTCGTC.GGCGAAG.TTCAC.A.TTCAC.CGGT.C.GTATAG.TGTCTTCG.TCTCCTTCC.TCGTGAAATTT.G.TTCATCACAG
JJ=   345  MV=                TC.TCTACAG.TCAC.CACCCGAAGGATAAG.TGTGGCCCTTGCTAGAA.GA.TA.TATATTTTT.ATTTCCA.A.ATAAAGAT.GT.ACATCAAA.T.TCACATA.ATCCAGTTA.T.C.G.A.AACAATTTTGTCTCTATTGATAT.G.A.TAACAT.AGTTGATCAAA.G.G.TAAGACT.AT.A.GATT.ACTATCT.TGA.AG.TCCC.ACAA.AATATG.TCAGCT.TAGGCAT.CTCCTAT.CAC.C.A.TCCA.ACATTTGTTTA.A.G.G.TT.A.CATTTCA.AATTACTTT.AT.AC.A.T.GTTTGTTA.TTCCTCATAAGAACTTTAAA.CATTAATAAAAA.CAAAT.AAATTAT.AGATAACAGTGTGGAAATTA.C.ATGTTGGTCAACACTAGAT.ACG.ATTCT.AGGCCCATCTGTTATGCACGA.AACCGGGCTGGATAGTA.ACACTTAACA.GGC.CG.GGTT.CAAGTTCAGAAAATAC.CCGACCCGGAACAAGATTT.GGATCCAGGACT.CCAT.TT.CT.TC.CC.TA.A.ACT.A.AAACCCTAC.TCATC.ACTAAAAA.CTCTTGCTTC.CTTTGTCCTTCCATGTCGAA.TTGAAAA.TTTTC.A.GAAAA.ACTC.A.GAGACA.AAGGTTCC.ATTTCCTGT.AATGGCTTTCA.T.TTCCAGATCT
JJ=   346  MV=                AA.ACGCTAC.CAAT.CAAAATTCCTCATAG.TAAGAGACGAAATATGC.AC.CA.TAGCTGCAA.GGATATA.C.AGACTTGA.TT.CCATGTCC.A.CGTTATG.TTCATGAAC.A.T.C.T.TTTGATTTTGCTCTCAAGACCAA.T.G.CATATT.TCTTAACCAAA.T.C.ATTTTTC.TG.A.AGCA.AGTTTAT.ATA.TC.ATCT.CGCG.TAGGAT.TTCCGT.AAGAAAC.AAAAAAG.ATA.T.A.TAAA.TAAGTATATTT.T.C.G.AA.A.ATGAAAA.GTGAAATCA.GA.TT.C.T.AATTAAAA.TAATACCAAATTTTGAAACA.ATCTAGTCAAAT.TTTGT.AAAAATG.ATGTATAAACTTATATGGCA.A.GTCCTTCTACAAAAGCAAA.TAA.AATAT.TGTCAAGGCATTCAAATGCAA.TAATCATAAATGCCTTT.TTATTTATAG.AAA.TT.GATA.TTCAACTTTTCTATTT.TTGTTGGTCAATAGAAAGT.GATATTGAACAA.GTAC.TA.AA.AT.AT.CT.T.ATA.A.CATATATAT.AAGTA.GTATACCT.TTTCTTTTTT.TCTCAAATGAACAAAAAATA.TAATCGA.GCACC.A.ATATG.GGTT.T.TCTTCA.ACGAATCT.CTTTGATGA.TCACATCTTTG.A.TCATTCTGCA
JJ=   347  MV=                CA.CTATCCC.ATCG.ACCATGCAATTTAAA.AAGCACAAAAAAATTCTATA.TA.TAACGTCAA.TCCCGTT.G.CTTTCACA.AG.AGTTTACA.A.AGTCATT.GTCGTACAG.C.G.C.T.TCATTGGTAATGATGTTCAATAA.C.C.TTCCTT.TGCTAAACGAT.T.T.TGACATG.AA.T.TTCA.TTCTCTC.TTG.AT.AAAG.GTGA.CTTCCT.AACTTT.GGATAAA.ACTCTAA.AAG.T.T.TGAA.TGCAACAGGGT.G.A.T.TA.G.TTTTACA.CTTGTGCCA.GT.AG.A.A.TAAAACTT.TCTTAAGCATTTTTTACATC.TTATTGAAAACG.AACCA.TTTATCA.CCATTCTCCGAAACTGACAA.A.AATCTCTGACATGAAGCCC.CAT.CAAGC.CATGTGGGGTTTTTCCCACGT.ACGTACACCCAAAGTTC.ACATGCATGC.AAT.GC.TAAA.AAAATAAGATGCCTCT.AGATTGCTTCAAGACCATC.CTCACGTTAACC.ATAT.CA.AT.AT.CT.TC.T.CAG.T.CTCTATATA.AACCA.GACTGCCT.CTCTTTCTGC.CTCATAACTTCAACAAAAGC.TCTTATC.TATAA.A.ACATT.CTAA.A.GAAAAA.TGAAGATG.ATAATCCAA.ATTTTCTTCAT.C.ATCTCCCTCA
JJ=   348  MV=                TT.TCAACCA.TCTC.TTTACACATTATTTG.CAAGATTTATGACCCGA.GA.TC.AAGGTGTTT.GACACGG.A.GAGAGGAG.CT.TTTGTTCT.T.CACTAGT.TTTTTTTTT.T.T.T.T.TTTGGTTCTTCATACTAGTTAAT.C.C.ACACTT.TTAAAGATATG.T.G.CAAATTT.TT.C.TTTG.TGGAGGA.AAG.AA.ATTT.TGTT.GACCTT.TTCGTA.GATAAAT.GAGTGCC.ATG.T.T.ATGA.GGCGTATGGTG.C.G.G.TA.T.TAGAAGT.AGGAGTGCA.AC.AA.A.A.TAAAACTT.TGGTTGTTGTGAGTTTGTAA.TTCATATATGTT.TATGG.TACACGT.AGGAAAATTATATGAGAGAA.T.AGATGTGAAAACTCTCTAG.TTT.ATAAA.TGGGGTTTAAGCACTTAACAA.GTGGTTAGGACTTACTT.AACATAAACT.ATT.TG.TTAA.CTTTTGGAGTTTTGAA.GGGTATTTCTGAAAATAAC.ACAAGAGAATAG.GTCA.TT.TA.GT.AA.AA.C.TAT.T.GCTATATAA.TACCT.TGCATGTA.GCCATTTCCT.TTCACCATACACCAACAAAA.AGAAACC.CCAAA.A.AGAAT.CAAA.A.ACATAA.CACAAAGT.TATAAGAAA.ATATGAAGACA.G.TAAAGAGTTT
JJ=   349  MV=                AC.CTATTTT.AGCT.ATGAACACATGCCAA.TAAAATGAAAATAATTG.AC.AT.TTACACCAA.AAAATGA.A.AATGAAAA.TG.GTATAAAA.T.TTAACAT.TTAATTTAC.A.T.C.A.AATAAAGAAGTGAAAAATAATTA.T.T.TTTTTC.TTTATCTTTAT.A.T.TTAGTCA.CC.A.ATAA.TATTGTC.AGA.AA.AAAC.ATAT.AAACTC.ATGAAA.CAAGGAA.GCCAAAA.AAA.G.A.ACTC.ATCGAACAAAG.A.A.T.AA.A.CGAACAA.TAATAACTC.TG.CA.A.G.CGATAATA.GCAGACTTGGGTCTGATAGA.GCGCATTACCAA.TAAGG.TTCAAAA.AAAACATATATAAAACTCAT.G.AAACAAGGAAGACAAAATA.GAA.CTCAC.CGAACAAGAATAATAATAACT.CTGCAAGCAACGATTTG.GGCCTGATGG.AGC.TT.AACT.ACTAATGGACCTTAAG.GCCCATATAACAGAGATCA.CTGAAAATGATG.CAGC.CA.AG.TG.GA.CT.T.GCT.T.TAAACACGT.GGGTA.TTCAGGAC.CGCCCAATTT.CTCAACGCCATTTGTTGTCA.CTCACTC.TGTAA.A.GTATA.AACC.C.TAAAAA.TCGAATCT.TTCCGATTA.GCCGATCCCTC.C.ACCGGAAAAT
JJ=   350  MV=                CG.GAAGGTA.AACC.TCAAACGTTAATTAT.TTAAATAACAAATTAAT.AA.AA.TATATACTT.TATCAAT.T.TGTTTATA.AT.TATGGTTG.A.ACACATG.CCCATGTTA.A.A.T.A.TATTTTGTTTTTTTTGAGTAATG.C.C.TATGAT.AAATGATTCTA.A.A.ATATTAA.TA.T.AAGT.ATACCAC.CAA.AT.CGTT.CATT.TACAAA.TGATAT.AACGAAT.TTCAAAA.GTT.A.A.ATCT.TCCTTCAACTT.T.C.T.CT.T.GACATCA.AAAGTACAT.AT.AA.C.A.TAATAATC.AATAATAATAAAAACTACTA.TATCTCTAATTA.TATAT.TTTCTTA.AATTACTTTGATTTACTCAA.A.TACTCTTAAATTATAAGGA.CAT.GAATC.ATTGTTTCTAAAATTTAAAAT.TAAAATATCTATATTTT.AAAGGTAAAA.ATC.TT.AAAA.TTTAGTTTGATTGTTT.AGCTTATATGTAATTTATA.AGATTTGACATT.TTGC.AC.TT.GT.TG.TC.A.CTA.A.TGTATAACA.ATGAA.ACCATTTT.CTCATAAAAA.GATAAACTATTTTTGTAGTC.CTCACAA.AAAAA.A.AAAAA.AAAG.C.ACATGC.GGTTTCCT.CTGCTTCTT.CCTTCTTACAA.G.TTGGATGTCT
JJ=   351  MV=                CC.GTCTTCC.ACGG.TGCGAGTTGTCGTAT.TCGCTACTCATTTACTT.TG.GA.ATCTAGTAA.AAAAATT.C.ACAAAAAA.AG.AGAGATGT.A.TATAAAT.ATTTAAAAG.A.A.A.G.AGGTTGGGATCTATAGAGAGTGT.A.G.AATAAC.TGTAACACCAA.C.G.GAATTGA.TT.C.GGAT.TAATCTG.ATT.GC.TGAA.GTTT.ATTCTA.TTTTTA.GAGCGAA.TATATAT.ATA.A.A.TCTT.ATCGTTTCAAG.C.A.A.AC.A.AATTATT.ATTGCTTCA.CA.CA.A.A.AATAATAA.TTATTGCTAAAAAAAAAGAA.AAAAAAACATTG.CATAC.CAAAAAT.TATGATTGGTGAACAAAAAC.C.TAAATTATCCATAAAAAGT.TTG.TCCGT.CTCGTCTATATGGGCATATTT.CAAGGCTACAAAAGCCC.AGCCCATTAA.AAC.AT.TTAA.AATAAAATCTTGACGA.ACAAGTAAAATGGACGGTC.AAGATTGTATCG.CAGA.TC.AA.GC.AA.CC.T.GGT.G.CTTTAAACT.AGAAA.CGGAGGAT.CTGTGATTCC.GATGGGAGTGAGATTGAAAT.TTCTGGC.GGCTC.T.TTCAA.AGGA.A.AATTGT.AGATTGTA.TTCAAATAC.GTTGAGGAAGA.A.AGAAGGTGAC
JJ=   352  MV=                AA.AGAGGAA.GACG.AAGATCTTTAATAGT.ATAATTTACATTTACAT.AA.TT.CAATAAGTC.AAATCTT.A.TTGTGTCT.TG.GTGTGCAC.T.GTAAAGT.AAAGTCCTG.T.C.T.G.CTTCAAACGCAGCATAAGCAAAC.T.T.ACAACT.TAAATCCTCAG.C.C.GTTGATC.CA.A.AGAC.CAAAATC.CAA.TT.ATCA.ACGT.TACCTA.ATGTAG.ACGATAA.AATCTCT.TAA.A.A.TGGG.CCCGTAAAGCC.C.A.A.GC.A.AAAAAAC.AATTACTTT.AA.GT.G.G.AAGCTCAC.TTTTCGCCACCCTTATTAAC.GTCTGTCCATAC.GTCAT.AACAGAT.GACGTCATCATCATATTCCT.T.TTTTCACACGTGGCATTGA.AGC.ACCTT.CCTAGTATCTACCCTGAAATT.GCTTGACATAAGTAGTA.GTTGTTTAAT.AAT.CT.TTAT.CTCTTAATTATCCTCT.TTTCTTAACAAAAACTTGT.TACAATAATTTT.CATT.TT.TA.TA.TA.AA.T.AAC.T.GACCATTAT.AACTC.TTTCTCTT.CTCTTCTTCA.CTTGCTCTAGTTCTTGGATG.CTTTAAA.CCTCT.C.TCTCT.CTCT.C.TCTCAA.TTATTTTT.TTTTCTATT.TCAAAAACAAA.A.AAAAATGAAT
JJ=   353  MV=                AT.CTCTCAA.AACC.CTAAGACATAAGCTC.CATTGTTGATAGAATGG.AG.CT.TATGTTGGC.TTTTGTT.T.TTGTTTCA.AA.ATGGTTTT.T.AACTTAT.GTGTGATTG.C.T.T.A.GCCAAATGTGGACTCTGAAGATG.G.T.TTTCAG.TTTTAGATATG.A.A.TGTCCTT.GT.T.ACTA.TTGTTAC.ACA.GT.CACA.CAGA.GTTTAC.AAAAGA.TCATTCA.TCATTGT.TTA.T.A.AGAG.AACAAATTGAT.A.A.C.AT.A.TATCTTT.TTGATGTGG.AT.GG.A.T.TTGTTAAC.CCTCTAGAAGAACACCCAAA.TTTGGCTACAAA.GTTGT.CAACACA.TTGTTCTTCGTTCTTCTTTG.A.CTTTGACTAAAAATAAAAA.TAA.ACCTC.GGCCTAAGAAAATAGCGTGTT.CACATTGGATGATTAAG.GCCTGGACCG.AGT.AT.CAAA.TAATATCTAAATGGGC.CTAGCTAAGCAGTTACGTA.AGCTAAATTTAG.GGTT.TG.TT.TT.TG.CC.G.CAC.C.TATAAAATA.ACAAC.ACAGCTTC.CCATTTGTAA.TTTCTAGGGTTTTGCAAAAC.CAACACC.GAAGA.T.CCAAC.ACGA.T.GGGACG.AAGTAAGT.CGATCTTCT.CTTCTCACCAA.C.AATCTCAATT
JJ=   354  MV=                CG.AATTCCT.TGAG.TTCAGAATCAACGTC.ATTGTGGAGAGAGGAGT.CA.AA.GAAGAGGAA.AAAGAGC.T.ACCAGAGA.AT.GAGTTTGA.T.TGGCTCA.ACCTTAATG.C.T.G.A.ATAGAAAACTAGTTTTTGGTGTT.C.A.CTATCT.GATATTGTGCA.G.A.ATCTTGT.TT.T.TGGT.GTATATA.CAG.TT.TGCA.TTGA.AGAAGA.AAATAA.ATAGATA.AGAGTTT.TGG.A.A.CATG.TACTTAGTAGT.T.C.T.TA.A.AGCACTT.TAATTTTGA.GA.GT.T.A.CTTAATAA.TCTTTCATTTACTAGCACTT.TTATCTTGATGC.TAAAA.CAAATTC.GTAGCATCAACAATACTACA.T.GTGTCACAGATTTTCTCAA.CAA.GAATC.TGAAACAGAGATTCATTACTG.TTGTTGACGTTGCATCA.GTCTAAAGCA.GAT.CT.ATTG.GGCCTTTGATTATTAA.AATATCACTTAATGGGCTC.AATGGGCTCAAT.AGGC.CT.CA.AA.GT.TA.A.CTA.T.ATCAATAAT.TAGGC.GATTTTCT.CTAACTTCTC.TGCCAAAATTCAATTTTATT.CCGATCA.AGTTT.T.TATTT.TCCA.A.TTCGCT.TCGAAGTT.CTCTCATCC.ATCTCCTGGTT.C.GATTCAATCT
JJ=   355  MV=                CA.TCGTTTG.AAAA.CCCTGTTTTACTCTT.TTGAAATTTAAATTGGA.AA.AT.CAATAGTAT.TAGTGAT.A.TTTGACAT.CA.AATCCAGG.G.ATCAACC.AAGGAATTT.T.G.T.A.AGATGAACACAGATGTCAATTAC.A.A.AATAGA.TAAATAAATCT.T.G.ATAGATA.AA.T.AAGT.ATTAAAA.TGG.TG.ATAG.CTTG.CTGAGT.CACGTC.CGCTTGG.GCCATTG.GCC.C.A.TTGA.GTAATAGACGT.A.T.A.CG.T.TTGTCTT.TTACACGAA.CC.GA.C.A.AATAAAAA.ATAATAATATTAAAATTGTA.TTAAAATTATAA.AAGTC.TTTTTTC.GTCTTTGGAAGAAAATATAT.A.TATGTTTTTTTCTTCTGGC.AAG.TTTTG.TATTTTATTTTCTTAAAATAG.TATATGATTTTTTCATT.TTAAACTTTC.TTT.GT.GTTT.TCTTCTTCTCTTCCTT.TATTTGGTGAAGAAAAAGG.AAAGAAAAATCT.CAAC.TT.TG.AT.TC.TC.T.CTC.C.CTCTATATA.TACTT.TATTTATT.CTCCACTCAT.AATAGTTTCATCATCTCTTT.CGGTCTA.TGAAA.A.ACATT.GGAA.A.AACCCT.AATTCCTA.GTGTTGCGA.ATCACTTTTCA.T.TGCAGCTTTG
JJ=   356  MV=                AA.CTTCAGG.TAAT.TTTTCAAAAAAAGTT.TTTGTTGCTATTTTTGC.TC.TG.CACGAATGT.CACGTTT.G.AGAATCTT.AT.CCCTTCAT.A.AATTCCC.CAAGTGTCA.A.A.T.G.TCATGCTTCTTGTTGCTCATAAA.G.A.CCCTTT.TAGATTCCCTG.A.G.ATGGATC.CC.C.CAAA.AATATAT.TTC.TT.ATTA.GGTT.GAGATT.CTCTAA.CTTGTCC.TTTCAAA.TGT.C.T.ATGG.GCCTGAAAGCC.C.A.T.AA.A.AGTCAAA.ATTTCCAAA.GT.TG.G.C.CCAAAACA.GAAAGATACTTCTGCGTAGA.CATTCTACAAAG.TCAAC.GCTTAAATATGTCATATTCTTTTACTAA.T.TCAAATCCCAAGTTACTAG.AGA.AGCAA.CTCGTCGGCCATCACCAAGAA.CGTGGCTCCAAGTTATA.TATGATTCGG.CCG.AA.TTTT.GAAAACTTCTTCAAAA.ACATATAGAATTGTTCTAT.CATTTTATTGAT.AACT.TC.CA.TT.TC.AC.C.ATT.C.CTATAAATA.CCATT.CAATAGTT.TTCTTCATTC.TCACACAACTTAGACAATAT.CTCACCA.TTCCT.G.TAAAC.ACAA.A.AACTTG.TAATTTCC.AACGAAATG.GCGCGGTTCAG.T.CTGGTTGTAG
JJ=   357  MV=                TC.GTGACTC.TTAG.TCAACCCTATGTATG.AGACCGACTAAAGAAAA.GT.AA.ATAAAAAAA.TATACAA.C.ATTTTGAA.AT.TTGAAATG.G.ACTAGTA.CTCGACCAC.C.A.T.A.ATGATTCAAATTTCTCAAAGTTG.T.A.ACAAAA.TATGCTTAATT.T.A.GAAGAAT.AA.T.GGGC.ATAATCT.TCA.AG.AAAA.ACTT.ATTAAA.CCGTAA.AATGATT.TTTTTCA.GTT.C.A.GAAA.GATATTAAAAA.G.A.A.AA.A.GTTGTGA.ATATGACTT.CA.CC.G.T.AAATCATA.CGACTCGATGACGCAATGAT.TATGATAGTACT.TCACA.CATGGAA.TACACAAGATCCACACTTGT.T.TATTTTTTTTTATTTTGTA.AAT.AAACT.AAAATTCGTCCATTCCCTAGT.CAATATTCTTTAACTAC.TTCAGAAAAA.TAT.TA.AACG.AATCCACGAATTAAAC.AAGATATTTTTTTTTAATT.AATTTCTAGAAA.GATG.TC.TA.AA.AT.TT.G.ACA.T.ATATATAAA.AGCAT.CACACCAC.CTTGTTTTCT.ACACCACTTATGTAAACAAA.CCAACCA.TAGTA.A.CCAAA.ACCA.C.AACAAA.ACACATGG.CTAAGCTCA.TTTTCTTCCTC.G.CCGTCCAAAT
JJ=   358  MV=                CC.TCTTTCT.CGCC.GTTGTGGGCTTCCTC.TGTTCGCCATATAACTA.AT.TT.CGATTTTAG.TGTATAC.G.TATGCAAT.TT.TTTGTCAC.C.TATGGCC.GTTGTCCCT.G.G.A.T.GATGACCATGGCCTACAAGATAA.A.C.AAAGAA.AAAAAAAGATC.T.G.CAGTGAA.TA.A.TAAA.AGATTCA.AAG.TG.TTCA.GGTA.ATTTGG.TTGAGT.ATGTGAT.GAAAATT.GTC.T.AATGGT.TTCAAGAAAAA.A.A.A.AT.C.AAGTTTT.TATTTGAAT.TT.TG.G.A.TTTTTGAG.GAAAAAACATGTAAATACGC.TAAATGCACCAA.AGTGA.TGTTTTT.CAACATCTTGTTAACTGTTA.T.TCGGTAGATTAATTTAAAG.TAT.TTTTT.TTATGAAACTCCGATCGATTA.ACCGCCAAAATAACTTT.TTATTTACCT.CCA.AG.ATAC.CATAATCATTATCCAC.CACATTTTCTTAATAATTA.TTATTAAGCTCT.ATAA.TT.CT.GT.AA.AA.A.ACC.C.ATTTAAATA.CAAAA.GCCGATTT.CTTCCAATCT.CAAGTTAGAGTTTTTTCTCC.ATTTTGT.TTGCA.T.TCTAT.ATAG.T.ATCGTC.ACACAAAG.GTTTCGTCT.TGTCACTTTAC.T.TTGTTTGCCC
JJ=   359  MV=                CC.CTTTGGT.TTTT.TTATTTTGAATAGAT.AAGATAAGATATTTTTT.CT.TT.CACATATTT.TTGGGAT.T.AATATTAG.AT.TAAAATAT.A.GTTAAAA.TCGAGTAAG.T.T.T.G.GTTAAATTCTGGATAAATAGAAA.A.T.ATTGTC.TATTTACTGAT.C.G.ATTCAAT.TA.G.AAAC.ATAGTTT.TAA.GA.ATAA.ATCC.AAAAAT.ACATAT.AATTTTA.TTAGTTG.CAA.T.T.AGTC.AACCCTAAAAA.C.A.A.TT.G.ACAAAAA.ACAATTAAA.CT.AA.A.T.ATCCTACT.ACAGTTTTTAACTCTGGCAT.AATATTGAATCA.ACAAT.CAAATCA.TCTAAAAGAATATGTAGTTC.T.CTATTCCTCAAGATTTTAT.GTC.TACTT.TCGGCTCGTCATATCAATTTG.TACTGTTGTACATATCT.AAGCCAAAAA.GAA.TA.AAAA.TTAGTTATAATCATAT.GTGATCAAGAGAAGGCCAC.GACAAGTATAGG.CCCA.TT.AA.TG.GG.TC.C.ATA.A.GTACCCACT.TTCAT.TACAGAAC.AACACTTTCC.TGCCGAAAAGAGAGAGAGAA.AACAAAA.CAAAA.A.ATGGC.TACC.C.GAAAAG.CTCTGATC.AACGTTCAC.CGGATCATTCG.C.TCCACCGCCG
JJ=   360  MV=                TG.GTTGGCC.GGAG.CAATAATTATTAAAT.GTAACAACAGACAGAAA.AT.AT.GTTATTTTA.AGGAATT.T.GTGGGTGT.CA.TTGTTGTT.G.ACCAAAC.GAATTAAGC.T.A.C.A.AACACTAGAAACAATTTAGTGCA.G.T.GGAGTT.GCCGACTTAGT.T.T.AACAAGT.TA.T.TTAT.TTATTAG.TTT.AA.CCAA.TTAA.AGAAAA.AAATTT.GGATTTG.TTCGATT.ACA.T.C.AGTA.CTCTTGGAAGG.G.T.C.TG.G.TAATAAA.CTAATACGG.AT.CA.A.T.AGCTGATG.TATTAAGGAATCTTTGATCA.AAAATTAAACAT.AACAT.GTCATCG.TATTGGTGACATACGAATAA.A.AAATACTAGTGATCTACTA.ATT.AGTGA.TTAAACATTGAAAATGATTTA.GTATAAGTTTCTCAACG.TACAAGTTTA.ATA.CG.TACG.GCCTGTTTTACGTAGA.AAAAGAGAAAGAAGGTTTG.ATCGATCAGGTG.ATGT.CT.TT.GG.AT.TC.T.ATA.T.ATGAGAAAC.TTTCA.ATGAGTCG.AACAAATAGA.TATCTCGAGGCAAAGCCAAA.TTAATAA.ATTAA.A.ACATA.AGCC.A.CAACAA.TGTTGTCT.ATTCTCTCT.TCTCTTTTATC.T.CTCCTTTTTC
JJ=   361  MV=                TG.TTTATCA.TCTC.TCCTTTTAGGGAGTC.AGAATATTTGATGTTGC.AG.CC.TCTTAATTC.ACCTCCA.T.TCACCTGA.AT.GAAATTAG.A.TCGAAAC.ACAAAATGC.C.A.T.G.ATATAGAGCAGCAGATCAGGACT.G.A.AAAACA.ACACTTAATCC.G.G.ATCTAAC.CT.G.AAGC.CAATCTA.GGA.AC.CTTT.CGAG.TTTGGC.TTCTTC.TTCTGAA.ATCGCCA.TAT.C.C.TCCG.GCGAAGATCAA.T.A.T.GC.C.GGCGACG.GGTTTAACC.GA.GT.A.G.AGAGGGGT.TTTCAATCGTAACTCACAAT.ACGCTGTCGTAA.TGGCT.TCATCTA.TGTGGGCTTTTGTATGGGCT.T.ATTTAGCGTTTATGAACTT.AAA.CACAC.CAAATTTAAATTTTTAACAAA.AAAAGAAAAATTGAACA.AGTGAAAAAC.GAT.AA.CCAA.AAAAATCAAACCAAGA.CTGCTGTGATATCCCAAAA.CCGAGAACCAAA.ATAT.TG.AA.CC.GG.GC.G.GCG.T.TAAAAGTCT.CTCGC.CGCAGTTA.AACTCTTCCG.TACGCCAAATATCTAACAAG.GAGCTCT.TTAGA.T.TGAGA.CTAG.T.GGAAGA.GAGACGAG.CAAGGAATTAGCAATGGCGGC.G.GATTTGCCGG
JJ=   362  MV=                AG.GCGACAG.TACA.GTTATGTAAGGCTCT.AGTCTTCCAAGACCCAT.CA.CG.ATTTGGCTC.TCTTTCA.G.AACGATCT.CG.TTGCCCAA.G.TTTTGTT.ACATTGGCA.A.A.C.A.TTTGACAGCTGATAAAATTTAGC.T.T.GTTTCT.ATAAATCAAGT.T.A.TTATTAT.TC.G.TATC.ATCAAGT.AAC.AA.AATT.GATC.TTACAC.TTTGAC.GATTAAT.AAGGCGG.GAA.C.A.TGTT.ATCGAAAAAGT.A.A.A.CT.T.TTTTTTT.TACATTTAT.GG.CT.C.T.GCTTCATT.CTTCTTCTTCTTCTTCTCAA.GTTTCAACTTTT.ATTAT.TCCACCG.AATCTGTGCATATGGCTAAACA.AAATGAAGAACAATTATGG.AAA.CAGAT.TTATGATTCAACACAATGTAG.ATGTTCATTAAGAAGAA.AAAATAAAAA.CCT.AA.ATAT.TGAATGGATACCAGTT.GCCTTTTTTACCTTTTGGA.GATGATTCTAAT.TTTG.TA.AT.TA.GT.AA.C.TCA.T.ATATAAATT.GATAT.TTTTTGCA.TGTTTAACTA.CACCGCTTAACCTCAGAATC.ACCCGAA.AGCTC.T.CTCCT.TTTT.C.TTGCTC.TGACCTTG.AGGATTTCA.AGCGTTGCCTA.G.AGGATTTGAT
JJ=   363  MV=                TA.CGTTTTG.TTAA.ATTCTACATAAATTC.ACAGAATTTGAACATTT.GT.TTACTCAAAAAT.AGTAGTA.T.GAAATAAGCAT.TAATGGAG.G.CAACTAT.GGGAAACTC.A.C.A.C.GAAAGTCCTCGACCCATGCATAT.G.T.TAGATG.AACAAACACCC.T.T.TACCTAA.TT.G.GCTA.ATTCACA.AGT.CA.ATAA.AACC.CATTTC.GCCACG.TGTCATA.TGTTCCC.ACC.G.A.TATT.TTTAATTTCTC.G.T.T.AC.C.CCAAGAA.AAAGAAGAA.GA.AA.A.A.CGTATTTG.GTAATTTCTACTTTAAGAAA.CTTTAGATATGA.TAGGT.GGACTCT.TCACCTTCCCCAAATAAATA.A.ACAATAAATCAAAACCGCA.TTT.ACATC.CAAACAGTCAAAATATCAACC.TAACATACTTTTCCCAT.GCAACTCACC.CAG.AC.TTTC.TTATTTAACATAGCCT.TCGTGTCTTCACACATCCA.AACACGTCTCTT.CATG.CA.CT.CT.CT.CG.C.TTC.T.ATATAAGTT.TTCAG.TAACATAA.CAGATTTATA.CATATCCAACAAAAGTCCCA.TAAACTA.AACAA.T.AAACA.CTGC.T.GTCTCT.TCTTCTTC.TTCTTCTTC.TTCTTCTTCTT.C.TTCTAGAACA
JJ=   364  MV=                GT.ACGTTAT.GGTG.AAGGTGAACATTTTT.TCTAGGAATATATGAGG.AA.AT.GGCAACAGC.TGTAGTG.A.GGCTTTAA.TT.TAATTTGT.C.AATCAAA.ACTATTCGT.C.T.A.G.TTGACTTTCTCTACCATGACTTG.T.T.TGCCAA.ACCTTCGTGTA.A.T.TTCCTAT.GA.T.CTTT.CTCTATT.AAA.GT.CAAC.TTTC.TTTTTA.TATCAA.ATAAAAT.AAAAAGT.ACG.G.A.ATCA.AGAAATTTAAC.A.T.T.TT.C.AGTACCT.TTTTCTCTA.TT.TA.T.A.GTATACCT.TGCATCTCAAAATTATATAT.TTCAGTAAGAAA.ATATC.TTCTATT.TTATTTTATTATGTTCAGAG.T.AAGAAAAGATCTAAAATGA.ATA.TTGAA.ACAACAAAAAAAAATAACAAA.CAGGACATGTAATCAAG.TAACAGTTTT.CAA.TT.ATGT.GCCAGATTTAATTTCT.TTCAACATTTTAGTGTGAA.ATCAAGTTGGGT.AGGT.GG.AT.AT.TT.TT.A.ACT.A.TATAAATAG.ATGGA.ACAAGTTA.GAAAATTATA.GGCTTTTTGGACAGTAAGAT.ATACAAT.GACAG.G.AAAGG.CACC.A.TTCTTC.GTGATTCT.CATCGCAGC.TCTGCTCCTTT.T.GTCTTCTTTC
JJ=   365  MV=                TT.CTTCGGA.GAGG.AAGGCTTGAGAACAT.GTTCTGGAAGAAAGACG.GA.TG.CTCGAAGTG.TTCTGGA.G.ATTCGAAA.TT.CGTGTGCC.T.CAACAAA.GAAGAATGT.G.C.G.A.TCAAGCCGCAAAACTGCAAGAAC.C.A.AGGAGG.ACAAGTAGATT.G.T.AGCTTGG.GG.A.TCCA.ATTGGCG.TTT.TC.GGGC.ACGG.ATAAGC.ACTACA.CCGCGTT.GAATTCG.TGG.T.A.TGAG.GTTGCAAATCT.G.A.A.GC.A.GTACTCG.CTCTATGGC.CT.CT.A.C.TCCAATCT.AAAGGACTCACTAACCAACC.CATTCAAGAACA.TCTTC.TGATGAC.TTTCTTTCTCCTTTGTGTGT.T.GCTACTCTTGTAATTTTGT.ATT.ATTTT.TTCACCTGCTTTCTTTGTATT.ATTTCTTCCGTATGATT.TTTGCTATAT.ATT.GT.ATTT.TATTACTTGGGCGTTT.AACTTTTTCATGAATTAAA.TAGTCAGAATAC.TCTC.AG.AT.AT.AT.CA.T.ATA.C.TCCCTGTTC.TAAAA.AGAAAATT.CTTCTTTGAC.GAAACAAAAAAAAAAAAAAA.AAATTCT.TCTTC.T.ACTAA.CTTA.C.GCTTCA.ATGGCGAC.TCCAACTCC.ATCTCTATCTC.C.TCCTCCATTG
JJ=   366  MV=                AA.TCTCTGG.ACAC.CAATTCTAAATTCAT.TTATATAAGTAATGTAA.AA.TT.TATGTACAT.CAACTAT.A.ACTGATGT.TA.ATATTCAA.A.TTAAGCG.ATGCAGACT.A.T.A.T.TTATTTTTTAAGTGATAGTTCGT.G.T.AAGTCG.TGAATGAGCCT.C.G.GAAGCTT.GA.T.GCAA.ATAAGCA.AAG.GT.TTGT.TATA.CGCTTC.CGAACT.ATATCCA.CATTTAA.AAG.G.T.AAAT.AAAGGAAGCAC.C.A.A.CT.T.TTGAACC.CAAAAATAA.AA.TA.A.A.GAAGGAAG.CAATTACCAAAATAATTAGC.TGTTCTTTAACT.TCTTG.TTCCCGT.AACTAACGATTAACACAGGA.A.GAGCACGCTGTCTTTTCTA.GTT.ATGAC.GTGAAATCTCTCTTAAGAGAC.AGCTTTTACTTCCACCA.TTAAACCCAA.AAC.TC.TTCA.TATCTTATAGTTTTCA.CCCAATACTTTAAAAATAG.TGGTTGCATGTA.TTTA.TT.TT.CA.TA.AG.T.ATA.A.ATAGACTTG.GTTTG.TATGCAAG.AAACCTTGGG.ATCTTCTTTCAAAATCTTTC.TTCCCTG.CTCAT.C.GCAGG.GAAA.A.GTCTCC.CCATCTTG.AATATCCTT.TTGATCACCAT.T.AATTCTTATA
JJ=   367  MV=                TA.TGGAAAT.TGAA.GTAATTTTGGTGTAG.CAATTTTGTTTGTTTGT.TT.GT.TGCATGATT.TTAGTGG.A.ACAAAGAG.CA.AAATCCAG.A.TTTGAAG.CATACAAGT.G.A.G.T.CCGGTCATTGGCTAAAATATGCA.A.A.GCATAG.TAGACTTTATA.A.A.ACAAACA.TG.A.AAGA.AACAGAC.AAA.GG.CCTC.ATCA.AATATA.TTTAGC.TTTAGGC.TTCCAGC.CCT.G.G.ACTC.ACACAATATAC.C.C.T.TG.G.ATCACAG.AGTATATGA.CA.TA.A.G.CCCAAATA.TAAACTAAATTGCTGAATCA.TAATATTACATA.ATTTT.TCCAACA.CATTATAAATAAACCTCAAG.T.TTGATCAGGCTGAGTTTGA.TTA.ATTCC.TTAATATATAAAGTACAATTA.AAAAAAAATTGGAGAGA.TCGTGAGACG.CAT.AA.CCTT.TCCCTTCTCGGTCAAC.GGCCAATGGATACCCAAAA.AAACGAACCTCA.GAAA.TA.AA.AG.AG.AA.A.ATA.T.ATAATAACT.AAAAC.AGAGAAGA.AAAATTCACA.ATTAGTATCTTCGAAGAAGA.AAGAAAG.AAACT.C.TAATA.ATGG.A.TTATTA.AGAATAAT.CCTCACACT.AATCTCCTCCA.T.TCTTCCCATT
JJ=   368  MV=                TT.TTCCCCA.TCTT.ATAATAATTAAAATG.AATTTCTTCAAAATCGA.AA.AC.GAGATAGAA.TCTTTGT.T.GATTCTGG.TT.CTCTTTCT.G.ATAGGCT.CCAATGTTC.C...T.C.TACTTTTCTCTCGTTCTGTCATT.T.C.AATAAT.CTATTTTGCAA.A.C.TAGTCCC.AA.G.AACC.CGAAAAA.TAA.AT.ATTA.AAAC.CCCCAA.TGGTTT.TTATGAG.AATATTA.CAC.C.G.AATA.TTTTTTTATTG.A.A.C.TT.A.GAAATAA.AGCACATGC.TT.GT.T.A.AAAATCCA.AATTCTCCAAATTAATCAAC.TCAAGAATTGCA.ATTTG.TTATTAA.CAAAGGGTTGTCTTATTAAT.T.TGATCTCATATGGAGGTTA.GAT.TATGT.ACCAATCTGAACAAAATCAAA.AGTATAAAGCATTAATT.TAAAATAATA.TTG.GG.TTTA.ACAAGCAAATCATGTA.AAATAAGAGGGCCTATCAA.TAATTTTTCCCA.AACA.AA.AA.TT.TC.TA.T.ATA.A.ATTACCAAT.GACTT.TCCTTG.A.ACCAGACTCA.AACAAACCAGATCTCCTTAT.TACTTAC.ACCAA.T.ATATA.TACA.C.ACAGAG.TTTCTTGA.CACACACAT.TCAGATAATAT.C.AAAATGGAGA
JJ=   369  MV=                AG.ATATCAA.ATTA.AATATAATAATGAAA.AAACAAAATCTACAAAT.CA.TT.AAAAAGGAA.AAAAAAA.A.TCAAAATT.AG.AATACAAT.A.CATTGTC.TCAATACTA.T.A.A.C.ATAACCAAAAGAAGCATCAATAA.A.T.TTTACT.AATAGTTAATA.A.G.TACAGAA.AA.A.ATCG.AAAAATT.CTA.GA.AATG.TTAA.AAGTAA.TTTTTT.TAAAAAT.AGTAAGG.ATA.T.A.GAAA.TTAGATAATCA.A.T.A.AG.T.TTGACTA.CTGGATATC.TA.GA.A.T.TATTTCTA.TAAAAAAAAAAGTGAAATGT.CGGACCAAAGAG.TTGAC.GAGCACT.AAACCACGTCACAATTAAAC.G.TGGGCCCTCCGGCCCAATA.ACT.TAAAA.CCAATAGATTATTCCCATCTG.GCAAGATCTGCGGACTT.TGAACTCGTT.ATG.CT.TTTC.GACGTGGAGTTTTAAA.CTCAATTAATCTAATTAAA.TTAAGCATAACA.TTCC.AA.TT.AA.TT.TT.G.TTC.T.TTTATATAT.ATAAG.ATCAAAAT.CAACCACACA.CACACATAGATTTCAACTGG.AAGAAAC.AAAAG.A.CCAGA.TTTG.T.TTATGT.TTCTTCTT.CTTCTTCTT.CCTCTCTGCAT.G.AAATTCAGTT
JJ=   370  MV=                TC.TGATCTG.TT.T.GTTGAGAACCTGGTT.TCCTCCACAATGCATTT.GG.CA.CACATCGGA.ACTATGG.A.TTCAAAGA.GC.ACCAAAAC.G.AGTCTAT.ATCTCTCAG.T.T.T.T.ATGCCAATGCCAACAGAGCTCAA.A.T.GGCACC.CATAAAAACAT.C.A.AAACAGT.CT.T.CTTT.ATAGATA.ATA.AG.AATA.TAAG.ATATCT.AGCCTA.GCAAAAA.GATCGAA.ACT.T.T.GGGT.TTCCCCCTTCG.T.T.A.CC.T.CAATCCT.CAATAAAAA.AA.AA.T.T.CCAATGAA.ACGAAGTGAACGAACGACGT.CGTTCTATTTTT.TAGGT.TGCAAAT.AATTGAAAACAAATAAACGG.G.ACAAATTCACAAGTAATCA.ATA.TATTT.AGGGACGAAATTACAAATATT.TAATAGAAAAACAAGAG.TTTGGCTGTT.TCC.TC.CTTC.TTTCATCCTTATCACA.AGTCTGAACTAAAAAACCT.CAATTGTAATAA.ACAA.AT.TA.AA.AA.GC.A.AAA.A.TATAATAAA.GAGAA.AACAAACG.TTTTTTTCCT.GCTTGCTTCTCTCTTTGCTT.GCGTTTT.CTCAA.A.GGTTC.GAAG.A.AAACGA.AGAACCAC.GCTTTTGCT.TTTTTCCCAAG.A.CTTAATCTAA
JJ=   371  MV=                AA.AGCGAGA.TTTC.TGTCTGAGAGGAACT.ATATAAAATTTTCTTAC.AT.AT.TAGATCGAA.ATTTGGT.T.ATTGATCA.AG.GTTTTTTT.G.TTCATTA.AAGATTTGC.A.A.C.C.GTCAAGTAAAATATTAAGAAACT.A.G.ATCAAC.AAACGTATGTG.A.T.TCTTTCT.TT.C.GTTT.TTTTGTT.TGC.TA.ATAA.AGAA.AAAGAT.CTCATG.AATCATA.TAAGATT.TCA.T.T.TGTT.ATGAGAGTACT.T.G.C.CA.A.CATAGTT.TACCATAAA.GT.TA.A.A.ACCCTATT.GAAATATATTATCTATATTT.CTGTTTTACCCT.TTTTC.ATATACT.TGTGCAATGCCCACACACAT.A.TTAGTCATTTATGTCAAAA.GAA.ATAAC.TTCATAAAGTGTGATCGATCG.TGTCAAATATCACATGA.GTTAATATAT.ATA.TC.ATTA.CTCCTTTCACATACAT.TACCAAACCATCTCTTTCT.CTTTCTCTCTCT.CGTG.AG.TT.TT.TG.CT.C.TAT.A.TAAGTATCT.CCCTG.TTAGAGTT.CCGACGAAGC.AAACAAATTTCACATGGAGA.GGCAAAT.TATAA.A.CAAGA.GAAA.G.CGAGTC.TTTTCTCT.CCAACCAAA.CAAGAACCCTA.A.GGCAGTTTTC
JJ=   372  MV=                GC.AAGAAGA.TACG.GTCAGACTCGGACCC.TAATTCGAATTTGACCA.AC.AT.TTATTTTCT.TCACTAA.A.CTTTTAAC.AT.ATGGACGA.C.CACTAAA.CAAAAACAA.A.A.A.A.AACTGTGGATTCGGATGCAATAA.T.T.GGGATA.TATCCACGGGG.T.C.CATTAAC.GA.G.TCAA.TGTGTGA.TTT.GTACACT.TTTG.CCTTTC.AAAATG.AAACATC.TTTATTG.CGA.G.T.TATT.ATAAAGATAGA.A.G.A.TG.A.TGAATTG.ATGACGCAA.CT.CA.A.A.CCATCGAT.GTTTGAATCTAAATCCCTAT.TTTCTAAACATA.TACTT.CTGCTAA.CGTATTAATGCATTTTGGAG.A.TAAGTTTATCAAAGAAAGA.AAG.TTTTT.AAACTGACAAAAAATGGCGTC.TTATTATAAAACATTGA.CTAATAAATC.ATC.TT.ATTA.TTTTTGGGGTTACATC.ATCTTCTTAATTTTGGCCA.ACTGTCAATACA.ACAA.CT.CT.TT.CC.TT.A.ACT.A.TAAATACAT.CTTCA.TCAGAGAT.TCAACAAATA.AACATATTTTTCACTAACTC.TCTCTAA.GAGAT.T.CAAGA.TGCC.A.ATCTCA.GAGAAATC.TTCTGCTAC.TAATACGAGGT.T.AGTTGTTAAG
JJ=   373  MV=                AA.GCTTTTC.GCCA.TTAATATCATCAATA.TCAGCTGACTAAAAGTC.TT.GA.TATAAATCA.TTAGACT.C.ATAATGTA.CC.TAGAGACC.G.AAAATGA.CTCCATGAATA.A.G.G.AAGAAAAACAATCCAGACAACTG.A.A.AAGCAT.TGGGAATATTC.C.A.AGAGAGA.TA.G.AGGT.TATTAGT.GTT.GT.GACT.ATGA.AAATAT.CAAAGA.ATAAGAA.AAGTTAG.GAA.A.A.ATTG.GGGGAATAAGA.T.A.C.TT.C.CCTCCGC.CAGAATGAG.CA.TA.T.G.ATGCATTA.ATTGTGGATCAATTCTGGTA.TCTAGTTGGGTT.GAAAA.GTTGTAG.TCCATAGGAATCAATACATA.G.AAATAAAATAATAATCATC.TAC.AAACA.AAAACATAACAGTTCAAACGA.TTAGGACACAAGTAACA.AAAGCATCGA.TTG.GA.CCAG.TTTTTCATATTCCATA.CCTTAATTATCGTTCTCTA.ATTTGCCCCCTT.TTTC.TC.CA.TT.CA.AC.T.TCC.T.ATATAAAGC.AAAGT.TGCACCAA.ACCAACCTGA.GAAAAATATAAAGCACAAGT.AAGCAAA.AGCAG.C.AAAAA.CATC.T.TCCTTA.GTTTTTGG.AGTTTACTC.TCTTGGAACTT.C.TGAGAGAAGC
JJ=   374  MV=                AA.ATTAGAT.TTGA.GTATGTGCAGATTGT.CACTTAGCAATCAAACT.TG.TG.TCAAAGGTT.TATAACC.G.AGAGATTG.TA.GTCAGAGA.T.CGTAGCA.GGTTTCACC.A.T.T.T.TAAAAATGGTTCTTGTTCTTGCC.A.A.GATTAC.TGGTAGTCTGG.T.A.ATGCAGA.AA.A.TAAA.ATTATTG.TTT.CA.TCGC.AGAT.CGTTCA.AATTCT.ACGGACA.ATCTTCG.TTA.A.T.TAAA.GTCTTCTAGGG.G.A.A.AT.T.TGTAAAA.TTTTAAAGT.AT.AT.A.T.GTGGGTAA.ATTTTGCATAGATAAAAGTA.ATGGGTTCAAAT.CTTGC.AACTAAA.AAACTTATAGGGGCAAAACG.A.AAATTGAGTGAAATGAGAT.TAT.ACCGC.GTGTTTTCATGGCGGGATTGG.AAATATTTTGAAGTAGA.TGAAAATTTG.GCG.CT.TTTT.ATTTAGTCTGTAAAGC.TTTCAAGGGAAGCCTCTTT.GAAGGACACGCT.TCGT.CA.TC.TA.TC.TA.T.CTA.T.ATACCCAAA.GAGTC.GCTTTGTT.CCTGATTCAT.CAGATTGATTCGTTTCGTTT.TCTCTGA.GTGAA.G.ATCGA.AAAT.G.GCGGAC.ACTAGTCA.CCTGGAGAG.GATGGGAAGAG.A.ACTCAAGTGC
JJ=   375  MV=                CC.TATTTGG.TATC.GACAAAGTGA.CGAC.TTCTTCTTCTAGGCTGC.AC.CG.TCTTGCCTT.GTCTAAA.A.GCTTCCCA.AC.ACATCACA.T.GCAAAAT.CTACGGTCA.A.A.T.A.ATAGATATGAAACCCTCTTCCAA.G.T.CAACAC.AGCTTGTTTGA.T.T.ATAAATT.AA.A.TTAA.ATACAAA.TTC.AT.CTTT.GACA.TGTCTG.ATTAAT.GTTAATT.TTTTACA.GTG.T.C.AACT.GGCATAACAAA.T.T.G.AG.C.TAAACAA.AATTAAGCT.CT.AA.A.A.ATAGCCAT.TTTTTACGGTTAAATCACAT.GAA.GAAACCTT.TCCTA.ACCAAGT.CAACCCATGTTTGGTCGTCG.T.GACGGTGGACCACCGGCTC.CAA.AAAAA.CTCTTCATTTGACCAAAACGA.GTATAACCCTTAATTAT.TAGACCAACA.TGC.AT.TACA.TAAATGATAAATTCAG.TTTCCCTCGAGCCCATGCA.TTCATTAAATAG.CAGA.AA.GC.TC.CT.CG.T.ATA.G.TCTATATAT.ATAGC.AGATTTTA.GATCCAAAAT.AACAAACACCATCAATACAC.AAACAAA.ACAAA.A.AGGAT.GAAA.A.TGCAAA.CACTAAAC.TTCACTTCT.TCTCTCTTGTT.C.TTGTCTTTTA
JJ=   376  MV=                TC.TTCCTCT.CATG.AGAACACCGAGCAAT.ATCTACTCCAGGAATTG.AC.TC.TAGTATCTT.TATCTTT.A.GCTCTGTT.GA.CTGTTGGT.A.ATAAATT.AATCAAGTT.T.C.G.T.CGAACTGGGTTCCTTGTATGTCT.A.G.AGCCTG.TCGAAGACTGT.T.C.CAATCAT.TT.G.CCGG.ATCTATG.TTT.TG.ACGA.GGCT.GCATGA.TCAATA.TTGAAGA.GACTAGA.GAG.A.G.TTCG.TGTCTCTTGAG.T.C.T.TG.A.CTAATAC.TCAGCAAAA.CT.AC.A.A.GAAGTCTA.AATAGAAGAACAAGAAAGTC.CTTTAATACGAC.ATTCA.GGTTATA.GGGTTTCTTTCGTCTTGTGT.A.TTAAACAAAATTGGGCTAC.AAA.TGTTT.TTAACGATATTGGGCCGATAA.TAAAGCCCATATTCATA.CTCACATCCG.CCA.AT.CTCT.CTTCTCTCTCGCTCTC.TCATTGGCGCTGTTTATCT.GAATTCGATACC.TTTT.TG.TT.TT.TT.CT.T.TGG.T.AAATAAATA.TCTGA.TTTCGCTT.TTGAATCGCC.ATTGGTTGAACAATTTGACG.CCGATCT.AGATT.T.CTGTC.GCTG.T.GAAGGT.AGTGTCCT.GTTTTTCCG.ATCAATTGGTT.T.GTTCCGATCG
JJ=   377  MV=                TT.TCTCGTT.TACG.TGCTTTGCATCGCAG.GCGATTCCAAAGACCCG.GT.AC.AGCTTCCAT.GACAGAA.T.CCAAAGCT.TC.ACCAAGCC.T.TTCAGTT.GTGCTTACC.A.C.G.T.TCAAAACGCAAGACCATCGCAGG.G.G.CCAAGG.TTTTCGTTTAA.A.T.ATTAACA.AG.G.TTTG.TTTGTTA.GCG.AG.CATC.ATCT.AAAGAG.AACAAA.TACAATC.TTTCTAT.AGA.T.C.CTCC.GACTATAATGT.T.C.T.TA.G.TCTAACC.AACAAAATA.AA.TA.T.T.GTTATCTT.AAAGAAAGTGTGTGCTTAGG.GTTCTCATGATT.TGAAT.TATAACA.TGTCTCCATTCAATTTCTTA.A.AAATGTATCTTGACTAAAG.AGA.ACAAG.TACGACCTTTCCATAGATTCA.TCAGACTACAATATTCT.ATTATTCCTC.ATC.TA.ACCA.ACAAAATGAATATTGT.TATTTTTATTTAAAGACGA.AAGATAGAGATC.TCTT.AA.GT.TT.GA.AC.T.ATA.T.ATATATTAA.GTGAA.ATAATAAC.AAGTCTTCTT.GTCCCTCCCTTAGTACAAAA.AACCACC.AAATG.A.CTTTC.TCAA.A.ACAACT.CTTCCTTT.ACCTCTTCT.TCCTCTTCCCT.C.TCCTACACGC
JJ=   378  MV=                TT.CACACCC.ACAA.TCGTACAAGTTTATA.TATTTTCGTAATAGTGA.AT.TA.TTGTTTCCT.TCCCTTT.T.TTCTGGCT.CC.TAAAATTT.C.CATTTTT.CCGTCAACA.A.T.A.T.TTTCATTTTATAATATAGTTGCA.A.T.ATAAAA.CTAACCAATAA.A.T.CGACGTT.AA.A.AAAA.AAAAATG.TCG.TA.CACA.AACG.TGTGAT.TTCTCT.GCAATTG.CTTCGTT.GTT.G.A.ACAG.AAAGGCTCAAG.A.G.C.AT.G.ATTAGTG.GCACAATCT.TC.TC.T.G.AGTCCTAC.TATCTCTATCTGCGATCTCG.AGTGTACACGCT.TTCCA.CTAAAAT.TTAATTAATTAAGGGTTTGC.T.TACTCTAAAATTAACTAAT.TAA.AATTC.GTATAACCAATTTTGTCATAT.GCTAAATTTTAATATAT.ATGGGCTTTA.CAA.TA.CCCA.AAAATCTTCGTATATG.GACTTTCAAAAGCCCAAAA.ACACTTATTTCT.GAGA.TT.TT.TT.TT.TC.T.AAG.T.TTTATTTAT.TGTTT.CAGCTTCT.TCTACAGTGC.AACAGAGCAACAATGGATTT.TTTCGAC.GAAGA.C.AGGCC.TAGA.T.TCGTTT.TCCAATCT.CGTCCTTCT.TCTTCTCACAC.G.GCGGAGGAAG
JJ=   379  MV=                AA.GAA.GAA.GCTA.GACATAGAAGTTAGA.AAGTTTAACCGCTTCTC.TC.AT.TCCCGCGAC.AAATCTT.A.CCACAATA.AT.ATGATTTA.G.T.AATTT.ACCCTCTTC.C.C.A.C.GCGCTACTAAGCCGCGCGTGTGC.C.G.TCAATT.GGCACGTCATC.A.C.CGACGAG.AC.T.CGCC.GCAAACT.TTG.AC.GTGT.GATG.GATAAT.AAATAT.ATCGTTG.GAAAACT.TAA.A.A.GAGT.ATGAATTATTA.T.T.A.CT.G.AATAATT.TTCCAATAT.AC.TT.G.G.TGTGTAAC.ATCAGCGAGGTAGTGGAGAC.ATGACAAATGAG.AGAAA.TACAGAA.TAACCAGAAACAAAATTAAA.T.TAGTAATCGAATAAATTAT.GGA.CTTAA.AGGTATCTTAAACATGTCAAA.ATTTGGTTTTTGACTGT.GTAGCTGATG.TAT.CT.AGTA.CATATACTTAAAGGAC.AAATATCACCGAAGAATCA.ACAAACCAAAAA.AAAA.AA.CA.GA.AA.TA.A.ATG.T.TAGTATATA.TATTT.TTATTGAC.ATTTATTAGG.ATATAGAAAAATTTAGAAAA.CTCAATC.AAAGG.T.CTCTC.TTTT.A.AAGTTG.TCGTGTTC.TCTCTTGAA.TGATTCTTCTT.C.TCCTTCTTCG
JJ=   380  MV=                AG.ATGACAA.GTTC.AGGTGTTGTTCTGCA.CATGCATTTATGATTTC.TG.CC.TATCATATT.CATATGC.T.CTCTTTTT.TT.CATATGCT.C.GTTAACT.TACGTAGTT.A.C.G.T.AAGGTTTTGAAATCCAACTAAAG.T.T.TTCTTA.ATCCTCAGATA.A.C.CTTAGCT.AG.A.AGGC.TTCTATG.TTT.TG.CAGA.AACA.TTTCCA.CGTCAA.GACAAGA.TGTATAC.ATT.A.T.ATAG.TGACTAAGTTC.C.T.C.TA.G.TAAACAA.AAATCTAAT.TA.CA.A.T.TTTTTTTT.GATACGACAATCTTTTTGAG.ACTCAAAGTAGC.ACGTT.AATAGAT.TTCTCATTAAATTGGAGAAT.G.AAATCATTCATCGTTAGAG.AAA.AAGAA.GTTGTACATTATTAAACTTTT.CGTTGTCCAAAAAACAA.AAAAAAAAAA.ACA.TT.ATTA.A.ACTTTTCAATTCCT.TTTGGGACTCGGACTCGGA.CTCTCTCTCTAG.TCTC.TA.TA.TA.TA.TT.T.ATG.C.AATTCCCGG.AAAAT.CTGTTTTT.TTTTTCTTTC.TCTATTGTCATCAACACACT.AACCAAA.CCATG.A.ACCGT.AATC.A.ACACAA.ACCAATGT.TTGTTACAT.TCCTCATCAAT.A.TTCTTCTCCT
JJ=   381  MV=                CC.AACTTCT.AAAC.CTTTGATGGCGCATC.TAAGGAGATGGAAGAAA.GA.AT.CTGTCTTCT.TCAAAAA.A.GCTCGAAA.GC.TCTTCGAT.G.TTGACGT.TATCCACTC.T.G.A.T.GTTCCTCAAGAAAGTTCTAGAAT.C.G.GTGTTG.TGGTTTACCGT.T.T.CACCACG.AA.A.CAGC.CAAATCA.GAA.TG.GTCG.GATT.GTTTCG.TGTTAG.CAATCGC.GTTGTCA.GGA.T.T.CATT.TCCTAAATAAA.G.T.T.TG.C.AAAAATG.TTTGTCATG.TC.TA.T.T.CAATTCAG.GTGTTATTAAATGATGAACC.AATCCATGCAAA.TTAAA.TATAAGC.ATTGAAGACTATAAGGCCTT.A.CAAACTATTTGGACTCTTT.TAT.AAATG.ATCAAAAACTATAGGTGATAA.AGCAAATAAGTTTTTAA.AAGGGGTTGC.GAC.CA.TAAA.TAGCTTGGGGCCTATT.TTTGTGAATCGTACAATTA.CTAGGACTATTT.TGTA.AA.TA.CT.TA.AA.A.ACT.A.TTGGAACAA.AAGTA.TCAGAGTA.GAACTTGTGA.CACACAGTCACACAGACTTT.GACTGAC.CAGTG.A.AGACT.ACAA.T.GTGGCG.CCGGAGCT.TCAGTACAT.TACCGAAGAAG.A.AATGGGACGC
JJ=   382  MV=                GG.TGGTGAT.CGGA.GGTTCTCTCCCATAT.ATGTGGAATTCAGAGAG.TT.TC.TTTCTGACT.GTGAAAG.G.TTTTGGAG.GT.TTATCTCA.A.AAGCCTC.AAATCCTGT.C.C.T.T.ACTTGCTTCTCATCATCTCTATC.T.T.TATCTC.TTTATCTTCTT.C.T.CCTCCAA.CA.A.TCTT.CATGTCC.ATA.TA.TTTC.TGAT.GAGTAT.ATTTTT.TGATAAT.TTTTACA.ATA.C.A.GTAT.TTTTCATTACA.T.A.T.AC.A.TAAATAT.TTTTTGGTG.TA.TT.T.C.TTTACATA.TGAATTAGAAGTCTAGAACT.TATAAAAGTAAT.TCAAA.TGTTGAC.AAGAAAATAATAATAAATCA.A.GTGTGCATTAAGGTAACTT.TGT.AATCA.ATTTCAAATATTTAGTGTACA.TAATTGAGATTAGAAAT.TCAAGTATTC.ATT.CA.TATA.AATGATTTATTTACTT.ATCTATATTTTTGGTCAAT.TAAGGAAATATT.AAAA.TA.TT.TG.TG.AT.T.AAA.A.AGAGAAAAA.GGGTT.CTAAGAGA.GCCTCTCCTC.TTTACATTTGCCGGCTCTGT.TCATCTC.TACAA.G.GAGCC.AAGT.C.TCTCTT.TCTCTCTA.AAACAACAA.TGGCGATGGCG.A.GTTTAGCTAG
JJ=   383  MV=                GA.GGAAGGC.GTAT.TTTGAAGCAGAGAAG.AAGGAAGATGAAGAAGA.GA.AT.GGTGGAAAC.AAGTGTT.G.TTTGGTTT.GG.CAAGGAAG.T.GTTGAGA.AACCGAGTT.T.T.C.A.TAGGTTTCATGTACAAGAGTGCT.T.G.ACCAAA.TCCGATGCCAA.G.A.AAGTTTT.CA.A.TGAT.GCTGGTG.TTG.CT.CACT.ATTG.GGATCT.TGCTCT.CAATTAC.TAATGTC.TCT.G.G.TACT.ACTATTCATTA.A.G.T.TC.T.TTTCTTG.AGTGATTAA.GT.TT.T.T.GTCTTGCT.CTGACCAAACAATAAAATTC.GAAACCTATATT.TCAAA.TTCTGAA.AGTTATAATTTATAAATAAT.G.ATTCGTTGACAAAGTTGCA.AGT.AGTCT.GCTTATTGGTTAACGTCGAAA.TGTTTGGGTCTAACATG.AAAATTATTG.TTT.TA.TAAG.TTTTAAGTTGAAAGAT.TTTGATAATATGAGGGTAC.CTTTCTAAATTT.CTGC.TA.CT.CT.GT.TA.A.ATC.T.T.TGATAGT.TTCTG.CAGATTCA.TTGACCCATT.TCCCAAATTACAAAGACGAA.GGAGTAA.TGGCA.A.TTACG.GCGA.C.TAGATT.GGTCTCAC.TGACTCTCT.TATGGATTGTC.G.TCCTCTTCGT
JJ=   384  MV=                CA.CACTTGC.TCTC.ATTCGTGAATTTTGT.GTGAAACTGTATTTTAA.TT.TA.TGCTGATAT.TTGTTTT.T.CCTTTTTT.GC.GAAATTTA.A.ATACATT.AGCTGTATT.A.T.T.A.TTTTTGTTTCTAATTCTGCAACT.A.T.CCCTAT.GTGGCTAGCTT.G.C.CTATAAA.AC.T.TTTG.TTGATTT.CTA.TA.AAAA.CTTT.GACTGG.AATTTA.TCATTAA.GCCATAA.AAT.T.A.TTTG.TGCTCTTTATG.T.C.A.TT.A.AATTCTC.ATAGTCAAA.TC.TA.T.T.GTGGTCAA.ATAGTAAAAACTCTAAAAAT.ACAAGTAAATAA.TAAAA.TATAGGA.AAAATCTGTCTTTTCTTTAT.C.TATTATCTTATCAAAATAT.CCA.ATAAT.ATTAGAGAATATAATAATCGA.ATTAAAACAAGAAAAAA.ATCCACCTAG.TTA.AT.TTGT.TACTTACAAATCACAA.CAGATACGCAACAAAGACT.CTCCAGTTGGCT.TCTG.TT.AC.GA.TC.TC.T.GGC.C.GTCTTTAAA.ACACA.CAAAACCT.TTTCATGTAA.AAACAACAACAACAACAACA.ACAAAAA.TGGTT.A.ATGAG.CAAA.A.GAGATT.TGCTTTGT.TTCTTGCTA.CGAGCGATTCA.A.CGTTCGTGAA
JJ=   385  MV=                GA.AAGCGTA.TGGA.GGCTACTGTTTCTTT.CATTAACCTAGTTTTAC.TT.AA.ACTAAAGTT.ATATATA.C.AGTATTGG.CA.TACTTTTT.T.GTTAACT.ATATAAAAG.T.A.G.C.TGGTAAAGTATTCAGAGTTTTAC.G.T.TACGTT.ATTGAAATTAA.T.A.ACAATAT.AT.T.GGAT.TCGTTGA.AAT.GC.AATA.GTAA.CAAACT.GTAACG.AAATTAA.TGCTCTT.TAT.T.T.GCAG.TATTTTTTTCC.A.A.A.AT.A.TATTGTA.TTCAGTTTG.TC.TC.T.T.CATAAACT.ACTTACCTAAACAAAATTAT.CAATTAAATTAA.ATTTT.AAAACAA.AAGAGAAGTTGACCAGGAAA.A.AAATAACCATAACAAATAA.TCA.AAGTT.ATAGAATATAATGACTCTCAG.TCAATAACATATCCTAT.CATATATAGC.ATA.TA.AATA.AACATTAATCCATATA.TTCTGAATTTCTGAGAAAC.GATATATAGTAA.ACTA.CT.CT.AT.AT.TT.A.TAT.A.GTGCAAGGT.TTTGA.ACTATTCT.ATTTCATAAG.CAGGAAAACACACACACAAA.AAAAAAA.AAAAA.A.AAAAA.AAAA.A.TAAATC.AAAATGAC.TTCATCAAG.CAAATGTCTTT.T.CTTTGTGTTC
JJ=   386  MV=                TT.GTGTTTG.GCTG.CTCTATCAAAGATAG.TTAAAGAATTATCAATC.AT.AC.AAAATCAGT.ATAAATT.G.TGTCTTGT.AA.CTAAGACA.T.GCCACTC.TGTATGAGG.G.A.A.A.CGTCTGAACTAAAACAAGCAGAG.A.A.TGATTA.AAGAGTTATGA.A.G.TATGGGG.AA.A.AAGG.AATACAA.CAC.GT.TATC.TATT.AGTGCA.TATGGT.TATCTTA.AAAATGA.ATA.A.T.GTTT.GCGTTAAGGTA.T.A.T.CT.T.AAGGGCA.ATTGCTATA.TA.TA.T.C.TTGCAAAT.TGCAATTAAGAATAAAATTG.TCATGACTATTA.GTTGT.CATGGCA.ATACTAAATTAGTTTCCTAG.G.TGAACACATTGGAGTACAA.AAA.TGTTT.ATGTCTTTTGCTCTGTTTAAA.AGACAGACTTGACTTGG.AATAACTTGC.TAA.AG.GCAT.CAAAAAGTCATACTTA.ATTCTAAAAATTCAGAAAA.GTCAAATGGTTA.GTTT.TG.TG.GG.TA.CA.C.ACA.T.TATATAAAG.ACCCG.CCAAAAGT.CTCTCTATCC.TTCCAACAATCTTAGAGATG.GAACCAG.TCTAT.T.CTTGG.GGAA.A.CACGCA.TCTTGACT.TCGTCGATC.CGGAGATCTAC.G.ACCTAATCGA
JJ=   387  MV=                GA.AGGAGAA.ACAT.CGTCTAAATTTGTGT.TATCACACACAACATGA.GA.CT.AGTAAAACC.AATTGAC.A.TTGACTAC.AG.GCTTCTAC.C.GATTAAA.CTTATCTTG.T.A.T.A.ACAAACTCAAACCATATTTTAAT.T.T.TTGTTT.TCCAATTGGCG.A.CTACTTTCA.GT.A.AAAG.TCACTTA.GTT.TC.TTGC.TTTT.TAGAAC.CACAAA.AACCAAA.TATACTT.TTT.T.C.ACCT.ATCTCATTTTA.T.C.T.CT.G.ATAATTT.TTCTTTACA.CT.AA.A.T.GTTTGCAT.CACAGGAACAAAAAAATATT.TGGTTTAACCAA.TTTCG.TAGATTG.AAACGAAAATGTTGGTGTTT.G.TTTGAAAATTTCCCAACGT.GTT.ACGTG.TAACGTTTCGAATGGTCTAAG.AACTAATAAGCATGCGT.GGCATTGGCG.TTG.AC.GTTG.ACTCAGAAAACTACAA.GTATATTTTATTTACAACA.AAACGTATGCTT.CACG.GA.TC.CA.TC.AT.C.ATC.T.ATAAAACAC.GAAGC.TAATGTTC.ATCATCTCTC.TCTGCAGTCTGCATCACAGA.CACAAAA.ACAAT.G.GCTAA.ACCC.A.CATCAC.GAAATGAC.CGATTTGCC.CTTTTCTTCAT.A.ACCCTAATTT
JJ=   388  MV=                TC.CTGATCC.TAAC.CGTTTTGCACCAATG.GCTATCTTAGCATGGCT.TC.CT.ATTATTTCT.GCGTTTC.A.GACTCGTT.TT.CTATTCAA.C.GAAGCTT.TTAACAGAA.G.A.C.T.TCAAATTCAACCTATTCTTGCAG.G.G.AAGAAG.AAGAATCGATG.A.A.CATATTC.CT.C.TTTT.CTTTCTT.CCA.CT.CTTC.TGCT.TTTGTA.CATGTT.GTAACTA.TTTCACT.TAT.T.A.TTTG.CTCTGTACAAA.A.A.T.CC.G.GTTCATA.CCAAATATA.TC.AC.T.G.TTGTTCAA.CATAGTGAATTAGGAGTCTT.GTACATTAAAAC.CGCTC.CGAACCA.AAGTGGAATCCTAATTGCTG.C.TACAACTTGGAAGCGAATC.AAA.ATGTT.CGGTACATTTGTCTTGTAAAC.CGGAACTAAACCACAAT.TTAATCAAAC.AAA.CT.TTCT.GAACCGAAATATCTGA.ATACTTTAACCACTTGGTT.TAATTTCTTCTT.GGAC.CG.TT.TT.GG.TT.T.CAA.A.ATCATATTT.ATACA.GTTACTAG.TTCAAGAGTT.TGTGTAGCAAAAACAAACAA.TGATTCT.TCGGA.G.GCTTG.TTCT.G.TCTGCA.ACATCGAA.TTCAAATCC.CAGAAGAAGCC.A.ATCACTTTCA
JJ=   389  MV=                TC.TTCTGGT.GTTC.GTAATAAAATTTAAA.ATTAGCGAAATACGTAA.AT.AA.TCAAATGAT.ATAACCA.A.AATGCCTA.TT.ATTTTTAA.A.ACAACAT.TTTATTTTC.T.C.T.A.ATCTCATAAAATACTCTAATAAA.A.T.CTAGTT.GTAAGTGAAAA.T.A.ACACTAA.GC.T.TCAA.ACACACA.CGT.AC.ATGA.ATGT.TTGTTT.TTTTCT.TTCAAAA.AAGCTGA.ACA.A.T.GACA.TTTTAAGTCCA.A.A.T.GA.A.AACGATG.GTATCATCT.TG.GA.C.T.TCCAATTT.TCCATTGCCCATATTTTCTC.TTTTCTTTTGTT.TTTAT.CCAATTG.GTATCGAATCATTCATATAA.A.ATTATAAATCATGAAGTCA.AAT.TTTTC.AATAGTAACACTTGAGTAATA.GTGGTCCTACCAACTTT.TTACCAAGAC.AGA.TA.TATT.TTTTTTAATACACTTT.TTACCTTTTACTGTGTTTG.CCTCAAATGAGT.GTTT.TT.AC.CA.GT.TT.C.TGT.G.TATATAAAT.CTGCA.CTCCACTC.TCAGTTTATC.TTCATCCACAAGACAGTTCT.TTAACAA.AGTCA.T.TAAAC.ATTT.C.CCTTAC.CTTCTAAA.GATCAACTC.TTTCAAACACT.T.ACTCTGCATG
JJ=   390  MV=                TA.ACTTCAT.AGAT.TGAAAGGCAAAACCA.AAACATATCAGTGAGCT.AA.AG.AAATACCAC.CAATGCC.A.ATAACTGA.TG.ATTTGGAG.G.CTTGAAA.AGCCACCAC.T.A.G.A.AGCTGCAATAACTCCAAATCAAC.A.T.CATCGT.CACCACGAATT.G.C.CAAGAAA.AA.A.ATAT.CTCAAAA.CAA.AA.ACAA.CTTT.TCAGTT.GTGTAG.CAGTGTA.GAGAACC.AAA.A.T.TTTG.AAATTTAATAA.A.A.T.GT.T.ATCTTAA.AATATGGTT.TC.AA.A.A.CATTCACA.TATGCATCACAATATCTTGC.AATTACCAAAAC.TGTCA.TAAACAC.ATTCTCCATAACCTTGACAA.A.TTGTATACAACAATAAATA.ATA.TCCAA.AAAATTGGGAAAAAAATATTA.TACGAATAATTTAATAT.TTAAATTTTA.CAA.AG.ATAA.TGTCTAGTTTCTAAAG.ATTTTTTTTTGGATTAGTC.GGTTAATTTAAA.GCGC.CG.CT.TA.GG.TT.T.ATT.A.CTATATAAA.GTCTT.AATATAGA.AGAATGTTGA.AATATTCAAACGTGAAGCAA.AAGCAGA.AGCGA.G.ACTAT.CGCC.GAGAGCTC.TCACTAAC.TATTGAATT.CATCGAAGAAG.C.TCTCTCGTTG
JJ=   391  MV=                TC.GCAGAAT.CTCT.TCATGCTAAGCGAGC.GCTCTACCATCTGAGCT.AC.AT.CCCCATTTG.CTCTTCT.A.TATGAAAT.TT.GAAGTATA.T.AATATCT.CATGTAAGG.A.G.A.G.AATCATTCTTATGGATTCAAGAT.G.A.TTTTAG.TTTGGTAGGAC.C.T.ATAGATT.CA.A.GATC.GTGTTCA.TAT.CT.TCAC.TATC.CACTCT.TGAATC.CCTGATG.TCAAGAT.CCC.A.A.TAAA.TCCATCATTCG.G.G.T.AT.T.AAATTTC.TACCTAATA.TT.AA.A.A.TTTGTTTT.TTTTGTTTTGGTATATACTA.AAGAAGACCCTT.AACGT.CACCACA.TTATCTATCACAGAAAATTG.T.ATTAATATATTCTCTTTGT.TTC.TATAC.CAAGCAAAATATTTTACTATT.TTACATTATACACTAAA.TAAGACCCAC.CAT.TG.TTGA.TCAAATTGACTATACT.TATCTTGAGCCGCCGGATT.CAATTATTATAA.CTCC.AA.CA.TC.AA.TC.T.CAC.T.ATATATTAT.ACTTG.TCTCTATA.ATTCAACAAT.TCAAGCTTTATCTCTTTCTT.TCTCTCC.TCTCT.A.TCTTT.CTCT.C.ACACTC.ATGGGTCT.TCCAACAGA.TTTCAAAGAGC.T.TCAGATTCCA
JJ=   392  MV=                GG.TTACGTA.CTAA.AACGTAGGCCAGCTT.CAACAAAATCTAAACCA.AA.TT.CGGATACTT.TATTATT.T.CAGTTTTT.TC.GTTAATGC.A.AATGTCA.AGTAATTGC.A.A.G.A.GTTGAAAATAGAAAGCGAAATAA.T.C.AAATAC.CCCGAACAAAC.A.C.TCTTTTG.TT.G.AAAA.CGAATAT.CTA.TA.ATGT.ACAA.ATTAAG.ATTGTT.CAATCCA.ATAAAAG.ATT.T.A.GTTC.TTTATCAAAAT.A.A.A.TT.T.TTATGAG.AGTTCAATA.AT.CA.T.C.GCAGAAAC.TTATTATATAATTTCAGATT.GCTAAATCCAAT.ATGAG.AATGTAA.TCGTTTCTAAAAATAGTTAA.C.TCTTATCCAATAATAATTA.TTA.TGTAG.ACAAAGATATTAGGTGCCATA.TTAAAGGAGAAAAGGCA.ACTATTGGAA.AAG.GT.CGTC.GGGTGGTGTCTACGCG.CTATCGCAGAAAAAAGTGA.CCATGATTGGTT.ACTT.AT.TT.CG.CT.CC.T.ATA.T.ATATAAGAC.GTATT.TCGTCCCA.TTTCGAAAAC.TCACATCAAGTTTCTTCAAT.TCATTAA.ATCAC.T.TCTCA.ATTA.G.CTCTTA.CGAAATTC.TTTTCATTA.CTAAAAAAATT.T.ACAAACAAAA
JJ=   393  MV=                GT.CTCTTGT.AATA.AGACTCCATAAAATG.AGATAATTGATGAGATT.CG.TG.TATACATGT.TAGCACA.A.CTGTAAGG.AA.CATGAAAG.T.AATATTT.TAGCTCATA.T.A.C.T.ATTGGCGGAAAAGAATATATTTA.T.C.TATATA.AAATTATGGTT.A.G.GAATGTT.AT.A.TAGA.GTTTTCC.GTA.GA.TTCC.GGCC.CTATTT.ATTTAA.AACTCGT.CCCTAAA.TGA.G.C.TTTA.ACTCTTTTTCA.G.C.C.CT.T.AAAATTA.TGGTTAGGA.AT.GT.T.A.TATTCGAG.ACCTTTCTATCCCTTTTCAC.AATTTTTTTAAT.ACTTA.AAGAAAG.TTTTTTCAACAAAACATTTA.T.GAGTTAATATCACTATGAT.TTA.AATAT.TATATATAAATACTAGAACAT.CATAGACTTATAAATCA.ATTTTTTTTC.CAT.AA.ATAG.CGTATTACAAATAAAA.AGAAAAAAGAGTTTCATAT.CGTACAACTCCT.GAAC.TA.CT.TG.CC.AT.C.TTT.A.TAGCATCAC.AATCT.TCTTCATC.AAAAAGTTTT.TCAAGTGTCTCCTACAATTT.AATGGTA.TAAGT.T.AGTTC.AAGA.G.AAGAAG.TCACAGCA.GACGCTCCC.ACTCCCGCATC.G.CTCTTTTGCA
JJ=   394  MV=                GC.CCTTCGT.CCTG.ACTTAGCACATCTTT.CTTGATACATATTTATT.TA.CT.TTCAAGTTT.CAACGGA.T.GATTCCAA.CG.ATTTTACA.A.ATAACTG.CATGAACCA.A.A.A.A.CTCTACATGAATCATTTTCTTTC.A.A.ACATTT.TGGTGAGTGGT.A.T.ACCTCTC.TG.A.ATTT.CTCATTT.ATA.TT.TTAT.AAGA.AATCTA.ACAATT.CTTTTAG.TATGGAA.AAA.C.A.ATTT.ACGAATATAGT.T.T.T.GC.A.AAAACAC.CTAAAGAAT.AT.CA.A.A.AAGATTGA.TGATAATAATAAATAATTAT.GGACGGTTAAAA.GGAAT.AATAGAA.GTTGAGAAAAAAAGGAAAAA.G.AAGAAAACTAATGACCAAA.AAA.CACGG.CATATGAGAGTTGACGTGTGA.CCCATTCAACTATAAAA.AACTTCAAAT.ATA.CT.TTCA.AAGTGGCTTCTGAGTA.GCTTCCATGAAACTGACTG.GTTGTAGTCGAT.ATAT.AC.TG.TA.TA.TT.T.TGT.A.TATTTATAT.ATGAT.GATCACGA.ACACGAAAGG.ACGAAGAAGAGAAGAAGAAG.AACCTTA.CAATT.G.CTTTT.GTAA.A.TATTGT.AGGTAGTT.TAAGGACGT.CACTACCTACA.T.ACATGGATTT
JJ=   395  MV=                AT.GTGGAAC.TCAG.ATGTTTGTGTAAATA.ATATTCAATGTAGAGCT.TA.TA.TAGAACTCT.AAAAACG.A.ATCCAAAC.TT.GCAATATC.T.CTTAGTT.ACAAGATAT.A.C.A.C.AATTTGCAACACAAAGTAGCTAA.G.C.AGAGTT.CCAAAGCTTTT.T.A.CCACTTC.GA.T.TTTT.CCAGCAC.TCG.CT.TCTC.CTCG.ATCGAA.CATACA.CCGATGA.AACTCCG.GCG.A.G.AATC.CATGAGTATAA.G.A.T.CG.C.CGGAACT.CTTCTGCTT.CT.TC.T.T.ATGCAACT.CTGATTATCTGCGCTTCTTG.AGAAGCTAAAAA.GTTGA.CTAAAAC.GTTTAAACTTCTTCTTGACA.T.GCAGAGCAAGTGTGACGTG.TCT.TTCCT.TCATTGGATTAGTAGTAATTA.AAGTTCGGCCCACCAGA.AGATGGAAGT.GTG.AC.TGAA.TGATTCAATCTGAATT.CAATAGTTAGGCCCATTTA.ATAGGCCCATTG.ATAT.AG.TG.GG.AA.AC.C.CTA.G.CTATAAATT.CGAGA.GGCTCTCA.CTCAAATCAT.TTCTCTCTTCTTTCTCGAGA.AATCGGC.GAATC.T.GAGAA.CTAA.G.CATCAA.CAACAAGA.ACAATGAGA.GCGAAGGTAAC.A.TCTTCTTCTT
JJ=   396  MV=                CT.TCTTCTT.CTTC.TTGATTCTTTTAGAA.TCATTCAAAACCATTTA.AA.AT.TCTATTTAA.AAGCTAG.A.ATATTAAA.AC.AAGAAATC.C.AGCTGAA.GAGAGGACG.T.G.T.G.TTCTGCAGTTAAAAACAAATTGA.A.A.TACGTA.TGTTCTAAGGG.A.A.ATTCAGG.TA.G.TATT.CGTCTTG.AAA.GG.CGAC.TTAA.ACAATT.TAATTC.CGTTGAC.GAACTTG.AAT.A.A.AACA.AACATACCAAA.T.T.A.CC.A.ATAATTG.TTTGAAAGA.TA.TA.T.T.TTTTTACG.AAGTGATGTCAAAAGAAATT.ATTGTTTACTAT.GGAAT.ATATTGG.AGATAACTAAGATTATCAGA.A.TCTATTATAAACAAACTCA.ATT.ATTAG.AGCGTGAGTGCTTATATGGTG.AAGTATGGGGGTATATG.CAAAAGTTAA.GCC.TG.CCCT.CATCAATTTGTCAATG.TCCTTAAAGTAATAAACCC.TATCTCTTCTTT.CCCA.AT.CA.AG.AT.CG.T.CTA.T.ATATAAGAA.AGATT.GAAGAAGC.CGATATATTT.TTAAAACCAAAAAAAAAAAA.ACCAAAC.GGTCA.A.CCAAA.ACTT.G.TCTGAC.CCACAAAC.ACTTCTTGA.TTCTGTCATTG.A.AAAGAAAACT
JJ=   397  MV=                TT.TTAATTT.TTGG.ATTCATTTGAAATAG.ACGAGTTGGTTGCCAAC.AT.TA.TAGGGTTTA.TTTTTAT.T.CAGTTGAA.GT.TTGAAGCA.T.AATAACA.TGAATACAA.G.A.G.A.ATAGCTGATGCTTCATTGAATTT.A.A.ATATGA.CATTCACAAGA.T.A.CAGTAAG.TG.A.TGGT.GCAAGAG.CAT.AC.AAAA.CTTT.TGCAAG.TGTCTT.TGTAACC.AAATCTG.GAA.G.A.TATA.TAGCTGTCTAC.A.A.G.TG.G.AAGTAAA.ACTATGGAC.CA.AG.A.A.ATAAAACC.AAACATACAAAATTTAAACG.GATGGACCAAGA.ATATA.AATCTAT.TCAGTTTTATGAAATTTACT.A.CCGTAAAAACATATCCAAT.TTT.GAACA.GAAATACGAAGGACTTTAAAG.GATAAAAACCAATTAAG.ACCAAACCAA.ACA.TA.AATG.TTGGTAAAAAATCTAC.GAAAAGTTTAAAAAAAGAA.AAGAAAAATCTA.CTAG.AA.TT.AA.AC.CA.A.ATG.T.AATATAATT.ATATA.AAGAGAGG.TTGATTTCTT.GGGAAAAAAATTCAAACTGT.CATCAGA.CAAAG.A.AAAAT.AGAT.A.ATACAA.AGTTTGCT.TTTGTATGA.TTCTTAAACGA.C.CAAAAGATGA
JJ=   398  MV=                AG.AAATGGA.GTGC.AATCAATATTTGCTCATGAGTCATGAATCATGA.TG.GA.TGTTGACAA.AAAAAAC.A.AAGCTTGT.GA.GTCTGTGA.C.AGACGAC.AGTTCAATT.A.T.A.C.AGTTGTTTCGGAATATGTACAGA.A.C.CAACAA.AAAAAGTCAAT.A.A.TTTCGTA.GT.T.TAAT.TATGGAA.GCT.TT.TGAT.AAAA.AAAAAA.ACAAAT.TATGGAA.GCATGTC.GTT.T.T.TGTG.GCGACGAGTTC.A.T.G.AA.A.AACGTCA.CGTAGTTAG.AT.AT.T.C.AAAATGAT.CAATTGCCATAAATAACAGT.TATGGCCCATAA.GTAAC.AGAGATA.GTAAGGGCTGGGCCCAAAAA.T.TCAATTAAGAAATTAGTAA.GAG.TGTCA.GTAATTTTTACCACTAAGAAG.ATGACATGTGTAATCAC.AACGACTAAC.CTT.CA.AATC.AGACGGTCATCAATGC.TCACACCAATCGGTCCGTT.CCCATACTCTCC.TTTA.AT.GG.CT.TC.TG.A.GAG.A.TATTTAAGT.TTAGC.AAAAAAAT.CCTAAGCTTC.TACAATGGCGAATCTTCCCA.CCGTTCT.CGTCA.C.CGGCG.CTAG.T.GGCAGA.ACAGGTAA.TCACTTCTT.CAATTTCGTTG.C.CGCCGATTTT
JJ=   399  MV=                GA.TTTTAGC.TATC.TAGAACAACTTCTTC.TTTTTTGCTAATTATTT.GT.TT.TTTCATGCT.GTCTTTA.G.CCTGTTTT.GC.TACACTTT.A.TATATAA.CATATTCAT.A.T.T.A.GTACAATCCAGCAAAACTTGCTT.A.C.TATTTG.TTTTTCATGCT.G.T.CTTTAGC.CA.A.ATAT.TGTATAT.AAC.AT.ATTC.CTAT.TTAAGT.AGAATC.CAACAGA.ATAAGTT.ATA.A.A.ATCC.TTAAAATATCC.T.C.A.GT.T.ATCTACT.TATCTTTGA.CC.AG.T.A.TATTATTA.AAGTTTTATTAATTGGTGAT.TAGATTATTATA.TAGAA.GTGAAAA.TAATAAATTTTCAGTGACCA.A.AAACAAAAAGAGTACCTTT.TCA.TTATT.AAATTAGAATATTAAAAAAAA.ACAAAGGGGAGAATAAA.ATGGCAAACG.AAA.CC.TTTG.GTCAACCAAATTTCGT.TTCCTAATTAAATGGGTTA.AACATACGTCTA.TGAG.CC.AC.CC.AT.TT.C.TTC.T.ATAAATACT.CATCT.CGTAAGAA.AGCAAATTTA.CATATTGCTTTGTTCTATAA.TTAAACA.AAACT.C.ATAAG.AAGA.A.GAAAAA.CGATGGCT.CTCTCTGGT.TCGCAAAAGAA.G.GTTTTCCTAC
JJ=   400  MV=                TT.GTTATAG.CCAT.TTGGAATTTTTCAAG.TTTTCGAGTTCTCATTG.AG.AG.ATAGACAAC.GTTTTGT.A.CTGTGTTT.TT.GACGGAGC.G.ATAAGAT.GGTATGACA.A.A.A.A.GGTAAGATTGTGGAGACGTTTGA.A.G.GGTTAA.TTGGTAAGGCT.A.C.CTAAGTT.CT.C.ACCT.AATGTTT.GTA.TT.CAAT.TGGC.TGATTA.TGGTGG.AAAGATG.GCGGTTT.TGT.G.G.GTCG.AACAATCTCCT.T.G.T.AG.T.AACAACG.GCTATAAGA.AT.AA.G.A.TTTGGTGC.GCGGAGATTGCTCTTGAAAA.ACAAGAAAGTTG.TGAAA.TTTGGGG.AGAAGTTGAGTGGTTTGGTC.A.TGTGCTTACAGTTCCTTCA.ACA.TGTTT.TGTTGCCAAGGTTATTGCTGC.TACTGTTTGATGATGAA.TGAATGTGTC.ACA.AA.GCTT.AAATATGTTTTTTTTT.GGTGTATGCAGATATGATG.ATGACATGGCTT.AATT.TT.GT.CT.CT.TT.T.ATT.T.ATGTGACTG.CTTTT.ACTTTCGT.ACGATTTCTT.CATCCAAAAAACAAAACCCA.GAAAAAT.CGATG.A.GTGAC.TCAT.C.ATCAGT.CATTGTCC.GAAGCTCAA.ATTTCATTGTC.G.TGATTCTCTT
JJ=   401  MV=                CC.TCAACCT.CGTC.ATATTACTTTCACCG.ATTTAATTTCCACCACT.CA.TA.TTCTTTTAA.TATTCAC.A.ATTACTCC.TT.TTAACGTT.A.CGTGTTT.TTTATTTTT.A.C.G.C.TTTCATTTTTGAATTTTGAATCT.A.A.TAAATA.GGACATGCAAG.T.T.GAGATCG.TG.T.GGGG.AAAAAAA.AAA.AT.CAAT.GGTT.ATTATA.AGGCCG.AGTATAA.TATAACT.AAA.T.G.GGTT.AACTTAAGGCA.A.A.T.TA.C.TAAAGTC.CACAATGAT.GT.TT.A.G.TCTGAACG.CAACCCGTAGAGCTATATATATATATAAGCCCA.ATAAA.ATTAGCA.GTAATTTAAAGCCCATCTTG.G.CCCAATAGATAGTAAAATA.TTC.GTAAT.CGGTCAACGCTTGCCGGCGAT.TTGCCATACAAGTACAA.CTTTACGTAG.CCA.TA.CAGA.TTCACCTTTAAAGTTT.ACAGAAGTAACCCTCTCTC.TCTGTCTTCTTC.GTCC.TT.GG.GC.TT.TA.TTATA.T.ATAAGTCAT.CGAAT.CAGTTGAC.GCTAAAATCA.AAAACAGAAAGCGCGACGTG.CCCAATC.ATTTC.T.TCTGA.TCCG.A.TCTGAC.TCTGCACC.CACCCATCA.ATGGCCTCCAG.A.TCTCTCAATG
JJ=   402  MV=                GC.GATTCCG.ACAG.TGCTTTTCATTTACA.ATTTTCTTTGATTATTC.CT.TC.TGATGTTTA.ACGGTTT.G.TTTTGGTG.TT.TTGAATTC.A.GTGGGAA.AATGAGGCT.A.G.G.C.AAAAGCGCGTTGGCTTGTGGGCA.T.C.TTCTAA.TCCAGAGAAGC.C.A.TGGGAGT.GG.A.GAAA.GAACAAA.CGT.GG.AGGC.AATT.AATGAT.AACAAA.ACCAATA.AAAACAA.CAA.T.A.CAAT.ACTATTCGATT.A.T.A.TG.A.TTATTGT.GAATTAAAG.AA.CT.T.G.TGATCTGT.TGTTGTAATTGTAAGAGAAG.TATGTATATGTT.TTATG.TATTGAC.AAGTATTTTTTTGGCAATAG.A.GAATTTCTCTTTGAACCTT.GAG.ACAGA.AGTTAGCTTAGTTGTTTCGTT.TCTAAATATAAGGGTAC.ATAGTTTATT.TTT.GG.GGTT.TAACAATCTTTGGTTG.AGAATAAAAGTCTGAAAAA.GTAAAAACCAAT.CTTA.CA.AT.TT.CA.AA.T.TTG.T.TTTTAGTTG.ATATA.TTGTTTTA.AGAAAATGTG.AAGAGGTGTTTTTGATAATT.CTTCATC.ATCAG.G.AGGAT.TATC.A.AGGGCT.CTAAATAA.AGAGCCTTT.CATAGTCTTTT.G.CAATCTTCTT
JJ=   403  MV=                CT.TCGTCTT.CTTA.GAGATGAAGAATCTG.TCTCAAGGTTTAATCAC.TG.TG.GTATTATAT.AGTAAAA.A.TTTTATGA.TG.ATATTAAATC.ATGATTT.TGGCTATGT.T.A.A.A.ATTTGAGGTTTTTGGTTCTAAGG.A.T.TTTTTT.TGCTAGATTTA.T.G.TTAATAT.CT.A.AAGT.TTAAGAA.ATT.TG.ATAA.TAAT.TATAGT.TACGTG.ACATAAT.TCAAATT.TAT.G.A.TGAA.CTACATTTACT.A.T.A.TA.T.AGCCCTC.GAGATAATA.AT.GT.T.A.TACATTTA.TTTAGTAGATATATTATTAG.ATAATTCAAAAC.TTAAA.TTACATT.ATTTTGTTTATATATTTCAT.A.TTATGTTAAAGTTTAATTG.ATA.AATGA.TATTTTTACGAAAAATTTGTA.TAATACTAAAGATAAAT.TTTAAAAACA.TCA.AT.TTCG.TTTTATTTTTATTAAT.AGTACATAAAGAAAAATAA.ATAAATTAAATT.AATT.TG.TG.AC.TA.TT.T.TGG.T.ATATGATCA.ATGCT.CGTCTTTT.TAAGTAGTAA.TCGTGTCTGTTACAGGTGAA.TGAACCC.AACAA.A.AATCT.TCGA.C.GAGCAT.CTTCTGCT.TTCTTCATC.TCTGAATGATC.A.ATTTCTAGAA
JJ=   404  MV=                TC.AGATCGG.ATAA.GTTCACAAAAATTTA.ATTTATATCAAAGCGAA.CC.GC.TTTAATTAT.GTTGCTT.G.GATGTCAT.AACTTAACACA.T.TTTGATG.TGGAGAAGG.A.A.A.A.AAAAATAGATTTTGATAGTTCAA.T.T.AATATT.TTAATAATGAA.A.T.AAAACTT.GA.C.TTGA.CATGAAA.AAA.AT.CGAA.ACTT.AGATAA.ATCATA.AAACCCG.GCCCGTA.TAT.A.G.ATTT.TTTTTGAAAAA.G.A.C.TA.T.AACGATC.TTTTTTTTT.TC.TA.T.G.AAGATTAT.ACAGAGTCCAACCAAATTCA.AGAATCTCAATT.ATAAG.TGCCAAG.TGGCCAAAGGTAATCACCAT.C.ATTAACATATCCACGTGTC.ATC.CACAA.AGCTCAATCTCAATATTTCTC.GCCACATAACCACAAAC.AACGCAATGA.CGT.GT.CCTT.CTCAAATCATCCACGT.CACATTTTGCTCATGCAGC.AATGACACCAAA.CACA.AT.CA.CA.TC.CC.A.TAT.T.TATAATAAC.ACACA.AAAGAAAG.AAAAGATACA.TAAAATTTGTATAATAGTAC.GTGGTTG.ATCGT.T.TTTGT.GTGT.T.GAAAAT.CAAAATGG.CGTCGAGCG.ATGAGCGTCCA.G.GAGCGTATCC
JJ=   405  MV=                GG.CACGTGA.CTGT.CTTTAATCAGTATAA.AATCACGGTTAGAGAAT.GT.TT.TTGACATAA.AATGCCT.T.GATTCCCA.TC.TTCGAGTT.T.CCTGATC.CAATTGTAG.A.C.T.G.AAAAATTAAGTTTCTTGCCATTA.A.T.CAAACC.CGCTACGTCTC.T.G.TTATCAC.TT.T.CAAA.CCAAACT.TTT.TT.GTAG.CATT.TACTCC.AACAAT.TCTGCAT.TGATATG.TTT.T.A.CATA.TGATTATAGTA.A.T.A.TT.T.TATATTA.TCAATTTTC.AA.AT.T.T.CTTAATTA.AAGAAAGTGAATATTCCGAA.ATGAACACACAA.TTGTG.ACCACGT.TCACATCCACATCCACATCC.A.CGTTACTCAGTGTCCATGA.TCA.TATAT.GCCAAATGTGGTTCCATTTTT.ATCAACGTTAAAAAAAT.TCTGATTTTT.ATT.TC.CCTT.TTTATGGTTCATTGGC.TCTTAATTACCCAAATTTC.ACTTGATTCGAA.AAAA.TT.CG.AC.TA.TA.T.TTA.T.AACTTTGGC.GAAAT.CTCAAATT.TCCGATTACT.ACCAAATTCGATTCCTTCAT.CTTCTTC.TCCAC.C.ATTTT.TCGA.T.CGCAGA.CGAAGATC.TTTCACCGG.TTGATTTCTCT.A.TCCTTTAATC
JJ=   406  MV=                TG.ATCGGTTAGGAA.GATCCGGAGTTAGTC.CATTGAGCTCTCGGCTT.GA.AA.CTACTCACT.GTCGGAG.C.CAGCGGTG.GC.GGATGACG.G.CCACCTC.CCGGCCTTG.G.T.C.T.CTTGAAAATCGCCGCCATATATG.T.T.TATATA.TAGATCACACT.A.T.ATCAGGA.CA.A.AAAG.TTCAAAG.CCT.TT.ACGA.AATA.AATGAA.TCAAAC.TGTATAT.GAAAACA.TAA.A.A.AATG.TTTGAATGATG.T.A.T.AT.A.AGATAGA.AAGAGAGGT.AA.GA.A.G.AGATTTTG.AGATTACGGTATGGGTTTAG.GATTGCTTTAGG.GTATG.GACTTTG.TCTGTTTCTTCATCCCAAGG.T.CTCATATGTGTAAATAGTT.TCT.TGTAC.TTCAAGGAAAGAAGCTTTTAA.GGTTTTGAAGAATATGC.GTATCAACAC.AAA.GT.GATG.TCGTTTTATTTGTTAT.TTCCATTTTTTTTTTGTTT.CCATTTTAATTA.AGCT.AG.TA.GC.CGATA.T.ATA.T.ATTACGTGG.CATTC.AACATGTG.AAATTAAAAG.AATCCCTGGACCTAACTAAC.CACATCA.CTTCA.C.CGGAT.AAAA.C.CTCCAC.CGTCTTCT.TCCGCCGCA.ATTTCTGTCTC.C.ATGGCCGGCG
JJ=   407  MV=                TT.AACCTAA.CCGT.ACAAACTCTATCAAG.ATTATAACCACATCAAT.GA.TC.AAGTAAATC.AACAAGA.A.TTTCGAAA.AA.AATGTTTT.T.TTTTTTT.TTCATTTGT.T.G.T.T.CATGTGGCAAAATGCAAAAGCTA.A.C.AATTCT.AAAATCAAGCA.T.A.GATCAGA.CT.T.GAAT.ACTCTTG.ACA.AT.TTTC.CTTTATAAAAT.GAAGTT.GTTTTCA.AGTTGTG.AAC.G.T.AAAA.TGATTTAGGCA.A.G.A.AG.A.AATTGGA.AGGGGAAAA.GA.AT.A.A.AAAAGAAA.AATGTAAGTCCAAAAGGGCC.AAGATTAGGAGT.TTTCA.ACAAATA.TATATTTTAAGTAATTTTTC.C.ACAAAATATAATTCTAATT.GGC.AATAT.ATGTAAATACAAATACAAAAT.CAGGTTTAAAGGTCATT.TTCAAAATTT.TAT.AT.GCTA.TTTTATTAAGCTTGAT.TTTGGTTAAGCTGTTATAG.TCATTCTCATAA.ATTT.AT.GT.GC.TA.TT.G.TAA.G.TAGTTTCCG.TAGCT.TTTATGTA.ACACATACAT.AATTGACTTTAGATTAGCAT.CCCATTT.CTCAT.C.TTCCT.CTTT.C.TCTTTG.AGCAATTA.TGGCAGCAA.TGAACATGATT.G.ACTTTCAAAA
JJ=   408  MV=                CT.GCTTCTA.ATCA.CAAGATTCACAACTA.ATGGTGTATGAACCGTT.GT.TT.GTGCTTCAA.ACTTTGC.A.GCGAATAT.TC.AAACTTTT.T.ATCTATA.GAAAAAGAA.G.A.G.T.GTGGGGGCATTAAAAGGAGCTGT.C.T.CATAGT.TGGTAATGTCA.A.T.TAAGAAG.CT.G.GCAA.TACAATA.CAT.GT.AGGA.CAAT.TCAATC.ATCGAC.CCATTTG.AATAGAT.AAT.G.C.AACC.CAATTATTTCA.C.C.T.TA.T.TACAAAG.AAAAAAATA.CA.CC.C.C.AAAATATC.TCATCAATAAGCATATTATA.CTCATGATGACT.TTTGT.TAATTAT.AAAAACTAATGATGCTAATA.A.CCAAAATCAAGAGTTGATA.AAG.GAAGT.CACGTTTGGAGATTCTGTCTA.TAGTGTTTCGCTGGAGG.CGTTGAAACA.GCC.CT.CTTT.AACAGCTCACTTCGTT.TCACATTCCTAAATTCCTC.TCAATCTTCTTC.TTAC.TT.AA.CT.TA.TT.A.TAT.A.AGTCTCTGT.TTCTC.TCTGACAA.AAATATTCCA.CCACAAAAAAAAATGGCTCA.ATTCTTA.GAGAA.G.GCAAC.TTCG.G.CTCTCA.GCGAAGCC.AAAGAATCC.GTTACAAGCAC.C.GCTGAATCCG
JJ=   409  MV=                TC.ACGGCGA.CGCT.ATATACAAGATTCTA.GATACTGGATTCTAGAT.AC.TG.GATCGATTT.AATTAGT.A.ATTGGTCA.AA.TAATGATA.C.CTGACCC.ATAATAAAA.A.A.A.A.AACTTGTCAAAAATCAACTTCAT.A.T.TTCAGT.ACACTTGGAGC.T.C.GTATGCA.TA.T.TAAC.TCGGCTT.CAT.TG.AATT.AATT.CTCATT.TCATAC.TCCATTG.TTTTCAG.TTT.T.G.TTTT.TCATTATGTTT.A.C.A.TT.C.ATCAAAC.AAGGACAGG.TC.AT.C.C.AATAAGAG.AGACTTGGTCACAAAAATTC.CAAAACGAGATA.TTACA.AGTGTGA.AGAAGCTAACAAGTAACAAG.T.CCTCTTCACATTTGTCTTC.TAG.TCCAT.TTTTGTAAATATACCCTTATT.TCCACGAAAACATGCCA.AGAAGAAAAA.TGT.CT.CCTA.ATGTATGATCAGTCAT.TCTCAAACCTCTGTTCGTG.GAAATTAATACC.CAAA.AA.TT.TC.CA.TT.A.ATA.G.GTATTTCAA.TAGCT.TCATGCTG.TTCTAAAAAC.AAACACAAAACCAATAAAAA.TGCCTTT.ACTAT.T.CCTCT.GGTT.T.TTCCTC.ACGAGCAC.TAGTCTTGT.CTCTGCACTTC.A.AACTCTTCCA
JJ=   410  MV=                TG.CATAATA.ATCA.TGAGTTTCGCAAAGT.TAAAATTACCCCGAATC.AT.AG.GAGTATAGA.TTTAAAA.T.TGATCTAT.TA.TAAAAACA.A.AGATCTT.GTTCAAAAC.T.T.T.A.AATCTTGTTCACGAGTACGTCAC.A.A.TTTTGT.CTGGGAGGCAA.C.G.ACTTTAA.AT.T.GTCA.CCTATGA.TTT.GA.GGAG.CACG.CCTCTA.TTTAAA.TATTTCA.ACTAGAT.TAT.T.T.ATAC.TAATAGTAATT.C.C.A.AC.T.ACATATG.CTAAAATTC.AT.AT.A.T.TTTGATTT.CAGTTGTTAATCAACTATAT.TCCAAATTTGTT.ATATA.AAAAAAG.AGTTGTAATGGATTACTACA.A.AAAAAGGGAAGAATAACGA.ATA.TAGTG.GGAAAAAAGGAGTGAAATGGA.CACGAGAGGTTGGCAAC.GAAAGGCTTT.TCT.CT.CCAT.AACCCAAAAAAGATTC.GGTTGTCACATAATTTGCA.GAGATTCTCCAC.TCTC.TC.TA.TC.CT.TC.T.ATA.A.ATTACATAG.CCATC.GGATCACA.AAACAGAACA.ACAACAACAACAACAAACAA.GAACTCA.AACAC.T.TCATA.ACTA.A.ACATCC.TTTAAAGC.CTTTTCAAA.AACTCAATCAT.G.TCAAGCAACT
JJ=   411  MV=                GC.GGAAGTT.AGAG.AGACATGAGACAGAG.ACAGAGACACCTCCTTA.CC.AA.GAGACCAAA.ACTAAGT.C.TTATTTAC.TT.CATTCATA.G.TGATTTT.TCTCTATTC.T.A.A.A.TTATTTTTATGGTCAACTCTTTG.A.A.AATTTC.AACACTTACTT.T.C.AGTGGCA.TC.G.TCGT.ATCTAAA.AAC.TA.TACT.TAAT.CCTTTG.GTTGAA.ACAAAAT.AAAGAAT.GAC.T.T.TCGT.TTATATATTCC.A.A.G.AT.C.TTTTAAC.ATTCATAAT.AG.GG.C.T.TGTACAAA.TCCTTCATGAGAGGATGACA.CTCTTCGTCATT.TAATG.AAAGCAA.ATGTGGCCCATTAAGTATAA.T.TGAAGCCCAATTACCTTTC.ACA.CAGTT.AACAATTAAGTTTTTGGTCTG.ATCACAATGTTTGCGTT.AGCTGCGAAA.CAA.GA.TGCT.GTTACAGTCATAGAAG.TCTTATGCGTACACGACTC.CGATTTCAAAAT.CTGA.AC.GG.AA.TA.TA.A.ACT.C.TCGACGACG.AAAAT.CTCAAAAA.CCCCAAAATC.TCCTCCAACTCCGAGTTATG.GCTACAT.GTTCC.C.TCTTA.CCAC.C.ACCGTC.TTTTTCTC.CGCGCCGGC.GATTCTGTAGT.T.TTTCTCACAA
JJ=   412  MV=                TC.GCCGGTT.AAGC.ATCAATTTACATTCT.TTGGAAGGAAAGAAACT.CA.AG.ATTGCATAA.TGCTTCA.T.CAAGACCA.GC.CTCTGCTT.T.AATACTT.TAAATCATG.A.A.C.T.TCATTCGGTGTCGCCTTGACCCG.C.T.ATCGAG.AGACCAACGAA.T.T.GTGCCTC.CA.A.ACGT.CTCCTAT.CTA.GC.TACT.TAGT.TTGGAG.TGTTCC.AACCTTA.ATGTGTT.CTA.G.T.TGTA.TTCTCCTTTTG.T.T.G.TT.G.TTGTTAT.AGTTGTCCT.TT.GA.C.G.TCGTCATT.TGCTTGTTTCCTTTAATCTT.GATGGAAGAAGA.TTACG.ACATCAA.AGCTAGAGAAACAAAAAAAA.A.CTCAAAAGAAAACAAAACA.TTA.TGTGA.TGATGAAGTTTGTTGCAACGG.CTAAACAGAGCATATAC.TGTTTAGACC.TTT.CA.TCAA.CAATATGGGCTTTTTG.GCCCATTAAAAATCGGGCT.TTGTGGACTTGT.TTCA.GT.CT.CA.TA.TA.T.ATA.T.ATGAGTTAA.ATCAG.AAATTGGT.TGTCATCTTC.CTCCATGGCTCTAAACAAGC.TCCTCAG.TTTGA.C.TTTCC.AACT.A.CTCCTT.TTTCTACT.TAGTGTTTC.ATCGGAATCTC.C.ATGGATCGCC
JJ=   413  MV=                GA.AGATAGA.GGCC.GACTAATCATGGGCC.TGACCGTTGATCCACGT.GT.CT.TTGTATTCC.ACGTCCA.A.ATCTCAAC.CC.TTCCTTTA.C.ATATGCC.ATGTCATCA.T.C.T.T.TTTCACCATTTTTTTGTGAGTTT.T.A.TGTGTG.AGTTTTTTTTT.T.G.CTGTCAT.TA.A.TTTA.GAAACAA.TAA.TC.TCGT.TGTA.TCAGTA.TCTCTA.TTTAATA.TGCAAAA.ATC.A.G.TCAT.TAGTTTTATTT.T.A.A.TA.C.CGTTGAA.AAAATGCAA.TA.AT.T.C.ATAGGTGT.GCCGCAGCAGATTTTAACCC.ATCAATTTTATA.GGAAC.AGAGTGT.GTCGTCTCTCTACAACAGTC.G.TAGGCACATTAATACTATA.ATT.GCCTT.AAAAACTCCGTTGAGTAGACA.AAAAGAGTGCAATTCCA.AAGCATTTCT.TAT.TC.TTAT.AGATTTTAAAAATAGG.AAAAAGGTGTAAATCTGCG.AACATTTTGGAT.TCTT.CA.CG.TT.TG.TT.T.ATA.T.TTTGGGTTG.GCTCT.ACACCTAC.TCTCAGAAGT.CATAAGCCAAGCAAAGGGGG.TTTTAGG.GTTTT.T.GACCG.CGAG.C.CAGATC.TCTTTCTT.TTGTTTCTC.CCACTTCCGAA.T.CAATGGCCTT
JJ=   414  MV=                CT.CTTCTAA.TAGT.TACAACTTTAGTTAA.TAAGTAACTATCCGATT.GA.AA.CAAAGTAGA.TCAGTAA.T.ACAACTAT.AT.TTACCGAT.T.TCTTCCG.GATATTCGC.T.T.A.G.GGATAACATTTAATCGAATGTTT.T.A.AGTTTC.ATGAGTACCAA.A.A.CAAGAAA.AC.A.AATA.ATAACAA.TGT.GA.ATAA.TAAT.GTTATC.AAGTTT.TGTTATA.TGATACC.AAA.A.A.TAGA.AAAATTTGGTA.G.A.T.GA.C.AATAATA.ACTTCATTG.CC.AC.T.C.TCAAGTTC.GTTCGTTCGTTGAATCTTAT.CTCACTTCTCCC.ATTAT.TTACAAC.TGTGGATAAGCCTTTTAGTC.T.GACTCAGCTTTCTCAAGAT.CCG.AAAAC.ACACTGACCCAACCCGGTTCG.ATTTTGCTTAACCGGAC.AAGATACATT.AAT.CT.GCCT.AATCTTCAATTATTTA.AAAGCTAACTAAACGTTAT.ACGTACTAATCA.CTTC.TT.CC.CC.TA.TA.A.ATA.A.ACCTTTCTA.ATTTC.TCATCTCA.AATCACACTG.CATCACAAAACCCAAATCGG.AACTTAA.ACCAA.A.AGACA.AACA.A.AAACGC.CGTCGTTT.CACGATGCT.TTCTTCTTCCC.C.AACCTTCTTC
JJ=   415  MV=                GC.TACTCGA.TAAT.TTATCTATTTTTGTA.GTTGTCTTTTGTCAACA.AA.TG.TCATCTTCA.TAAATGA.T.TTCTTTAT.CC.AAAAAATC.A.CAAATTC.ATTGCCATA.A.A.T.A.ACATGGTA.AGATCACATATTAA.G.T.TGAACA.AAAAAGGGATC.A.C.ATTTTCA.AA.T.ATCT.ACCTCAT.ATT.TT.TTTT.TGTT.ATAATT.TCTGAC.ACGAGGA.GATTATG.GAA.C.T.GTCT.TTAACAAATAA.A.A.A.AA.G.GGATTAC.GGAATTGAG.AT.CT.T.A.AAGTTTGA.TTATCCAAAAAGGATTTTAT.AAACAAAAAAAT.CAAGG.TATATAT.CTAAATGCAAAAACGTATGA.T.TAAATATCTTCGAACCTGG.TGC.ATGAT.CAAAGCAACGTAACGTATCAT.GAAGATTCCGTGACCCA.CTTACCTTCA.ATT.TT.GTTT.TATAATAATATTGTGA.AATATTTATTACATCTCTT.CCCTCTATTGTT.CTCT.TC.CA.GT.AC.TA.T.AAA.T.AAAATGTCA.AACCA.CTCCAACA.AAATCAAACT.AGCTACACAGTTATAAAAAA.AAAGTAT.AAGCT.T.CACAA.TTTT.C.AAGCTT.CTTCTCCT.CTGTTCTTT.AACAAATCCAA.G.AATAAGAAAT
JJ=   416  MV=                AT.AAAACAA.ACGA.AAATTCTCATGATCT.CCTTCTCACACTTTTCT.TC.AT.GTTGCTTAG.CTTCTAT.A.GTTCTTGT.CT.AGCATTGG.G.AATCAAA.TTTGGTGAT.C.T.T.G.GTTTGAAATTGAACAGCTTAGTT.T.C.TACTGA.GAAAAGTGACG.G.T.GATGTGT.GA.T.CCCT.CCAGAGT.CCA.GG.GGTT.GATT.ATGTAT.TTTGGG.CTAACAA.ATATTAA.AAA.A.A.TGGA.TTGTTAAGGCC.C.A.A.CT.T.AAGCCCA.GAAATAAAT.TC.AG.T.C.AGTGGATT.CATATAATCGCGTGGACTCT.TTCTTCCAAATG.ATTTA.CATAAAG.AGTCAAAAGTCCTTGAACTT.C.ACGTACGAAGACTTGTCAA.AAG.GCATA.ATTAAAACGGACAACGAAACT.ATTCACTTATTAAGCTT.GGCCGCCAAG.TTA.TA.ATGT.CACTTTCCAAAAAAGA.GACGTGTACAAAGAAGATT.CAGTGACTTTCT.TCAC.CA.TC.CC.CT.TA.T.ATA.T.ACATTATCT.GACAT.GTATAGTA.AGCTCAAATT.AACTTAAGAACTCACACTTA.AGTTTTA.AACCT.C.CAAGG.ATGT.C.TCTCTT.CACGCTCT.TCTTCGCTT.GCTTTGTTCCA.A.AATCTGGTTC
JJ=   417  MV=                AA.GGATTAA.CATT.ATTTTTTGTAATTAA.AGGTTGCTATCTTTGAA.AA.TA.AATGAAGTT.ATTAATT.G.TTCATTAA.CA.AGTAAATA.A.TAACTTTATTTAGTGAT.A.A.A.C.AACTAATAAAAAATGTTATGAAT.A.G.TGAGGT.GCATTTACAAT.A.C.GTAGGAT.GG.A.ATTT.ACGTATT.TAC.CA.TTAA.ACTG.CTACAC.TACTCT.AATTTTT.TTTCTTA.AGA.A.A.AAGA.TAGTACTAGAA.A.T.T.AT.T.ACCACAC.ACATATATT.CT.AC.C.A.GACTTGAA.ACTAGAAGGTGCATGATACA.AAGAAAACAATA.TTACA.AATCAAT.AAACTGCAAGCTCTGGTCAT.T.GAATTGTGTAAAATCCAAT.TTT.AATAA.AAGATTGATTATCGATAGACT.GGTTAAACGTTTTTGAA.CTGCCACTTT.GAA.AC.ATGT.GAGTTACAAAATGTAT.ATGAATAACTTGGACCACG.TCAAATATGACA.CCGG.CC.TT.TT.TC.CT.A.TAA.A.TACTGAGCT.CGAAT.GCTTCCTC.ATTCACAAAC.AACACACTACATATCTAGAA.AGCATTA.GAACA.A.AAAAA.AACC.T.TTGTTT.GAAAATGA.AGGTGTCCA.TGTCTCTCATC.C.TGATAACCTT
JJ=   418  MV=                AT.CAGCTTT.TAAG.TAATAAGGCCTATTC.TTTTAACCTTTCAATCT.GC.GT.TCAAAGCGG.CGCCGTA.T.ATTGAACA.CG.ATTAATAA.T.TCATTGA.ACTGCACCA.A.A.G.G.ACAAAGTT.CTCTTTTACCATTT.A.A.AAGCCT.AATAGTATGAG.T.T.TTTTAAT.TC.A.AGAA.TATATTA.TTA.AG.CAGG.AAAG.ACAAAC.CTCAAA.TTTATTT.GTTCATG.CAC.G.A.CAAA.AAGAAAATGTA.T.G.T.CT.T.TACTTTT.AGTGGAATT.TT.TA.C.A.TTATTTCT.ACACCCAAAAATATATTTTT.TAATACATATAT.TCAAT.TGTTATT.ACTTATTAGATAGCAAAGGG.A.GACATGAAGCGTGCGAACA.CGA.CAATA.CACAAATAGTATCAAATCGGC.TTTGGTCGGTTGGTCAT.CTCTCTGTAT.TTC.TC.TAAT.ACATGTTCATATATAT.AAATCACCAACCCATGAGC.TTATGTTATTCA.ATCT.CT.CG.TA.AT.AT.A.TAT.A.TTGAATACC.CTTTC.ATCTTCTA.AATTTATTGT.AACCAACGAAAGAAAAAGTT.TCGATTA.CCTAT.C.TTTTT.CCGG.C.AATAAC.ATTTCTCT.TCTAAGATT.TTGCTAAAAGA.G.TTAAAAATGA
JJ=   419  MV=                GA.ACACTTA.AATG.TTATATACAGTATAC.GTAAAGTTTAAAAGTAT.TA.TA.AAAACGGAA.TACAGTA.A.CACCTGAG.AT.TTCATTAC.G.GGTAGAA.ATCAAAGAC.A.A.T.G.TTCCTTAAAACAGACTCAATTGA.A.A.GTAAAA.CGGTAGGTGAG.T.A.GGTTTAA.TT.T.CTGA.TTTTTGT.TTC.TT.TTCG.ACCA.AATGAC.TACTGC.AACTTTC.TTAAACT.GAG.T.T.TTTT.AGATCTCCATA.T.A.A.GT.T.ACAATAC.ATATTGAGT.AT.TG.A.C.AAAAATTA.TTTTGGTTTTTCTCAGTAAC.AACAAATAATTT.CAAAG.TAAAAGC.GTAAGAAAAATTACAAGTTA.C.AAAGCTAAATAAAAATCAG.AAT.CTGCA.GTCGCCTAATAAAAAATGAAA.AATGACCAAAGTTTCTC.TGCAAAACAA.AAA.CT.TTAA.TCTAGAGAAGCAACTT.CCCTCCTCTCTGCAACAAA.TTAAATTCTAAA.AAAA.AA.AC.AG.AG.CA.A.TAT.A.TATGCATGC.ATATC.TATAGTAT.AAGCTAGTCT.CCATTGAATACAAAACCCAG.AGACATG.CACAA.A.GACAA.CGAT.T.CGGGTT.CGGGTTCG.AATCCGGGT.CAGGTTTCGAA.C.TACTTGATTG
JJ=   420  MV=                TT.CGACCGT.GAGT.GAGTCATTGGCAGAG.GAAATTGATAGAACCAT.TG.AA.GAGAAGTTT.AAAGGTT.C.TGGTCTTA.AA.TTTTCTTC.T.TGAATCA.ATCTTTGAA.A.C.T.T.GTTCTCATGTTCTTGTTTTGCTT.C.A.ATTATG.TTATTTCTTGT.T.T.TATATAT.TT.T.TCTG.CTGTTAT.GTT.TG.TGTT.TGTG.TTTATG.AATAAA.ATGAAAT.AAATTAT.GTT.T.G.TGTT.TTCTTGAATCA.T.A.C.TA.T.TATCTTT.TAGAAAGAA.AC.AA.A.A.TTTTGTCG.CTCACTATCACATTTAGATT.TAAATTTATGAC.ACCGC.ACATGCA.CTAGCCACTAGACACTAGTA.C.ACGACTAAACTACAATTCC.AAA.GAGTC.AAAATCTATCAAGTATTTTTT.TTTTTTCAAGATAAGAT.TTCTTATCGT.AAT.AT.AGGA.AATGTGTGGCTTAAGA.TCCACGCATGATTAAAACA.AATCCCTAAACA.CTTT.GT.CT.AT.GA.AA.T.ATA.A.CCATCTGCT.TGTAA.GGTCAAAT.TGTTCAAAGC.ATCAAATAAGTAAATAAAAA.CTCTTTT.ATGTT.C.ACCTT.TTTC.A.CTATCC.TCTCTTTG.TGTTTCAAA.TCGTGGGAACA.A.ATTATCACAA
JJ=   421  MV=                TG.GAGGCTA.TTTT.CAGTGTATACAAATG.ATTTATTTTATTTTATT.TT.AA.GACCAGAGA.TTGTTTT.T.AATCATAA.TC.TACCAAAA.A.ATCATTA.TAAATTCGC.A.C.A.T.TGATGTATCTAGAATTTTAATAT.C.G.AGAAAA.GGGTTTTGATA.A.T.AAGCAAT.GGGA.AAAT.CACTATC.TTT.CA.AAAT.CACA.ACTGTA.CCGAAT.GGTATGT.TAATTAG.TAG.T.T.AAAA.AAACAAACACA.C.A.A.TT.A.AGACACT.GATTAATCC.GG.TG.G.A.GAAAAGAA.CAAACAAACAAACAAACAAA.CATTTATTGAAT.CCCTA.AAATAAG.ATTAATTATTTTCCCTAATT.A.GAAACTCATAAGGAAACAG.AGA.AGACC.ATAAAACCACAAGCCTATTTT.TTGTCTTTTCAACAGTT.TCTCACTAGC.CGG.AT.TTCC.CGCCAAGCCTTAGAAA.ACAGAGCAACCAAAATAAC.GAACTCTTAATT.TGTC.AT.AA.CC.GT.TA.T.AAA.T.AAGCCATCT.AGACA.ATTATGAA.AATTGCACAC.TCCCAAGGAGGCTACGTAAC.CTTCGAC.GGAGG.A.GTCCATAAAA.C.TCACAT.TCTCATTT.TTTTCTCAA.AAGAACAACGA.A.CAGCTCTTAT
JJ=   422  MV=                AT.TTTTTAG.GACA.AGTGGTGAGAGGATT.GGGATTGAAGATATTGA.AA.GG.AGTGATGGA.AACAAGA.A.AAGGACAA.AT.ATGGGCAC.A.CTTCATC.GTACAGGCA.A.A.G.C.CACAAGTCACAAGGATTCAAGTC.T.T.GTACTC.ACTTGTTCAGC.T.C.TTTCAAC.AC.C.ACAC.CAAACAT.GAT.GA.TTTA.TTAT.CATAGT.ATAATA.CCTACCA.CTTTGAT.TTT.C.T.TTCT.TTTTGTTACAA.C.A.A.CA.A.CACAAGA.ATCTGTTGA.TA.AA.T.A.GTAGTAAC.ATTACATCAAAGAAGATTGT.ATGGGCTCGTGG.AAAAA.AAAGAAG.AAGATTGTATGGGCTTTAAA.A.CATTGACTAAGACAAAGAA.AGA.AGGCC.CATTTAAAGAAAAAAGGAACG.TAACGACACCGTTTTGG.GTGGATAACA.GTT.AA.CTGA.CTGAATCAGAAAATAG.ATGCCCGTTATCCTTGACG.AGGATAAAGGGG.AGAC.AC.TG.TA.TA.TA.A.ATA.A.AAAGTTGAA.CAAAG.ATCAAATC.CTCAATCTGT.TTTTAGGGTTTCGAGAGAGA.GAGAGAA.ATTGA.T.TTTTG.TTGA.T.ATTTGT.GAAATTTG.GTGGCGAAA.TTGAAGCTTCT.T.CATCGGTCGT
JJ=   423  MV=                TG.TCTATTA.ATGA.GATTGCCAAACGTTT.TTTTGCATCCACGTAAA.CT.CC.TCTGAACGT.AAACTTT.T.CCAGAGTG.TA.TTTATGTG.G.ACGTCAG.AAAAACGTA.T.T.T.T.GCATCCACGTAACGAAAATAGTT.C.A.TATAAA.CTAAAAGTGGC.T.A.TGTCTTA.CA.G.ATAT.GTACACG.ACG.CA.TGAA.ATTC.GTAATG.TTTCGT.AGAGAAA.GGGGACA.AGA.A.A.ATAT.AATTAATCAAT.T.A.T.TA.T.TCAAAAC.AATTTATAA.TC.GA.T.T.TTTTTTTT.TTCTTATAATTAATTATTAC.TCGAATCAATTA.TATTT.TATCAAA.AGAATAAAATTAATTTGTTC.A.TGACATCTGATGGGTCCAT.TTT.CACTG.CTAGGCCCTTTGTGGTGGCGT.CCGATCTGAATCGAATC.CACTTGGCTT.AAT.TT.ATTT.GACCATTTTTCGAAGT.ATAAATTTGAATATTCAAA.CTCGATGGCTTA.CGTT.AT.CC.CT.TA.TA.T.AAA.C.ACATTATCA.ACCTC.CAAATATT.TTCATCATCA.ATCTTTCAATCACAAAAAAC.AACAACA.CCAAA.A.AAAAA.ACGC.A.CACAAT.GCAGATTC.ACAAACTCT.GTTTTCTTGTT.C.TGTTCTTAGC
JJ=   424  MV=                TA.ACGCAAG.TAGG.ACTCTAATTTTTAAA.GTTTTTATTTGACACGA.TC.AA.TTATTATGT.TCACAAA.A.GAATAATA.TT.AAATAATT.T.AAAAAAA.TATTTTAAA.A.A.T.A.CACAAGAAAGACGTATTTAATTT.T.T.GACATA.TACCTAAAATA.T.A.GGATTTT.GT.G.TGAT.AGTTAAC.ATT.AC.GTAC.ATGT.TCAAAA.CAACCA.AGAAGTG.AGATTGA.TAA.A.C.TTGG.CATTGTAAAGA.T.T.G.TG.A.ACGTGAT.CTCACCGTC.TA.AG.A.C.AAATTCAA.CTTTGTCACCCTAAAAACAT.GTAACATGAGAT.CACTA.CTATACC.GAATCTTCTTGAGATATTTT.G.ATTGTTTACACGATCGCAA.TTA.TGTCC.ATTAACATTGTGACCATTCTA.AAACCCTAAAATTTAAA.GAAAAAATAA.ATA.AA.TAGC.CTTTTTGACCAAAAAA.CCCAATCTATGGTTTTGCC.CACTATCTCTTC.CTCT.CT.CC.TC.CT.AT.A.TAT.A.TGTCTTATG.ATGAG.CACACATC.ATCATCATTC.ACATACATAAGCCAAATGGG.TGTGTGG.TGGAT.A.GTGCT.GGTG.G.TGGCTG.TCTTGACT.CACACGGCG.TCTGCCGCCGT.G.AGAGAATATC
JJ=   425  MV=                AT.TGGGAAA.TTTC.GGAATTCCTAATATT.TTCAGAAATCAGGACAC.GA.AA.GAGTTACAT.ACCGATT.G.AACACGAG.AG.GAATCGAG.C.TGGCGAT.CCTCGACAC.G.A.T.C.GGTGAGCTTGTCGAAAGCTTTGC.T.T.TGTTGC.TGCAAGTCCTT.T.G.AATCAAC.CG.C.TATC.TCAGCCC.CAG.CT.TCCT.CTGC.TCCCTC.CATTGC.TTCAATT.TCTTCTC.TTC.T.C.TCTT.TCGACTTCTTT.C.A.G.TT.T.CGGTGAAGAAAATTTCC.GG.CA.A.C.AGAGATTT.TGAGGTTCGATAGTGTTTCA.AGCTTCGACGTT.AGAAA.CCCTAAA.GGCTAATTCTATCGGGTGAG.G.CTGGAACCAAACCGGCTAA.ACA.ATACC.ACAACCGAACCGAATTCCGGT.TTAGTAGGTTAATTTTG.CGATGAGCGA.GAA.CG.ATCT.ATATTGGGCCTTGAAT.AAAAATAGTTATCGGCCCT.TAAGCCCATGTA.AGAA.GC.GT.AC.TA.CA.A.ATA.A.AATTATCTT.GCTTG.ATAGTTTT.GTAGTTCACT.CACTATTTCACATTTTCGAA.AACTGAC.AAGCT.C.CAAAT.TTGA.A.AACATT.GGAGAGAG.ATGAAGGAA.ATTCAAATTCC.C.AGGAAAAGCT
JJ=   426  MV=                TC.GCGGTTT.GAAG.TTTTCGCTGCTAAAG.ATTCACAGCTATCCCCG.CT.CT.TTGATTATT.GTCATAC.T.ATGTGCAT.GA.TCAAACTT.T.ATATGGA.AGGATCATC.C.A.T.G.TTCTATAGACTATTTCTTTTTAA.A.T.GCAATT.TGTACTTTGTT.T.T.AATCAAA.TA.C.AATT.TGTTTTC.GTA.AT.TCTT.TAGA.CTTCCA.ATTAAT.AATTTTT.TAAAATA.AGT.T.T.CCAA.CATTCGCTATG.G.A.C.TT.G.TTAAAAA.ACAGTGGAC.TA.TT.G.T.TCTAATTC.TTAAATAAACAACTAGTGAA.AAAAACTCAACT.TTGTT.ATGTATA.ATATTTGTTTTTTTCTCAAT.G.TATTGCATTACAAATGCAC.GTT.ACAAC.CTCAATTAGTTGTTATTTGTT.AAATATTTTGCATCATA.GATGACAAAG.TTG.GT.GGGC.CAAGTCCGACCACGTC.TCTCTTCTTTATTCAAATT.CTTTTACTCGTC.TCTT.CT.CT.TC.AC.TA.T.TTA.T.ACGAATCCA.TTTTC.TCATTCTC.CTATCAAAAA.TTACTTGAGAGATCGTTTAC.TTTCAGA.GAGAA.G.AATAA.CATC.A.AATATT.TTCCCGGA.AAAATTCTC.TCATTTTCTCG.G.GAAAAATGTT
JJ=   427  MV=                GT.CTCCACA.CTAC.ACAAAACAAAACACT.GCTTCAAACTACCTTCA.AC.TT.CGAGTCCAT.TACTATA.A.GCAAAAGT.CC.CAAATCAA.A.ACATCAA.TTTTCTTGT.T.C.T.T.GTCAGCTACTCAAACCTCAACAT.G.T.TACATA.TATTTTTTCAG.A.T.AAAACAA.AT.C.ATTC.TCATCGT.TCT.TA.TCTG.ACCA.GGAATA.ATTCAA.TGGAAGT.ATGAGTT.TGA.C.T.CGGT.TTCCTTTTGAT.A.T.T.AG.T.CGTACTT.TTCAACATT.TT.AC.C.T.AGATAGAG.CCGTCCTCTTATAATTATTC.ATCATTTCATGC.TTCTC.ATGTTAC.ATTTCTGCAATTTTTCAACT.C.TTTGATTTTATATAATCAT.TTG.TTTCC.TTTCTTAATCAAATCCATCTG.GCTAACATTATTTAGCT.TGATGCAATT.AAG.GT.ATAT.TATCTAATGAGGTGAT.GCTTCCACGTCTTTATATT.ATTATAATCCCT.CAAC.AA.TT.TT.AA.AA.A.AAG.A.TCCTGACTT.TCAAT.TTTCTCTC.TTGTTTCTTC.TTTTGATCATCTTCAACAAA.AAAAAGT.TACGA.T.CTTTC.TCTC.C.GGGTCA.TCGGAATT.TGAGCTAGC.TTAGCTAAAGT.T.CCGATCTTTC
JJ=   428  MV=                CT.CTCTCTG.CCTA.GGGTTCCCATTGATC.GTCACTTTCTTCGAGCT.CA.CA.GGTAAACGA.GGACTCA.A.CACTGAAT.GA.AGAAGACG.A.AAATGGT.CGAAGCTGA.A.G.A.A.GAGACGGAAGAAAAAAAATCAGC.G.A.AAATGG.ATTTCAACAGG.A.A.CATTCCG.GG.A.CGGC.GAAACAA.TAA.AT.TACA.GTTA.CAGTGG.TTTAAT.ATGGTTT.AATCGAA.CCA.A.A.ACAA.TACGAAATATG.A.A.C.CA.A.ATCTAAT.TCGATATTT.CA.GG.T.A.GTAGTTTC.ATTAAACCGATTATATTATT.CGGTACGAATTT.ATTAC.TATATTT.TCACTAAATTGAACGGTCCA.A.AACCTGCCGACCAAAAATC.AAA.TGGCC.CTATCAGTAACAATGTCGTTT.CGTATCGTCGTCACTTG.CAACGCATAA.CAC.GT.GAGA.A.AAGATAAACATCGG.GTAAAAATGGCCCACTGGT.GGGTGGAGAATG.GTAA.TA.AT.TC.AG.TT.T.AAA.A.GCTAAGCCT.TCTCA.CTGATTAA.CTCAATCATT.CATCCGTCTCTGCAAACAAA.GGAAGAA.GAATC.A.AGATG.GCTC.T.GGAAAT.CTGTGTGA.AAGCTGCTG.TTGGTGCTCCT.G.ATCATCTCGG
JJ=   429  MV=                CG.ACTGGAT.ATCA.GTCAGATAAAGATAG.GGACAGAAGCAAACAGA.GA.CA.GAGATACAA.GAGCGAT.G.ATCCAGAG.TC.TGATCAAA.G.CAGGAAA.GGAAAACGA.C.A.A.A.GTGAAGAGAATTCAGATAGAGAA.A.C.ACACAA.AGAGAGACGTC.A.T.CGCCATA.GA.A.AAAG.AAGACGG.ACA.CA.AAAC.TCAG.ACGACC.AGAATC.CTAAGGA.ATCAGAG.GAA.G.T.GGAA.GAAGAGATTGA.G.C.G.TT.G.GAGACCA.GTGTGATCT.CA.GA.A.C.GAAACAAA.ACAAGAGATGTTCTTGTGAC.TTGTTCTCTCAT.CTGTA.AATATTT.TAGTTTGATCTACTTATATA.T.TAAAAGAGATTTTTGGTAA.AAA.TCGAA.TTGAGTTTTATAACAGTTAAA.AAAGTATAATTTGGTAA.TACACCTTGG.CAA.CA.TAAT.AAGAATTTTAATACTA.GTTATGCTAAGGTAAATAA.ATGAAATAAAAA.AGTC.TG.TA.TG.TA.TA.C.ATA.T.TCTTCGCGG.CACAT.TTTGTCAT.TTTGAGACGA.GAGAAAGAGAAGGTAATCGG.CCACGAT.GACGA.T.GGCGA.CGCC.T.TTCAGT.GGGGCTGC.GAACTCTAT.TGTGGCGGCGA.G.GACCGTTCTG
JJ=   430  MV=                AT.AACGCAA.ACCC.GAGGAGATTATCGGG.TTCTGTCGAGATCATTT.GC.CG.CATTACATG.GCTCCAA.A.GACTATAG.TT.TTCGGGGA.C.ATACCTA.AAACCTCGA.C.G.G.G.GAAAGTACAAAAGTATCTTCTGA.G.G.AAGAAA.GCTGATGAAAT.G.G.GTAGCTT.GT.A.ATCG.CCATGTA.AGA.AA.CAAA.AAAG.CTTAGT.CTCTGG.TTCATGT.GTGTATG.TAA.G.G.AAAC.AAAGATCAGAG.A.A.T.CA.T.AAAACCA.CCGCGTGAA.AA.TG.A.A.GAAACAGA.TCAGCCATGGATATGATTTG.GCTATAATTAGA.TTTGT.TACGCGG.AAGGCCAACGATTTTGTTAT.T.TTTGTGCCTCAGAAAGATT.TTA.AGACA.TTAAAAAAAGAAAGAAGTAGC.CAAAAGAATATTCCGCC.GTGTCTGAAA.CGA.GT.CCAT.TTCGTAGGAAGATTTC.AAAGCACAATCTTACTTAT.CTGTTTTCTCTC.TTCT.CT.CC.AT.TA.TA.A.ATA.A.ATCTGCATC.CTGTG.TTAGAATC.TTTAAACAAA.ACCATCTGACTTATCAACAA.CAACAAG.AGGAC.G.AAGAA.GAAG.A.AGAAGA.TTGTTACT.TTCTTGATC.GATAATGGCGT.C.GAATGAAGCT
JJ=   431  MV=                GG.AAGGTTG.TTTT.TTAATTTTTTGTTCT.ACTTTAGCAACAACACC.AT.TT.TGCTCACAT.ATATAAT.C.ATCATATG.AT.TTATTCCC.T.TGCATGT.ACGGTTTGT.T.G.T.T.CGTTACTTTAATTTGATGTAAAC.A.T.AACTAT.TTTAAGAGATG.G.T.ACAGATT.GT.G.AATT.CTGATGG.TTT.TC.ATAA.TACT.ATCACA.AAAATC.TTATAAT.TTTCCAA.CAT.A.T.AATT.TCTTACTCAGC.C.A.A.AG.G.AAAACAT.AACACATTA.TC.TA.T.T.CGACTGAT.TTGATCTCGCCACCACAGTT.CATTTCATATAC.CGCAA.CAAATTA.ATAAGCATTTTATGTATTTT.A.CAACTTTTTTATTAGCTTT.TGT.TTTAT.AATAAGAAACTTTTAAATACA.GGAAAATAAAATAAGAG.GGTAGGTGGA.AGT.TA.TTAA.CACGCATTAATGGCAA.CTAACTAAAATCCTTTAAT.ATAGCTTTGTTT.CCGC.TC.AC.GA.GA.TT.A.TTT.A.TCTTCACAA.TTTTT.TTTCGTCT.CTCAAACCAA.CGCAAAAGAACAATGTCTAA.CGTTGTA.GTAAT.C.GCCGT.TGTT.C.TCATCG.TAGCATCG.CTAACAGGA.CATGTGTCAGC.A.CAAATGGATA
JJ=   432  MV=                TG.TCTCAAT.GTGT.AAGTGTGTGAGTGCT.GTTTTTCTGTATACACC.TA.AA.GTTTCGCGA.AACTAAA.A.TGACAAAG.AC.AGCTACTT.G.GAGTCTA.TTTTTCTTT.C.C.A.G.GGTTATATAAAATGATGTGGATG.C.T.TAACAT.TACTACTGCAA.A.C.CATAACT.AA.C.ACGG.GCTCCGT.CCG.TG.TGGG.TTTT.GTTTCT.CTGGCA.AACTGCG.ATTGCTT.TGT.T.T.TCGT.ACTGAGTTTGT.G.A.T.GC.G.TCCATTA.ATGTTTAAT.GA.TA.A.G.TGGAGTAA.TAAAAAGGAAGAATCCGATT.CTATCTTAGCTT.AGGTC.CATTTTA.TTCAACTGTTTGGTATGAAA.T.CATTGAATTAATTCAAAGC.ACG.TTGGT.GTTAAACGTCTCCAGTTTCAA.AGTGCAAACATATTAAC.AAGGCACGAT.GAC.AA.AACG.GCACGCTGTGCTTTGG.TTTTGTGCATAAACGGCAC.GCTAACCAAATG.TGTA.CT.GT.AT.AT.AA.A.TAC.A.TAAATACTA.ATAAT.TACAAGTC.TTCAGAACAG.AAAGGCAAATTTCTCAAAGG.AAGCGAA.GCCCT.A.GCGTC.CTCT.C.TCTGTC.TTCTCGTT.TCTGCGCCG.GTAAGCTCTCT.C.TCAGATTTTA
JJ=   433  MV=                GA.TCTCTGG.TGAT.TTGTGGGGTTTTTAG.GCTTTTCTATTATCTTA.TC.TT.TTGGGGATA.AGATAAA.A.GCCTAAAA.CT.GTATGTAA.C.TATGTAT.GGTTCTTCG.A.A.T.A.TTTTATCATTTATCTCTAATGTC.A.T.AATAAT.GTTGCCAATTT.C.A.TATGCCA.CT.T.CGAC.TTTTGTG.GAT.TT.TTTT.TTTT.CTCTTT.CCCTAG.CAAACAC.CATTTTT.CCC.T.A.TAGT.ACATGACAATC.C.A.A.AA.A.ACAGAGT.AAATTTTAA.AG.AA.A.A.AGAATCTA.ATTTTGTCAATTTTACTTGT.CTGCGATTAGCC.GTTAT.TTCAGGT.ATTATTGGTCAAATTAATTC.T.TTTCCCAATCCAAATATAG.AGG.ACTAG.ATAATAAAGCTAATAACCTCT.GTTTTTTTTGGGTTCCT.TTTCCTGTTA.CCA.TT.TCAA.TCTTCATGTAACCCTT.TTAAGATAATTTTCTTCTT.CCTGTTAATTTA.TCTG.AA.GT.TT.GC.TT.C.TTA.T.CTTCGTGAT.CGCTT.TTTGCAAT.CACAATAATG.TCTAACCG.TTCCTTCAAGA.ATTTCAT.AGAAG.A.AGAAC.TTGG.A.ACATTC.CCACAGTT.CTTAATCTA.CGCTCTTCTTG.A.ATGGATCCTC
JJ=   434  MV=                AT.CATTAAT.CACT.TTTTCATTTTCATGA.AATGTTAAATTAATTAA.TC.AT.CAAAAGAGG.TTATTTA.A.TTTACATA.GA.GTTTAGAG.C.AATACCC.AAAAAAAAA.A.A.A.A.AGAGGTTCTAAAAGACAGTTCCA.G.G.AACAAA.ATAATTCAAAT.T.T.GTTAAAT.TC.C.TCAT.GTTTTAC.GAC.GT.CATG.TACG.TGTACG.TCATGT.ACGTGAC.GAAAGCC.ATT.T.C.TGCA.ACAAACCATTT.C.T.C.AC.T.TTCATCT.CAACCATAG.GT.AT.C.G.CTTTCCTC.TGCCCTTGTGCATTTCAAAC.AATATCATTTGC.TTTAT.CTCTGCA.ATTATATATGTGTTGGATAT.A.ACCAAAAAACCTAGACCTA.CCA.CTTCG.CTAAGGTAGGTCTGTCCGTGA.GTTGTCTGTGATTAGAT.GTTTTTATTG.TTC.AA.TATT.GACTCTTCTTTCTTTT.ATATAATGAATAATGTAAA.AAATTTCCTAAT.ATTT.GT.CT.AC.CT.TA.T.AAA.T.TAGAAGCAC.AACAC.TCTCTCCT.CTTCACAAAT.CTCACATCCTCACTCCTCAG.CTCCTCA.AATCA.G.AATGA.ATCA.A.TCCGCG.CAAAATTA.CTTTTCCGG.TAATTATCTTC.A.ATTGTTTTCT
JJ=   435  MV=                AA.AATCACA.AAAA.AGTAGTATTTTTTAC.AGACTGTTCAGACCTGG.TG.AA.GATGGTGTA.TTCTCTA.A.CCGAATGA.CC.AGTGTTTT.T.AACTTAT.TTGGAGAAA.T.T.C.C.AGACCGATAAGGAAGAATTCACA.A.G.ATTTTT.CTTATTTTTAA.T.T.TCTCGTA.CT.G.CAAA.TGTTAAA.GCG.GA.CAAA.TTGA.CACGAA.AAATTC.ATACCAA.ATCGCTT.CAT.A.T.CACT.TTTTGTAAATA.A.T.T.TT.T.CTAAGAA.TTAGCTCTT.TT.GA.A.C.TCTAAAAA.AAATCTCATGACAAAAAGAA.AAGAGCAAATAT.CAAAA.TTTTATT.AAATGTTTTTGGGTCAAGTA.A.ATATATACAACAAAAGAAA.ACC.CGAAG.TTTTCAAGTCTCTAGCTATGG.GTGAAAAAACAAATTAA.CGAAACAATA.TAT.AT.ATAT.ATATATATATATATAT.CAATTAAATAAATTTCAGT.TTTTCACTCATG.ACCT.TT.GG.GT.TT.AT.A.TAT.A.TGCAAACCA.TGCAA.AGACTTTA.AACTGGGACA.AATATGGCTATATATATGTA.AGGGCAA.AAAAA.C.ACAAA.AGAG.A.GACGAC.AATTTAGA.GAAAACAAA.TTAATGTTAAC.C.TCAAGGACAT
JJ=   436  MV=                GG.ATCATTA.TATA.GATACATTTGAAATA.ATTGAATTGAATATTAT.GA.TT.TTTTGAGAG.TGCACTA.T.TCACACCA.TC.AAAAAAGA.T.TCACCCA.ATTATTTTT.C.T.A.A.TAAAATTATACTATTGCAGATTT.G.C.TTTACG.CCAATTCTCCT.T.C.GTAAAAG.CA.C.GTAG.GGTTACT.AAA.CT.TCCC.CAGT.CCCACA.AACGTC.TCTCCAA.TGTCTTT.GTC.C.T.TATG.CCAAGTTCATT.C.A.T.GA.G.ATTTTGA.AAGTGGATT.TT.AA.A.G.TGATGTGA.AAAATTTCAAA.GTGATGTG.ATTCCTATCCAA.ATTAT.ACGTTTA.AAAAAATATCTAAGGTGGAT.T.TTACTTCATGATTTGAGTA.GCT.ATTTA.GCCACTTAGCCACATACTCTT.CTCCAAGCCCGAATACA.AAGACGACTT.CAC.TT.AACT.CTTAAATTCTTCCAAG.TCAATTTGGGCTCCACAAT.GCAGAATTACGT.CCTA.TC.TT.TA.TT.TA.T.TTA.T.ACCTATCTC.CTCTC.TCACATTT.CTAATATCAA.AATCAAGTCTTTCTTACAAA.GTTTTCA.TCATG.T.CTAAA.TCGC.T.TTTGCG.TTTGACGT.TTCTCTTGC.TACTCTTACTC.T.CTTGTGTCTC
JJ=   437  MV=                CC.CTTCAAC.TTAA.AACTTTTTTTTTTTG.TTCAGGACAAAGAGAAT.AA.AA.CATTATTTG.TCCAGCC.C.ACAAGAAA.CT.GGACTTGA.C.AATTGCT.GCACTAGAT.C.C.T.T.CTGCACTATCTTTCTTAAATGGT.C.T.AAATTA.AAAACATTGTC.A.A.CACATAA.AA.G.CCCA.AATTAGT..AT.GA.ATTG.GGAA.TAAAAA.TAAGGC.CATTTTG.TAAGTTG.ATT.C.A.TCGG.CCATGGCAGGG.C.C.A.TT.A.CGAAGCA.TTGTCAGAA.AA.CA.T.A.AACCACAA.AATGAAATGGAAATTTATAA.TTGCGTTTTTTC.AGAAC.AAAGCAA.AAATAAAAATAAGAAGGAAA.T.AACCCATCATTAGGCCTAA.TTA.ACCAA.GGAACTAAATTTGATATGTCT.CTCTAATTATTCACCGG.CGACAATTTA.TTG.AA.ACTC.TTTTCCTCAAAAGAAC.TTACTAAAATTACCCATTT.TTTCTTTTAGCG.TATG.CA.TT.AT.TA.TA.A.ATA.A.CAACCACCC.TCTAT.TTGTTCAA.ATAATCAACA.ACCGGTGTTCAAATACCACG.CAATTTT.ACATA.A.AAATG.TCTA.C.AAATCT.CCACCTTG.CCACCGCGG.TGATCCTCCTC.C.TCCTGACCGC
JJ=   438  MV=                GA.GCCAAAG.GAGA.AAAATAACTAGCGAT.GAGTTGTATCAATTTGT.TT.AT.TTGTCAACA.GAGTTAG.A.TTTTTTTG.TC.TTTTCTCG.A.CGCAATA.CAAGAAGTT.A.C.T.C.ACTTACTCTCCAACTCCTCCATA.C.G.GTAGCA.AAGTCTAGTTC.T.A.AACTACA.TT.T.TGAT.GAAGAAG.TAA.GA.ATTT.TCAA.GGTTAA.TTTATA.AAAATAT.GCAGATT.ACA.A.A.TCAA.ATGCTAATTTT.G.T.A.TG.T.TACGCTT.ACGGCTAAA.AA.AG.C.G.GTGGGAAT.AATAATTCGCGAAAAGGTGC.TCTCTGACGACT.GATTC.GTTGATC.TAGATTCTAGCCGCACATGG.T.GGGCCATACTCTCCGGCCC.AGT.ATACA.CACATCCATGACATGTCATCA.TATATTATATCATAACA.TACATACACA.TAA.AT.TGAT.TAGTGACCACATGATT.AGAAAGAGACAAAAAATAA.TTGCCGCCCGAT.AATA.AT.AA.CT.TC.TT.T.ATA.A.AGCAACTCT.TCTTC.TTCTTTCT.CTCTTCACTT.TCTCTCTTTTTAACCTTTTT.CTAATTA.CCACT.T.TCTTC.TCCA.T.ATACAA.AAAAAACA.GAGAACTCA.CAATGTGCGAT.T.CAGATTTTCT
JJ=   439  MV=                CT.CTCGTTG.GGAA.AAAATGGTAAATGTT.AATGTATCCGTTGGAGA.GA.TG.ATAAAGGCA.ACGTAAC.G.GTTAGGAT.TG.AGCGACAA.A.ACTTGAA.CTCTGATAG.A.G.A.A.AGTGATTTCACGGTCTTCTAGGA.A.G.ACTGGT.CAAGCTAAGCT.G.T.TTCTGTT.TT.T.TGTT.TTTGTAC.TTT.AC.TTTT.TGTT.TGCTAG.TGGGAA.CTGGGTT.TATTGGG.CCT.T.G.AAGT.TGATAAAAGAT.G.A.A.TA.A.AAGACAT.ATCGCCTAA.AG.CC.C.A.TATGAGAA.GCAGAAGACAAAAACCTCCA.ACTTTGGGCATA.AATTT.TGATTAT.AGTTAAAAGTCCAGACCCAA.T.TTGGCACCTGGCTTAGTTA.CGA.TTCTA.AGGCATGACACCTGCCTAATA.TGTTTATTACAGAAAAT.AAAGAGAATC.AGC.TA.GGTG.TCCCTTATTGAACACA.TTAACAAACTCCAACGACA.CTACGTGTCTTC.GTGA.CT.CT.TA.CT.AT.A.TCC.A.AAAACCTAT.AGCTA.AAGCTGAA.TTTTCCATGA.TTAGTATAGTCCCAACCAAA.AAAATAC.TGAAG.A.AGGCA.TAAG.C.ATGGCC.GGAGAAGA.AGACTGGAG.AAAAACAGCAG.A.TACGACGAAG
JJ=   440  MV=                AT.GAGCTCG.TGGG.ATTGACTTTATTTCA.GCTTCTTTGTGTGTTAT.GT.GT.TCAATTTAT.GGTGTGT.T.CATTTTAT.TG.AAAGGTTA.A.TGCAAGT.TCATGTGTT.A.T.G.T.GGTGAAGCTAACTTGCACAAAAA.G.G.GTGTAT.ACTCTAAAAGG.A.A.AAAAACC.TC.A.AAAG.TTTTGTA.ATT.AT.TTTG.TAGA.AAAGCA.TTAGCT.AGTGCCA.AAGAGTA.AGA.C.A.GAGT.CCCCTGTTTCT.T.T.T.GC.T.TCAGTTT.CTTCCTGAA.GC.TA.A.G.TCACAAGA.AGCAGATCCTTATAGTTAGG.TCAATCATAATA.TAAAG.AAAATAT.AGAATTTGTTTGATTGATTC.T.CCATGATAGGTTTGTGAAA.CCA.GGTCA.AGGTCATAACTTTGGAATTCT.AAAGTTTGAATTGAACC.ATAAAGTAAA.AAA.AT.TTGA.AAAGTCTTCAAACGAT.AACTTGTAAAATTTGCTTA.CCGCGTTATCCT.CAAT.AC.AT.GG.TG.CA.A.TAT.A.TAAACATAT.CATAT.CTCTTCTA.ATCAATAACC.TGATCAAGATTCTGAATTCA.AGATGTA.TGTTA.C.AAGGC.ATCT.C.TCCGAA.TACCAGAG.AAACTCGTC.GGACTTGACAC.G.ATCGTTGCCG
JJ=   441  MV=                GA.AGGTCCA.GTAG.TAACAATATTGACTA.TATATATACTGTATCAG.TA.TG.AGTGAAAAT.TAGATAA.C.GTTATTCT.TT.TTTTGGTC.A.ACAACAA.TATAGGTGA.A.A.A.T.TAGATACGTTACTTTTTATATAT.A.A.AAAATA.TTTGATCTCTT.T.T.TGGTTAA.AA.G.ATAT.TTTTCCG.TAT.TT.TGAA.GACT.TAGATT.AAATGT.TTACAGT.AAGTCAA.ATC.T.C.ATAT.TTTTTATAGAG.A.TCA.AG.T.CAGTAAG.ACAGTAACT.AT.GT.G.A.TGTAATGA.CATTCCCTACATGCCCCCAA.TAATACTGCAAT.GTTTT.CTATCCA.CATAAGTTGTCCTCTGAAAT.T.TCATTTAATATATTGTTTT.TTT.TTTGG.GGTCAAACAATTTGATTTAAT.TTCTTCTTCGTTATTTG.GTAAAATTAC.AGG.TC.GCTA.TTAATATCCTTCTAAT.AAAAGCCATATGGATCACA.TGATGTTATGAT.ATAT.TG.AA.AC.TT.AT.C.ATA.A.ATACATAGA.TGAGT.GAATGAAT.GCTTCAAACA.TTGTCAATTATTTTCTTGTA.AAGTTAC.AAAAT.G.TCCTT.TTGG.C.TAAGTT.TGATCTTT.TGCTTTTTC.ACATTTGCTTC.C.TCATCTCCAC
JJ=   442  MV=                CG.GATGATA.CAAG.AGTGAAGTGTAGTAC.TAGTATGTGATATTTTT.CT.CT.ATTTAATAA.AGTAAAA.G.ATTCGACT.GT.AGTATGAT.A.GTATTGA.GATATATTC.T.A.A.A.TTATGTATAAAGTTTGATAGATC.C.C.AAGGGA.CCCAAATCTCG.T.T.CCCCAAT.GA.G.CGAT.CTAGAGA.TTC.CT.CTTC.CACC.AACTCC.CCAAAG.TAGTCAA.CATTTTT.TTA.C.C.AAAA.CAACGATTTAT.T.T.G.TA.G.AATAAAA.TCTGTCAAC.AT.AT.A.T.ATTGCATA.TAAATGCAATTGCAAATGTA.GTTAAAAATATA.TATAA.ACCATAA.CTTAAAATGAGTGACAGCAC.A.ACATTAACTAAAATACGCT.TAT.TATTA.TTACCGGTTTTGACCAAAACA.AAAAAAATGGAGATATT.TGTTTAATTA.CCG.AC.TGAT.TTGATTTTACAGTCTG.TAAAAAAGGCCGAAGTCGA.AGGTAACGCCAC.CGTT.TT.CC.AC.CT.AT.A.AAA.A.AGGGCGCGC.AGGCA.ACATCACA.CTCTCACACT.CTTTTCGCTCTCAGATCTGA.AACCTTA.TCTGA.A.TTACA.TTTC.C.CCGATT.CGACGTTG.TGCGAATTG.ATGCAGCAGAG.A.GGACGATCCG
JJ=   443  MV=                TC.AACCGCT.AAAA.TCTGTTCCTTTCTAT.CATCATCATCATCACTA.GG.CA.CTAATTGCA.TCTCTTA.A.ACATACTA.AA.ATTTCTGG.A.AATGAAA.AAAAACTGA.G.A.A.A.CGCAAAAGAATTCAACACAGCAT.C.A.GAAAAC.TAGATCTAGGT.T.T.CGCCGGG.AG.T.TACC.AAAAACA.TTA.GA.AAAA.ATCG.ATACTT.ACACGA.ATTCAAC.CAATTCT.GGA.G.A.ATTT.TCTTCCAAGGC.A.A.G.CC.A.TTGCTTG.CGAGTTAGA.AG.AA.A.T.TGGTAAAC.TATGACTGCGAATCAGAGTG.AAGAGAATTTGA.TTTTG.TTAGTCT.CGATTCATCACTATGTGTTG.A.ATACAGAGATGACGAAGAT.CTT.TTGAG.GGTTGAGAGAGAAGAAGCTAA.GAAGATTGGGATCAATC.AAAAACGATG.GCG.AA.GAAA.AGTCTCAAGGGTAAAA.TTGGAATTAGAAAAAACAT.GTGGAGAGCACG.TGAC.AC.GT.GG.GA.TT.T.ATC.T.GAGTTTCAC.AGTAG.ACCTGTGA.AGTTCATCGT.CTTCATCGTTAACTTCGCAG.ACTCTGT.TGATT.A.GTCAA.CACA.G.ATCAGA.ATCTGAGG.CTTTGGCCG.AGACGAGAGAA.G.CAGAAGAAGA
JJ=   444  MV=                AA.ATGGCGC.CAAA.ACTATCACAAAGAAC.ACGATCGATCACCTTTG.AA.AG.TCAAAAGAT.AGATACT.C.GCTTCACA.TC.TATATTTT.A.CAACTTT.ATTATATTC.C.A.C.A.CAAATCATATACTATACATACAT.T.A.GTCTCC.TTTTATTAAAT.A.C.CAGCCGT.CT.A.TTTT.GGTTTTT.CTT.AT.TACA.TGCT.TAAAAA.TACCAA.ATGCACA.AAGAAGG.ATA.C.T.TTTA.CCCACTACAAA.A.T.A.TG.G.ACTTATC.TGAAAATTT.TT.AT.C.G.AACACATT.TTTCTTATTGAAATAGTTAC.CTATGTATTAGT.ACATA.TATTTTG.TTAC.GGGAAATTCAAAAAA.T.TTTATATACAACCAATCAA.ATG.GCTAA.TTAATAAGTGGATTAAGACCT.TTGACCTCAAAACACGA.CCAAGTAAAA.TAA.CT.TCAA.GTTGATTGATAAAGGC.GTACTATAAAGAGTAGACA.AATTGCTAACAT.GCGC.CT.AA.GC.GC.AC.C.CTA.T.ATATCAT.T.TACTG.TAAATTTC.CGCCGGGAAG.AAAAGTCTGCGTTTCTTCAC.CAACCCT.ACACG.A.ACCAA.GATA.G.ATAGAA.ACCTTCTC.CTTCTTCTG.CTTCTTTTATC.A.TCGGAGAATT
JJ=   445  MV=                CG.AATCTTC.TCTA.CATATGTCTTCACGC.CATGGATAATGGATTGG.GT.TT.CTTGGGCCA.CAGAATC.A.GCTGGATA.TC.AGAAAATA.A.AAAGATT.CATTTATTT.A.A.A.T.ATATTATCTTTACGTTTCATTAA.G.A.AGATAC.TACTGTTTAAT.T.T.TCTTAAA.CA.T.G.AT.TATAGAC.TTA.AG.CTAG.CTTC.ACTTTT.ATGCTG.TCTCTAT.ATTCAAA.ACC.T.C.TGTT.TGTTTGTAAGC.A.A.A.AC.T.TTCGGTA.CCAAACAAT.AT.CA.C.T.TCAATCGA.AATAAATTCTTTATTCAATA.AAAATTATTTTT.TTTGT.CCGAAAC.GAATGAAATTTCATATACTA.A.AATTTGTTATCATTCGTAT.TTT.AATAG.CAATCACTAACAAATAATGCT.GTTCTTAAACAAATAAT.GATCATTCAA.CCT.TA.CTAA.AAAAATCCGGTTTAAT.TCATTTTTGGTAAAAAGAT.ATGTATTTTTCA.TTGC.AA.TT.TT.TG.TT.G.TTG.T.ATATGTAAC.GTTTT.GCTTCGGA.AGATCTTTAG.AGAGTTTAGTGAAGATGGGA.GGGAAAA.ACAAA.A.TTGAA.ATCT.T.GTTTCA.GCTACAAA.GTGCTCTAT.CGCGGCGCCGG.A.TCTCATCATT
JJ=   446  MV=                GG.TCGATTT.TCTT.TGCCACTTTATGAAA.GTGCTTTGGGATGCAAG.CA.AG.TTTCTCGCT.TCCATTA.A.TGGACGGT.GG.TTCTGGTT.C.CTTTTAG.GGTACGCAG.T.C.G.C.TGGAATCTTTCTTCTGATTCCTC.A.C.ATCGTA.TTGACCCCATC.A.T.CATCTCT.TC.C.ATTG.TTTTGAA.GTA.TA.TGCT.CTTT.TTCTTT.ATCTAT.TTGTTTT.GCTTTTT.ACT.T.A.TGGT.TTTTCCGTGTT.A.A.T.TA.T.CTAAGAG.TTAACGACA.AA.GA.G.G.AAGAAGCG.AAGTCAATGAATAAGTAAAA.AAAAATTGAAAG.AGGGA.AACTTCT.TTTTGAAGCAAGAGTTAACG.A.CCTGCCGTTTCCATACTTC.AGA.ACACG.AGGGGATACGTCGTCGTTTGC.TGATTATTTTCCTCCAA.CATTTCAAAC.AAA.CA.AAAC.GACATGCCGTTTTCAG.CATACGAAGATAATACGTT.GTCGTTTAACGG.TCCT.CC.TC.TG.TT.CC.T.TAA.A.ATTAAAACC.ACTGA.AACTCGAA.AAAGCCTCAC.TCTTACTGAACCCTTTACTT.GCCTCCA.GTTTT.T.CCGGC.CACC.G.GCAACG.GCGAAACT.CCGTTATTG.TATCTAAAGTC.A.TGCCTTTGAA
JJ=   447  MV=                TT.TCCCTCT.CCAT.CTTGATATAATCGGA.AGCAAGAAATGAGAAAT.CT.TG.GTTTAATCG.GAAGCAA.A.AATATACT.CA.ACAGAGAA.T.TAGGGTT.TATTTTAGA.A.G.T.G.GTTGAGGCGGGAACAAATCCTGA.T.T.TCTCCG.ATCTTAGATTT.T.C.TTTTGAC.CC.G.CGTT.TCGAATT.CGT.CG.GACT.CGGG.AGTCAC.GCGCGA.GGACTCT.TAGATTT.ACT.T.A.ATGG.GCCACAAATTA.A.A.A.AC.C.CACAGTT.ACATAAAGC.CC.AA.A.A.GCCCACAT.TACCTAAAATTAGGAAAGTT.GGGTAACAAGAT.GGAAAAGATCAAT.CTGGCTTATGTCTGGTCAAA.A.ATCTTATCTGACAAAAAAA.GGA.AAGAG.ATCACCTCGAAAAGCACACCA.GATAGAGCCAAATTGTT.ATCCACTTATATAT.CT.ACAC.GTCATTGACAACGACG.TGTCCACGTCATCTTCCTT.GCCGTAAAAGCA.TTCA.CC.TT.TA.TA.AT.T.TTC.A.TAAATTCGT.TAGCG.AAGAGAAA.ATTTTCAACT.CATTGAAATGGAATCGCGGC.GAGAGAA.GAATC.C.GATGA.CGGA.G.GAGGAA.TCTGATGG.GCTAATTGC.GGCGAGGCGGA.T.CCAACGATTG
JJ=   448  MV=                TC.TTTACAC.TTTC.CTTATATTTCGTCCA.TCTTATTTTTTGAATAT.AT.AC.GTATAACGC.AATTTAT.A.TCCTAATC.AA.ACAAAGGA.A.TTTTCCG.TTTGGATAA.G.A.A.A.AACCATCTTTTTCATTTTTTTAA.C.A.AAATAA.ATATGTATCTT.C.T.TGGATGA.TA.A.AAAA.TTCACTA.GTA.GA.ATAT.TCAA.AAAATA.AGATAG.AAACATC.ATTGTTT.TCT.C.T.ATTA.AGTGATACAAG.T.T.C.GA.A.TGGTAAC.AATGTATTT.GG.TT.G.T.ATAAAAAT.TGTGAGTTTTATGATACAGT.ATTGTAACTACG.GTATG.CATTAGA.AAAATGTATTTGCAAGAGAA.G.TATGGTTTTTACAAAAATA.AGC.ACTGA.AAAAAAGTTGATTGGTTAAAA.AAGTTGATTGAATACAA.AATTCCTATT.GGA.AT.AAGA.ATTAAGAAATTTAAAA.TATTTACTATTTTCTAATT.TATTTAGATTAA.ATAT.AA.GT.TA.GT.CT.C.CTA.T.ATATATATG.GTATC.AAGAATAA.CAATTCATAC.ACAAATCATTATATTTTTCA.AAGAGCT.TGGAC.T.TCAAC.GACT.G.AAATCG.TGTGCATT.GTTCCGATC.GGCGTTTTCCG.G.ACGCATATTG
JJ=   449  MV=                TC.GAAACAA.GACG.TTTTCTACCTTTGCT.AGCTGCCTTATCTTGGT.CG.TT.TCTGAAATC.TCCCATA.T.AGACAAAA.AA.AGAGAAGA.A.GACAAGT.CTACTTTTT.A.T.A.G.TTTGATTTATTTATTGTGACACT.A.A.ATCCTC.TCATAGTCTCA.T.C.TCCCTAC.TT.G.TCTT.TGTCTTT.TTC.TT.TCTC.TTAT.CTCTGT.CCCTTG.ATCATGG.CCCATGT.TCT.T.T.CGTC.ATGACATAAAG.A.A.A.CA.A.CATAAGA.CATTTATGG.AA.GG.A.C.TAAAAAAT.GGATTTGCATTAGACTGAGA.AACTATGAATAC.CGAAA.GTGATTA.TATTTTATGTAGGGCCGAAG.T.GGGAAAGGATCTGGAGAAA.AAA.AGAGA.ATTGTGGACTAAGTTTAAGAT.TTTAAAAACATTTTCGA.GCTAGGGAAC.TTT.CA.AATA.TTGAAGTTTCCACGCT.ATAAACTTAAAAAATTGGT.GTCCACTAGAGA.ACTT.TT.TT.TT.GT.AT.A.TAT.A.GTAAGAACC.AAACA.AGATTTCA.GAATCTAAAC.CAGAAAATGTTTTCAAACAT.CGATCAC.AAGGC.T.GTGGC.AGCA.C.TCCTTC.ATGGCCAG.GGATGCGCT.AACATCCTCAA.G.ACGGTCCTCG
JJ=   450  MV=                AC.AACTGTA.GGTT.TAATAAGATAATTTA.GACTTCTTTTTAAATAT.TC.AT.GATCAAATT.TACAGCT.C.CAAATTTT.TT.TATGTTTG.A.CATCAAA.CCACAAACG.C.A.T.T.ATTAATTTTTACATTTCCTAACT.A.C.ACAAAA.TTTTAAAACTC.A.G.CCTAAAA.CT.G.TTCT.ACCATTT.TTA.AG.TGTT.TGAT.ATTTCT.CCACTG.GTGACGC.TGAAGTT.AAA.A.A.AGAC.TAAGACAAAAT.A.T.A.TG.A.ATGGAGA.CCGAACTGT.AC.AG.T.G.CAGTGTGA.TTCCAATAGTAACAAACATG.ATTATGGAGTAT.GACAT.AATCACA.AAATATTAAATGTCACAAAG.T.TTGGTAGACTTTGCGGCAA.AAT.GGAAA.TGTCCGGGCATTGGACGGTAG.GCCCAGACTAGACTTTG.TGGCAAAATG.GAA.AT.GTCC.AGGCGTTGGACCGTAG.GCCCAGACGGTCAGACTCA.TAGTACCACATT.TTAC.AT.GT.AG.TA.TA.T.AAA.T.AGGTCTTAT.AATGG.AGTTTTGA.GAAAGTGGAA.AACCTAGCTTAATGGCTACA.AAGACAT.CAAAT.T.TCGTT.TCTC.T.TCGCGT.ATCTTTGT.TTATTCTTC.TCTTATTTATC.T.CATCTCAAGT
JJ=   451  MV=                TG.CTATCGC.TATT.TTTTCTGACTGTAAA.TATAATCTTAATTGCCA.AA.CT.GTCCGATAC.GATTTTT.C.TGTATTAT.TT.ACAGGAAG.A.TATCTTC.AAAACATTT.T.G.A.A.TGAAGTAATATATGAAATTCAAA.T.T.TGAAAT.AGAAGACTTAA.A.T.TAGAATC.AT.G.AAGA.AAAAAAA.AAC.AC.AAAA.CAAC.TGAATG.ACATGA.AACAACT.ATATACA.ATG.T.T.TCTT.AATAAACTTCA.T.T.T.AG.G.GTATACT.TACATATAT.AC.TA.A.A.AAAATATA.TCAACAATGGCAAAGCTACC.GATACGAAACAA.TATTA.GGAAAAA.TGTGTGTAAGGACAAGATTG.A.CAAAAAAATAGTTACGAAA.ACA.ACTTC.TATTCATTTGGACAATTGCAA.TGAATATTACTAAAATA.CTCACACATG.GAC.CA.TGTA.TTTACAAAAACGTGAG.ATCTATAGTTAACAAAAAA.AAAAAGAAAAAA.ATAG.TT.TT.CA.AA.TC.T.CTA.T.ATAAGCGAT.GTTTA.CGAACCCC.AAAATCATAA.CACAACAATAACCATTATCA.ACTTAGA.AAAAT.G.AATTT.TACT.G.GCTATT.CTCGATTT.TTAATCGTC.TTTGTAGCTCT.T.GTAGGTGCTC
JJ=   452  MV=                TT.GTTCTTC.AAGT.TGTATATTTGTGCGC.CATTCATGATTCATTCC.AC.GT.ATATATTGT.TTGTTCG.A.ATCAAAGC.AA.ACTCAGAA.A.ATGAAAA.CGCTGAATG.A.C.G.A.TAAAAATAGGGACGCTTTTGTTC.G.A.ATTAGC.GTGCCCATTAT.G.T.CACGAAC.GT.A.GATT.CAAGTCT.TGG.CC.ATAA.AACA.GGATTC.CTTATA.GCATCCA.CCAAAAC.ACG.A.G.AAAT.CATTCTCAAAA.A.C.A.GT.C.TCTCCAA.ATCCGAACT.AA.AC.A.A.CTCATAGC.CCATATAATAAGGTCTGTAG.TGGGATGCGTTT.TTGGC.TTTTAGA.ACATACCAATTGGAGAACAC.G.CTTTCTTACACATGGAAAC.AAA.TTACG.AACGCTTCCACCAAATATGGG.CTGAGATAAGCCCATTA.ACATAAGACC.CAG.TA.ATAA.ATATATAATATGAGCC.CATATTAAATGAACCCTAA.TCCATTTTTAGT.TTCT.AT.CA.TA.TA.AA.T.AGC.T.TCTTGTGTT.TTTCA.CGCCCTTC.TTCTTTGTAT.TTCCGCCTCCCCCGAGAAAA.CGAAAAC.CCTAG.T.TTCAG.AGGC.A.TCTCCA.GACACCGA.AAATGGCGG.AAGGACTCGTT.T.TGAAGGGCAC
JJ=   453  MV=                CA.TGCGTGC.CAAT.TTACTGTAATTTGCA.GAGAGGTGGCGATGTTT.GT.TG.TGAATTATA.TGAAGAG.T.GGTATCAA.GT.CAGTGGCA.T.CTAAGCT.GGCTAACAA.G.G.A.T.GAGAAAGGTTTGAAATGGCTGTT.T.T.GCAAAG.ACACGGATTGT.G.T.CTAACCC.TC.G.CAAA.CCAAACC.GAA.GC.TAGG.GTCA.TCATCA.GCGTAC.GAATTCA.TTTAACT.TAA.A.A.CTAT.ATTTCCCATTC.A.T.T.TG.A.TTTCTCA.TTGTGAACT.CT.GT.A.A.TGAAAAGG.TAAATAGTCACCGTTAATGT.ACTGTTTTTTGG.GTTTT.ATACGCT.GATCATTACGTGTTTATAAG.G.TGTAAGGAAGTTCTTATGA.GTT.TTTCA.CCACCCTTCTTAAAATAGTTA.GCTTGGTTGAAAATAGC.TCTTTTGCTT.CAT.TG.GCAA.TTATCCAAAAACAAAA.TCACCAGCTTAGGATGTCA.AAAAATAGGTTA.AACG.AT.AA.TT.TT.AT.T.TAC.T.TCCCTCAAA.AAAGC.CTGAGAAA.ATCCCCATCA.AAGGCCAAAAGAACAGAAAA.AAGTTTT.TTTCA.C.GCGGT.GGCA.A.TGGCAA.TGGCGTCT.GCTTCTTCC.TCCTCCTCCTC.C.ATATCCGTCA
JJ=   454  MV=                TC.ATTTTCC.TTGA.GAGATATGATAAGTA.AAACACGATAATAAAGA.TT.CT.AAACACCTA.TAAATAT.A.CGATCGAA.AT.ATATTAGT.C.TTTGTGG.TTACCAAGG.T.T.G.A.TGGATCCCCCAAGTTGACCAATT.G.C.AATATA.ATGAAAACACA.A.C.AAAAATC.GA.A.TAAT.TGATACA.TAA.TA.TGAT.TGCG.ACACAA.CACCAA.CTCGTTG.ATTCTAA.TTA.T.G.AAGA.GATGTGATGCA.A.T.T.AT.A.TATGTTT.TCCTACTTT.TA.AA.A.G.ATTTGATT.GAAAGCAAAAGGATATGTAT.AAAAGTGTGTCT.ACCGT.TGAATTA.ACGCTACAAATTAAACAAAG.T.TTGCCTCTAAATCATAGCA.AAA.TTATG.AGTTAGTGAATTCCATTTATT.TTGAAATTTAGATGAAC.TTTAATGAGA.ATT.TT.TTTT.TATTGTGCAACTATTT.TAGTGAGATTTTGTCATAT.AATAATTTATTC.ATAA.GA.AT.AT.TA.CT.A.TAT.A.GTTTTGTAG.GAAAA.AAAAGTAG.GAAGACAGAG.TCGCAAAAAAACTCATATGG.CTATCTT.CTCCA.C.AGCAC.AACC.T.CTCTCT.CTGCCACG.TCATCCAAA.CTTCTCCAATC.C.GAATCAACCA
JJ=   455  MV=                AC.TACCAAT.GATT.GCTTAGTTTTTTTTC.TTTGTATTGCAGATCGA.TG.GT.TGTATATTG.AAAATAA.A.AAATAACA.CA.ATGACCCT.A.TTTATAA.ATAGAAGAA.A.A.T.T.TCAATTTCTTTTTTGAAATTCAC.A.A.ACTATA.TATCTATTTCT.A.T.AAGATAT.CT.G.TACA.TAATTTC.CTT.GT.ATTT.CGAA.GATAAA.TACAAA.ATGTATG.ACCAATT.TTA.T.C.CTAA.ATCAGTTAATT.T.T.A.CA.T.TAAACTA.ATAATTAAG.TT.TT.G.A.TTTTTTGG.GGGAAAATTGT.GTATTTAT.ATGTTTTAATTA.TCAGT.TTTTATA.AGGTAAGAAAAAAAGAAGTT.T.TTCTATTATAAGGGAAGAA.AAA.TATTT.AAATATTGATTCATATGTTAT.TTTAGAAAGACAATAAT.GTAATAATTG.GTA.AA.TATT.TATTGACGTTTCCTTA.AACAGAAACACTGTAGGAT.CTATAATACATC.TGTG.TA.TA.TA.TA.TA.T.ATA.T.ATATATATA.TATTG.GGTGCCAA.GTTATGTCTC.TTGTCGTATCTCCATAGCAA.AACCCTA.GTTGC.A.GTCAC.TTTC.C.CGGCTT.CTCAAACC.AAGAACAAT.GGTTAGTTTCT.T.GATCTCCATC
JJ=   456  MV=                TC.TTTAAAC.CTGT.GAAGGCAAGAAGAAG.AAACTTGGTAATAGAAG.AA.AG.AGAAAGCAT.CGTCCAA.C.ATCCATGG.CG.GATATTCA.A.AGCTTTT.TTTGTTTTG.G.T.C.T.CTCTATCTTCTTCGATGAAGAAA.A.C.AGGTTA.ATACAGTGAAG.T.T.GCGTAAT.GG.T.TTGG.ATTATTG.AGA.AA.TGTC.TAAA.ATAACC.TTAGTC.ATTCGAT.TTGCATT.GCC.T.T.CTGG.GGTAATCTGAT.T.C.A.AA.A.GGAAGTG.TTTGGGGTG.AA.TA.C.A.TAAATTGT.TAAAATATTAATGTTTCTGG.TCAATCAAAGCT.AA.AG.CTGAGGT.CTATAGGGCAATAAAAGTAT.A.AATACATATGTAATTGTAT.ATA.CTGTA.CATATTAACGTTTGATATGTA.TATAAGCTCAAGTGGTG.TTAAATATTC.TAA.TA.TGTG.TCTAAGGACAATAGTT.CGATTAAAATTGGAAGCTT.CGGGGGTAAGAA.CATA.AG.TT.TT.GA.AA.A.GTA.T.TTATCTTTG.TGGTA.AATCAAAG.CTAAAATTGA.GGTCTAAAGGGCAAAAGGGT.GTCATAA.TTGGT.C.TCTCG.CGGT.G.GCTTGG.CGACACGG.AACAGAGAA.TTAATCGAGAA.T.CTTTTTCAGC
JJ=   457  MV=                TT.GTAACCG.GAGG.AAATTAGACTTTAGA.GTACTTAGAACTTGGCT.CC.TT.GTCTTTTGT.ATCTACT.A.ACTTGGTT.CG.CTCCTAAA.G.ACAATCT.GTAACCCAC.T.A.T.T.TACTTTAATCCATCAATTTACAC.A.C.TCCTAT.CTATGTGAAGG.T.G.TTCTATT.TT.G.TCCG.GAAATTT.TCG.AT.TTCG.GTTT.CTGGCT.CTTTGA.GTGGCAT.CTTTATA.ATA.T.A.ACAA.ACAGCAAAATT.T.G.A.CA.G.TCTATAG.TGAGTTTTG.TT.AT.G.G.TTCATTGC.TTAGTGACATTATTTGTTGT.TGAGGGAGGTTT.CAAAC.CAATAGA.GATGAAAGTGGAAACTTCTC.C.ACAAGTTGAGAAAAATATT.TGA.TAAAA.ACATAAGTTGGATGAGGACAA.ACACAAAAGATACCAAA.TAATGATTTG.GAG.AT.TCTC.TTATCCTTAATCTTAA.ATACTAAAGTCTATGACAG.TGACATCTGAAC.AGAA.GA.AA.GC.TC.AA.G.AGT.A.TATAAATTG.TAGCT.TAGCCTCT.GGTGAAGCAG.AATCACAAAGTCAAGGATAT.GGATTTA.AACAA.C.AAGAT.CTTT.A.ACATCC.TTCTTCCT.ATTGTCACG.GTTTCGTTTCT.T.TTAGTGTTCA
JJ=   458  MV=                TG.CCATTTT.CATT.CATCTGAAAAGAAAA.TTAAACACATGTAAAAT.AA.TT.TCTGCCTGT.AGTCTTT.T.AATCACTG.AA.GTAACTCG.A.ATTTGAT.GTTAGATAA.T.T.T.T.TTCACAAAAATATTCAAATTCAA.C.A.GATTAA.GTTGTTGATGA.C.A.GATAGCT.CT.C.TGGG.AGGAAAA.AAA.GA.AGAA.AAGA.TAATGG.TCCGTA.TTAATAT.AGTTGAA.AAC.T.T.GAAA.CTACTTTTTAG.T.T.T.GT.A.TATAATA.CAGTAGACT.AG.GG.A.T.CCAGTTGA.GTTTCTTTCTTTATTTTGAG.TTTGTGTTTATG.TTTGA.TTTTACG.TTTTTATATGTAAATAAGAT.A.TTTTACGAATTATGGTTTT.ATT.TGGGT.AGAAGTTGTAGAATGACTTAA.ACAATCAAGTGGCAGAA.TGAGATATAT.AAA.GT.AATA.TAATATATGTACCGTT.ATTAACTTATTGTACATGT.GAATGAGGAAGC.TTAC.AC.AC.AC.AC.AC.C.TTC.T.ATAAATAGC.TGACA.AAACTGGT.TGTTACACAC.AACACATTCATAAATCTCTC.AAAGTAA.GAACT.A.AGAGC.TTTA.C.TACAGT.CCTACTCT.CTACACATC.TTCTCTCTCTC.T.CAAGAGCTAG
JJ=   459  MV=                TC.ATGGCCA.AACA.GTGAATATATACATC.TTCGAAGAAATAACACC.AT.TG.ACTTAAAAC.CAAAATA.A.ATAACAAT.AG.TCTTATAA.T.TTATATT.ATTCACACT.T.A.A.A.ATTAACAATACAAGTCTTTTCAA.A.G.TCTTTT.AATTATATAAA.C.A.ATAGAAG.TC.T.TTTT.CATTGTC.TCT.TT.TTGA.CTAA.TTAATA.AAGACC.ATGAAAA.GACTTGT.ATT.G.T.AAGT.TTTGAGTGTAA.A.T.T.GT.A.ATAAATT.ACTATGGTT.TT.GT.T.T.GTTTTATA.TTTCTGCCATCTAAATAATT.ACATTATATGAT.AAAAT.AATTACC.CTAGCGACAAATGACAGCTA.G.AAATGTAATAAGAACACCA.ACT.AAATA.ATTATGCAGGTTAATAATGGA.GCAAGTGATGTTCTTTC.TATATACTGT.ACA.TT.TTCT.TTTTAAAAAATTATGT.AATTTCGCAGAAGAGAAAA.GAAAAACACGTG.GTGA.TTAGA.GA.GT.AG.T.ATA.A.AGATAGTTG.GTTGG.GTTCTGTT.TTTTTCTGTA.TCTCGAGGCGCCAAAAACAA.CAACAAA.AAAAA.C.TTCAG.AGCG.G.TGATCA.GATTCACC.GATTTTTCT.CAAAATGCTAA.T.CAAATCCCAA
JJ=   460  MV=                AG.ATTGACT.CACC.CTAATCAAACAAAAA.CCTAATTCCCAAATCCA.AT.AC.AACCAAAGA.GAATTGC.A.TAACAAAG.GG.GTGAGAAT.C.GAGACCA.GCTTGTTGG.A.T.T.C.TTTGGCTTTATCAAGTTGCACAG.T.C.CATACA.TCGTTCGTGTG.A.C.AACCAAT.CA.C.TTGA.CCCTCTT.CTG.CC.GCCA.TTTC.TCCCAA.ATCTGA.GAATAAG.CCAAAAT.CTC.C.G.ATCA.CCTTTTTTTCT.T.T.C.TT.C.CGTTCAT.CTTTGTAAC.CT.AT.A.T.ATGACCAA.GAGATATTGACACAATTACC.CCTGCAAATTCA.TGGTT.ACTACGA.AATGATATCCAAGTGGACCG.G.TGTCTCAAATGCATGTACT.ACA.CACTT.ACACACGAACCAAATGGCTCG.TATATATTTTTATTTCT.ATTCTAAACA.AAT.TT.CTAG.CCACAGGAATTATGAA.ATAAAAATATCTGATGAAA.TATATTTTCTCA.AACA.GA.TA.AG.GT.TT.A.ATT.T.TAAAGACGA.AACAA.TTAAAATC.TTAAATCAAT.TTCGCCGTTCACTTGTGAAA.CCTCTCC.TCCTT.C.ACTCT.CTCT.A.ATGGCG.CTTCCAAG.CACTGTCTC.ATCTCCTTCCT.T.CAAATCAACT
JJ=   461  MV=                CC.ACCTTAT.CACG.AGGTATGAACAAAAC.CCACAGGCTTGGCCTCA.GG.TT.TTTGATTGT.CATCTGG.A.GATTTAAG.AA.CTCTGAAT.T.GTTCTCA.AGAGAAAAT.T.T.G.A.TGACCTTAATTTGTTTGGTGAAA.C.G.AACTAA.TGAAACCGAAG.G.T.TTTTGTT.TG.T.TTGT.GATTTAC.TAA.GA.ATAG.ATTG.CTTCTA.AGTTTG.GATCTTC.ATGACTC.AGA.C.C.CATA.ATTGTGACCTT.A.C.C.TA.T.CTTTAGT.AGCCCAATC.AG.AG.C.T.TGGTAAAT.TAATTTCAACGAGCAATGTA.GAAGAATAATAT.CTTCA.ATCGTTA.CATGTTGTTATGTCTTTTTC.A.TTTTTTAATTTCGGTTTAC.ATA.GTTGT.AAATAAGGTCATACATACCTA.ATGAATAAAAGGGCCAA.AGTTTGACAA.AAC.TT.TTAT.GGGCTTTATAAACCCA.ATTGGTAATATAAATAGAG.ATTGTGAAACGA.TGTC.GT.TT.TT.GT.CC.G.GCT.A.CATAGATAA.ACCCT.AAGCTTAA.AACCTTCATA.AAACAAAAAACATCCTCCGA.AGCAGCT.ACTCC.T.CCTCA.GTTG.T.TGTTCC.GCCGTCCC.GCCATCAGA.TCCCAATCAAA.G.ATTTAGGTAT
JJ=   462  MV=                TC.TCCAATT.TTCA.ATGAACAAGTTATTG.ATTCTATTCACAATCGA.TG.CT.TCTTTACTC.ATTTAGT.A.GAAACATA.AC.AACAAAAA.A.TTGGCAC.ACATGATCA.T.A.A.C.CAAAACAAGACAAAACGATGAAA.C.A.CACATA.TATTATGTATA.G.T.AAAATAA.AA.T.AAAA.AGAGATG.ATG.AA.ATGA.ACCC.ACACAA.AGCGAA.TCGTGAT.GCGACGG.TTC.C.C.TTGG.CCTGTCAAATG.T.A.T.CG.T.GACCAAA.ACCCGACCC.GG.TT.T.C.AGCTGTCT.CAAACCAATCAGAAACCGCC.ACGTATTCTACT.TCCAC.CACACGT.AAGCCATCTCCGTCACCGGT.A.GACAACATGGGCCCTCTTT.GCC.GTCTC.TTCTCGAGACCAATATTTTTC.CTCGGCACACCAAAATA.ATAAACCTCC.GTC.AA.AACT.CACGGTTCTTTTTTAT.TACATTAAACGCCGTTAAA.CATTCTCTTTCC.TCCA.CG.TA.TA.TA.TA.T.ATA.C.TCTTCGTAA.CTCTT.GTCTCTCT.TCTCTTCGTC.TAGTTAAAACTCTCGGAGCT.CCTTTCA.GTTCT.C.GGGTC.ACCC.A.ATAACC.CGACTTCT.CGACCCGGT.TTCGTCTCTGT.T.CTCATTTTTT
JJ=   463  MV=                CC.AAATTTC.TTCA.GTGAAGTTATCATGA.TCTTATCTTCAAAGATG.AA.AG.ATGTTGATA.TCGCAAA.G.AATTCTCA.AG.AAATAACA.A.AACACAT.AAAAATCTA.A.T.C.A.GCCGAGTTACAATAAATCCCTAA.T.A.AGGGTT.TGAGTCACTTC.A.C.TGGACAA.AA.A.CCTA.CTTTGGT.ACA.TG.GCAC.GTGG.AAACAC.ACGTGC.CTAAAAT.AAACTCT.TGC.C.A.AAGT.TCGTAAAAAAG.A.A.A.GA.T.ATTTTCA.CTGGAAAAA.AT.AA.A.G.TTGAATAT.TTTCCATAATCATCTTAACC.AAAAACCTCAAA.AATAT.TCACAAA.CTATGTTTTCAGGGAACAAA.C.TCTTGTGTCTTTATTTTGA.CAC.AAGAG.AACAAACCTTTTTTCTTGACC.AAAAACCATCGAACCTT.TTGTCTTCCA.CTA.AG.GCAA.TGATATTAATTTCAGG.ATTGTGCACTTCGGTCCAA.AATAGTAACTAC.TAGG.AC.GC.TT.AT.AT.T.TAC.G.ACTCATCAT.CGGTC.ATGTATTT.CTTCTACAAA.AAAAAACACTAAATAAAACA.GAGCCAT.AGTTT.C.ATTAA.TAAT.C.TTCTCT.CGCTTTCT.CTCTTTACT.TTAATTCTGAA.G.AAGGATGATG
JJ=   464  MV=                TT.ACCAGAA.GATA.TATATTTACAGTAAA.TAGCCAATTTGTGGAAG.GT.AT.TCAATTTAT.TTATCTG.C.AAAATAAT.TT.TCGATAGA.T.AGTTGTG.AGAAAAAAC.C.T.A.C.CAAGCGAATTCGATAGATAGATT.T.T.TTTTGC.TTGAGGTTTTA.A.C.AAATTTC.AT.G.TCTT.TTTTTTT.TTC.TG.ATAA.CATA.CATGAC.ATTTTC.TGAAAAC.CCTACCA.CGC.A.A.TTTT.ACTAATTTTGG.A.T.T.TA.A.ATACGAC.AATGTACCT.AA.TA.A.G.CCCTTGCA.TTATCCCCAATCTTACTTGT.TGACAAATAATG.TTTTT.ATTTAAT.ATCATATAAATTCATAATCA.A.AAGAATTCTGATGATTGGC.GTC.ACGAT.TAATAACAGATAAGCGCGTTG.CGTGACCCTAATTAAAT.ACGGTCAACG.TTT.AA.TTAC.ATTACAAAATTCCCCC.AAAAAAACATTTGCCTAGT.TGTCTTGTAAGA.CAAG.TC.TC.CA.CG.AT.C.TCA.T.AAGTGTAGA.AGAAA.CTTTCAAA.AACCTCTGCT.CTGTTTTCTTCAGAAATTTT.TTAAGTA.AAAAT.G.ATGAG.TAAT.C.TGAAAC.TTGGCGTT.GAAGTCATA.AGCGCAAGGCT.C.AAACCTAGAG
JJ=   465  MV=                AG.GACTATG.GCCT.AAGCAACAAGTTGCT.TCATCTTAATTTTCCCA.TT.AT.TGTATAAAA.CTATCCA.T.CAACCCTG.AC.AAATTTAA.A.CGATGAA.AGCCTGAAT.T.A.T.T.GATAATGATATTGATATCATTAT.C.A.TCCAAA.CGATGAAAGCC.T.G.AATTATT.CA.G.TTTT.AAAAGGA.TAT.TC.AGTT.TTCT.CTCACT.GTCAGC.TAACTTA.GTCAAAT.CAA.A.C.ATTC.ATAAATATATA.T.T.A.CA.C.AACATAT.AGATCTATA.AG.CA.T.G.ACATTTAT.AAAACCATATATTATAAATC.TTATGATTTATT.ATCCT.AAACTAT.TTAGAAAGAATATGATGGGT.T.CCTTATTCCTCTCAAATGC.GTG.TCCTA.GAAGTTCCACAAGTCTAACCA.AGACGTATACACAATGA.TACACAATAA.TAA.TT.CATT.TTCCAAACGTTGATGG.TATTTGAGTAATTTCAAAT.CTCTACAGAAAA.ATAT.TT.CT.CT.TT.CC.C.TAT.A.TATATCCGA.TACCA.TCTCATTG.CACTTTCAAC.CTCAAACAAATAACCAATCA.ACCAAAA.AAAAA.A.AAAAA.ATGA.A.GAAACT.TCTTTTGA.TATTTCTCT.TTTCTCTTGTC.A.TTCTCCAAAC
JJ=   466  MV=                TG.CTTGTGG.ATCT.CATCCTCCACCGCAG.TTCGGCCACCGCAAATC.AA.GA.AAAAAACGG.CGATGAC.G.GTGAAGGA.AG.CCGTTACT.G.ATTTCGA.ATTCGCTCC.C.A.T.C.GCTCGGTGTCTCTAACTACTTTT.C.A.TCGCCA.GAGTTTAGGAG.G.A.AAAGTAA.GA.G.AGAG.GAGAGAG.AGA.GA.GTGT.GTGC.GTTGTT.GGGGACCTTGAAGG.TGAGAGT.TGA.A.A.AGTT.TTTGGAAGCGT.C.C.T.AA.C.TTTCCAA.ATATACCCT.TA.CA.A.G.AACCTTCG.AAGTCATCGAGAAGGTTACT.ACTCTCTATCAC.GTCGT.AACAAAC.AAATGGGCTTTTAATTGGGC.C.TTTGAAATTGAAAGTTGAA.TAA.TTTCA.AAATTTTCGTAACAAACAAGC.GGGCGTTTATTCACATT.TTCTCCCGCT.TAA.TC.AAAT.CATAAAATCCCCGCCT.ATCTTCCCGCCATTTGATA.TCTATCGTACAC.GTGT.CT.CT.AA.AT.TC.T.CAA.A.GTAAATACC.AATCG.CACGGAGA.CGAAGCAAGG.AAGTGCATCTTCTCCTTCTC.TTCTCGG.TTTCA.A.GAGCT.TTCG.T.CATTTA.GATCTGGG.TTTTGTACA.TCACCAATGGC.G.GAATTTACTA
JJ=   467  MV=                AC.ATGCTAA.AGAT.AAAACCAAGCTAGCT.ACCAAAAACAAAAAAAA.AG.AT.AAACCAAGC.TAATGAT.G.AGTCTTTT.GA.AAATAACA.T.AGTTTCA.CATGTAACT.T.A.A.C.ACACACAAAAATATGTTTATAAT.G.A.CCAAGA.AATAAACTGAA.A.T.AAACTGA.AA.T.AAAC.TAAGGGA.AAC.TT.AAAT.GATT.TCTTAG.GACATA.TACATGA.TGAAAAC.TGA.A.A.ACGA.ACAAATGCTAG.G.A.A.GT.G.CATTAGC.AAACAAGAG.AT.TC.T.T.AGGAAAAC.ATGAATAACTTAGACATTTT.GGTAAAGAACTA.AAACT.CCCAAAA.GTCATTCTTTTTGGGCATAA.T.CTATAAAGTTTAAGAACTT.AAG.AATAA.ATAAATAAATCATAAAATAAT.TGAATACACAGTAAAACTAAAATCTACA.TCT.CT.TGAT.AGTTAAAAAGAGAGTT.GTGATAAGGTGGTGGGGCC.TTTCATTTGGCC.TTCT.TT.TT.TT.TG.AG.T.CCA.T.ATATAGAGA.AATTG.GAAGAAGT.TGATCAAAAG.GTTCAAAACAAAACCACTTT.TCAAACA.TTGGA.A.CTATC.TAAG.T.ATTGAA.CACAAAGA.TGGCCAAAG.TGTTGACACTA.C.TTGTTCTTCG
JJ=   468  MV=                AC.TACTCAA.AAAA.TTGTGTTGGAGTTGT.TAATCAGACAAAAACGA.AG.AT.TCAGCGCGA.AGATAGA.G.ACAGTGCT.CC.TATTACAT.A.CTCCTGC.ATGCACTGA.T.T.A.C.TTCATTTTTTTCCTTGTTTATTT.T.C.AAGCAC.TTTATTGGTTT.A.A.TAATCTA.CT.T.TATC.ACCTAAT.TAC.AT.TGAA.TACG.TGTTAA.CTTGAG.CTTAGAG.TCTTCAT.ATG.T.T.ACTT.AGTTCATTCGT.T.A.T.GA.G.TTTAAAA.CCCTCTCAC.TC.AA.C.C.TGTACTAT.GTTTTGCATAGTTGGCTAAA.CATGAGATATCT.TAGCA.GAAACTG.AGAACACTTGTCAAGTTCAA.C.ATTTGCGGATATACAAGTA.ACG.AAAAA.CAACACTTGAAATTTAATGAA.AAGATGTTAGAAAGTAT.AAAACATTAA.TGA.AT.ATAA.CATCTTAACGTAACAC.ACCTATATTTTCCATTACT.TTATATAACCCT.CAAT.AA.AA.TA.GT.TT.A.TAA.A.TCTACACAC.AAAAC.CTCATCAA.AAACCATGGG.AAAGCCAAGAAGCGTGTCTC.CGACCAT.CTTCC.T.CCTAG.TCAT.C.CTCTTG.GTGACCGC.CGGAGAGAA.GACGGAGGCGA.A.GCCATGGTGG
JJ=   469  MV=                AA.GAAAGTA.GCGG.CTAGATTTCAATGGA.GTTAGTGTGTATAGTGG.TG.GG.AGAGTCTGG.GAGCTGA.T.GGTGAGTG.TG.CCAGATTC.T.TTTTAAT.ATGAGACAA.A.A.T.A.TTATTCTTTCTATGCTTGTTTAC.A.T.CTTTTT.TTCAACCACTA.G.T.AGAAACC.TG.A.ATAT.TCTCTCG.ACT.CT.GTTT.AGAT.ATGATT.CTGATG.TAGTTGG.CATATCT.TGT.G.T.AATC.CCTCCACTCTC.A.A.A.TT.T.CTAACAA.TTCTTAATT.TT.TG.G.G.TTGAAACG.GAAGTAATATTTTGTTCTTC.CATCTAACCAAA.GGTCG.TATATTT.GCAAACCAATTGAAGTAGAA.A.TTAACTTAAACCGGGAACT.GGT.TTAAG.AGATATTAATATATGACCGAA.GACATTGGGTTTAAAAA.GTCAGAATAA.TAA.AA.AGTT.GGCGTAGTCTAAACGC.CGACCCAGAGGCCCTCTCA.TACCTTTACCAG.TGCC.TA.TA.TA.TA.TA.T.ATA.T.ATATAAACA.GACTA.ATTACTAT.TCCCCATCGC.ACAGACCCCCCTAAGAATCC.GAGAGAG.AAGAA.G.AGATA.ATGC.A.GATCTT.CGTCAAAA.CCCTCACCG.GCAAAACTATA.A.CCCTAGAAGT
JJ=   470  MV=                TG.AGAGCAG.CAAC.TACATCAAAAATGCT.AGCTGAAAATTGTTTAA.AA.AT.AAATAAATA.TATTAGT.A.ATTTTAAA.CG.GTCCAAAA.A.AATATAA.AACAATTTT.T.G.T.A.GTTATTATCAAACGATAATAACG.G.C.AATCGT.GTTTGCAAGAG.A.A.TCAATCA.AG.T.TTTT.AATGACA.CAT.TT.TAAA.TTAA.TAGTTA.TATCCT.ATTTAGC.ACACATG.TTT.A.A.TCAT.TTCTAAAAGTT.C.T.A.AT.T.AATAATG.AATTTGGTT.GT.TG.C.G.GTGGTCAA.GTGATCCCTGACAGGCTGCA.AAATCCACATTA.TTGGG.CTGCATC.GTGAAAAGTGAATGGTCAAA.T.GATTCCCTGCATAGGCTTA.TAG.TATTA.AAATATGATAATTATGTTTAT.TAGTTAATGTATTCGAA.AATTTGTTTA.ATA.AA.ACGT.GGCCAATATGTTTATT.AATACTAGCAATACTCAAA.CCCTCAATGGCA.AGCC.GA.TT.GA.TA.GA.T.ATA.A.ATAAGCACA.AAGGC.TTGAAACT.AAAACATTCA.TCACATCCTCACGCACATAT.AAAGAAA.TCATC.A.CAAGA.CAGG.A.GTTAAA.AGAGAGAC.ATGTCGACT.TCATTCACAAT.G.ATCGGTGGTG
JJ=   471  MV=                AA.GGTCCCG.TTCC.ATGCAGAGTCACACG.AACTGCGTTCTGCAAAT.AA.AT.AAAACATCA.GATGTAC.G.CTCCAAAC.TT.ATATCTGT.G.TAACTGT.AACCTCTGA.A.A.C.T.GAGTCACGTAGCAAGTCCACTCG.G.T.ATCTCG.ATTTTAAGCTT.T.C.ATCCACT.AA.G.GCGA.ATACAGT.AGC.AC.GAGA.TATG.GCCACT.CGGGAA.TGGAGGT.TCAGATT.CTA.T.C.TCTT.AATCGGTGGTC.C.A.T.CT.T.GGCTTCT.GCCTCTCAT.TG.TT.G.A.AGACAATC.GACCTTGTGTCAAGTTTTAT.CTGTTTTGCCCT.GTTTT.AATTGTT.TGGTTGTTCTGTTACTCTGT.T.TCCATCTTTGGTTTTAATT.TCT.ACGAC.GACAAAAAAAAAAAAAAAAAA.AAATTTAAAGTCCGCGT.TATAAAAAAA.AAA.AT.GATT.TTTGTTACAAATTACT.AATTAGGGAAACATTATTC.TAATCATTATAT.TGTC.CT.TG.CA.AT.TT.A.TAA.G.TAAAAACAT.TTCTT.TTCTGGTC.CACTCGTTTT.AACTTCCGGCGATCGATTTT.CACGGCG.AGAAA.T.GTTGT.CGGC.G.CTTGGC.TTTGCTTT.ACTCAGCAT.CTTCGCGATCC.T.CTTGTCGTTA
JJ=   472  MV=                TC.AACCTTC.TTTT.ATGGGTTAAACCTTT.TCATTTTATCAAGCTTT.AA.TT.AATTAAAAA.TCACAGA.T.TGAAAGGG.AA.ATTAAACG.A.ATGACGA.GAAAAAAAC.A.A.T.G.TATCTGCTGCTTACCTGAGGTCG.G.T.CATTGG.GTTCATTGCAT.T.G.ATCCTAA.TA.T.ACCA.AATTTAT.GGT.TC.ATAT.TCAA.TTTTAT.ATTTTT.AGCTAGC.TCCAACA.AAA.A.C.AATG.TTTCCGTACAT.T.T.T.CG.T.TGTCAAA.AAAACAAAA.GA.TG.A.T.TCATGACC.TCTTAATTAAAGTGAAATCC.GGACTCTGACCA.TTAAT.TAAGGAA.AAAGTAGAGAAACTCCGGTT.T.GATAAATTAATTAAATAGA.AAT.TCCGG.TTTGACCATTAAAATGAAGAG.AAATTCCGGTTTTCAAT.TTTAGTAACC.TTT.CC.GGTT.TTGGTTGAAACACCCC.AACCTTAACCAGAAGCTTT.GGATCTGACGTA.AAGG.GA.AA.AT.GT.CT.A.AAA.C.CCTACCGTT.CGCCG.GTTCGAAT.TTTTCAGACA.AGGTTTGAACATAAATTCTA.ATTTCGT.TGCTC.G.ACAGC.AATC.T.CGGACC.AAGTGGAA.ACCGAAAAT.GGCGGCGAATG.G.GTACAGTTTC
JJ=   473  MV=                TA.AACTGGT.TTTT.TTTTTTTTTGCTTTA.AGGTTTTAATTAACCTA.TT.TA.AAATACAAT.TTGATAT.G.TTGAAATT.TA.AAACATAT.A.TTGTAAA.AATAAATTT.A.C.A.A.GAAATCTTTACAAAACAAGATTG.G.A.CCATTT.TGTTGTTTTGA.A.A.AATATTC.AA.C.TTGC.TCATTTT.TAG.CA.TTGA.CTTG.AACTTA.TTCAAC.ATAAGTA.TCACTTA.ATC.A.C.TTTA.CTAATTCAACT.G.A.T.CA.A.AACTTCT.TTTTTGGTG.GG.AT.A.T.TCAACTGA.TCAAAACAGTAAAGGTTGAT.TATTAGTTTGCC.TTA.G.AAGTTGA.AGATCATATAGATGCTAGTC.A.AATTAGAAGGGGCATTTTG.GTA.ATTCA.GTTGTAGAATCGTAAGACAAA.GGTGAAAAGCATAATGC.TATTTTCAGG.ATT.AT.ATAA.CACATCAACAGAGGAT.CCAAACTTTTCCCAATTAT.TGCAAGTCAATC.GATT.TG.TT.TA.TC.TA.T.ATA.A.AGCTCCCAA.ATCTC.AAATCTCA.AATCTCAAAT.TTTTTATTAAACGCCTACAT.ATATTAC.TCACA.C.TTGTT.TTCA.G.ATCATA.AAGTTTTT.TCTTGGATT.TATATATAATG.C.ACTAATACAT
JJ=   474  MV=                AC.ACACCCA.TAAG.ATAAGATCGTATTTA.TAAAATAAAATAAAAGA.AG.GG.TCAGATTCA.TAAATGG.T.TTATTAAA.CT.TTATTAGA.T.ATTTCCT.CTGTTTCTG.A.T.T.A.TATGTAGTTTAAGGACTTTTTTA.C.T.TTTTAC.AAAATAAGTGT.T.G.TTTTCAT.TA.T.CTAT.GCAAAAA.TTA.AA.TGCA.TTTA.ATAAAT.TTTGGC.CAATTAT.ATTTTAC.AGG.A.T.AGTT.TTTTATTGGTT.G.A.A.TT.A.GGTGTAG.TTAATGATG.TT.TT.T.A.TAGAAAAT.AGAGAAACTAAATGAGATTT.TTGTGTTTTTTT.AATAT.GTATGAA.AAAACCTTAAACTACAAATA.T.AATTAATGAAATAGAGGGA.GTA.TTAAT.CTATCTTTCAGATTTTTATTT.ATAATATATATAACAAA.ATAAAATTAA.TTT.TT.AATG.ATAGAAATTTTTACAA.AACCTTTTGCCTTATTTTT.TAGTTTGTCACC.ATTT.GA.CT.TA.GT.AT.A.TAT.A.TAAACACAA.GCACA.TATCCAGA.ATATTTACTC.TTGAACAATATCAATCAAAC.AACAAAT.CATAT.A.CAAGC.AATT.A.TGGTCA.CAAAAACA.AAAACAATG.TCTCTATCATT.G.ACACTCCTCC
JJ=   475  MV=                TC.TTCATCC.GAAA.CAGAGTGGATCAAAA.TTTTATCAAATTATTGA.AG.GC.GGAATTTGG.AATGGAG.C.AGTAATCT.TG.TGCTTCTC.A.TTCCATA.GATGGAACA.G.A.C.C.AATGAACGATAGCCACGTCGGAT.G.T.GTGTCC.ACCAAGCAGTA.T.T.TAGTTAA.AT.G.TGGC.TTGTTTC.GTT.AA.GCCT.TTGG.TTCTAA.CTTCCT.AAATTTC.TTACGCG.TTA.T.T.GGAA.AAAGTAGGTGG.A.C.C.GT.A.TCACATG.GGAACAGAG.TG.GA.T.C.TGGCCGGA.CTTGCGGCTATTCGAATGTT.TATAGATTTTTT.TCTGT.CTTAAAT.GCCTCATAAAATACATAGAA.G.CAATGTTTTCTTCAACCCA.AAC.TAAAC.CAAACAAAATATTTGGATTAA.TATTGACCGGTTCGATT.GAACGGTCCA.GTT.AG.AAAT.TTGGGCTTGTAAGTAT.GTAACTTATCTTTGGGCTT.ATAAAGAAGCCC.ATCT.CC.AA.AT.TA.GCGT.TTC.A.CCCTCACTC.ACTTT.TCCGGTTT.CAACCATTAG.CACAAAAAATCTGAGCTCCG.ACCAAAA.ATTGG.G.GAACG.ACGA.T.GGCGAC.GACTCTTC.AGAAACTCT.CCTCTCAAATC.C.ACCGACTCTC
JJ=   476  MV=                TC.CATTCAG.TTTA.CTATTTGTCATTCGT.TTTGAATACATTTGTTG.AA.TA.CACAAAATT.CCTATCT.T.TTATTGAT.TT.ATTATTTA.T.TTGATTC.ACATATCAA.T.G.T.T.TAGCACGTTTTGAACAAGCAAAG.A.A.ATAACA.GCAAAAGCTGG.T.C.AAGAGGG.CT.T.TGGG.CTCTATC.ATT.CA.CCTA.AAAT.CTCTCA.CACAAA.AGATTTG.ACAACAT.ATA.A.A.ATTC.ATGGTCTCCAC.T.G.A.AC.A.TGTACCT.CACTATTAA.AT.GA.T.C.CAAAAAAT.AACAGAAATATTTGGTAAAA.TTATTTTTTATTAGCCCT.TATTTTA.ATTTATCTTGTCACAGATTC.C.TATTTCCAACACGATAAAG.TAA.TAACT.AAACAATGTTCCGTTATAAAT.GTCAACGTCACAATACA.CGTCAGTAAT.CCA.AT.TATT.AAAGCCAAAAGTTTAA.CCAATAAAAGCTCACCACG.TGTAAACTGGCA.TCTT.CT.TC.TT.CT.TC.T.ACT.T.CTTGACTTC.GAAGC.TTTTGTTA.GAGTAAAGAA.CCAGAGAGAAGCCATGTCTG.TGAAACT.AAACC.T.ATCTT.CCTC.A.ATCCTA.TTGATTCT.CTTTGCGGC.GGCGGCGAGTA.A.AGAGATCGGA
JJ=   477  MV=                TT.CGATGTA.TTAT.TCTTTGCTTACTCCT.ATGCTTCATTGAACATA.GC.AC.ATTTATTTT.ATTCCAC.T.TGTGATCA.TC.CATTATAT.A.AACCATG.ATTGCAGTT.T.T.T.G.GACTAAAAGCTAGAAAAAGTTGT.A.T.TCTTTA.TGGTGTAATGT.C.T.TAAGAAC.AT.A.TTTT.AATGAAG.GCA.CT.ACTT.GATT.TCTCTT.GGTTGT.GGTCTGC.TCTGTAC.CAA.C.T.CCAA.CGACAAAAACG.T.A.T.AA.T.ATAGAAT.AATAAACAA.GA.AA.C.A.ATTGTTCA.AAAAGACACTTTTATTTGAA.AATTATACGGTT.TTAAT.GTTATTG.TTTAATTGATTCAACTCAAG.A.GAGAGAGGACCAAAAGAAT.ATG.ATCAT.GAATCATCAAACCATTAACTC.TTAACCTTTCCCCTTAA.AAAATTCCCA.ATT.GA.TAAG.AGAGAATCAAAAGCCA.AAAGTAGAGTTAACCAATA.TTATATCTAGAA.AAAG.AA.GA.TT.GT.AA.G.ATA.A.AGCTGATGA.AATTC.ACATTGCA.AGAAGAGAAT.CTGCTTACAAAAGAAAGAAG.GCAGTGT.TAAGT.C.TCTGA.TTTC.T.TCTTGA.TAACATTA.CTACTATGT.ACAGATTCAGC.A.ACACAGTTAT
JJ=   478  MV=                TG.GGGTCGG.GAAC.CCAGATTGAAAAAAC.AGCGGATACTGAGGGAA.TT.GA.AGAAGAGAG.ACAAAGA.A.AAGCTGCG.AT.GAATCCAA.T.CCCAAGA.ACACTGGTG.A.A.G.T.ACAACACAAGCATCAATCTCCTT.G.A.AGATTG.GTGATGATGAT.G.A.TGATGAT.CA.G.GTTT.ATTCGCC.ATT.TG.TGTT.TATG.CAGAGC.TATTGA.AAGAGAC.ATCTCAT.TCA.T.A.TAGA.CCGCAACGAGA.A.A.C.AG.T.GATGATT.TGATTTCAC.GT.CG.C.T.GAAGAATC.TCTCATTACCGAAAAAATAT.GTGCGCCGGTGG.TTTTT.CCCCAAC.CAGAAATCACGCCGGTGGTT.T.CCAATTTTGTATTATTATT.TTT.TTTTT.TGGTAATTTCCCCTAATTTGA.ACCTTCTTAACGAGACA.AAAGGTTTGT.TTG.TA.ATTA.TATGGGCTTGATTAAA.AACTAAGCCCAATTAAAAATAAAAAAGCCCAT.GAAA.AA.TA.GA.AT.CA.T.ATA.G.TCACTCACG.TGTTG.ACTCTCGA.GTCATGTCGG.CGATTTCTTTCACTCTCCAG.TAAACTT.CACCA.A.GTCTC.TTCT.G.CTGAAA.TCACGGTA.ATGCAATTC.TCATGAACCTT.G.ATTTTGTTTC
JJ=   479  MV=                TG.TTCTAAC.TTTC.CATATTTTCTTATTT.TGGTTTTTTCCATTTTA.CA.AA.AATAAAATT.AAAAAAA.T.AGAAAATA.TG.AATAATTT.C.ATAAATG.TTAATTAAT.G.A.G.A.TGACTTATAATGATTGGTTGTAT.A.A.AATCCT.ATGTAGACGTA.C.T.AAAAAAA.AA.T.AGTT.TTGACTT.TTT.TA.TAAT.ATAG.ATTAGT.TGTTTT.TGATTTA.TTTAATT.TCT.C.C.TAGA.TCCATTAAAAG.A.G.A.TG.C.CCTTAGA.TCTTAGTCA.AA.TA.G.T.AACATCAT.GTATTTCAAATCTAAGGAAG.GAAATTTATCTT.ATGGG.TTGTCAT.ATTGCTGTTAAATCAAAATC.A.AATATTTTTCTTACCTAAA.TAA.ATGGT.CAAATTATCAAAAAAAGAAAA.CAATGAATTGTTTGACA.AATTGCTAAT.AAA.TT.AAAT.CATTTATTATGGTACA.TAATCTGTAAGTATTTATT.TTTGAAAAACTT.TTCA.GC.AT.AT.AT.AA.A.TCT.C.ACGTAAATT.CCAAA.ACACACAA.AACAAGAAAA.ATGGTTGCTTACGTCGATAA.AAACTTT.TCATT.G.GCTTG.TTTT.T.TGGTTT.TACTTCTT.TTTGTTGAC.TCATCGTATGC.A.AGGTTTAATA
JJ=   480  MV=                CG.TTGGAGT.GTAT.TTTAACCACACAAAA.ACCTTGTATTTTACATC.AA.AG.AATCGTTAA.ATTTGAA.A.AACAAAAT.GC.GGAAAGCG.G.TAGTAAT.ATTCTACAC.A.T.T.T.CACAACCAAATATGACTATGATA.T.T.TAAATC.TCAAATAGCTG.A.A.AGACACA.AT.G.GTAT.TTTAATA.CGA.AA.CAAT.TTTT.AAAGAC.CAGAAC.TTAAATC.TAACTAA.AAA.G.T.AAGA.CTACATCGAGT.T.G.T.AA.A.CAGCGAA.TGAAAATAA.TT.TT.T.T.AATTTACC.GGTCGATGTAGAAAATAAAA.TTTTTTAATTTT.TTTTC.ATCTGGT.CGATGAGCAAGTGTCCCAAA.T.TGACAGAAAATAAAATATG.AAA.ATATT.CTCAACTTGCTCAATTATTAA.TCATGAAATAATATATA.AAAGCTTGAT.CGC.CA.GATG.ATCTTAGAGACGACGA.CGTAAACCATGTGCACGAC.TAGTTAACTTTT.ATTT.GT.TT.GT.GC.TA.T.ATA.T.GTGGGAACA.GCAGG.AAACGAAC.ATCATATCAT.ACCAAAAATCCTTCACCCAA.AAGAAAA.GAGAG.A.GAAAA.CTAT.C.AAAATT.ATTGGTGG.AATAGCCAT.GGATTCCATCG.G.TAGATTTCAT
JJ=   481  MV=                GA.GACATAT.AGTA.ATTGGTTTAGGCAGA.CGTGGGCTGGCTCGCAA.TT.GT.CAAAGGAGT.TCCAACT.T.TTTACTGT.GT.TTGATAAA.T.TAATGGT.AACCAATTG.G.A.T.G.AAGAAGATCAAAATATTGAGAGA.A.A.ACAGAG.AATGATGAAAC.G.G.TAATAAT.AA.G.TGAA.AGGATCC.AGA.AG.AGGG.ACCC.TTTTGC.AAATGG.AGAAACC.CCAAACT.TGC.A.C.GTTT.CTCTCTTCCTC.T.C.A.TC.T.CTCTTTC.TTTTTCTTA.AG.GA.A.T.AATATGAC.ATTTTCTTCTCTATATTGTT.TTTTTTTTACTT.AATAA.GTCAATG.GACATCCCTCAAAAGCACCT.T.CCTTTTTTTTCCTATTCTT.TCT.CATCA.TCTTTCTTATTATGAACTAAA.ATAAATGTTCAGACAAA.GGAGCCATTT.CTA.CC.ATTT.ATAATTTTATATTACA.CAACTATATGTGTGTTTGT.GTGTGTGTGTAG.CCGT.GG.GGATT.TA.TA.T.ATA.C.ATATAACAT.ATATT.GACAACCT.CTACTACTGT.CATTTAGCCTGCAAAGCCCA.CAAACAA.AGGGC.T.ACACA.AGTC.T.TCCTTC.TCTCTCTC.CCTCTTCCT.CTCTTTAGATG.G.AATAATGGAT
JJ=   482  MV=                CA.ATGGTTT.TTTT.GGATTTGTGGTTTTA.GGACTTTAGGATTTTAA.GA.TG.TTTTTTTTT.TTTAATA.T.CTAGATAT.TT.TTTAATTT.G.TTACTGA.AATTTTTTC.T.T.G.G.TTTTATTATAATATGTTTTTTAG.A.T.TTTTAT.TACTTATAAAT.T.T.TTCTTTT.AT.T.TTTA.TCTAGAT.ATC.AA.TATA.ACCA.ATTAAA.CCAATA.AATTTTA.TGGTTGT.GGA.T.T.TGAG.TATATAAATTC.A.A.C.TT.A.TATAAAT.ACATGGGTT.GG.GT.C.A.AACTCGTC.TATTAAAATCTCAAATCCAT.GTGGGTTTGGGT.AAGGT.TACTCAT.TTTGACATCTTTGGTTAAAA.T.AGTTACCTCTAGTTTTGTT.TCA.GTCCC.ACATCTCAATTTGTTTTAACA.CAGTCATTTCGTCGAAC.ACCTCATATG.CGT.TG.TTGT.TGTATACTAAATTACT.AATACTTTAAACAAAGACT.AACAAAAATGGC.TTAA.TT.CG.AT.AA.TC.A.AAA.C.CACTATTTG.GATCA.AACGTTGA.CTAATCTCAC.TTAAATCACTCTTCTGTTTT.CCTCTAATGACGG.ATGAAGA.ACAG.A.GTTAGT.TTTCAAGG.TTTATCCAC.AGATCCACTGA.A.ATCAACAATG
JJ=   483  MV=                GT.GTCCGGG.TGAC.AAAAGAATCTGATTT.TGATATGTTGTGGACAG.AC.GG.TGGTGAAGC.GTGGGAT.A.GCTATGAC.GG.AGGCAACA.G.ATGCTCT.GATCGGTCT.G.A.T.C.AAAGAACATGGTCGTTGGGTCGA.C.C.CGCCCG.TGGCTGATGAG.T.A.GATTTCA.AA.A.CGGA.GAAAGAT.GGG.TG.GGCC.ATTC.TTTGAA.AACTGT.GAGAGAA.GATATAT.ATA.T.T.TGTG.TGTGTATATCA.T.C.T.GT.T.TGTTGTG.TATTGCATC.AT.CA.T.T.TTGAACAA.ATGTCCAAATCTCTTAAGTT.GATAAAAGTTCT.TAGGC.CAAATAA.AATTTAATATGAAACTTGAA.C.AAGAAATTTGACATTAATT.AAT.CAACT.TATGAACTCCTCCTAATATAA.AATAGAATATTATTACA.AATACGTAAA.ACG.TC.GTCG.TTCATTTATCTGAATA.TTATATATATATATATATA.TATATATATATA.TATA.TA.TA.TA.TA.TA.T.TTA.C.CCTTTAAGA.AAGAA.AAAAAATC.GAACTTCAGA.GAAAACCTAATGTCCAAAAC.AATCCAG.CGATT.C.ATTGT.CTTC.A.CTTTTA.CGTTTCTG.TAAGCAAAT.TCGTCCTGTGT.T.TCTTGGTTTC
JJ=   484  MV=                TTACATCTCT.TCAA.AAAAGATGTAACTAA.TGCTTCTAAGTTATGAC.TT.TT.TAATTTGGT.CATAAAC.C.TCGAATAC.AG.AAATTCTT.C.ATGGTAA.CACTACTTA.T.T.C.A.CATTTTTTCTTTTAATGTTCTGC.A.G.TTCGAA.GTTCTAACCAA.T.T.CAGCGAC.GT.G.AGTT.ATAAGCA.ACA.AA.ATTC.AACC.CAATAT.GCATTA.CTTTCAT.AAGCTTT.CTG.T.T.TACA.AATCTTATATA.T.G.T.GA.A.AAATATC.TTCCTTTAT.AA.GG.G.T.TTTTAATT.AAATAATACTTACCTAATGA.CTTTATTAATCT.AAAAC.AAACATT.GTGTCTCCAATATGTTAGCC.A.AATGGTCCAAATTTAGTGG.TTA.GAGCT.TAGAATAAAATTGCAATAAAA.CCATTAATCAAAAGAGA.TAATCTTTGG.AGA.AT.CTGT.AGTGAGAACCCAATAA.TCATTAGCATGACACATAC.ATGTCCTACTAT.TTAT.TC.TA.TA.TA.AA.C.ACC.C.AAAACGACA.GGCAA.AAGAGGAG.ACACCAACAC.AAACTTAATCTATGTAATAA.CCTACAC.ATCTC.T.CTCTA.AATC.C.AATGGC.TTATCAGA.TTGATCAGA.AGATGATTCAC.G.ATCAAGAACC
JJ=   485  MV=                AA.TATAACA.ATAC.TTTTTGAGATCACCA.ATTTTCTTATTTTATAA.CT.AA.TTAATTCTT.TCAAGAA.A.TATTTAAT.TC.ACTTTTTT.A.TATATTT.TAACTAAAA.A.A.G.A.CTAGAAGTTATTACTTTTTCTTT.T.T.GACCCA.TACTATTAAAA.A.T.ATAACTG.TC.A.CTGA.ATCGGCT.CTA.AA.TCTC.CTCG.ACTTTC.AACTCC.TACAGAC.ATTCAGA.CAT.G.T.GCAA.CACTCAACGCA.C.T.G.TC.G.ATATTAC.ATAGACCCG.AA.AT.A.A.AAGCTCCT.TGTCCAAAAACTTCATTCAC.CCTCTCATCGTT.ATCTT.CATTTGG.AAACAACTAAACAATATTCT.G.TTTTATTAATATTTTCGCC.TAT.TTAAA.AATTCAATTAGAATAGTGTAT.CCCTCTTCTCTATTCCT.TCAAGCCAAC.TAA.AA.CTAC.ATTGCGTGACTTCTTC.TGTAACCATTTTTCTATTC.CGATCAAACCAT.GGCG.TA.TT.TA.GC.TC.C.GAT.T.TCTTCATCC.TTATC.CATATTCA.AGAATCCCCA.ACTCTCAAGATTCCAATTTT.CTTCTTC.CTCAC.C.GAACC.CACT.T.TTCCTT.CGACCTAG.GATTCAGAT.TCTGAGTATGA.C.CATGAACAAG
JJ=   486  MV=                TC.CAATAGG.AAAA.ATACTGAAATTCCAA.AACAGAAAAACCAAACG.GA.AC.AGAGCAGGA.ACTCACG.G.ACTGAGAG.AG.ACCGTGGA.C.GGTGTCA.CGGCGGAAA.A.T.G.G.TCTTGGACGGAGTTACTAATCGG.C.G.AATTGA.GATTTGAGAGG.T.G.GTAGTAG.AG.G.AACC.GAGAGAA.TGT.TT.CTCT.CAAA.AAAATC.CCCAAG.TGTTTCC.GATCTAG.TGT.C.T.CTTT.TGTCCAAAAAC.G.A.C.AG.T.GTTTAGG.AAACCTAGG.AG.AA.T.G.AATGACCC.GATGGTCCGAATCCGATTCG.AAATTGGTTCGA.ATTGT.AATAACT.AACATACAATATTCCGGTTT.G.AATGATAAGAAAAAACACA.TTC.GATCC.GGTTAGAACAATATATTAACA.GGCCCATTAAAACATAT.GGGCCGATCT.TGA.TC.AACT.GGGCTATTCATCGTTG.ATACATGCGGCCGCACAGG.ATTAAAATCCAG.TTCC.GT.TT.TA.TA.AA.A.GGA.T.AC.TAGTTT.CCAAA.CGAACGGT.GGTTGTCTCC.TTTCCAGAACAATCTAACGC.TTTCTCG.AACAT.C.TTCTT.CTTC.T.TCTTTC.TCGAAATT.ATTTTTCCA.GTAATCAATTT.C.TTCTCTTCTA
JJ=   487  MV=                GA.TCATCTC.CCCA.TGTATATTTTCCTCA.TCGATCGCCCATGATCA.GG.CT.GTTTCTCTT.CCAATTT.T.TATGAGAA.TA.ACTGTGGA.T.TTTTGGT.TTACCATCT.G.C.A.G.GCATGCGATCGCTTTCTCTTAAC.T.T.GAAATC.TCTGCAAATGC.G.T.CTGGAAT.CG.A.TGTT.GGTCGGT.GAG.CG.GGGA.ATTT.CGTCGT.CTATAA.ATCCAGG.GAAAATC.ATA.G.C.AAAT.CTGTTTTGTGC.A.T.C.CA.T.CCTCTCA.AGCTCACCG.AA.AA.A.G.TTTCCAAA.ATTATTTTTCTTTTTTAAAC.TCAACATCACTG.GGATT.CACTGCT.CTCCCGTCATCACCGATTCG.G.CGATTCCGTTCTGTTGGTC.TTG.TGTAT.ATTGAATTTAGTTTCTCTGAA.CCCATGCGATTACGGAT.AAGGCCTAAT.TGA.TT.CGGC.CCATCATAAAAAAAAC.AACTTATTAAAGTGACGTA.AATACCCCCAAA.ACCC.TA.AT.TC.AA.AA.G.AAC.A.CGAGAAATA.TCATC.AGCCGCTC.AAGCTCTCAC.CACAGTTTGAGAAGCGAAAA.TGGTGTC.AGGAT.C.AGGGA.TATG.C.TCGAAG.CGCGTTGT.CGTCGACGC.GCGCCACCACA.T.GCTTGGCCGT
JJ=   488  MV=                CT.TATTTGT.AAAC.ACAAAGCATGCCTAC.CTAATATAATTCCTCTT.TT.CA.TTTTTCTTT.ATCTTTA.T.CTATTACT.AT.TTTATTTG.A.TTTTCGG.CTTCATTAT.T.C.T.T.CTTCTTCCAACATTTTTCCTCTT.T.T.TATGCT.TTTCCATACAA.A.G.CATTGTA.TG.A.TGAT.TGATCGT.TTT.GC.ATTT.GGCC.GTTACA.TGACAA.TGCATAT.TTTGCTT.CCA.A.T.TGTA.GAAATACAAAA.A.T.A.AC.T.AAGAAAC.GTTCATACT.AT.CA.A.A.TAAAACAA.TGAACACATACGATCATACT.TAGAAAGGAGTT.TCGAG.TTTCACT.TCTTAATGAATTTACTTACC.A.TTGCAATATGCAAAAATGA.AAA.TATAC.ATGCATGTACATGTTCCCAAC.TTTTTAATTAAATATAG.GGTAACAAAA.AGG.TT.CTTG.TTCTCCATAAAAGAGA.GTGTGTGTTCCTTTAACTT.ATATAACTCAAT.TCCA.TT.TT.AT.AT.AA.A.TAA.G.TTTCGTATC.TTATA.CAATTAAC.ATACATTAAG.CAGACGAGGTTGATCGATCT.TGATGGG.GAAAA.C.CGACG.GAAG.C.TCATGG.TTCACGGC.CGTTAAGAA.TGTTTTCCGAT.C.GCCGGAGAAG
JJ=   489  MV=                TT.ATAAAAA.TTTA.ATAATATAAAGTTAG.GTAAAGTCAATTTTACT.TA.AG.ATACAAA.A.GGGTCCT.C.TTAAGTGG.GC.TATAGGGC.A.ACACAAA.TAGACTAAA.A.A.G.C.CACCATTTTCAAGAGCCAACAAT.T.G.ACTTGT.CAAAATGTCTA.T.T.TTCATCA.AT.A.AGGA.CACTTGT.TTC.TG.TTGT.CTAT.TCATGA.GAGCCA.ATAGGAC.CAAACTG.GTT.T.C.ATGT.AATGGCCAGAG.A.T.T.TT.A.ATAAGTG.ACAGAGTGC.AT.GT.G.A.GTCCTGTA.ACAATGATGGGTCCCTATCT.GATTATATTCAT.TCTTA.AGTCATA.CAGAAATCAGAATCAGCTTG.A.TGCTTTTTCTAGGTAAACC.CTA.GTTTT.TTAAAAGTATACCATGTGAAA.CTCTGCAAACTCTTAAT.ATTTTAATCT.AAT.AA.AATC.TGTTGTATCATTAAAA.CATGACTTTGAAATTTGAT.TCCTTACCTATA.AAGA.AC.TC.TA.TA.TA.T.AAC.A.ACAACAACC.GAAAA.CACAACTC.CACCAAAAAG.CATCAATCTTTCTCTGATTT.CATAAAA.CAGAA.T.AGAGA.TTTA.T.AAAACT.TCTTGCTT.TTAAAGATG.GCGATTAGATT.G.TCGCGTGTGA
JJ=   490  MV=                TC.AAATATC.CATG.GCTAGTCTGGCAGCA.GAAACTCAGGAAGACAT.CC.AC.CTCCCTTCC.AAGCAAC.A.AAGAAGCA.GC.AGAAGATG.A.AGAAGCA.GAAGACATT.G.C.T.T.TGGTTAAAAACACTAATTCTGCA.G.C.TGGACT.CGAACAACGAA.A.A.GCTACAC.AT.G.TGAA.ACAGCTT.TAC.AA.CAAA.CACA.CCACTT.ATAAAA.AAAACAC.TAGTAGC.TAA.T.G.TGAA.AACAAACAAGA.C.A.A.AA.A.AGACAAA.AACTTTACG.TA.GA.A.A.TATATAAA.TAAACAGAGCAATGATAGAT.TTCAAAGTATTT.AAAAG.TTCTTAA.TAGATATCTATCAAAATGAC.A.GCATACAAAGTAGCATTTG.GTT.TATTC.TTTATATTTTTTTGCCGAACA.AAATCAAAGATTCACTG.CTCCAAGACA.TGA.TC.CACT.TGCTTGATAGATTAAT.TTCTTATATTTTCCTTGTT.TATGCATCAAAC.CAAC.AT.TA.AA.GA.AA.C.GAC.A.TCTCTCTTA.TCTTT.TGATCTTT.CAGGATTCAA.ATGATCATCTTGAAACAGAG.CGTTGAA.ACAGA.G.TATCT.TTGA.G.CCTCTT.CTAAGCCA.AGGTCTTTG.ACAATGGCTTC.C.TCATCCGCAT
JJ=   491  MV=                CT.CGTTATA.TAAC.ATTCGAGACTAATTT.AAAGTGTTAAACGGCCC.AA.TT.TGTATTACA.CGGCCCA.A.GTTAAAGT.GT.TAAACATT.A.CCTCATT.ACCTATGTA.C.G.A.T.TTGTGGAAAAAAAATATATATAC.C.T.ATGTAC.GATTTTGGATT.A.C.ATTTTTT.TT.T.TCTA.GTTAAAA.CTA.AT.TTCA.AGTT.TGAAATATAAATT.ATATATC.TGAATAT.AGA.T.C.ATTC.TAGTTCAAATC.A.G.A.TG.G.AAATATA.TGAACCTCA.GA.AA.A.T.ACAATATC.ATACAAATGAGCCAATGTTT.TGGTCTTATTCA.TTCAT.GATCATT.GTGGCTCGAAAACGGTTGTT.T.TTTTCGTGCAAAAGAAAAA.ATA.ACGAT.TTTTTATTATTAGAATTTCGA.AACCAGAATTAATAAAA.ATTAGGAGAA.AGG.AA.AATA.ATACGAATTAAAGTGA.TCGTACACGTGGCTATCAT.CGACGGAGGAAA.TAGC.CA.TT.TA.TT.TA.T.CTG.A.TCTTCATCA.CTCTG.ATGAGTCT.GAAATCAAAA.AAGCATTTACACAACGAAGA.TCATTAA.TGGCT.C.TCGAG.GTGA.G.TTCTGA.TTCATAGG.TTCTAGATT.CTGATTTCGAA.T.CTCGATTCGT
JJ=   492  MV=                TC.ACAAAAC.CGCG.GTGATGACCCAGAAC.TGAACAAAAGCTCGGGA.TT.TG.ACTTCAAAA.GAATACG.A.ATCGAGCT.AG.AAAGTCTC.T.TCATGTG.TCTCTCCCA.G.A.A.C.AAGAAACTAGTACCATTGTTTAT.C.G.TTCTCG.TCGTTGTATAA.G.C.ACCTGTA.GA.T.AGAT.TTCTCAA.AAC.TT.ATTA.ATCA.AAAAGT.TTCAAA.CTTTTGC.AGTCTAT.TTA.G.T.TTTG.ATTGCATACCC.G.T.G.TG.C.GATTCAA.GGAAGGTAG.TG.AC.C.G.GAGGAGCC.TCCAAAACGACACCGTTGTG.GTAGAGAAATCT.GCAAT.TCGACAT.TTTTGCTTCTCTCTTCCTTG.A.GGAAATTAGATAAAACGGG.AAA.AGAGA.ACGTTTTTAAAAAGGAATAAT.CCCCAAAACGACGCCGT.TTAATAGACA.TAA.TT.AGGG.TTTAAGCTTCTTTTTT.TTTTTTTTTGGTGTATCTT.CGGGATTTCAAG.TTGT.CT.CT.TT.TA.TT.T.ATT.T.CTCCGATCA.TCTTT.TCTCTGCT.GAAGATAGTT.GAGAGAAGAACCTCGAAAGA.TGAGATC.TTTAT.T.GGTTT.TTAG.A.AAAATC.CCTTCACG.GATTCGTCT.TCGTAACTTGA.G.AAACAATAAA
JJ=   493  MV=                CC.CGAAGAC.GACG.TGTCCCAATGCCCAT.GAAACTAACACGGCCTT.TA.CC.GTATTTTCC.TACAGTC.T.GATTCGTT.CT.AGAAGCAA.A.TGCGATA.CGCGGGCGA.T.G.A.A.GAAACACACTGGACGACGCCATT.A.A.CCTGTG.ATCAAATCGTT.T.A.AATTCAA.TA.G.AATC.CTCTTAA.AGA.GT.TTAA.AGCT.CATCTC.CGTCAA.TCAAAAC.GTGAAAT.TCG.T.A.GGTT.TCGAAACGTAC.C.C.A.TT.C.GTAGCCA.TAAAGGAAT.TT.AC.T.C.TCCAGGAT.ACGGAAGTTTTGTTCTTTGT.TACGACGGAGTC.AAAAG.TTTAAAT.CTTTCACTTTTGTCTGAAAA.T.TTCCGGCCGGTGAGAGTGA.TTG.GGGAT.GTAGGGTTTAGCTTATCCCTT.TTCATCAAACCGGAAAT.CTCTAACCAA.ACT.AA.TAGA.TTCAATGAAACCGTAA.TTTTAATGAAAATAATAAA.CCGGAAGCCTTG.AACC.GA.TT.TG.AT.AA.G.CTA.A.TGGACCTCA.CAGTC.TCACTCTT.AACCTGAAGA.ACGAAGAACCGTCTCTAAAA.CTCCGAC.GAACG.A.AAAAT.GAAG.T.CATTAG.CTTCGCCG.CCGTGTCTC.CGCCTGATACC.G.ACGGCACACC
JJ=   494  MV=                GT.CAGAAAG.ATTT.GTATTATATTACTAT.ACTAAAAGTAACATCAA.TG.CA.TTTTCCCAT.TGTTGAA.A.AAACTAAT.TA.ATCTTATC.G.TCCAAAT.GAACATGAC.T.A.A.C.CCATATTTTATTTGCTAATGAAA.A.A.TTGACC.ATCGTTGTCAG.T.C.CATATAA.AT.C.CACC.AATCCTG.CCGTCA.ATAA.CTTT.TATATA.AGTGTT.TTTTTTT.AAATACA.TTA.T.A.ATAT.AACATTCAAAG.A.A.C.TC.A.TACATTA.TCTTTATAC.AA.AA.G.T.AGAAAACA.ACAACTTAAACAAGTCAGTA.AACTATTTTTAT.ATTAA.TGTGAAT.GTGTGTGTGAAGTGATAATT.T.CCGAAGATTTTGTTTGACA.AAG.TAAAC.GGCTAATAATTAAAGAGAGAA.TTCAAGATATTGACTTA.TTTGTCCTCT.ATT.AA.CAAG.TGACAACCCATAGTCA.ACTATCACGGACTAGTCAA.CGAAATCAATTT.TCAG.TT.TA.TA.AA.AG.A.CCG.T.AGAGAGATA.ATCTG.CAACTGTA.TGAACAAAAC.AAACCCAGAAAGAAAAATAT.CACTAAC.CTCAT.T.CAAAG.AGAG.A.ATGGCT.TGTAAAGA.AAAGCCTCG.TGATCTTCAAG.T.TCTTTTGATC
JJ=   495  MV=                AT.TCCTCTT.CAAC.GACTTGTACGAGATG.GGCTTCTTGCGTATGGG.CC.TG.AAGTTTTCT.AACTTTG.A.ATCAAACC.TT.CTGATTCT.T.TGAGAGT.CTTCTCTTG.C.C.T.T.CTCTTCTCATTCATGAAACTCGA.A.G.ACAAAC.TCTCACAGTCT.A.T.ATTCGTT.GT.T.TATG.TTTTAAG.TTT.TA.ACTA.AAAA.TGTTAA.AAGCGT.TCAGTCA.AGGTTTA.GGT.T.T.GGTT.TGGGCCTAGTC.T.T.A.AG.A.TTTTTGT.TTCATGAAT.AT.AA.A.A.GAAAGAAT.AAACCAAAAGTAAAACCTAC.ATTCAAAAAAAA.AAAAC.GATGAAA.AGTCCATACTTGTCGTGTAC.G.ATTAAACCCAATGACGTGT.TCG.TATTA.AAATTTTAAACTGAACCACCA.ATTTTAAACCTTACTTG.CGCTGCATCA.ATT.TT.ATCA.ACACATCAATATTTCT.TAACATTAGGAAATTAACT.TATTAAACAGAA.ATTA.TT.TT.CT.AT.AT.A.ATT.C.ATGTATGAC.TAATC.CCAAGATG.CTCACTCTTT.GGTCTTTAGTCTTTTACATG.CTTTAAT.CTTTC.C.ATCTT.TGTC.T.CTATCT.CGTGGATA.TGGAAGAAG.ACAAAATTCTT.A.CGGAGACCCT
JJ=   496  MV=                TC.ATGTTAG.TTTT.ATGTTTTCTATTTAG.TATGAGTTCTTGACAAA.CT.TA.ACAAGTTGT.AAGTTGT.A.ACAACTTG.AA.GCAAACAT.C.TAAAAGT.AAAAAAGAA.A.T.A.G.TGGAACTGTTGTTATTATGAGCT.A.C.CTCGTT.TTTTTCTTAGC.T.T.CCTATAT.TT.A.GTAT.TGAAATG.TTG.AG.TTTT.GATG.ATTCGT.TTCATA.GCGTGTT.AATTCGA.TTC.C.A.AAAA.TATATATTCTG.C.T.G.CA.C.ATATCAA.TAGTTCTTA.CA.GC.T.A.CTACGCAT.GCCTGTTTTACCAGATAAAT.ATGTATCAGTTA.AATAA.TATTTGA.TTGATCAGAGAAACCATAGG.C.CTAGATTAATATTTAACAA.CTA.AAGAA.AATGTGTTGAAACTTCCACGA.AACTCCGGTTATATATT.AACAATGACC.ATA.TA.CTTT.AAAATATTTATATTGG.ATGAATAAATCCATAATAG.ATGAACACATGA.CCTG.AA.TA.AA.CT.CT.T.CTT.G.GTCTTCGTT.TTATT.CTTTCTTG.TTTCGATGCC.TTACGAGAAAGAGCTCGCTG.CTGCTAA.GAAAG.C.CGTCT.CTCT.A.GCTGCT.CGTCTCAG.CCAGGTTAG.TAACCACATAT.G.TCTAATTTAT
JJ=   497  MV=                TG.TTAAAGT.GGAA.GTATATAAACCACTT.TGAACGTTTTAATCATA.TT.TT.CCTTTTTTA.CAACCTC.A.ACAAATCG.TC.TTGTCAAA.A.GAATGCA.GAATAAATT.A.G.T.T.TTTTTTTTTTTTGTTTGGGCAGC.G.G.AAAACT.TTGGACCGAAT.G.A.GGGTTAA.CA.A.CAAA.AGAAAAA.CGA.GA.GCGT.TAGC.TTGTCC.ATGATT.GATCAAT.GGTGTTG.GTG.A.T.TCGC.TCTAATTTTAG.C.C.A.CA.A.AAGCAAT.GTCCCTACA.TT.AC.T.A.AATTTGTG.GCAAGTGTAATGATAGATAT.ATCATATAAAAT.TATAA.ACCAATG.TAAAAACAAACGATTAAATA.C.TTGATGTGATGGTTGCTGC.ACC.AACCA.CGTGACTCCCCGAAATGGTTG.TTCCACACAAGCAAATT.TGAAGAGAGC.CTA.CTCAACG.TTAAGCGACTTGTAAA.AATAACAAAAGGGCAGTCT.AACTTTCCTTTT.CTAA.TG.AT.TA.TA.AA.T.ATC.C.TTTTTCCGT.AAAAA.GAAATTAA.AAGAAAATGG.GTTCGACACTAAAGCATCTG.CTTTTGC.TTCTA.C.TTGTT.TTGA.T.TCGTCA.TGTTGATT.CTGCTGCTA.TAGTCAAGTCT.C.TTCCTGGTTT
JJ=   498  MV=                AA.AAAAGAA.TCAT.AAACAAAGCCCCAAT.AGTAGTAGCAATCTACT.GA.TT.TAGTATCAT.CAAAATG.A.TGGGACTT.GT.GTAGAACT.GTAGAAGCT.TCCCTGACA.C.A.C.A.TTTTGTAAATTTTGAACGGTTGA.A.A.TTAGTG.ATGGCCTCACT.C.A.CCCCTCT.CT.T.GTAC.TTTCACA.TTT.TC.TCTT.CAAA.GAAAAA.AAAACA.ATTTTCA.TAAACGT.TAT.C.A.ATTT.AAAAAATCATC.A.A.T.GA.A.GAAAAAA.GCATATAGA.AT.TG.A.C.TTAAAATA.ATTGATAGAATAGCTTATCC.GCGATTTATTAT.AAGAC.TGCATCC.AAACACAGTTTTTTTTTTAT.T.CTTTGATAAATCAATAAGT.ACT.GCAAA.TTTTTGTTCTTTATAAAAAGA.AGTAATCAACAGTCAAC.ATTCGCTCTG.TTT.TC.GCTT.CCAAATAAACAAACAA.ATAATTATAATTCTTTCTT.ACAAAAAAATAA.AAAG.AT.AT.AT.AT.AA.A.TCT.T.TCGCACTCT.CTCTT.TGCTTGTT.GGTGGTGCAT.ATGTAGTAAGTAGGTTAAGC.TTAAAGA.ACTGA.T.CGGAG.AATC.A.CAACCA.TGGCTAAA.TGTCACCGG.AATAATATCGG.A.TCTCTCATTC
JJ=   499  MV=                TT.TTCCTGT.TGTG.GATCTGTTGGGCTCT.TTGCGGCTTTGCCTATT.AG.AT.TTAGACGTT.TCGGCTT.T.GTAAAATT.TT.CTTTCTTA.T.GCAACCA.ATAGCAAAT.C.T.T.T.TAAGAAAAAAAAAAAAAAAAAAA.C.C.CGTAAT.TAATATCGTAA.G.T.TTGACTT.TA.T.TTGC.TTATATG.CCA.GC.GTCA.AATC.CGATTG.AGCACG.TATAACA.ATATCCA.AAC.A.A.AAAC.TAATACCATTA.T.T.T.AT.A.CATACAT.GTTGCATCA.CG.AT.G.A.AATAAACA.CCTTAATGGCAGTTTAAAAG.TTTGTGTGTATC.ACCAG.ATCTGTT.ACCAACACGTAAATCTATTA.C.GAGATCTATTACGACTTAC.AAG.AGAGA.AACAAATTGTTTAATAATTCA.AGTTGGATTGCTTTCAA.GTAGTTAAAG.TGA.GT.TGTG.GAAATAAAAGAGGATT.GTTTAATGGTTCCTCGGTA.GGAGGCAACACA.TAAA.TA.TA.TA.TC.AC.G.AGT.G.AGAGAAACT.GGATT.TTTTTATG.TTCAAAGAAA.GAAATGGAAATGATAATCAT.CTCTCTC.TGCCT.A.GCAAC.AATC.C.TAGCCC.TTCTTCTC.CTAAAACAA.TTTCTGAATCG.A.ACGTACACTG
JJ=   500  MV=                AT.CTTGCAT.GAGA.ATTCGCTTGGCAAGA.TGTTCCCAGATTTGAGC.CG.AG.AATGTGCAG.CTGAAAA.A.CAAATGAT.CC.CTTGTCTC.A.AATGGAA.CTTGACAAA.A.C.A.C.ACATGTTGGATTGAGATTCGATG.A.C.CAAGAG.CACATTTGATC.A.C.ATGTCAC.GT.T.GAAG.TTGGTTT.TAT.GT.TTCT.AAAA.ATAATG.CCAAAC.AATAAAT.GCTCGAA.ACT.G.A.AGTC.CACCTACAAGT.T.T.T.AC.G.AGTAGGT.TTGTCATAT.CA.TA.A.A.AAACAAAA.TCTACGCTGTCGATGAGATG.CAATCATGCAAG.GTCGT.TTTAAAA.TAATCGTTTGTTTGTGGAAG.A.CGTACTTTAGGTAGTCTTT.GAA.TAATT.ATTTCACAACTAGTTTATATT.TTCACAAATTTAATATT.TAATCTTGCA.ACC.AG.CAGC.CTCATATATAACAATA.TAAATATACATTTTAGAAA.AATGGCCAAAAC.TTGT.AT.AT.AT.GA.AA.A.AAG.C.CAAGTCCAT.CGCTA.AACTTACT.GATCAGCATA.GCAGTCTGTTCATCTTCAGA.GGTCAGC.TCTTT.T.CTCTT..........................................................
