# Supplementary material for: Multiple Alignment of Promoter Sequences from the Arabidopsis thaliana L. Genome
Source: Genes (Basel). 2021 Jan 21;12(2):135. doi: 10.3390/genes12020135 (PMC7909805; doi:10.3390/genes12020135)
Supplement: Supplementary file 1 [file genes-12-00135-s001.zip › Multi4.txt]

JJ=     1  MV=                TACACTAAGCACTA.AGCA.GGCA.AGAAGCAACG.TT.A.TTATGAATATC.T.TAA.CGTTT.CGTTAAGA.AATGT.ATATGCCGT.CAGCTTTGTGACGATTATGTAAA.GTGAGGGA.CTTGTTAAGT.ATTT.CAACAAAAGCATAC.AAATACA.GTGAAA.TGGGCCAA.TT.T.CGTCAACTTGTTGGGAAAGTAGCCAATACCAAACT.AAA.C.TCTA.GTTTATTGG.TAAG.ACTC.A.ACT.AATTGTAACTT.CGTG.AGGTC.TA.TTATTTTATTA.TTT.TCCAAATCAT.GATATTATCGAATC.AAAT.T.A.AACATTGTATTA.AT.AAAG.TA.CGTAAAATAGTTACAA.CCTTTTTTTTTTGGCAATTAA.G.AATG.A.A.ATG.TAA.A.GCCAAAAAATCAACGTGT.AATTAAATATCAACGGTCAG.GATTGATATAGAA.TAG.T.CTTTCCTT.TGACTAAGTC.TTAATCAAAACAC.AATCAAAT.AAA.TATATAAAGAACTAACG.AAGGC.AAATGC.TTTT.T.TCTT.T.CTTACAAT.CTCACGGA.GTCTTG.TCT.TTAGACAC.ACACAA.AA.ATGGC.TAACCCCAA.CGAGTGGT.CTCA.GTTC.TACAACAAT.AACCAAACCTTCTTCACAAC.TTCTA.A.AAA.
JJ=     2  MV=                AAAACTTTCCAAGC.ATAC.AAAA.ATAGTTTAAA.AA.A.ATATATTTTAT.T.CTA.ACAAA.ATAAAAAT.TTACA.AATAGATAA.GAAAAAAATCCAAATAATATAAA.ATAAAAAT.GATAAGGAAG.AGCT.GGCGAATTCTG.TT.ACAGCAA.TAAAAA.TATTTCTA.AT.A.TAACTAATGTATTAAACGAATAACATTTATCAAGA.AAT.G.AATT.CAAACACGT.AAGA.GTAT.T.ATC.AAGAGATCGTT.GATG.CATGT.CT.CTCGCATGCTC.GTT.AGGTTTCATA.CA.CAAAACATAAA.CAAA.T.A.AATAGAATGTAG.TC.ATGT.AC.TTATTCATTGATATCA.TATTATATAACACAGGATCAT.T.ACAG.A.A.AAT.CAA.G.AAAATGTCAAACACAATA.TAAGATGTCAACGAAAAGGC.TACCGAGTCAGCC.GGT.A.ACCTAACA.CTCTTTTAAT.ATTAAGGGACCTA.CATTA.AC.GCG.TGCATTAA.TATAAATA.TACGT.AAACCA.ACCA.T.TTCA.G.ACAAGAGA.GAGAATCG.CATTAA.CAA.AA.AAACA.AACGAA.TC.TTTTG.AGTTTAAAA.CCCTTTTT.CACT.TACC.GGAGAAATG.GAGAGATCGACGCCGGAACA.TGTCC.A.AAA.
JJ=     3  MV=                TAACTATCTTCTAC.TATT.AATG.TTTTTAATTT.TA.A.AAATTGTTCAA.C.TTT.ATATT.ATTAAAGT.ATAAT.AAATAAAAC.CACAAGAAAATTTACAAAATGTA.ATAAAAAA.CCAAGTAAAT.GGAA.GGATGCATTGG.TG.TAGCCAC.ATAAGT.AGGGGCGG.AA.G.GCAACAAAGAAGGAGCCATCTTTATCGCAACTCCT.GAA.A.CTGA.GTCTGACCC.TCTA.CTTA.C.TTC.TTTTATTGCTG.CTCT.CTCTC.AT.TCTTAATTCCA.ATC.TAATAAGTAC.GG.GCTCTGCTAGT.ACAG.A.T.AGAGAGAGAGAG.AG.AGTG.TA.GACCAAGACACACAAC.ACAACACAACAGAGAAAGAGA.A.TTAC.A.T.TAG.TTT.T.TTTTCTTTCACATTCCTC.TTGCTTATTGCTCTTCAAAA.TCTACCTGTACAC.TCT.T.CTCTTTTA.TTGTCTTGTT.TGTATAAATCATC.TCCTA.CA.AAA.ATAATTAA.TATAAGTT.GTCCC.CTTTCT.CTTT.G.CTTC.T.CTGTTTTT.CGCAATTT.TCTCTT.TTT.GA.TTCTC.TTCCTT.CC.TTGGA.ATCCACCAC.ACTCCATT.TGCT.TCTT.CTGAGATCT.GATCTCTCTCCTAGGTGATG.CGCTA.A.ATA.
JJ=     4  MV=                CATGAAAACAATGT.AGTG.ATAA.AAAAAAAACA.AA.T.TCTGTATATAT.G.CTA.TTTTT.ATAACATA.ACAAG.CATTTTTCT.TAGTCGGTTAAAATTTCAAGTGT.TTAATACT.TTTATATAAT.TATG.AACGTAAGTTA.TA.ATCTATG.TTTTTT.TTGGTCAG.TC.C.ATTATTGATTATTCCATTCACACTATATGCAACCT.ATA.T.TCTT.CCTATGAAA.CTTT.TGAT.C.GTG.TGTTAAATAAT.AATA.CAAAT.TT.GATTTCATCTA.ATA.GGTGGGTGGG.GA.CTCTCTAATTA.CGTT.C.T.TTGACATCTACT.CA.TCAA.CA.TTTGGCTAATCTTTCT.AAAGGAATTCCATCTACCGGT.C.ATTT.T.T.GTT.TAA.A.TGCTCTCTTGTAACTAAA.AGTCCGTACCAAACTTGTGT.AATTTCATTAAAC.ATT.A.ATTATTTA.GTCCATTCCA.TGTCAAATATGAC.TTCTA.TG.CTC.TTGTCCTA.TAAATTTT.AAAGC.AATGAG.GATT.C.ACCA.A.GTATACAT.GCATAACA.AATTAA.GAG.CG.AGCAA.TAATGA.GG.GTTTC.TCAATCTCT.TGTCCCTT.TTGC.CATA.ATTGCTTTG.GTCCTTTCCTTTGTCAATGC.TTATC.A.AAA.
JJ=     5  MV=                TGTCAAAAGCCAAA.CTTA.CTTC.TTGCTCATCA.TC.C.TTCACTTCTTT.C.TTG.TTCTC.ATTACTTT.CATCA.GCCATGATT.TACTGCCAAGAAAAGCATTCAGA.AAACAAAC.CAAATACTAA.AATC.AAGAATAGAAT.GT.GTATGAT.CATCAA.CAACAAAG.AT.T.GGACTCTGTTACCTAAAACATGATAAGTAGTAATT.TCT.A.TTCC.GAGTCTAAA.ACAT.GATA.A.GGA.TTTACCTTTGG.TAAC.GAAAC.CG.CAATGCAAGAT.TGG.TCTTAACGAG.GA.AAACACAAGCG.AGAG.A.A.GCTATGAAGACT.GC.GTTT.CC.CAACCCTAATTTTTTT.TCTTTCTCAAAAGCTTTTTAT.A.ATTA.A.A.AAA.AAA.A.AAACCATAATTTTTTAGA.TTTTTGCCACAATTTAATTC.GTAAAACAAAAAC.GTA.A.TTGACACA.AAAAGAGTCT.AAATTTACACACT.GACGG.CA.AAA.AGGGATAT.AATTTATC.GACAA.ACTCAC.AAAA.G.TATC.G.GCGAAGAA.GAGATTGG.ATTCTC.TGT.TT.CAGTT.CCTTAA.GA.GTTTG.AGGAGATTC.TCTGTGTA.TAAA.TTGA.GATGGTTCC.TCCCATAATTTATAAGTATA.AGCGC.C.TAA.
JJ=     6  MV=                TAGCGAACCCACTA.CCAA.AGTA.CTGGAACCAA.GA.C.TTAGTGTTCGC.A.ATG.CCGAG.TCGTAACG.GTTTG.GTAGACTTC.AAAGGATCAGCTAATGACTCTGG.AATTTGGT.TTTGAAAGAT.GAAG.GAGACGAAACA.GA.GTGATGC.TGTTCT.AAGCACCA.CA.T.CTCTCCGAAAGGTAGCAGAAGAAGAGAGAATTTTG.GGT.T.TATA.AGGGTTTTG.AGGT.TTAG.G.GTT.TGGTGGATGAA.GAGA.GAGGG.AG.TGAAGTAGAAT.GGC.CATGAGAAGA.GG.AAGAAGAAGAA.GAAG.A.A.GAAGATAGAAGA.AG.GCTT.CA.TTGCTTCGAATGGATA.AGAAGTGGGGAGATTCTCTGA.A.GTGT.T.T.AGA.AGA.C.AAATGATGGTGCAAGGCG.AAGGGTACAATAGAAATTTC.GTTTTTTTTGAAG.GGT.T.ATTTGGTC.CTTTTGTATA.TAGGCCCATTAGG.CCCAA.AG.TTT.GCATGCTT.TTGATGTG.GCTAG.TGATCC.TCGG.A.GCTT.G.ACACGGTG.AAGTCATG.GCGGCG.GAG.AC.GGAGG.CAGAAT.CA.CAGTA.CCTTAATGT.ACTCTCTG.CTTT.CCTC.GCCATCGAA.CCGGTGGACTCCGTCATCAC.TCTCG.T.GAC.
JJ=     7  MV=                AAGACCTGATCTCC.CGGT.ATTG.CTGGCTTTTG.AG.A.ATCTTTCTTAT.C.CGG.TGCAT.TTCATTGA.TAAGA.ATAATAGGA.TCGTAGTATGTTGTGAGGAAGTA.TTGGCAGA.TAAAAGAAAC.GTAG.CCGTCAACATC.TA.CGTTATT.GGAGAG.GATGAGAT.CA.A.AAGCCAAGATGAGATAGAACAACACCAACTAGGTT.TTA.G.TTGG.CCTTTTATC.TCCG.GCTA.T.ACA.TATCTTCCAAG.TCTT.GTTCC.GG.TTCCATCATCG.GAG.GATAATACAC.CA.GAATAAAAGTT.TAAA.G.T.TTTTTCAACGTT.TT.GTTA.AT.TAGTCATGTGAAAGGT.CATGTAATCTATGTTATGATC.C.TCCG.G.T.TCG.AAA.G.TTCAAGAAATGTTTTGAT.TTTTGGTCCATGTGTTAACA.ACATAGTACTATC.TGG.T.AATTCAAA.ACGACGTAGT.ACTGACTTAATAT.TATTC.AC.TTA.TTTCAAGC.TCTCAAAG.CGAGC.GCGTGT.AACT.C.TTTC.A.ACACGAAC.ACGTTCTT.CTTCTC.TCTGCC.CCATT.CAATAC.AT.GAAGA.AGAACACAG.CTGATGAA.GCTA.CTTC.CACTACCCT.TTGATTCCAATTCGAATTCT.CCCTT.T.GAA.
JJ=     8  MV=                ACACATGTTCAATG.GACA.ATGA.TGCATAGATT.AG.A.AGATTAATTAG.C.TCA.CCAAA.TAAGTAAA.ATTAC.GAGTCGATT.ACGACCACTTTAATTTTGGTTAC.ACACATTG.ATCATGACTT.GTTT.TGAAGAAGAAA.CA.ATTTACG.TAAAGA.ATAAACAA.AA.A.TGGGAGCAGACACGTTTCCTTTCCCTTGGAATATT.TTA.C.ATAG.ATTTGCATT.CACT.GTAT.C.AGA.AAAAAAAAAAA.AATA.TATAT.AT.ATATATATATA.TTT.TACATTAGTA.AT.TTTATACTATT.TGTC.T.C.TATCACATACAA.CT.TTAT.TA.TTTTTTAATTCTTGTG.GGAATAAAATTTCAAAGGCAG.G.AACG.G.G.AAG.TCC.A.CCAAAAAGGTGTTATTGT.AAGGAATCAAAACATGTCAC.GTAATCACTAAGA.ATT.A.TATTGTAA.TTATTTTTAA.TCCAATTCTTATT.AATTA.CC.TTT.TTTTTATT.AAGGTCAC.TTGTA.CTTGTC.TCTG.T.CTCT.G.CAAGTCTC.ATCAGAAG.AGGAAG.AGA.AT.CAATG.GCGAGT.TG.CTTCA.GCTACGTGT.CTTCTCGT.AACA.AATG.TTACCAATA.CAGCTTCTCTCGTGCTGGTC.TCCAG.A.TTG.
JJ=     9  MV=                CTTACAAAAAAATC.ATTC.AAGA.ATCAATTTAT.AA.A.ACCTTATATAA.C.TTT.ATAAA.TATTTTCT.ATAAA.ATGTATTTA.AAGAAATTATAAATCCTTTTGTG.GTGTTTTT.GAAAAAAAAA.ATTA.G.TGATAGTTA.TG.AAATGTA.TCATAA.AAATTGTA.GT.T.TTCAAATTCTTCCTCAAGAATTTGATTATACGGGT.TGT.T.GCTG.AACATAGAG.ATGA.ACAA.A.AAG.AAGATATGTGT.TGAA.AACAT.TG.GAATGTTGCCA.AAG.TCGTCATCCT.AA.CTAAACCAATA.TACC.G.A.ATGATTTATTGT.TT.TTGT.TT.TATTATCGAATTAAAT.ACAAAAAGATTACTGTAACTG.T.TGAA.C.A.ACC.TCT.A.GTCTTTCTAATATATTCT.GATTAATTCAACGTTATAGG.TGAGGAAGGTAAG.ATG.T.TGGTAAAA.GTCATGCATG.GAAACAACTTCAC.AAGAC.AA.AAC.TTTGATAT.AAAATAAA.GTACA.TATAAT.ACAT.G.TTGG.T.GCATTAGT.ATTACTAA.ATACAA.AGT.TG.TAGAT.CCATGG.GA.GATCA.ACAAAAAAT.TCACCCGG.TTCT.TCAA.ATGGAAGCC.AACAAGACGAAGACAACAAC.ACCAA.T.AAA.
JJ=    10  MV=                ATATGAGACAATGT.GTAG.AGGA.GGATAAAAGA.TT.G.AACAAAAAGAA.G.AAA.GCCAA.CTAGTTTT.TGTCA.AAAGGATAA.TTTTCCATGTGCATGCAAGTATG.CAACCACA.TCAAAATCAT.AAAT.AAACATTGTCT.AA.AATGTTT.CTAATA.AAAATAGA.TG.T.AAAGAAAATTCATCAGTTTAATAACTAGGGTTTAA.GAG.A.TATT.TACAAATAC.TAAC.CATT.A.ACA.TCATATTTAAT.ATGA.CTTTG.TA.AAATCTATGAT.CAA.ATAACATGCA.AT.TTTTTTAATAT.GTAA.A.A.TAAATTATCTCA.AA.ATAT.TT.GATTGAATATATACCC.TTTAATTTAGCATTGATTTTA.A.AAAT.C.C.AAC.AAT.T.TTCTATAGTATATTTTGT.AATAATGTTATTGGTTCCTA.AAAAAGATGGTCA.CAT.C.ATTCATTA.AATAAAATGA.AATAAAGAAGTGT.TTCCT.TC.GTC.GCATTGAA.TAAAATAA.AGTAA.ACCTTC.CAAA.G.ACTT.T.TCATTGTC.TTCGCCTG.CGAGCG.CTA.AA.ATTAT.CTCCGA.GC.ATTCT.CAAGTTGGG.TGATTCGG.TACG.GATT.ACTGATTTG.GGAGAGAAAAACCCTAGATT.GGAAT.A.GTG.
JJ=    11  MV=                TACCTTCTAATAGA.TACC.AATG.AAATGAAGCA.CA.A.ACATATGC.CC.A.ATC.AGTAA.ATAAAATT.ATAAG.AATTGTATT.TTTCTAAATAATTCCAAATCAAA.ATATGGGG.AAAAGAATTT.TCAG.ATATTACACAT.TT.TACAAAT.TAGCAA.AAACAGAC.AA.C.TGTATCATGTCATTCCATATAATAACCAAAAGTAT.ATG.A.TGAT.TTCGTTTAA.GCCT.TTAA.C.TCT.TTAAGATAAGA.TATT.TTATC.AT.CAAATCTGACA.ATA.TTAAATGCAA.AA.TCTGTAAGCAA.ATTT.T.T.CAAAAAAATTGG.TA.CATG.AA.TGTGTGTTTCCCAAAT.GAATGAATCCATCGCAATTAA.T.ATAG.G.A.AAC.AAA.T.ACAGAATAGATTTTCAGT.AATATTTATAAGTTAGTATT.AGAAATCATTCTG.CTT.T.ACTCTTTT.TCTTTTTCAA.AATCATTTTTATT.TTCGA.CT.TCA.TGCAAGTG.ATAAAAGA.CTAAA.GTGTAA.GACT.A.ATAA.G.ACTATCGT.CATCGATC.CTTAAT.CCA.AA.TTTTC.GCGCTC.GA.TTCGT.CTTTTCTGT.ATCTCCCG.GAGC.TCCG.GGACTTGGG.CGGAAGAGGAGATGAGGAGC.TTGTT.A.GGA.
JJ=    12  MV=                TCAAAAGGTAAATC.TAAA.ATAT.CGGTTTGGTT.TT.G.GTTTAGATCTA.A.TTG.AATTC.GGATCGGT.TTGGT.ATAAATTTT.TAGACTTTTTTTGGAACATATAC.TCAAATTT.TCGGGTAATT.ACCC.AGATTTTTCGG.AT.AAATATC.TGGATT.TTCGGGTA.AA.A.TATCAGATTTCTAGTGAAATTTAGATTTTTCAAAT.AAA.A.TATT.CAGGTATTT.TTGA.GTTC.G.GAT.TCGAGTCGGAT.TCGG.ACTCG.AT.TTCGGGTAAAG.GAA.TTTAGGATCC.AA.TAGGAAAAATC.TTCG.G.T.TTGGATACAGTT.TT.GGGT.CC.AACTTTCGGGTCGGTT.CCGATTCGGATAATCGATTCG.G.GTGT.T.T.TTT.GCC.C.AGCCTTACTACCGCTTTC.TTGAACACCGGAGTTTTTGC.ATAATAATTAATT.AAC.A.ATATATCA.GACAAACAAA.ATAAAATAAAAAT.ATGTT.TC.CGG.CCGGTGTA.ATTTGTCT.GCAAT.CGACTT.CTCT.G.ATCA.A.AATGTTGA.CATAAATC.TCAAAT.CGA.AT.CAATTACTTTAG.AG.ATTTC.CCAAATTCC.GTCTCGAA.GATG.TCAA.CGGAGAGAC.GTGCTTCGTCGAATCCAATG.ACCAT.T.GTG.
JJ=    13  MV=                TATGAGTGTCTGAA.ACCC.ATTT.AGACTTTTGT.AA.T.CTTAAGTTGAC.C.CGG.ATCCA.ACCCGTTT.TCTTC.TAATGTGAA.ATCCGTTTGGGACAATAACCAAG.AAACAGCA.ACACAACTAT.TTAC.TACATGACATA.TG.TAGGTTA.TTGGTA.GAACTAGA.AT.A.GAGATCTAGAGGTTTTGGATTGTCTGAACACGAAT.ACT.T.TTAA.CCCTGAAGG.ATGA.TGAA.T.TAG.TCTTGTACGAA.ACAATCTTGA.AG.GATATTACTCA.CTC.TTCTGGTCCA.AG.AAATGGACATA.TAGT.A.T.GTGACCTTTAGA.GG.AAGA.CA.CTCTTGTGTGCTCATG.TAAAGTCTATGTCGTTGTTAC.A.TCTT.G.T.AAT.AAT.A.CTTCTGTTGTTGTTGTGA.GACAAAAACAAGTATAGCCA.AATAACAACAGTA.TGT.T.TATTTTTA.GTTCTAAATT.AAAACAAAACGAG.GGCTT.TG.CCT.AAACCCTA.AAGAGCTC.ATTTT.TTAATT.TTGC.C.TCCC.T.CAATTTGG.ATAATTGG.ATCTTT.GAG.TC.TTCTC.TAATTC.TC.TATGG.AGAAAAAGG.TCACACTT.TTAA.CAAT.CTATGAGAA.GGTGGGTCACTGATTGATGA.ATGAG.T.TAA.
JJ=    14  MV=                GTGATAACGTCATT.CTTA.AATT.AAAAGTGTGT.AA.T.ATTAAAATAAG.T.TTT.GTGGA.AGATTAGG.GTTAA.TTTTGCGAA.CAATTCTTGGGTTCATCCCTAAA.GATGTTTT.GAAATATTTC.ATTA.ACATCAAAAAA.AT.TTCTTTT.CTTATT.TACCTCAA.GA.A.ACTAAGATTCGAATATAATTTTTGTTTCTTTTTGA.TAA.T.GGCT.TCTTATAAG.AAAA.TTCA.T.CCA.CTTTTTATGAA.GCAA.ATCTA.TA.TATTTTAGCAA.AGT.CAACTAGCAT.TA.AGCTTCTTAAA.TTGA.T.G.AGAGAAGGCTCA.TA.GTCT.AA.TGGGCTTTGGGCCGGG.CCGTTGAGGTCTCCATTTTGT.T.TTTT.A.G.TGT.CTA.A.ATTATTTTCGTGTTACTC.GACTAAATATTTAATTGGGC.TTCTATATGGGCT.AAG.G.CCTTTTTA.CATTACCAAT.TTAATTTCTTATT.TCATT.TA.TCA.GATTAAAT.CTTTTTAG.TTTTC.ATAATG.TTTC.T.TTTT.T.TACAGCCT.ACCAAAAT.CCTAAT.CGA.TC.AAATG.AAACTT.TC.TTCAA.TTTCCTCGT.AAAATCAT.ACTT.AATC.CGATCCAGA.TTTCAACTCCAGATCATGTT.TCAAT.T.TAC.
JJ=    15  MV=                ACACAAATTAAGAA.TCCG.ATCA.AACAATAAGA.AC.T.GCGAACATTTC.C.TGA.TTCGA.ACACAAAA.ACACA.ATGAGATTG.AACAAAATCCTCACCGATTAGAA.AACGAAAA.CAGCGAGAAG.AACC.AAAAGCGATCT.TT.GAAGAAG.GAAAAT.GCTGCTTC.AA.T.GGACGACGAACAATCTCGATCCTGATGCTATAATA.ATC.T.TGTT.ATCTTCTCA.AATC.AATG.A.CTT.GGCTATGAGAA.TCGT.CTCTG.TA.TACTAACTTGT.ATG.ATTTTATCTT.CG.TCGAAAATTTC.CGAT.T.T.TGTTCTTTCTTT.AT.TCGG.TT.GTTTGCGTTAGTCAAC.TGTCGTCATTGTATATTTTAA.C.CTTT.T.T.CTA.ATA.C.AAGCAAAATAAAGTATAG.TTATTATTATCTTAATGGGC.CTCTTTCCCTTAC.GAC.C.CGACCCGA.CCCGGCCCGT.ATCTCCTCAATTT.GGTTC.AC.CAC.AATTATCA.GCTCCGGT.GACTG.AATATC.CGAA.A.GTTC.T.CATGGCGT.CGAAGCAA.AAATTC.TGA.CT.CGTTG.ATCCAT.AA.AGCGA.ACTCTTTCT.CGCTCTTA.GTTT.CTGC.ATTTCGTCT.ATCAAAAGTAGGATTATACA.CTTCA.T.TTT.
JJ=    16  MV=                CTCAGCAATCAGAG.ATTC.AAAA.ACTCAAATCC.GA.T.CGGCCAAAAAA.A.TCA.AAATT.CACCTCCT.AGAAA.ATGCCGAGA.TCCGATCAAACAACAACAACAAC.AAATCAGA.AATCGCCAAA.ATCA.GACAACTCTTA.AG.GTTTTTC.AAAGAG.AGCGATAC.AA.T.AAATCAGAAAGAAACAAAAAGGATCAGAGAGAGAG.GGA.T.AGAG.ATCTCCTAA.CCAG.TGAA.C.AGA.CAGGAAGAGTG.GTCA.CAAGA.AG.AAGAAGAGAGA.GGT.GGATGCACGT.AG.ATAGATATTGA.AAGA.G.T.TGGAGAAGTTTT.GA.TCTG.AT.TGACGAAATCGTGGAG.TGATCCGGTACATGACT.ACA.C.ACGA.T.A.CGC.GCG.T.AGATCTGGACTTTGTCGT.TAATAGCCACGTGACAGTTT.ATTTATTGGGCTT.TA..T.AATATATA.CTTACGGCCC.AATAAGTGGGTCC.GTTTA.GT.CAA.CAAAGACA.TGCGGCTT.GAGAA.TCTCTC.TCTC.T.CTCT.G.ATCAAGCC.GGAAAATT.CACAAA.AGT.GA.TCAGT.TTTGTT.TT.CTCGG.GGAAATTTT.CTGAAAGT.GAAG.AAAG.GGAAAGCAA.GTTTTTTTTGAAGTGGGGAG.AGAGA.A.TCA.
JJ=    17  MV=                CTGAAGAACTCACA.CTCA.GAGA.CTGTCACAAA.TT.A.GTGGGAAAATG.A.AGT.GGAAA.AGAGAAGG.AACCA.GAGCAAGAC.GGATAAAGCTGGAACGAATCTCA.TCATCAGA.AGCGTCACAG.TTCA.ATTCCAGAACT.TT.ATAGTGA.TCCTGC.AACACCCA.AT.T.CACAAAAACCAAAACTTTAACAAATTCAAAACCAA.ACA.A.TTAT.CAAATTTTT.GTTT.TTTT.G.TTT.GTTTACCTTGT.AATC.CTCGA.AA.TCGAAAAAATC.GAA.GCCATGGCTG.TC.TCCCCAATCGG.AACA.C.C.ACATTCTCCAGA.GC.AAAC.AA.ACGATTCCAAGCTTCC.TCAAATTTACGATTTTCCTCC.T.CTCG.T.C.ACT.GTG.G.GCTTCTTCAGATAAAATT.TTATTATTATTATGCAATTT.CGTTTTAGACCCC.TAA.A.CTATTACA.TTATTACAGT.TAAAGGACATTTC.GCAGC.TT.CCA.GAAACATT.TAGAGACG.GCTGA.GATACA.CAGT.G.ATGG.C.TTCGTCTC.TCACCACT.AGATTA.TCG.GC.GGTAA.TCGGAT.CT.CGACG.GAGTTTTCC.GATCGTCG.GAGC.GTTT.TGCGTTCTG.TCAACTCTCTCAATCTCTTC.TCTTT.A.TCT.
JJ=    18  MV=                TTTCTTCTTTTGAT.ATTC.AAAA.GAAAAGAAAA.AA.A.AGCAAAGATTT.T.CAA.AAATT.ACTGACTC.AAATA.ACAAACAAT.GAAATCGACTTACCTAGATGGGT.TAAGGACG.AAAAAGTGAC.CACA.AGAATGGATTA.AG.GATGAAA.TACTGG.CAAAGAAA.TC.A.AAGTTGGCTTTTTTATAACTCGAGCTCAGAGCCCT.ACA.A.GGTA.AGGAAGGAA.GAAG.AAAA.A.TAC.CACTTTGGTGG.CTTG.TTTGG.CT.ACAGATATAAT.ACT.AACATCGATT.AG.GCGTCGTACAA.AACC.C.A.CTAAAAGACAGA.GA.GGGT.TT.GTTTTGTTTTAGGCTT.TTATTTTTGATTGATTGAATA.T.TAAA.A.T.ACA.ATG.C.GAAAAGTCATATTGGGCT.TATGGGCCGAATAACTTTAT.TTTATTTTTGTGG.TGA.A.GTTAGGCC.CAAATATTTT.TTCGTCTTCTTCC.AGTTC.AC.GAC.TGAGATAA.TAATAATG.CAAAG.CAAGTT.GCTA.T.TTCC.G.AATGATCT.CTCTCTCT.CTATTC.TTT.TG.AGTCC.CAAACC.CC.ATGGC.AGGTTTGTC.GCTGGAGT.TTAC.AGTT.AACACTTGG.AATCTCAGGTCTCTCTCTCA.AGTTC.A.AAA.
JJ=    19  MV=                AAGGTCAGATTTTG.ACAG.ACAT.ACAATAAGAA.CC.C.TAATTTACAGA.A.TAC.CCAAT.TCCAAAAT.CAAAA.TGCAACTCA.CAGACTCTAATTCAATTTTGGTC.ATTTTAAT.TGAGAAACAG.AGAA.GGATTAGAAAG.TA.GAAACTA.ACCGGT.GCTAAAAG.AG.A.CAGAAGAAGAAGGCCGGAGAGAGCTGGAGAGTGGT.CTC.A.TGGC.TTCAATTAG.ATAG.CTTC.C.TCG.TGAACATCTCA.AACA.AGCTT.CC.ATCTTTGTCAA.ATC.CGAAAATGTC.AA.GATTTCTTCCA.CGGA.C.A.AATTTTTGTCTC.AA.AGAT.GA.AACTGGTTTTATTTTA.GGTAAAATTTTAAAACAATCC.T.CAAA.C.T.AAC.TAA.A.ATTTTGACAAAATAACCC.AAAACGTATTACTATTAATT.GGAAGGTGATTAT.GAA.A.ACTTTGAT.TAGTCTGTGG.GTTGTTTTGCAAT.ATTAC.TG.AAT.TTGGGGTT.TTTTTAAA.CCTTC.TGAACA.ATTT.A.GAGT.G.TTTAGTTT.AGTTGTAC.AACAAA.AAC.CC.TGAGG.ATTTTT.CG.TGTTC.GCCGGCGGT.GACATTTA.CGCG.CAGA.AACGTTGAT.ACTCTCTCTCTCTCGACGGA.AAATT.C.GTA.
JJ=    20  MV=                GGCCAGCTTCAACA.AAAT.CTAA.ACCAAATTCG.GA.T.ACTTTATTATT.T.CAG.TTTTT.TCGTTAAT.GCAAA.TGTCAAGTA.ATTGCAAGAGTTGAAAATAGAAA.GCGAAATA.ATCAAATACC.CCGA.ACAAACACTCT.TT.TGTTGAA.AACGAA.TATCTATA.AT.G.TACAAATTAAGATTGTTCAATCCAATAAAAGATTT.AGT.T.CTTT.ATCAAAATA.AATT.TTTA.T.GAG.AGTTCAATAAT.CATC.GCAGA.AA.CTTATTATATA.ATT.TCAGATTGCT.AA.ATCCAATATGA.GAAT.G.T.AATCGTTTCTAA.AA.ATAG.TT.AACTCTTATCCAATAA.TAATTATTATGTAGACAAAGA.T.ATTA.G.G.TGC.CAT.A.TTAAAGGAGAAAAGGCAA.CTATTGGAAAAGGTCGTCGG.GTGGTGTCTACGC.GCTAT.CGCAGAAA.AAAGTGACCA.TGATTGGTTACTT.ATTTC.GC.TCC.TATATATA.TAAGACGT.ATTTC.GTCCCA.TTTC.G.AAAA.C.TCACATCA.AGTTTCTT.CAATTC.ATT.AA.ATCAC.TTCTCA.AT.TAGCT.CTTACGAAA.TTCTTTTC.ATTA.CTAA.AAAAATTTA.CAAACAAAAGTCTCTTGTAA.TAAGA.A.CAC.
JJ=    21  MV=                CATCTTCTATGGAG.TTCA.AAAG.CTCATTTATC.TT.A.TCGAAAAAAAT.T.CCC.TTTGA.AAAACTGT.CCAAA.CACTACTTG.TAATAAACCCGTCTTGCATCTTT.TAATCGCG.TTCCTCAACG.TGAA.ATGAAGTGTTT.GG.TCGAAAA.AAATGT.TGTTCTTG.AA.A.AAAACTGACATTAAAAGTTATACTATTCTTCATAG.AAG.C.TTTG.TTTTTGTCT.GTCG.AAGC.T.TTG.TTTTTCAGTGT.GTTT.ACTTC.CT.TGATTTGGACG.CTA.AAACTCCACG.CC.GTTCCTACGTT.CTCC.T.C.AGAAACTTCGTA.CA.GTTT.TC.GGCTTCTAGTAAAAAT.ATTTAAACAAACAGCATGATG.T.TTGT.T.T.CTT.GGG.T.CCACGTATTTAAAAGGCC.CGTGACGTTGTCGCTCCTGG.ACCGTTGATTTAC.CTA.T.CAATCGCT.ATCAAAACAG.TTGGGAGAGTACA.CGTGT.CC.AAC.ACCGTGTT.GTTCTTGT.TTCCT.TTTTTT.CTGT.T.TCGC.T.TTATGAAC.TTCGGAGA.GAAGAC.GAA.AT.CTCGC.TCGCTT.TC.GCCGC.CGTGAAATT.TGATTCTC.CGAT.CACT.ACAACGATT.CCGATCTGTCCTCCGTTGAT.TTCGA.A.GCC.
JJ=    22  MV=                ACTGCTTGATTCCA.CTAA.TATC.CAATTCTCCC.GG.T.TCAACCATGTA.G.ATT.AATTT.GTTTATTT.ATTTT.CTACTTGTT.TTGGGACTTTTAAGTTTTGGTAT.TTTGGCCG.ATCGAACATT.AGGA.TTTAACAGGCT.TC.TATACAT.AAAATA.AAATTTTC.AA.A.TAGTGAAGTCGAGGCTATTATATTTTTTTTGTAAA.AAT.T.ATGC.AACTTGTGT.TCCC.ATCC.G.AGA.ATGGTTGGGGA.AAAA.AAGAA.GA.TAAGCCTAATT.CAA.AAAACAAATT.GT.AAAATTTGAAA.AATC.T.T.AACTGTAAAATG.GC.GCCT.AT.AATATGGGAAATATGG.ATCACATAAAATAATTAGATT.T.TAAT.G.T.TCG.TTC.T.TTTAAATGCAGGTTTAAT.AATCAACCGGTCGGTTTGAT.TGCAAGACCCGAC.GCC.G.GTTTGTTG.CTGGTGTGAC.TCGCGCGGCTGCG.ACGGT.GA.TTC.GAAGCAGC.TATAATTA.ATTAC.CTTAAT.TAAC.G.AAAA.T.TCAGAAAT.CTACATCT.CGCCAG.TGA.GA.AAGAC.TCCAAG.GA.GAGAG.AGCTCATAC.AGAGTATT.AGAA.ATTC.TCAAATCAC.TAGAGAAGATCTCGTCTTCT.TCCTC.A.GGC.
JJ=    23  MV=                TGGCCTGGTTCTGA.CCGT.GGGA.TGTATGCACT.CG.C.ACTTATCTTCG.T.CTT.CTTTC.TGGCGTTC.TTAGC.TGAGTGGCT.TGCTCGGTGCTCTGACGCGTCAT.CCATCAAA.CAGGGTGCCG.ATAA.GCTTGCTAAAG.TT.GCATTTC.GCACGG.CTATGTAT.AC.C.GTCAAGTCCGGCTTTAGCTACCTAGTGATTCTGGC.TGT.T.GTTT.CCTTCAACG.GTGG.TGTT.T.TCC.TAGCCGCGATT.TTCG.GGCAT.GC.TCTTGGGTTCG.CTG.TTTTCCGTGG.GC.GGGCGTTTAGG.AATA.G.G.GATATTCAATAA.CT.TGTG.AG.TGTAACCAACCAAACC.CTATGAGAATGGAATGTTTTT.T.GGTT.A.T.TGA.TTT.G.ATATGTGTGTGTGTGCAT.TCGAATATAATTAAGAGAGT.TGTTTTGTAACAT.TTT.G.TGAAAATT.GAGTTGACTG.AAAAAGTCAACCT.AAAAA.TT.GTA.AAATCAAT.TTTATATT.AAAGA.ACAATA.AAAA.A.AAAA.T.CTGGAACG..GATAAAA.TAATTT.GCT.CG.GCTTC.CTCAGC.TC.CAATG.GCGGCGACG.ATGATCG..GAAT.TAAC.CTCTCCTGC.TTCAAATCAACATCGTTCTT.CTCAC.C.ATT.
JJ=    24  MV=                TTTTTTTTATCAAA.AGTA.GTTG.CCAAATCTTT.AT.A.TAGTAGGAAAT.A.ATC.TAATG.TAGGATCA.AGAAG.GAACTAAAT.AATTAAAATTAATATATAAAAAA.GATGGAAA.GAGTTAGGCA.ATAT.GCATAAATAGA.AA.AAACAAA.TTAATA.AAAATGTA.CA.A.AACAGGATTTGAAAATAAGTTAATGGGTCTACATT.AAC.A.TTTA.AAACAAAAT.TATC.AACA.A.ATA.CCAAATAATTA.AGCC.TAATA.AA.CAAAATTTTCT.AAA.ATACATGGGG.TC.AAGTGACCCCC.TACT.A.A.CACCCTACCCCG.CT.ACTG.AG.TATTACTGTATTAGTA.TCACCAACACGTTACAAAAAC.A.TGTG.A.T.GTG.AGG.A.TAAATAATTAGGCACATT.ATTTAATAAACTTGTTTATG.TATTTTTCCCCTA.AAA.A.ACTATTGT.TAGGCAGGCT.GATTAGAGCAAAT.CTCTT.AA.AAA.TTCCGCAA.TTAATAAA.GAAAA.CGTTGT.TGTG.A.AATC.A.AAGCAAAA.AAGAGAGA.AGGAGA.GGT.CG.TGTTA.GATAAT.TA.GAGCG.CACTTGCGA.GCAACAAC.GAAC.GACG.ACCCACTGA.TTCAATCTCCTCCTCTCTGC.ATATT.C.ATA.
JJ=    25  MV=                TGGTTATCATAAAT.TTTC.TGTT.AAATTTACAG.AA.A.ACAAAATGAAC.A.TTA.ATGTT.CTAACATA.TGAAT.GGCTAACAT.CAGTAATGACCTGTTCTAATAAA.TTTGATAT.GGCCCCTTAA.AAAC.CATCCCGTGAA.TC.CGATTGA.TCGTTT.CCACTATG.TC.T.TTAAAAGAATAAATATAAAAGGCATTGTAATCATA.ATA.T.CCTC.CATTTCCAT.ATAT.ATTG.A.CTA.TTCTATCTGTA.CCTA.CAATG.AG.ATTTCAACTTT.GGA.GTTTTCATCT.TT.TTTTTCTTTCC.AATT.T.G.TGGAGGAAAATA.AA.TCAG.CA.TCTCATACCTATCCAT.CGACTGATACGTGTCACACAT.T.GTAT.C.C.AAC.GAT.C.CAAAATTATAAAACAAAT.AATCTCTAATATATATCCAA.ATAGCACAAAGAA.CCT.T.CACTTTTC.TCTCCCACTC.TTTCTTTTACTAC.TCTCA.CA.CAT.ATCTCTGT.CTATATAT.CACTT.TACATA.AACG.A.CTAT.T.CCACACAC.AAACACAC.ATAGCC.ATG.GC.CTCTT.CTTTCT.CT.TCACA.AGCCTTCTT.CTTGCTCA.CATT.GTCT.ATGGTTTTA.ATTCCTTTCTCTTTAGCTCA.AGCTC.C.TGT.
JJ=    26  MV=                TTGATGGAAGTTTA.CAAA.CCCT.TTTGATCTCT.TC.C.TGAATCACACT.C.GAT.TTCTC.ATCACAAT.CCATC.TCATTCCAT.CTTTCTCCCACACGATTACCTCT.GCTTCCCA.TTTCGTAACT.GATT.CCTCAGCTGAA.AC.TTCAATA.AACAGA.CATATACA.AT.G.AAAACGGAATCAGTTATTACAAAGATAAAGGGCTC.GAA.A.AATA.ACAACTTTG.TGTT.CGAT.C.GAA.AATAGAACAAA.ACAG.AACAG.TG.GGAAGAAAGAT.TGA.GTTTTTACAT.CA.AGGGTTACGAA.TTCA.G.A.GCTCGCAGTTTC.CG.ATTT.TG.TCACACTCAAGAGAAT.TTGCGAAAAGAAGTGATCGAG.A.ATTG.T.C.TTC.CAG.C.CCTAAATTCGACACCGGT.CTTCTTATCAAATAATTTTG.GCTTTTTCAGTTA.TTT.A.CTTACCCG.ACCCGTAAAC.TAACCTGTAACCC.GACCC.GG.GAC.CTAGCTCA.CTAAGAAC.CCTTT.AAGCCC.TAAA.A.TCTC.C.GATCACAT.CTGAATTT.TGCTTC.TTC.CT.GGCAA.TGGCAT.CT.TCAAG.AGTGTTAGG.CAGATTCT.CGTC.TCGA.TTAAAGTCT.CTATGTCAAAATCTCAGCAA.CAAGA.A.AAG.
JJ=    27  MV=                TGATAATCATTTAC.TTCA.TTAA.CTTTATAATA.TG.G.TTATGTACCTCAT.CAT.TATAT.ACTGTAAA.CTACA.TTTACAAAG.ATAATTTTGTAGTTATAGCCAAA.GGTCAAAA.GTTGAAAACT.CTCT.CTCTCAAATCT.TA.AAACTAA.AGCACA.AATTTGAG.AT.C.ACATATCCATGCATGTATAATGTATTGTCACACTA.AAA.A.TCGG.TTTAATTTC.TCTT.GAGT.T.TTA.AACCAATCGAG.TTGT.AAACA.AG.TTTCGGTCTAA.TTT.CGAGATAAAC.TT.GGTTTGGTCTT.CTGG.T.T.CAATTAGCTCGG.TT.GCTG.TT.TATTTTTTATCATTCA.TATATAACAAAATCGACAACG.A.TATA.G.T.AAA.TGG.G.CCACCGGCAAAACAAAAA.TATAGTACATGGGCCTTTAT.TAGTCACTATGTT.AAG.C.CCAATACA.AATCGGTGTT.TAACAGTAAGCGA.AGCCC.AC.CAT.CATCAGAA.TAAAAGTA.TGTTC.CACTCT.CAGG.A.AATG.C.CTTGGTAG.AAAAACCA.TTCTTT.GGT.AA.CTTTC.GCTTAC.TC.TCTCC.CCATTCTCT.CTCGAAGA.GAGC.CTCG.CCGGAGTTT.GTTTTTCTTCTTGTTTCGCG.GCCAA.G.ATA.
JJ=    28  MV=                GCGTCAAACTCTTT.AGTC.TTTA.CCCAAAAATA.TT.T.TTTTTTAAATA.A.CGT.CAAAA.CTCTAAGT.CTTGA.CCTCAACAC.CAATATATATTTGCCTTCTCCAA.TATCTGAT.TTTTTTAATT.GTTT.ATCCGAGTCTT.CT.TGGTCTT.TTCGAA.TGTTTGCC.CG.A.ACCAGACCTTCCCACGTTCGGTGGTTGGTGGCCGC.CTC.G.GCCT.TTGGTTGAT.TTCT.GTCC.A.CAT.TTTGGTCCTTT.TCAT.TCATG.TA.CCATGTTCTAG.GGT.CATTTGACTTGTT.GACCATAAATC.TACT.A.A.AACAGGCCTAAT.AC.CGAT.GG.GCCGTAGCCCGTTAAT.AAACAAGACAATTTATATTTG.T.TTCA.C.T.TAG.CTT.G.GGAGCCACGGATCTCTAG.AAACATCCAGAGAAATATCA.ATCTCCCCACTTC.TCC.A.GAACATTC.ACTCACTGAC.AATATCCCACCTT.CAACA.CT.TAA.CTCCTGTA.TATAGTCC.TCCCC.TGTCTC.CAGT.T.TCGT.C.GCACACAG.TTCTCAGA.TAAATA.CTA.AA.CTCAC.TGTTAA.AA.CTTTC.TCAACAAAG.CTTCCTGT.TTCT.CTAC.AAATGGCAT.CTGCTCTCGCTCTTAAGAGA.CTCCG.C.TCA.
JJ=    29  MV=                TAAGGACATAGGTT.TGGT.TATG.TCTTCGTTTT.TT.T.CAAATGAGCTT.A.TGA.TTATA.AAAACTCA.AGATT.AGGATAATT.TTCTCAAAAAAATGCGTGTATAT.ATATCATT.CTTAAGATAC.AAGA.AACATTAGTTT.TG.TTAACAG.TTAAGA.TATAGAGT.CG.G.ATTTGATTCTTCTAATTGAGTGTTAACATGAAGCC.TAA.G.TTGC.CATTGAATA.AAAT.CACA.C.ATT.TCCTTCTTCAA.CGCC.AAGAC.TC.TTTCTTTTATT.TTC.TTCCAAATGA.AT.CATCTTCTTGC.AGTG.T.A.TATAATTTGTGG.GA.TCAA.TG.GGTTTCTTAAAACCCC.CTTCCCAAGAAAAGATTACTG.A.AGAT.T.G.AAG.AAG.A.TCCAATAGCTGGTGGCCC.ACTTGGACGTGAAGATTAGC.CCAATTTTATTTG.TAT.T.AACCGACT.AATGGTCTTT.AGTATACAGTATA.TAGCT.AC.GTT.TCTCTTAG.GTCTTTTG.TGAAT.TGGTTT.TGTC.T.AGGT.C.TTACTTAA.TCTACAAG.TTCTGT.TTC.TT.CGTCT.GATCGG.CA.ATCAT.GAATCCAAG.TCCAATAA.CGAT.TGAT.CTCATCTTG.GAGATATTGTCGAGATTGCC.TGCAG.A.GAT.
JJ=    30  MV=                TAATTTATCAATAA.ATTC.ATCA.AAGCTACTCA.CT.C.TCTTGGAAAAA.T.GAG.GGACT.TTCGGTGC.AGAAG.AAGCTCCAG.GAACCGAAGAACAGTTACGGGTA.GCTCCAAG.AGGATTAGAC.GAAA.CCCTTCTGAAC.AA.AAACTCT.CTCGCC.CATTTCGC.CG.A.CGACGTCGCAGCCCTTCCGGCCATTAGGTAAGATG.ATT.A.AATC.GACAGTGGA.ATCA.AACA.G.AGT.TCGAAAATGGT.TGCT.TTGAA.AT.CTATAAGAAGA.GGG.TTTTAGCCTT.CT.AGCTCACGGCT.TGAA.T.C.TTGATAGAGAGA.AA.AATA.TA.CGCTTTTTGTTTGTTG.TTCGGTTACAAAGGATCGTCA.G.AGTA.T.T.TGC.TAA.A.ACCCTTGCTTCCTTCAGG.TTGATCTTTCCGGTTCGATT.TACCGGTTTAATG.TAG.T.TAACCGGG.GTAAAATCTT.ATATGTTAACCGG.TTTGA.AA.AGA.GATTGATA.AGGAAGGC.CCTTT.CTCTGA.AAAA.G.CGAG.A.CCAAGAGT.GCGAAGTA.GCTCTC.TGT.CT.TTCGA.AGCAGA.AG.TGAGA.CTTTGACGA.CAACAGTG.GGAG.GAAC.TATGAGTTC.TTGTGTTGTGACGACAAGCT.GTTTC.A.AGA.
JJ=    31  MV=                CGGCAAATCGCCAG.ACAT.AAGC.CAGCCAACAC.TA.C.TTTAGAAGCTA.G.TCG.ATGCT.GGACAGGA.GCCGG.ATAAACCGG.ACGGCGAGGATAGAACATGCATA.TGAGATCA.CGATCGGACT.TTAC.CAAAAAAACAA.AC.TCTCTCT.CTCAAA.AGTTTTTG.AG.A.GAGAAGAGAGAAAGTTTTCGTCAAGGTTAATATCT.CCT.T.TAAT.AATTTAATT.ATGG.AAAC.A.CTT.TGCTCGGATTT.ATTT.TTAAC.AT.AATTTACTTAA.CAT.CATGTATTCT.AA.AAAACTAATCA.GCTC.A.C.CCGAATCGATTG.AC.TATT.AC.AAAATACTGCTTAATA.TAGACAAATATTTGATCATAA.A.AATA.A.T.TAA.AAA.G.ATTATAATTAATAAAATA.TTATTGATCTCATATATAAA.TGGCATCGATACA.TTT.G.CAAATATT.TATTTTTCCT.TTGAATTAAAAAA.AAATA.TC.AAA.GGCCGAAT.AAAAAACA.TCATT.CGGCAA.GTTC.A.TCGA.T.CCACGAAA.AAAAAGAA.ACGATG.AGG.CT.TAATG.GGGATT.CG.GGTCC.GGGTCAGGA.TGAACCCG.GTTC.GAGC.GGGTTTCAC.GGCGGAATCAGACGATTCCC.GTTAC.A.CAT.
JJ=    32  MV=                TTGCTGACTCAGAG.TTTG.TTTT.AAGTAACACA.AA.T.ATTATAACATT.G.CTT.TTGTA.ATCATTTG.TTTTT.AAATTTCAT.TCATAAAAAAAGTACTAAAAACA.GGACATTA.TATGGACCAA.ACCC.ATGTGCTCTCG.AC.GAGACCA.AAATAG.GCCACTCG.TG.C.AGAGAACATGTCCCACCACTCCCACACGCTTCTGG.CCT.C.CAAA.CTCACACGT.GTAA.GCAA.G.CAT.AAATAAAAGAT.CGTC.ACCGT.TG.GTCAAAGTCCT.CCC.ATCAACAACA.CA.TCTTAACGGTT.ACGA.C.T.TGACCCAATCCC.CT.GACT.CT.GAAACGTTCTTTGATT.TTTGACCCATGACCAGAATTT.T.TGTT.G.A.TTC.TTT.A.AAATTTCTGACTTGTCAT.CAACATTAACATCTTTAATA.CACTACTACTATA.GTA.T.ATAGTATA.ATCTTGCTAC.GGTGACGCAAGCG.TGCGT.TT.GAC.TCTCTCTT.AAAATCCC.ACCTC.CACTCA.CTTT.C.TCTC.T.TCACCTTT.CACTTAGC.ATCATC.TTC.AC.TTTCC.CGCATT.TT.CTCTG.CCCAGATTT.TCTCTGAT.TCTT.TTGT.TGTTTTTTT.CTGATGGGGAGAGATGAAAC.AGAGT.A.AGG.
JJ=    33  MV=                AGAGGAGAGAGCCT.GTGT.CTAT.GAAAAATTAT.TT.C.GTTGATAGAAA.A.GTT.AATTA.CTGACAAA.TATTA.AACATTAGT.TTAGCTGATTTTGTTTTTGTCGT.CTAAAATT.AATTTTATTA.AAGA.CACATACAAAG.AA.ACAACAG.AGAGTA.TTATACGA.AA.A.CAAAAGATGATGATCGTAAATCAATTTATTGACTA.TTT.A.TGTT.GCTCGATGG.TCAA.AAAC.T.TAA.TGAAAAAGATG.TGAT.CTAGG.TA.TACAATTTTTT.TTT.TAATTAGGTT.AT.TCGTAATAAAA.TTCA.T.G.ATCGAGATGTTT.AA.AAGT.AA.TTTGAATATTATGTGT.AGGGGACAATACAATTTTTAT.G.ACTT.A.T.ATG.TGA.C.TTGGTCTATGATTGTTTA.AAATATAAAATTGCAGCCAA.TGGTTTGATTACA.GCT.A.AAAAAACA.GTTTCGTGTT.GGCTTCTATTACA.CCAAA.AC.CCT.TCAAACTC.AGTTTCGA.CCCTT.TTGTAA.TGGA.A.GTTG.G.ACAAGCGA.ATCCGCTT.CTTGGT.GAA.TC.GTCTT.GCTGTT.CC.ACCAC.CGTTAAATC.CTCCTGGT.GGCA.GCGA.ATTCACAGA.AACAACCACCAGGAGCCACG.GTGGT.G.AAT.
JJ=    34  MV=                ACGTTTTGCATGCA.AAAG.GATT.AAGAGAATCC.AA.G.TATTTCCTTAT.A.TTG.GCAAT.AAAATAAC.TAAAT.TATACAGTC.AACGACGACTCAACGAAAACAAA.GTTGATTT.TTGTACGTTT.TCTG.TATTAAACCAG.TC.AATGGAA.ATAAAT.CACATTCG.AA.A.TTCGTAATATCAATATAAAGAAAAACATTAGTATT.CAA.T.CAAA.CATTTTAAG.TATG.TATG.T.TAA.AATAGCAAATC.TTAT.GTTAT.TC.AGTTATGGATT.TTA.AAAAATCTAA.TG.TTATTAAACTT.GTGA.T.T.TTAAAATATATT.AA.AAAA.AT.CCCTAAGTTATTTGAA.ACATTTTAAGAATTGGATTTT.T.ACTC.A.A.AAT.AAC.T.CAAATCACTCAAAATATA.AGATTGAATACACCTCCTAA.AATATCCCTCAAT.TGA.T.GGTATCAA.ATCAAAGTAT.TTTAAATTCCGCT.TGAGT.CT.GAA.TATCCCTA.TAAATGAG.ATTTT.GAGGCA.AAGC.A.AAGT.G.ATATATTT.TGATAATA.CAACGA.AAA.TG.AATTA.TAAGAT.TG.GAATC.ATGAGCTTG.CTCGTGAT.TACT.TCAA.TAATCTTCC.TCTTTCTGGTTCCAGGTTAG.ACCTT.G.AGT.
JJ=    35  MV=                CCTTCATACATGTG.ACGA.ATGT.CCCTTCCCCA.CA.A.AGGCACAAACC.T.AAC.CTAAT.AAACAATA.CCAAA.AATGGAATA.ATTTGATTTTTTTTTGAAATACT.ATATGCTA.GCGTAGAATC.AAAC.AAAATATGTAA.AA.CGATATC.CTTAAA.ACAAAATG.TA.T.ACTAAACAAATATTAGTTTGCCAAAGTTTGACGAA.ATA.A.TAAA.AACCTAAAT.GGTT.CGCC.G.TGA.GTAAGTTCCCA.TCTT.CTTCT.CG.AACTTTGCCAA.AGT.TTGGTATTGA.AA.AAATAATAATA.TTAA.G.A.CACAGAGAGAGA.GA.GGGA.GA.AGAGGATCTCTGTGTG.TCGTCCAAATTTCAAAGTGAT.G.ATGT.T.G.TAG.CTG.T.GTGGTAGCGATTGGCTTA.CACGCGTCATACTTTAATTA.GATAATTTTATTT.CCT.T.ATTACTTA.CCCTCTCTTT.TCTCACAAAGAGT.CATCA.CC.AGC.TCTGATCA.AATAAAAG.CGTTT.TCTCTT.CTTC.T.TGCT.T.TCACAGTT.ACCCAAAA.GTGTGA.TTA.AA.TCTTT.CTTTTT.TT.TGCTT.TCCTTCTCT.AATCGTTG.GTGT.GTAC.GCTAAACCT.AGATTTCGCTGGATTGTTTG.AGTAA.A.CAA.
JJ=    36  MV=                GAAAAAAAGAAGAA.GCTG.AAAT.GACCATTGAG.AA.G.CCATGCATGCA.T.GTT.CACAT.TACATTGG.ACATT.AGGGTTTCA.TGGTGGGTAGAATTTGGTGAAGT.TGGTTGGA.CAAATCTCAC.ATAA.ATCCATATTAT.GT.TTCTATA.ATTATA.TTTATGCA.GA.T.ATTAAGACGGACGCTAGTTTTATAAACATAGTAAT.GTA.A.TCTA.AAAGGAACA.TTAA.TATA.T.ACG.CCGACAAATAT.TTTA.TTACA.CA.CTACCGATAAT.ATA.AGGTCATATT.TA.CATACACATAT.GTTT.T.A.TAAAAGAAAAAA.AT.AGGG.TA.CGTATGCGTAGAGAAA.TACCTTGAATCGTCAAAATGT.T.AGCT.G.T.AAT.TAT.C.AACAGTTGAAAAAGACTA.CCCGTGGCCGCTTCTACCTC.AAGATCGGTATTT.GGT.A.CACAAATC.ATTATTTATT.TTAATATATAGTT.TAGTT.AT.ATA.AGTGAATA.TATAAACC.CCATC.TATGTC.ACAT.T.AATT.A.TTGAAAAG.CTTTTAAG.CAGTTA.ATC.TC.CTTCG.TCCTCT.TC.AAGAG.AGAGAGAGA.GCGAGGAG.AAAC.CCTT.CTTCTTCTT.CTTTTGTTGTCTTGAATTTA.GATTA.T.AAG.
JJ=    37  MV=                CACCAAGAGAGGCC.TAAC.AGTT.TCTCATTTCT.AA.A.GAGAGAGAGAG.G.AAA.ATGTC.ACATACAA.AAAGA.ATGTCAAAA.TAGCGGTCATAAGAGAAAAACCT.TCATAAAA.AAATTAGCGG.TCTT.AGATGGTTGGT.GC.ATTGCAA.ATTTGC.AAACCATT.GA.A.AGATACATTCTTTGGAATTATTCATGTGTTGAACT.TGT.G.GTAT.TATACATAT.ATGT.AGAA.A.GCT.TCCAATTTGGC.GATC.ACAGT.TG.TGTCTTTCAAC.TAA.AAAAAGACAT.TT.GAAAGTTCAAT.GCTT.T.T.GTCCGAATCCTA.CT.ATAT.AA.AAAAATCAACAATGGT.GGTGGGTCAGCTCAACATGCT.T.AGTT.G.G.TGT.CTT.G.GTGAAGTAGTTGAGTGTT.ATGGGCACGTGGGAGCTCAA.AAACAGCTTAAGT.TTC.G.CACGTGGG.AAATGGGCCG.ATTGATTTTGATT.GTTTG.TA.AAA.ACTAGGGT.TTTAAAGC.AAAGA.TCAGGT.TTCG.A.TTTC.A.CCAAAAAC.CAAACACT.GTGTCT.TCC.AT.CCTAA.AGATTG.TA.AAGGG.AAACCGTTT.TCGATTTT.CAGA.GAAG.ATCACACAT.CTTTCGTCCCTTCACTGCCA.TACGT.T.GAA.
JJ=    38  MV=                AATTCTCATTCTGG.ACCA.TTCA.TGAATCCCCC.CA.T.TTATAGAAAAA.A.CAA.AGTAA.TGAATTAT.TGATT.AGGTTTTAT.AGAGCTGTGGTTAGTTCTAGTTG.CAACCTTA.AAGCTGAGCC.TACT.TTAACCAATAG.TA.CATCATT.ACATCC.ACGTTCAT.GG.A.ATTATAAAGACGTGACATACATCATCATTCAACCA.AAC.G.TAAA.CCATTAATG.ACTT.ATCA.G.AAA.AGATGAATTTT.TTCA.TAGCT.TC.AATATACCAAC.ATG.TTAAAAGGGA.CA.TTCCTCCCCTT.TTGC.T.A.TGTATTTGGACA.AA.GTTG.GG.CTAAAGTTGGGTAAAT.TCAATGTTTTTTGTTACCCTA.A.TTTA.G.C.TTA.TCG.G.TTATCTTCTTTAGTACTA.CAATGACCCGTCAAAGGAGA.AACTTTTGAAAAG.CTA.A.CCCACAAA.GTAGCTTTTT.TGTTCAGTTGAGT.ACTCA.TT.TCG.TTTTTCTC.TTATCCAG.TCT.C.ATGTTT.GTCA.A.TCTT.G.ATTAGGTT.TTTGCCTC.TCCTCT.TTC.AC.AACTT.CTTATC.AA.AGGTT.GAAGGTTGA.AGCAATGA.TGGA.TATG.AAGGAGAGA.ATGGTGAAGAAACTTAAGCT.TATTA.G.ATC.
JJ=    39  MV=                TAAAATATCCAAAC.ATAA.GATC.AGAATTAAAA.AC.A.TAGGAAGATGT.C.GAA.TCTCG.AGAAAATG.CTAGA.ATCCACGGG.AAAAAAAATTCCCAGAATGCTAC.ATGTCCAG.AGACTCCAAA.CCAT.CAATGAAGATG.TT.TGATTTA.GCATCG.GAACATAA.GA.T.TTCTTTTAAGCTATACATGAGTGC.TAAGCTTAAA.GAC.T.CCTA.TCACAAATC.TGTT.CCTT.A.TAT.GCTATTCTTAA.CCTA.AGATT.TC.GTAGCGAAAAA.TTC.AGATTTTAAC.AG.AAAATCAGAAC.AAAA.A.A.ATCGGATCTTTT.CG.TGAA.GA.TAATATCTTGCGGCGA.AATCAAAGACGAAGTCTTTTA.T.TTAT.A.G.CTT.AGG.G.TTTACATCTATGGGCCTT.TAGGTTCTATTTTTATTGGC.CCATTAGCCCAAA.TAA.A.ATAACCTT.TCTCTTCGCT.CCCTCCTGTTTCC.CCTCT.GT.TTC.GATGATAA.ACACACAC.AAAAA.AAAAAA.ACGA.T.TTCT.T.TCTTAACT.TGTTAATC.AGTAAG.AGC.GT.CTCAA.TTTCAG.TG.TTTCA.TCGAATATG.CTGAGGTA.AGGT.CTCC.GTTTCACTG.GTTATGTTTCAATTTGGCTA.AAAAC.A.TTT.
JJ=    40  MV=                TCCGTTAGGTTTGT.TGCA.GGTC.CGGCCAGCTC.AT.T.GGTAAGAGATT.T.GCG.GCAGG.ACTCGTAT.ACTTC.GGCCAATGA.TCTCGTTCCGGTGGTTGTGTTGC.AAAGTAGT.GGGCCTTGTA.TACG.ACGGTACTAAT.AG.ATCTATT.TGCTGC.CTCCGTTC.CA.C.TGCCCAAATCCACCTCTGGTTCTCTTTTTCCGGTG.ACC.G.GATT.TTTCCTGTT.TTGT.AACT.G.TGG.ACGATTGTAAT.TCCG.GGCCT.AA.GCCCAATTGGG.ACT.GGACCTTTTT.TT.TTAAAAAAAAA.AAAA.A.A.AGATATCTCGTT.TG.TGGA.GA.ACGCATGCTAGCAACT.TCCCTATCTATAAAATCAGAT.T.TGCA.C.C.CCA.CAA.A.CTAAAATATTATTTACGT.ACTTGATTAATTCCTACAAT.ATAGTCATTTACA.AAA.A.TAACCCTC.CATTTGATAT.TTAAGTCAAAATC.AGTCA.AC.GGA.ACGTGGAA.TAAATTAT.AACTT.TCGACG.CTCC.G.ATCA.G.ATTCATCA.TCATCTCT.CTCTGT.GTC.GC.TCCGA.TTTTGA.AT.TTGGA.ATCTCTTAG.TTAAGTTG.GAAG.TTTG.TTCTTTGGT.CTTTTCGCCTAGTTGTTGTT.GGATC.T.GTG.
JJ=    41  MV=                CCCAACACAACACT.TACA.CCTT.TTGGGCCTCA.CG.A.ATGGCCAAGTA.G.GTG.AGAGA.GAATCACT.GTTAT.TTACCTTTT.TGCCCTCATGTATATTCTCTCGT.TAAAAGTA.TCTGAACCAA.TGAT.TATCCGCCACG.TA.GATACTC.TCTGGG.TGCACCAA.GT.T.GCAAGAGTAGCATCTAAACCAATCACTTTGAATAT.ATC.C.AAGA.TGCCATCCC.GGTT.CAAG.T.TTT.TATCAAGAGTA.AAAG.TTCCA.TT.TTCATTTCTCA.TAA.TCAGATTCGT.AT.TCACGCGCCTA.TTAT.C.T.CGAACTTATCCA.AC.ACGC.GC.GTTTAATCAACCGTTG.GATTCTCAATGGACGGTGGAT.T.AAAT.T.A.GCT.GAA.A.AGTAAAGCGGTGCGTTTT.ACGCGCTTCTTCTGGCTAGC.CGCCGCACGTGTC.ATG.C.ACGTGATA.GCGCACGTTA.GCTTTGACCATTG.TCTTT.TG.TTC.TCTATTAG.TTTTTTAA.CACAC.GCCCCC.TTAT.T.CGAT.T.TCTCACCC.ACCCAAAG.CCACTC.ACT.CT.CTCTT.CTCTCT.CT.CTGAA.GCGATGTCA.TCGACGTT.TCGA.GCTC.CGGCGGGAG.CCGCTACTGTGTTTACGGCG.GATCA.G.TTA.
JJ=    42  MV=                GGAGCTACATCCAT.ACCC.AGAC.CAATGAGTCT.TC.C.AGCGGAAAGCG.C.CGG.AAGAA.GATGGTTC.CAAAA.TCCTAGCAA.CATCTTTAGTTTGCTTGTTGAAT.TTTCACTT.TTCATCCCCA.AGTT.ACCATTTTTAA.AC.GACTTGT.TCTACT.AACATTGA.GT.T.TCATCTATAATGGTGATCGAATCTTAGCAGATTTG.ATC.G.ATTC.TTTTTTGTT.CTAT.TTAT.A.GAA.ATTCTTGAGGT.TTAA.AAATA.AA.AGAAAGAAAGG.ATT.TTATATCGTG.AG.TAGTATATTGA.GTAA.T.C.TTCAGACGGAAG.CA.AAGA.AA.GCGTGACAAAAAGCCG.GCGACTGTCAGACAGGTAGAA.C.TGTA.A.A.TAT.GGA.G.AAAGATGGGGTTACTTTA.ACAAAGGTAGACACGTGGCA.CGTGGGAATTAAA.GGA.T.ATTACAGA.CTTTACACAG.AATTACACAGAGA.TAAGA.CA.AGT.TCTTTTTT.AAGCTTTT.TTTTT.TTTAAC.AGTC.A.AAAA.G.ACTCAATA.GAGTGTAA.CGGAGA.GAT.TC.TTCTA.CCAGAG.TT.GCTCT.CTTTTGGTT.CGTTTTCT.TCCT.CCAA.AATCCAATC.TTACCACAGTTTCTTTAGGG.TTTCT.T.TAG.
JJ=    43  MV=                GAAAACCTTGATCA.TTTT.GTTT.GAATAAAATT.TT.A.CGCCTACCGAA.G.AAA.ACAAT.GATACGTC.TTCCA.ATGAAATGC.TAAACTATCAATGACTATGCACG.ATACTACTATAATAACGCA.ACCT.CTTTGTCCTAG.CA.AAATAGA.TATTCG.AATTTAAA.AA.T.TCGTATGCATGAACTTTTTGTGGAAAGAATCAGAT.CTC.A.AAAG.TAGTCTAAC.TATA.TGTG.G.TGA.TTATGGAAACA.GATC.ACTTA.TA.GTAATCTGATA.CTA.TTGGGTGTCC.AT.ATGTACGGTAA.TACT.A.C.CACACATCTTAC.CG.ACCT.AA.ACTTAATCTCAGCTGT.TAATCGTACCTACAACATCTG.T.TTTC.A.C.AAT.CAA.A.TAAAATAACACTATACTT.GTAATGCTGTAATGTTTTAA.TACCTTTATTTTA.TCG.A.ACGTAACC.CACTCTGACC.CGTTCGTATATAT.ATCTA.TA.TGC.TTGCCTAT.AAATGAAG.ATAGT.CAAGAG.TCGA.T.AACT.C.GATATCAT.CAAAGTGA.AAATGA.CAA.AC.TTCAA.AGACAA.CG.ATGGA.GATGGAACC.AAACTCCA.CGTG.GTAA.TGTTTCCAT.GGTTAGCCTTTGGTCACATG.GTTCC.G.GTC.
JJ=    44  MV=                CATGAAGATGAAGA.AAAG.CAAA.GAAGCAATGA.GA.A.TTTGTGCAGTG.A.AGC.TGAGA.AAGAAGAA.GATAT.TGATGAAAG.ATTGAAACAGAGAAAGCTTGCTA.TAGAGGAG.ATAGCATTGA.AGCT.GGAGACACGTG.TT.ATGGAGG.TTGAGA.AGAGTTTG.AC.A.ATGATTAGAAAATGGAAAACCAGAGGCAACCAGAC.CAA.T.CATA.GAGTTTCTG.CTTA.AGTA.T.TAA.CAAATTGTGTC.TTAA.CTATT.AA.TGATCAGAAAT.TTT.TCAAGAGGAT.CT.CTTAAGGAAAC.AAAC.A.C.AACAATGTCACA.AT.TAGT.AA.TCTATGTGGAGAACTT.ATCAGACACAAGGCTTATTAT.G.TATT.G.T.TGC.GTA.G.AGAAATGTGTTTGAATC..GGTCAATTTTGGTTTATTAT.ATGTGTTGGTTTG.GTT.T.GGTTTGGG.TGGACCACTT.AATTTATGGTTTG.GTTCG.AT.TTA.ATTAATTT.GGTTTTTA.TTGGT.TTCTCT.GACG.G.TGAA.G.CAGTATCT.CGGAGATC.AAGATC.TGA.CA.TTGTT.ATGTGC.TT.GAATT.CTTCATCAA.GCTCGTCA.GAAA.AACA.CCAAAAGGT.TTCAAATTTATCTGAAATTC.GTGAA.A.TCA.
JJ=    45  MV=                GTTTCTTTACTCGA.AGAA.GATG.GCTCTGTTAA.AT.C.TGATGCCTTTG.G.ATG.ACGCT.TCCTCATC.GTCTC.CGGATTTTG.GATCGACTCAGAACTCTGGTAAT.GGAAACAG.AAACAGGTCT.CACT.GTCTACAGAGA.CA.ACATCTG.TTCCAA.GGTTGGAG.TC.G.TCAAAAGCTATAAAGCAAGGGTTTTTACCAGAATC.AGG.T.TAAC.ACTATTGAA.TTTG.AATG.G.GAC.AAATAGAAAAA.ATCA.GCTTG.AT.GATGATGACGA.CGA.AGACGAGATT.TT.TTTTTTTTTTT.TTGA.C.A.ACAAAGGAAGAG.TT.GATT.AC.AAATGCCCCTTAGATT.GCACTTATTTACGTAAATACC.A.CTTT.G.A.CTT.TTT.A.GCGGCAGTAGCTGCACTA.AAATATATGAAGCCTTGTGT.TATTGTAAGCCCA.CTG.G.ACTATAAT.GTGAGCCCAC.GAAGAAACGTATC.TTCTA.AT.CAA.TAATTCAA.CAAACCAA.ACCTC.TTCCCA.ATCC.C.AACA.G.CTTCATCG.TTTTATCT.TCCAAT.CAA.AG.CAGCT.CAAATC.AA.GCTCG.CAAAGATGA.TGCACATG.ACCT.TCTA.CTGGGGAAT.CAAAGCCACAATTCTCTTCG.ATTTC.T.CTA.
JJ=    46  MV=                TTTGTTAAATTTTG.TCAA.TATG.ATATCAAATA.CA.A.AATGATAATAA.G.AAA.ATTAT.ATAAAATT.AGACC.ATATTCTTA.AATTTTTATACATAAAGCTAAAA.CATCTAAA.CTTCATTACA.AGGT.AAGAGAAATTT.GA.CGAATCT.GGAAGT.TATTACTG.AG.T.TATTTTCGCTCGAAATAGTAAGTTACCAACTTACC.ATT.T.TTGT.GAAGCTGCA.AAAA.TAGT.G.AGA.CGTGAATCACC.TATT.GGACT.GG.GCTAGGCCCAT.CGA.TTCTCTGATA.AA.CTTTCATTAAA.TAAA.C.G.TTTGACTTTTGC.CA.CCAC.AC.CGCATGTTTGATTTTT.TG.TTGTCGTTGAAACAATTA.T.ATTT.T.T.CGA.GAC.A.ATACGAAATTGATTTTCC.CAGTGATTATGTGGCTGAGT.GGCTCAGGTTTTG.TTT.T.TCTCCTTA.ATTTTCTTGG.CCAATAAAGAAAA.TAAAA.AA.CAT.GAAATCAT.TACTTTAA.AGACA.AAAAAA.AACT.C.TTGC.T.CCTGTGTT.GAGAGCCT.AATCCA.AGA.TT.CTCTT.CCATGG.CT.TCTAT.TTTCAGACC.TTCTTCAG.CTTC.ACTT.GATTTACGA.CCAAAGGTATCAAACAAATA.AGCTT.C.TCA.
JJ=    47  MV=                ATGAAGATTTAAAT.TTGG.ATTA.AACAAGTAAA.CA.A.AATATATTTAT.T.TAA.TAAAA.ATATTTGA.ATTTT.TGGAAATGT.CAGACAGAACATGCCTGCCTGTC.TGTCTGGG.ACGCGTTAAA.ACTT.GGTGCGGCGGA.TC.AGTGTAG.TGAAAA.AAACACTA.GT.G.GTAAAACACTCTTCAGATATAAATTGGGCCTTAAT.AAT.C.TAAG.CCCATTTGT.TTGG.TTGA.T.AAC.AATCTAAGCCC.AATT.AAAAT.GT.CGGCCTAAATC.ACG.GGTAATTTTT.GT.TTTCCGTTAAC.AGAA.A.G.CGGTAAGTTGTT.AA.ACAG.AA.AACGACTGGCTTGGAG.CTCACACAACTGTCCGGATTA.A.ATTA.G.T.TAT.GTT.T.CCGTTTTTGTCTGTTGTA.AATTTAGTGCGCCAACCGAT.TATAGACGCTAGA.TAT.T.TTTACCGT.TGGAGATTAA.TTAACGGCCTT.T.CGTAA.GT.AAA.AAAACAAA.CTGTATAT.GATCT.GTTCTT.GTTT.A.TTTT.T.CAATTCAG.GATTTAGA.AAGATC.ATT.AT.ATCTT.TTTAAT.CA.ATATT.CTGAATTCT.CCCTGGTT.AAGG.AGGA.GGGTCTCCG.TTAATGGCGGCGGCAATGTT.CGGCG.T.CAC.
JJ=    48  MV=                TTTTCTTTGTCAAC.AATT.CTAT.CTTTGCTTTA.CA.C.TCTTTAGTATC.T.TAT.CATCT.TTGGTTTA.ATATT.TTATCAAAA.TCCATAAATTGAACATACGAGTT.TTATTCAG.TTTGTCGCTT.TGAA.GTTTGGATGAT.TC.AATCAAA.ACACTT.AAGTAGAG.AT.T.AAAACTCTTAAAACTCCATCTAAATCAAAGATTAA.CGA.C.CCTT.AAATGATGT.GACT.CTAC.T.TTT.TGTCAACTTCA.AAGC.ACCCA.CC.GAAACTTTCCA.TCA.TTTTGCAACT.TA.CAAAGACTAGC.GTGT.G.G.TTTTTACGATTA.GA.AAAC.GG.CGTGTAGTTTATATTT.ATAATTCAAACACGGAAACCA.T.TTCA.C.G.AGC.TGC.A.CTCCAAAAGTACACGCGT.CATCGTTAACCAATCAGAAA.CGTCAAGTGAGAT.CAT.C.AGTCCAGT.GATTAGCTTC.CACGTGGAACATC.GACGT.AT.CTA.TTTTCGCG.CCTTTGTA.ACAGC.TTCATC.TTCC.C.AAAT.C.CAAAACAA.ACATTTTT.AGTTTG.CGA.TT.CTCGG.ATTCGA.TC.AGTGA.AATTCGAAT.CGAAGCGC.CGCC.GGAA.GAATCATCG.CCGGTGTGGGAGCGTTTCCC.GGAGC.G.GCG.
JJ=    49  MV=                TTCTTTCAAGAAGA.TGCT.TCCG.TTGTCTAAGA.AC.C.ACTTTTCTTCC.T.GAA.TGTCT.TTTTCCTT.TTCCT.TCCTTTTCT.CTAACGATCCAGATCTCAGACTC.TGCTTCAA.CTTCTTCACC.ATCG.ATTTCATCAAA.CA.AATACTG.TTGTTT.CAGTTTTC.CT.C.TTTGAACAAGAAAGACTTAATATCTGAATGCATAC.AAG.A.TGTT.GAGTTACTA.CTCT.TCCC.GATTT.GAAATTTGGAA.ACAA.ATTCC.AA.CCATTGACGTG.TTT.TGATAGGGAC.TC.CTCACATCCCA.TACA.A.A.CTGTTATCCATC.AG.CCTG.TC.GTAGAAAACTTTTTGG.TTAGGCTTATTTTGTGTTCCC.A.CCTT.A.T.TAT.CTT.T.TGGATGGGCTTATATTGT.TTTCCCACCTTATGAGCTTT.TAGTTGGGCTTTA.TTT.T.TCTATAGG.CCCAGAAACT.TGACCCAAGACTT.TTTAT.TG.CTT.CTTCCTTT.CTTATGACACACCG.TTTTCA.ACCG.A.GAGT.C.GTTTGGGA.TCAGAAAA.GAAATG.GCT.TT.TGACA.CTTCAG.AA.GCTTT.TAGGTAAGA.AAGGTGTC.CTCT.TTAT.TCATCTCGC.CAACAAAAGGTTGATACTTT.GGTAA.A.AAA.
JJ=    50  MV=                ACAGTTGGATTTAA.AGGA.GATT.ACAAAACTTA.AT.T.CATAAAATCGA.A.CTC.TATAT.ATGGAAAT.TAAGG.GTGACATAT.TAAATGCAATTCAACCCAACTAA.AAATGTTG.CAACCGAAAC.AAAT.CAATCAAACTA.AA.ATAACAT.GCAAGT.CCAAATAT.AT.C.ATAATACTAATAAATATGATTCTTTTGTCTCATTA.AGC.A.TCTG.GTTCTATGG.TGTA.GTGG.T.TAG.CACTCAGGACT.TTGA.ATCCT.GC.GACCTGGGTTC.GAC.TCCCGGTAGA.AC.CTCATTTTTTT.CTTT.C.T.CCAAACTAAATT.TT.AAAG.TT.CTAAACAAACAGGTCA.TCAGCTATCACATTTGGGCCT.A.GTTT.G.A.ATT.AGT.G.GACTCCAAGGCCCAAGAT.ACGTAAAATCGCTATTTCGT.TTTAAGGTTCTAA.AGA.T.AAATTATC.TGTACTATTA.AATATTTTAATAT.TAAAA.AA.GAA.AAGAAATG.GTTTTATG.ATCCG.ATCCCT.TCTC.A.ATCT.C.ACGGAGGG.GAAAAGAT.TCCTCC.AAT.TC.AAATC.TCTGTC.TG.TGTCT.CTGTCTCTC.AACTTTCA.ATTT.CTGA.GAGAGTCGG.AAATATTCTCCAGATCGCCT.AAGGC.A.TGA.
JJ=    51  MV=                AGCGGCTGCGTACA.AACT.CCCA.AATTTGGCGG.AA.T.TGCAACCGACC.C.ATA.CGTAA.ATCTGTAG.TTCGA.TTAAGTCCA.ATTTTAGTTCCGACGAAGCTCAA.AGACTTGA.GAATTAGGTT.AAAA.GGACCAAGCTA.AG.TTTATTG.GCGGGA.ACCTGTTT.CG.C.GAGACGGATGATCTGGAACTGGATAGTAACATCAT.CGA.A.AACT.TCAGTGAAG.CACG.AAAC.T.TTT.ACGCCGTTTCC.GTCT.CTTTC.TA.CGTCGTCGGAT.TCT.CCGATTTGGT.CG.GCGATGTTCAC.CTGA.G.C.AACGGATCGAAG.AA.CTTG.GT.CGTATTCAGTCTCCAT.TGTCTCCCAAGTCCGAGAAAA.G.TCAG.G.T.CCT.CTT.T.GGCTCTTCTTCTTCTTAT.GAAAATCAATTTCACTTTTT.CATCTCCGGTTAA.ATC.T.GATTTGGT.ACGGTTAAAT.ACGGTTTAGACCG.GCTCA.AG.TTT.TTAGATGG.TATAAATC.TCAAT.TGCGAA.ATTC.C.TCTT.T.CTCCGTCG.TTGCTCTT.CTCCGG.CGA.TA.CGAGC.ATCTCT.GA.TCCGA.GCAATTTCA.CTTCCTGA.ATTT.TCCG.AATCTGATC.CCTGGTTCGTTTCTCTTCTC.TCTGT.G.ATC.
JJ=    52  MV=                GTTTCGTTGTCGAG.ATTT.GTCT.CCTCTGTTGG.TA.A.GTCGAGAACTT.G.AAG.GATTT.CATCTTCC.TCCAC.AGTTTCCTC.CAACTCAATACCATGTTGAGCAA.GGTTACAA.GATAATCTCC.ACGA.ATAGCAGTTGG.CA.TGAAGAC.GAGAAG.GTGGAAAA.GA.A.ACTATTGCACGATTGGGTTTAGGTTTATGGTTTGC.GTG.C.CACT.GAAGTTTGA.AAAT.TGGA.G.AAG.AAGAAAGGTAA.AACG.AGCTC.AT.GGTGGAGAATG.AAG.GAGCTTCTGA.GA.GATTGAGTGTG.TGGA.A.A.TGAGTTCATGGA.TG.GTGA.AG.AAGCAGTGAGTTCAAC.TACGTGTCGTTTAATTTAATC.C.TTTA.A.T.GTA.CAA.T.GATTGCCGTTTTTTTGTT.TTATTTTTGAGTTAATTTGT.TTGGTTACTAGAT.TAG.C.TGTATCTT.GTCCATGGAC.AACATTATTGATC.CATAA.AT.CTA.TGTTTATT.TATTATGA.TTTCT.CTTTCC.TCTC.G.ATTT.T.TCTTGGGA.AGAAGAAA.CTCATG.GGA.AT.TTTCA.GGAATT.TT.GTCAG.CCATTTTCT.CTCATTTG.AGAA.ACCA.CTAAATTAG.GTGTGCAAAAATCCTTTCTT.TTCTCTA.GAC.
JJ=    53  MV=                AAAACGCTTTTGTC.TCTT.GTCT.ATCTAAATTA.AA.T.CTACGAGGAAA.C.GAA.GAGAA.GCAACAAA.ATTCG.ATATTTTAG.AAGTCTTGCATAAATAAGAAGAA.GGTTTCAA.GTAAGTTTCT.TTCA.GTACATAGAGA.AA.CCATGTA.TATGAT.TTATGATT.GT.C.AAGATGTTACACAGTCGTATATATAATTATAAGTA.TTT.C.ATAA.AAGTAATTT.ATGA.AACC.A.TGC.ACATAACTAAC.TTTT.GTTTT.TG.ATTTTGTAAAT.TGA.GTAGTTTTTG.TT.TTTATTATCAT.TTTT.A.T.GTGTTTATAGTT.GG.TTCA.GC.CGAGATATTATGAGTA.ACCAAACGTAACCTTTTTCAT.A.ATGA.A.A.CGG.ATC.A.AATATACTTTAATCTTTT.TCCTACATATGCTTAGTTAC.TTGAAAACTTGAT.TTC.A.CATTACTT.CTATGCATAT.CTTTTCTATGTAC.CGCGC.GA.TGA.TAAAGTAT.GTGTTACA.AATTG.CCACAT.TGCA.G.AAAA.T.ATAAAATT.AAAAAGAT.CAAATG.GAA.AG.TCTCG.CACACA.TT.CCTCC.CGGTTATCG.ATTCCATC.CGAC.CGAT.GAAGAACTC.GTTGACTATTATCTCAAGAA.CAAAG.G.TTG.
JJ=    54  MV=                AAACTTCAACTGGA.AGCA.AAAA.AAAACAAACT.TT.C.CAAAACAATTA.A.GAA.ACAAA.ATGCTATT.AGTTG.AAAAATAAT.CTTTGTCACATTGTTAACTAACT.AGCTTTTA.AGTGTCAACC.ACCA.TATGGTCCTTA.AT.TAGATCT.TATATC.TAACCTAA.AT.C.ATAATAATATTTTTTCTTCATTACAGTAGTTAGAT.CCG.T.TTCT.GATAGAAAG.AAAA.CAAG.A.GTT.AGATCTCTTCC.TACA.AAATC.GG.CGTTAATATAT.TTG.AATCTGATCC.AT.ACTATCCTTTT.ACTT.C.G.TTCAACAGTTCA.AC.AAGT.AT.CATAAATACACTAAAA.TAATTACACAACTTCTTTACT.T.TATC.A.G.TCT.TCA.C.GTGACTCTGAAAACTTTC.CAGTCCCCGACAGCTACTTC.TCTATTGTTTCTT.ACA.T.CCTTTTGT.CACGTACCTC.CTGCTCTCTTCAC.CTCTC.TC.TTG.ATATGTAA.TAATAATC.AGACA.GACATT.TACA.T.GCTT.C.TTTAACAC.ATTCGTCT.TACAAG.CTA.TG.CTTCT.TCGATG.TA.ACTTA.CCCATTTCT.GGGTTTCT.TCTC.TTCT.GTTTCCTCT.TTACCATTGTTGCTTCTTCT.TCTTC.G.TAT.
JJ=    55  MV=                GGAGAAACACGGCC.AAAG.AAAG.GTCGGTTTAA.AT.T.CAATACAGTGG.A.AGA.CTATG.TCTATAAC.TGGTA.CCTGATATT.GTAAAACAGGTAAGCTTGAACAT.CAGTTACA.TAACACCATT.GTAA.ATTGTAATACA.TA.AGAAATA.TATAAC.ACGAATAC.TC.A.CCGTTAATCAGGATCCTCGCGACAATTATCAAAAT.TTG.G.AAAA.CAGAATTGC.TTCC.AAAA.C.TTA.TGTTCACTGCA.GTTT.AAGAA.CA.TATTCACAAGG.CAATAGTTGTGAAC.AA.GATAGAAAGTT.ACAT.C.A.CCTAACTAGTCA.TT.TGCT.CT.TAGGCCCTTGGCTATC.AAATGTTCAACAATCACAGAT.A.AGCA.A.A.TGT.GGT.A.AAGAAAATTACCTTAGTT.TCCTTTTGAATTTTGGTTTT.ATTAAACCGGGCT.TGC.T.CGAGTTAA.ACCGGTGTTA.TTTGAGAAAGGCT.TATAC.GT.ATA.TATACACA.AATTACAC.TCTCA.GCACAT.TTCT.G.TTTC.C.TTGTTTCG.AAATTCAT.CATCTC.TCT.CG.CATTG.ATTCTT.TC.TTCTA.ACTCTCAAA.GAATCAAC.GCAA.GACT.TCAAGAAAT.CGTCATGGTGTCACCGGGAC.GGAGT.C.CAC.
JJ=    56  MV=                AAAATTAACAAGAA.AATA.ACAA.ATCCGAAACT.AC.A.AAAAGCAGCTT.C.ATA.AGTTT.TCTTTTTC.TTTTT.TAAAAAAGA.AGAAAAAATCAGCTTTATCGTGC.CTCTCAAA.AAGCTAATGA.CTTC.GAAGTTCCAAA.AT.TCCGGTC.TTCGAA.CATATTTT.AT.A.GAATAGCAAAATGTTTTGAACCACAAGATTATTAA.TAA.T.ATAA.ATAATGTAA.TTGA.TATT.G.GTA.AGTAATAATAC.TTTT.ATTAA.TC.ATAAAATGGTC.TGA.ATAATAATAA.AG.ACAAAATGGAC.GTAA.C.T.TCTCCGCCACTA.CA.GACT.TA.CGTGTCATGTCTCCAT.ATCCGCATGCAAAATCCAATA.G.ATGA.C.A.CAT.TCT.A.AATCATCCAATTATATAC.GCCCACGTGTCAACCTCTGT.CTCGTCTCTCTAA.ATA.A.CGTTTACC.GACCTTCTCT.TGTGGACGGTAAG.AATCG.CC.GGC.GTCCCCTA.ATATATCG.GATTT.CAATCC.AAAG.A.CACA.C.TCACAATT.TAAAAAAA.AACGTT.TCT.TT.TCTCT.TCGATT.CC.CGATT.ACGGCTTTT.GATTTTGT.GGGA.CTCT.TCTCAGTTT.TTCTGGGCTTTTGGTTTTTG.GATTT.G.ATG.
JJ=    57  MV=                GATAATTTGTTCTC.AACT.TATA.CATCCAATTT.CC.G.ACCAATTCAAA.A.CGA.AATTC.ATCAATAC.TTTAA.TTTCTTCCT.TTTTTTTTTTTTTTTTTTTTTGT.CAACCGAT.ATAAATTTGA.ACTC.AAAAGATCCAA.TC.CCGAGAG.ATATTG.TTTACATA.CG.T.GACATGATGCGGTACGGTACGAATCTTTCGTGCCA.ACT.T.ATCC.GCTTTTACA.TTTG.CACT.A.CGA.GAAATTAAAGA.TAAA.GAGAA.AT.TTATGAATTCT.TCC.CTATCACTCT.AC.AACTCCTTCAA.ATAC.A.C.TGGAAACGCCGG.CC.ATTC.GG.TTGGAATCGGTGAATT.GGTGAAATTTTTGTTTCTAGA.A.ATCA.A.C.TAA.TCC.G.TCAAAGATGGTTTATTCC.CTTAATGATGAAGGAAAATG.GGTTCTCTTGTTG.CTA.A.TAAAATAA.TGGTATTTAT.TTTGTTTCTTAGA.AAGAA.AA.AAA.AGACTAAT.TTAATTTG.GTTGG.TCACAC.ACAA.C.CGTT.T.TCATCGGA.AGAAGAAC.AAGTTG.GAT.TG.ATTTT.GCTTTG.GA.TCTCA.CATCTGAGA.TCAGATTA.ATCT.CTCT.GTGAAGTCG.AAGAACGAAACCCTAGTTCC.CATGA.C.ACA.
JJ=    58  MV=                AATCAAGAATAGTT.AAAT.CATA.CATGTGTGAA.CT.T.AAACTTTTAAT.C.ATT.GAAGT.TATCAATC.AGCTC.ACGAGGCAA.TTCATATGCGAATCAAAAGATGG.ATTTCTTG.AAACTTAAGA.ACAC.TACTGTGTTCA.AT.ATACAAA.TTATGA.CCACAAGA.TT.T.GATCATAAACTTAATTTTTACAATGGAAGTTAGAG.AGC.G.AAAA.TGATGCGTT.CTCG.TCTC.C.AAA.TCAAACCATGA.CCAG.TTCAC.TG.ATCCAGAGTAA.AAT.AGGACTTCAT.GT.GGTGGAACAGA.ACAA.C.A.ATCAAGAAGAGT.AG.TTAA.AT.CATCATACATGTATAT.TGCTTTATTTTTTTTTGTTTG.T.TTGT.G.C.AAA.TTG.T.GTTTTGTTGATAATCAAC.GCACACTATGATCCATACGT.TAATGGGCTTTGG.AAT.T.GAGGGCCC.ATTGTAATAA.TCAACACAAAACC.CTAAG.AA.ATG.GATAAAGT.ATAAAGCT.TCATT.TTTTAC.ACTG.C.AAAC.G.CCGTTTCG.AGACTTCC.GGCGAA.GAA.GA.CGAAC.GCAAAG.AT.GCAGA.TTTTCGTGA.AAACGCTA.ACCG.GCAA.GACCATCAC.CCTCGAGGTCGAGAGCAGTG.ACACC.T.GAA.
JJ=    59  MV=                CTCGTTAGTGACTC.ATAA.TGAG.TTCTGATTTG.AT.G.TAATGTGTGAT.T.TGG.ATTCT.CAATCAAA.AACTT.TCCACATAG.GCCGTTGAAATAAGAAGAGGGAA.AGAGAATA.AATCAGTGTT.TTAA.GTGATACGTTC.AA.TGCTTCT.TCTTCT.TCTGGTTG.TT.T.GTTTGTTTGGATAAACATTTGCTGCTTGGAATCTA.ATA.A.AAGA.AGTTTCTAC.CATT.TGTC.A.GCC.ATACGA.TCCT.TGAA.TAACA.AC.AACATATTCTT.GTG.TAATGAGAAA.GT.GAAGTCTGATC.TGTG.A.T.GTATAGGACTGG.GT.ATTA.AT.CTGGTAACGGATATAA.TACTGGGGTAGAAAATAGAAT.T.TAGA.C.T.AGT.ATT.G.GGGGTCTAAACGAAATTA.TACAGAAGCATTGGGCTTGA.CTTGGCCCATGAG.ACC.T.AAGCCCAT.ATTTTAAAGA.ATTAGGGGTTTCT.TCTTC.CT.TTG.TCTGTTCA.AATTGAAG.AAACC.TGTTTT.TTTT.T.TTTT.T.TTTCTGGA.AGTGAATT.GTCTTG.AGT.TG.AACAT.TGAACT.TC.AATTG.GTCGGAATC.TGCAATTT.CTGA.GGTA.AAGGTTTCA.TTTTTAACCTTTATTTGTTT.GGGTT.A.ACT.
JJ=    60  MV=                ACACCAAAGATTCT.GTTT.ATTC.TAGTTCAATT.TC.G..GTTATTTCTT.G.AAG.ACAGT.TTCAGGAA.TGAAC.CAAAGATTG.ATAGTAAAAGAAAAACCTTAGAC.TTAAAGAA.CAAGAACCAA.GACA.TTGTTGATGCT.AA.ACCTATC.AAAAGC.TGGAATCT.AA.T.CCAAACACCAACCATCGCCTTCATTAAACTTTAAG.GTT.T.TTCT.TCCGGGTCA.TTTT.CTAC.A.ATG.CCAAGAATAAG.AAAA.GAAAA.TT.GACACTCTGCC.TAG.AAATTGAGAT.TC.TAATTATCGGT.CCCT.C.C.ATTTTCTATCCT.GA.ATAG.TG.AATACGTGCAACCATG.TCTACCTTTCATTACATACAC.A.ATTA.T.G.AAT.TAT.G.TCATTTTTCAAACAAAAC.AACCCGAAGCTAAAACAAAT.GTGTAGAGCCTCG.TAA.G.TAGTTGCC.GTCACGATCT.TCCTCTTCATCTT.CTTCG.TG.TTC.TTTCTATA.AATTCTTT.TTAGT.CTTTGT.ATCA.A.GAAG.C.TTCCACAG.CTTTTATA.AACACT.CAT.TG.AGAAG.AAAGAA.AA.ACGTC.AAGGGATTA.GTCTAGGT.TTTG.GCTT.GCCCCGGTT.ATCTAGAAGAAAGTTTTTAT.CAAAA.G.TTC.
JJ=    61  MV=                ACTGGAAATCTTCG.ACTG.ATTC.AACGAATTCA.AA.T.TTCAACAAGAA.T.CAG.TCGAA.ATATCATA.ACAGA.ATAATGACA.AATGCGTAATCATCAGACAAAAA.GTCGCAAA.TTGACATTTA.AGTT.AACTTCATACA.CA.TAGTTGA.AGATCC.AAAGATTT.GA.A.GTTTGAATGCGATAAAAAGAATTGAGTCTTAAAAC.TCT.T.AATT.TGACATTCT.ACGT.TTTA.A.ACA.TGAATGATATT.TAGT.TATTT.AC.CCTCGGTCAAG.ATT.TGCTAACTAT.TT.GTAAAAATTTC.AAAC.T.T.AAGAATCGAACA.TC.ATTC.AA.AATTATATAATGTGTT.ACGAGAGATGCGAGTGGAGAG.A.CAAC.T.T.CAG.GGT.C.TAAATTGCAAATTTTAAT.AAGTATATTGCTTTTTGAAA.CTAAACTATCAAT.TAT.T.ACACTTTT.GAGACACAGT.TTCTTTCTGATTC.TCACT.TG.TGT.CGCTTTTA.TAAAAAAG.ATAAA.ACGCAA.ATTG.A.TTTC.T.TCTTATTC.TGCTTCGG.TCTTCG.TTT.TT.CTTTA.CCCTTT.TG..ATTT.GATCTTCTC.TTCTCGGT.TGAA.ATTA.GGGATTTCT.GTAAAATTGTAATGTGTTTC.TGAGT.A.ATT.
JJ=    62  MV=                TTTCAAATCGAATT.GGGG.AAGT.TCAGTCTTTT.TG.A.TAAAACGACGT.C.GTT.TACTA.AAACCGAA.ACTGT.GTCGTTTGC.AAATTATGTCTCTGTTAACGTCT.AATTAACC.CTGTCAATTA.AGTC.TGTTAACCCAG.AT.AACGACA.AGACTA.AAATGGCG.CG.G.TCAACACAAGTTTAAGATTTATTAGAAAAGTCAAC.AAA.A.GTTC.GATGTTTTT.TTCG.TTTC.A.AAT.AAAGTACGGGA.TTTA.AATCA.AC.GTTTTAGCAAA.GTT.CAGGATTTTA.AT.GACATTTTTCC.CTTT.G.T.TAATTCAATCAT.CA.TGTG.AT.ATGTGAAGATAATCTG.CTGTATGTAGTAAATAAATTT.T.GAAG.T.C.ATC.TGA.T.TGTAATAATGTAATAATA.TATAGAAGTAAATGTTACTT.ATTGGGCTTCTCT.ATT.T.TACTAAGA.TGCAAATGAA.TTAATATTTTATA.ATTTA.TT.TAT.TTTGTCCT.AAGTATAC.ATGTC.TTTTTT.GTCT.T.TTGT.C.TGAATCTT.TCTCGTCG.GAAACA.CAG.AT.CTCAG.TTCCTT.AC.AGAAG.AATCTCCGA.CTCGTTTC.TTTG.CCGG.CATTCTCAG.ATTTCCGGATACTAGCCATG.AGCAG.T.GTT.
JJ=    63  MV=                TTCCATAGTTGTGT.ATTT.AGTG.GTAAATTATG.AT.G.AAACAGACAAA.T.TCT.AGTGT.TACAATAG.ATTAT.AATGTTCGA.ATATCCGTTGAAATCTAGATATT.TGATATGA.TATAAAAAAC.GGAT.ACGTAAACTTA.TT.TGAAAAC.AAAAGA.AGACACTA.AG.A.AAACTATAAACAAATAAAGGTAACAAAAAGTAAAT.AGT.T.ACAT.TCATTTCAA.AATC.TTTT.G.TTA.TTACATGTTTG.GAAT.TAGAG.TA.ACTTAAAAGCT.TTA.TAGTTTATAT.TG.ATTAATACAAC.TCAT.A.C.ACATCCCACATC.CC.ATCA.TA.ATTTTGATAAAATGAA.GACTCGCCAACGTGTCAACAG.A.TCTA.G.C.ACC.GCC.A.ACTTCTCACATGGCATCA.TGGGTTATTATTATTATACA.CACTTACTAAAAC.CAA.C.TTCAATAC.GACGCCATGT.ATCCGCGTTTTGA.TAATA.AT.GCT.CACTTTTT.CCTATTTA.AATAA.ATCCTT.CATT.T.TCCT.C.CTTTTACA.TTTCCTCA.CTCAAC.TCT.CT.CATTC.TCACTA.AC.AGAGA.GAAAAAGCA.AAAGCAAA.AATG.GCTC.GATCTTTCG.CTATTGCTGTGATCTGTATC.GTCCT.C.AAA.
JJ=    64  MV=                CAACCAACAATTGA.TGGA.GCAT.AAGAGCTTTT.TT.A.GGTGGTCTCCA.G.ACA.AATCG.TGGGTTTC.ATGTT.GTATCACTA.TATTGATTTAGCAAAATAATAAC.GTTTTTCA.ATTATGTCGG.TCCA.TGCCCACAAGC.CA.CAGCTAT.ATTTAA.ACATTGTA.TA.T.TCATTTTGAATCATATATAAAAAGCTAATTAAAAT.TAT.A.TATA.AAAGAAGAG.CTAA.TTAA.A.ATA.ATGCACAGAGC.ATTG.TTGCT.GT.CTTCATATATC.AAC.ACTTTTAGGT.TA.GGATACTCAAT.ATTT.A.A.TTTTAGTTTGGG.TT.ATTT.CA.ACGACTTAAACCAAAC.CAAATTTACGAAATTTTGGTT.T.GTAG.C.A.GTT.TTA.G.TTTTATTAAATATGGTTG.CGAATGGTTATGAGTGAATC.CAACCAATCTCAC.TGA.A.GTGGTTCA.GAATTTTTGT.TAATTCGGTATAT.TCGTA.CT.GAA.CCATATAA.AACCAAAT.TTCTT.CTCCTT.TCTT.C.TCTT.T.TCTCTGTT.TCACTCAC.TCCCAC.TTT.AC.TCAAA.AGAGAC.TT.AAACT.TTATAGTTG.TTTTCTTC.ATCA.GCGC.AATAATGAA.CGAAGAGATGAGCGGTGAGT.CGCCG.G.ATT.
JJ=    65  MV=                TTGTATGAATGAAT.CTTG.TTTT.CTTTCTTTTT.TT.T.GTTGTCATAAG.G.AGA.ATGAA.TCTTGTTT.TCTTA.TTTCTTGTC.TTTTAGTAAAAAACTATTTGTGT.ACTGTAAC.TCTTGTATAT.AAAA.TAGACATAAGA.CA.GCTCGCA.AATTGT.AGTAAAGG.GA.C.TTCAATACCGGTCACTCATCGTTGGTTTATACAAC.TAA.G.CTTG.GAAGATCTC.GTCT.GGTC.T.CAA.CTCTGGGCTGC.TCTG.CTGCT.CA.GAGTCCAATAC.TCT.GGTTCAACTC.AT.TTCCAACTATC.TGGG.T.T.AATGGGCCTACT.TA.ATTC.AT.GAGCAACAAAACAATG.GGCGTGGCCTTGTAGGAGATC.C.AAAG.C.C.CAA.CTT.G.AACAATATCTAGAAGATA.CACAGACAAAAAGAGTCACT.CACTAATTGGCTT.CGT.T.TATTGGCT.AGTCAATGAA.TTAATTTAATAAA.CTGCT.TA.ATA.AGGAAACT.TATAAAGG.CGCAT.TGTTCT.TGGC.C.GCCA.T.TTATCACG.GAAAATGT.CAAGCA.GAG.AA.AACCC.TAGCGG.AA.TCTGC.AAAAGCATT.CCCAAGCT.CATC.TCTT.CCTTCGTCG.ACACTTTCGTTGATTACTCC.GTCTC.C.GGA.
JJ=    66  MV=                CGACATCAATGATG.AGTG.AAGC.ACCAAGCAAA.GT.A.AGGATTGCCAA.C.AAT.GGCAG.TAACACTA.GACCA.AGTGCATAC.CAGCAACGGTCTCCAGGGTTAAG.GGGATTTA.ACATAGGCCC.TTTG.AAATCATGCAA.TA.ATAATAA.TACTCT.ATTGAACG.AT.C.TCAGCATTAATTCAGAAAGATCTCTACCTAGCTGG.AAC.A.AGCA.GAGCAGCTT.GAGA.TGAG.T.GGA.TATTGAACCCT.GTAT.ATATA.CA.TACTACATACG.TTC.CAATGTTTCT.TT.TGACTTTTGAG.GGTC.A.C.ACTCACATATGT.GT.ATCA.TC.AAATATTGTTTCGTTT.TTTTGTTTACACTTGTTTGTT.T.ATCT.C.A.ACT.TCA.A.AATTGGCTAATCATAAGA.TATTGTCATTTTGGTTGAGT.AATATTACAAGAC.AAA.A.CATAGGTT.ATTGTAACCA.AAATTTGGTAATC.TATTG.GT.TTC.TTCTATTA.AGGACCAG.CGTGG.CTCAAG.CGAC.A.CCGT.T.TTGGTAAG.GAAGAAAG.AGCAAA.AGG.TT.GGAGA.AGGAAG.AT.ATGTC.ACTGGTCGA.CTACGACG.ATTC.TTCA.TCCGACGAC.GATGTTTTAGCCGCCGAGGA.GAAAC.C.TTC.
JJ=    67  MV=                TTATTGATATATTA.CTAT.ATAC.ATGTTCAAGC.AT.G.AAGTCAGAGGT.A.TGT.GTTAT.TTTAGTTC.AAGCT.GTTTTTTTT.TCTTAATATGAGTTTAATTTATT.TAAGTTTT.CTAAGAGTGG.AGTT.CACATTACCGG.TC.GATGTCC.GTTAAT.TATGTTCT.CG.T.GATACTACAACTGTTCAAATCTTTATTAAATCACT.GTT.T.TCAA.TTCCAATAG.GTCA.TTAA.A.AAT.TAAGAACAAAA.GAAG.AAAAA.GA.ATTATTCAACC.TGA.AAAGTGAGAA.CA.AGCTATGCACG.ACGC.G.A.CTTTCATCCTAA.TC.AAAT.AT.TCACATGCTACACGAG.CTCTTTTAGTCTAGCATTAAT.G.TTCT.G.T.TCA.TTT.T.GCTGTCTTGAAAGAGAAT.TTATATTTCATTAATATTTT.ACCAAAATTAAAT.CAC.A.TATATATA.TTTGTCTTTC.GATATGTGGACCG.GACAA.ACACAA.AGTAGCGT.CCTTATAA.TTTGC.TATCTC.TCTC.A.TCCT.A.TTTCAAGT.CTTTCTCT.ATCTAC.TTT.CC.TCAGA.AACCCA.TC.CTCAG.AGATGGCAG.ACTTGAGT.TTTT.ATGT.CGGAGTCAT.AGGTAACATGACCATTTTAT.TTGCA.C.GTT.
JJ=    68  MV=                TTCCAGTAAGTTCA.CTCT.ACTC.CTCACACTCT.AG.T.AACGTTATTCA.G.TTC.TCGAT.TTGTTTTA.CTTAC.TAGACCTTG.TGTGAAAAATTGCAGGCATGATC.TTGAAGTT.AACGGAGGAA.AAGG.TCTAATCGTTG.AC.CCAAGAA.CAAAAT.ACGTTTAT.CA.A.CGGCCATGAACCAAAATCAAAGACCGTTACTTTAT.TCA.G.TACT.TGTATGTTT.GCTT.GTGA.A.ATA.TTTCTTCATTC.TTTC.ATGCT.TA.TCTTCTCAAGA.TGA.TCCTGGGAGC.AA.ATAAAGTCTTC.TTCT.T.C.TTCTAATGTAAT.CT.AAAG.TT.TGAATCTTTTTGTTTA.TAAATCCATTTTCTCAGCACA.A.AAAA.A.A.AGC.CAA.A.GTCTTCTCTCTTTTCTCT.GTTTGTCAATGTTCTTGTTC.AGCTGAAGATGAC.GCA.G.TACATGCC.ATTGTTTAGA.TCATGCTCGAGCT.TACGA.TT.AGT.AAGTCAGC.TTCATGCT.CACCT.ACTTGT.CACC.G.GTCG.T.CTCCGTCG.TGACCCTC.TTCCAG.TGA.CG.AAGCT.CATTGA.AT.CATAC.GCTTTCATG.GGTTCTCC.AGAT.TCGT.CTAGGCTCG.TCTTTGAAGCTTTTCCTTAC.CCTGA.T.CAC.
JJ=    69  MV=                ACTTGGGGTGATCT.TATT.GATG.TTGAAGCCAA.AA.G.TGTTTGGTTTG.A.TAT.ATATA.GTTTTCCC.ATCTG.AAGTCAATG.TTACACTGTTTATCATAAGACAA.CATTATAG.ACCAAAGAAA.AGTT.AATGTCTACGT.AA.CTACTGT.TTTCTC.TAGTACTT.TG.A.TCAAAAGAAGGCACCCTTTTATGTCTACCTTAAGA.CTT.A.TACA.GAAGTATTA.TTCT.CACT.T.AAA.ACTTATACAGA.GATG.CTAAC.CT.TAACAATAATA.GTT.TAAATAAGTT.GA.AAATTAATTCG.TCTG.T.C.CCACGTGCAAAC.TG.CAAA.AC.ACTTTACGCGCGACTT.TGTCCCTTCCACGTGCATGAT.C.ACGT.G.C.TCA.AAT.T.TTCATTTCAAAAACCTAG.TTTTATTTTCTTTAACCAGT.TGCAGACGGAACA.ACT.A.AACAAAGA.CTAAAAGATG.TTTGTTTGGGTCAACGTCT.CT.GTT.TTCCAAGA.TAAAGATG.TTTTG.TCTTTA.AACT.C.AAAA.A.CTTAAGAC.AAGAAAAA.GAATGG.GTT.CA.TGGAT.ACCCAA.GT.TGCTG.CTGCTGCAA.CTTGTGCT.TCTG.TTGA.CTAAGCATG.CTGATTCAAGTTCTATCATC.AAATA.A.AAG.
JJ=    70  MV=                CCCAAACTTGTTTC.ATTT.TTTT.TTTCTCATTT.AT.A.AAACGCGTAAT.T.TTG.AAAGG.AGGAAAGA.TTAAC.ACTAAGTTA.GCCACTAACTAATAGTCTAATAC.ACATGAGG.GAAAGCAAAG.AAGG.AATAATTTGCA.AG.TCGGTGG.TAAATG.AATAATCA.CA.C.GATCCAAGATATGTTCAAGATATATAGGACCTATC.CAA.A.CGGC.ATTTAGTTA.TGTG.ATCT.C.CAA.TGATGATGACA.CCGT.TTAAC.TT.ATCAATTTAAG.GTT.TATTGATAGA.AT.ATTCATCTTAC.TAGT.T.A.CTACTAAGTACT.AA.CGCC.CA.ACAAAAGTCGTTGGGA.GTATTATTGAATTCATAATTT.G.TATC.T.A.GTT.CCA.C.TAGAACCCCACGTCTCTT.CCTAATCATCATCAACATTC.TTAAGTACCCTTC.AGA.T.TTGACGTT.ATTTACCATA.CTACCCTTTCTAA.CATTA.CT.CCA.TCTCCATA.ACCTCTCT.CTCAC.CTTGTA.TCCT.T.TTTC.T.TCTAACCC.TTGACCGT.ACAACA.ATG.GC.GAGAG.GCTCTT.CC.CAATC.CCAACAATC.AACCTCCA.CCGG.TTCT.TCAACCGCC.CGGCCCGGTCTGGCCGCTCC.TCGTG.A.AGG.
JJ=    71  MV=                CCTGTTTTTAACTT.TTTA.TTTC.TTCAAACCGT.AA.G.AAACAATCCTT.G.CAA.GAAAC.AATCCTTG.CTTCT.TCTTCTTTT.TTTCGTCAAGAAACAATCCTTGC.TATATTTT.CATTTTTACA.GCTT.CTTGTTTTTAA.GA.GAGCAAA.TATAAT.AAATAAGG.AC.G.GCTGAAAAGAGGTATATGTATCACAAAATTAAACA.AAA.G.AGAA.TCCACCTAT.CGAC.ATAG.A.CGT.GGTATCCTTTC.GATA.TCGAC.AG.AATTATGTTGA.ACG.CAGCAAGTTG.GC.CATTAATCAAA.TCTT.T.G.ACGCGTGGAATC.AT.TCTA.TT.GTCAATGAAAACAAAT.ATTAAAGAACAGGTACTACCT.A.TATA.C.C.TAA.TAG.A.TTCCTCTAACCCGTCAAA.TGTCAATGTATCGACCGTTA.CAATTATGCACGT.CTT.C.TAATTGAA.ACATTCTCTA.CTTTGCCAATGTC.TTATC.CC.CAA.AACTACAT.ATAAATAT.GCATT.TACGGG.GGCT.T.AGAA.T.TTCATCAC.AAAACTTG.CAAGTA.TCA.TT.CACAG.GAGAGG.GA.AGGGA.GAGCTCATC.ATACGAAA.TGAG.GTCA.ATCACAGCT.TTGTTTTTCCTTTTCTGTTT.CCTTG.A.GTT.
JJ=    72  MV=                TCTTCTGACATCGT.CGCC.TTTT.GTTCTACAGA.CG.G.ACAAACGAAGT.A.CTT.GTGCT.ATTAAGAA.CCAAC.TGTTTACTT.CCATAACGTTACTACTAGTTAGA.TAGAGAAA.ATGAGAGAAT.ATTG.ATACAACGTGC.GT.TCGACTT.AGGTCA.AGTTAAAT.AG.G.TGAGTCCACAGCACTAGCATTTCAGGTAGGATTTG.GCA.T.CTTG.CCTCAAAGT.ATAT.AACA.A.ACA.AATAATACAAA.ATTA.CACAC.AT.ATTGACATATT.ATG.TGATAATAAT.AT.ATTTGGGAAAT.TTTC.A.A.AATAGACTGTTT.TC.TTAA.AA.CTTAATTAGGAATTTG.GGCAGTTTCAATATTTAAATTAG.AAAA.T.A.GGC.ATG.T.TTTACTGTGCAACACTAT.GTAGAAGATTTTCTAACTCT.CAAAATCTTTGTT.TAT.T.TACTATTT.GTGCCATTGA.ATTTTTTTTTTCT.AATGT.TT.CCA.CTTACTTT.TTTTTCTT.TCTCT.CTCCCC.CTTA.T.CTCT.T.CCATCGAT.TATTTTCA.GCCTCT.TTC.CT.CTATT.TTTTTG.TT.GAAAT.CCTCTAAAT.GATCTTGC.AGAG.ATGG.CATGTATGA.AGAAGGCACTACCATTCATT.TTAAA.A.ATA.
JJ=    73  MV=                CATGAAAACAATGT.AGTG.ATAA.AAAAAAAACA.AA.T.TCTGTATATAT.G.CTA.TTTTT.ATAACATA.ACAAG.CATTTTTCT.TAGTCGGTTAAAATTTCAAGTGT.TTAATACT.TTTATATAAT.TATG.AACGTAAGTTA.TA.ATTTATG.TTTTTT.TTGGTCAG.TC.C.ATTATTGATTATTCCATTCACACTATATGCAACCT.ATA.T.TCTT.CCTATGAAA.CTTT.TGAT.C.GTG.TGTTAAATAAT.AATA.CAAAT.TT.TATTTCATCTA.ATA.GGTGGGTGGG.GA.CTCTCTAATTA.CGTT.C.T.TTGACATCTACT.CA.TCAA.CA.TTTGGCTAATCTTTCT.AAAGGAATTCCATCTACCGGT.C.ATTT.T.T.GTT.TAA.A.TGCTCTCTTGTAACTAAA.AGTCCGTACCAAACTTGTGT.AATTTCATTAAAC.ATT.A.ATTATTTA.GTCCATTCCA.TGTCAAATATGAC.TTATA.TG.CTC.TTGTCCTA.TAAATTTT.AAAGC.AATGAG.GATT.C.ACCA.A.GTATACAT.GCATAACA.AATTAA.GAG.CG.AGCAA.TAATGA.GG.GTTTC.TCAATCTCT.TGTCCCTT.TTGC.CATA.ATTGCTTTG.GTCCTTTCCTTTGTCAATGC.TTATG.T.GGT.
JJ=    74  MV=                CAGAATATATTTTA.TCTT.GCTA.ATATCTGACT.GC.T.TCATCGTCAAG.C.TGG.AAAAC.AACCACAT.TAGTT.GGGATTCTG.TGATTAGAAAACCAAGTTTTCTT.GTTCATTT.TTTAGAATCA.GCAT.AAGTTTTATTT.GT.GATATTA.AAGAAA.AGTGAATC.AT.A.AAAATGTCTTGGAGAAATAAAAAGTTAGATATTAA.TGT.T.TCAT.CCAGTATTC.AAGA.AAGT.T.GAT.CACCTTTTCTT.CCAC.AAGTT.CT.CTGGCATGCAT.TGG.CTTGGGAAGT.TA.CTCGCCGACAA.AACC.C.A.TAGATAAGTATG.TC.GGAT.TC.ACTTAAAACCATGGAT.GATGCTGGGAATGTTGGATTC.A.ACTA.A.A.CAC.GAC.C.ATCAATGATTCTTCATTG.AATGCGTTGACTCAACTTCA.TCACCTCAACTAA.TTT.T.CTATCTCT.GACACTAACA.TCAAATGCAAATT.ATGAA.GT.GAA.CAGTTGCA.GTTTATTA.CAACA.ACCTTC.AAGA.T.TCCT.C.TCATTCTC.CTTTCTAT.TTTCAT.TGT.CA.CTTTA.TTCGAG.TC.AAAAC.ACAGAGACA.ATAAAAAT.GGCG.TCCT.CTTACAGAA.TAAACTGTTCCACTCTTCTT.CATCA.A.AAT.
JJ=    75  MV=                TGAAAAAAAAAGAC.ATTT.CAAA.ACTGTAAAGA.AT.T.ACAACCACAAA.A.AGA.AAGAA.ATTCTCGC.TTTTT.TGGCCATGT.TATTTATTCTTGGTTTTGAAGAA.TCATATCA.TATTGCAACT.GTTT.TCTAGTCTGGT.AA.TCTTGTT.TTCTCC.TCAACTCT.TT.T.TTCTAATGTTCTGTAACAAATTGTTCATTACACGA.AAC.G.AAAC.AGAAAGATG.TTGT.TGTA.G.TTC.TTTTTTAATGA.CATG.TTATG.AA.GTGATTGCTAA.AAT.CATTACCAGT.TT.TGTGTTCTTCT.GGGA.A.A.TGTTGTGGTCCA.GT.CCAT.TA.TATAGTTAAGTACTTA.AGATTTGTTGTCAGAGTGTCC.T.GAAA.G.C.AAA.ATC.T.GGGAAAGCTGATAAGCCA.AGTTACCTCTTTTTTTTTAT.ACATATGTTTTCA.AAA.G.TTCCTAAA.AAATTGTTTG.GTTTTGTTTTATT.TTTCT.CT.TCT.TAAGGTAC.TTAAGTTT.GTGAT.TTGATG.ATGA.C.TGGT.A.CTACTTTG.ATATTGGA.ACCAGT.TAT.GG.ATTCC.AAAGAT.GA.GCTAG.TGAAACAAC.ATGCCAAA.GTTG.CAGA.AGATGCTGT.TGCTGGTAATTAGTCACTCC.TTTTG.G.TTA.
JJ=    76  MV=                GAATTCGACGATAC.TGAG.GTTT.CCGGTTGTAT.AG.A.TGAAGCAATAC.C.AAA.GCTCT.GAACAGAA.TCACC.AACTCCGCT.TGTTCCAGTTTCATCTTCTTCTT.CTTCGTCG.GAGGAGTACC.GGAG.TTGCAGGCGCC.GT.CTACGCA.TTTCTT.CGCCGGCG.AA.A.TTTAGGGAATTTTATTGGTTTTCCCTCCAAAATCA.ATT.T.TCTA.TTTTGCTTT.TTTT.TTTG.A.AAA.AGTTTGTTTAG.AAGC.CAGAA.CG.CAATTGGGCTC.ATT.AGGAGGAAAA.TG.GGGCCTGTTAT.AAAA.T.T.GGGCCGAGTTTT.GT.TGTA.TG.TATGTATATGTGTATG.TATATAAATTTGGGTTTAGTT.T.TGCC.G.C.GAG.CTG.A.ATTTGGTGAAAATATTTG.GGGGTGACGAAAAGAGCCCG.CCTTTGTGTTCTA.ATT.T.TTGGTACC.AGAATTTTTG.AAAATCCCCAAAT.TTTTT.TG.TTT.CTCTTCTT.CATAATCG.TTGAA.TTAGGG.TTTT.A.CAAT.T.TCGAGTTT.CCCCAAAT.CTGAAA.TTT.GA.GTTTT.TTTTTT.TC.TTGAC.TTTTCACGT.TTTGATTC.GCCT.GTTG.TTTGGGTTT.GAAATGGCGACTGAAACCCT.AGATT.A.ATA.
JJ=    77  MV=                ACTTAAGCACTAAA.CTAA.TCAA.GTATTGAGAG.AT.A.ATCAGAATCCT.A.AAT.CCTGA.ACTGGGGT.CAAAT.GCCAATTTA.TCAAATGAGCATACTTCTAAGTG.GACGAAGT.GAAAACCAGA.TAAA.GAAAGAAAACG.AG.AGAGAGA.GTAACC.TACCTGAG.CT.A.GAGTTACTAGTGGCGGATATTCGTCGCCGGATTCG.CTG.A.CCTCGTATCAAATT.AAAA.CCCT.A.GAA.CTGAAATTGAC.TTTT.GAAGA.TG.ATTGATTGCTA.CAA.ATCTCAATAC.AT.GAAAGTACATT.CCTT.T.C.AAAATTCAACCG.GA.CTAA.AC.CGAATGTCGTCGGTCT.GCACCAATGACGAATTTGCCC.T.TTTG.G.C.ATT.TTT.T.CTTCCATTTACTGGGTTG.GAAAGCCCAATAAGGAACTG.AAACGGCCCAGAT.TAC.T.TGTCCTTG.TTTTGTGGAT.CGTCTTTTCTCTA.ACACA.CA.CAC.CAGGATTT.AATCTGAG.ACTCG.TTTCAT.CTTT.T.TTAC.T.CGGCGAGC.TTGTGAAG.AAGAAA.CTG.GT.GATTT.CATCTC.CT.TCGAT.CACTCCCAA.GGTATCGT.CTTG.TTCT.CTCGCTCTT.CGCCTTCACTGATGGTGATG.ATTGT.T.GTC.
JJ=    78  MV=                TCACCTCGAGACAT.TTGT.GTGG.ATAAGATACG.AT.T.GGGAAAGAGAA.G.AAG.AGAAA.GAAGTAGC.TACAT.ACATTCTAA.GGAACGCAAGATGGTTGAAGAAG.GGAACTAT.CTCCACAAAT.CCCA.TCGAATCGAAA.GA.CCTTGAG.AAGTTG.GAAGAGAG.AC.G.TAAGATGCTCAATGAGTTGGATAGTGTGGTCAGGG.CTT.C.CAAT.TCTTGCAAC.CTTG.TGTT.C.GAA.TTCGAATGATC.TTAT.ACAAT.CT.TGCTTTTATTG.AAT.GGTTTTACAT.TC.GGCCATTGGAT.ATTG.A.A.AAATTTCTGAAT.CT.TCTC.TA.TCTCTATTCTCTATGA.TGAATGAATGATGATACAATC.T.TCTG.C.T.TCT.TTC.G.AGCGATGTTGGTTAACAT.TAACATTTTGGTATTATTTTATAAATAAGTAAAC.CGG.T.CGGATTCG.GTTTGATTTT.AAACAAAACCGAG.ATTTT.GA.TTT.TCAATTAA.AAAAAAAA.ACCTA.AAGTCT.TTCA.A.TTGG.C.GAGAGATT.CAGTACTT.TCTTCG.ACT.TT.GTTGA.GTGTTT.GA.AATGC.GATTTTAGC.ACCGGAGA.AGCA.TTGA.ACCTGAATG.ATTTCACCGACAATGGAACA.GGCCC.A.GTT.
JJ=    79  MV=                TCCAATCAACAAAC.AGTT.CAAA.TTATTGTTAC.GC.A.GGAACGAAATC.A.ACT.CAATG.CCCAAAAC.CCTAA.GAAAAATTC.GAGTTTCCTAAAACGTATATAGG.GGAAAATT.GAAAGAAGGG.TAAT.GAATTAGAGAC.AA.AAAAAAC.TCACCA.TCGGAGCT.GT.C.TTCTTCTTCGTCTCTATCCTCCAAATCGAAATTGG.GTC.T.CTTC.TTTTACCTC.AAAA.ACCA.A.CAC.AGCTCTCTTCT.CTAA.AAGGG.GA.AATGCTTCAAA.AAC.CCAAACGTAG.CT.TTTCTTAGACGCGCTT.C.A.TATACAGTCTGT.CC.CGTT.TT.TACATATTCGCCCCGA.TAAAGTTTGTCCTTTTACTAT.T.ATAA.C.T.ATA.AAC.T.TATAATTCGTCCAATTTACACCCATATCTCCACCCAAAA.CAAGATTTATCAT.ATT.C.AGTCCACT.ATACTGTAATATGAAACAACAATG.GAAAC.TC.TTT.TCCATAAA.TTGCAATC.TGTTC.CTCACA.TTTC.T.CTAG.A.TTACAAAA.TTTCCCCT.TCACCT.ACA.TT.CTCGT.TCTTCA.AC.GTTAG.CTTTCCCAT.TAAGAAGAAGAGA.ATCT.CCTGCAACA.AATCAAACAAGCTGAGAAGT.GTATT.T.CCT.
JJ=    80  MV=                ATTTTACCCTTTCC.TTTT.CGTT.TCGCGCGTCT.TC.A.CCGGCTTACCG.G.CTA.CACCT.GTCCTCCT.ATATA.TCGGTTTCA.TCATTTCATTATAAAATTAATAG.CACAAATA.AAATAAAACA.AGTC.TTATTAAAATA.CT.AAAAATT.GTTACT.GTATTTAA.TT.A.GTTGCCGCCGCGCCGGCCGTTACGATTGCAGCAGC.ACG.A.CTGT.TTTCAGAAC.TCTT.TTTT.T.TTA.TTAACAATCAA.TCAA.AATTT.TT.TATTTGTTTTA.GTA.TTATATGGAG.AC.AACAAGCAATA.AGTT.A.A.ACAGAAAAATCC.TA.ACGT.TC.TTATTTTTTTACTATT.AAATAATAATTTTGACATATT.A.CAAA.A.T.TAT.GAA.T.TAACCTAAAATAAATAGA.ATTAATTCTCTTTTTGTACG.ATGTAGAGAGATG.GGA.A.TATTATAT.ACCCTTTTGA.AATAAAGACGACT.CGAAT.TA.GAT.TTCAAATT.AAAGCTGA.AGAGG.TCCTTT.TTCG.T.CATT.T.TGGAGTTT.CTTTTTGA.GACATT.TTT.CC.TCTTT.TGATTT.TC.GCTTT.TTCCGTCCG.CTTGACTT.CTGC.TGTT.TCAGACTCT.CAACAACGGAGAGAGCCGTT.TTGTC.T.TTC.
JJ=    81  MV=                TTTTTTTCTTCTTC.TCCT.CGTT.TTAATTAATT.TT.G.GATAGAGAGTG.A.GAG.ACAGA.GGAGACAA.GTTCT.ATAAATTAT.TTCTTTAAATTTATGTTTTTTAT.CTAAAAGA.AATTAAAACG.TTTG.CTTTCAGTGAT.GA.ATCAAAT.ATTTCG.CGGAAAAA.TA.G.AAAAACAAGAAAGTGTTGGGCCACTCTATAAACTC.TTT.T.TGTA.AAGTCTACG.AAAA.TGCA.T.GCC.GTTTTTATTAT.TTTA.CCCGA.CG.TATAATTGCAT.TCA.GAAACATGAC.GT.TTCCAAATAAA.ACGT.C.A.TGCTGTTGTCTT.TT.AGAC.AC.GTGGCGTGTTTTCAGT.GGTTTTATTTATAAGATTTCG.C.AGTT.A.A.AGA.TGC.A.CGCAATAGCAGGAGATTT.TTAGCCCCGTTCTTATGTTT.TTTCTGACTTGTG.ACT.T.TTTTTTTT.TTTTTTTTTT.TTGTGTCAACTGT.TTATT.TA.TTT.ATCGATTG.GATGTTTT.AATTA.ATTTTC.GAAA.T.TATA.G.TTAAATTT.CCAATTTG.TGAATC.TGG.GC.GCTGT.TTTTCT.CC.GTCGG.AGAATTTGA.TCCCGCCG.GAGA.TCGG.CCGGTTTCC.GCAGTCGCATTCGTTTCTAT.AAAAT.T.TAA.
JJ=    82  MV=                AGAGGAGAAGAGAA.GACA.AGGA.AACTTTTTGG.AG.A.ATAGACTGATT.G.TGA.TTTCT.CAACACTA.AGCAT.ATAAAATCT.CACCTATATAATCGGTAAAATAC.TAAAGACT.CGTAATTGCA.GTGC.CAACCCTTTGA.TT.AAGTATA.GCCACG.TAAGTGAA.GA.G.AAGGGCTGACTTTTTGAACAAGCAACGGAAAATGA.GTT.A.ATGC.TCTTCGCTG.TCTC.TATT.G.ACT.CGATTCCCTTC.AAAG.GCTTT.TA.TTTAGGCTCAG.CAG.CCACGTAGAA.GA.TTTTTTTTTTT.TTCT.G.T.CAATATTTACGT.GT.TGCG.GT.TAACTTCGTAGGCAAT.TAAAACCGGTTTTAGGGGTCA.C.AATT.T.A.AAA.AGA.A.ATTAAGGTTTTCATATGT.TAATATATAAAGACAAAAAA.TAAATTAAATTCT.TCA.A.AATAAAGA.TAAAATTGAC.ATTCATGCACTAG.TGCTC.GT.TTT.GGTTTAAA.TATATGTA.CGTCT.TTATTT.CAAT.G.CATA.T.AGATCCAA.AGAACAAC.AACCCA.TAA.GA.CTTGG.ACATTT.GT.GTTTC.TCCTCAACA.TTCAAAGT.CTTT.AGTG.AAACCTCTC.TTGTAAGAAGCCAAAAAATA.AAGGA.A.ATT.
JJ=    83  MV=                TGATTGGTGCATTC.CCAC.CACG.AGTTTGCTTA.AC.G.TGTCGTTAAAT.G.CAG.CCGTC.GGACTTGA.CAATG.CAAAAATGC.TACATAATCTAAATAATTAACTC.TCGCAATA.AGATTCACTA.ATAA.TAACATTTTTA.AC.GACGATA.TATAAT.TTTACAAT.AA.G.AAAAAAAATATGAATCTAATATTTATTTAATATTA.ATT.T.ACTC.CATTATCTG.AATA.ATCT.A.GAA.TATGTCAAATA.TCCT.TTTAT.TA.TTTTGTAGCTG.TCG.AAACTATGGT.GA.ATAAAATCTCG.AGGA.A.T.ATATTAGAAAAC.AA.AAAA.GA.TCTAGAGGAATAATAA.TATTTTAAATATTTGGGGCAC.A.GTTG.T.A.TTG.TGA.A.GCAGAGAATCGGTTCTCA.ATATATTATCCGAAAATGTC.TTAATTTTAAATT.TTG.T.TTTTTGTT.TGATTCTGCG.ATATTGGAATCAC.ACACT.CT.GCC.AATTTGAC.CTTTCTCT.CTCGC.TTCTCT.TTCT.C.TATC.C.AATCGGAA.AGAGATCA.ACCAAC.GAT.AG.AGGAG.AAGAAG.AA.CTTGC.ATACGCAAA.AAAACTTT.CCCG.GGAA.AATTCCAGA.AACTGCTTTGGAAAAATGTC.TTGAT.T.TGA.
JJ=    84  MV=                GTCTTGATGGCCAC.TTGC.TTTT.TATGTCTCAA.TC.C.TAAGAGTTGAT.A.CTT.ACTTA.GTATTAAT.CAGGT.TTCACATTA.TCTCAGACCTAGCTTGCATTTTT.GATACAAA.CATGTCATGC.AATA.CACATAAGCAA.CA.CGTACCG.AGTCAT.TGATTGAA.AA.A.CATGACCTAAATAGTAATACGGACTGAGAGAGAGT.GAT.G.AATC.ATTTCATAT.GGGA.GACA.G.CTT.TCTCATACGCG.TCCA.TGCCT.TT.GCATGAAAGAT.TAA.ATAATTCAAC.TC.TTTCACTTATC.TTAT.T.T.TAATTTACTTTG.CA.GAAT.TC.CAAGTTTTATTGCAAT.CACCAGGGGTATTAAATGGGA.T.AGTG.T.A.AAT.GCA.C.CTGCAACACATCAACTAA.CCACACACTCCTCCACCTGT.TTGTATTTACTTC.AAA.A.ACTTAATT.CAAAAATCCC.TTTGCTTCTTTCC.TTCCC.TC.TAT.TTATAAAC.CCTAGTAT.CCGGT.TTTTAT.TCTA.C.CACA.C.AATACCAT.TTGCAACA.AACTTC.TCT.CT.GAATC.TCAGTG.AA.TTCTC.ATAAAATGA.GAGGGATG.GTGA.GTTT.TGCCGTTTG.GGCTCTCTTTGCTGCTTTTT.AATCT.A.CCA.
JJ=    85  MV=                ACTTCCAAAATTGT.AAAC.TGTT.TTATACATCA.GA.T.TCATATGTACC.A.AAA.CTTAA.ACGTTGAT.CAGCT.GTTTGAA.A.CATGAGAATACGTTAAGCAGACA.AAAAAATA.TACTGTTATT.TAGG.TATAAACATTC.AG.ATTTGAT.TCGAAT.TATGTTCG.AA.T.TTATTTGGATACAAATAATTCAGATACAAGAGTTT.TTG.C.CCGT.AGTTCTAGC.GAGC.CTTT.A.TAT.ATCCAACGAAA.AAAG.ATTTT.TA.AAAAATGAGGA.CAA.TGTAATAGAC.AA.CGAAGGATTTT.AAGA.A.G.AAAAAAAAACAA.TG.TATT.AA.TTGTACATTAATATTG.TAGATGCTACGTGATGGTGTG.G.CACA.C.A.AAA.CTA.T.TTAATTTTATTTTTTTTA.ATATTGTCAAAACCAATATT.TATTGATCTGAGA.GGG.C.CTACTGAA.GGTGGAAGGT.CTACGGAATTAGC.AAAAA.CA.ATA.TAAATATT.TGATACAT.AAAGA.TCCCTT.TTCT.T.TCGC.T.GAAAGGAC.TCAAATCT.TTAGAA.ACG.AA.AAGAG.AATGAG.TT.TGATA.CTAAAGTTT.ATGCTTCT.TATT.CTAC.TTGTCTCGA.GTCATCATGTTCGTTCTGGC.ACGCG.C.TTT.
JJ=    86  MV=                AATATATTTTTTTT.TGTG.AAAT.ATGAAAAACA.TT.T.GGTCGAATTTG.T.GAG.ATAAT.GAAATGGT.AATTG.GAAAGATTG.TGACTGCATTGTTTTTAATAATT.AAGTAAAT.TTAAATTCTG.TGGA.AGTATATTTAA.TC.AATAAAC.TGGAAA.AACAAAAG.AA.A.AGATTTCGTTACCATAACGATTTAAATTTAAGATT.TTG.T.TATA.CAGAAAAAG.AAAT.GTAG.A.AGA.TTTTTTTCTAA.TTTA.GAGGA.GT.CAAACAATGAT.ATA.TAACAAAAAA.AA.TCACAATCCGG.TGGA.T.T.TGTGGGGTAAGT.CA.TTAA.TC.TTTTACTATTTTGTTT.GGAAAAATTAGTAGTCAATAT.C.ATTA.T.G.ACT.ACA.T.ATATCAGTGTCAAAGACT.CAAAGTAATGGCTTAGATAT.TTTATGTTAATAA.AAG.G.AATATATA.TACTGTGAAA.AAGACAAGTTTGT.GTAAG.GG.ATC.GCATATAA.TCTCAACT.AATAC.AATAAA.CAAA.G.ATAT.A.GCCGTTGG.CATTAATC.AGCTTT.GGC.TA.GACCA.ACCAGA.AG.ATCAG.AATCTTGAG.AAGATGGA.GAAG.AATC.AATCTGATG.ATGATGGAACGGCTCTGATC.TTCTC.T.GAG.
JJ=    87  MV=                AAATCACTTGTAAA.CTTT.GATT.TTGTATTCAA.GA.A.TCTTAATATAA.T.AAA.ATAAA.CTCTTTAT.TCATT.CGTTGTGTC.TTCTTTCTCATAAACAACCTTCA.TCATCACT.ATTGAAATCT.TAAT.ATTAATGATAT.GC.ATAAGTG.ATTTCA.TTCTGCGA.TT.A.AAATGTTGTGATATGAGAAGCATAATAACCGAACA.TTT.A.GTTA.TCCTTTCTC.TGGT.GTAT.T.CCA.GACCGGTCTTG.AACC.GTTTC.TA.GAACCAAACTA.TTT.ATTCAACTTT.AT.ATATTCCAGTG.GAAT.T.G.ATAACATTATAA.TC.ACGT.CA.TCAATACTGATTGGGA.CAGTATCTCTATTTCCACATC.A.GCTT.T.A.GAC.ACG.T.GGCTATTGATCGACCATA.TAGTCATGAAAACAATCCAA.TGGAAAATTTTCA.AAA.C.TTATCCGA.CCTTATCTTA.GCGAAACAAAATC.TCTCC.TC.TGA.TTATTACT.ACTCAACT.TCGCA.TTATCA.CTCA.A.ACAA.A.CATATTGA.CATCTGAG.TCTTGT.CAT.CA.TGGCA.ACTTCT.CT.CCAAG.CCGCCGCAA.CTTTTCTT.CAAC.CGGC.GAAGATTGC.CGCTTCTCCTTCTCGTAATA.TTTTC.A.CTT.
JJ=    88  MV=                TGGACCAGTGTTAT.TTTC.ATGG.TTGGTTGGTA.TC.A.TAAATTCATAA.T.CGT.CGGAT.ATTTTACC.ACGTT.CACACAGAA.AACCCCAATAATGGAGACTCATT.TATTATTT.TCTTCATATG.TCAC.TTTCTATCGCC.AA.TTGTTTT.TTGGTT.TTCTTTGA.AA.A.AATGTCTAAATGACTAAATCCATCGCAAATTTCAT.TTT.A.GTGA.ATTAGTGGC.ACGG.AGAA.C.ATT.TAAAGTTGATT.CTGT.TGGTT.TT.GATAAACATTT.TAT.TCAAATATAC.TC.ATGATTTGTTT.GTTG.A.C.CTAAATCTGATT.GT.TTTT.TG.TTTTCAAATAGAAAAA.CAAACAAAAATAATGCTTCGA.G.TGGA.C.A.CTA.AGG.T.TTGATCATGTGTTGTTTG.TTGTATTAAGATAGTTTTAA.GATATGTCTATGT.GAT.A.TAACACAA.GCAGCCAAAA.CCACGAGCATAGT.TAAGA.GG.TAA.TAATATAT.TTTGTTGT.TTCTT.GTCCAG.AGAA.T.TCAT.G.TTACTCTT.GTCTGAAT.CTTCCT.CAA.AT.CTACT.CATGTA.GA.CCTCC.CTATCTCGA.TCTAAATT.TCCG.CCAA.ACTTTTTTT.AATCCCAAAGATTCTTTAAT.GACTA.A.TTC.
JJ=    89  MV=                TACTTCTTGGTGAC.AGCT.TTCA.TATTATTTAA.AT.T.TCACAAGGAAT.A.GAA.TAAGT.TCACTAGT.TTGAT.GGATTCTCC.AAAAGGGACTAAACACAAACGTC.ACATATAA.AAAGGACTTC.TTAA.AAATATATATG.CG.AAAATGT.CAAAAG.AATTTAAA.AT.G.TACAACATGAGATATTTCTAATTACAGACTTTATA.ATA.T.ATTT.GGTAAAAAT.GATC.GTTA.A.ACA.TTTATCAAATT.ATCG.TTGAC.CT.TTTAGGAATTA.AAA.CAAAACAGGA.AA.AGAATTAGAGT.CAAA.C.A.AACAAAATGATC.CT.ACTG.AT.AAGAACATGAGTCATG.CCCTAGTTGGGAGAACTCAAA.A.CAAA.C.A.AAA.AAA.C.TGTTAGTAAGAAACTAGA.TGCGATGACGTATGAAGACA.GTAAGAGAATGTG.ATG.A.TGTGAAAG.TTAATTGCGC.ATTATTAACTTTA.AGCGA.AA.AAA.GTCTATTT.AAGCAAGC.TCACT.GTGCCA.ACAT.T.TCAT.C.AAATCGCA.AATCACAA.AAGAGA.TTT.AT.TTTGA.GAAGAA.AA.TTGAC.AGTACAACT.CCAATTTG.TTCT.TCAC.AAGGAGTGC.CAGGTTCTTCGGACGAAATC.ATGTC.A.ATA.
JJ=    90  MV=                TCAAATCAAGATGA.GAAA.GATC.GGCTTAGTTC.TT.C.CTAATATCTTT.T.AAC.TTCGT.AACATCAA.TTTAT.ATTAGTAGT.TTATCCATAGTATGTGAAACCAA.GTTGGAAA.GACCAAAATC.AGAA.GTATGATAAAC.TC.CACATAC.GACGTC.AAAAATGT.AG.A.TGTCGAAATTCACATACTAATATTTTTGTATTTAG.GTT.T.ACGA.GGGAGCTCA.AATC.TTTG.A.TGG.GCCGAACATCC.AGAG.TAATG.GG.CCAAACTTTTG.CAC.TCACTATTCT.CG.TCAATAAAATG.GTTG.G.T.ACCAACACTTAT.TT.TGAT.AA.TAAGTGATGATTATTG.TTTTTGGAAATACAAAACAAA.A.AAGT.A.T.TTA.TTT.T.ATGAAAGGAAAAAAAGAA.ATGTAAATACAGATACATTA.GCGTCGAGGCAAG.ACC.A.TGTGCTCA.CTCACATGCG.GTCTTCTCTTCTC.TTCTC.AT.CTT.CCCTTTTT.ATGATTTT.CTTTT.CCCATT.TTCC.T.CTGC.G.TTTGATTA.TCTGAGAG.AGAGAG.AGA.AG.AAACT.TGTTGA.AA.CAAAA.TCAACAACA.ACTTATAG.AAGA.CCAA.AAAAAGATT.CATAGGATCTTTTGCTTGAT.TTTCG.A.TTT.
JJ=    91  MV=                TGGTTTCTAGGTGT.TTAC.CAGT.TTCGCCATTT.TG.T.GGTTTATTGTT.T.GGA.TAATT.TGATTTCT.TTGGA.TTTTGCTGA.TACCCATTTGTGTGTATAGAAAT.TTGATTAA.TCTGGATACT.AAAT.TTCGTTTGGAG.AA.ACATTGA.ACCAAA.GGAATGCG.AA.A.TCTTTTGATGATGATTGAATAGTTTTAGTGCCTGC.TAA.T.ACTT.TAGAACAGA.GTCA.ATTT.T.TTA.AGGTCATGTTA.TAGA.ATCTG.AG.TCTACTTGTCA.TTT.GCTTTGGAAC.AG.GTGAATTCTTG.CAAA.G.C.CTTGAGCAGCTT.TC.AGAT.GA.TAAAGACTTTGGTCTC.TCCTTATAGTGTATGTACTCT.A.CCTC.C.A.CCA.CTC.T.TTGAGTCTTATTCTTGTT.TAGTTCAATCCACGTGATCC.AGTTTTAATTTTA.TTT.A.ATTCCTCC.TATGCGTCTG.TTAAAGTCAACTA.TTTTA.TT.CTT.TATGTAGG.GATTTGGA.TCTCA.GAAGTT.GAAG.T.TTGA.C.AGATCTTC.TGAGAAAG.TGAAGA.CGA.GA.GCAGT.AAGAAT.GG.AGCTC.ACAATCACT.CAACCTGA.TGAT.TGGC.ATCTTCATC.TCCGTGACGGTGATCTTCTC.TCCTG.C.TCC.
JJ=    92  MV=                ACACAACACCAACC.AATA.ACTC.ACAATTAAAG.AT.C.CAATCGATTCA.G.AAT.TTAGG.GAGATTGA.AGAAT.ATAGAAATT.ACCCGATCAGTGTCCATCTCTTT.CGTCATCT.TTGTTGGTTT.CACA.TTTCTCTTCCC.TG.GAACAAG.AAGATG.ATAAAATC.TG.A.GAAATCAAAATCGAAAGGGATTTGTGTGAAGTAAA.AAA.A.AAGT.GAATACCTT.TGCG.AGTT.T.GAA.TGGATTTGCCA.TGGC.GATTA.GG.AGCAATAGTCT.TCC.TCTTCTGTTG.GC.CCTTGAACTGA.TTGC.T.C.TTCTGCGTCATC.TT.TGGA.TC.GTCGTTTCTAGCTAGG.GTTTTCTCTTCTGTCGAAGGG.T.TTTT.G.T.TGT.AATAG.AAGAAGAAGAAGAACAAC.AATCAAAAGCCTATATAATG.GGCTCTTAAGGCC.TTT.A.TTTATATG.GGCTGATTAA.TTATTGGGCCCAA.TTTGG.AG.TTT.TCTAAATT.CAACTCTG.CTAAA.TTTTTG.GGAG.G.CAGA.A.GATTTTGT.TCCGAGGA.AGACAC.GGA.TA.CGCAG.AAAGCG.GT.AAAAT.CCTCCTTCT.TCGTCGTC.CTTG.TAAA.AACCCTTTC.TCATTTTTGGAAGGTTCTTT.AAATT.A.CTT.
JJ=    93  MV=                TTTCTGTTTTTTCA.TATC.TAGA.AGACAACATC.AA.A.ACTTTTTGATG.C.AAT.AAAAT.ATTAGAAA.TAAAT.TCAAACAAG.AATAAATGCGAATTTAAGCCAAA.AAAAAAAT.ACTAGGATTA.TATT.TCACCAAAGTT.TC.TTACATA.TAATAT.ATACAATT.AT.A.AATATCAAATAAATATATAATTGATATATTCATAC.AAA.T.AATT.AATTTATGA.TATT.GATC.A.TTG.ATGGGATTAAA.CGAT.TAATA.GG.ATTTTCAAAAA.ATA.TATTATCGTA.TT.ATATTATTGAC.TTGT.G.T.TATGTTTTACGC.AA.GTTT.CA.ACTTGAAACGATATAA.TTTATTATTTTGTAGAGGTAT.T.ACTG.T.A.TAC.AAC.T.TATAAAGTTGATTTTAGG.AATATATATGTATATTTATT.TATTTAATTGAGG.TTA.T.AGTTGTAA.CTTAGCCAAC.ACAGGTTTCTCCT.ATGTT.CT.TCT.ATAAATAC.TTGTAGAT.CACTA.ACCTAA.CTAA.T.CATT.C.AAACTTCA.ACTCTCGC.TAATAC.TTG.AA.AGCTC.AAAATA.TC.CTCTT.GTATTCTGA.TCAAATTT.CTGG.TAAT.TTTCTCTCT.TTTAATCTCTAACTCATTAG.TCACT.G.AAG.
JJ=    94  MV=                ATAAACGCAACTTC.AAGC.ATTT.CCTCTGGGAT.TT.T.CTAGTCTTTTA.C.CCA.ATGCC.ACTTTTGC.CTTTT.TCTTTAGAG.CCAAGAAGAGTCATCAAACACAG.AGCAGTTC.TATCTTCAGC.ATCT.CCATAGAGACT.CA.TCCAAAG.ATTGTG.TGTTGAAA.AA.T.CGATTTTGGTTTCCATGTTTCGAAGGTTTGAAGAA.AAG.T.TGTT.GTAATACCC.CACT.TGTG.C.TGA.ACCATGTGTTT.GCGT.TCTTT.AG.CTTGCTTTTTG.TAA.TTGATTGATT.CT.GAAATTCGCAT.AGAG.A.C.AGAAGACGCAAC.CA.TTGT.TA.TCGAATTTACATTTGT.TATTTGCTTATAAAATCAGAT.A.ATTA.A.C.CA..AAA.C.TTTTCTTCAACAAATCCA.AGTATGGCTAACAAATGAAG.GACAAAAAGTTAG.GTG.C.ACCGGAGC.TTAATGGTGC.ACCCGAATGCAGG.GGATA.AC.AGC.TCTACAAA.TCTGAAGC.CATTT.TCACGG.TGAC.C.CCAA.A.GTCGTCGT.GGAGGCAA.AAACCC.TTT.AC.CTCCG.GGATCA.AA.ATCTT.GGGGAGAGA.CGAAGATG.GCGA.CCTC.GCTTTCCAA.AATCCTAACGAGATCGAACA.AATCC.C.ATT.
JJ=    95  MV=                TGGTATTAAAAAAA.ACCC.ACTT.CTAAGATATG.TT.T.CGCTTTTTATG.G.TAA.CAAGA.CATATAAC.TTTTC.AAAGTTACT.GAATGGAATTCTTGACAGAAGTT.GTTAGGAC.ACTAAATAAT.GGAA.AATCAAAATCA.AG.GGTTACA.TTAGAG.ACACGCGT.AC.A.TCAATTATTTCTTAAAATGCAACTTGGTGTACGAC.TTT.T.AATT.CTTGAGTCC.TCAA.ACCC.G.AGC.ATTACTCCACC.CTTT.CTTTT.CG.CAATAATCAAG.ATC.CTAATTTAAT.TC.CCTATAAGTAT.TTTT.T.C.TAATAACTATGA.AA.ATAA.AG.AAAAATAAGCGTTGAA.GTCATAAGTTTGAACAAAGAC.G.CGTG.A.C.CTG.GAA.T.CGTGCTCAAGAAAAAATA.TCACAACTAATGAAAACGCA.AGGTCATGAGTAT.TGA.C.CTTGACCG.GGCAAGAGCC.TAGAGCCAAGAGG.TGATG.TG.TAC.TTAAATGT.GATAGATG.CTCCC.TTCTTC.TTCT.C.TCAT.C.ACTAACAA.ATTAAGAG.AAGCTG.ATC.AT.CAGAT.TGAATC.AA.AGACA.GACTTTGAC.TTTTCTTT.GTGA.TCGA.AGATATGGC.GGATGCTTTCACAGATGAAA.ACTTA.T.TAC.
JJ=    96  MV=                CAAAAATTCAATCC.GACT.CGGA.TTTTCAAATT.TG.A.AAGTTTCCTTG.A.ACT.GAAAA.ACAACAAC.GTGAA.TTATAATAA.ACAATTAGGAACTGATAGCTGAT.GTTGTATC.AGATAACACA.CAAG.TCAAAATATTT.CC.TAAAGCA.TAACCT.TATTTTGC.TT.G.TCGAATAGGATTTTACAAATGTACCTTGTTTTAGG.AAT.T.AACG.CGTTAATAA.TACA.ACAT.A.CAG.GCTACATTTAT.GATC.GTATG.AT.TTACACCTAAT.TAA.TTCTTCCGTT.AA.GTTCTAAATAT.ATAG.A.T.GGGTGTATATAT.AA.ATAG.TT.ATATAAGCCCATACAT.ACATGCTTATATTATATATAG.A.CGCT.A.T.TCA.AGT.A.TTTGTTTATTTTCAGTAC.GACAAAGATTCCCACTCGGA.ATGTTTTAATAAT.CTT.T.TATCATAC.AATTTGTTCT.CTCTCTCTCTCTC.TCTCT.CT.CTA.CCATAAAG.CAAATGTG.ATCAG.AGACAA.AGCA.T.ACAA.A.GAAGTTCC.TCATTCAA.AAAAGA.TTT.CT.CAGCC.ATCAAA.AT.TCTCT.TTCTCTTCA.TCCAACAA.AAAA.AAAG.CATACCTCT.TTTTCTTCCATATAGATAAG.ATTAG.A.GTG.
JJ=    97  MV=                TACCTGAATCAGAG.CGGT.GAAG.ACAGCGAAAA.CG.A.CATACAAGTCG.A.TGA.TCTGC.AATCATAA.GTTAC.AATGAAATT.CAATTTCAACAGATTTCGTAAAT.CACCGATG.ATCCTTCAAA.AAAA.AACGAAGGTTT.AA.GAGAAAA.CAACAA.TGGCGGAC.CT.T.AAGATTAGTCGGAGTAGCAGAATAAGCAGACCGAA.GAG.A.TCGA.AATAGATCC.TGAG.CATC.C.TTA.CTCGTCGATTT.CACC.ATTTT.CA.ATCGAAGAACA.ACA.AACAAACACA.AA.TCCCTCTTTTC.TTCG.A.T.TGCTCTTCTTCT.TC.GTCT.TC.ACGAGTCTTCAAGTCG.TTTATCACTGTTAACAAACTT.A.TACT.C.T.AGA.TGA.C.GTCGTTTATCAAGCGGGC.CTATCTAAAGATTTATTTGG.GCTTTAGTTGAAT.ATA.T.TAACGGCG.TCGTTTTTCT.ATTGTACTTATAA.ACCAT.TT.AAA.ATAAATAC.ACAGTAAC.CACAA.AAATTC.TTGC.T.TCAA.T.TCCGCCGA.GTAAGTAG.TAACCA.CAT.TT.TTCTC.GCTTTG.CC.GTCTT.CTCCGGCGA.TTTTCAGA.CACT.AATT.TTCTCTCCG.GTTGTTGCAATCATATTTTT.TGAAG.A.TTG.
JJ=    98  MV=                TGTAATCCCCTCCG.TTTT.TAGT.TTTCATGATT.CT.C.TCTTGAATCAA.T.TTT.TTTTC.CAGTTTAT.CCCTG.AAACGGAGG.CTTTGAAGCTGAGAAAAATCCAT.TTTGCTAT.AACTCTTTGA.TAAA.GGTTGCTCTCA.AT.AAGAACA.AAATTT.CCCAGGAA.AT.T.GCTTTCACTATAATGTTTTTGTCCTTGTTTAATAT.CAA.T.ATCA.GCAATGATA.CAAA.ATTT.G.AAA.CCATATTATCA.TTTG.CAATC.TA.ATAAATATCGT.TTC.TAAAAGATTA.TG.TAGATCTTCAT.GATA.C.T.CTGTTCTTAACA.TC.CATA.AT.TTTTATTTTTTGATAA.AGAACGGCCATAAAATTTGGT.G.GTTG.A.T.TGG.TAA.T.CATGAAACGTCTTCTTTT.TTTACATATGAGAAAGAGGA.GGGACGAGAAAGC.AGG.A.GGACCAAG.AATGGGACCT.TCCATTCCAAAGA.GACAC.AA.TTA.TAATTCTT.GGGGTCAG.AATTT..GAAAG.AACA.A.AACA.A.CAAACTTC.TACTGGAG.AAGGTA.AGA.TA.GAAAC.ATGATC.CG.CGGTG.GTGCTTTGA.CACATGTT.GCTT.TAGG.CTTAACCGT.CTTCCTCCTCCTTGCCGTCG.TACCA.T.TAG.
JJ=    99  MV=                CATGGAGAGGTTTA.GAAA.AGGA.GAAGCTCTCA.GA.G.GAAAGCTCAAT.T.CCA.CGCTG.TGTTTTTG.TGCAT.ATGAGTGGT.TTCATTGGTGCAAACCAAACCTA.TGAAGGTG.CCTTAGCAAT.GGCA.AGAGCTTCTTT.GA.TGGCTTA.GAGTCA.CTGCATAA.CC.A.AACATCGGTTTCTTTTGGTTTGGACCGGTTCCTAA.TCC.T.ATAC.ATCGAATTT.AAAT.GGTC.A.CTA.AAGTTACATTG.TATT.TAGAT.TT.TGATTAATACT.TAA.TATTCAAAAG.TT.TCCTTTAAAAA.TAGT.T.T.TTTTGAGTCAAA.AT.CCAT.GT.GAATGTACATAATTCA.TAAATAATGTGATCTTATTTA.G.CTTC.A.A.TTT.TTT.T.ATTGATGTAAGAAATAGT.GAAACTCACCGACTAATGCT.TACGTGTACGAAC.CCG.C.GTTGTAGA.GGATAATTTC.CACCTTAATTGGT.TTGGT.AC.AAT.CGCGCATA.CCACTCCG.TGACA.TTTTCT.TCTT.C.TTCG.T.CTTCTTCT.CGGTACTC.TGAGAG.AGT.GA.GAGAG.AAGCAA.CA.ATGGA.GGTTTTCTA.CTACTTGG.TGTT.TGGA.GTCATGGCT.GCCGTAGTGGCAGCGTTGGA.ATCAT.T.TTT.
JJ=   100  MV=                TTTAGTTTTACTTG.GCAT.GTAC.CAGTAAAGTT.CT.A.GTTCCAAGATT.G.GCC.ACACA.AAGTTTTA.ACTAA.AGCAAGCCT.GACAAGTAATCACCCCTAAAAGA.CGGAAACG.ACACACGTTT.TTAC.GTAACACAAAA.AA.TGGTTAA.TCTAAA.GCCCAATA.AA.A.GGCACATTGGTTCACATTAAGAAGAAGGAGCACTG.AAA.C.AATG.ATTTAAGTA.TGGT.AATC.T.AGT.GGACCACCAAT.AAAA.AGCCC.AT.TAATTCATAGG.CCC.AATATTAACA.AC.CTGCGTTTGGA.ACAA.A.C.TCACTTCAACTA.CA.AAAC.TC.GACCCTTTGAAATAAG.AAGAAGAAATCTCGGTGAGTT.T.TTTT.G.T.GGA.GAT.T.GAATTTTCTTATCTACCT.CCACTATTCAATCGCATGGC.GTCAGAGGCCCAT.TAG.A.AAAGTCAA.GCCAGGGGTT.TTGGATTAGATCG.TTCGT.TC.TTC.AATTTAAA.AGTTTTCT.TCTTT.CTTGTT.CGGA.A.CTCA.G.AAACACGA.TGAAATTG.GCCTCG.AGC.TT.GGTTC.CTCATC.AA.TGGCG.TCTCTTAAC.ATCACCAC.AGCT.TTCT.CTACAAGCT.TTCATTTTCTCCACAGGTAC.GCAAA.A.CAT.
JJ=   101  MV=                TAATAA.ATGAGTT.GTTC.AACT.AAATAATTGT.AT.A.CTACTCGTTAC.C.AAT.CTCTA.GGTTTAAG.CTTTC.TGATTTAAA.ATTTGTCACATAAATTTTACACC.AAAATATT.TATTAATTCC.ACAT.TTTAATATAAA.GT.ACGAGAA.ACTTTA.CACGAGAA.GA.A.ATCAACATGAAATTTCAACATATAAATTACAAACC.CCC.T.TGAT.AGTTTTTTT.TTGG.TATG.T.ATA.ACCCCTTGATA.GTTG.ATATA.CT.CATATTCAATA.ACA.CAAAGTATTG.AA.GCTAAATAATC.TCTG.A.C.GACTTTTAAACT.AA.AGCT.AA.TGAAAAGAAAATGTTT.AATCAAAAGTTTATTCCCTTC.A.TATT.A.A.AAT.GCT.T.TAGTGCGATGAGATTTAG.TGTAATGGGCACGTTAATGC.ATTTCTGACTTTA.GCG.G.CAAGCAAA.TGCGATTTCG.TTTGTAGTTTTGA.GTTAT.TG.TCT.CCTCTATA.AATTGACC.AAAAC.CTTGTT.CTCT.T.CACC.A.TAATATAC.TTAGACAC.AAAACA.AAC.AA.ACAAA.AATATC.TT.AGTGA.GCTTAATCA.AGAACAGC.AATG.GCAG.ACGAGGTGA.TTCTTCTTGATTTCTGGCCG.ATAGA.G.AAT.
JJ=   102  MV=                GAATTGTAAATAAG.CAAT.GCGA.TGGGCTGCAA.AC.T.CTTCTCGTAAA.T.CTG.CAAAT.TTATTAAG.ACAGT.GCACCTAAA.TATTAATGAAGAGAGTTAATGAA.TCAATAAA.TTTGAACATC.GTGA.CTTGTTAAGTT.TG.GTGAGAG.GGGAAT.AAGGAACG.TT.C.TATATGTAAAGCAATGATAATTAAGAGTTAAGGAG.TTC.A.TAGT.TCATGTTTT.TCTC.TAGT.T.TGG.ACTTGAGTCCA.AAAT.CCAAA.TT.AATCCAAAACA.ATG.TTGAGCCTAA.AC.TGTCCCAAGAC.TCCC.A.A.CAACTCAGGAAG.CT.CTTG.CT.GTTTTCCTTTTAATCA.TTGTGATATTACATTCTTGAT.C.GTCC.C.A.CAG.GGA.A.AATATTTTAGCCGTTAGA.CCAAATGATAAAAAACTGTA.ACTGTTGATGGGA.ACG.G.CGTCGTTT.CGCTAACCTT.CGTTTTAACTGAT.CTCAA.TT.CTC.AAGGTTCA.AAAGAGTA.CACAC.ACACTT.ATCT.C.AATT.A.TCCACTGA.AACATTCG.TCTCCG.GCG.AA.ACAAA.ACCAGA.AT.GAGCT.CTCATCATC.AAATCCTC.CAAA.TTCG.TTCTGACCC.ATTTGTTCTATCACACTGTT.GTATA.C.AGC.
JJ=   103  MV=                ACTATATTTCTTAC.AATT.TAAG.ACAGATACAT.AC.T.TACACTATATC.A.CAA.ATATC.AAAGAAAA.AAAAA.ACGTTTTCC.AAATTCCAAAACTTTAAACGTTA.AGAGGAAT.AAATATGTGT.CTTG.TGTGACGTAAA.AG.CATTGGT.AAAACC.ATTCCTTA.AA.A.CAAATACAAATGTCTCAGGTTTATACATGTGCCTA.TTA.T.GCTT.AACTCTTAA.TTCT.CGGA.C.TAA.CCAATTAATCG.AGAT.TCTTA.CG.CATATATATTA.AAA.ATATTATCTA.TT.TTTTTAAAAAA.ATAG.G.C.CAACTAAATGGC.TT.GTTG.TT.TTCCTAACTAAATTTG.GAGACAAGGCAAAGACGATGT.A.AAGT.G.T.CCA.AGT.T.TATGTTTTCGTTGTTAAG.TAGTAATGATTACTCAATTC.CACCGATACAATC.CTT.A.ATCTCCAC.AACATTCAGC.TTCAATGCACCAA.GATTA.GC.CCC.TATATAAT.CAAACCTT.TGGTC.AATCAT.ATAA.C.TCTC.A.TATCTCAA.AAATAACA.ATCCCA.TTC.CT.CGACG.GTCCAA.TG.GGGGA.CACCACAAA.GGACGATG.GGTC.TAGC.CAAAGTAAA.GCGGTGCGTGGGGAAAAAAG.ACAAC.G.ATA.
JJ=   104  MV=                TAACTTAACTAAAT.TTTG.GAAG.ATTTCACATT.TC.A.CAAGTTTTTCT.T.TTC.TTAAC.ATGTTATT.TTCTA.TATGAACAT.CTAATTTATAAATAAAACATATT.GAAGGTTG.TAATTTTAGA.TTTA.GGATGATAAAT.TA.GTTCACA.TAAATA.AAAGAGAA.AT.A.CATATTACGGGAAAAATATTATGTTTCGTAATATA.CAA.A.TATT.GAAAGAACA.AAAT.CAAA.A.TCA.AAACTAAAATT.TATT.TAAAT.CT.ATTTCAAAAGG.AAT.ATGATCCTAA.AT.TCTATTAAAGT.TACG.A.C.CAAAAAAATATA.AT.CTAT.TA.AAGTTATTACTTTTTA.ACTTTTACCTACCATTTGACA.A.ATTC.G.T.TCT.TAT.T.TAGTTATAGAAAATAATA.GTTAATCGTTAAATTATATT.TTGGTGTCATAAA.AAT.A.ATAATATA.TATTTTTGTT.GTTGTGCAAAGCA.GCAAA.GG.TGT.CATAATAA.AATCCAAC.TCACA.TTAAAA.CCAG.C.GGAC.A.AGGAGTTA.AATTCACC.GTACTA.CAC.GG.TCTGA.GCTGAT.TG.CGTGT.TCTCTTAAA.ACTCCAGT.TCAC.CGAC.GAACAACGA.AGTATCGTGGAATCCATTTC.AGTAA.G.TAA.
JJ=   105  MV=                CTAGAGCAAAAAAA.GTAA.AACA.TTTCTAAATC.TT.G.TTCACTTAAGA.A.AAA.ACTTC.ATTGGTTG.TGTAG.AAATTTGTT.TATCCAACTAAACCAAACACATA.ACATGAAC.TATTATGGCA.TCAA.ATTACCTCCGA.CG.GCCCATG.ATCCAT.TTTAGAAC.AC.A.TACATATGCATAAGTAACAAATATGTGAATGATAT.TAG.A.TTAT.CATTTCATTACAGT.GAGA.G.GAA.TGAACCATACA.TTGC.AACTT.TT.GCAACTATAAA.ACA.GAGGTCCCGT.GT.CCAATCCAATG.AACA.A.A.TACCAAAAGATG.TG.TAAA.GT.AAAGTAAAATAAAGTT.GAGATTTTGCATTAAAAAGGA.T.TGTT.C.T.TTT.TGT.T.GAATCAGAAAAAATGTTG.GTTTAGGTCTTTGAAACAAG.TCTTTTGGAAGAT.GAA.G.AAAATGGA.AGTAAGGACG.GCGACATATTCAA.AGCAA.TT.ATT.TTTATTAC.TAATTTTT.TAATT.TTGCTT.TCTT.T.CTTG.T.GTTCCGCA.ACAACAAC.AACAAT.GGA.CG.ATGAC.CCAATA.TC.TCTCC.TTGAATCCA.GCCATTAA.TTTG.AAAA.TTTCTTGAT.TTCTTCTCCTTTATCGATCC.AAAAT.A.AAA.
JJ=   106  MV=                AAAGGAGAAAATCA.TTGA.TGGG.TCGACTCATC.AC.T.AGTGGGTCAAA.T.AAA.GGCCC.ATGACTAA.GAACT.CATCAAACA.TATGTTTTCAACCCATAAATTAT.TGGAAATG.ACACGTGTAA.GTGC.ACTTCCCGATC.AC.TATCCAA.TATCAT.ATCACCGC.CA.A.AATCTTTGGCGGCACCACCCATCCAAAAAAAAACA.ACG.G.ACGG.TACATACGT.GTTA.GTCA.C.GCG.CTTCATAAACG.CGAG.TGGTT.GA.GTAATTCATCC.ATT.CATTCTTCCG.AA.CTTCTGGTGTA.TCTG.T.C.ACCGTGTCTCTC.CT.CTGA.TT.GGCCAATCCAAATTTA.AAATATTTATTTTAAATAGCA.A.CCCC.A.T.GAT.TCT.C.GGTCTATCAACCAAAAAC.TTAAACAAGATCTGTACCGT.TGATTTGGTATAC.CAG.A.TAAAAAAT.CGAACGGTCC.AAATTCATTGTCT.TTGAC.TC.TTT.TAATTCGC.CGTCACTG.GACAG.AGAGAG.AGAG.A.GATA.T.CATCGACA.GAGATCAA.CGAGGA.CAA.GA.AGCTT.CTCAGA.GA.GATCC.GTGGAGGAG.AATTCTCT.CAGG.CGGA.TCTGTTTGT.CGGAGCTTTTGTGAATCATC.CGATG.G.AAG.
JJ=   107  MV=                TGATGGTCTTGGAG.ACGC.AGAT.TGAGTGAGAG.CT.T.CCCTCATCTTA.T.AAG.TTGGT.TACCGTGT.CTTCT.TGTGCTTTG.TCTGTTGCTTTCTCCATATATGA.GATCAAGG.AGAGTAGTTT.GTTTACTTTTTAGTGA.AT.ACAAACA.AACCAT.ACTTCTTC.AT.G.TGAATTTTTTTTAACACCAGATTCAAAGTATGTAT.ACA.T.ATAA.TTACTCAGT.AGCA.AGCA.A.CGG.TCTTCAACAAT.CTCC.AAAAC.CA.GGCTTTTGATG.CTT.TTGCGATCCA.TA.TTCAAAACATA.TTTG.T.C.ACGTAGCAACAA.TT.TAGT.TA.GGCCTAGAAGAATCAT.AAGGTACAAGTACAACGTTGT.G.ACTT.G.T.GAG.CAA.A.GAATCCACTCGATCATGT.GGATCCTGTTTAACCAAGTA.ATAATATACCTTT.AAA.A.AATAGATG.AAAAAGTGAA.TGGTGAAAACGAG.AAGTG.TG.CGT.CTTTTATT.CCGGCTTA.AAACA.TAGCTC.AAAA.T.TCGG.A.CAACACAT.TTATTGCT.CCAGAC.TCT.GT.TACAA.GAAACG.CA.CAATT.TGTCTGAGC.AACGAGAT.TTCG.TATA.AATTGAGCC.AAAACATCTCTCTGTGCTCT.AAATA.T.TTA.
JJ=   108  MV=                AAGTGACCAAATGA.AAAC.AACG.TTGGTATCCA.AC.A.ACAACATCATT.C.GTA.AAATT.TAAATATA.AAACC.CTATACCAA.AAAAAAAACAATATATGGCTATA.TATAACAC.CTAAATGAGT.TAGG.GCTAAGCTGTC.AC.GTTTGGA.TTGATA.AGTTATAA.GA.A.AAAGCGAACGTAAAATGGAGGCCACGAACAAGTCG.CAA.G.ATAA.GAAAAAATA.AAGG.TCAA.A.TTA.TTGTTTATGAA.AGAA.AAAAA.TA.CAAAATATTAA.CAA.TAATATTGTT.TA.ACCAAAAGTGT.TTGT.G.A.GACTCTTTAATT.CT.CTAG.TT.TACATATGAACAAATT.AAGCTTGGCAGAGCGTAGATC.T.GAGT.C.A.GAT.GAT.A.ATGTTTTTTTCGGACAAT.AAAGTTAGGTTCCTTAAATT.TTCTAATATTATC.TCC.A.CATGATCA.CACCAATACA.CACACAACACTCC.TTAAT.TC.TCG.TATATATA.AACATTTA.TTCTC.CACCTA.TTTT.G.TCAA.A.ATTAAGAA.CAGGCTTC.ATTCTC.TGG.AC.AAACA.CTCAAA.AA.ACAAA.CAAAAAAAG.GAACATGG.AAGA.TCAG.TTTCCTAAA.ATAGAAACTAGCTTCATGCA.AAGCT.A.GAA.
JJ=   109  MV=                AAATCCCATTCACG.GATC.CAAA.AGTCCTAACT.TC.A.ACGAAGAGACA.C.AAT.TTTTT.AATACAAG.CGGGT.AAAAAACTG.GAACCAAACACAATTACCAGCTT.CTATAAGA.TAAAAAGCTG.AAAG.AAACAGTTTAA.CA.ATAGCGA.AAAACG.ACAGAAAT.AC.T.CACAGAGGAATAATCACGAAGAAAGCTAAGAACTT.GAG.C.TGAT.AATGGAGTT.TGGG.TAAT.A.ATG.TTTTGTGAGAA.GGAA.GAACA.AT.AAATCTGACCA.GAC.AAAGAAATAA.AA.CCTCTAAGTAG.GGTT.T.T.CGCTTTCCTTTT.TT.CAAA.TC.AAATCGGACATTGAGA.CCAACCGGACCATATTACAGA.T.TTGG.T.A.CCT.TCG.A.ACCGGCAAATCCGGTTTG.GGTTTATATAGACAGAAAAA.TTTACTGGGCCTT.ATG.T.TGGGCCTA.CTGAAATAAT.CTATACGGCTCTC.TTTTC.CT.TCT.TGTTTACC.TTGCCTTT.TCGCC.GGAATC.GTCG.A.TTAT.T.AGAGAGCT.CAGAGCAC.ACTTTA.GCA.AT.AAACT.TGCCGA.CC.GAAAG.CTGCAGATT.CACTGATT.CAGT.GATC.GAAGTTGAG.AGTTTGGGTTGAGGTCGGAA.AAAAT.C.CAA.
JJ=   110  MV=                CTTTTGTAAGAATC.AGAA.AGAA.CGTAGCGAGT.TG.A.AATTTTTGTCG.A.TCA.TATGA.ATCAAAAG.ACCAT.CACCGATAT.ACAACTTTCATCATATTCTACAC.AAAACCTC.TTGAAAATCA.AATA.ATTCACCAAAA.CA.TTAAAGA.AAAACC.AAAAACCA.AG.A.TTGGGTTGAATCGACAAATGGTGACTTTTCTCGGC.GTT.A.TCAA.GAAGGAGAT.TGCT.ATAT.A.TAA.GAGATGCACGA.GAAA.CCCTA.AA.CCTAAAAGCAT.GTT.TGGAAACAAA.TA.ATATTTGGGCT.TCTC.T.T.GGATGCTATTCG.AA.CTCG.GC.CCATTATTACTGCCAC.AAGTACAGTTTGGGCTTCGTT.T.CTAT.C.C.GTA.TTT.G.GCCCATTAAAACTGCACA.TGTATAATGTATTTCCCTTT.CTAGCCTCTTATT.TTC.T.TCAAATTA.GAATAACAGC.AAGTAAGTTTTCA.AATTG.CT.AAA.TATTACGA.CTTTATTT.CAGTT.TCTCGA.AAAA.A.GCAA.G.TCTTTTTC.CTTTGCTC.TCGCAA.CGC.GA.TCGAT.TAGCGA.TG.TCGTT.GTTACACAC.TTTCAAAG.AGAC.ATTG.AAGCCCTGT.GGTAGTTTTCCGTCATCATT.CTGAC.A.TCC.
JJ=   111  MV=                CTGCAATGGTCAAT.GCTT.TGGT.AAACTCTGGT.TT.G.AGAGTAAGAGT.G.GAT.TTAAA.TGAGTTAA.ACAAG.AATGAAGCT.CTTCTTAGCTGATGATTGGATTG.ATCCATTT.TACCGCAACT.AGAA.GATCAGTTCAA.GA.CAGAAAC.AAAACA.TTTCTGTT.CA.G.TTCCGTGCATGCTACATTAGCTGTTTCCTCGTTCT.TTT.A.GGGT.TTGTCTTTA.GGAC.ACTC.A.AAT.AACCAAATTTG.AAAA.GAAGA.AA.AAAACAAGAAT.TTT.GATTCTCAAA.GA.GACCTTTGTAC.TTTG.A.T.CAACGAAGCAAA.CT.CTCA.TT.TCCTTGAAAGTGTACT.TTTTTATAAGTCAATATTATT.A.CAAG.A.C.TAG.CGA.A.GAGTGTTTCTTTTTTTGG.TCACAGTGATTGATGAATTT.GGAGGAACATTTA.TCG.T.TAGGTGAG.TTTCATGTGT.CGAATCTTATAAA.GAATC.AT.ATA.TCTAGAGG.ATCACCAA.TACAA.GCTCTG.GTTT.T.GTAC.G.GAGGAATC.CGCCGCAG.AGGAGT.GTA.TT.TTCCG.GGATGG.GT.TCCTT.TGATTTTAA.GGGCATGT.GCTT.GCGT.TGTTCCACG.TGTTGTTCTTGGGAAGCTGG.TGGAT.T.TTG.
JJ=   112  MV=                GGCTAAAGAAGAGT.ATAT.TTGG.GTTGGGGATT.CC.A.AATGGTGCAGG.G.TTT.AAAAT.TGCATTTG.GACTA.CACAGAAGA.AAGAGGGCACAGGAGAGGTCTAA.GTTCAGAG.GATATGGACT.ACGA.CCAGTCAAACT.CA.TGGGCAG.CCGCTT.ACAAAACG.GT.T.GCAGCCGGGGCTGCTCTTGCTGCTGGACTTGGAGT.TTT.G.GTGT.ACCTTAAGC.GCAA.CTCA.A.ACT.AACAGATTCAT.TTTG.GGGAG.AT.ACAAAAGTGAA.TGC.TTTTGCAAAC.CA.ATTTTTAAACC.TAAG.C.T.TGTGAAGTGTAT.AC.CTCT.TC.ATTGATTCGTGTTTTT.TTTTTTTTTTTATCTTGTTGC.T.TATT.T.G.TTT.CTC.A.ACCTTACACATGAATTGT.ATATAAATAAGTAAACATTT.TATTTGTATTTAC.GGT.G.TTGTCCAA.ACTTTTCTTT.GAAACTGAAAATT.ACAAA.AT.AAG.TAATCATA.TGAATCAA.CGAAA.AAAAAA.AAGA.A.ATAG.A.AAGTTTTG.AGAGCGTT.TGACTA.TGA.TG.ACTTT.GTGGCG.TC.ACAAA.CTAGAGCTC.CTAGTCAA.CGAC.CGAT.GGCTAGTTT.TCGTCTGCGCCATGTGGGTC.AAATA.C.ATG.
JJ=   113  MV=                AAAACAATGTAGTG.ATAA.AAAA.AAAAACAAAT.TC.T.GTATATATGCT.A.TTT.TTATA.ACATAACA.AGCAT.TTTTCTTAG.TCGGTTAAAATTTCA.AGTGTTT.AATACTTT.TATATAATTA.TGAA.CGTAAGTTATA.AT.CTATGTT.TTTTTT.GGTCAGTC.CA.T.TATTGATTATTCCATTCACACTATATGCAACCTAT.ATT.C.TTCC.TATGAAACT.TTTG.ATCG.T.GTG.TTAAATAATAA.TACA.AATTT.GA.TTTCATCTAAT.AGG.TGGGTGGGGA.CT.CTCTAATTACG.TTCT.T.T.GACATCTACTCA.TC.AACA.TT.TGGCTAATCTTTCTAA.AGGAATTCCATCTACCGGTCA.T.TTTT.G.T.TTA.AAT.G.CTCTCTTGTAACTAAAAG.TCCGTACCAAACTTGTGTAA.TTTCATTAAACAT.TAA.T.TATTTAGT.CCATTCCATG.TCAAATATGACTT.ATGCT.CT.TGT.CCTATAAA.TTTTAAAG.CACTG.AGGATT.CACC.A.AGTA.T.ACATGCAT.AACAAATT.TAGAGC.GAG.CA.ATAAT.GAGGGT.TT.CTCAA.TCTCTAATC.CCTTTTGC.CATA.ATTG.CTTTGGTCC.TTTCCTTTGTCAATGCTTAT.GGACA.C.AGA.
JJ=   114  MV=                AATCCAAATCGGAC.TGAG.TTCG.ATTAGATGAA.GA.A.CGGAGAACGAA.C.CTA.GACTG.ATGGCCTG.AGTGA.AAAGCTGAC.GAATCTGAATAGATTTGATAGAA.TCTACAGT.TTCTCCGATC.CAAC.CCATCTTGAAC.CT.TCGATTA.TTTCGA.TTCTCGCA.CG.A.AGTGTTATAATTCAGATCGAAGTGACGAACTTTGT.CTC.A.AAAG.CGTTTGCAG.TGAA.GAAG.A.AGA.GTTTCTCTCAG.AGTC.AGCTT.TA.AGGCACGACGA.GCG.TTTTCTCTCA.AG.ATCGGTACCAA.ATAA.G.G.AAACCGGTTTAC.AA.ATTA.GG.ACCGGTTTAAGAAAAT.TCTTTAGTGACGTGGTTTAAA.T.CTTT.G.G.TTG.GCT.G.CATTTTGATGACGTGGTT.GGCTACTTTTTAATGACGTG.GCATATCCTTTAC.CCC.T.AGGATCAA.TCCTTATTTA.CGGAAAAACCACT.TCTCA.AG.GAA.ACTAAAAT.CAAAGCTA.AGCCA.AACTCA.GTGG.C.TCTC.C.GGTGAAGC.TTTGAGAT.GGCGAT.CCT.TA.TTCCG.GCGAGT.TT.CGGGC.GATTAACAA.TTACGTCG.CGTG.CACA.AGTTAGAGT.GAGAGTTTCTGCTTCTGCTA.CCTCT.T.ATA.
JJ=   115  MV=                AAGCCACTGCTTTT.CTTT.CTTT.TTGGCATATC.CA.C.TTGCATCTATC.A.TTT.TTTAT.GTAAAGTC.ATTCC.TCTGTTAAT.TATTACTATAATACATGTAGGTC.CTTGTTCT.TAATCAGATT.AAAT.AATATCAGCTG.AA.TAATAAT.TTTAAA.TAATTAAA.GT.C.GGCATTTTA.GAGTGGTGAAATTTGGTGACAATTA.TAT.C.AAAA.AC.TCTTCA.CATT.TTTT.A.AAA.AAGAAAAGACA.ATAT.CAACA.AC.TATTACACAAG.AAA.AAATCATTCT.GG.TTCCATGCCAT.AAAC.G.G.TAGCATGCCCTT.AG.TAGT.GT.CAAAAAGAAAATATCC.ACCTTTGTATATCATTCATTT.T.AACT.G.G.TGT.TAC.A.TCACACCATATAATATAT.GTATTAACACAAATCTCAGT.GTTTGTTATATCA.TTG.T.CCACTTCT.TTCTCTCTTT.TCTCTCTCTCTGT.CATCC.CT.AAT.TAGAAAAG.AAAAGAAG.GGAAC.ATATTT.TTGA.G.TCTT.T.GTTGAGAT.ATTTACAT.CAAAAC.ACT.CT.CTCAA.CAACCA.TG.GCTTC.GC.TTCCGG.TGAAGCCT.CTAC.CTTC.CGGCCACTT.ACAGCTTCATAGCCGGAATC.TTATT.G.TTG.
JJ=   116  MV=                TGAAAAGATGAATA.GAGC.TCAG.AATTATATAG.GC.A.AGAGAATTGTT.A.TGG.CAATT.TGTTATGT.TAATC.TATAAATAG.AGAAGTATAAGATAGAGATAGTA.TAACAACA.AATCTTTTAA.GTTT.TACTTGTTCAT.AA.TTAGTAA.ACAGAA.CATTCAAA.TG.A.TCTTATCAAGTTGTATTTCTAATGAAGAAAAAATA.GCA.A.AACA.TTCGTGAAG.GTTC.GTTT.T.CTT.TTTTTTGTTCT.ATCG.ATTTT.CT.TAATAACCAGA.ATC.GATTATCTTT.AG.AGTTTAGAATA.AGCA.T.G.GTTGTCTTGATC.AA.ATAT.AT.ATTTGAAAAGGTCCAT.TTTAAAGGTCCAAATTATAAG.C.CCAA.T.A.TAT.AAG.C.CCAAAGTTTAGGCCCAAT.TCACGTATCGCTATACTTTT.TAGCGGGAAAATG.TTA.G.AGGACCCC.ACCTAAAACT.CCCGCCACAACAA.GCTCG.CC.ATT.TCTTTGCC.CATAGTGG.AGAAA.GGTTTT.GTTT.T.CCGT.T.CAAACGAT.TTTAGGGT.TTTTGT.CGC.AA.ACAGT.TTTTGG.TA.GTGAA.GAGGAAAAT.TTCGAGTG.AGGT.AGAA.TTTGAAAAA.TGGAAGCTTTTGGTGGATTT.GTACA.T.TAG.
JJ=   117  MV=                TTTTTTTATTTATC.ATGC.TAAT.TTGTTTATCA.CC.G.GTAACTTATGA.G.TTA.TCATA.AACGTTGA.ACTTC.TTCTTTTTT.TTTTCTTCTCTTTCATTTTCAAC.TCTTTCTC.TTTGACAAGG.GCAA.AATTCTAAAAA.CA.TTACTCT.CTCTCT.TACCCACC.CA.A.TTAAGAAAAATGCATGCATAGATACTTAATTCTTC.ATT.C.TTTT.ATGCATATC.CACT.ATAA.T.TTC.TTTTTTATTAT.GCAA.AAGGG.AA.AAAACTCGAAA.AAA.CCGCGATCTA.TT.TGAAATTTGGC.CGTT.T.A.ATACCTCTAGTA.TT.AAAT.TT.GGAATAAAAATACCTA.ACTTAATTTTGATTGCCTTTT.A.AAAC.C.T.TCA.TTT.A.ATAAAAATTGATAAAATA.ACATTCCCGAGTTAACGCCT.GTTAACATTGCTA.ACG.T.AAACACTA.ACTGTGGTTA.AAACTTTAACCAT.GGTTT.TT.GCG.TATATATA.TAAGATAT.CTTTT.CAAAAA.ATTA.A.AAAT.G.GTGTCTAA.GTCGAGTG.GTTTAA.CGT.TG.CCTGA.CTTTTC.TA.TTCAC.CTGGGTTCG.AGTTCCCC.TTTA.CGTA.CATACAAAA.GTTTTTTAATTTTTTTCTTT.TTTTG.T.GTG.
JJ=   118  MV=                TTAAACTTTCACCA.CTTT.ATCT.TCAACCTTAT.CA.T.CATATATATAT.T.TTT.TGAAA.ATTTCTAA.CAACA.TATAATCTT.ACAAATAGACTTGAGTATTCATC.TAAAAGTA.TAGTTACATG.ATTA.GGTCACTAAAC.AA.ATTTTTA.AATTTT.CAACTTGT.GG.A.AGTTGTGATTAATTTGATTTTTAAGCTCCATTTCC.ATC.A.TACA.GAATATTGG.TACA.ACAA.A.TTA.TCCTCCAACAT.TGAG.TCATA.TA.TTACGTGTTCA.ACT.TCAAAGTAAA.AC.ATGTCTAAATT.CACA.A.C.CGAAAACCCACA.TA.TTAT.AG.AGAACTTGCCCCATAT.AGCCCCTATATTATATTCCCC.G.GAAA.C.G.GCT.AGA.T.CCAAAGCACATGTAGACA.TGGCAATTTCCTATTGGTTT.ACTCCGGCCATGG.ATT.G.ATTAAAAC.GATTATTGCC.TTAAATATTCAGA.CGAAT.TC.AAT.GGCCTTTA.AAAGGCGG.AGAGC.TTCAGA.ACAA.G.CAAC.A.TAACGAGA.GATTTTTT.ATATAT.AAA.AA.ATAAA.GGAAGC.AC.GAGTT.CACCTTAAA.AATTTGAG.TTTC.TCTT.TTCTTGACC.CTGAAGTTTCGTTTTGATCA.ATTAC.T.CCA.
JJ=   119  MV=                TAAAATGAGATAAT.TGAT.GAGA.TTCGTGTATA.CA.T.GTTAGCACAAC.T.GTA.AGGAA.CATGAAAG.TAATA.TTTTAGCTC.ATATACTATTGGCGGAAAAGAAT.ATATTTAT.CTATATAAAA.TTAT.GGTTAGGAATG.TT.ATATAGA.GTTTTC.CGTAGATT.CC.G.GCCCTATTTATTTAAAACTCGTCCCTAAATGAGCT.TTA.A.CTCT.TTTTCAGCC.CTTA.AAAT.T.ATG.GTTAGGAATGT.TATA.TTCGA.GA.CCTTTCTATCC.CTT.TTCACAATTT.TT.TTAATACTTAA.AGAA.A.G.TTTTTTCAACAA.AA.CATT.TA.TGAGTTAATATCACTA.TGATTTAAATATTATATATAA.A.TACT.A.G.AAC.ATC.A.TAGACTTATAAATCAATT.TTTTTTCCATAAATAGCGTA.TTACAAATAAAAA.GAA.A.AAAGAGTT.TCATATCGTA.CAACTCCTGAACT.ACTTG.CC.ATC.TTTATAGC.ATCACAAT.CTTCT.TCATCA.AAAA.G.TTTT.T.CAAGTGTC.TCCTACAA.TTTAAT.GGT.AT.AAGTT.AGTTCA.AG.AGAAG.AAGTCACAG.CAGACGCT.CCCA.CTCC.CGCATCGCT.CTTTTGCAGCCCTTCGTCCT.GACGG.G.TGG.
JJ=   120  MV=                GGACAAAAGGGTAA.TATA.TAGA.ACATTTTCCT.CC.T.GGGAAAAAAAA.A.TTA.AGAAA.AAATACTA.TTTTC.TTCTCTGGC.TTTCTTAATCGCATACTGTTCCT.CTTTTTAT.ATATTTCAAT.TTTA.AGTAGAACCTT.GC.TCCAAAT.TACAAT.TGTTTGTG.AA.C.TGAAATTTTTTATTCATATAGGAAAATACAAACAA.TAA.T.GTGA.CTATTTGCT.ATTA.GAAA.A.CTA..GATAAGCACA.TATG.ACTAA.TA.GTTCTTGGAGG.CAA.TTAGTTTTCG.TT.CTAGTGTTCGG.AAAA.T.C.ATATTGTTTTAA.CT.ATTA.AG.TCGTATCAATCTCAGT.TGATTGTTGTAGTAAAATCTC.A.ATAT.C.G.TGT.AAT.T.TGTTTATTTTTTGTATAC.CGTTTCACTACGCATAAAGT.ATATTGTTTAACT.TAT.C.TAGAGCCG.GACAGCATGC.TGTTTTCTAACTA.ACTAA.AA.ACG.GCTTTTTT.AACTCACA.CCACG.ATCCAA.CTGT.T.AATA.T.TCATAACG.AGACAAAA.ACGTTC.TCT.CT.TTTTT.CTCCCA.CT.TTTAG.AGAGATGAA.CTCTGTTT.CTCC.GACT.AGATTTTTC.AGTAAATCGCCGTCTCGTAT.GACTA.G.TGT.
JJ=   121  MV=                ATGAAAATGACTTT.CGTC.ATGA.GTTACGTTTT.TT.T.CGTTGCCATGT.T.GAG.TTCCG.CTCAAGAA.CTCGG.CCAGAAAAA.GCTGAATGACCGTTTCCGTGGTT.GAAGCCTA.GTTTATATGG.TGCA.CCCCAACAATC.AG.CCTTAGC.CATAAC.TAACAAGT.AT.G.AGAATGTCTTAAGTCCATTGTAGACCGTTTCAGTA.TAG.G.GTTA.AAAATTTAT.GGTT.AGTG.A.TCC.TCGGCCAGGAG.ACCA.AACAA.AA.CAAAACAGAAC.TAA.ACAAACATCA.AA.CTAACTAAAAA.GAGT.A.A.CATAGTCCAACG.CG.TTAA.CA.CCGTGTCTTAAAAGAC.ACGTATCTCACAACTCACAAG.T.TGCG.T.G.TCC.ATA.A.TTATCTCATTTATATGCT.GTTTTGTAATTAATTAATTT.GATGACTGTTTTG.CAG.T.TTCCATAT.ATAGTTGGAA.GCCATGTTATCTT.ACCAA.GA.TTA.ATTTGTAA.TATAAAAT.ACCTC.CACGAA.AAAA.G.AAAA.C.CCAACTCA.TTAAGCAA.ACTCGG.ATC.TC.CTTCT.CTTCTC.TC.TCTCG.CTAAGAACT.ATAGAAGA.TGGG.ATTG.TTCTCCCAC.AAGATCTCCAGAGATGATCT.GAAAA.C.CCT.
JJ=   122  MV=                TTCGTTTTTGTTTC.AGAC.ATAT.CTGTTAAACA.GT.G.TAAGAGTTGTG.C.TGC.TACTC.TCCTCTTT.AGCTT.TTGGTTTGG.ATAATTTGAAATAACTGCAGTGA.TTTTGGTT.AATGGATTTT.GTAG.CTTATATTATC.TT.TGAATTA.GATGTG.CTTATTTC.AA.A.GACGAATCAATCCACAGATGTGAATAAAAACAGAA.ATT.T.TCGT.TTTCAATTT.GAAA.ATTG.T.CCT.CGTGGACTGTT.CCAT.AACCA.AA.TTCTATTGACT.ATG.CAGTAATTGA.TC.TTTGAATTAAA.AGGA.T.C.AACCCACTGATT.AT.ACTC.CA.ATTGAATAAATATTCT.TCTTTAATGTTGTTTATAATC.T.CTTA.A.G.CAA.GCT.C.TAATGATGTATTTTTGAA.GCAAACTCTAATGCTTTTAT.GGTCAGTATATTT.ATT.C.TCTTAAGT.TTTATAACTA.AATTACCATTTTT.TTTTG.CC.AAA.GCAGACAA.CAAAATAG.CGAAG.TG.CGT.TCCA.A.AAGT.T.AGCGTTTT.CGTCTCCG.TCCCCA.AAT.CT.CTCAG.CTACCT.TA.AATCA.GAATTCTAG.GGTTCTTC.CGAT.TAGG.GTAAAATCG.AATCCAGATTTCCCAAAATT.CTGAT.A.TCC.
JJ=   123  MV=                TAAAATCAAAACCA.TAAT.GTTG.ATCCTAAAAG.AC.A.ACTAGTCGCCA.T.AAA.ACGTA.GAAATTGC.ATGTA.TAATTCTAG.CAACCATCACTCAATTCAAGGTA.AGGTCAAC.CAAAATTATA.GAAT.AAAGTCATAAA.CC.ATAAATA.ATCAAA.ACCAAACC.GA.A.CCATTATATATAATTTTACATGGTTTTGTTTTTTA.TAA.A.ACCG.AAAAACCGT.AAAA.ATCG.A.AAA.ATAAACCGTAA.CTAA.ACCGA.AT.TAGATACGGTT.TCT.AACTGGTTTT.GA.TTTTTGCAAAA.ACGA.T.A.AACCTTAAAACC.GG.AAAA.AT.AACTAAAACCAAACCG.GAAAACGGTACGCCAAATTAC.T.AATC.A.T.CTA.TTT.C.TACTTGTTAAATAATATT.AGTAGGATCACAAACAGATA.CTTCCCAACAAAT.TAC.A.TCTGTGCC.CCTTTGTGAT.TCAAAGTTTCATT.TCATT.TC.AAA.CTTGTATT.ATTAGCTC.ATATG.ATCATA.TTCC.T.TTAA.C.CTTATCAT.CATCATCA.CTGTAT.TTC.AA.ACTAT.GACAAT.GG.AGTCA.TACAAAACC.CTAGAAAT.CATT.CGCA.AGAACACTG.ATTCCTCCGTATTTCATCTC.ATCAT.A.ACG.
JJ=   124  MV=                TAACTAGTCGTCAT.GCAA.AAAG.AACTTAGTCG.AA.A.ATAAGTATTAA.G.TAA.TAGTG.ACACACGT.ATTAA.ATTAGGGCT.TATTAATTTTTTTTTTTTTTTTT.GGGAAACT.AATTAGGGCT.TTGT.AATTTAGATCA.AA.TTATTTC.AGTTGA.GGGCTAAG.AG.A.CCTCCAAAAACGAAAGAAAATTAAATTTCAAGTTT.ACA.A.TAGC.CCAATAGGC.CCAA.TTTT.C.GAA.AGTAGCCTAAA.TCAC.AAATA.TT.GAATGGGTGAT.GAA.CCAGTTTCAT.TC.TGTCTTCTAGT.TGGA.T.T.GCTACCATCTAA.AA.CAAA.AG.ACCAAACAACACATAA.ACTAAAGGACATGTAATCTTA.T.GACT.T.A.TTT.GGA.T.AATTCTCATTCTCAATTA.GTGTATGTGAAAATTAGTTG.GGATAGTCTCACA.GGT.C.AGACAATA.TGTCATATAT.GTTTATGCTACTT.GTGGT.AT.CCT.TGGCCTCA.GATAAAAT.GCTCA.GAAGAA.ACAA.A.AGTT.T.CATAAATT.CTCTCTAA.ACTTTT.CCA.AG.ACAGA.AACAAA.AT.GATAA.GAAAACAGA.GACGACGT.GAAC.CAAT.CATCATCAT.CTCCTTCTCCTCTTCCGTTT.ATTCT.C.GAA.
JJ=   125  MV=                GGATAAGTGTGGCC.CTTG.CTAG.AAGATATATA.TT.T.TTATTTCCAAA.T.AAA.GATGT.ACATCAAA.TTCAC.ATAATCCAG.TTATCGAAACAATTTTGTCTCTA.TTGATATG.ATAACATAGT.TGAT.CAAAGGTAAGA.CT.ATAGATT.ACTATC.TTGAAGTC.CC.A.CAAAATATGTCAGCTTAGGCATCTCCTATCACCAT.CCA.A.CATT.TGTTTAAGG.TTAC.ATTT.C.AAA.TTACTTTATAC.ATGT.TTGTT.AT.TCCTCATAAGA.ACT.TTAAACATTA.AT.AAAAACAAATA.AATT.A.T.AGATAACAGTGT.GG.AAAT.TA.CATGTTGGTCAACACT.AGATACGATTCTAGGCCCATC.T.GTTA.T.G.CAC.GAA.A.CCGGGCTGGATAGTAACA.CTTAACAGGCCGGGTTCAAG.TTCAGAAAATACC.CGA.C.CCGGAACA.AGATTTGGAT.CCAGGACTCCATT.TCTTC.CC.TAA.ACTAAAAC.CCTACTCA.TCACT.AAAAAC.TCTT.G.CTTC.C.TTTGTCCT.TCCATGTC.GAATTG.AAA.AT.TTTCA.GAAAAA.CT.CAGAG.ACAAAGGTT.CCATTTCC.TGTA.ATGG.CTTTCATTT.CCAGATCTAAACGCTACCAA.TCAAA.T.GGC.
JJ=   126  MV=                TCCAGAGAACACCA.ATTT.TTTT.TCTAAAATGA.CA.A.AAACTTAGAAG.A.TTC.AAGAT.TCAGAAAA.CACAT.ACGTAACGT.AAGCCAATATTTTTCCATTCAAA.GAGTTTAC.CGATAGCGAA.TAAA.AACTGTTAAAA.AA.ACTAGAA.TGAATA.CTGTAAAC.AA.T.TTATATTAGTAGATAGATTAAAGAGTTTTTAAAAT.TGT.G.GTAA.AACTCCAAA.ACAA.CTAT.T.AAT.CTGAAAGAGAG.TAGT.TGTTG.TT.AGTTTACCCAA.ATT.ATCTGATTGT.GT.GAATGTAGTAA.TCTC.C.A.CAATAAATTGCA.TT.ATGG.TA.TTATTACGGAGTTATC.AGACTTTTCACTTCACCAATC.A.CTGT.G.C.TTA.TTA.A.ATAATGACTACTTAATAA.ACAGATTAGTGTTTCATTGG.AGCGTAAGAATCA.CGC.G.CTAAACTT.ACGCGTGGGT.TTCCTCTTTATCT.TTAAA.AA.TTT.TCTCAAGT.TTAGACAG.AACAC.CAGGTA.ATAG.A.GAGA.G.AACAAAAT.AGTCTTTA.CTCTTT.CAG.TG.AGAGA.GAGAAG.TT.AGAGC.TGTAAAAGC.ACATGACT.TCGA.TACC.ATTGGGGCC.TCCTCAGCCTCCGTCTTTAG.CTCCT.G.TGG.
JJ=   127  MV=                ACTCAAGAACATAT.AGAT.ACAT.TAATAGATTT.AA.G.TTCTTCATTTT.G.TTG.TTATT.GGCTAGTT.GTTTT.ATATAAATG.TGAAGTAAAGTCGTGAAAGCAAT.GGATATTT.TTGTTAATAC.ATTA.AACAAGAAACA.CC.GTTGCGT.ACTCAA.AAGCCATC.GT.G.TTTGATCGTGTTTATCTT.CCACCATAAATTCGAT.TAT.A.TTAT.TGGCTCGTG.GAGC.TAAC.T.ATT.TAGGTTATATG.AATA.AAATG.AT.TAGTGTACTAA.TCC.TGATTAGAGT.GT.TAATATCATTG.GATT.G.C.TTTACGTATATA.TT.ATTC.CT.AACGTTCTTCTTTCCT.CTTAACTTAACCTTAAATGGT.T.ACCT.A.C.TTA.TCT.A.AATAATGACGATAATACC.CTTGATTCACCTGAGTAGAT.GCCGACGAGTTCA.TGT.C.CTTATTAG.TAATTTTAAA.CCTTAAAAAGTAA.AAAAA.AA.TCA.TGAAACAT.TGATATCA.TAACG.ATTCTC.GCTT.T.CCTT.C.TCTCAACG.TTCCCGGG.GAATTC.CCA.AA.TCGGC.TTGAAA.TT.TTTGG.AGAAATTGG.AGCTTCGA.TTCA.TTCA.TTTATGAGG.ATCTCTGATGATTAGTTTCG.AAATT.C.CCA.
JJ=   128  MV=                CGAAAGAGAATATT.ATAA.AGTT.TATATATTGG.TT.G.ACTTTGTGTTA.A.ATA.ATGAT.GGGATTAT.ATTAA.GAAAAACTT.GTTAAATGAATATCAGAATCAAT.AATCGTAT.CAATTAGACA.ACTT.GATTAAGATTT.GA.TTCTGGT.CAGTAA.AATATATG.AA.A.CATGCTCCATATGCTATCATATCTTCAATAAAATA.AAC.G.AATT.GAAGACGAG.TATA.TCGC.T.ATC.ATGGCAGGTTC.CAAT.TAGTT.AT.CTCCATCCTCT.TTT.TTGTTTCCAC.AA.AGGAGCCACTT.TGTG.T.T.CTTTATTTTTGA.AA.ATGT.TT.GATTGGTTAATTAACC.AAGTGAAGTTGTAATACTATT.A.TGCA.A.G.AAT.TAA.T.TGCAGCACTCTATGGGTT.TCGTAATTTGGTTAATAGTT.TAATGGGCCTCGT.ACA.A.GTCAGCCC.ATTGGATATA.TTTCAGATTAATC.GGGTC.GG.GTC.ACAAATGA.TTATCCTT.GTTGC.CTTGCC.TTTG.C.CAAT.C.GTTTGTTT.CCAAAATA.AAAATC.ATG.GC.GAGAC.TTTTCG.TC.TCTAT.CCCTATGCA.ACCCACAC.AAAT.AAGC.TTCCCTGCG.TCTTCTTCTCAGCCACTATT.ATCTC.C.TTT.
JJ=   129  MV=                CTCATAACAATTTA.AAAG.GACT.TTTATTAGTA.GA.G.AATCAATCAAA.T.TTG.TTAAA.AGAGAAAA.CATAC.ATAATTGAT.TGTCCCTCAAAAAGAAAAACAAA.GAGATCTC.AACAGATTAC.AGTG.ATTAGATTAGT.GT.ACACGTA.TTTAGT.TAACAACA.AC.A.AAAAAAAAAAAAAAAAAAGACATATTACACGTTCC.CTC.C.TCTC.ACGCGCAAA.GCAT.CTCT.T.TGA.CTAATCACATC.TTTT.CTACG.CT.AATCACATCAC.TAA.CCAAAATAAT.TA.ACCATCCACCT.AAAT.T.A.TATACATACAAT.AT.TGCC.AT.TTACTATATTATAATT.ACTAACCTCTATATTTCATAC.T.TAAG.T.G.CTT.GAT.C.AAGTGAACGTTGATTAAT.TAACAACCTAATCTAATCTT.TGTTTTTTTTCCC.TCT.T.CTTGTCTT.GTCACACTTG.CTATTAGAGAAGA.CGACT.AG.AGA.AAGAAAGA.TAAACAAC.AACAC.TGTGAC.AGCA.T.TTAA.A.TCTCACTC.TCTCTCTT.GTTTCC.ATC.AC.TACAA.AAAAAA.AA.AAAAA.AACGAACGA.TCTCTCTG.AAAC.TATC.TCTTTCTCT.CTAGATATGTTGTTGAGACT.CTGAT.T.GAG.
JJ=   130  MV=                TATTATGTTATTTA.TTGT.GTAG.CTACCAATCT.TT.A.TTCTTTAAATC.T.GAC.ATAAA.ATGCTACA.AACTT.TTTACCTCG.TCTATAGCCCCAAAAAACCTAAC.CACGGTTC.TAAAACCACA.CACA.GTGATTTTGGT.TG.ACGACAA.TGCCTC.TCCTTCCT.CA.A.AACGATTTATTTACATTTTTTAAATCAAATGTTAC.ATT.T.TATA.CCATAATTA.AGTC.TTTT.T.ACA.GAATACTTAGA.TGGA.AGAGA.TG.TATAAAAAAGG.AGG.AAATTGTAAA.AA.ACATATTTCGA.TCAA.T.T.AAACCAGGATTC.AT.AAAA.AT.ATAAGTATATATATAA.ATGATGTTTCGTTTAGCGATG.A.ACTT.C.A.CTC.ATA.T.GATAATACTTAACAATAT.AAGTACATAAAAAATAAAAT.AAAATTAATTGTT.TAC.G.AAAAGTCT.ACAAATACTG.CATGTATAATTAA.TGTTC.TC.TTT.ATTTATTT.ATTTATAC.CTTAC.CAAGAT.ATAT.C.TATA.A.CCGCATAG.AAATAGAA.GGCGAA.GAG.AT.AATTT.CCAAAA.AC.AAGAA.AAACCTCTA.AGCTCAAA.AGAT.GTTG.TTGAGAACG.ATGGCGGCGACTTCCCCGCG.GCCAC.C.AAC.
JJ=   131  MV=                TGTATAATAACAAT.TCTT.CAAT.ACCACTTCTT.TA.A.CTTTGTCTTTT.T.AAC.AACTA.ATCAAATT.TTAAT.TACTTATTT.ATAAAATTACAAAACTTAAAACT.AAATTATG.TGAGTCAATT.AATT.CAGATATGCTA.AT.TTTCTTC.TCCATC.ATAAATTT.GC.C.TAGAATATAAGATAAAATTTACTATATATAATATA.GAA.A.TTGC.ATAAAATAA.TTAG.AAAT.G.AAT.TAATTCATTAG.ATAA.TTGGT.AC.TTTTGTTGAAA.CTA.AATTCTATAA.AA.ACTACTATTTA.AACT.C.T.ATATTTAGTCTC.TC.TTAC.AA.ACTCTATATTTAGTCA.TTATGTTAAAATATTATATTA.C.ATAT.A.C.AAT.ATA.T.ATAGACTTTATTTCTTTG.TTTGGTTGAATCACCTAATA.CAACTATTAACTA.CAA.T.TTATGGTC.TAAATCAATA.TTTTCATTTACGA.ATAGT.TA.TCA.AATTTTGC.TATAAATA.AGTAA.GTAACA.CAGA.T.GCAA.C.GACCATTG.AAACACAT.CAATAA.CAA.AA.GAAAA.CAAATC.CT.CTCAA.AGAAGAAGT.AGTGATGC.ATAT.CACA.AAACCACAC.GCCGCCATGTTTTCCAGTCC.CGGAA.T.TAG.
JJ=   132  MV=                AAACACAAAGCTGA.CAGC.CAAG.AAGAAATCGA.TG.G.ACATGCTCAAG.A..AG.AGACT.CAAGGAAT.TTAAC.TGATTCTCA.ATAAACACTAGTAGGTCCTGACC.TTCCCACT.CACATCATCA.TCAT.CGTCATCATTA.TC.CTTTAGC.TTTACT.ATTCCCTT.AA.T.TTGCTTCTTCTGGTTAACCTCTAATCTTGTTTATG.TCT.T.TCTT.CTTCTTTTC.TCTG.TTTT.T.GTT.CTATGATCCAA.TTCA.TTAAT.CA.ATTTCAGTTTT.GTC.CTAATCGACA.AA.ATTCATCTTTA.TGGC.T.C.ACAGGCTCAGGA.TT.AATC.TT.TAGTGTAGAATGAATT.GATAATCTAAGTTAAAGAGCT.T.CTAG.C.T.TTT.AGA.T.TCAAATTATTGATGAAAG.TTGCACAACAAGCCTGGATT.GGGAGGATATTTA.CGT.A.TTTTCTCT.ATCTGTGTGG.ACCGGAGACTCCA.TTTGT.CT.TCC.AAGTCACC.TTATCCAA.AGTGT.CACCAA.AACC.T.GAAA.A.CTTTCAAC.CTCAAAAA.ATCCAA.ACT.TG.AGCTT.TGTATT.CC.GACAA.AAAAATGGC.GACTGCGT.CTCT.AGTT.CCGACATCT.AAAATCTTCTCTGTCTCTCC.GAAAT.C.CTT.
JJ=   133  MV=                TTCCCGCTCTTGCT.AAAA.CATC.AATCAAACAA.CA.A.CCGTAGTGTTC.A.AAT.TGGGT.ATTATTTG.AAAAT.CTTGTCTCA.TCATTAACAAAATACTTCAACCC.TCATATGA.TCAAAACAGT.GGAT.AGCTCGACTGA.TC.ATACCAC.ATTTCG.AGTACTTT.TC.A.ATAAGATCATTGCAAACACCAATTTGTTTTAGAAT.CTT.A.TTCT.CTCTGCACA.CAAC.ATAC.A.TAT.GGATCCATTTG.CCAA.GCTCT.AG.AGATCCAAGAT.GCT.CACACGACCG.GA.AAACAAAATAA.ATCA.G.T.GAGACTAGAAAT.GA.GACT.GA.TACTAGTTAATTGCAT.TTGCCAGAAAAAATCCCTGGC.C.TCTA.C.A.AAC.ACC.A.AATCGTTCTACATGTACG.TGTCTTCATTCATCTCTCTT.TAATTAAACCAAG.TCC.G.GTTTGCGC.CGGTCAATAA.TGAAGTTGGTTCA.ATACT.TC.GAG.CACTCTTT.ATGTAGTA.CATAA.ACATTA.TGCT.T.TCTC.T.CCCCTACT.TTACTCTC.GG.TAC.AGT.TC.ATCCT.TGGTCA.TC.ATCAT.CGTCCTACT.CCCACAAT.CCGG.TGAT.TATTCTCTG.CACAAATCACTTTTCTCCTT.TCCTC.A.GCA.
JJ=   134  MV=                AGAAAGAGAACCAA.AACA.TTTA.AGTTTGTATC.GT.T.TCATGTTTCAA.T.ATC.TATTG.ATTGTCAA.CTCTC.TCATGACAC.AAAAGAAGAGGAAACTTCTGTTT.GACTCTTC.CTTTCCTACG.ACGT.CTTCATCTCTT.TT.GATCGTG.TTCTCT.TCTCAAGC.TG.A.GTTCCATTTTACCAATTTGAGGATTGAACAATGAC.TAG.A.TTCC.AACATCCGG.ATCC.CTTA.A.CAT.TAAAGGCATGA.CTCT.GAATC.TC.TTGATGCGTTA.GGT.TATTTGGTTA.GT.TTGAAGTTGGA.GAAG.A.A.AAAAACGTTTAA.AA.GCAT.GA.GAATTGTATTACAGGG.CCCAATCGAACTAGCACCACA.G.GAAA.A.T.AGT.TTT.T.TTTTTGTTTTTATGGTAT.GAACCAAACGAGAACAGTTG.TACACCAACTTGA.TGA.C.GATTATTG.ATGGGATACA.CCAACCACCCAAT.TTATG.TA.GAT.CATAAATA.TAAAATAA.AGTCT.TCCGTC.TTCA.C.TTGG.A.GATCTCAT.CAAACTAA.TTAACA.AAC.CC.CTTTG.ATTCAT.TC.ATTTG.TACCCGATC.AAAAGAAT.GGCT.ACAG.AAGCAGTAG.ACCTACCAATTCATGAGCAC.CCTCT.T.TTA.
JJ=   135  MV=                AAGCTCTCTGATGG.ATCA.AACC.AAATAGATTA.AT.C.ATCCTTTTCAA.T.TGC.AGGTT.TAAGGTCT.CCAGG.ATCATCGCC.TATAAAACCGAGATCAACACCTA.AAGTATCA.TCACCACTAA.GTCC.ATTTGGAAGAA.GC.AGCAGCA.ACAAAG.CAAACAAG.GA.T.ACAAGATTGCCTTTGAGTCCTATGAGTCCACTGAG.CCA.T.GGAA.GACGTAGAC.AACT.AACT.G.GTC.CTGCTTCAGAC.TCTG.AGCTTACA.TAGCTTTGAAA.CAC.ACATCGTGGT.TT.TTTCAAGAATC.TTAA.A.C.TAACAAAAAGTT.TT.CAGA.GT.TAGTTCCCATAACATA.CCCTTTTTTGTCTAACCTCTT.T.AATA.C.C.ATT.TTT.T.TTTTGTATGTGTAAAATT.TTGCTTTCGTTAGATACTTC.TCTCTAAGCTTCT.GCA.A.GTTCACAT.TTTTATTGTA.CCCTTTTTCGCCT.TAAGT.CT.TTA.TTCCGATT.TTGGAACT.CCTAT.GTTCGA.AGTT.T.TGCT.C.GATTAAAG.ATTGGATT.TTTGCG.TTT.AC.CTGTA.ATGGCC.TC.GCAGA.CGCAGTTAC.GTTTGATT.ATCT.ATGA.GTTCACGAG.GAAAATTCAAACGAGATTGA.ATACC.C.ATG.
JJ=   136  MV=                TTGTTGTTTTGGGG.AGAA.GTTG.CAGAGTTGCC.TC.C.ATTTCCGTCGT.C.TGC.ACCAA.CTCTTGAT.TAGGT.TTTGGATCG.AGAATTCGACATTATCAACTGTT.CCGGTGTT.GATGATGTTC.ATCA.AAAGATGAAAA.GT.TTTGGAA.GTTGTT.GATAGATG.AT.G.ATATGAGCTTTAAAGGAAGGCAACCATTTTAAACA.GTT.T.TAGG.AAATTAATT.ATTT.TTGG.A.AAG.ATGGCTTGAAA.GGCA.AGTAA.GG.TTGAGATATGA.TAC.AAGCTTTATT.TA.TTTCTTAAGTG.AAGA.A.A.CACACTTGCCAA.AT.CTGA.AA.GACAATCCTATTAACA.CAATTTGAAGATAAAAATTCA.A.ACTA.C.A.AAT.GAC.C.AACAGATTTTCAATTAAA.AGTTACATATATCAAAAATA.CTGCAAATAACGT.AAA.G.TTTATTAC.AAGACTATTC.CGTCTTTGACGCC.ATGAA.TG.CAG.AGAGAATT.CATTATTA.TTAGT.TCAACG.TGGA.C.AACT.T.TATTTTGA.GCCTTTTT.TCTCAA.GAC.TT.CCATT.TCGTTG.TT.GCATT.GACTATGAT.AGCAAATT.AGAT.CTCT.CTTTTACTG.ATTGCAAAAGTGTGAGAATT.TTTTT.A.ATC.
JJ=   137  MV=                ACTCCTCATCAAGG.TTCT.TGGT.CTTGAGTCTC.AC.C.CTCATTGCAGT.T.TGC.TACTA.GTTATTAG.TTAAC.ATCTAATAG.TTTCTTTTTGCAGTAAACTCATC.AGGACGAA.CCGCTGTTCC.CGTG.ACCTCGCTGAA.AC.CCGGGGA.TCAAGT.TTTGATCA.GA.T.TACAGGGCGGTGCACGCCATACCGGTATAGAGATT.CAG.G.AATT.CATTGTCGA.GAAC.TGAT.C.AAA.AACTTTCGGGT.AACA.TTGAA.AC.ATATCAAATAA.AAT.GTGTCTATCA.AA.TAAAATAGGTT.ATGA.C.A.TGTATTCTATTT.AT.AAGA.CT.AGCTAGATAGGTTATG.ACTTGTTGGCACATTATTTCT.T.TTTA.T.C.ATT.CAA.C.AAAATAGATTGACCAGGA.AAAAAAATTAAGTGAACAGC.CATGAATCTCTCT.GTA.T.TGTGTGGT.ATTGTCTGTT.CTTGTAACTATTA.TTAGG.AT.AGT.TGAAAATG.TATATATA.CCCTT.CAAAGG.CCTC.A.ATCC.A.AAGACGCA.CTTCCTTC.ATTTTC.CTT.TC.TAGTT.TTATAT.TT.CAAGT.TCTTTTTTT.TTTAACCT.TGCC.ATCA.ATACAACCA.TGGCAAGGATTTCTCTGTTG.TTCTC.T.TGA.
JJ=   138  MV=                ACAGTTCCAGAAAC.AGGC.TTCT.GGTGAAGGTA.AT.G.CCGCCTCAGCA.A.CCA.TACAA.GAAGAGGA.TGATG.ACGATGTCC.CAGAGCTTGTTGGAGAGACATTC.GAAACTGC.TGCTGAAGAG.AAAG.CACCAGCTGCT.GC.TGCTTCT.TCTTAG.AGAGAAAA.GA.G.CGAGACCACATCCAAAAAAAAACCGCACTTTGATT.TTT.A.CATA.TCTTTATAA.TATG.TTTG.T.TCG.CTCGATCCTTT.TTGT.AGTTT.CC.GACCAGAATCT.TGT.TTTCCATCTA.AT.GACTTAAGGTT.TTTA.T.C.CAATTATTTGAT.GT.CTTA.TT.GATTCTTTGACAGCAA.ATCAGGTCCTCGTCTTCTTCT.T.CCTC.T.T.CAC.TAT.G.TGGATTAGAAGATTTTGA.TGTGACACATTGTCTTGTTG.CATAAAAACCATT.CCA.C.CTGTACTG.TATGAGTTTC.TTCTCAAACTTTC.CAGAC.AT.TTC.ATCACTTT.CTCTACAA.ATTCT.CTCTCA.GAGA.C.ATGT.C.TATTCGTC.GTCAAATC.TCAATC.TTT.CT.GAGTT.TTCGTA.AA.CCATG.GCTTCTCTC.TTTGTTTC.TACT.CCAT.CATCTTCCT.TAACTCTTAAATCCTGTCAC.AGTTT.G.CTT.
JJ=   139  MV=                AAATCTGAAAATAC.AAAT.CTAT.TAACTTGAAG.AA.A.TATTTTTATGT.G.GTC.CTTCA.ATTAAGAT.TTATA.TGAATAATT.TTACTAGTCATTCAAAAGATTTA.TTCAAGAG.AGATTATCGA.TCCA.TACAAAATAAA.AT.TTGCCAT.ATTCGC.CGACTAAT.TA.A.ATGCGTTTACATTTGTCGTTTTCTGTAAGTGCAAA.TTT.T.TAAA.CATTGTCCA.TTTT.GGAT.T.GTC.CGCCCTATCCT.GTAG.TTTTT.TG.TGTGATCCAAA.TTG.AACAATACTA.GC.ATTTTTAAATT.ATGT.G.TAGACTACTTGTCG.AG.TGTC.TA.GATCACACTATTGGTT.TGAATTCGTAATTTTACTGTA.T.TCTT.G.T.TTG.TTT.G.TTTTCGGAAAATATCTAT.AACAAAATAAGTGATAATAA.TAGAAGAAGAAAA.GAC.G.ATAATTAT.CTAGGGACCG.TTTTGTTCAGTGT.CTTCT.TT.ATC.TTCTTTGT.TATAAAAG.CCTCT.TTGCCA.CTTC.T.CTTA.C.CAATAGCA.TCTCCTTC.AGTGTC.TCT.TA.CAGTT.TCCGAT.CT.ATCCA.AATCATAGA.TTCTTTTA.TCTT.CACA.ATCTGTTAG.TGTCTCGTAGCTCTAATTAG.GTAAT.A.TAA.
JJ=   140  MV=                ATATGCTTTGAATT.GCTG.TTTA.AATTTTCTTT.TA.T.TAATTGGTCCA.G.CAA.AGACA.GATTTAAATCCAGT.TAACGATAA.TGTTGAAAAAGGCTTAAGGGATA.ATCAACCT.TAATTAAAAG.ACTG.AAACAATGACA.GG.CACGCCA.TTTAAA.AAGATGGC.AG.G.CACGCACAGAGAATTGGAAAACAGTGACGAAATTC.ACA.A.CAGT.CCCACGGTG.ACTG.ACTA.C.TAC.TCATAATTATC.AACG.AGCCT.TT.TGTTCTACAAT.TTG.TATACGACTT.CT.TCACTAAAATC.CACT.T.T.TTTCTTTTTCTT.CT.TCCT.CACTAAAATCCACTTACAA.GTTGTAACCAAATTTTGATCA.T.ATTA.A.A.ATT.ATC.G.TAATTAACAAACTAAACA.GGAATCGCATATCTGCAATA.GTAACTATTTCAC.AGA.T.TGGTTTTA.TCTTTTCTAT.GTCTTGTCCTTTT.TTGTC.CA.ATT.TAAGACCA.TAAAAGGA.GAAAA.TCGTGT.GAAA.G.ACAA.G.ACAGATAG.ACAGACAC.GAATAT.TCA.AA.AAAAA.AAATTT.CT.TTTCT.CTTTCTAAC.ACCACAGA.TTTC.GCAA.TCGTGTTTT.GATCTGATTCTTCCAGGATT.CTCCC.T.CTA.
JJ=   141  MV=                TCACCTGTATGGAA.TAAC.TCAC.CAGATTCTAA.GA.T.GAACAACAATT.G.ATG.ATAAA.CAAAATCA.AACAA.CTATCTGTA.TCATTCATATGTGAAACCGGATT.ATATTGTT.GCTTCTCTGA.AGCT.ACTAACAACAT.GT.ATCAGTA.TTGCTA.TGAACAAA.TT.T.GACCAGAAAATCATGTTTTCAAACTGGTAAATAAC.TAG.C.TTAT.TATATACAA.CAGC.AGTG.T.AAA.ACTGACATAGC.TTAC.TAAAC.AC.TGGTGTTTAAC.ATT.TCTTACAAAA.AC.GCAACCGTTTT.CGGT.A.A.CCTACAACGACG.TC.GTTG.CG.TCTACAAGAACAGTGA.AATTTATACAAACGTTGTCGT.T.TTCA.A.G.TAC.ATT.T.TCTAAACGACGTCATTGC.TTCTACAACAAACAGTGAGA.ATCATGAAACACG.TCG.T.TTTAAAAC.TAAGAACGAC.GTCGTTAGTCTAT.TCCAA.CA.CAA.TAAATGTG.AAATTGCG.TTGCT.TTTCGA.TTTC.T.TCTT.C.TTATCCAA.AACTCTCT.CAGTCA.TGG.CT.CTTCT.TCGTCT.TC.CTGGC.ATTTCCCTC.CAAATTCT.AGGT.CACA.AATCAAACC.AGAAGAACCCTAATCCCAAT.GTTGT.T.GTT.
JJ=   142  MV=                ATTAATTTATCATT.TTTT.GATA.AAAATCTGAA.CT.T.ATAAAAGAATT.T.TAT.AAATT.TTGGAGAA.GTGTA.TGGAAAACT.GATTTTTAAAATTATTTTCAGAA.AACATTAG.AAACTTTTAT.AATT.GTACCAAACAT.CA.ATACTTA.ACATGT.GATTGTGA.AT.A.CAGTATTTGCCAAAACAAAAAAAAACATGTGAATA.CAG.T.ATAA.TAATATGTC.ATTT.CTCC.T.TTT.TATAGTGGATA.TTAG.GCTAT.TT.TATACGCATGA.CTA.AACTTTATTT.AC.AATTCATATAA.TCCG.T.T.TATGACCAAACT.TC.AAAA.TC.ACTTTTATCTATCAAA.ATCATAAAATCATAGTTTTGT.C.ATAC.C.A.CAA.AGT.A.TCAAAACCCGGTTCAATA.ATCGTAATTACCTGTTCGGG.TTATTGAAACCGG.TTC.A.TATCGGTT.TGGTTTGATT.TGTATCCCGACCT.AAATC.TG.GAT.CAAAATTA.AATTATCC.TCTTT.GAAAAT.TAGA.T.CTGA.C.TTATGGCG.AGATTCTC.AGTTTG.CGG.AG.GAGAC.GACGGA.GA.AGGAC.CAAGTAACA.ACAATCAC.CAAT.CCCG.GAAAAGGCA.ACGACTTCCTTCAATCGATG.AAAAC.T.TCT.
JJ=   143  MV=                TTGTAAATCCAAAC.CGCC.ATTT.AAACTCATTT.AG.T.CGTAAAAAAAC.T.AAA.CCCTA.ATCGTATT.TTCTA.AACCCAAAC.CGACATTTAACCTTGTTTAATTG.TTAAATCT.AAACCTGTTA.ATAA.ATCTAAACCAA.TA.TTTAACC.CGTTTA.ATCATAAA.AT.C.TAAACCTTAATCGTACTTTCTAAACCAAAACCGAT.ATT.T.AATC.TCGTTTAAT.CATA.AAAT.C.TAA.ACCCTAATCGT.ATTT.TCTAA.AC.CCAAATCAATA.TTT.AACCTTGTTT.AA.TTGTAAAATCT.AAAC.C.A.TGATTTTTTCAA.AT.AAAC.TC.AAATCGATATATAATT.TTGTTTTTGAGGCAAATTAGA.T.TTTA.T.A.ATT.AAA.T.TAAACTTTTATTATTATT.ATTAGGTTTTAAATTTTAAT.GGGCTAAAACAGT.GAA.T.ATAGAACC.CAAGTATTTT.TCTTTGGTCTTTG.TCCAT.CT.TTG.GAAATTAA.TTTAGTCG.TAGCG.AACAAA.TCTA.T.CCCA.C.TCATTGGA.TTTCAATT.TCATAA.ATT.TT.AGGTT.GTAAAA.TT.CGGGT.TTGGAGAAA.ATTGGGGG.TAAA.TCTA.GGGTTCTGG.GAAAATTAGGGTTCTGGGAA.AATTA.G.GAA.
JJ=   144  MV=                GGAAACAAGTGTGC.ATAT.TTAG.CAATCGTGTT.TA.G.TTGTGCAACTT.A.ATA.TGTAG.CTAGAAGA.TTCTA.CAGTCATTA.ACCTCTATACAAACAAGCCAACT.AAATAAGC.TAACAGTGAC.ACAC.CTAAGTGATCA.AT.CAAAAGC.AACATG.TCTTGTAC.AT.A.ATAAAACCCATCAAAGGTTTTTAACC.CTTAAGGC.TGC.A.ATGT.CGTCAATAT.TCTT.CACT.A.CCT.CTATAACCGAA.GAAG.GCGAC.CC.AAAACAAGAAA.TTT.CACACGAAGA.GC.CAACAGAACCA.TCGA.A.A.ACTAAAGTTCAA.AC.TCGA.AT.GGGGACTGAAGAAAGT.GAAACTATTGTGAGAGAGAAG.A.AGAA.G.G.ACA.TAT.T.TACGTGTTTTGCCCTTCT.TTATAACGGACTTTATTTGT.ATCTTGTCGAATA.TCT.G.AGGGTAAA.TATGTCATTG.ACATCGAGAACTC.GTCGA.CT.GTG.TTGTTTCG.AGTCAAGC.CAAGC.GCCAAA.CTTT.T.GGAA.C.TTTGGTGA.ATCGATTG.TTCTCC.TTT.CT.TCGAT.ATCGAA.TT.AGGG..TTTCTGTAG.AATCCAGT.TTTT.GATA.GGAACAATG.TCAATTTCGGTGGTTGATAG.CAGTC.T.CCA.
JJ=   145  MV=                CTCACTGTAACAAA.ATCA.TGAG.GAAAATTAAA.AA.T.TCGAATTTTGG.G.TTG.GGAAA.TTCAACTG.AATTA.ACAGATTTT.TGAAAATATACCCAGATTGAAAA.CGACGAAC.AAGAAGAGAG.ACAC.GGACGAAAATC.CC.CAAGCCA.TGTCAA.AATCGAGA.GG.A.GAAAGCGACTGTTCTGTGTAACTTGTGTTGTGTTA.CTT.A.TTTT.TGCTGCTTA.GCAT.CTTT.A.AAG.GTTTTAAAAAG.ATAC.TAGGG.CC.TGAGCGATACT.ATG.ATGTGTTCAA.GT.GTAGGGGAGAA.TTTG.T.G.TAACAACCAATG.AA.AGAG.CG.CGTATCATCGACCCTC.TCAAATTTGACTAATAAAAAC.G.GCCC.A.A.GTA.GGG.C.CCATTTATGTGTTTAACT.ATAAAGAAACGGCCCAGTCT.ATGTTTTTGTTTT.GAG.A.GGATTGCT.GGTCGAAACG.TTACCGTTTAGGT.GGAAA.TG.GAA.GTCATGTT.TATACAAC.GCATT.TAATTT.GGCA.A.TTAT.G.GTTTACGA.AGACTGAG.AAGAAA.AAA.AC.GAGCA.TCGTCC.AT.CGAGA.TCCAAATCC.TCAGTTTC.ATTT.TCAT.CTCTCTCTC.TCGTATTGATCAGCTACTCG.AAACT.C.AGA.
JJ=   146  MV=                ATCTGAAGAAGGGT.CCCG.GCGT.CACCATGCAT.GT.A.TGGTCACTCCT.T.AAA.CCAGA.GATTCGTA.AATAA.TTATATTGT.AGTTTCCATTGTTATTGTCGATT.TATTTATG.GTCCCCAATG.TTCT.CTTGGAGTCGA.GG.GACCATA.CATTTA.GCTTCAAA.AA.T.CTTACGATTAGGAAACGTGTGACAATAACATTTGT.TTT.G.TTAG.CTACAATTC.CTAA.TTTC.C.TAT.GATTTGTACAA.TAAT.TTAAA.GA.TTAACACAGCT.TGT.GGGATGCACA.TG.GAATTTGTCTA.ATAG.A.A.TTTAGTTCCATC.AT.ATTT.GC.ATACAAACAATTGTCA.CCTATTAATACTTTCATTATT.A.CTTT.C.G.ATG.AAA.C.ATTGTTATTGGGTATATA.AATTAAGGCCCGGCCCTAAA.GCCCATTTATTAG.CCA.C.GTGCAGTA.ACTTATTATT.TTTTTCACTTATC.AATAG.TA.AAA.AAAAAAGA.TCAAAATG.ATCAC.TCTTTT.GAGT.G.TGAG.T.GAACACAC.TTCGTCGT.CTCTCT.TTC.AC.TACTT.TTGAGA.AG.CTCTC.TTCTTCGAG.CTTCCATG.GATG.CAAT.CAAATGCAG.TTCCAGTTTCCTCCATCACA.CCAAG.C.TTG.
JJ=   147  MV=                CTTGTTTACTAAGT.GTCT.TTTA.TCGCTTATAC.AT.T.GTTCTATGAAT.A.AGA.AAGGT.TTATTCAT.GTTTA.GTTTCTTCG.GTTTTAGAGGTTTCTCTCGACCG.TTTATATA.TAAAAAGTTT.AAAT.AAATTGAAGGT.GC.ATGTTGT.TGTTGA.ATAACGTA.TA.C.AACAAGACAAATGTTTTGGGTCATTAGCCATATGT.ACT.G.GTCT.TATAAAGTA.TATT.GAAA.T.CTG.AAATAATAGTA.AAAT.TTGTT.GT.TTTTCTTATAA.AAA.TAAGCAAAAA.CT.AACGGTGTGTA.TGTA.T.T.GATTAAACTCTT.AA.TTCT.TG.GTTATCAACGACGAGT.ATATATCAAAGCAAACATATA.G.AATT.A.A.GAA.AAT.G.TCCACAAAACAAATTTTC.GAGAGGGCCCAAATAGATTC.ATAGGCCCAAGAG.TGG.C.CCAGCATC.ATTTAGGGTT.TATGTATCTCATT.ATTAT.TG.AGT.TTATTCCC.AGCCTCTA.CCTTT.ATCCGC.AAGA.A.ATCA.C.AGGGAAAA.AAAAACCA.GTTGCA.AAC.TG.AGACA.ATGACG.AC.GATCT.CAGATCTTC.CAAAGGAA.TTGG.TAGA.GGAGATTAT.CTCTGGGGTTCCTACGAAAT.TGATG.A.ATT.
JJ=   148  MV=                CTCAATAGTGTTAT.ACGA.CAAT.ATACGAAACA.AA.C.AAAGACCCCGC.T.TGA.GTTGA.GTTTTCCA.AAAAT.TGTGGAACT.GTTTCCTCTTTCTTTTTGTACAT.AAACTAGG.TTACAAAAAA.TTGG.AAAATATACAA.AA.TCAAAGG.ACATAA.ACTTACGA.GA.T.ATATCATAACTCATAAGTTGTGAAAGTTGGAATTC.AAA.A.AGGA.GCTAACTAT.GAAT.CTAT.G.ATA.CGTTATTTTGT.TGCT.TATAC.GG.AACAAAACAAT.TCC.AAAAACAAAG.AA.GATGTAAAAGT.CTGA.C.C.CGGATCATGCGG.AC.ACCA.AG.TTGTACATACAAAATA.TGTAGGATGAAAATATGAAAT.T.CTCT.T.C.CCA.TAT.G.CATAGAATAATAATTTAC.CTTAGTTAAAAAGATTAGTT.TCTAAGTTTGCCC.CAA.A.TAAAGAGA.TTAGTTTCTT.GAAAAAAGCATTT.TGTGG.AT.AGA.CAAGAATT.TAAATAGA.ATGAA.GAGGCG.ACCA.T.GCAA.G.TGTTGTAC.TAGGCCAA.ATTTTG.GAG.AC.GCTCT.TTCTCT.TT.CATAG.AGAGAGAGT.GAGAAAGT.TCTG.ATAC.GGCGGCTTC.TCACTGTCATCTAGCTGTAC.CACTG.A.AGT.
JJ=   149  MV=                CTGACTATAAACGT.GAGG.AAAG.TATTATGCGA.GA.T.TGACCAAGTTC.T.TTT.CGACG.AGTGTTTA.GCCAA.ATTCCAAGT.AGAAGAAGTGAATAAAACAGAGG.TTAAAGCG.AAACGGGAAA.GGAC.ATGGCAACGGT.TA.GAAGATT.TAGCTA.CTTCAAAG.AC.C.GTTGTAACCAACGAGGCAGTACTGGTTCCAAGATT.TGT.G.TCCT.CAGTCAATC.TTAC.TACA.A.GCA.GCTCTGAGTCC.ACAG.GGTCG.TA.GTAGGCTCTCG.TAG.GTTACTATGT.AC.TTGTAACAAAT.ATTT.G.T.GGTCACTATAGA.AA.TGGT.TC.TTGAGAGACGACTGTA.TAATTATTTTTTTAAATTATA.ATCTTT.T.G.GGT.CAA.A.TTGAGAATATTTGATATT.ATTTTACTGAATTATAATAA.ACGCCGTTAAAAC.TCT.C.GTTAGTTA.ACGGCTGACT.CTGAAGTGAAAAC.TGAAA.AG.TCG.AAGGGTCT.CTTTATAT.TTTCA.GAATCA.AAAT.C.TGAA.A.TTTATCTC.TCGGTCGA.TCCAGT.CTT.CG.TGAGT.GACTTC.GA.CGACG.ACGACGAGT.CACACTAC.TCTT.GAGC.TTCTCATAC.TTCGTAAGTTCACTCTCCTC.TTCTC.A.TTCG
JJ=   150  MV=                ACATATATTAATAA.AGGG.AGAT.ACATATTTTG.TA.T.CATTTTGCGTG.T.CGG.TGTTA.ATATTTGA.TTTGG.TGATTAGGA.GTAGAAAACTGTTTTGGATGATA.TTAAAACC.AAAGAATGTG.TTAT.GGTTACTATGA.AC.AAACGTT.CTCTGC.TGTATGTA.CA.A.GAACACATTCTTCAAATTTGGTTGATGAGACACAT.ATG.T.CAAA.TTTAAATGC.GACT.CGTG.G.TGC.AGAGCAGAAGC.CAAA.ATCAA.AG.TACTGTATACA.ATT.TTGAATTTTC.TT.TTAAGACTTAT.CAAG.A.A.TTTAATGACCAC.GT.AATT.CA.CAGTATTTTGCTTTTT.ACATACATTTAATGTCGAAAA.C.GAAA.C.T.TCT.GAA.T.TATTGTTCACTCTTATTA.CTAGCCACGACCCACACGAA.CGTTAAATTTCTA.TCT.A.ATATTTTT.TTTTAGTTAC.AGAAGTTACAACA.CATGT.TA.CAT.TTTTCTTA.TAAATAAC.CAACG.TATGAA.ACTA.T.ACGT.C.CCATCATA.AAAAATAT.CACTAC.TAA.GA.ACTTT.CAGATT.CC.ACCAT.ATATACTTC.ACAATCAG.TTTG.ATGA.TTTCTTAAG.CCAAAACTCTAAACGACGCC.GTCCC.A.AAA.
JJ=   151  MV=                ACCAAACAGTATAT.CTGA.AAAA.TCGAAACAAT.AT.C.TACATATTCAA.A.ATT.ATTAG.ATGTTTTA.AATTA.TAATTATAC.CTTAACCAATTAACAAAAATATC.CAAAAATA.TCTTAGATAT.ATTA.TATATATCCAA.AA.TATCCGA.AAATTC.TTAGTATT.AT.A.CCTAAACTAAATGACA.AAATTATATATTTTTTGT.AAT.T.CAAT.TTTTATTAA.AATT.TTGA.A.AAA.ATATGTAGTTT.TTTC.CAAAA.AC.CGAACCAAATA.ATC.ATAGAACCCA.AA.TATATACTAAA.TTTT.T.G.TATCGGATGAAT.CC.AAAA.AA.TCTAAACTGAATCCGA.TCTGAACCCCGAACCATGCAT.A.CTTG.G.T.GGA.TTA.A.ACAGTTCGGTTCAGGTGA.AAATTTTCAGAATTGTCGGT.TTCGGATAAAATA.ACT.A.AACCGGAT.AAAATGTTCG.GTTCGGTTTGAGT.ATTTC.TT.TTA.ACATTTCG.TAGTTAAA.AGCAA.CATCCA.AAAG.C.AAAA.A.CACACGCC.GGAGAGTT.TTCTAA.GAA.CA.ACAGT.GACGAA.AA.GGTTT.TTAGGGTTT.CTTTACCA.ATCA.GAAT.CTCCGCCAA.GTAACGATTTTCAGATTCCG.AAGCA.T.TCA.
JJ=   152  MV=                GGACTTGTTTACGT.TTTC.AGGA.GAAAAAAAAT.AA.C.TGTACCCTTTT.C.AAT.ATAGA.AATAACAT.TTGTA.GAAATCGTG.GATTTTCCTTAATAAACAATCCA.AAACACGA.CCACCGTTGT.CTCC.TCGACTCGGTA.AC.ACCCGAT.CGCCGA.CTTGAAAA.TT.A.GAAGAAAAATGAAAAGAATAATAAAAAAAAAAAAG.GAA.T.GATT.ATTGAAGCT.GTCA.TATA.T.GTC.GACCCTATCAC.AGTC.AATCC.AA.TAGCCTATATT.CGC.CAACTGATAT.AT.CCAACGGCTCA.CAAA.T.T.TTCACAAACTTT.TC.AAAA.AA.GTATAAATAAAAGAGG.CTGTCTGACAGCCATGTCACG.T.TATA.C.T.TTT.TCC.G.TATGATCGAAATGATTCG.TCTTTGTCGAATTTAATTAT.TTCCAAAATTGAT.GAC.T.CTAAAGAA.AAAAAAATAG.TTTTTCAGATAAA.CCCGC.CT.ATA.TAAATAGT.TCAACACT.CGGTT.TATTTC.TTCT.C.CCCT.C.TTTGAATT.GCCTCGTC.GTCTTC.AGC.TT.CATCG.GCCGTT.GC.ATTTC.CCGGCGATA.AGAGAGAG.AAAG.AGGA.GAAAGAGTG.AGCCAGATCTTCATCGTCGT.GGTTC.T.TAT.
JJ=   153  MV=                ATTTTTATACCAAA.AAAA.CAAA.CAATACCCAA.AT.A.CAGTATCTGAA.T.CAA.ACAAT.ATCCAAAA.ATTCA.AAAAAAATC.GTAAAATACTCCAAATATACCAA.AATACCGG.ATAGTTTTTG.TAGC.TAGACCGGTTA.CT.CATTCAA.AATCAT.TCAAAGAA.CC.G.AACCAAACAAAATCCTGAAAAGAAAAAATGAAGGG.AAT.A.CTAA.ACTCAAGAT.CTAA.AAAC.G.GAA.AGTACCAAACC.GATA.CCGAA.CC.GAATACATTTG.AAT.GAAGAGTATT.AG.TTTTGGTTAAT.GAAA.A.A.ATTGAGTAATTA.TT.TGGC.TA.TACATATGAAAGTTGA.TCGACACATATCAAAATCTTG.T.AACT.G.T.CCC.AAA.A.GCATATTTAGAAATCATT.TAATATTTTCATAATATTTA.CTTCATGAAAAAA.TCA.A.TAAAAAGA.TTTACTCAAA.TCTTAAATCTTAA.ATATC.TT.TAT.AACCAAAA.CTATAAAG.TTAGT.ATCGGA.GACT.A.ATAA.A.CACAAGTA.AACTATAC.GACTTC.TCG.AA.AACCT.AGTTGC.TC.AAACT.CATCAATGG.CGAAACTA.AAGG.TTGC.TGGTACATG.GGGAGGCATACTTGAGGTAG.AACTC.T.AAA.
JJ=   154  MV=                GATTGTGACAAAAA.AAAC.TTTT.TCACCAAAAC.AA.A.GGAAACAAGAC.A.ACG.AATGT.GTTTCAGG.GAGAC.ACATCAATG.ACCTCCCAGATGGCATTGAGTCT.TTCGTCTT.CACTTTTTAG.TCGA.TATCATTTTTC.TT.TTTGTCT.GATAAT.GGTCTCTG.AT.A.TAATGGACTTTAAACAATCTTATAACTCAAAACCA.TAT.C.CACT.ATAAAAGAT.TTGG.TCTT.C.CCA.ATATTTTCTCC.TAAA.TCATA.CT.ACACACATTTC.TTG.TTAGGTACTA.CT.TTAATCATAAT.TTTC.G.T.TAGTCAAAACAC.AC.AATT.AA.AGAAAAAAAGTAATTG.ATTGGAGAAATTTACTCAAAG.T.AGTA.A.T.TAA.CAG.A.TTTTGCCTTGTCACAGCA.AAGTATGCTTATTTGATACT.CTCGGCGCGTGGA.TTT.G.GTCGTCGT.CTCTTCTGGT.CTCTCAAGCTTCT.CCTCC.AT.CGT.AGAAAAAG.ATTTTAAA.GGAGC.GATTTT.TATA.A.TCTT.A.AATAATTT.CTTCCCTT.TCTTCT.TCT.TC.TTCTA.GTTCCT.TG.ATACC.AACGCGTAA.TCCTAACC.CTTA.ATCT.ACTTCCTCC.TTAATTAATCAGAGGTTTCT.ACTTA.A.TAT.
JJ=   155  MV=                AATCATTCATATAA.AGAA.TGTG.AAGCTCTTTT.AA.ACTCATGGAGTGT.T.ATA.TTATT.TTCCCTCC.AATTA.ATCATATGT.AGCTTGAAGACAAATTATTATTT.CGTACAGA.ATTGAATGCA.GAAT.CTTCCGGACGA.CT.GAAATAG.CTCTAC.TTATTACA.AA.A.AAAATTGTAATCAAACGAATAAAAACAAATGATAA.TAA.G.CAGC.ACATGGAAA.CCAT.TTAC.A.GAG.TAAAATACTTG.TAAA.GCATC.CA.TAAACAAAAAA.AAA.ATCCCCAAAA.AA.TGGAAAACAGC.AGAG.A.C.ATTCGAAACTAT.AT.TCTA.AA.AACAAAAACCAAGAAC.ATGCCCTTATTTTTCTAAAAT.T.CAAA.A.A.CAT.CCA.T.TATATTCGATTTAGATTC.CTTCGAGCTATATTGGTTGT.GTGAACCAAAAACAGAA.G.AATATCAT.GTAAAAGTCA.AATTTACAACTTT.AGCTA.TA.GAT.GATATAAA.TGTCTTGT.AGCTT.ACTGAT.TCTA.A.GAAT.C.TATCTACT.CGTTTCTT.CGGCTC.ACT.AA.AGAAA.GAGAGA.GA.GAGAG.AGAAAAAAA.GAAAGTAC.AATT.TCAT.AATAATAAA.TGAAGAAGACCGTAACAAGA.AGTTA.T.AAT.
JJ=   156  MV=                TAGTAAAATTTGGG.CCTT.TCTT.GGCCCAGCTT.TC.T.CTAGTAAACAA.C.TCA.ACTTC.ATTGCTTA.AAAGA.GGTAGGTGT.AGGTGAAAAGATGAAATGTCATC.GAATGGGT.CAGTCTGTCT.GACA.CTGTGCAAAGC.GT.TATGGAC.TATTTT.TGGTCAAA.CA.G.TTAAACTATTTCAGAAGAACAATCGAAACCAAGAG.GTC.T.TTAC.GGTGATGGA.GTTC.ACGT.C.ATG.GCCACCTCTAA.GAAA.CTGTG.TT.TGTAATTATAA.CGC.CAAGTCTACT.CT.TTTTATCAGAA.TCTG.A.T.CCGCCGTTATTC.CG.GCAA.GT.CTCATGTGACTTACAT.TATCCCTTCTTAACAACCTCA.A.GTGA.C.C.AAA.AAA.C.AAAAGTCAATAACTGTTT.TAATACTCCGAACCGACCCT.TTTAATGGCTCCC.ACG.T.TTCACTCT.AATCATTCTC.TTTCTCTACTTAG.ACCCG.TT.TCC.TTCTTCTT.ATGTTTCT.CTGAA.ACTCAT.GAAA.T.TTGA.G.GAACTACT.CATGGAAG.ATTCAT.CAC.AG.CTACA.TAGTAA.CA.AGAGA.CATGACTTA.GAGGAAGG.AGTA.AGCA.CCTCTGTTC.CTCACTCAAAATCTCTATAC.CAAAA.C.TCT.
JJ=   157  MV=                ATAGAGATTATATT.ATTT.TCAA.TCATACAAGA.AA.A.AAAAATTGCAA.A.AAA.TATTA.AACACAAG.CTTAA.CAATCACAT.GCTTTATGAATAGTATCGGATAC.GATAGGGG.GTTAATTCGA.CACT.AATGATGATGA.TA.AGATCCA.AAATGC.TGAAAGAG.GT.A.AGGGAGGGTCCAATAGTTATTGGTAAACTTTACGG.ACA.C.TAGC.AAGAAAAAG.GAAG.CCTC.C.TAA.TTTCCTTATAG.CAAT.GGTCA.AG.AGAATCTCATT.CCA.CTAAAACTAT.TA.AACCTTTATTA.TGTC.C.T.TTAAGGGACTAG.AC.TCTA.AT.GATCATTATCATATCA.AAGCTTCTATCAAAACTTTTG.T.CCCT.T.C.ACT.AAA.A.TTTTATGTGGTAGCTAAA.AGAATGGTCATTCTAAAAAT.CTCTCATTTCAAA.GTA.T.ATATTCTT.CCAACTGGCT.TATAACCCCACAC.ATTGC.TT.TTC.TCCTCCTA.CATATAAG.GAGCT.CCACAC.TCCC.T.CAAA.C.TAAACCAA.TTCAAGTC.ATCTCT.ATC.CG.TCAAC.AATACA.AA.CCAAC.CTTCTCAAT.TCCTCTCT.TTTC.ATCC.ACATTTTCA.CTAGCTAATGGCTTCTAGTT.CAAAC.G.CAC.
JJ=   158  MV=                ACGTATGACTTAAA.TCTC.ATGT.AACTGTAAAG.AC.T.AATGTGGAGCC.C.TCC.TCGAA.ATCTCTTG.CGGAT.TTTCGCTTT.TTTTCATGAGAATTAGGAAAATT.CTGACTCA.TATGAAAGCA.ATTA.CGTCATTCTTG.TC.TTTATAA.AATTGA.TTAACAAA.AC.A.AAATATAAAAAATAACGAGAGTTTCAAGACCTCAT.ATT.C.CAAT.GCATTTAGT.GCAT.TTAG.G.TAG.GTTCCAGGTAG.ACAG.CTTAT.TT.AATCGTCATTA.TTT.TGCTAATCAA.CT.TTTTTATACGA.TACT.T.T.CAAGAAAGAAAA.TA.ATAG.AA.TAACATTAGATACAAA.CAAATTAACGAAAGTGAGAGA.G.TATC.A.G.ATG.ATC.A.TGTGGAGAAGTTTGTTTT.CGGTATCTGTCGAATCTTCC.TTCTTTCCATTTT.TTC.T.TGTCAACA.TTTATTATTT.ATTTTTGTTTGGT.CGGCC.AT.TTG.TGTCCAAA.AATAAAAA.TACGA.AAAAAC.AAGT.A.TTTT.T.CACTTTGC.TCAAGACC.ATCTCT.GCA.CA.TGAAG.TTATGA.AC.TAAGT.GAGACCAGA.AGAACTTC.TTTC.GATC.GATTTCTAC.AGTGATTCTGTTTGCTCAAG.ACTGA.T.TGA.
JJ=   159  MV=                TGAACTGTAACAGG.TGAA.GCTA.CGCCAGGGGA.TT.G.AGATGCTTAGA.A.TTT.TCAAA.GAATACGA.GGCAC.ACACATCAA.TCCTTGATGATTTCGGCTACTAT.GATGAGTT.AGAGGGGCAA.AAGG.TGGGAGAAGAT.GG.AACAAGG.AAAAAA.GCTGGGGA.AG.A.AGAGACCTCCGTGGAGCAATTATCAGAGCGCCTTC.AAG.C.TGTC.AAAGTAGAA.GATG.GGAA.G.GAG.GAGGAAAAAAA.AGAG.TTAAT.AG.CTGATTGATAC.AGT.AATAGTCAGT.AG.AAGGAGACATT.CTTT.T.G.GTAACAATAAGC.AA.TGGG.GT.TCTCTTTTTTCTATTT.GGGTGGGGATGTATACTAGAA.T.GGTC.G.G.GAC.AAA.A.AAAATCCAATTCCTTGTA.GGCTTGTAAGCAATTATTGC.TTTTGTAGCATTG.TAT.C.GTAAAACG.GCAACGTTTC.GCCTTTTAACAAG.AGACT.CG.GGT.TATATAAC.AAAAAATA.AATAT.AAGTCT.TCTT.C.TTCT.C.CAATGGCG.TCTTCTTC.TCTTGT.TCG.AA.TCGCT.GTCGTC.GG.AGACA.TCGTAATGT.TTATTATA.TCTT.CTCT.TTATCTCTC.ACTCGCTTTCTTTCATCTTG.TTGTT.A.TTG.
JJ=   160  MV=                TTGTTGAAAGAGAA.AAAA.ACAA.TAGAAGATAA.CT.C.AAAGAAGTATG.T.AGA.GAGAA.AGAGTGAG.AAAAG.GGAAGAAGA.ATGACGAATGCAATGACGTGAGA.TTCAACTC.CTACCAAAAT.TCCT.ATCAACTGTTT.TT.GTTGTAA.TTAGAC.ATGTCATT.GT.C.ATTGCTGACAAAATAAGGAAGACAAAACAAATCCG.ACT.T.GGAG.ATAAGCCCG.TTTA.GATT.T.ATT.CAACTCCTATC.ATAA.GGATA.TC.AAATTTTTCCC.ATA.TCATCAACTT.TA.GAAAGTTTCTC.AAAT.A.T.CTGCAACGATTG.AT.CTCT.TT.ACTTCTTTAAAAAACA.TTAGGTTATGGGTCCGTTTTG.T.GATT.G.T.AAA.AGC.G.ACACGTGATTGATTAGCA.ACATTTAAATCCATATCTTG.TTGAACAAAACGG.TGC.A.GTTTCGGA.CTTTCGTTAC.CATATATTGTAGT.TGTTT.TG.TTA.TACTGTAT.ATATAAAG.CAAGC.GTTATC.TCCC.A.AACT.T.CACTCTCT.TACCTTGC.CTCTTG.CTT.CA.ACCTC.CTAAGC.AC.ATTCT.TATCTCTTT.CTGAAACG.AGTT.CCCA.AATTAGCTC.TACAAAAACCAGGATCTTGA.TTTTT.T.TGT.
JJ=   161  MV=                TGTTGTTATTATGA.TTAG.AACT.GTCAATTGGG.TG.G.ACCGCATGTGG.G.TTT.TTACA.GTCCAAAT.ACACA.CGGACGGAT.TATGGTCTGGACTCCAAACTAAA.AAACATAA.ACCAAGCAAT.CAAA.AAGTTAGAATA.AG.ATATTTT.TTAGTT.AAAACAAA.AA.T.CGTAAGTGAAGAAGGTCTGAATTTCTTGAGGAAGA.TAA.A.CGGG.CACAAAACC.GGTG.TACA.T.ACA.TGGATTATGGA.TATG.TTCTA.GA.GGAAAGGTATA.ATT.GAATACTAGT.AT.CCGTTACAGAA.ACTA.A.T.TGCATTAAGTTT.CG.TCTA.CT.GTTTAAGACCGCACGA.GATATATATGTTAGACCGACT.T.TGGG.A.A.AGA.GGC.T.ACTTAAATTATTTACGAT.TAATAATGCCAACGTAACGC.GGACAGACATTTT.AAT.T.CAATTATT.ATTTGTTGCC.TGCGAGATTCGAA.CCATC.TC.TTA.TTTCATTA.CTTAACCC.AAACC.AAAAAA.ATAA.A.AAGT.T.CATTTCGA.AAGAAGAA.GAAGAA.AAC.AT.CAAAT.CATGAG.TG.GGCAA.GAGAATCAT.GATCATGG.CCGG.ATCT.CTTCTACGC.CCGCCGCCGCGTCGGAGCCT.TCCAT.T.TGA.
JJ=   162  MV=                TAAGTTTGTAACAG.AGTA.TCAT.CATTCACATG.AT.G.TAAGATAGATT.C.TAG.TTTAA.AACATAAC.GTGTT.AAGCTATAG.GAAAACAGTTTGGTGATTTAACC.AAAATAAC.CAAGGAAAAG.CTGA.TCCACTTTAAT.CA.ACTACAA.AATTTG.TTCTCTTA.AC.C.TTCCAGTAAGATAGTAAAAAACATCTGTACAATAA.TGC.C.AGAC.ATTAGCGTT.ACCA.TACT.T.CCT.TTGGCGATCAT.CATA.GAATC.CA.TACACCTAGAT.AGC.ATAAATGATT.TT.GTGTTAGAGCA.TCCA.C.A.TTGGTGGGCTCT.CA.AAAA.TA.TAATCTCTCACGTTTG.ATGAAAAGATTATAAATTGTA.A.TTTT.C.T.AGA.ATT.A.AATACGTGACAGAATCAT.ATGATTTTGATATTTAAAAA.TATTTATTGGTCT.GAC.C.AATAAAAT.ATACAAAAAT.AATAAAGAAAAAT.CCCAA.AA.ACA.CAACTAAT.AATTCATC.TGCCT.CTTCTT.GTCT.T.GACG.T.CAACTGTT.TGCAGAAA.TCTCAC.TGA.AA.CTAGA.GAGAAA.AC.CAAAT.GGCGGCTAC.TCCAATCA.GAGT.TATA.GTCTCAGCT.CTTG.TGATCCTCTCGGTAT.TACTT.A.GAC.
JJ=   163  MV=                CTAAACCAATCGAA.ACCA.AAGC.AAAGAGATAA.AT.G.ATGATGAAGAA.G.CTT.CTACT.TGTTTTTT.TTTTT.TCTTGTATA.TATGAAAATTGGCGGTCAATTTC.TTCTGTAT.AATTCAGGCA.TCAC.TAAGAAGCCTA.CC.GACGTGA.AATGTT.GGTATTTT.TT.A.TTCAGTCAGATACTCACTAAAGAGAACCTATTGGT.TCG.A.AAGA.TTTCAACAT.ATTT.TTTA.T.CCA.TTAATAACGAT.ATCT.CTTCT.CT.AGCGATTAAAG.ATT.AGAAGATCAG.CA.AAAACAAAAAT.ATCA.T.T.AGAAGACTTAGA.TC.CATC.AC.AATTCTGTAATTTTAC.AAAAACTATGACGATTCATGA.T.TATG.T.G.GAA.ATA.G.AGGCGATCGGTAAAAGTT.GATTTGTTTATGGTTTATTT.GTAATAATAAAAA.AAC.T.ACAAGGTC.CCAAAAGAAA.ATAATAATCACCG.AACAA.GT.CCC.TCCCATCA.TCCCATAT.TCCAC.ATGGAC.TCTT.T.GAAA.T.CCAAGGTT.TTGCCATT.TGACCA.CAG.AT.TTGTG.TTATTT.TC.AAACA.CAAAATCAA.CCAATTCC.GATG.AATC.AGAAACCTC.CGCCGTACGGTTATGGCGGC.GCTGA.G.CGT.
JJ=   164  MV=                ACTAAAATGTCTAT.AAAA.TAAA.CAGTTATCAA.TG.A.TCCTAAGTCCT.A.ACT.ATTGG.GGAAAAAA.GGTGA.GTTGTTTTG.GGTAATTTGGTTTAATATCATTT.AATTCACA.TAATAAGTGG.ACCT.CTTATGTGCAT.GG.GCCTTAA.AAATAA.TAAAGATC.CG.G.CCCATTACTGTGATCAGAAACAACATTTAAAAAGT.GAT.C.AGTC.TATAGAAGA.ATAC.AAAA.T.ATA.CTATTTCAAGT.AAGG.AAAAG.AC.AAAACTTAGTT.GGA.CTTGTTGAAT.GC.ACAAGTAAACC.ATGA.A.G.GAGAGGAATCTT.AT.CTGG.CA.CAGTCCAAGTTGTGCT.TAATATCTCACCACAACCGTC.G.ATCT.T.C.ACG.ATT.G.TTGACACGATCTAACGGT.CCTTAGAGACTCCTGGCTTG.TTCTATAACCGAA.TCT.T.TTAAAGAA.TCTTTAATCC.TTAGTAGGCCCCG.CTTCA.TA.GCC.AATAAGAG.AAGCTCTC.TCCAA.ATAATC.GCAG.A.AGAG.A.TCAAGAGA.GAGATATG.GAGAGA.ACT.TT.GCTTC.AATGGA.GA.CTATT.GCCTCTTCT.CGCACTCA.TCGT.TGCT.CTTTTCTCC.TTCTTCTTCGCTTCTCCTCG.CTCTG.G.CAA.
JJ=   165  MV=                AGCGATAATTACTT.ATAA.GTTC.CAATCCAAGA.AC.A.AGTGATAATTG.A.TCT.TAAAC.CAAATAAT.AAAAA.ATGATAATT.GATGAACTGATCTATGTTGTCTG.TATATTAT.TATTCTACGT.TTCT.ATTAGTTCATG.CG.AGATTCC.CAACAG.AAAAAATG.GA.G.TATACTCCTCCGAAAAGAAGAAAGACATAATCAAA.AAG.C.CATT.TATATACCA.AATG.TATA.G.TAC.CTAATGACAGA.AATA.AATGT.AT.ATTATTGTATT.AAA.AATAAAATGG.AT.ATATAGAAAAT.TTGG.A.T.TGGTCTAATACT.CT.ATAG.TA.TGTTTTTTTGTTTGGG.TGCAAAATAGACTAATCATGT.T.TAGA.C.T.AAT.AAT.T.CTTGTAAGAAAATTGTTA.TTGTATTTGTTTGGTTATTA.AAAAAAATATTTG.TGA.G.AATAAAAA.AAAAAACACA.GGCAAGTCGCCGA.GTTTT.GG.ACG.TATGTGTA.TGTAAAAT.GGTTG.CCGGAG.TCCA.T.GGCA.G.CCAAAACT.TGGGCGAT.TCAAAG.AGA.GA.ATCTT.TGATTT.AT.TATTC.AAATGCCAA.AGATCTCA.ACTT.TTTT.TATTTATTA.ATTAGTCACAAGTGGCAGTT.CTTCT.C.TCG.
JJ=   166  MV=                AGGCATTTCTCTGG.GTT..AGGA.TCATTCTTCT.TA.C.ATTTCAGGAAC.G.CCA.TGTTT.TCCGGCAT.ACACC.TGATTCCTA.TATGCTTCGCCGAAGCTGTTAAA.ACCGCCGA.CGTAGGGATC.GGAT.TCCCCGTTCCG.TC.CACCGCC.GCATTC.GCCTCCAT.AG.C.TCAAGATTTTTTCCAAATCCCTAAAATCTTATATG.ATC.C.AATC.CGATCGGGA.ATCT.GAAA.A.ATC.AATTGAATCCA.TCAG.AAATT.TG.AGAAAATAAGT.TTC.GAAATCTAAA.TG.AAAATTTGCAA.ACAT.T.A.TCTCTCACCTTT.TC.TGCA.GA.TGACTCGAGTCTTCTT.CTCCACTGAGAGAACTAAAAG.C.GATG.A.T.GAA.GAA.C.AACAACAAAAGCAAATTG.GCTCTCGACAATTAAACGCT.GCGTTTTGATGAT.GTC.G.CTTTGCTG.GGCTGATATT.GGGCTCAACTTAA.TAGCC.CA.TTT.GGTTTGAT.TCAAAACC.CGATT.TCTCAT.TGTA.G.GGTT.T.ATCACCCG.TCATCTTC.GTCGGC.GAA.AT.CAATT.TTCGGA.CT.CCGTC.GAATTCGAA.TTTTCAGG.TACG.CTAA.TCATTCTAG.CTTCTTGGATTTTGACTCAT.TTCTT.A.ATG.
JJ=   167  MV=                TAAATGTAGTATGC.TTTT.AAAA.TATGGTTGGC.AG.A.TCATTTGGTCG.G.CCT.TTTTT.GTCAATCA.TAGTT.ACGCAGTCA.ATAATTCAATTAATCACTAATGC.ATCATTCC.ATTTTGTTCA.GTTA.AGTCGACGTAA.CG.TAATTAA.CGGCTC.AATCATTT.TC.A.GTCTCTTCAATAGTCCACCATTAATCATCCAAGCA.ACC.A.TATT.TTCTAAGCA.TCAC.GCAT.T.GGA.CGTAAAATTAT.TTTT.TCTTC.AC.TAAGAAATAAT.TCA.GAACTGGGTG.AC.AGTCTGACAGA.ATTC.G.T.CTCGGAAAGCTG.AA.GGTT.TA.AAGAGAAAGCCAATAT.CACACTTGAGTTTTTAGAATT.A.TTAT.A.A.AAG.AAA.A.TGTTAAACTCTGTCATTG.GGCCACATTAGGCCCATTTA.CAAGGCCGACAAT.ACA.C.GGTTTTTT.ATATTCTTTG.AATTTACCATAAA.TACCC.TC.AGG.ATTTATTC.TAATTTGC.TTTCC.GCGCCC.TGAA.A.CTTT.T.TTTATTCC.TGAAACCC.ACAAGG.AAG.AA.ATCGA.TGGGTG.AT.TATCG.TCTTCTACG.AAACTCCG.GCGT.CGTT.ATCGGAATA.ATCTTGCTACATCTCTTTAC.TTTCG.T.ATA.
JJ=   168  MV=                ATTTAGGGAATCTA.GTGT.TTAC.TCCATTTACG.TT.A.TTTTTCTTTTA.T.CAA.AAACC.AAAAACCG.TTTTT.GGGGGTTTT.TAAAACAAAAATCTAACAACAAA.GTCTATAA.CTAAAATCTA.ATAG.TCAAAAACTAA.TT.AATAACC.AAATCA.AAAACTGA.AT.T.TAAAAACAGCATCCATTCATGGCCTTAAAACTATT.TGG.A.ATTA.GAGGTAAGA.TTCT.GATA.A.TTG.GAACAAAGGAA.GAGA.TAGGT.AT.AAATATTTGGT.AAA.GGAGTTAGCT.TT.AGAATAAATTA.ACCA.A.A.AGGAAAGTGAGA.GA.TAGA.GA.AAGTGGGAACCCACCA.TAGACGATTGATCGGCCAACA.T.AGTA.A.A.GAA.AGC.C.TTTTTTTTTGTATGTCTC.TCTCTCTTCCTTTTTCTGTT.CTTACAACACAGA.GGA.G.TAATTCTA.AGTGTGTGTG.AGAGGGTGTTTTC.CATAC.TA.CTA.TATATTCA.TGTGCTCA.CATGG.TTTCCC.TTTG.A.GGGA.G.ATCAAGAA.GAAAGTTA.CCAAAG.CCA.CT.TGCTT.TTTAAG.CT.TTCTTACCATTAGGA.CCATTAAG.AGCT.TTCC.ATAAAAGCA.TCACAACGGCTGCAACAGTT.AACAG.T.AAC.
JJ=   169  MV=                AAAGAATGTGTCAA.GAGT.GTTT.TCATATGTTG.TT.G.TGTTGTGCTGA.T.GCT.TTTCA.GGGAGTTA.TAATG.CTTCATGAA.GAGTTTGTATTCAAATATAGATA.GTTATTCA.CCATGTAAGA.TCTA.TAGCTTCACCA.TA.TAAAACA.AGATTT.GGATTTGC.TC.C.ATTGAAGTGAAAATTATGTCTGATGATGATTTTCA.TTT.A.TCCA.GTTAAGTGG.TCAA.TTTG.A.GTC.TAATGGATGCA.GAGT.TGTTT.GG.AAAATTTAGCA.AGG.GTGAAGAAAA.AC.AAAGTTTAGTT.GGCA.G.A.AAAAAAAATGAT.TT.TAGA.AG.GGGCGTTCCGAGAATC.GAACTCGGGACCTCTCGCACC.C.AAAG.C.G.AGA.ATC.A.TACCACTAGACCAAACGC.CCTTTTGATAAAAGTCTGGT.TTACTTATATTTG.ACT.T.ATAAACAT.TGCCTCCGAG.AACCAAACTAGGG.TTTTG.CA.GAG.AATGTATA.TATATTAA.CGCAT.CGACAT.AAAT.C.ATAA.C.TTAACTCC.GGCACGAG.TCTCGT.TCT.CT.TCTCT.TTACCG.CC.GTCAT.CTAGGTCTG.CTAATATC.AAGG.TGAG.CTTGAATCA.TCTCTTTACAAACCAATTTG.CCGTA.G.TAC.
JJ=   170  MV=                AAATCGTGTGATTT.AAAG.AGTT.TCAAAATCCT.AA.C.ATTAATAATAG.A.CTA.GGAGT.CTTATGTA.TAAAT.GCTAGGGAG.AAGATGTTGATGTTGTAATCTCC.ATCATATG.ATAATTTAAC.CAAA.AATATGAAAAA.CC.TTGTAAT.TTTATT.TAACTACG.TT.A.TCGAAACTATATTGCCTTCATTATTGCATAATTAT.GAA.G.TATT.TAAACTAGA.CAAA.CCTT.T.TTT.AGAAAAAACAA.AACT.AGACG.AA.CTTTTGAATAT.TGA.CTTTTTCATC.GG.CACTCCTCTCT.CATC.G.G.CGCAAATACCAA.GT.CTCA.AC.TCCTAACTCCCCTCTC.ATGTCCTTTACAAACCAAAAA.C.ATTT.C.T.TTT.AGA.A.AATTTGTCATGTATAACC.AAGAATTGATAACAAACATT.CTATAATGATTAG.AAA.A.TAGAACTT.AAAAATCATA.TCCACTCAATATT.CAAAA.TC.CCC.GAGTCTTC.AATATAAA.CATCA.CTCAAA.TCCT.T.TACA.A.TTAACCTA.ATTTAAAA.AACATC.CGT.CG.TTGGG.GAAAAA.AG.GAGAA.AAATCAAAA.ACAATGTC.TTCA.TCGT.CTGCATCAA.AACTTCTTGGTTCGGTCCTT.GTCTA.A.AAG.
JJ=   171  MV=                AAGAAGAATTTTAA.GTAT.ATGA.GAACGAATTA.CA.T.AGAATTATACT.G.TCG.TAGTT.GTTACCTT.CGAGA.AACAGTAAA.ACAGGGGAAGAACAGGAAAATGG.GATCTGCA.AGCGAAGAAA.CCCA.CACTTAAAACC.GCCATTGAAA.TCAAAA.AGTTTCAC.CA.T.TTCATCATGGGCTTTTAAGCTTTATCAAGCTGCTT.TTG.A.TGGA.ATTTGAAGA.AGCA.GAGA.T.TTT.TTCAGAAATGT.TAGG.GTTTT.TG.AAGATGAACAA.TGA.AGGGGTTTAT.AG.CCACGTGGCCA.GTTC.T.C.ATTTGAAATACC.GT.TCCG.TC.AAATCGATGCCGTTTC.ATGTTACTCACTAGAACATTT.C.GGCG.T.T.CGC.TGG.C.TTGTCTTAAGTTATCTAC.GCAGCGTTTTATAAAGTGAA.AGAACTGTAAGCC.GTC.T.TAAGCTTC.AGAATGAGAA.CTACATGCTGTTT.TCATA.CT.CAC.TCGCTTAG.ATCGGAAC.TTGGA.TACTTT.TGAA.T.TGAA.A.GATCGAGA.ATTTCACA.TCGTCT.TCT.CC.TGGAA.ATCACG.AA.GCTGA.AGCTTCTAC.TGGGGAAT.CGAT.GAAG.CTCTTGCAT.CTGATATTCTTATTAGCTTT.GACGA.T.GAT.
JJ=   172  MV=                TGCAACAGCTACAC.TGTA.ATCT.ATAACCATCA.TG.C.CATTGGACGCA.T.CCT.AGTAA.ATACATAA.GAAAG.ACACTCCCT.TTATTTTGGTCTCCGTTCTTCAG.CCACACCT.TATAATATCA.TCCA.CAAGATAATAA.GT.GGTGTCT.AGCAAA.TAACAAAG.CG.A.AGCTATATCTATATTTATTTACTTATTGATTGTCG.TGA.A.TCTA.TCTTTAATG.GTGA.CATG.C.CAT.AGAATTATCAC.TATT.GTGTG.GT.TGTGCTTGTAA.TTG.TTTGTAAAAA.TT.TTGATTTTATG.AATC.A.A.AGATTATCAACA.TC.TAGA.CT.TTAATAGTTAAGGAAA.TAATAATATTTAAAAAACGCG.T.ACCT.A.A.ATC.TAA.T.GAAAAGTCAAAATTACGG.TCAACGCCTTACGAGACGCG.TCTGGTTCTTGAA.AGC.A.AGTTCTGC.GTTATTTCAT.CATCAATCAAAGT.CGCCA.TT.TTA.TTTTTATT.TAAAGTCT.CACGT.CACGGA.ATTA.T.CTCT.C.TGAATTCA.TCATCTTC.ATCATT.ACC.TT.CTTTT.TCTCAA.TC.TCGAT.TGTTTTCTT.CCAAATTC.ATGT.CGAT.GATGGCGGG.TATACAAGGCCAGATTCTCG.AGGAA.T.ATA.
JJ=   173  MV=                AAAACATAGAAACA.AATA.ACAA.TGAATCTATC.GA.C.ATCAACAAAAG.C.AAT.TAAAC.TTTCCGAA.TCAAT.GAAGCGATA.ACCGGTAGTATCTTCGAGACTTC.ATATACGA.TCAAAATGCT.AAAG.TAACTATTCAT.AA.TCTTTTA.TTAATA.ATGAATTA.TC.A.AAGCTTCTATAATTCATACGACAAAGACAAAGGAA.TAG.C.AACA.AGTTATGTT.CATT.TCGC.T.GTC.GTTTAATTCAA.CAAT.GAAAC.GT.TAACGAAACGA.TTT.TGTCGAGATT.TT.TAAACGTCTTT.TTCA.G.G.TTCTACGGCTAA.AA.TTCC.TA.ACATTTCATCACCTGT.CGTTATCGTTAATATCGTCCT.T.GTCA.G.C.AGA.AAA.A.AATTGAAATCAGGATAAG.TTGATAACTTCTATGAAAAA.AACATTATCTTAC.AAA.A.ATCCAAAT.ACTCCGACTT.AACCGGGTCGGAT.CCTGG.TG.AGT.ACTAGTAT.CTATCTCA.TTACA.ATTCAT.ATCC.T.TCCT.T.CAACATTC.GATCATCA.CGAAGC.CAA.AG.AACAA.TTTCTC.CG.TCACT.ATCATAACC.ATGGCGGT.GCTT.TCAT.CTGCAGATC.GAGGTTCGTTTTCGTACCCA.TACTG.A.ACT.
JJ=   174  MV=                TCATTATAAACGTA.ATTT.ACCA.CCATGACGCG.CT.A.GTTTCATGTTC.T.GTA.TCAAT.AAAAGAAT.GGTTC.TTGTAATGG.TGAATGTGTGTGTGTATGTGTGA.CTAATCAG.TAATCACAGT.GCTT.TACCTCTGTTT.CC.GAGCTTC.CCAAGA.AATATGAA.TT.A.GTAATATATAATTCATACCTATAGTCTATACATGA.TTA.T.CAAT.ATGTTAGGT.ACCT.AAGG.T.TTT.TATTCAAATCA.ATTT.TAATA.AT.ACCTAAATCAA.ATA.TTTTTGTATC.CA.AATCAGAAAAA.ATAT.A.T.ATCAAACCTTGA.GT.TTGG.TA.ATAGAATTTGAATTTG.GTCATGTCCATTGTCTAGATT.C.AGCG.A.A.AAT.AAA.A.AGGGAACCAAAAAATAAA.TCTCAATTTTGTAATTAAAG.AAAGGTTAGGTAA.GGG.T.ATTATCGT.AGTTCTATCT.TAAATCAACCGAC.CAATG.TT.TTG.GTCCGTAA.AGCGCTAT.TCCTT.CGCTCC.CAAA.A.TCAT.T.CACTTAGC.ATTCAATT.ATCACG.TTT.CG.AATCT.AAACAT.GG.CGTCA.GAGAAAAGC.AAGATTCT.GGTG.ATCG.GAGGGACTG.GTCACATCGGAAAACTCATT.ATAAG.G.AAT.
JJ=   175  MV=                AAGGAAACAAAGTG.CTGC.AGAG.ACAGAATGGT.CA.T.AGTTACTAAAT.C.TCC.GATCT.TGAAATGT.CTATT.TAAAATTAA.AAAAAAAGAAAGACTTGTTTTGT.GTGCTTTT.TGATAACTGATGGAT.CAGACTTTTGA.AT.AGAGCCG.TCTTTT.TATTGGAC.TT.C.TTATATCATTGTGGTCTCTCGTTAGCTTAGTTATG.TTT.T.GTGT.TTCACATTG.GCGT.TTAT.C.AAT.TACATGAATGA.ACCT.AAAAC.GC.AGTTCACATCC.TCA.ACGATCATGT.GT.TAATTCATATT.TAGA.A.A.ATTTAATCTCAA.GT.GATT.CT.ACAATGGAGACGTTTA.TTACATACGTGCTCTGTTCTT.C.CTTT.C.T.CGC.GCC.T.GCACATGGTGTAGAAAAC.ACTGATAGAACGAGCTGGGC.CTATCTAGTGGGT.TTG.G.TGTATTGG.GCTTGTATTA.ATGAATTGGGCCT.GTCTT.CT.CGA.TTTTAATT.AAAACAAT.TAGGC.ATTTAG.GCTC.T.CTCT.C.ACACACCC.ATAGTCGT.CTTCCT.CGA.TC.AGTCT.CTCTCT.CA.AATTG.CAAAGGTTT.CTTCGAGG.ACTT.TGGC.ATACTGCAG.GTTTGTCCCGATCTCATGCT.ACGGT.G.AAG.
JJ=   176  MV=                AAGCGGAGAGAGAA.TACG.AGAC.ACGGAATTTT.CC.G.GCGGTGGTAAG.A.GAG.ATGGT.ACGGTGGT.TCTGT.GATCGGAGA.TGAAGAGATGAAAATGGTGAGGT.GGAGGAGG.AGGATAAGGC.GGGA.ATTGAAGGTAC.AC.CGAACGA.TGGTGA.AGAGAGAT.TA.G.GGCTTTTGAGAATCGAAGACTCCATTGCCGTGGAA.AAT.C.AAAA.ACCTGAGAG.AGAT.GATA.G.TGT.GGCGGCGGCGG.CGAC.GGGCG.AC.GGCACAGTGTC.TCT.GGTTACTACT.TT.GCTAGTGAATA.TTTT.T.G.ATTTGTTTTATT.TA.TTTG.AA.TTGTTCCGAACCGAAC.CGAACCAAACCAAAACCAGAA.A.CTTC.T.C.TTT.AAC.A.GTCAACCAATTGGAAAAT.GAACCGGTTTAAGTATGGTT.CTTTTGACTCCTT.AGT.T.TTCATCGC.CTCCGCCTGC.ACCAACCTCCAAA.AGGAC.GT.TTT.TCAAATTA.TATAACAT.CATTT.TATTCT.CCGC.T.TCTC.C.ATTTTAGT.CAAAAGAA.TCACAG.AGA.GT.ATTTT.TTTTAG.GT.ATCGT.GTAATGGCT.TTGACTAC.AAAA.CCTC.ACCATCTTC.AGAGATCTTTCCTCTCTCCG.TCTAT.T.TGT.
JJ=   177  MV=                TTCCCACATAAGAT.TTTA.TCTA.CACCAAATAG.TC.C.AATTGTATAAT.A.TAA.TCCAT.CTTCACAA.AAGCA.TTTTAAAGG.ATATCCTACCTTCTAAATTCCGG.CGAAAAAT.ATCTTAAATC.TGAA.AAAGTGATTTA.TC.GTGAATA.GTGTAA.TGTTAGCA.AA.A.TCTTAAACTTCAAAAAATCGTAAAACATAAAGAAT.TAA.G.TGTG.ACGGATTAA.TTAA.GATA.T.CGA.AACCAACACAG.TAAT.CCTCA.TC.TATGACTTGGA.AAA.ACTCATAAGT.GG.CAAGTGGAGTT.CGAG.T.T.TGGTCATTATTG.TG.AAAC.AC.CAAACCTAATCCACTT.ACAAATTCATTAAAAACTACA.A.ATTT.G.T.GTG.GTA.G.TTTTTTTTTTTTTTTGGG.AAATTTATGTGGTAGTTAAT.TAGTTAACAAACA.ATT.A.TATATAAA.TACAAATTTT.GTTTGGAGTTAGG.TCCGC.TT.CAG.CCTGCTTA.AGCGATTC.TAAGC.TTAGTC.GTAT.A.ATCG.T.ATTAGCAA.AAGCTCGA.ACAGTT.TAC.TT.CTTTA.CCCTGG.AA.AGTCT.TATCATCAT.CAGTTCGT.GTCG.TTTG.ACTTTTTAA.ACTTTGCAAGGAAGGGTTTT.GTGAG.A.TGG.
JJ=   178  MV=                CTTTGATTGATTTG.GATG.CTTT.TCAGTTTTTT.GT.T.AACATGGAGTA.C.AAC.GATAT.GCACGAGA.CTCCA.CTGGGATCT.CATAGTATCCAAGCTGATATTGA.TGATCCAA.CAACTTTGAA.GTCA.AGACCACAAAC.TC.ATGATGT.AGAACC.TAATCAGT.TT.C.CCATTACTTCCTCATCAAGGGATCACCCGCAAGGA.GCG.T.GATA.TTATCAAGC.TCAA.AGCC.C.AGT.TTGTGGCTGAT.TTTG.GAATG.CC.TTTTGGGCAGG.ATT.TGGTGATGAA.GA.GTGTGTTTATG.AAAC.C.T.GAGCTTGAGCGG.TT.GATC.CT.CTGTTTAGGTTTGTCA.AATGCTTTTAACTTTTTTTAA.G.AAGA.A.A.CGC.GTT.T.TTAGACTTCTATTTCTAA.ATAAATCGACAAAAACAAAA.ATATGATGTAAGA.TCC.T.TGGTAATA.CGTACCAAAA.ATCACGTCATCAA.TTGAA.TT.TAA.TTTTAATT.TATAGAGA.CAACT.TTAATT.TACA.C.AAAT.C.ATATTTTT.CACACTTT.GCTTCA.ACT.AC.TCTCT.CACTCT.TG.AAGAC.CAACGAAAG.TCTTTTCC.TTTT.TCTC.CAAAAATCT.CACATTTTTTTTCTTCAGTT.TCGCA.A.TCA.
JJ=   179  MV=                AACTCTCCATAACG.GAAT.CAAA.ACTAAGGAGC.TC.C.GATTAATCAAC.G.GAT.GAATC.AATCTTCC.GGCGA.GATTTGGTC.TCCGACGGGTCCGTATGAGCAGG.AGAAGAGA.ACGCAAACGT.TATA.ACCGCGAGAAT.TG.CTATCAT.TCGGGC.GACCGTTG.AA.T.TTTTCTCAGAAAATAAAAATATATAAGCTAAAGAT.TCA.T.AATA.CCCAAAGTA.CCCC.TATT.G.AAA.AGTCAAACCTT.GTAG.CAAGC.CC.AAAGGCCCACT.TTA.TTTGAGCCCA.GT.TATCCTCTTTT.GGAC.A.C.ATTTTTGGTATA.TT.CGAG.TC.ACGATACTCGAATGGT.ATTTCCGTTATAATTTACGAA.A.ACAA.T.G.TCT.CTT.C.TTTTCTCTACAACCACAC.GATTTCGATGTTAATTACCA.AAAAAGTGTGTTT.AAT.T.TAGCTAAA.CTAATTGTTT.TCGTTGATTAGGC.CCAGT.TG.GGT.TGAAGAAA.ATCTCCAA.TCTTT.CTTCGC.CAAG.T.CTCC.C.ACAACACT.TTGTGTTCTAATCTC.TCT.GT.ATGTC.GCAAAG.TA.GCAGC.AACTTAATT.CTCTCATG.GAGT.CTCT.TACATCAAA.TCCTTCCTTCGCTTGTTTCT.CACGT.T.CGA.
JJ=   180  MV=                GTTGGTTGATAATT.TAGA.GAGG.TCTGAAGTAT.TG.T.CGGTTACAAAA.T.AGC.TTTAA.CAATCACA.TTGCT.GAGGCTTTA.AGCTTAATTGTAAAAGTTTAGGA.TTAGATTT.GACATATCAC.TTGG.CTTTGTTTGAT.TC.ACACAGT.TCGCCT.TAGTGATG.TA.A.ATTAATTAATTTCGAGAGCATCAATAACATATTAA.TGA.T.TAGT.TATTTTCCA.CCAG.GTAA.C.CAT.TGCCAACGGCT.ACAA.ATACA.CT.TTGGTGTAGAC.AAA.GTATACGAAA.AA.TTAAAACAAAA.AGCT.C.C.GATGCCGGGAAT.CG.AACC.CG.GGTCTCCTGGGTGAAA.GCCAGATATCCTAACCGCTGG.A.CGAC.A.T.CGG.ATT.A.GTTGGCTAGATTGATATG.TTTAACAATATATACTAAAA.CAGATAATATTAT.AAA.G.TTAAGGGA.CTCGAGTGCA.AAACTCAAAAAAG.TTCCC.AT.TGA.CCTAAAAC.TAAAAGAC.CACCG.ATTCAT.TAGA.A.ATCC.A.TCCCTCTC.ACTGTCAA.AACCCG.AGA.AG.CAGAA.AAAAGC.AA.AAAAC.AGATTTCGA.AGTTTCGA.CGCC.TCTC.TATTCTTCG.ATCTCTTTCATATTTGAATC.GAAAA.C.GAA.
JJ=   181  MV=                ACCTGAAATTCCCA.ACAA.AACT.TGCAATAATA.GT.A.ACATGCAAAAG.T.TCA.AATAT.ATAATATT.GTCTT.CTTGTTTTT.TGACAACACATAATCTTGTTTCT.AATGGGAC.ATGCAAATTA.TCTT.ACTTTCTTTTT.TG.CGGATTT.TAATTT.AGCACTTT.TG.A.AACTCAGCTAAAAATGGAAGATGATTATTATTTCC.CAT.T.TTCC.GCAAAACTC.CATC.GTGA.A.TTT.CGGTTTGCATA.ACTC.TTAAC.TA.AAACTTATGAA.TCA.CACATGACTC.CA.AAACACAAAGG.ATTT.G.T.AATCTTATAGCA.GC.ATCA.CA.ATCCGCGTAGGTCCAT.ATACAGAGCATCTGCTTATGT.G.GTTT.A.A.CAA.GAG.C.TGCCCATTTTAACAGATT.TTGGATATTTTTTTGGGTTT.TAAATGGAAAATA.AAG.A.ATAAAATC.ATGTGCTTTA.AGAATCTTTCTTA.CTCTC.TC.TGT.CTCTTTAT.AAACACAT.GCCTT.TAAGCC.ACTT.C.CCTC.A.CAATCATT.ATCATCAC.ATAATT.CTT.CT.CCTTA.TCTTTT.TA.AGCAA.AAACATTTC.CTTTTTAT.ATTC.CTGT.TTTGTTACT.GTTTTCCTAGTTTCATATCT.CCATT.G.CAT.
JJ=   182  MV=                TGCCATCACTATGG.AACT.CAAT.TTCCAACGTG.GT.T.TTAGATTGAGC.A.TGA.CCTGC.CAAAATTT.TCGAA.AATTTTCTA.ATTGCAACAACGAATACAGAAGA.AACAAAAA.AGCCAAAATG.ACCG.AATCTATAACA.AA.AAAAAAA.AAACTA.CGACAATC.TA.A.GCATAAGAGATTAGCATCCATCCTAAGTCCGAGGA.AAA.A.ACAC.CAATTCCGA.ACCG.CGAA.A.CTC.GGACATTTGCA.TGAT.TGCCT.CA.ACTCTAAAAAA.CTC.GAATACCATC.GT.AGTTACATATG.ATAA.T.T.GAATCTAAACTT.TC.TTTC.AA.ATGCATATTGAATCTA.AAGATGATTCATTGCAAAAAA.A.ATAT.A.A.TCA.TAT.G.TGATTCATATTTCATATT.TCATATTTCATATTTCGTAA.GCATACCATTTAA.AAG.G.TTTAGGTT.TGCTAAAACG.ACAGCGTTTCAAT.TACTT.GA.ATG.TTATAACT.TAGAAGGA.AAAAG.AATTCC.AAAG.A.AAGT.A.CAACAGAC.AAAAGAAG.AGATCA.CAA.TC.ATCTG.CCATGA.AA.GTTCA.AAGGTTCCA.GAGCGGAA.GCGC.AGCC.ACGAATTGA.CTCACCAACAACACTCTCTC.TGCTA.T.GTT.
JJ=   183  MV=                GATCCACAGGCTCG.GGTT.TGGG.AGAAGACCTC.GT.T.TAGCCGCAGAC.G.TTT.TCGAC.TTACTTCC.GGATG.ATCAAAAGG.GTGTAGCTGCTTACACTGCGCTG.ATGGATGT.TTATATCTCA.GCAG.GGAGTCCAGAG.AA.AGCAATG.AAGATA.TTACGAGA.GA.T.GAGAGAGCGAGAGATAATGCCTTCTTTGGGGACAT.ACG.A.TGTT.CTATTGTCT.GGCC.TTGA.G.AAA.ACTAGTGATTT.CCAG.AAGGA.AG.TGGCGTTGTTG.AGG.AAGGAGAAGA.AG.AGTCTTGTTGC.TTCT.G.C.ACGTTTCCGAGA.AA.ATGT.TC.ATGTTGAAGACAAAAT.ATGTGATCTTCTCTTTGCTAC.A.AATC.T.G.TTG.TAA.T.CTGGTTGCAGGTGAAAGT.CAACATGTACATGTTTAATC.TAGGCCCATTAAA.TAT.G.AGGCCTAT.ACTGTTTTTA.AGCCCATTACTCA.TCATT.TT.TTA.TTATTATA.TTTAATTT.AATTT.CTTCAT.TTTA.T.TGAC.A.TTTCTGAT.AGATTAGC.GGTTGC.TAC.TG.ACGCC.GGAGAA.GA.GAGAT.GGCGAGATC.GTGCTCTA.TCTG.GACA.CCTGTTTTG.ATCTCACTTTCACCAGTGAC.CATTC.T.TAC.
JJ=   184  MV=                CGAGTTATAGGGAA.AATA.AATT.ATAACTGGTC.GA.T.CAGAAATTCAG.A.ACT.CTTGT.TACTGCAA.AAGCA.TTTAATTGG.CCAACGTCACTGTCGATCGTTGG.AAGTACTT.GAGCTAGGTT.ATAT.AGACGTTGACT.AT.ATATGAA.CTAGGT.GTTACTAA.TA.A.AAAACATTTATTCTATTTTTATTACAATCTACAAG.TTC.A.AGTA.TCATAGTTA.CAGA.ACTC.A.CTT.AGCAAAAGCTT.TATA.AAGTA.CT.TAAGGATATTA.AAC.ACATGATTAA.GT.AATAAACAAAC.ATTT.G.A.CTAATTAATGAA.AC.ACAA.GT.TTTTTTTTTGGTTCAC.ACAAAGCAGAGCCATTTAACG.G.CGTT.A.G.ATG.GCG.T.CACTGGCGGCCACAACGG.CTTTAGCTTTTAAACATTTA.ACGTTCGCAAAAC.GAC.A.TAACAACG.TCATCCACCA.GCCAATAACGTCT.CTCCA.GT.CTC.CAACATAT.GTAAGACA.CAACA.ACACAC.ACAC.T.CTCT.A.GAGAAAGA.GAGATACA.AAGATC.TCT.TT.TGCTA.CAAGAA.GA.AGCTC.GCGGCACAA.ACACGCAA.ATAC.AATC.ATTGTCGCA.GCTTCTTTCTCTCCCAAAAC.ATGCT.A.GAT.
JJ=   185  MV=                TTTACCAAATTGTC.ATTT.TATC.TCTACCAAGC.AT.T.TCCCTGAGTAA.T.TTA.TGCTT.CTACACGC.ACAGG.CCTGATTAA.ATTGAACCTACCAAAAAATTTGG.TTCGGTCT.CCGGTATACA.AAGT.AATCTGAAAGG.TT.CACTTTT.GCAGTT.TTGTTATT.CG.G.TTTGGTTTGGTTATTATCTGAAATTGTGCCGGAAC.TCG.A.TTTG.TTACTTACT.AATC.TGCG.A.CTT.GGCGTCGATCT.TGAT.CTCAT.AA.TGCTTTAACTT.TTC.GAGTCTGCCA.CT.TTAGATTTTAG.TACT.A.A.ACCCGAATTCAG.TA.AAAT.TA.AACCAAAATTAACAAA.GATTTAATCGAAATTGAATGA.A.ATTT.A.A.GTA.AAA.T.TGAACCGCAAATCATAGA.AATAACCAAAATAACATTCC.TTTACAATTTTGA.ACC.C.GAACCGAA.TCGAACAGCA.AATCATAGATTGA.ACCGA.TA.TGT.TTCGGTTT.AAGTTCCA.AAAAT.CTTTAT.TTCA.T.AACT.G.AATTATCC..GAACACT.CCCAAA.TCC.GC.CGTGT.CTACCT.CG.GAAGA.ATCACGACT.TCCGAGCT.TTCT.CGTT.CCGACAATG.GTGATATTACTAAAGAACGC.AGAAA.A.GCA.
JJ=   186  MV=                ACCAAAGTAGAGAG.AGAG.AGAG.AGAGAGAAAT.AT.A.CCTTAATAATT.C.GTA.ATCGT.AATTGTAT.ATTTT.ATTGATAAC.CAGCTACAAATGCGAATGCATGC.CATTTCCA.CCAACTAATT.AGCT.TGTACTTTTCC.TG.TATACAA.AAATTA.ATGATAAT.GT.G.TCGACAAAAAGTTGTTCGTGCCTACTGCCAAAAAT.GCA.A.TAAT.CATGATTGG.TTGG.TTTA.A.CAC.GTGGTCTTCCA.GTTC.TATGC.AA.ATTATTTACCA.ATC.AGAAATACAA.GA.AAACCTGAAAT.TGTC.A.A.AAATGTAAAAGA.AG.AAAA.AA.TCTTCATTTCTTTTGA.AAGAAAATATTAAGAATTAAA.A.TTTA.T.T.AGA.AGT.A.AAATATCTCACATAATTA.TCGTCATTAATTGAGAAAAA.ACACACATGAAAT.ATA.C.AGATAAGC.CAAGCTTAGG.GAGGGATACTAAT.GGATG.GA.GTT.TTCTATAA.AACTACAA.AAGCC.ATTTCC.TCCG.T.CCCT.T.ATTTTTGT.CACACCAC.ACAAAG.TCG.TC.TTTGG.AGAGAG.AG.AAGGG.CCAACGAC..CACACATA.CACA.CACA.GACCAATAA.ACCATGAGCCCTTCCAAGCA.GCGTT.T.TAT.
JJ=   187  MV=                TCTCTCTAATGATG.CATA.CTAA.AATTTATGAA.CG.A.TGAATGTAAAA.T.ACA.AATTG.ATTTGCTC.CTTCA.TGAAAAATA.AATTTAACCAAAAAAAAAAGAAG.AAATCTCT.AATTATTGAC.AATT.CATGAGAGTCC.GA.ACATAAA.AATAAT.ATTCAAAA.TA.T.AGGTTCATGAAAGATTTAGATTACTCTATTTTTGG.AAA.T.AAAT.ATGGTTTGA.ACTT.TTTT.T.TAC.ATATAAGTTGA.ATCG.TTTTT.AA.GTTAGATACAA.TTA.AATTCAGAAT.AA.ACAATTTTAAA.GTTC.T.A.AAGATTTAAGTG.TA.AATT.TG.TTTCCCCAATAATTAT.TGTATATATGTTTTTCTCAAA.C.TCTT.A.T.GAG.TGT.A.TATAATTAGATTTTAAAT.CAATTCTTAAAATATAAAAC.AAGCTAATCTCAT.TAT.C.ATACCATA.TTTTTGGCTT.AAGGTCATTTTGA.AGATT.AA.TAA.CATGTCTA.TTTTATCG.CGTTG.TGTCCG.ATCC.A.GAAG.G.TAAACATC.GAATTTAG.GGTTTT.TCT.CT.CCCCC.GAGCTT.GC.TTTTC.CGTTGGGTG.AACGACTA.CCGT.TGAT.TTTCTTCGT.TTTTTTGGATACCGATTCGA.TTCTT.A.TAT.
JJ=   188  MV=                TTTGAAGAAATTAT.CTCA.AATT.TTTGCTAGAG.AA.A.AATAATTGAAA.T.CTC.AAACT.ATGTATAC.TAGAG.ATTTTACAA.TGTAAATCTGTTAAGTTAAATAG.TTTGTAGA.TTTCAACTAA.ATGA.TATAAGCTATT.TT.TTCCTAC.ATTTTG.CACATGTT.GT.T..TTGTTCTTCAGGTTCATCTCTCTATTTTCTTCTT.TTC.A.CTGT.AAAATGATA.CTCC.ATGA.T.GAC.TTAAGTATCCA.ACAA.CAACA.AA.CCAAAATCCAA.TTC.TAGTTTCCTA.GT.TTTCTTACTCC.TCCA.A.T.CGTCTTCGGTTT.AT.CGTG.TA.AAATTTCCTTTACATA.AGAGCAAAACGCACCGTTTCG.T.ACAG.A.T.CAG.ATC.C.ATCGCACCCTATGATAAA.AAACAATGGTCTCACACGCT.CATCCACCACCAC.GTG.T.TTAACAAG.ACACGTGTCC.AAACAAATTGACT.TTGCC.TA.GTT.GTGTTCTA.ATGGAAAA.GTAAA.ATTCCT.CTTT.T.CTCT.C.TTAGTTCA.GGGAGGAG.GCTCGA.GAA.CA.GTGCC.CCATAT.CT.GAAAG.CTGAAGCTA.AGAATCTG.GACG.TTCG.TGTTTAAAC.CGACGACGTATTTGAAATTG.GCTTT.T.AAT.
JJ=   189  MV=                TGGCTACGAAATGA.TAAC.TCGT.TTGTGAATGA.AG.G.AAGTTCCCAAA.A.AAA.GGAAA.AGAGTGGG.AAATT.ATAGGTGAC.GTGGCAGTATACGTGGACACGTC.AGTATCTG.ATCATTTAAT.CCAA.CGGTTGATATT.AG.ATAAATA.AGAATT.ATTGTCTG.AA.A.ATTTGATGTGACATGGAGTACAACGTGGATCATAT.CGG.C.TCCA.GCATCTATT.TGAT.CTAA.T.GGC.TAAGATTGTAC.AAAA.TAACT.CG.CTGCTAAAGTG.TTG.AAATTCGGAT.GT.GACGTGGCATT.AAAC.G.T.GGATTAAAATCA.TC.ATAA.TC.ATTAATTTGACAATCT.AACGGACAAGATTAGGAAAAT.A.ATTA.T.T.TAT.TAC.T.AATCTAAGTTTATTTATT.AAAAAAGCACCAAAAAGACT.AGCCGTTATTAGA.GAG.C.GTCCAAAG.AGCGCCGCAA.CGGTCACATTTTT.CCCCC.AA.ATC.TATCTTCT.TATTCGAT.TTACA.ATACTC.CATA.G.CAAG.A.ACAAACCC.TAATTCTT.CACCTC.CGA.TC.AATTT.TTTTTT.TG.TTGGA.GAGATTCTC.AAATCTAG.ATCG.ATTA.CTGTTCGTG.TTACTCTCTTGATTCCAGAT.TCTGT.A.ATC.
JJ=   190  MV=                ATCTATATAGGAAT.TACC.ATTT.AAACGTAAAA.CC.A.ACAATTACTAA.A.TGC.TCATT.TATCATTA.TGAAA.TCAAATTAG.TATTAAACTCAAATCCAATTAGT.TCAAAATA.TTCTCTAACA.TCTA.CCATCATAGTT.TA.CAAGAAT.GTTGGT.CATCTCAA.AT.T.GATTTATGCACTTTATTGAACACTTTTTGTACATA.AAA.T.AAGC.TAGGTTGTA.GAAC.ACAT.T.CAA.AATTAGGAAAA.GAAA.AAAAC.AA.TATACTGTAAA.TTA.ACCTTAATTA.AA.AATACCATTCA.AAAC.C.G.TGGAGAAAAAAT.GA.ATCA.AT.CAATCCTAATTACAAA.AAACTGGTGCTGCCCAGGATC.G.AACT.G.G.AGA.CCT.T.TTGCGTGTAAGGCAAACG.TGATAACCACTACACCACAG.CACCTGATGTCTC.CTT.A.TTCTCTCG.TTTAATATTT.AACTTTCAAACTA.AAGCA.TC.GCG.AAATAAAC.CTTTGGGC.TTCGA.GTGAGC.ATCG.G.AGAA.A.TCAGACAG.ATGTTGAG.TTGTTC.TTC.AT.CGGCG.TTCCAA.AG.AGTAG.CCTTTATGC.TTATGGCT.CCCA.AATT.AAAACCTCA.GAGACTCCATCAAAGTATGT.ATACC.T.CAA.
JJ=   191  MV=                GCGTTGACAAATAG.AGTA.AGGG.GAAAAAATAT.GA.T.AATTCCAAGTA.G.GCC.TTTTT.GAACTATA.TTTCA.AAATTCATG.GCAAATGAATAATGAGGAAGCGT.TGGTACAA.GCGGTGTCTC.AACA.TCCTGTTTCCA.TG.GGGATAG.AGGGGA.CAGGAGCT.GC.G.TTTAGGCACTACTCGGGAGGGATATTCAACGGAGA.ATG.T.GAGA.CGGATTTTG.CATC.ATGC.G.GTT.ACAATTGTTGG.TTAT.GAAAT.GA.GTGAAGAAGGA.ACT.AAGTATTGGA.TG.GTGAAGAATTC.TTGG.G.G.AGAAAATGGTTT.CA.TGAG.GA.TCAAGAGAGACGTGGA.TGCACCCCAAGGAATGTATTA.C.TACA.A.C.TAG.CGA.A.TCTTTGAGCTACGTTCGT.ATTATTATTAACCAAAACCG.ATCAGCAATAATT.GTA.T.TAAACAAA.ATAATTCAAC.AAACTAAAAAGAG.AGAGA.GA.GAG.AAATAGGT.TACAAATT.AAAAT.TTGGAG.TCTA.A.AGAA.A.ACATGATC.CCATAACT.AAACAT.GTC.AT.GAAGA.TGAACA.AC.ACTAA.AGAATATTC.AATTCGGA.CACC.ATCG.CTTGGAAAT.CTGCCGCCTGGAACTACGGG.AACTA.A.GAA.
JJ=   192  MV=                TTAGTCACAGATAA.TGAT.GTGA.CGTAAGCAAA.GT.T.TTGTTTGTTTT.T.GTG.TGATT.TTCAGTTT.TGCCC.CTTGACATA.AATGAAATCGACGGTCGTGATTT.TATAGGTG.AGTTAAAGCA.GTCG.TACGTTTACTC.TT.TATCCGG.AAACAA.CGTCGCGA.AT.A.TCACGTTTCTGACTCAGCAAAATTATCCTTTTCTA.TTT.T.TAGG.ATCAATAAT.ATTA.TGGA.T.AGG.TATTAAATCGA.ATTT.TGTTG.AG.TTTTTTTTCAT.TAC.TTCCCAACAA.TA.ACATAATTTCG.AATA.A.C.TACAAAGGGAAG.AA.AAAA.AT.TCTAATATTGTCTGAA.AATTATCTCACCCGTGAAAAT.G.AAAA.A.T.TAC.ATG.T.CAGTGTCCGTGACAGAAC.CGAGCACATTAAATGAAAAT.ATTGCATGCTGAT.TAA.A.AAATGTTA.TGTTTAATCG.GGCTAAAAATTTA.ACAAA.AA.GTC.TCCTTATA.TTGGGACT.TTAAT.ATTTGG.GCTA.A.TTGA.A.GCATTTTT.CCTCAGTA.AGACTC.TCT.CT.CCC.C.AGGCAT.TC.AATTT.GTTTGGTTT.GGATGATA.TCGA.AACT.TACGATTTG.GTGAGTTTCTGTTTGGATTG.GCGAG.A.GAT.
JJ=   193  MV=                TCATTGAATCAAAA.AAAA.TCCC.AACCAGACAA.AA.A.ACATTAGAATC.A.TGC.AGTGG.ATCCCACT.TCCGA.CCATTTGCT.GATTTTTCCGTAAATACATTCTA.GATATTTT.TTTAAAAGAA.AACG.CAATTTAGATT.TT.AAATTCT.AGATTT.TAAATTCT.AG.A.GAAGTAATTCGCGCAAAAACTGTAATCAAAGTTTA.AAT.T.CGAA.AATTTTGAT.TAGT.TTAC.G.TTG.ATCGAACAAAC.TACA.AAGTA.CC.AAAAAACAGTT.ATT.TATAGTTTCA.TA.ATCACAAATGG.ATAA.C.G.ACATTAGTAACA.AC.ATTA.AT.AACATCATCTTAGTTT.AAGTCAGTAGTAATCTATGGT.T.AAAC.A.A.AAA.GGG.T.AATTAAGTAATTTGCATT.GCTCAGTTCGCTTCCATTGC.TGGATTTAACGGG.CGA.A.TAAGAACA.CCACCAAGGA.TAGATTGGTTTAT.TTCTA.GT.TTC.TTCGGATC.TATAAAGT.AGAAG.AAGAAG.AAGA.A.AAAT.T.CTCAATTT.CTCTCTCA.CAATCT.CTT.CG.TTTTC.TGTGAT.TT.TATTT.AGATTTTCC.CATTTCAA.TCTC.TTGT.TAGAAATTG.TATATATACCTAGATCGATT.GGTTC.C.ATT.
JJ=   194  MV=                TAATCAGAAAACTT.CGTA.ATCA.AACACTAGCT.GA.A.GCGTGAAAGCC.C.CGA.AACTA.AAAAACGA.TCAAA.CTCAGAAGA.ACAGCAATGGTTCGAAATTTCGC.ATCTTCAT.CGAATCAAAC.ATTG.ATAGAAGAAAC.TC.GCTGAGC.AGTAAC.AATCAGAA.AA.C.AACAACGAGAGCATAACATGAATCACGAAAACGGT.TCT.G.GATT.TTTGGAATT.CATA.CCAT.A.GAA.ATGAAGGAACC.TCCA.TAGAC.GG.GGATTCTCTTA.ACG.ATCGACCACT.TC.ATCATCTTCCT.CGGT.A.A.TCTATCTCCTCT.CT.GCTT.GT.GACATTTTTCAGATTT.TTGATTTCTGAGGGAATTAGT.T.TTGG.T.T.ACA.ATT.A.ACACATTAGTTAATATCG.AGCCAATTTGAAACCATCTT.AAACCTCAGGGAC.CAA.T.AAGATAAA.TACACGAAAA.TTTAAAAAGCAAA.ATGTT.AT.TTG.ACAGCTTA.TTAATTTC.CTCAC.GACTTC.AACT.T.TCCT.C.CTTAGTAT.TTTCCGAC.GAGGAA.AGT.TC.TTCAA.ATTCGC.TG.TTGAA.TTTTGTTTC.TCGGAGAA.ATTA.TCAA.AACCCTAGA.CGATCACATTATCGCTTCTG.AGATC.C.GGC.
JJ=   195  MV=                CATTTCCCCTCTCC.ACCA.GGTA.AACCAGATCC.TG.C.AACTCCAGAAG.A..AC.CAAAA.GAATCATC.GGAAG.AGAAAGGTC.CAGACTTATCATCGTTTACTCCA.GTGAAACT.CCACGGAACA.TCAT.TCCGATTACGA.CC.ATTCCCG.TCACCA.TTTCCTCC.GC.C.GCCGCTACTGTTAGTCGAAAGCGGACGAATAAACG.AAG.A.GAAG.ATCTGAGAA.TTTG.ATTT.C.GAT.GAAACTAGGGT.TACG.AAACG.GA.GATTCGAATGT.CTA.AGGAATAAAC.GA.GAGAGCATGAT.GGTG.A.A.GACGAACACTTG.AG.ATTC.AC.AGATTTGGGAGAAACA.AAGTTGCAGAAGTTCGAAGAA.G.AACG.G.T.TAG.GGT.T.TTTCTTTTTAGAAATCTT.AACACTAAGGAACCGGTTCG.GTTTTAGTCGGTT.TAT.T.CCGGTTTG.ATCATCACTC.AAATTTTTTTTCT.TTCTT.CT.GAA.AACACAAA.TAAAAAGC.CGTCT.TTTTGC.TTCT.C.TGTT.T.CTCCGTCG.AGTCTCCC.GGAGAT.TTC.AT.AGAAT.CCAATC.GC.CTCAA.ATCGAATCG.CTAATCTA.GTTG.AATC.AAGATGGTT.TATATCGCATCGTGGGACGA.ATTCG.T.ACG.
JJ=   196  MV=                CATAACAGTGTCAA.GATG.GAGT.CTTGTGAGTT.TG.T.CATAGTTACTA.T.ATG.GTTAC.GTAGCCAT.TTTGT.GATTCCTAT.CTAGTCTAGTAGTAATTCACAGA.TTGAAGAG.AAGTAATATT.TGAG.CGGAAAATCAA.AA.CTAATAT.GATTGG.TACAATTT.GG.T.GGTCGATTGAGTCATTCGAATAAAGTAATGTGGGG.TTG.C.AAAA.CAGAAGCTT.CATA.TCTA.C.ATA.TAAATGAAAAT.TACT.CTCAA.AC.TTCATTATTTG.TGG.GCCGGTTATA.AA.AACACAAACCC.AACA.G.A.AGGTCCATTACC.CT.CACT.CT.TCATTATTTGTGGGCT.GGTTCTAAAAAACAAAAGTCC.A.ATAG.A.A.GGT.TCA.T.TACCCTCACTCTTGATTA.TTTGTGGGCTGGTTCTAAAA.AACAGAAGCCCAA.CTT.G.CTGACCCA.ACAGGTCCGT.TTACGAAACCCTA.ATCTC.AA.AAC.AGAGATAT.AAATACAC.TCTGC.CTTCCT.CATT.T.CATT.T.CTTCGGCG.ATCTAGGG.TTTTAG.TTG.TC.GCACG.AGGAGG.AA.AAATG.CCAGCGGGT.CATGGAGT.TCGG.GCGA.GAACGAGGG.ATCTGTTCGCGAGGCCATTC.AGGAA.G.CTT.
JJ=   197  MV=                TTCTCCTCTGTAAT.TAAT.CTAA.TTTTCCGGTT.TC.T.GGGCCACAAAA.G.GGG.ATCAG.GGTTTTAA.GTCAG.AACACTGCA.AAAATCAAGAATTCGATTCCAAC.ATTCCACG.AAAAGGACCT.AATT.TACTACGTATC.TC.TCACGAA.TTTGAA.TCTTCCAT.TA.C.TTCAAAAAAACGTTTCTGGGAAATGGAAGAGACAA.GAC.A.AAAG.CATTTGGGG.TTTG.AATT.T.GAA.ACTTAGATTGA.ATTT.TGGAA.AG.AAATTACATGC.AAA.ACAATCCAAA.AT.ACTTTAATTTT.GCTA.T.G.AGTTGGCACGCA.GA.TGAT.GA.TTGATCCATCGTGTAA.AAAAGAGTGACACATCGGACG.G.TGCT.G.A.GTC.ACT.T.TTGACACGCGTGCCTTGT.GTGTGTGACTGTTTATTATC.ACCATGATATATA.AAT.C.AAACCGGG.TAATGACCGA.CATTTCGATTGAA.CCGGT.CA.ATT.CCGATTTT.GACTTAGC.TTCCT.TCCTCC.CCTC.T.TCTT.C.AAACATCA.ACGCGTCG.AGATAT.TTT.CC.CCAAA.TACAGA.GA.AACCC.TAAAGTCTC.TGTTTTTG.AGAA.TTTT.TCTACCGAT.AGATCCAAGCGAATTGATCT.AGAGG.A.CAT.
JJ=   198  MV=                TTGAGAAGCCTAAG.TTTG.ATCG.GAATGAACTT.AT.G.AGTAGCATATC.T.AAA.GTTAA.GGGTTCAG.AGAAG.AAACTGGAA.CTCGTGAATTCTTCTCATGTTGA.GCTGGACT.TTGATGATAA.GATC.CATGAAATCAA.AG.TAATGGC.TAGGCG.AGCACGGG.AG.A.TAGAAGCTGGCATAGAACTTAATGAAAAGGAGAAG.CGC.G.ATGT.GAACAAAGA.AACA.GGCG.A.CAG.TGATGAAGATA.TAAG.CATTC.AG.TCACAGAAGAG.TCT.TCCACATGAC.GG.TTTGACACACA.GTGAAG.G.TGATGATGATAA.AG.ATGA.AC.GCTTGGGAACTTCGAC.TGACAGTGAGAACACTGAACT.T.TCTG.C.T.TTT.GCT.G.TTCCGATGTTGAATGGGG.CTATGGTAGATTCAGGTTTT.CCGAATCATGAAA.TGG.C.AGCATCTG.ACAAAAAAAA.GGTGAGTAATGTG.GTACC.AC.TAG.TTCCTACA.GACGGAGT.CATCC.AAGCTT.CTGA.T.GTCA.C.TAAGGATC.AGTTAAGT.ATGATG.AAG.AA.TAGCA.CTGGTC.GA.AAGTC.ACGGGTCAT.ACGGTCTG.TAAA.AGAG.GCTAAAGAG.TTCCTTTCAAGAAGAAGTGG.TGAGA.T.GAT.
JJ=   199  MV=                CGAATAATGGTTCA.CAAG.TTTT.GTGATTGGGT.CA.C.CAGATCGATCC.G.GCC.TCCGA.TTACATTA.TTAGT.GATTTTCAT.ATTTAACTTTTGTATTCATTACT.TTTATATT.TTAATTTTAG.GAAC.ATGCTTAATAA.AG.GTGGAGT.TTTTTT.AAATATTC.AA.A.AAAAAAGGTGGAGTTTTTGCTGTCAAAATAATAAT.AAT.C.TAAT.TTTAAGAAA.ACGA.CTTA.T.GTC.ACATGTAGTTT.ATGT.TAAGA.AG.ATTTATATGAT.TAA.AATGTATTTA.TC.TAAAATATTAG.CAAA.A.T.AAAATCCACTAA.AT.ATTA.AT.TAAGTAATAATTAAAT.GAAAAAATATAAATATAGCAT.C.ATGA.T.A.TTA.TAA.T.TTTGTTTAAATACAATTA.TAACTAAAACAATAAATATT.AAAGATGATACTA.TCT.T.TCTTCAAA.ACATGTCATT.TTAGTATTCAATG.CTAGA.TT.TTC.TTCTGGTA.ATATATAT.AGATT.ATAGGT.AGAA.G.AGAT.A.TACAAGTA.CATGCAAA.CAATAT.AAT.AC.TAGGA.GAAGAG.AA.AATAT.GTCTGAAGA.AAAATTCC.CAGAACGTC.CAGGCGAAC.CAGAGTGCAGCTATTATCTT.AGAAA.A.TAA.
JJ=   200  MV=                GTGTTAAAAACATT.ATTT.GCTT.CGATACCATA.AA.G.TTTAAACCCAA.A.TTC.AGAAT.ATAATCCT.AATAA.ATAAGGTGT.ATGCATAAAAAGCTAGTGGTGGA.AACTCGAG.CACCAGTCTC.GATT.GAAAGTTGAGA.AG.AATTATC.AACTCA.TGGAGCAT.CA.C.AAATAGCCAATTGGTCGTAACATAGATAGTGGCTA.CAA.G.TAAT.ATTTAACTA.CTGA.ATCG.A.ATT.TGTAGTGATTT.GTTC.AAATA.AT.TCGAAACCTAT.TGT.ACCATTTTTA.TA.CTTTTTTGTAA.CATC.A.G.CTAAAGTACCAA.AT.TAAA.TG.ATAAAAATGTTGTTGG.TTAAATAATTTATTGCAATAT.A.TACT.G.A.AAT.TAG.G.ACAAAGAGGCTAGATTTC.TTGAGGGAAATAAATGCGGG.AACTGTCGTAAAT.GGG.G.TGTGAAAC.GGCGCCGTTA.TTTGGGTGTCTCC.ATGTC.TT.CTT.CCACATTC.TAAGAAAG.AAAGA.AAGAAA.ATTA.A.ATAA.T.TTATTTTC.ATCAACTG.ATGAAA.CAT.CA.ATTCA.ACCAAG.AA.CGAAA.CTTCCTCTC.GCTCGCGC.TCTA.CTGA.CAATCTGAG.ATCCAGGGATTCTATTCCAG.ATCAA.T.TTT.
JJ=   201  MV=                TTTTGTTTTTTTTT.TTCT.ATAA.AGTAATGACA.TT.T.CAATAAACAAA.T.AGA.GAATT.TTGAATGA.ATGTA.GTGGAAAAG.TGGATTAAACTGCTAACCGACTA.CACTAAAC.TATTTTTGGA.GCGG.ATAATAAACCG.TC.ACGTACC.AAATTT.TTTTACGT.TA.A.AAAGTTTATAATTAATCCACCGCGGAATTGTTCTA.TTT.T.TTTT.TTCAGTCCG.TACT.ACTG.A.TTA.TAGTTTATGAA.TGGT.TAACG.AA.AAGCGGTCCGT.CCT.AATCGCCGCA.AC.CATTTGAATCC.TTTG.T.T.AGTACTAAAAGT.TTGTGAT.TA.TGACTAAAAAAAGGTC.TAGTTTGAAAAATGGTTAATA.C.TTTT.A.G.GCT.TAT.C.TAGGTGAATTAGTGAATT.TTAAAAACCTTAAGCTCGAC.TCATAATAATAAC.AAA.A.TACTGGGG.CTGAATTAGA.AACCGTCATTATA.CAAAA.AC.TTT.CAATTATT.ATTCACGC.GTCCT.CCTTGT.ACTC.G.TCCA.A.TGTAAGAG.AATGAAAA.GACTGA.CAT.AT.CCATT.GAGTTC.TCTGAGGA.ATATCGTCG.AACACTTT.CACT.GCAA.CACCTTCCA.CAAACCAATCTCTTCTCTTT.CAAAA.A.AAA.
JJ=   202  MV=                AAGAAACTACTGAA.ACAG.CAAA.TTGAATACCC.TC.A.TCAAAGGGTGA.A.ATT.GTTAG.AAACATAA.TTGAA.GAATCGTGG.AAGAGATCACATGGTTATGATTT.GATCTTTA.ATACAACTTG.GTGT.TAATGATTTTG.AT.TTTCAAT.ATAGAA.AAGATTAT.TG.T.CGCTTATTGAACCACAATTAACAAATTACGTTACT.AAT.T.GTAT.TTTACATAT.ACTC.TAAA.A.TCA.TCAAATAGAAG.ATGT.AGTTA.GT.TAAAATTGTCA.AAT.AGAAGATGTA.GT.TAGTTACTAAA.TTCT.A.A.TCTGGACAAAAA.TA.AAGA.TG.TGGTTCATACGTGTGA.GAAGAGACACTACCATTCTTT.T.ATTA.CAT.TTC.GTT.G.TAGTGAGGCTTTTTCTGT.TCAGTCTTAAAATACAAATT.AAACTGTCCAGTG.TCC.A.CTACACTA.ATCACTTCAT.GCTACGGCCCGCT.AATTA.AT.GTT.TAAATATG.TATTGATC.GGATC.AGAAAG.AATA.T.TTGT.A.TGATCAAA.AAAAAATC.TGTTCT.CTT.CC.TCACA.GCTTTT.CT.CTCAG.ATCTGTTTG.TTCGGGTT.TATT.TTTG.CTCTCTTGC.TTAGTTCTGTTTTTCACTCA.AGATG.G.AGG.
JJ=   203  MV=                AGGAGCCATCGGCG.TATA.TAAC.CGGAGATACA.TC.A.GCGGCGCTGCT.C.CGG.CAGCG.GAGGCAAA.CAGAG.CTGGTCACA.TGAGGGACTCTAGCGAATGGCGG.GAGGAGAG.GATTAGGGCT.TTGG.GTGGAGAAATT.GG.AGAGGGA.TAACGC.ATAGTGAG.GA.G.AGAAGGAGTGAAATTTTAGGGAAAAAGCGTGGTGA.TAC.A.TTCA.GAAAAACCC.AGGA.AAAA.A.GAA.TGAAGAAGAAA.GAGA.GTTGA.TT.TTGAATCTGCT.TCG.TCGTTCTCTC.TC.AGCTTCTCCTT.CGTC.T.T.CAATCTTCTTGA.AA.TGAG.AT.ACTTTATTGTTCTTCA.CCATTTGAGGAAGAAGAAGGA.A.GGCT.T.T.CTT.GTT.C.TGTGGTAAACTAAACCGG.AGTGAAATTGGAATATGAAA.TTATACCGAACCG.GGT.T.TGATGTGG.TTATTTAAAC.CGCCTTGAAATTA.AAACG.GG.AGG.TTTTATAA.GAAAGGGT.TTTTC.ATCTTT.ACCT.G.ATTT.A.TACTTGTC.GACGGCGG.ACACCA.ACA.GC.TTTCT.TCATCG.TT.TAGAG.CTCACTTCA.AGCCATGG.CCGC.CGAC.GAACTGATG.CCGTCTCACAGGTCACACAG.GTGAA.A.TAG.
JJ=   204  MV=                AGACGAACCTGAGA.CTTG.TCCG.TGGACTCGCT.CA.A.GCGCTCGTCGA.A.CTC.ATAAA.GCTTCTCG.ATATG.TTTAGCATC.TTCGGAATACTGTTCTGACATTT.CGGGGAGC.TTTAGATAAA.GCTG.AGACGGAGAAA.AT.CTAAGAA.AATGAG.TATTTATA.CT.A.ATATACACAGTTTAGGTTGCAGGAAACAGAATCTA.TAC.A.CATG.TATTCACGT.CTCT.GTAC.A.CAA.TAATGAAAAAA.ACTT.CGGGA.GA.AAGACGAAGAAGTGA.AAGAAGGAGA.AA.AAGAAGATGAG.ACCG.T.A.CATGGCGATTTT.GG.AAGA.GT.GTAGAAGGTTGATATG.TTCTCTCGCAGAGCAGTCCAA.G.ACTC.C.A.AGG.GTT.T.CTGGGTTTATCGAAGGAG.AAAGAGCAACCTTTATGCCC.TGACTTTAAACAT.TGT.C.GTTTTGTG.TCAAATTTGA.GTTTTGAAAACAA.CACCC.TT.ATT.TATCATTT.CTCTCAAC.TTTGT.CCCAAA.AATT.TATTAT.A.GAGCGAAC.CAATCAAA.CACTAG.TTC.AA.TGTCT.CTTTCG.TT.GATTT.CTGGTTCGA.TTCATATC.TGCG.CTGA.GCTTCGTCT.CCGTCAATCTCCGTCGTGTT.GTTCA.G.GAG.
JJ=   205  MV=                AACTAATATCATTC.CTTT.AGCT.GTATTTGTTG.TT.T.TCATTTCTACG.T.GAA.TTAGA.AGAAATAA.GACAG.AAGCTTTGT.TTAATTTCAGAGAATAAAACAGA.GGAGGTCA.TGCAGAGGAA.AAGT.CTTAACGAAAA.CT.TGGAAGT.GAAGAA.ATATTAAA.GA.C.AAAGATTTGGAGACCAAGGAAATATACTATTAATA.TTA.G.TTGA.TTAATTAAG.AAAA.TTTT.A.AAG.ATATAACGGAA.GAAT.AAAAA.AA.TTGATTTCGCA.AAG.GCAAAGACTT.GT.TCCGTGTACGA.GGGT.T.C.ATCGTCACTTTC.AC.TGTC.AC.TCTCTCAACCCACTAA.GAGACCTTGATTTTTGCAGTG.T.TTGA.A.T.GAT.TTA.A.CCCACACCACACGGCTGG.GATAATTGGTGTTTGTGGAA.AAATCTTATCTTT.TAA.A.GTCAAGAT.CTAATTTACT.CCACAGATGTGAG.ACAAT.AC.GTT.GATCAATT.CGTTTCAC.AGAAA.GAAAAA.AAAA.A.TCAT.A.GAAAAAAA.TATGATGC.ATTCTT.CTA.GT.GTGAG.GAGGAT.GA.TAACA.GTAAAATGG.AGCTTGTG.TTTA.ATCT.TCTGCCTTA.CAAACTCAATACTTGTTAGC.TCTCT.A.CCG.
JJ=   206  MV=                AGTATGCATGCCTT.ACTG.GTTC.TCTCTGTTTG.CT.T.TCCCTTGTACC.T.GCT.TTTTC.CTCTCCAT.ATCTT.GATGGAAGC.TTTCGTAAGCAGTGGTGACAGTT.TGATACAA.CAACTCAGAG.GACT.TTGAGAATGCA.GA.GGTGCAA.ACATTA.AAAATATG.TTAT.GTCCCTTCTGACTTCTTCTTCTTGTATCATAATAA.TGT.T.GTAA.TTATAGGTA.GTTT.GTTT.C.TAT.ATACATGTTAG.TACG.TTCAA.TA.TGCTTCATCAA.GCG.TGAGCCTTTG.AA.ATTTGTGTTGT.GAAT.G.T.CAAATCAAATGA.GT.GTGA.TA.CCATGAAGAAATATCC.AGCTGCCATATAAAAGAGTCC.C.ACTT.G.T.TTT.TAA.A.TTGTCTCTTCTTCACATG.TACATGTGGGTTCTTCGGTC.TTTGAACTCTGTT.TCT.T.TATTCTTT.CTTACATTTG.TTTGATGGTTCTA.GGTAA.AG.ACA.ATTTCTTT.GTTGTCCT.CTTGC.TGAATT.TAGA.T.CACA.A.ACATTTTT.CTTGAATT.CAGAGT.TTT.TC.TGATC.AAAAGC.TC.CCTCT.CTCTCTCAC.CATGGATC.CGAG.ACTA.CAACATGCT.GCTGAAACCGGAAGCATCTT.ATATG.G.TAA.
JJ=   207  MV=                CATAAATTACACAACACCA.AAGT.AGATTGAAAA.AA.G.GGACCTGCTTG.A.CAG.ATTCA.GCGATTTC.GGGAC.CGATCCCAT.CACCGGGAAAGAGAGTAGCTTTG.ATCGGAGT.GGAGGAGGAG.AAGA.AAGCCCTAGAA.AC.GGAAATG.AACGGA.CCGGAGCT.AG.A.ACTCGAAGTCCCGAGAATCTGGCTCGATCCGTTAC.CGA.T.AAGC.CGTCTCGCG.AGAA.ATGC.T.GTC.ATGGTCATCGC.TTCC.AGCCT.CA.GAAGGACGCAG.AGA.GAGAAAGAGA.GG.AAAGAGGAGAC.TTTT.T.G.CTGCGTTGGACC.TG.AAAA.AG.TTTACTTTTATACCTTCTCTAGCTCCAGCAGAGAAGCA.G.AGAA.C.A.TTT.CGA.T.TTCCATGAAATAAAACGG.CACAAAGTTAGTGTCTGAAA.ATAAGAAACGGCA.TCA.G.CCTATGTT.CTTAAACGGC.CATGGTCAAATGA.ACCGG.AT.ATC.AATAAATT.ATAAAAAC.CGGTC.AGATGA.AATT.A.AGCA.T.TCAGATCC.CGATAAGC.AGTGTG.ACA.CT.GAAAC.AGCGAA.AG.GAGCT.CTCTCTCAC.TCCGAGGC.GATT.TCTT.CTGTCTCGA.CGATCTTGCGCTTTTCAGGA.ATCGA.T.GGA.
JJ=   208  MV=                AGGGAAATCAAAAG.AGTC.CTTG.AAAGTTTTTA.CC.T.TGGGGTCTTGA.T.CGG.CTACG.ACTTGCAA.AGGTA.GCTCTTCTT.CAACGGTTTTTGCTTGATTAGCG.GGAAATCC.AACCATGGCA.AGAA.GAGAGAGCGCG.AA.GAAGAAC.CAGCGA.AGAAAAGT.GA.A.AGAACATGACTTTCGAGAATTAAAGTGGCGGCTAA.GTT.A.TATA.AAGGCAGCT.ATTT.TAGC.A.AAG.GCGCGAGGGTT.TATC.GCAGA.TA.CGTTAGGGTTT.TAA.GAGCAGAGAG.TA.CTTGGCTTTGG.CTCT.C.T.TGGTGGTGCCAC.TT.CCCT.CT.CAATTAGGGTTTAGCC.GTTCATCTCTCCCTCCACCTG.T.CTTT.T.T.TTC.TTT.T.CTTTATTTATTTTTTTAT.CGTATTTATTTTAATTTTAA.TCCTTATAATTAA.TAA.A.TCAGTTAT.AAAATATAAA.GATGTCTACTTTA.CAAAA.TC.TAC.ATAATTAG.ATTTACCA.ATTTG.ATTAAT.TTTC.A.ATGT.T.CCATTAGC.TTTATTTA.TAAGTA.ACG.AA.CTTGG.AAGAAT.TG.TTCAC.CGGTGATTG.TGGTGCCT.CCGA.TGAA.TCTCATCAT.CCTGAAGCGCCATTTCAGAG.TTGTT.A.ATA.
JJ=   209  MV=                GAAGGCCTATTGAT.GTAT.TGCT.TGTATCTTGA.AT.T.ATCATTAGTAA.A.GAG.AAGAA.ATCTTAAT.TATGA.CTTCTAAAT.TGATGCAAATCTTTTTAGCTACA.TGCCATGG.ATCTTGGTTC.TCCA.AAACTTTGATT.TT.GGTTTAT.GAATAC.TGGTCACT.GC.T.AAAGCTACAATCTGGTCACACCAGTCTATAAAATA.GTA.A.ACAT.TATCTAATC.ACTG.AAGT.T.GTT.GTCCCAATAAA.CAAA.TTATG.GA.CTGGACAAGTA.GCA.ACATTCTAAT.TC.TGAGGTACACA.CAAA.G.A.AACTTAAATGTA.AA.TATT.CC.TTGTTTCAAGGTTTCA.GAATTTGCACATATACAAAAT.C.TCGA.A.A.TAA.TTA.A.GGCACATTAAAAACCGCC.GGTTCACCCGGTTATAGAGT.AATCTGACCGTCC.ACT.T.TATCCGGT.TTACTTTTAA.ACCGATTTTGTGG.TCTTA.GC.TCA.TAAATGTC.AAGAGTCC.TTTCT.TTTCTT.CCCC.A.TTGT.T.GAAAATCA.GGTTTACA.GATTCA.GTG.AG.AGATC.AGATCG.CT.AAAGG.TTTGTGCAA.TTAGGGTT.CTCA.GATT.CTCTCTTTT.GTTTAACTTTGGATTCTGTT.CAATG.A.CGG.
JJ=   210  MV=                ATTTGCCCCTATTT.ATTT.CCGT.TCGGTTTGAG.CC.T.ACCGGTTATAT.G.TAC.AACGT.GGGATAAT.TCAAC.GGTTTAACG.GTCAACACTCAACATTTATCCCC.CCCTACCA.GAATCGGTTT.AAGC.CTTTAAGGGTA.AT.CCGGTAA.ATTAAT.TGCCTGAA.AT.T.AAGGCCCACTTAGAAGCCCACTTTCCTTTTTTCCC.GAG.A.GGTA.ATGCAAAGA.ATTT.ATGT.G.TGT.AAAAAGAGCTG.CAAA.AAAAT.TA.AAAAAAAAAGA.AGA.AGCGGTTCGA.GA.GAGACGGAGAC.AAAC.A.C.GGCCTTAAAGTT.TA.GCGG.GA.AATAGCGAAAAAAGAA.TCTTCTTCCCTCCAAATTCTC.A.CCTA.A.C.TAT.AAA.A.CAAATCTTTCATCAAAAG.AAGCATCAGACATATGTCAT.CTTTTAACCTTAA.CGT.T.ATAATTTA.ATTTTACCAA.GATCCCCAAATTC.ACACA.TA.AAC.CCTAGATT.CTACCGTA.ACTCT.GATTTC.CTCC.A.ATTG.C.GACGGTGA.TTGCAATG.GATCAG.ACT.CC.ACGGC.GGAATG.TT.CGTCG.GAAATTGGT.TCAGTCGT.CTTT.GCTC.CCCCATAAA.CCGGAGGATGTAATTGACTT.TCTGC.A.CCT.
JJ=   211  MV=                GAGTTCAAGCGATG.AAAT.AGTC.ACCACCATTT.CT.A.TCTACAAAAAG.A.AAT.TATAT.CGAAGTAA.ATGAT.TTGATACAA.CTTGGAAGATGGTGTATTACTTG.TTAGGAAA.AAAGTTTCAA.CTTT.TTGATTGAAAC.AT.TGATTCT.CCGGTC.CTTTAAAA.AA.A.AAAATTTGATTCTCCAGTTTAAAGTTTAAACATGT.CCC.A.GCTA.TTAGACTTG.TTCT.TTTG.G.TTTATAATCTGAACC.TGGT.TGATG.AT.GATTGGGTTAA.GTG.TTTTCGTGTT.GC.ATTATGCCTAC.TTAA.A.T.TCCACTATAATG.TA.CTTT.TA.TTTCTCTTTAACAAAA.AATAATGTACTTTTATTTCCT.C.TATA.T.A.CAT.TCA.C.ACACACGTCTATTGTTTA.TTGTTTAATTAATTAATTTC.ACATAGAATTTAA.CAT.T.TTACATCG.ATTCACTTCC.ATGGTTGAAAAAG.ACATA.TA.TAT.GTGTGCAG.AAATAATC.ATCCG.ACCACA.AGCA.T.ATAA.C.TTGCGGTT.ATTGCAGA.AAGAGA.ATT.TG.AAAAA.AATGAG.TG.TTTGT.TCATCAACT.CCAGTACC.GATT.CTCT.CATTCACAG.AGAGAGCTAAATCTCTTCTT.TCAAT.A.CAT.
JJ=   212  MV=                TAGATTTCGTAACC.ATTT.TGGA.CCGACAGAAG.AA.A.AGAGATTACCA.T.TAT.GTCTT.TTTTCTTT.TCTAT.ATACGATAA.CTAAAAGTCTAAAGCGTATTTCT.CTTCGTAT.AGGTAAAAAT.GTAG.ATTGAGACATT.GA.GTAGCAT.CTACAT.TAAAGAAA.TA.T.ATACAAAAACTGGTATATTGTGCTGGCAACAATCT.AGT.A.CATA.TATATAAAA.GATT.TTAC.A.GAT.GAGATTTGGAT.GGAC.AAAAT.TT.ACTCGAAATAG.GAA.ATTAGCTAAT.TC.TAGTGTTATTT.TTAT.T.T.GTGAGTATTCCT.AA.TTTT.AC.TCGCATCCTCTATGAT.TCTCTCAATACAGATTTTTTT.T.GCTG.T.A.GAT.TAC.C.TTTTTCCAACTTGTCGCC.TTCCTCCTCCACCTCCTCAG.TTTCTCCAGTTTT.ATT.T.TTACGTTT.GTCTTATAAT.AACACAAGAGATA.TGTCT.TT.TCC.TTTCCTCT.TTCCTCTC.TCATT.GAGCAA.TCTA.A.TTTC.A.TAAAATCC.CGTAAAGT.TTTCCT.TTC.CA.CCCTC.TCCCCT.CC.TCCGC.CATGACCCA.TCATCACC.GGAG.AGAG.TCCTTCTCG.GTTACTCCCTCTACCTTGAG.ACGAG.C.AGC.
JJ=   213  MV=                TATGTTGTCTCTAA.GACG.CCGC.TCGAAGGAGA.GG.A.CAAGCTTTTTT.A.GGG.TTTTA.AGATCAAG.CGCTT.CTACTCCAT.TATGCGAAGACTTCTCAAGTGCT.TCAAGGAG.AGAAAGATCT.ACAC.CATCTGAGCCT.CG.ATACGCC.GTCGGC.TGCGAGCC.AT.G.TCCGGCGTCGATTGCTTTCCGTTTTCTGGTCTGAT.TTG.A.GACT.TCCATGGCT.ATAC.TCTC.T.CTT.TCCGTCTGAAA.CTAA.GATTT.TT.GGTTTAAGGGA.TGA.AATAATGGTG.AC.GACTGACGAGT.CTGA.A.T.TTTAATTTGGGC.TT.TTTA.TT.AAATGAAGAGTCAATG.TCATTTGAGGCCCAATGGTGT.A.ACGG.T.G.TCG.TTT.A.AGATTTAAGCAATTAGAA.TTTAAATTTCTAATAAACTA.TATTTTTTCTGGG.GTC.A.AAAACTCA.AAAGTCAAAA.GATCAATGTCTTT.ATGGA.AC.TTT.AAAAAAGT.TATGATGT.TATCC.AAGGAA.GATG.G.AAAA.C.CCTACACA.CTAAGCAA.AAAATA.AGA.TC.TTTCT.CTCTCT.GA.CGACG.CAATCCCTA.ATTTCTGG.TTCT.CCGT.TCGTCGGCG.GAGAAGATGGGATTCAAATA.ACCAA.T.TGA.
JJ=   214  MV=                TATCAAAAGCTTAT.CACT.TTCC.TCAATCATTC.AC.C.CATAACATATC.C.CGA.AAGAC.ACTGTAAG.AAACC.CTAGCCTAT.GTTTGGTTCTACAAAGACCAAAA.CTAAAATC.AAAGATAGAT.CTTT.CGTGACAATCA.TC.AAAGATT.CAAACT.AAGAGAAA.AC.A.ATCAAAACAATAAAATTTATTTACCTCTTTGGTTC.GGT.C.ATCT.TCAAAATCT.CCAG.CAAC.T.TTT.TTCTTTGTCTC.GATC.GCAAG.TT.TTTAAGACCTG.TTG.TGTTCTTGAT.TA.AAGAAGATACG.AGGG.T.C.AACTAAAGATGC.AA.CAGA.AA.CCGTCCGTTTGTTTGA.CTTTTATCACTGTTGCATCCA.G.ATTC.C.G.CCA.CGT.G.GATTACTTCAAACCCGTT.CGATTGATCAAGCGCGTGAA.GACTTGAGTAAGG.GTA.G.TTTCGGAA.ATACACTTTA.GAAGTTTTTTTTT.TTTTC.CT.TTT.TCCTGAGA.ACGATCGA.ATCGA.AGACGG.AGTG.T.GCAA.A.AGCCAAAG.CTTTGATC.TTTCAT.TAA.TT.CTTCT.CAAGAT.CT.TCAGA.GTCTGTAAG.TATTTTTG.GAAT.CTTA.TTTTTCTTG.TTTCTCAATCGATGTAGAAA.AGAGA.G.TTT.
JJ=   215  MV=                CTATAAAAATAAAT.TTTC.TCTTGTTTCGTCTCT.AT.C.TCTCTATGAAC.G.CTT.CTCCT.TCTTCTCC.GCCTC.TCCTTCCTC.TTGATTTCTCTTTCCTATTAACT.GAAACTTT.CTTCGACGAT.TTAC.AATACCAATTT.GT.GTATAGA.TTAATT.TCCACGCA.AG.T.AACATATAAGGTATGTCCAAACTTCCAAAAAAGAA.AAG.A.AAAA.ACTTCCAAA.AAAA.GTAA.A.TGA.AAAAGAACACA.GAAG.GAGAA.AC.CAGAAATTCCA.AAG.CACGTGACTG.GT.TTCTTATGGAA.CAAT.A.A.AAACATGGTTAT.AT.ACTG.TT.AATACATACCACTTGC.AAGAAAGACTCTGTGGCCCAA.T.GGAT.A.A.GGC.GCT.G.GTCTACGAAACCAGAGAT.TCTGGGTTCGATCCCCAGCA.GAGTCGATTTCTT.TTT.G.CTAATTTT.TTATTGCGAA.TTATTTGAAGGCT.CGAAG.CT.TAA.AAAGGCCC.AAAGAATC.TCATG.AAGATT.CTGT.T.TTTG.G.TCTCTCTC.ACTCACAA.GTCTCA.CAT.AA.TCGAA.AGCTCG.CA.GAAGT.CAAGAGGAA.GAAGATGA.GTGG.TACA.GTGACAATG.CACAGTGTCTTCGTCATGTA.ATTGC.T.GAT.
JJ=   216  MV=                ACTGATATGCATCT.TCGC.ATAT.CATCGTTTTA.TG.T.GTGTTTGTATG.G.AGG.AAAAA.GATGATAA.TGGTG.AAATGATGT.GGAATGAGTGATTCTTGATCTGC.TTATAATG.GCAACACAGA.GAGA.TTAAGGAGGTT.AT.GTATGGA.CGATCA.AACTTTAG.TG.G.GAAATTGAAGGAAATGAATACTCTTCGGAAATTAA.TGA.T.TTGT.AATTAAGGA.AATT.ATAA.A.AGG.TGATTAGCTGA.TGAA.GGAGA.GA.TACTCATGCGT.CGC.CAAGTTTTTC.TA.AACACCTGATC.GAAA.A.A.TGTTAGAGCTAC.CC.GCAA.AT.CACTCATAAGTAAAAA.AATAAAATAAAAAAGTTCCCA.T.AAAT.T.T.CAT.TTC.A.ACTTTGAGACTAATTTTA.TAATCAGAGTCTGAAATGTA.ACAAATCAAAATT.TGT.G.GGGTTAAA.ACAGAAATAA.TTAAAAATATGCC.ACTTG.TA.ATA.ATTCCAAA.GCAAGCTC.TGGTG.ACACGA.TCAT.C.GGAA.C.AAAATAGA.GTACCCGG.TGACGA.TGA.TG.ACCAC.GTTAAC.GG.CGACA.GTGCCGGAA.TTTCTACC.CCCG.TCGC.TAAAATCCA.CCAGAGGATATTTCGAAGGA.GAAGG.T.CCA.
JJ=   217  MV=                GATGCATCCTCATC.AATC.CCTC.TAGATGATAT.CG.C.ACGAGTTGATT.T.TGG.AGCGG.TCGAGGTT.GTCCA.GTGCCTAAT.TGAAC.ACCACAATGCGATTTTC.ACTGATGC.AGCCGAGACT.GTAT.GGAGGTGAAAC.CA.CCACAGT.TAACCA.ATATTGAT.CT.G.GTTACAAGAACATATGCATTTTGATCTGGATGATG.ATT.G.ACTA.GTGGTTTCA.GTAA.ATAA.G.ATG.TTGTTTCATAT.TTGG.TTCTT.CT.GTAACAATTTT.TAG.ACTTTAGAAC.TC.TGATGATTAAA.AGAT.A.A.GTTTTTCTTATA.AG.AAAA.TC.AAGAATTCGGATTGTT.TCCCAATCATATAAAGCAACA.A.CCGG.A.T.GTG.ACC.G.CAATTCGTTAAAACTCTT.ATCCAATCGGGTTATCGAAA.TCGAAATGAAACC.AAA.C.CGATTTAA.CCGAACCGTA.TTGACTCATGAGC.AGACC.AA.TTG.ACCTTAGA.GTCAAACA.GAGCA.AAGCAG.AGCA.G.AGCA.C.AGACATAC.AAATTTCC.ATTTTT.GTA.GC.TTCTT.CGAGCT.CA.CAGCC.ATGGCGAGA.AGCGATGT.TTTG.ATTT.TTGTTTCTA.CTCTTCTTCTGTTTCATGAT.TGATT.T.GGA.
JJ=   218  MV=                CCGGCACAAAACGT.ATTT.AATT.TTCATAAGAC.TA.A.AGTACTTTATA.A.TTT.TAGCT.GGCATGCT.AATTA.ACTTGATAG.CATTTGATTACTTGATAATGATG.ACAGTCTC.ATGCAAGTTC.TTCA.TTTTTTGGTTA.AG.TTTATTC.TTTAAA.ATGGAATC.AA.AGAACCATTTCATGTAGGATGGCATGTTAACTTGTTA.AGT.A.TAAT.AATAAGAAC.AAAC.CATA.A.AGG.AAAACGAGAAG.CCAA.TAAAG.AA.CTCTCTTCTAT.AGC.TATTAATATC.AT.CATTGTATCCT.AGAT.A.C.TCGCGATTCCTC.AT.GTTA.TT.TTTTGTTTGAAAAGAT.AAATTTAGATTTAAGTTTTTA.T.TTAC.C.G.TTT.TTT.G.TTGGTTGGTCAAAACAAC.TTGTAAATCACCCGTTCCAA.GTCTTTTGGAGTT.TTA.C.CAAGTAGT.TGCTTCTTCC.CAAAGTCAAAATC.TTTGG.GT.TTT.TATTCTTT.TAAACTTC.TTTAT.GGGATT.TTGG.T.GCAA.G.AAAGAAGA.AAATGTTT.CAGAGA.TTC.AC.CTTCT.TTCTAA.CA.GCTCT.TCTCATTCC.ATGTATTC.TAAT.TATC.CTTAGCCCT.TCATATGCCCTCAATTTAGA.AATAA.C.TTA.
JJ=   219  MV=                AACTCTACATCTAA.ACTT.GAAT.ACCATGTCTA.AA.T.TAATGTATTAT.T.TAA.CATAA.TAAAATGT.CTATT.TAAGTAAAA.TTAAAGAATAATAAAACTCGAAT.CACATAAC.AAGCCTTCAT.TGCC.GAATAATTTAG.AC.ATTAAAC.CAAATT.AACCAAAC.AT.T.TTTTTTTTACCAGACTATTATGTAATGCATATTTA.AAA.A.CTAA.TTACGTCAG.GTGA.AATT.A.AAA.AAAAAAAGGTA.TGAC.GCCGT.CA.AAGGACCCGGT.AGT.GGACCCAACG.GT.GCATCAACGGA.ATCC.G.G.ATCTACCCAATT.GT.ATCT.TA.ATTTTAGATCCGAACC.CGAAACGAACAGATTCTTTTA.T.TGGA.T.T.AAT.TAG.T.GAAAAATAAATAAATAGG.CTTTCTTTTCTTACACGTCA.CCGACCGACCACT.CCT.G.TCTTTGAC.ATTCTCCTCC.ACTGCTTTAAATG.AAAGA.AA.CAG.AGCACTGT.TCCGATTC.TTTTC.ATTTCT.CCAT.T.GAAA.T.TACAATTC.AAAGCTTT.CTTCTT.TTG.TA.CGTTA.TTCCAT.TA.ATCCA.ATTTGAAAC.TTTCAAAA.TTTT.CCCT.TTTCTCTGG.CTTTCGAGTTTTTCTTATTC.TTTTA.C.TTC.
JJ=   220  MV=                TTATTGACCTGAAT.GTTC.CAAA.AGCTTCTGTA.TT.T.ACTGCAAATTT.A.GAA.TAACT.CTGTTCTA.TTGCC.TTATCAATG.AAGAAAAATAGTTATAGAATCAT.GCGCTCAA.CCTTATACCT.TTAG.AAAATGGGAAA.AG.AAAATGA.AGTTAA.TGCAGACA.CT.T.CAAGTAAAGGTTTTTGTTAGCAAGTTTCTAAAGTG.TAT.G.TTCA.TGTGCCTTG.CATT.GGTA.C.CCA.TGCATTTAGCA.TGAC.CAAAT.CA.CTTTATATTGT.GAA.CTAAATTTGG.GA.TAATAATCCGA.TTTA.A.C.ATGGGAGTAACA.AA.AAAT.TCTAGCTTGTGTGGGTAAT.TAATCCATTTGTTATTATGTC.T.GCTG.T.C.TGC.TGA.A.TTCACTTTTTCTTCTTGT.TAAAAACCATTTGATGATCG.TTTATAGTTAAAA.TAA.A.TGGGCCGA.GTAAAAAAGG.CCCATTAATGACC.CCTTC.AA.ATA.AATAGAAA.TTGTTATA.TCTTC.TTCCTT.CACC.T.TCCG.T.CGTAGTTC.CCCGACAA.GCTAAC.TAC.TG.TTGAG.CCCCGC.CG.CATCC.GAAGCCGAC.TTTTCAAA.TCGT.CGAG.CTTCAACAA.TGACGTCTCTTCTTTGATGC.ACCCA.A.CCA.
JJ=   221  MV=                CTCTCTCTCTGAGA.CATA.ACGT.AAATGTTTTG.TC.T.GGTTTTTATAT.C.TTC.CTTAA.TCACACGG.AGAAG.AAACTTGAA.ATAACAAATCTTGCTTTGGTTTG.AAGAAAAA.TCAAATCAAA.CCCG.AGACCTAATTC.CT.CGTCGGC.TATCAG.AATTTGAC.TT.C.TTGTTGTGGATCATTGCTTCTTAACTAGACAAAGG.TAC.G.AACT.TTTATCCAG.ACTT.TTGA.T.TAT.TCTATTCACTT.CCTG.AGTTT.CA.GGAACCGTCTT.TTT.TTGTTTAATC.GA.TTAGTTTAAGA.GATG.T.G.TGGGTTTTTCAT.AT.TTTG.TG.ATTAATGTAAGTTCAG.AGAATTGAGTCGGGTTAGTTT.T.GTTG.T.T.GTT.TAC.T.AATGGAAGATTTGGTTTT.TCGCACTCTTTGTTAGGTTT.TAAACATTTGAGG.GAT.T.TACGGTCC.GTGAACCGCG.TTGAGGCTACAAG.AAGAA.GG.TTT.ATATAAGA.AAAAGGAG.GAAGC.TTTTTA.GTTT.T.TGGT.G.GAAGTTGT.GATTGAAA.TGATGA.GTG.TG.GGAAG.AAGTGA.AG.TTGTT.GTTGATGAT.TTGTTCTT.TGAT.TCAT.CTGATGTTT.TGTCTATTGGTGAGTAGACC.AGCAA.C.ATC.
JJ=   222  MV=                GGATCTGCTACTCT.CTTT.TGTC.AAGATAACTA.GT.T.GAGCTTCTATA.T.AAC.TAATA.TATAAATT.TAAGT.CTTGCTAGA.CGACCATGTTAATATGTTTTGAT.GTTATCTT.TCATTTAGTT.TGAT.GTTAGAACCAT.AT.ATATTTT.GAGAGC.TTTGCCAA.GT.G.AATTATTCATGTTTTCTTTGAAGAGAAGGAACTAA.ACC.C.CTTG.TCATGAAGC.AACC.TTTA.C.AAG.CAAAAAATTTC.ACTT.TGTAC.AC.TGGGAATCTTC.TGT.AGTGACTGCC.AA.ACAAAACAAAC.GTAT.A.T.AGAAAAGCGATG.TC.ACAT.TC.ATATAGTGGCAAAGCT.TGTAGGACCTCTGCAAGATAG.T.GATA.A.T.TTA.ACG.G.TCACAAAGATTGGAGATC.CGAAAAGATTAATAGGAAAT.GATGCTTTTGACT.TTT.T.GTTCTTCA.ACGGTTACAA.AATAGTAGTATCC.TTTTG.AT.ACA.AAACGCAG.TGACCATT.TTCTT.AAGCAT.TAAC.A.TTAC.T.CAATGAAG.ATTATGAA.AGCAAT.GAA.GA.AGCTC.ACGTTC.TG.GTCAA.GAAAGAAGA.GGAAACGT.AAGC.AAGC.TTGCCCATC.TCAGCCTCACCATTCATATT.TATTT.A.AAC.
JJ=   223  MV=                CGTGTCAGTGGTCA.ATAA.TTTT.ATTAATTGTA.AG.A.CACTTAAATAA.T.CTT.AAACA.CAAAAAAA.AACTG.TGAAAAAAA.AAATCTCAACACTTTTTATTTTG.TTGACAAA.TGTAAAATAA.TAGT.ATAAAAAAATC.TG.TGACAAA.TGTAAT.ACATAAGA.AT.T.AATTTTTGTCACTTAGATTGGTATATTATATATGC.TGG.T.CATA.ATTTAGTTG.ATAG.AATC.A.TCA.ATCCAAGAGAC.AAGC.AATTC.AT.TCTATATCAAC.ACT.TTTTAGTTTT.AC.TTTTTGTGATT.AATC.T.A.ATTGAATTAAAA.GA.TAAA.CA.AATAATAAATTTATTA.CTTGTATATACTTTATTTATA.A.TAAT.A.G.CTA.CAA.T.GATTTATTATACTATTAT.ATATAATTATTATTCTTTAG.GAAAGTAATTAAA.CTT.A.GGCATGGC.TATTATTATA.AAAGGGCACAAAA.AGAGT.CA.ATT.AGACTTGT.ATAGTTTG.AACAA.AAGAAA.AAAA.A.AAAA.C.AATAAGGA.GAGTAATT.ATGAAA.TCT.CT.TCTCG.GTAATC.TC.AGGCT.TTACAAGTT.TGATGTGC.CTTG.TGAG.TCTGATGTC.GGTGTTGTATTAGATCAATG.CCATT.C.CCA.
JJ=   224  MV=                TGAAAATAAACATG.TTGT.TGGT.ATCAAATTCT.CT.A.GTATTATTGAA.T.TGA.AGTTT.ACACTAAT.AATGT.GATTGTCAA.AAACTATGTTAATGTTATGAACT.CTTTTACC.AGTATTATTC.TATC.CTGAGGTCTTC.TT.TTATATT.TTTTTG.TTTCACAA.AT.A.TATAATTAATTTTACGAAAAGTAACAGATCAGGTT.CCA.T.GGCC.CAATGGATA.AGGC.GCTG.G.TCT.ACGAAACCAGA.GATT.CTGGG.TT.CGATCCCCAGT.GGA.ATCGTTCTAC.AT.CGTTACCTTTT.TTTT.A.C.CGGCCAAAATAA.TT.TGTC.GC.CTCCGACTCGGAGCGG.CGTGAAACAAGCCGCAGCCGC.A.AGCT.A.G.TAA.AAC.A.TAATTAAACCAAAATTTT.GCTTTTTGCCAAAGAAACAC.AAACAAATCTTTG.ATT.T.AAGAAATC.CCCAACTCCA.AATCTTTTCTCCT.TTATT.TG.GTT.GTCTTAAT.TGGGTTCT.TATTA.TTGAAG.TACA.T.CAAA.G.AGTTGCAG.ATAGAGAG.AAACAT.TCG.GT.AACAA.ACATCT.GA.ACTGT.TGTTATGAA.ACGAGGAT.TCTC.CGAT.TCTCCTTCA.AGCTCTGCTCCTCCCTTTCA.ATTAT.C.TAT.
JJ=   225  MV=                CAATGTTGCTTTTT.AATC.AATT.TTTGGAAGGT.GT.A.TCTCTGCAAAA.T.ATA.AATAA.ACTTTGTT.TTTCT.AGTAAATTT.AGAGAAAACAATGACTAAAAAGG.TCCAACTT.TTACACGAAA.GTGA.TAGACATCCGG.AC.CACTCTT.AACTCT.TAATATAA.AT.T.TGAAAAATCTGACTTTCATATTATTTTTTATCTAA.ACG.A.AAAA.ACCAAAATG.TTAG.TCGT.A.ATC.CATGTTGCAAT.GAAC.GGACC.CC.ATAAATAATTA.TCC.TCCCAAAAAT.CT.ACTCATAAACG.AGTC.A.T.GACAATGATTTT.TT.AATT.AA.TATTCAGATATTGTTT.CCTCAGATCTCTAATTTTTCC.C.CAGA.T.A.CTT.CCA.T.CCGAAAAAAATTGATAAA.ATAAAAAAGCTAGATTTTAT.TAATTTATTTTAA.CTA.G.TCAATTTT.TTTTCTTTTA.TGAGTTTCTAACT.TTCTA.TA.TAA.AGTTTCGA.AAACATTA.CCAAT.AATCGT.CGTA.A.ATCA.C.TCCCCACC.TCATTCAT.ATTTTT.AGC.CG.CCAGA.AGAACT.GA.TTGGT.GTAAAATCC.AATTTTCT.TGCT.GTTG.TGAGTTTTC.ACTTCTCCGAGGTTCACCAA.AAAAA.G.TTT.
JJ=   226  MV=                TAAAATATTATTAC.TAGC.TAAA.CAAAAAATGT.TA.T.GCATGTAATAT.A.TTT.AAATT.ACTTTTTT.TATTC.AAAATAAAT.TTATATAAAAAAATAAGAATTAA.GGTACAAT.TGATGCAGCG.GCGA.CGAAACGAACA.CA.GACACCT.GCAAAA.ATGTTAAC.AT.C.GCCATCAACGTCACGAAAACGAACATAAATCATGC.ATC.A.GCGA.CAACGGTAA.CGGC.TGCG.A.CAA.CAACACCAAAACAAAC.AAAAA.TC.TGCAGTAGAGT.TTG.TAGCCGCTGC.TA.CCACTACAGCA.TGCG.G.T.GATGAAACCTAC.AG.ACTA.AA.TCTTGTTAAAAGTATT.AACGAGGTCCGTTATTTGGGA.G.AGAA.T.A.GAC.TAC.T.TTAAAGTATTGGGTGTGA.TGTTACATCTTTTAAGATTA.TGCGGGGTCAAAT.TAA.A.ATTAATCA.ATCGTCAGTA.TTCACTCCGCACA.GTCAA.AA.GCT.ACGACACT.CACTACAC.ACTCG.AATTTT.AAAA.T.CAAA.C.AGCGAAAA.CGCGATTC.TCTTCT.CCG.AG.GAAGA.AGAAGA.AA.TGGCG.GAGAAACAG.AGATGGAT.TGCG.ATGT.ATACGAAAC.ACCTCAAGCAGACCAAAAAC.GTAAA.C.CCG.
JJ=   227  MV=                AGATTTTCCCGCCA.AAAA.CGTA.AATCCGTTAT.TT.T.TTCGCCCAAAA.C.GTA.AACCC.ATCATTTT.CCGGC.CAAAAACGT.AAAAACCTATAATTTTCCCGCCA.AAAACGTA.AATCCGTGAT.TTTC.GGTACCAAAAA.CG.TAAACCT.GTAAAA.AGTGGAAT.CC.G.TAAATATCTTAAGTTTGATGATAATGAATTAATAA.TGA.T.AATT.ATTTATTAT.TTTT.TTAT.A.ATA.ATAATTAATTA.AATT.ATTAC.TT.AAATGGGTTAA.CCC.ATTTAACGAC.TC.AACCCATCAAA.TTAA.A.T.GAGTTATGGGTT.GA.CTCA.AC.CCATTTAGCAAAATGA.GTTGGGTCAACCCATAACTCA.T.TTAA.T.T.CTA.AAC.T.CATTTGATTATGAGTTGA.GTTGAGTTGGGTTACCCATT.TTGACACCCCTAA.CTG.C.AGTATATG.ATTACGATGC.CACGTAATATTGA.CGTCG.TT.AAT.TATCTATT.CT.TCTCT.CACAA.ATCAAT.CATC.A.ATTT.T.CAGTTTTC.ATTACCAT.TTCCTC.TTC.AC.CGGGG.AAAATT.CT.GTTAG.TTTCTTTCT.CCGGTAGT.TGAA.AGAA.AATGTCTCC.TGCGATCAAAGCAGATATGC.TTTGC.C.AAA.
JJ=   228  MV=                AACTGACGTGTAGG.CCCC.AAAG.CCCATTAGCT.CC.G.AATAATTAAAA.A.AAC.GCTCT.CTTCTATC.TTTTC.ATCTTCTTC.CTTTTTACCTCAATAACTTTGCA.AATTTACA.AAAAGAACCA.GAAA.GACTCCA.TTA.AC.GCTTTTG.CCAGCC.AACAACAA.CA.A.AAAAAAAGAAGCTCACAGCTTTTCCATCTTCCAAA.CAT.C.TCTG.TAAGTGATT.TCAT.CCGC.G.TGA.AGTATTATTAT.TGTA.AAGAT.TT.CTTTTAATAAG.AGA.TAAAGCTTTA.TA.GCTTTCAATCT.AAAC.T.T.TTCACAGCCGAA.AC.AGTT.GA.AAATTTGAAGTCTATG.TCCCACCTTCTTAGTGGTCCG.C.CATT.G.A.AGT.GAC.T.GTGCTAAACCCTAATCTT.ATCTCTCTTTCTTTCCGCCG.ACCCTTCAAAAAA.TTC.C.AATCTTTT.TTTGTCAACT.TACTAACAGTTTG.CATTT.AA.AAC.TCTCTTTG.AAAATTGT.CTTGT.TTGTTT.CTAA.C.TTTT.T.CTTATGTA.ACCCACCC.ACATGC.TTG.TT.CTTCT.TTCTAT.CA.TCTTC.TTACACGAC.TACGACTT.GTCT.TTCT.TTACCCTTT.TTTTTTTTGTTTTGGTGAGG.ATAGT.G.ATC.
JJ=   229  MV=                GAATCTGGTTGAAT.AGGG.TTAT.TGGGTAGTCA.CG.G.AGATTGATGAA.G.GTT.TTGAG.TTTTGAGG.CCATT.TTTTTATTT.AGTTTCAAGGCACTCAATCACTG.TACGAAGG.AGGAAGAAAG.ACGA.TGACGACGTGT.AC.AAAATTA.AGATTA.TTATTTGT.AC.C.CTCAATGTTTCATCTTATTCCGAAAATGCCACCCA.CTA.T.TTGT.TTTGTAAGA.CATT.TAAC.C.TTG.TCTTGAGTGGG.ATTG.TGGTT.TA.GAGATGGGAAC.GTC.ATGGTTTAAT.GA.AAGTTGGAAGT.TGTA.T.A.TTTACAATTTCC.CT.AAAC.CG.GAGGGAATCTTTTGTT.TACCTAAAAAAAGAAAGTTGT.T.ACTT.C.T.TGT.TAC.A.TTTACATCACTATTTTAT.TGCACTTAAAAGACCTGAGT.TTTTGAAACACAC.ACT.T.TTCATGAA.TAATCAGAAG.AAGTTGATGCTAT.TCTCT.TA.TTT.TTGCGCCA.TTTGGTAA.AACAT.TTGAAA.TTAG.T.TTCG.A.AATGCATG.CGATTTTC.TGTCGC.AGG.GT.CGCCG.TCGGTT.GC.TCTTC.CCCGCAGCT.AACCAAAT.TGGT.GACG.AAGCAGGCG.AGCCAGAGTCGCCATTTTTT.TCTGC.T.CGA.
JJ=   230  MV=                CGGTCTCTCGAGGA.CGCG.ACTC.ACAGTCACAT.CA.A.CAGCATGCATT.C.AGA.AAAAT.CAAAAAAC.AAATG.AATTATATG.ATAAATAAAATTAGTTGATCGAG.GAATCAAC.CTAAATTCTA.TAGT.TTATACCTTGA.CA.AAAAGAT.AGCATG.AAATCAGC.AA.A.CTCATGTAATATACCAAACATACCATAAAAGGTCC.GGT.C.AAAA.ATAGAAAAA.CACG.AAAA.A.GCA.TTATAACTAAA.TTCA.AAGTT.CA.AACATAAGACT.CAA.AGAGAAGTTA.TT.AGAGACCGAAT.ATGC.C.A.GAGGATTTGTAT.CT.TCTT.CT.TTTTTTACTATACAAC.AACAATAATCTAACCTTATTT.T.TTTT.C.A.TCT.CTT.T.ATTACATGCCATATTCAC.AACACTTCGTCACGCTAAAG.CTAAGCATATCCG.CTT.T.CATATTCC.TTTACACAAC.CACTATTTATATA.TCTCT.AT.ATT.TACCCTCT.TCTTCTTC.TTCCA.ATTTCG.TTAT.A.ATAT.A.CTTCTTTC.CCTTTTTC.AATCAA.AAG.AA.AGAAA.ATAAAC.CA.CACAC.ATTTTTAAG.GTAAAAAC.TTGA.GTTT.ATATTTTGA.TGAAGTTTGGAAAGTTACAC.ATCTT.T.TTG.
JJ=   231  MV=                TTTGAATTATCCAT.ATAC.ATTA.TGTATAGAAA.GA.A.AATAAAAACGA.A.TAT.TCACT.TGACAGAT.TAACA.TATGCTTTT.CTTTTGATTGCAGTTTGTAATCC.ACCGACAG.AGAAATTGCG.ATGT.CATAAATCTGA.AC.ACGAATT.TTCGGT.GCACTCGC.CA.A.CACCTGATCTCAACTCTCTCCAGCATATTCCCCAA.ATT.A.ACAG.TAGCTAACG.GAGA.CTTA.A.CGT.GGACTCCTCGC.AATC.CGAGT.CA.CTTTAACGTGT.ATC.AGACAGCCAA.AC.CTTACGTTGAC.CCCA.C.C.GCCGTTAGGAAT.TC.CGTC.TA.TGTCTCTTTTTCCATC.ATCCAATAAAATCTTGCCACA.T.TGAC.A.C.TTT.CGG.G.TCCGGACATATTCCAAAA.TTAAAGAGAATTTAATTTAT.TGTTTTCCTTCCA.GAA.A.AATATTAA.TATTCTTTCT.AAACTAAAAAATG.GAGTC..T.TCA.AATAGCAC.AGAAGCAG.AGACA.TAGAGC.GGGA.A.CGCG.T.TTAGTCAC.AGCTT.TC.TTCTCC.TTT.AG.CTTTT.CTCTCT.AC.ACTTG.CTTCTCTCT.CTCTCTCC.TTTG.GGTT.ATCCTTCTT.GAGATCTGTGCTTGCGAATA.GAATG.G.TGA.
JJ=   232  MV=                TAATGTAATCTCCA.AAAA.TATG.ATTGCATCAT.TC.C.CTCCAACGGCA.C.AAA.GATTC.AATAATAA.ATTAT.GAAGTTTCT.CTACAAGGAGT.CTTGCTGAAAC.ATTACACT.TATGCAGAAT.TGAA.GAAAATTACAA.AG.TCATTTA.ACCATG.CCTATCAG.AT.C.GTCCACCGATGAACAGAGTCGTCAAGATGATTGAA.GGA.A.GTGT.CGATGCTCC.TTCA.ATCG.T.GAG.AATTATACGTT.TCAA.CATTA.AA.CTTATAAAATT.TTG.TTAAAATAAA.AA.CAGAGTATGAT.TGGT.A.C.GTTGGAGCTGGA.GA.CTTT.TC.AATATTCATCTTAGCA.TTGTGCCAAAAAAAATAAGAT.C.AAAG.T.C.ATA.TCC.A.GAAATTTCAACCACTCAC.GCTTCATACCTAGACTATTG.AAAATCAGCATTT.ATT.G.CATCAGAC.AAGAATGAAT.AATTCGATTCTAA.TAACT.CG.TCA.AGAAGATG.GT.TCGTA.TGAGA.TAGTTT.GAGC.T.GATA.G.AAACATCT.CTTATCTT.CTTCTT.CCT.TC.ATTAA.CCTTTT.AA.AAAAA.ATTCCGATG.ATCTGTTT.CATT.TTGT.TTGTTTTCT.CTTTTCTCGTTTCCGTCTTC.TTACT.T.GAG.
JJ=   233  MV=                CTCCCTTCAAACTT.ACCA.GCTC.CTTTCATGTC.GA.C.ACGTGAACCTA.A.TCA.ATAAA.GATCACAC.CTTTA.AGATGCAAA.TTTCCCAACATAAACAGAGTTAC.ATACAGAA.ATCAAAATTT.AAGC.ATGGCACAATC.GA.GAAACAA.AAACCT.AAAACAGA.GT.A.AGAGTACCACAACCATAAACTTACTTGAACAGAGA.AAA.T.CTGT.AGAATCAAG.TAAC.GACG.G.CTA.AAGAGGACAAC.GAAC.GGCGA.AG.AAACGAGAGAA.CTC.ACGAGAAGTA.AA.GAGATCGTAAG.ACCA.G.A.AAAAAAGAGGAA.AT.TAGG.GT.ATTTAATTTAAACCGT.TGGTTTTGCAATTTCAGTTGG.T.TTTA.A.A.ATA.CTG.T.ACCGACCGGTTTATTACA.TGATACCTTTCGTTAACAAA.GAAAGCCAACAAC.CAC.A.CGACACGA.CACCAACAAC.CACACGACACGAC.ACGAC.CG.ATC.TATAGATT.CGGCGAGA.TCAGA.AGAAAG.CTTC.C.CGGA.G.CAACTCGG.TCGTTGTG.ACTCAT.TCC.GA.GTTAA.AAAAAA.CG.GGTTT.TCGACACCA.TGGATATG.AGTT.CAAT.GGCTGGTTC.AATCGGAGTTTCGGTAGCGT.TTTAA.A.ATT.
JJ=   234  MV=                GGTCAATAACTCTT.AAGG.ATTT.CAACTATTAT.TT.G.TCTTTAAAAAA.A.AAC.TATTT.TAGTAATA.CCACT.GGAGAAAAT.ATACTATTTTTGTCCTAAATCCT.AAACTCTA.AACCCAAAAT.TACA.CTATTTCTCCT.GA.GGAACAA.AATACT.CAAACATC.CA.T.ATTCTTGGTTTTTGGTTTTATGACCGCCGAAGCTC.AAA.G.AACC.TACTTTTCT.TCAC.TTTT.T.AGT.TTCTATCATCC.AATT.ACGTG.CT.CACTTTTAACC.TAA.AAGATTTTCA.AA.TGACCAAAATA.ACTT.A.C.ATTTTATCATCC.AA.TTAT.AA.TATTCCATGATTAAAT.CAATGTTAATTTAAAAGATTG.C.ATAT.C.G.AAG.GTG.T.GTAAAGAGCAAAATTTAA.AGTTTTAGATATTAAATCGT.ACGCTCTTATTAT.TTT.T.TCAATGGT.GTCGTTCAAT.GAGTTTTCTTGGG.GATTT.TT.CCC.TATAAATA.AAGCATTA.ACATA.ATATAG.AGGG.A.CATT.T.GTATCTTC.AAGCTTAA.CCAATA.TCA.CG.TGTCT.AAAATT.TT.CTGCT.CTTGTTTCA.CTAAAACG.TTGA.CTTT..TAGATAAT.GGAACTCAATCTAGAGGTGT.ATTTT.C.GGA.
JJ=   235  MV=                TCAAGACGATGTGG.TAAA.GAAG.AAGAAGAATA.AG.A.AGAAGATGCTA.C.AAA.TAATA.TGAACAAT.AGAGG.AAATAATGA.TGACCTAGACCACCACTATGGAG.TTTTCAAT.GGTAATTTCT.TCTT.AAACGATTTAC.GT.ACGTCAC.AAGAAA.ATCAAAAC.AA.A.ATCATTCGATTTGATTTTGAATCATGTTTTTTTGT.TAT.A.GATT.TTGAGCGAC.GAAT.GACG.T.CTC.GAAAGAAATCG.GTTC.TTGAC.AA.CACTTCTCCAA.TGA.TTTGGAAGAC.TG.TTTCTGGTAAA.TTGA.T.C.ATTTTGTGATGA.TT.TTTT.CT.ATGTGGGGTTGAGAAT.AATTTGATTTTTTGGGTAACC.T.ACAA.A.G.AAA.ATT.T.GACATTATTCACATGATT.ACGAAAGCGATATAAATCGT.ACTACATTGTCAA.AGA.T.TTGTGTAT.TTTTTTCTTT.ATTTTGATATTGA.CTTGT.CT.CTT.CGTTAAGG.TCTTTAAT.CAAAT.CTAGGG.TTTT.C.TTGA.T.CCCAAGTT.TCATTGCT.AAGCAA.TGT.AA.AGTAT.TGATTT.TG.ATTTT.GTGGTAAAT.TTGTTAGA.GAGA.AAGT.CAAGTCCTG.GAATTGAAGGCTTGAATCTC.ACCGC.G.TCT.
JJ=   236  MV=                CGAGCCACATCAAC.ATCG.CTCA.CAGAAGAACA.AC.A.ACGAGATATCA.A.AGA.AGCAT.TAAAAGAC.GAACG.ACGACGAAG.AAGGGAAGGAGAATAGAAAAATC.GATGAATC.GGAGTGCTCG.TGGA.GTTGCTGAACC.TA.GCCACAA.TATGAT.GAACAGAC.CG.G.AACAACATGTTCTTGTTAAGTACTATGTTTACTCG.TAT.T.AACG.ATACATAAA.TATA.TCAT.T.TAC.TTGATACTCAT.ATTT.TCGAT.CC.ATAATAATTAC.ACT.ACAAATCTTT.TT.AAAGATTTTAA.TGGA.A.A.TTGTTAACATTT.TA.ATAT.AA.GGCTTTTATATAATCA.AATGAAACTATAGATTCTGGT.A.GCAC.A.T.AAT.TAA.T.CTGTTAAGCTCTCTCTTT.TTTTTTTACTATGGGAAAAA.GGTCCAATGGGCT.TAG.G.CCCAATTA.TTTAAACAGA.AAAGATTCTAACT.TTCTA.AT.GGA.AAATAAAA.TTTGCGAT.CAAGC.AACTAC.TCTC.T.CTCT.C.TCTCTTTC.TTCTGCCA.TCGCCA.AAA.AC.TTGTC.TTTTGC.TT.CTTAT.TTGGTAAGC.TTGCATTT.TTCT.CTCA.CCCAATTTC.TAATTTCATGCTTATTAGAA.AGTAC.A.AAA.
JJ=   237  MV=                TGATATAGACTTTT.AAGT.CAAT.TATTACACTT.TT.T.GTATGTGTAAT.A.ATG.AATGA.TATGTTAT.TATAT.TTCGTCTTA.AAAGAAAATTAAAGTTGTACAGC.AGAAATCA.TTTGT.GTTA.GTCC.CGTATGGAATT.GG.ACAGAAT.CAAATA.TGTCTGTG.GT.G.GGTGGTGTGGCCATCACTGTCGCAACTGTTGTGTT.TGG.A.AGAA.GCAAAGTCT.TATA.AAAC.A.AAT.ATGGATTTAAT.TGAT.TGATC.CA.ACATAAAAGAA.AAG.TCAAACTCAC.TC.ACTTAAAGGAG.AACG.A.A.AAAATTGGTAAC.CG.ACAC.GT.GTCTCCGTTCGTTTAA.ATGGATTGGGTCGTCATAGTA.A.AAGC.C.A.TTT.ATA.T.CGATCGGCCCATTTGTTG.GGTCCACTGTTTACATTTTC.TGATCTGATCCTT.TAA.T.TAAAAAAC.TCATTAATTT.TAAGGACTATTCC.GCAAT.TT.ATT.GATTCTTC.TTTATCGT.GCTTC.TGATTG.TTTT.G.GTTA.A.CGGATCAA.ATTATCGA.ACGATG.ATG.GC.TTCTC.TCGCGA.CT.TCCAT.AAGTGGAAG.CTTCAGAA.TTCT.GGTT.AAATCATCT.TCGACGAGGAATGGGTTTCC.AAACA.T.CAA.
JJ=   238  MV=                TCATCTTCAAGATC.GAAG.TTAA.CAAAATCTAC.AT.A.ATTCAGCTAAA.C.ACT.AACAA.TTTGTATC.GAATT.TGTTCATTT.CTCGATAGATCTTCCGTTGGATA.CAAAATCC.AGAGGATCAA.ACAT.CAATACGCAAC.AA.AAGTTGA.GATCAA.GAACCTTC.AA.A.AAAAAAAGTCGTACCTTAGAATCGTTTGAAGAACA.GAA.C.AATC.TTGCGGAAA.GTGT.GGAG.A.AAG.AAAAGTGACGA.TGAT.GAGAA.AA.CAGTAAAGCGC.GTG.TTCTTCAATT.GC.TACCCATAATA.GTAT.T.T.ATAGAAAGCGAG.AA.AAAC.GG.ATTAAGATTTAATTAA.TTGGTAAGTAAGTTATTAATT.A.AATA.T.G.AAT.TTA.T.AATCACCGTTCGATTTCT.TATAACCTAGGGCCCACCGT.AAAACACTAATCT.CAG.T.CTCTTGAA.CGATTCTCAT.ACACACACTTGGC.ACTAA.CG.CTT.TAACTATT.TAAACTTT.TACTG.ATGAAA.AACA.A.AATG.A.AGAGGAAG.CAAGAAAG.CAAATT.TTT.TT.GTAAC.GATGCC.TA.TCAAC.AGAATTGCG.ATTGGAAC.GCCG.GGGG.AAGCTAGTC.GTCCCGATGCGATTAGAGCA.TCAAA.A.TAG.
JJ=   239  MV=                ATGACTCGAGAAAA.AGAA.AAAA.AAAAACATAT.AT.T.GAGAAATCATA.T.GAT.CTTTG.TATCTCTT.CTTAT.CATAATTTA.GGTTTGTGATAATAAGTTAGTCA.AGTGTACG.AATTGCAACT.G.AT.AATATGTGGAA.AC.ATGAAAA.TGAATA.TATATGTG.AT.T.ATGCATGTTTTTAGCAATAGTCAAGCTTTTACAAG.ATT.T.AATA.AGAAAAAGT.ATGG.CATT.C.AGC.AAAGTCCATAA.TTAA.GTTTT.CT.TCAGAAGTACC.CTT.CCATGATAGT.AC.CGATCACAATC.AAAT.A.A.TGTCTCACATGT.AC.ACAC.AC.TCAGAGCACCATAGCT.TCAACGTTTGTCAAGAAAAAA.A.TTTC.C.T.TTT.AAT.C.ATTGCCTTTTATTTTTTC.GAAAATGTCGTTTTCGCCCG.CAAATATTTATAA.CCT.T.TATATATT.TTTTTCGAAA.ACAATAAATTAAA.GATTT.GG.AAT.GTTGCTAT.ATAAATCA.ATGAT.ACTTAG.TAAT.T.CAAT.A.AGGAATAA.ACTTCGTG.AAGAGA.AAT.GA.CTCTA.GAAGCT.TT.ATCAT.CAAACGGTC.TTTTAAAC.TTTT.TGCT.CTCTGAAAC.TCTTTCACCAACTCCATTCA.ATGTT.T.CTT.
JJ=   240  MV=                TTAAAGAATTTTTG.AAAC.TTGA.GGTACCTCTT.TC.G.TTGTATGTTTG.G.GTT.TCAAG.AGAGTCTC.TTCTT.AAACAAAAA.AAAACAAACAATAGTTTACCACC.TTTGTGCA.TATTTTTGCA.CAAA.GCACTTTTCAT.CA.TCATTTC.TTTGCT.TGTCCTAA.TC.T.TATCTCATTCTCTAATCAAAAATACTTATCTGGTT.TCA.G.GCTA.TAACAATAA.CTCT.GTTT.A.GAA.ACACTTGTTAC.CAAC.AAACT.AC.TCTTTGAATGT.GTT.TACGTGGTAA.GG.ATTTGATCCCA.CAGA.A.G.AGAAATATTTGT.GA.CAGA.AG.AAAAAAACTCAGCTCT.TCAATAATCGAAGCTTATACA.G.ATTT.T.T.GGA.TTG.G.TTGATTTTGAGATTGTAA.CGAATAGTAATCAGAATTTC.ACTTAAGAAATTG.TGA.T.TGAACCCT.CTAAACCACA.GAGAGGGTTCTTG.ACGTG.GT.CCA.TAGTTCTT.CAGTGGGG.CGGCT.TGTGGC.TTCT.T.TTTC.A.TTTTTCCA.GAAAACCC.CATAAA.CCT.CT.CGCTC.TCGGGA.AT.TTGAT.TGATTCCCA.CGAGGAAA.AATC.AATC.TTCCCGGAA.AATGGCAGCTAGGTTATTGT.TCTCT.G.TAC.
JJ=   241  MV=                AATTCTCAACCATT.TATA.TCTG.TTAGAACAAT.AA.T.GTGAGTGTTAT.T.AAG.CAAAC.ATACGGAA.AAAAA.CATAAACTT.GTCACGTTTTGGAAATGTATATT.CGAGATCT.GAACACAGTT.ATGT.TTTTCGTTTAT.AC.ATCATAT.TTGTCT.CTCTATCA.AT.T.TGGGGGGAGATCGAACAGTCCAACGCTGTGCTTAT.GTT.C.GACA.GCTCTTATA.AGTT.GTTA.A.GCT.GTATCACCTTA.TGAT.CAATT.TG.CTTTCAAAATT.CTG.TTTTTTTGTT.CA.GAAATTTCATT.TCGT.A.A.AGTGAACATAAT.AA.TCAA.AC.CGTGAGGTTTTCTATC.AGATTTCGCATCTGTTTTGTT.C.TTCA.G.T.CAG.ACT.C.GAGTCTTGAGAGATCTGT.GTCGGTGATTAACGCGGCAT.AGGAGAATAAACA.AAA.C.ACGAAAAT.AAATGTTTTT.TAATATTTAAAAA.GCGTA.AC.TTT.TGACGTTT.TAAGGCCG.TAACC.CACTTA.GCTT.G.CTTC.A.CTGGAATC.AACCCGCT.AAGCTC.GTT.CT.CTACT.AGATCC.CA.TCCGA.AAAATCCTA.CTTGCTTC.CCAA.AGTT.GCAATCTTT.GAGGATCTTTGACATAACCA.TCGGT.T.TTG.
JJ=   242  MV=                AGGCGTTGAGTTTT.CTCG.GCTT.CAGATTTCTC.GA.C.CAGTACAGTTC.C.AGA.CGCCG.AGACTTTC.ACCAC.GTTTCTGAG.CGGCGGAGAGAGCATTCGTGCGG.AGGATGGA.GCCGCTAATG.GTGA.GAAACGTCCGT.GA.AACGAAG.AAGCGG.AAGACTGC.AG.A.AGCGAAGGAGACGCCATTGTCGAAGCTCCAAGTGG.ATA.A.AGTG.TGAAGTGAG.AGCT.CTCG.G.CGT.TCGTTGTTGAT.TAAA.CCCAA.TG.GCACCTTCGTA.ATT.TGTTGACAGT.TT.GAGGATAAGGA.GTTT.T.C.CGTTTAGCCCCT.TT.AAAA.CA.TAATATTTCAACTAAG.GCCCCAATATTTGATAATATA.C.TATT.A.T.ACT.TAG.A.GATTTTAGATAAAATATA.GGGGTTGTTTCATATGGGCC.TAAATCTCAGCCC.GTT.T.ACTATTTG.GGCTTCTAAG.GTATAACCCGTAC.CCGTG.TT.TTT.GTTGTTTT.ACATATCC.ACACC.GACCTG.AGAA.G.AGTC.A.AAAACGAA.AAACCTCT.CTTTTG.TCG.TT.CCTCT.GCTTTC.TT.CGATT.TGCTTCTGC.TTTCTTCG.ATTT.GCTT.CTGCTTTCA.TCGCGGTTCAGGTCACTCTT.TCTTG.G.CCG.
JJ=   243  MV=                CCAGACAAATTGCA.AACC.GAAA.TTGATCACGG.CG.A.CGCGTTTGCAC.A.AAT.TAAAT.TTCAGACA.AAGAC.GTCTGCGTG.CACATCCAGAAACATTGACTAAT.CAAAATAT.GCCACGTATG.CGAG.GATTTGGCTTC.CC.AGGGTTA.ATTTCG.TAAAATGG.AA.T.CGTGTCAAGGACCAGTAAGGTTATTATCATCATGT.ATT.T.CTCC.ACATTTATT.TAAT.GAAG.A.ATT.CTTGTGGGCTC.TACC.ACCGG.CC.CATCTGATCCA.TAC.AAAAACAGAG.AG.CAAAATCGGAA.ATGT.C.A.CTTCTACCCTAA.CT.CGCT.CG.ACGATAAATTAGTGAC.AAAACACAAAAGAAACACGTA.T.CTGA.G.C.CTA.TTT.T.CGTAGTTTTACAATAACT.GAAAAAAGAAGAAGGAAAAA.CATAAAGTACACG.CGC.G.TCAACATG.TTAACTAATT.TACATTTTTGTCC.ACGGA.TC.TTT.TTTTCTTT.TTAAGCAA.CCTTC.AGATTT.CATT.C.CATC.A.TCTTCACC.AAACCATT.TATTCA.GAC.AA.CAAAA.ATATCT.TG.CATTC.ATTTTTGTT.ACTCTCTT.AAAA.TCTC.ATTCTTTGA.TTATCTTCTCTTCCCCTGTA.ATGTA.T.CTA.
JJ=   244  MV=                CCATTAGACCACCA.TGAA.TGAT.TTCATTTATA.CT.C.ATGTATTTTAC.A.GTT.TGTTA.AGTTGATT.CATAT.ACTAATTTA.ACAACTGATAATTGTTACACATC.CATTAAGC.TTTCATCAAT.ACTT.AAATTAATAGC.AA.AAATGAA.TAATTA.ACAGCTAA.AT.A.CACCCAAATTTTACAGAAATATTCTACTCCTACAA.TTT.C.TACC.AGTCACTAC.TCTC.TAAT.T.TTG.GTATAAAAATC.ATAT.AGCTC.AC.TATATAACAGC.TAT.CAACCTGTAA.TA.TATAAATTCTG.ATAA.T.T.AATATTGGAGAA.TT.TAGT.CT.AATTAGCTAAACATTT.TATTCGTATAAAGAAACTTTT.T.TTTT.C.C.TCG.TAT.A.AATTCTAATTTTCGTTTC.GTGGTTTGAATTATACTTTT.TTTGTTTTTATAT.ATA.A.TAATTTTC.AATTCAACCG.TTTCTCCGTGTTG.AACTC.TA.GGC.CTTTTTAA.TCTATGCC.TTCAT.TTCTCA.GATT.C.TTCT.A.AAGAAAAA.TTTCGCTT.TTCTCT.CTA.CT.TCAAA.ACTTTT.GA.TAATC.TTCTTTAAA.CTTTCTTC.TTCG.ATCT.CTCTTTGTT.AACTTTCTTTCGTTACGTCT.CCTAA.T.TGA.
JJ=   245  MV=                AGCCAACGAACACA.AGAA.CGGA.GATATGAAAT.TC.A.GGGAAATAAAT.A.GAA.ACAAA.AATCAGAA.AACTA.CCTCTCCAT.TCTCGTCGAAGCGACCACCAAAG.ACCAAACG.AATCGGTAAA.GGAC.GGAGATTGCGA.GA.AAGCTTG.AAACTT.TCAGCTAG.AT.G.TCGTCGATTGGAATTTA.CTAAAAGGATTCATTTC.ATG.A.CCTT.CCACATTCT.CTTT.GCGC.G.GGA.AATTGAGGGTG.GTAG.GAACC.AA.ATTAATTAGGG.ATT.TCAGCGAAGA.CG.ATAGATAGATA.GATA.G.A.TACAGAGAGAGA.AG.AAGA.AG.AAGCTAAAGCAAAGCA.AGCACCTTTTTTTATCCGTCA.A.ATTG.A.C.CTC.TTT.T.TTATTTTTTTTTTAAAAG.CAAGACCAATCTAAAAATTG.ATGTCGTCATAAC.ATT.A.TTGACAAA.TTATATTTGA.TGCTGTAATAAAC.TTTGT.TT.AAT.TATTCTTA.TTTACTCC.AAAGT.CCAAAC.CTTT.T.TCAT.C.ATCTCCTG.GAAATGAC.ACAGAA.AGA.TC.CAAAT.CTAGGG.TT.CCGGT.GATAAGTAT.TCGACTTT.CTTT.TCCC.GGAATAAAA.AATTCACCTCCTTTCTTCTA.CATCA.A.GTC.
JJ=   246  MV=                ATACAAGTTCACAC.GATA.GACA.AAATTTTATT.TT.G.TTAAGGAGTGA.T.AAG.GGTTA.CTTTTGGG.TTTTA.TATGTCTTC.ATCGATATGAACATGTTCAACTC.GTTTTATT.TACATGGAAT.ATGT.CGTACGTACGT.CC.AAAATTT.ATAGAA.TTGTAGAA.AA.T.AAACTTCCAAAATTTTACCATTGACTTTCCTCGAA.GCT.A.TAGT.AGTTCTGAA.ATTG.GAGA.C.TTT.GAAAGATAAAA.GTAC.AAAGA.TT.GGAGTACCACT.CAA.CTCTAGCTCG.AA.GACTTTCTTTA.ATTT.C.T.GATCTTCCACGT.AG.TGAT.AG.AGATGCATGGGATGTT.TCCAGGAAATACTTCTACGGT.T.CTAT.T.C.TAC.CAA.A.TCTGGAAAAAAATAAAAT.GAAAAACAAATCATCGGAAA.TACTTACAGATTT.TAA.G.TTAATGGG.CTGGGCTTAG.ATTGTTGAATTGG.GCCTC.GT.GCT.TTATCTAT.AATTAGGC.TATTT.ACGAAA.CCCA.G.CCAA.T.GAACCTGA.GCTGAGAC.TGAGAG.ACA.TC.TCGGT.GAAGAA.GT.AGCAG.AGATGTCGA.CGGTGTAC.GTGC.TAGA.GCCGCCGAC.AAAGGGAAAGGTCATTGTAA.ATTGA.G.TCT.
JJ=   247  MV=                GAGCATGTTTGGAA.CCTT.GAAC.AACAGAAGCA.GT.T.CAAAGAGAGAT.C.AAA.TGCAG.TAACTTTA.ATAAC.CTATCAGGG.TCAAGGTC.GATGATGATGAAGT.TTCATGAG.AAGAGTGGAC.TGAG.CTTGATGAAAT.AT.GTTAATG.GCGACT.CGATTGAA.AA.A.AGATAGAGGCGCGTGGATTCGATAGAGATTGTGTC.TCA.A.TTTG.GATTGGGTG.GAGC.AAGA.T.AAG.CAAAGCGAATC.GTGT.GGCTT.GT.CCAAAGCCGTT.AAT.TCATCATCTC.TA.TACTTTATTTT.GTCT.T.T.TCTTTTGATTGG.GT.CTAT.TC.GTTACATTTTAAAACT.AATTGGACCAATTTTCAAGTT.A.TCAA.T.A.ATT.TCT.T.CTCTTTTTTCATAAATCA.ATTAAACAGATTCACACGTG.TCGTACTATGATT.GTT.T.TTGTACTG.TGTGTTGGGT.AACAGCAGATTTA.CTCTT.CT.TCC.TCTTCGTT.TGTTCGTC.TACGA.ACGACT.TGGT.A.AATT.T.TGCATCTG.ATCATCTC.TACAAC.TTC.AA.GGTGA.GTTCCT.TC.TCTTA.TGACTTATG.ATTCGATT.CGGG.TTCT.CTGAAGAAT.TTATCTTTCTGCTTTCTCGG.AATAC.C.CTA.
JJ=   248  MV=                AAACAATTTGTATA.ATTT.TCCG.AGTGAAAAGA.AA.A.TTATTTGTTAT.A.TTA.TTCAC.CCTAATTT.TCTTA.GATCTTTTC.TCTTGTAACAAATCTAAGCAAAA.GCTGGTCA.CATGGACATC.GCAT.CATACGTTACT.TA.TATAAAG.TGGAGA.AATGCATA.GC.A.AAACAATACACGTGCGAACCTTTAATGACATTTGG.TCA.C.TCAT.TTTAAGCCA.TAAA.AACC.T.TCT.TTTGCGACGAT.TCCT.ACACG.CA.AATTTCGATTT.CGA.ATTTAGTAAA.AT.ATCACTTTTGT.TTAA.A.A.CGGTTGACTTGT.TG.ACCT.TC.TTACAGTAATTGCTTT.CATACCCAATTTTATTTTATT.T.TCCT.A.T.TCG.AAG.C.TAACTTTAAGGAACTAAA.GTAGTAGTTATAATTTTGTA.AAATAACCAATTC.TGA.C.AAAAATAA.GGTATTCTAA.CACTATGACTCTA.CACTT.TA.CTT.ATTTGATT.TTAAAGAA.AGAGC..TTCGC.TATA.T.TTAG.A.CCACTGTT.CTTGAAAA.ATGAAC.AAG.AA.ACCCA.AGATTT.TG.AGCTC.TGTAAGCTT.TTTTCTCT.TGCT.CTTC.GTTCTTTTC.TTCTTGTCTTGTTTAGTTCT.TTTTT.T.TCT.
JJ=   249  MV=                AGAGAGAAATCGAC.ATAA.GGAG.CAAAATCAAA.AT.G.AAGACAATATG.T.AAA.CATCA.TCGAAGAA.TATAC.CACCCAAAA.AATCTCTAATTATCTTTATAAAA.ATCAGTTT.CTGAATTCAA.GGAA.AATAACACTAA.AC.CGTAACC.GAAATT.TTACGTGA.TT.G.TAAAGAAAACCAATAAGTGACCCTTGAAATTTCAT.TTA.T.TATA.TATTGACTT.ATTT.CAAA.A.TAT.TTCTATTAAAT.CCTT.GCCAA.AA.ATTGATAAACC.GAA.TCTAGTCGAA.CA.AACAGATTCGT.TGAT.A.A.GATATAGTACTT.TT.TTTT.TT.GTAGGGGTTGATAAGA.TAAGATATACTTTGACATAGT.A.AACC.T.T.GAT.TAT.A.T.GAAGATGATTTGCCTA.ATTACGATAATTAATTAATA.TTAAACGTCGGTC.ATT.T.ACTGCTGA.CGTCATCATT.TTACCTTAGTGGA.TAAGG.TA.TTA.TTCTCTTT.CTTCAAAA.CTCAA.ATCAAA.GAAT.C.GCAA.C.TATACATT.TCTCCAAA.ATCTCC.GAG.TT.CTACA.ATTGTG.TG.ATCAA.TCAATCTTC.TCCGATTT.CAAG.CTTC.TCGATCAAA.AGAATCATCATGGGAGGAGG.AAGAG.T.GGC.
JJ=   250  MV=                GGCGATAGGTATTC.GTGT.GTCG.AAATGGATGA.CA.T.ATCATGGTCTA.G.CTC.TTAAT.GTTACAAC.AGATT.TAACACCCT.TTAACTCCATAGTTCCATGTGGG.ATAAGGAA.CCGTGGGGTT.GGAA.GCGTAAAGGGT.TT.GATTGAG.GATGGA.GAACATTA.TA.A.TAAGCTTGAAGATTTGCAGTTGTTAGATATAGCTC.ATG.A.GTCG.TTACTAAAG.GAAT.TCTC.T.GAA.GTTTTTCAGCT.TCAG.ATGGA.AA.AGCAAACAGTA.TTC.AAATTGGAAT.GC.TGAAGGATTTT.GTGG.T.T.CTTACTTAGCTT.AC.AAGT.GA.TTTATGGGATGGTGGT.TA.TGCAGGAAACCTTTTGTG.G.ACCA.G.T.GAT.TTT.A.TTGGCAGTTTGTTAAGTT.GTTTGTTTTCTTGTAGATAT.GTGTGTGAGAGAT.TTG.A.TTTCTCTA.TTTCTCTCTC.CAAAGAAAGCTTA.TCTGC.TT.CTT.GGATTGAC.CACAAAGG.GATGG.CTCTGG.AAGC.T.GCTT.T.CTCCATGA.GTTTTTGC.TCCTTC.TCT.GT.CCCTA.AAGCAA.TC.TTCTG.TGAGAGAGA.AACTTCAT.CTTT.TCAA.CGAATCACC.TCGAGAGCAAAGGGAATTGC.GGGTG.A.TTT.
JJ=   251  MV=                ATTTTATTTTATCA.AATG.TCAC.TTTGATCAAA.AT.A.TGGATTAGATA.T.CAG.ATGAA.GCAATGCG.TATAA.TCAAAGTTG.AAAGACGCTTAATGTGATCTTAC.AAATACAT.AACGCTACCG.CTTA.TGACAAAAAAA.AT.AAATACA.TAACAC.TACCGAAA.CT.T.CACCGACTTCCAAATCAATCGTCTCCTAAAATTTT.CCA.A.TCTT.GAAATCCCT.AAAG.AACA.A.AAT.CGAATGGTGTC.CACA.AATCC.CC.CTGTGCTTCCG.ATT.TCCACCACCG.CA.ACAGCCAAGTC.CGGA.T.C.AGCCTCCGATTG.TA.ACTG.AT.GTGGTGGAATCACAAC.CTCCAACCGTCCATGCATTTG.T.CAAC.A.G.TGT.GAC.C.AAGACGGTTCGTGGTGGT.CTATCTCGTAGCCGGCCGTG.GTCAGAGCTCCTC.GAA.C.GATCTGCT.TTTCACCAAG.CTTGACTCTGTCT.TCGAG.GC.CAT.GACGCGAT.TCTGGAAG.AACTC.CTCTTA.TTTC.A.GGGT.G.AATTACGT.CTGCATCA.TCGCTC.TGA.TC.ATCAG.TTTCTC.TC.TTCCC.GCCCACCCA.TTCTCGCT.CATC.CTCC.TCCTATGCC.TCGCCGCTTCATGGCTCTTC.CTCTA.C.CGC.
JJ=   252  MV=                CGGAAAATTACTAT.GATT.TTTA.CTGGATCCGA.TC.A.AAGATCGGTTT.T.TAA.AAGTG.GGAGCTTG.ATGGG.TAATTTAGG.GAATGTCTTTGAATGAAGCAAAG.ACTGGTTT.TGCTAATAAA.GGGG.AAAGAAAAGAT.TC.CTTTTTT.CTGTTG.TTGTTGTT.TC.A.GATATTACGGAGCTTTGCTTTGCCTTTTTTTCTAA.TCT.G.TTGT.TTTTGGGGA.AACT.TGCA.T.GTG.AAGGGATTTGC.GTTG.AACGA.AT.CAGCGTGACCG.GAT.TTTCTTCTTG.CA.ACACTGTGTTG.TTGT.T.G.TTGTTGTTGTAT.TT.GTTT.AT.CTTCTCTCTGAAGTTT.ATGCGGCAAATCTGTTGAATT.A.AGTT.A.C.CGA.AAC.G.TGGTGGGGTTTTCTATGT.GAATTCTTATCGAAGTCATT.CATGGATGAGAAG.CAG.C.TAGTTTCG.TCGAGAGATG.AGTCTCTTTGGTT.ATGTT.CT.CAC.CCCTGTCG.ATCTCGGT.TTCTG.TCTCTG.TGAG.T.TAAC.T.CGAGGTTG.AGCTAAGC.TAGGGA.TTG.AA.GTTGT.TGGATT.TT.AGCGA.TGGAGGATA.TTGGGTTG.GTTA.AGCA.AGGTTGGAA.ATGGATGCAATCTCAGAAAC.ATATG.T.GAA.
JJ=   253  MV=                CCAAGAAACCATAC.CAAA.ACTT.CTTTGGTTAT.TT.A.TCTGAAACTAA.T.TCA.AAAAG.ATCTGATC.AGTAA.ACCTTTGTT.CTATTGAATCTCACATTAAGAGA.AACCCTTT.TAACTTGAGA.AGGC.ATACAGATATA.GA.GCATCAC.AAAATC.CCCGAAAC.AA.A.ACCGAACCAGTCATAACCAAGAAGGGGGAAAGCTA.CTA.G.ATGA.AGCTAGTAG.GTGG.AAGT.T.TGA.GTCATTTGGCC.TATT.ACTAC.GC.ACTAGTTATGA.TCT.TTTCTCTGAT.AC.ATTGAATACTT.TATT.A.A.AAACCATTACAT.AA.CCAA.TG.TAAAAGCAAATATTTA.AACGTTAAACAGTCCAATTCA.G.CTTT.G.A.AAA.ATC.C.TCCCAGAAGAAGAAGACT.AGTCAATATTGGTTGCGATG.GCCTTGTAGAGGC.ATT.A.TTATCTGT.TAGATAATAT.TAAACATTAATGA.GAAAG.TA.GAA.ATGCTTCT.GTATAAAT.ACCTT.CATTAC.TTGT.G.TCTT.A.TTTCATCA.CCTTCACC.TTCAAC.ATC.AA.ACATC.ACATTT.CT.TCCTC.TTTTCTCTC.TTTTTTCT.CAGT.CTTC.AAAGAGTTT.CTTAGTAACCCAAATCAATG.GCAGG.T.TAA.
JJ=   254  MV=                TAATCTAGGTATAG.TAAA.CAAA.TATCCATGAT.GC.G.GGCCATGTTCC.T.CTC.TC.CC.ATGTTACG.ATTCT.GAATATACA.AATACCTCTTGATTGATTACAAA.AAGAAAAA.AAAAAGTACG.CAAT.CATGTATATAT.TT.TATTCTA.CAACAT.GACATATA.CA.C.GGTCTAGCATCTCATAGACACAATTAAAAACGCAA.GTA.A.TATG.CGGTTGGTA.ATTG.CGTT.T.GTA.TGCAATAAATC.ACTA.ATCAG.TC.ATAATACAATA.AAA.TTTTGCTATG.TT.TTGCTTTCATA.CTAT.T.C.ACAAAATCGATA.TA.AAAA.AC.GTTAATAATTACTATT.TTCTTTTTTATTATCATAATA.T.TTCG.A.T.ATG.GAT.A.CAATTTGTTTTTGTATAT.AAACAAACTTTTAGTGTTGG.ATCCATAATTTGT.ATT.A.TACATATA.TTATAATAAT.ACTATATTAACCG.AAGGT.TG.ACG.TTAAGTCA.CGAATAAT.GTCAC.CACTTC.TCCT.C.CTCC.A.TCATCATC.ATCACCGC.GACGAC.TTT.TT.TAAGT.TCCCTT.TC.TCTCT.CTCTGAGAT.TTTCCTCA.AAAA.GTTT.TCTGATCTC.TTTTTCTCCATCAATCATCA.CACTT.C.TCA.
JJ=   255  MV=                GACTAATTTAGTTT.TTGT.TAAT.AATCAACATT.AA.G.TTATACACAAC.T.TTT.ATTTG.GCATAGCT.ATATA.TCTTTTTGA.ATTGTTATGTTAGAAGTTTGTTG.AAATGAAA.GATTACGGTT.GAAA.TGACAATAAAA.AC.AAGAAAA.GAAAAA.GAAAAATA.TC.A.AAACAACTTTTGTCGTGTTTGGGTCACTAGATTGG.GTT.T.AGGA.TTCCGATTC.TGCT.CGCC.T.CTG.GATTCTGATTC.CGCT.CACCA.CT.AATAGTGGGGT.CGT.GCCCGGTCGT.GT.AATGAGCATAA.GTTT.C.A.GTCGAATAGTTA.AA.AAGA.TG.GGGTCCAACTGTAAGA.AAATATATTCTATACGGGTCT.C.TTAA.G.A.AAA.CTG.A.GAAATTGTTTCGGAATCT.TTTTGTGTACCTTTCTTTTT.TTTTCTCTTCTTG.GTC.A.GAAAAAGA.AGTATTAGGA.ATCAATAACGCAT.ACGGT.AT.ACA.CATCAGTT.TAAAGCTT.ACATC.TGACTT.CTCT.C.TCAC.A.AAAACATC.GTGAAGAA.TGGAGG.AGT.CA.CGAGA.ATCGCC.GG.CGGAA.CACGGCTAC.TACATGCC.GGCG.GAAT.GGGATTCTC.ATGCTCAAACTTGGATCGGT.TGGCC.T.GAT.
JJ=   256  MV=                CCATCAATGAAGAA.AACA.GAAC.CACTTGCTTC.TC.C.CTATACACAAA.C.AAA.AGTCA.GATCCATG.TCATT.ACATACAAG.CAATTCCGTAAACGAGAGCAAGA.CACGAAGG.AACAAAAACG.AACC.CTATAATTCAA.GG.TGAGAAG.AAGAGC.AACAACGA.AT.A.CGTAGAAAGCTTTCATCTTTAAGAACGAGAGTCGA.CGG.A.GAGA.GAAAGAAAG.AGAT.GGAT.C.GGT.GTTATCAGACG.AGAG.ATGTT.TA.ATGGAGGAGAC.GAA.TCCAGATTTC.AG.AATCAATCAAA.GTGT.T.A.GACACAACTCCA.AA.ACGG.TG.TCGTTTGAAATTAATA.TTATCTGTTCAAAACCCGGTT.A.TTTC.A.A.TTC.CGG.T.TTAGTAAAAAGCCATATT.AAACGACAGTTGCCGACAAA.AAAAAAAAAAAAA.ACG.A.CAGTTAGT.ACAAATAGGG.GTATAATAGACAA.ATCAC.AA.AAC.TGGTTCGT.TTTTAAAG.AAGCG.GTCCCG.AATC.A.CACC.A.TTTCCATT.TCCATTTC.CAGAAG.CGG.CA.ACGAT.GGAGAC.AA.CAATC.GGAGATTCT.ATGACGAT.GATG.ATGA.CGGAGATGT.GACCGGTATGAGCTCAAGTA.GACGA.A.ACT.
JJ=   257  MV=                ACAATTAACCATCC.GAAT.CAAA.CCATGCACCC.AA.A.ACTCGAATTGA.A.ATT.TGATA.TATCTAAC.AATGA.TTGAGCTGC.CATCAGAATGAATTATTAGAAAA.TAATTTTG.TCACGGTTCC.TTCA.GACCAGAGTAA.AC.TCCAATC.ATCCGA.AACTCAAA.AC.C.CTTGCGCAAAATTTTCAATCATCATTTGGCAACTT.ATT.C.AATC.AAACCAACA.ACGA.AAAT.A.AAC.AAAAGGTTACA.TAAA.ACTAA.CC.AAGCCTATGTT.CTA.AAGCAAACGA.AA.TCAAAAAATTC.AAAC.A.A.TCAATAAGATGC.TC.CACT.AT.TTGCGGGAGAGATGGA.ACCTTTAAGCTCACAGATCTC.G.CCGC.C.A.TTC.TCA.A.TGTTTCTTCGGCTGTTTT.AAATAGTTGTGTCATTAGGG.TTTTTATTCAGGT.CTT.A.AAATCATG.GGTATAATCG.TCAATTTCACAAA.ATAAG.CC.TTT.GTCCTGGA.TAAGCTAA.ACCAG.TTTCCA.AACA.A.ATCT.T.GCTTCGAT.TCACAAAT.TATTAC.GAT.TG.CAATC.CCTAAT.TT.GGAAG.TCCCGGTTC.CTCTTTCG.ATCA.AATC.GGAGAATTT.CACGGCATGGCTACGGCTGT.TGGTG.G.CTG.
JJ=   258  MV=                TAAAAAAATTAGTC.GAAA.TAAA.TTAACTTCAA.AT.T.CTCCTCATAGA.T.TAT.TGCAA.ACATCTAT.CATGA.ATAGAATAA.TATAATATTCTTTAAGAAAACAA.TTCAAATC.AAAGAAATAT.GTTA.GATGAATATTG.TC.ATACACA.ATTCTA.TTTTATAA.TA.A.ATTTAATTCAACCATCCAAAATGTTTGAAAAAAAA.GTG.A.GCAT.TTATTGTCA.AAAA.TAGG.A.TTT.TAGATTGGAAA.CATA.AGGTG.GA.AGTGAAACTGA.TAA.AAATTGAGGA.AA.AAAATATAGAA.AGTG.A.A.AATTGAAATATT.TC.ATTT.CA.GTGGAATCAGCAATAT.TTGCGGACAATAATTTAAGAA.T.TGAG.C.T.AAA.GAA.A.GCTTATGGAATCAGCAAA.CTCCAAACTATTTTTAGAGC.ACAAGACTTAGCC.ACA.A.AATCCAAA.CTTACTTGCC.TCAGTTTCAAGCT.ATCTT.CA.TTT.TAATTTGT.GTTCAAAT.CATCT.TTTTGT.AAGA.A.AACA.A.AAATCATA.GTGTCAAA.AATGGC.AAC.GG.ATACA.ACAACT.TT.TCCTG.AAGGCGATG.CAGAAGCT.GAAC.TTAA.TCCTGGCCA.AAACAAGAATTTCGAAGTAG.ATCCT.G.TTG.
JJ=   259  MV=                GGATCCAACTACCA.AATT.CTTA.ATTAGGAGTT.TT.G.TTATGAACTGC.C.GTC.TGAGA.AGATCAAG.AGAAG.ACAAAGGTC.TCCAACAATTACTCTTATATTAT.TATGCTAG.AAACGACATG.GTGT.GGTCA.TGCAA.GT.TAATAAC.CTGAAA.ATGACAAT.CA.C.GACAAATATTAAATTTGTGTCATTTGTATAATTGA.TTT.G.ATGA.TGGAGGCTT.CTAT.CCAA.C.TGT.AGCAGCCACTG.ACAC.TGACT.TG.GTCAATTTTGG.CAA.CCATCTTTGA.AA.AATATGAAGAC.CAAA.C.T.ACTAAGAAAAAT.TA.ACAT.TT.ACACGACCATAAACGT.CATAACGAATCAATCCTTCGG.C.TACT.A.A.AAA.GGT.G.ACAACTTTATTTTTTAAT.AGGCGCAAATGTAGACAATT.ATTGTTTATAAGA.ATA.C.TAACGGGC.TTTGAAATGG.ACCGAAATAGGCC.CAAGA.GG.GGT.TTAAATGA.AGATAAAC.CCTAA.GCTGAA.CAAA.C.CTTC.T.TTCCTCAT.GTGCGTCG.GCTTCG.CTT.CT.GGAAG.ATTCTG.AA.AATCA.CCGATTTCG.ATGGCGAC.TCGG.CTCA.AGGAGATTG.TGAAGAAGTACGGAAAAGTC.GCGCT.T.GGT.
JJ=   260  MV=                AGACTGGATCAGAA.GGAA.GCAA.ATTTTGGTTG.CA.A.ACTTTCGACTT.A.CAG.TAACA.GTTTCTCA.TACAA.CTACCAGCA.AAGAAGCTTTTTAGCAATACAGT.TTCATACA.TCATCAATGA.TGGT.AATTTTGTCCC.TT.GAGAATA.GTCCAT.GACCAGAA.GG.A.ACAATGGTTTCACCTGTAAAGCTATTCCATCAGTA.CCA.C.AAGA.GCTATATGA.TGAT.TCAG.G.ACC.ATGGAGGAAAG.TCTA.ATGGC.CA.CATTAGCTCGC.TTC.CTCAGTTGTC.TT.CCATGTCCATA.AGCT.A.C.ACCTTTATACAA.AA.CGAT.AT.CCGTGAAGCTCCCTGA.AAATAGAGATAGCCACACAAT.A.GACA.T.C.GAA.GTT.T.TTAGTTGATTTCCTGTTG.AGAGCTTGAGACCAAAACAA.TTTTAGTCAACGC.ATG.T.TTTTTTAT.TTTTATTTTA.CGGAAAAAAATGG.AATAG.TA.AAT.GATGATTG.TTTTTCTC.TCTTC.CGATTG.AATC.A.CGAG.A.TTGACCAA.AAAAGGAA.AATGGA.AGA.CC.TCTGG.TTCATC.TT.CTTCT.CCTTCCTCA.CAGCTACT.TTAA.TCTT.CTTCATCAC.CAAGAAGTTCCTGTGGAGTC.TAAAT.T.CTT.
JJ=   261  MV=                CAAAATAAGAAGAA.TTGG.TACA.ATCACAGCAT.AC.A.TACACAATAGC.T.ATC.TCTAA.CCAAATTG.GCACA.GTCAAAGTC.ACAACCTTTAAGACCTCAAAAAC.CAATTGAG.GACATACCCG.ATTC.AAGGAATTAGA.AA.TCAGGAA.ATGGGT.AGTTAGAT.TC.G.TGAAAGAAGGATTAAGAATCAGAAAAGTCGCAGAT.AAT.A.ACAG.AGGAAGAGG.GAGA.GAGA.G.AGA.GAGAGAGAGAC.CTTT.AACGA.AA.AGCGTAGAGGA.GAA.AGATCTGGAG.AA.GAGGAGAGGAG.TGAA.G.G.AGCGATAAAGGA.AC.TGGG.TG.AGCATTTCTTTTGAAG.CCGTGGCTGTTGCCGCGATCT.C.ACCG.C.C.GGC.GAA.A.TCACACTCTATGAACTTT.ATTCTCGCTGTTGTTCTTCC.GTTCCATTTACCA.TAT.A.ATAAACCA.AATTTAAGTC.CACGTCAGCAATT.CTAAC.CA.CAC.TGTAAAAA.AACAAAAC.ATCAT.CGCTCC.CTGA.G.AGCA.A.AACCCTAA.TCGTCGAT.TCTGCT.ACA.TT.CTTCC.GGATTC.TC.AGCTG.CTGAAATCT.CCGGTGAG.TGTT.CCCA.CACTCTGTC.AATTTTGGTTATTAAAATTT.TGTTT.C.ATT.
JJ=   262  MV=                GGTATCAAACTACA.TCGA.TGAA.CAAGTAACCA.AC.T.TTACGATACAT.A.GAG.ACCAA.TTCATCAA.AACAA.AATATGAAG.AGAGTAACAGAATATAGAACCTG.CGCAAGAT.CTGGATAAGT.GGTT.CACTGATCTTC.TT.ATCGAAC.CAAACT.TTCAATCT.AC.C.TTTCGAAATCGCCATAAGAATTGTTCAACAAATTC.GAT.G.AATT.TCTCAGCAA.GTTA.GAGA.C.GAA.GAACACTTCCA.ACAA.GTAAT.TG.AATCAAGACTT.GAA.GTTGTATGAT.GT.TTACTGACACC.TGAA.G.A.ACTCAAATCGGT.TT.CTCT.TA.TCTCCACCGCTAAAAG.GAACCCGAACCGGGTTCGGGT.A.AACG.G.G.TTA.AAA.C.AATTATAATGGGCTTTTA.CGTGTTTTTTTAATTGGGCT.TTATAAAGTCCAT.ATC.A.CTAAACCG.GGTCGACCCG.GTCGTAATTTCTT.CCCTC.TT.CTT.CTAGATGC.TACTATTA.TCGTT.CTCCCG.CTAG.T.TTCA.A.AAATTTGT.CACCATTT.CGAAAT.CTC.TC.AGAAG.GCGAGA.GC.TCGCG.TAAAGATTT.TTCTCCGA.TCTT.CAAA.TTCGTGTGA.AGAACTGATTCAAAACTTCT.AAAAA.T.TTA.
JJ=   263  MV=                AGAATTAAGAAAAA.AAAA.ACAA.GCGAATTACA.AG.T.TCAAATTAATC.T.ATG.CGATC.AAATGCTA.CTTCT.CAGCTGCTA.GTTACTAGAAATCATCAATATAC.TATATAAG.TAAAATCAAT.GAGC.TCGTGAAAAAG.AA.GAATCAT.ATTGTG.GCTTAATG.GA.G.ATGTTTAAGGCTATAAATACATGATTTTATATACA.ATA.A.AAAT.ACTTCCAAT.CTAA.TCAA.T.TTT.AAATGAATATA.GACT.AAATA.AA.TCTAACTGTTG.GTA.TTGATTCTTT.AA.TCGATTTAAAT.TATA.T.T.ATTTCTTCTTAT.AA.TTTA.TC.GAATACAAGAAATATT.CATAAACTTTTTTAATATATA.C.AAAT.C.T.TTG.AGT.T.TGTTAAGATTTGCCTTCA.TAAACATATATGTAAAGTTC.AACTAGTATTACA.TTT.T.AGTATTTG.TACAAAAATA.ACATGTGAATTTT.TTTTT.CT.AGT.CTTGGTGA.CTTAAAAA.GCTCC.TAGGCA.CCGA.A.ATCG.A.GACACTCT.CGACAACC.ATGCTC.TCT.GA.CGCCG.GGGGTG.GT.TCCGA.TTGCCGGCG.TCGGGACT.TATC.AACT.CCCATCAAC.CTTCATGTGTTCTATATAAG.CTTTA.T.CTT.
JJ=   264  MV=                ATGAAGAACAAGCA.TACA.TTTC.TTGCTGCTAA.TT.G.GCTTTTGGTAG.G.GAG.GGAAT.ACTTAACA.AGGAA.GAAAAATTG.TAGGCTCTAGCTCCTTTTCACAG.GTTTGGTT..ATCTTACTT.GTGT.ATTGTTACATT.CT.TAATTGA.TTTTGT.TATTGTTT.AA.A.GGAAACATCCAAGTGATTTAAGATAGTGGTAAGGA.AAG.T.AGTA.GGCTTGCTA.ATAC.ACTC.A.GTC.ACAAAAGGTAC.ACTG.TCCTC.TG.CTTTTAAAATG.GCT.TAAAATATAT.GT.AGTTAAGGGAG.CTTG.T.G.AGGTCCCCAATG.GT.TTGC.TG.CATGAAAATTCACAAA.TCAAAGCAAAGAAAAAGGTAC.T.CAAC.G.G.GCC.CAT.A.TGTTACATAAAGATATGT.TTTTTCTTAACTTTCACTTG.CTCTTGCCTCCTC.TCT.C.TCTCTCTA.CGTGGACACC.TACGTATGTATAT.TGTTG.CT.TTG.TGTTGCTT.CATCTTTA.AATAG.GGCCAA.TCAC.G.GATT.T.GTCTTCCA.AGGTATAT.AAAAAC.AAC.CT.AAATG.CTTGTT.TT.TTGCT.TCCCATTTC.GCTTTCCC.CTTT.TTTG.AGCCTCTTC.TGTCCAAAGATATCTCTCTC.TATTT.A.TGT.
JJ=   265  MV=                AGACAAAGTAAATA.AAGC.AAGA.CACAACCATA.AA.T.TAATCGAGCAA.T.ATT.GTACT.ATCTTGGT.GTAAT.GTATGGAAC.TAATTACCGACTACGGAGATCAT.AACACATT.TATTAATACA.TAAT.TACGTTTTAAA.AA.ACGAGAA.TGACGA.AAAGTTGG.TC.C.AACACTCCAACTACATATAACTAATATCAAGCTTT.AAA.T.ACTT.GAATGACGT.GTTG.ACGA.A.ACA.AATATTTATCA.ATAC.AATTG.CG.TAACCATAATA.ATA.ATTCAATAGG.AC.TTTTATTAATC.GTGT.G.A.TTACAAATTTTA.CA.CACA.CG.TTGAATATTCGACAAA.TATGACTTGATGTGGTCCTAC.T.TCGA.T.G.ACT.TCT.A.CGTTGACTTTTGCTGTTT.GAGGTAGAGAAGGAAAATTA.CCTGCCATCTTTT.TTT.T.ACTATAAT.TAAATAAAAT.AAAATAAAAACTT.TACTT.TA.TTA.TATTTTCG.GGAAAATA.AATTG.ACTTCA.AAGT.T.TCAT.CATCATACAA.AGGAGAAA.ACTTTG.AAG.CT.TCTTA.CTTTCT.TT.ACTTC.ACGATCCTT.CTTTTGCC.TAAT.TTCT.CGGTTTCAT.TTCCAAAATTCTCTTTTGAT.TCTTT.C.TTA.
JJ=   266  MV=                AGTCAAAGACCATT.GACG.AAGA.TACAGAGACA.GA.A.GCAAGAATCTT.T.GGA.GATAC.AATACCTA.GAAAG.AACAGAACT.CACCGATCATCTTCTTCTTCTAA.CAAGACGA.TAACACCATG.GACG.CGTGTGATCGA.AC.AACAGAG.ATCATC.TGAACTAC.AA.A.ACCCTAACCCGGAATCTGAACCTTCTTCTTCCTCT.TGC.G.TTAC.CCACTTCAA.GAAA.CGTC.G.CCA.CATGGACAAAG.AAGA.GAGTA.CT.CGCAAGAGACT.CAA.AATCGATAGT.CC.TTTAGAGGTGG.AACC.A.A.TTCAAACATCAC.CA.CCGG.AA.TGGCTTTTGAAAGTAA.TGAAGAGAGAAGAGAACAGCT.A.CAAT.C.C.AAA.ATT.G.ATCTCAACGAGAAAACTC.TATAAGACTGATCTCGCTAG.TCTTCAAGCACGT.CTC.T.CAGTACCT.TTTAAACAAG.TGAAAAGTCCAGA.CTTTT.TA.ACA.GAGGAAGA.AACAAGAA.TCATA.AAGGAA.CAAG.C.TTTC.T.TCCTCTAA.ACTCTTTG.GTCAAT.TCC.TT.CTTCT.TTCTAT.TC.GATTG.TGATAAGAT.CTTTCTAG.AGAT.CTAA.TCAGAACCT.TGTGCCGCGGATTTGGAGAA.ACATC.A.TCT.
JJ=   267  MV=                TCGTGGAACCATCC.TTCA.TTTC.CATTCCCTTA.TG.G.TAAGATTGTGG.T.ATT.TCATG.ATTCTCAA.ATAAA.GTTTGACAA.AGATAGACTGATCGAAAAGGTGG.AGCCTCTT.GTTAACATGG.GACA.GATTAGTTGTG.TC.GCCGCTG.AATTCC.ATGATCTC.AC.T.GATGGCAGACTCAATAATGGTTATGGTATTGAATG.AAG.C.TCTC.ACGTCCATG.TTCT.GTTG.A.GGC.TTACAAGACTG.TTCT.AGTTG.GT.GGGGAAGTTGT.CCG.AACCGGAACA.TA.ATCCAAACCGA.ACTG.A.A.TTAAATTTTTAA.AA.TTAA.AC.CGAACTGTCCGACCAC.TACAAAGTTTTTTCGAATTTG.C.ACAT.T.A.AAT.TAA.T.TAATTTTTGTGGCATTTT.GCGATCAGTTAACGAGTGGA.TATGAGGTAGCAA.ACG.T.AGAAAGGA.CTCGAGAAGT.CATGGCTTCTGCT.TAATC.TC.CTC.TTCCTTAA.AAACCAGA.AGATC.CTTTGT.TCCA.C.GTTT.C.TCGTTTGT.AGCTTCTT.CTCTCT.CAG.AA.TTCAA.TTCGAA.TT.TTGAC.AAGTCTTGA.CGAAGAAG.AAGA.AACA.GAGCTGCTT.CAATGGCTTCTAACTCATTA.CTACG.T.TCA.
JJ=   268  MV=                TTTAATTATGGCCT.TAGA.ACCT.TCACTATATT.TG.A.ACACAAACGTG.A.ACC.AATTA.AACCAAGT.GGTAT.ACCAAATTT.TTGGAAATATTACTCAAATAAAA.ATGAGAAT.ATTTGAGCTA.CTTG.AAAAGAAATTT.AT.TGATCGA.AACACT.ATAATTGT.TC.G.AATAAAAATTATTTTCCAATAAACCAAAAAATAAA.TAG.G.TAAA.ATTTGAAAT.TAAT.TATT.A.AAT.TTGTAGTAAAT.GAAT.AGGCA.AG.TAAATTTCATC.TAT.AACCTTAGAT.TT.TTGTTAATTTC.AGGG.C.C.GAGCTATAATTT.AG.AAAA.CT.TAATTTCTTTGGTTCA.ATGTTATTGGTCAACCATACT.T.TTCG.A.C.AAG.AAA.C.TCTCTTTTGGTCAAAAGT.TTAATTGCTTCACGTTTGTG.TTTAAATTTAGCT.AAG.G.CCACAAAT.AGATTATTTG.ATAATTATTATAA.TATTT.TC.TAC.ACAAAATA.ATTATAAA.TATCT.CAAACT.CATG.G.CCTC.A.TTACTCAA.AACAGTTA.TCTTAG.ATC.TA.AGAAA.AATGAA.TC.ACCTC.ATAATTTTT.ACGTTAGT.TATT.GCCA.TTCATTTTT.CGTTCAATGAAGCTTGCAAC.ACACC.A.AAT.
JJ=   269  MV=                TGTGCTTCAGAGAT.TTTC.TCGA.TGGAACAAAC.CG.A.CGTTGTTTAAG.C.TCT.CTTAA.CTCAGTTA.CCATC.CTCTCCAAG.AATTATCATTGTTAGCTTTTGGT.TTTCTCCT.TATTATTGTC.ACTA.TAGCTTGTCAA.CA.ATACCTT.ATTAGT.TATTACCT.TA.C.CTCGACAGAATCAAAGCATCTTCCTCAGTCATATC.ATA.A.CCCT.TTCTTTATC.TCTG.AGCA.A.TTT.TATCATTACAA.ATAT.CTTCG.TA.ATGTATTAATC.AAT.AGAAAGAGAA.GC.AGCCATGAATT.TTGT.C.G.AAGCTATTACAA.AG.GATA.TG.AAAATGATTCCATGGC.TGGACTGTTGAGAAAGTTGGA.A.ACTT.T.C.GCA.TCT.T.AATCCTTGAAAGTTGAAA.GCTTTAGTGTCAAAAGACAA.GTTTCATATCTCA.AAC.G.TCGTCACG.TGGCAGAGTC.AAAGGTCAAACCT.TTTTC.TC.CCA.AAAACTTT.CCTAAATT.CTCCA.AAATCA.CACT.C.TCAG.C.GAAGGAGA.AGAAAAAA.CTAGAT.TGG.CG.AGAAA.ATGTCT.TC.CGTTG.CAGCTATGG.TTTTCAGA.GGAG.CTAG.ATCGCTTCT.AGCTCCTGCTTCTCGAGCCA.CCTCT.T.CTC.
JJ=   270  MV=                TCTATTATACTCAC.ACAA.GATG.AAATCTTTCC.CA.C.TTTCAATATCA.C.GTA.ACACC.TGTCATTA.CATCA.CCAAACCAA.ACATTGGGAGATAAGCACGACTA.AGGCAACA.AAATCACATT.TTCA.AATCTCGATAA.AG.ATAGAAA.ATACCT.GAAGAGGG.AG.A.TCGACTTGAGAGAGAAGATCGGAAGAATGTTGAGG.AAT.G.AGGC.TTAGAAGAG.CAGA.TAGA.G.CCG.TCTCCGACTGC.TTCG.GCGGC.AT.TCTCCGGAGAA.GTC.CCAAAGCTGC.CT.CCATTTTTTTC.CAAC.C.T.CGCCGGAGAAAA.AA.AACA.CT.TCTCCTCTGAGAAGAC.GAACTAAAAGGTAACAACCGA.A.TAAC.C.A.ATC.TCT.T.ATTGTCTATTATACCCTT.TAGGCCCATCATAAGGCCCA.AACATTACGAGGC.CTT.T.TACTAAGC.GACGTCGTTA.TGAACAGAATATT.TATTT.TT.TGC.TTTCCTGG.GATTATAA.ATCTT.TTTTTC.CATC.G.GACG.G.TGAATTGT.TAGTCATG.TCATCG.ATG.AC.GGAGA.AGGAGA.AG.GAGAG.AGATCCACC.ACCACCAC.ATCA.AGAG.ATTGAAGAG.ACTACTCCGTTGCTCGAAAA.TTCTC.A.ACG.
JJ=   271  MV=                GTTATAAATGTTTA.ATGT.ATGT.ATATTGCTAT.GA.G.TACATTTTGTA.G.GTC.ACTGA.CTCACTAG.ATATA.AAATCTTAA.GCGTATATTTATTTAAAAAGTAG.TGTTGAAT.TTTTTTGGGT.CACG.GTTGTCCAAAA.TA.CTGCGAT.CTGAAT.CCAATCCT.TA.T.TTGATTAGACTCAAGAATGATTTAGAAAAACCTGA.ATTAC.TTGT.ATTCTTATA.TCCA.TTAT.T.AAA.CCGACATTTGA.CCCG.AAATG.CG.TCAGACTAAGA.TTG.TACCGGGAAG.GA.AATGTGAAAAA.AGCA.A.C.TTGTAAAAAAAG.CC.TGTG.TG.ACAGCTCTGTAACTTG.TAAGCGTCAACGAGGTCAACT.G.TTTC.G.G.TTT.AGT.T.GTTACCGGTAATTTGGTT.TATAATGGATTTTGATCGGT.GTGATTTATGATC.CGG.T.TTTGGTGC.GTTGTGTAGA.TTGTCCCGAACCG.ATCTC.AT.CTT.CTACCTTT.CAACAACT.TAAGC.AAGGAA.ACGA.A.GTCG.T.TTCATATC.TGTTCTTC.CGCCCA.AAT.CT.CAAAC.ACTAGT.AA.GTAAA.TTCGAAGGG.AGTCTTGG.ATCT.CTCT.GATCTCGAT.CCAGATTCTCTCTACTTCTC.TTATC.T.TAT.
JJ=   272  MV=                TAACATATCGGTAT.ACAC.TGAA.TTAATTGTGT.AA.C.CACCATTTGTA.A.ATT.ATAGT.ATCAACTT.TTAGA.TTTATCATC.CGATATCTTTAATCACAAAAAAT.AATAAACG.TTATCACAGG.TTAC.TCAAATCACAT.GG.ACGTTCC.AAACGA.ACACATGG.GC.T.TTGCATATTACCACAAAGAAGAAAAGAACAAAAAT.CGA.A.TTGC.ATTACACGT.ATAG.TCCA.A.AAA.TGCATTATTTG.CTTA.CGGTT.TA.AATTAAGTTAG.GGA.TAAGCTTGTC.TT.TCTCCACTTAA.TTAA.T.A.TTTTTTGCATGT.TG.TGCA.AA.CTGATGTTTCTTAACA.GGTTGTAAGATCAATCAATAC.A.TAAT.A.A.TTA.TAA.T.AATAATCATTCATCATGA.ATTATTTCATCTAATATTTA.ATTCATTTGGTTG.CCT.C.TCGTCAGT.TTGTAATGAA.AACATACAACACC.AATAT.CA.CAA.TCTTTGCC.CTATAAAA.ACCCT.AAGACC.ATCT.C.CACA.T.TCTTCACA.CAACACAC.CTCAAG.CTT.TA.TAACT.TCTAAA.AC.AAACT.CTTATAACT.TTTTACTT.CCTC.CTCC.ATGGCTTAT.TCTAAGATTGCTCTTCTCCT.CATCT.T.CGC.
JJ=   273  MV=                ATCTTCTTCTGCAA.AATC.GTCA.GTGCCTTGTC.TA.A.ATCATTGGAGA.A.CAC.CTTCA.CTCTTATC.CCTCG.CTCTTGCTG.CAACTGCTGGTTTAGACTCGGAC.GAGTCACC.AACCCCGTAA.CTCG.CTTCGCTATCG.TG.TTCATCT.CTTTTA.CTTGTTTT.CT.G.AAAAAGTATGTTTCTGAAAACGTAAATGAGATTGA.CGA.G.AGAC.AGTGATAGG.ATCT.GAAT.T.CGA.CTTACCGGTCG.GAAT.CTCGC.CG.GAGAGAATCAA.AGA.GCCAATTTGA.GT.GATGATGGAGA.ATGT.C.T.AGGTTAAAAAAG.AG.GCGA.TG.GAGGAAATGAGATAAA.AACCAGAGAATTTACTAATAT.A.GGGG.T.G.GTT.ATG.T.AAGTTTTATGAGATATAG.GGATGTTTTTGTAAATATCC.TTAAATCTAATCT.TCT.G.TTTGATTC.AGAGAGTATT.GACTTTAAAGAAG.AACAT.TC.AAG.CCTTTCAA.AAAAAAAA.AGCTT.CTTTAA.TTTC.T.CTCT.C.TCTCTGTG.GAGTGTTC.GAATCT.CCA.AG.CTCTC.TCTCAA.AT.GGCAG.CGTCCACAT.AGTAGAGC.TGAA.GAAG.CACTGTATC.TATCTACAGAGAAAGTGAAG.AGGAA.G.ATT.
JJ=   274  MV=                TTACGATTTCATCA.TTTC.AATT.GAAAGGTTAT.AT.A.TAATTTAGAAA.G.ATA.TCTCT.ACTGATAT.TCGAT.GTTTTTGCG.ATTTTACAGCCTCTGTTTGTGGT.TCAACCGT.AGAATCGGCA.CCAT.GAGAAATGGAG.AA.AAGAAGC.TCTACT.AAATTCAT.TC.T.CTGTGCTTTGGTAATACAAAATTTGCTGAGACTTC.TAA.A.AACG.TTTCCCCTT.CGCT.GTCA.C.TGT.TAAAGTCTGTT.AGGT.TTGTT.AG.TTTGGTGAGGA.AGA.ATTGAGTTTT.CT.TTAGTTTCTCT.ATTC.G.T.TAAAAAAAAAAA.GA.TGAG.AC.ATTTTTTTCCATAAGC.TCTGTTTTTATTTCTTTCCTA.T.ATAC.A.C.GAA.CTC.T.TCTTGTTCTGTTCTATTT.GCAAATTATCCAATTTCAGA.ATACAAGCCCAAC.GTC.A.ATATGGGC.TGAATAAGGG.CCCATTTTGTATG.ATAGT.TA.ATG.AAGAATTT.AATAAATA.TCTGA.GAAAGA.AACG.G.ATTG.T.TTGTTAAC.AGAGGCAA.CTACAA.CCG.CC.TTTCT.TCTTCT.TC.CTCAT.AGCAATCGA.AAACGCTT.TCGC.ACTT.TCTCTTGCT.TTGACAATTTCTGTTTTTAT.TCAAT.G.GCT.
JJ=   275  MV=                TGGGCTCATTTAGG.ACTT.AAAA.ATGTTTCTTG.TA.A.TCTCAATGTTC.G.TGG.GGTTT.TTGGTTTT.CTAGC.CCATGTGTG.GGTTGATTAACTTTCTAAAAGAT.TTTACTCT.TATGGGATTT.TTTA.AAATTAAAGCC.AA.TGACTAA.CTTGTT.GGATTATG.AT.T.TATAACCTATTGGTGCATAATTATGATGTGTGAAC.AAG.T.TTTT.AAGGAATCT.TGGC.GAAT.G.ACA.AAACTTTGGAA.AGAA.GAGAA.GA.ATAAGGAACTC.CAA.AACCACCGAT.GC.TTCCTCTCCTC.TCTC.G.A.ATCTTCTACCGA.AG.CAGA.TT.CCTATACTTTTGTCAA.CACTTTTTAAGTGTTTTGCGT.T.TCCA.A.T.GTA.CTT.T.GAAGATTATTCTCAAAAC.TCCATAAAATTCTTACTGAA.ACAGAGAATTTTT.TTT.T.TTAATTTT.AATCTAAGAA.TTATCTTGAAGCT.GTGTT.CT.TTG.GCAAATAT.AAATACAC.GTCGA.CTAGGA.CAAC.A.CTTG.C.GCTCTAAA.GATTGCAA.ATCCGT.GTT.CT.ATCTC.TCTCAA.CA.ATTAT.TTCCCCTGC.TTCCAAAG.CTTT.GACA.ACATTTCTA.TTCAAAAACTTTAGTTTTGA.GTTTT.T.TGG.
JJ=   276  MV=                ATCAAATAAAAAGC.CGAT.AAAT.CACTAATACC.TA.A.GACCCATTCAC.A.TTG.TGCAC.ATCAGGAA.GATCA.AAATTAGCC.TAGTGAGAGCGAAGAACTAGATC.AACACAAG.CTCCCGAAAC.ATGG.TAAAATCATCA.AC.AACTGAA.TTTTAT.TTTACATC.GA.T.TGAGAAACAAGAAAAATAAGATTCCAAAAATACTT.ACA.G.ACTC.TGAAGATCT.TGAG.AAGA.A.TTA.ATGAAAGATCA.AAGC.TTTGG.CT.TTTGCACACTC.CGT.CTTCGATTCG.AT.CGTTCTCAGGA.AAAA.G.G.AAAAAAAAAAAA.AC.TTCT.AA.AGTGTATTTCCGAAAC.TACCCTTACTCAAGTCTTCAC.G.CGCT.T.G.ATC.AAT.C.GAACGGGTTTGAAGTAAT.CCACGTGGCGGAATCTGGAT.GCAACAGTGATAA.AAG.T.CAAACAAA.CGGACGGTTT.CTGTTGCATCTTT.AGTTG.AC.CCT.CGTATCTT.CTTTAATC.AAGAA.CACAAC.AGGT.C.TTAA.A.AACTTGCG.ATCGAGAC.AAAGAA.AAA.AG.TTGCT.GGAGAT.TT.TGAAG.ATGACCGAA.CCAAAGAG.GTAA.ATAA.ATTTTATTG.TTTTGATTGTTTTCTCTTAG.TTTGA.A.TTC.
JJ=   277  MV=                CAAGCTTGCGGAAA.TCAA.GTGA.AGACGTGGAG.TA.T.CCGACACGTAC.C.CTA.AGTTG.CTGTCTAC.TGGGT.CGGTACTCC.GATAAAGATCCTTGTTATTGGGC.CAGTCTTA.TTTCGGACTC.TTTC.CATTCTTCTTC.GG.ATAACAT.TGGTTT.AATATATT.TT.G.TTCATTGGTCATGGAGGATTCAATGCAACTAACCA.AAG.T.TTAT.CATTAGCTT.TGTT.TCAA.T.GAA.TCAATAGGAGA.AAAT.TTTCT.TT.GATGCCCTACA.CAT.AACTAAGGAC.GT.GATAAAAAATG.GCCG.A.C.ATGATAGAAGAG.AA.GAGA.CA.GAGAAATACTCTTCAT.TCTTTAAGGTCTCTCGTTCAA.T.AATA.T.G.ACT.CGT.C.GTCGGTCAATATCTTCAA.GCGTGGGAACCGAATATTGT.CGCACGTGCCAGA.ATT.A.CATGACAA.CAATGATACT.TTTTTTTTTTTTT.TTTTT.TG.TTC.TCACTCAT.TTTCAAGT.TACAG.TCTTTC.TCTG.A.ATTT.A.TTATCACA.CAAACAAA.ATCTCT.TCT.AA.TGTCC.TGAAGA.CG.CAAAC.ATTCT.CGA.TTCCACGT.CTTT.TTGC.TTTTCCACA.GAAACCCAATTTCTCGGATC.TGGGA.T.CTA.
JJ=   278  MV=                ACCTTTTTACAAGC.AGAG.ATAG.GATGATGAAT.CA.T.AGGTTGACCAG.C.CAA.AGGAA.TCAATGGT.TTCGG.TGTATTGAA.CGATAACGGGCGAAATCGAGTTC.CTAAACCA.ATCCACATTA.GCAA.AAACCCAAAAC.CA.AAATCAA.AAATTC.ATGTTTTG.AA.A.ATAGAATTTGAGATCCAAAAGAGAATGTTATACCT.TTG.G.TCGG.ACCACCAAC.CATG.ATCA.C.AGC.GACGACTTTCT.CCTC.CGACA.TG.TCGAGATTCAA.TAA.AACCTAGATT.CG.TTAAAGTTAAA.CACA.C.G.ACGATGATCTGA.TT.TTGT.AT.TGAAAGGTCGTATCTT.TGTAGTCGGATATTCTCAAGT.T.TTTT.G.A.ACT.AAA.G.TTGAAAAACAGAGTAATC.AGAATGGAGCCTAATAAAAC.GTCTTTTTTAATT.CCG.T.TTTGTTTT.TGCGTTTGTT.AGCGTTTTATAAT.TGCGT.TT.GTG.AATGACCA.AACTTTAT.GAATC.TTCTTC.TATA.G.CTTC.T.CTCTCTGA.ACTTCATC.AATGTA.AAT.TT.CAATC.TTTTCT.TC.ATTAA.TGTGTTCCG.TTTGATTT.TGTT.TCTT.CAGTGAAAT.GAAATTGAGATTGGTTTCTG.ATTTT.A.TCT.
JJ=   279  MV=                TGTTTGTCAACGGT.AGCT.CAGA.CACATTTGAC.AG.A.CCTGGCATGTC.T.TTG.GTCAC.ACTCAACC.TGCAA.AAAAAAAAA.ACATAAAAGAAACAAAACGATAA.CGACCATT.AATTTTTTAA.TTAG.ACCTAATTTAT.TG.ATCTAAT.ACAAAA.GAAAGGAA.AA.A.CAGAGGTCGTTTAAACGTCTACAAAAAACATTACT.GCA.G.TGAT.TTATTGTCA.TTTA.TGTA.A.CGC.AAATATAGTTG.ACTC.TGATA.AA.ATTGTTACAAC.TAG.TATTCATAAG.TC.ATAACCTTATA.ATTA.A.T.TAATTATCTTTC.TG.TAAA.TT.AGCTGTCAAATTAAAT.ACATAAGATTCTCTTTTAACT.T.TTTT.G.T.CAA.AAA.G.GAAATATTCCAATTAGTA.ACTTTTCTTTTTTTCCTTTT.TCTCTGCAATTAT.GAC.C.ATTTTCTC.TCTCTTAGCC.GGCTCTAGAGAGA.GAAGA.AA.GAC.AGAGCTGA.AACTCTTG.TAAAC.CAAAAA.ACAC.A.AAAG.T.CTCTTTGT.TCAAACAC.TCGTTT.ACG.CG.TAGCC.GAAATA.AA.TTTTC.CAAAAACCC.ATATCCGA.AAAA.GTCG.ATATATTTA.TTGAATTTTTGGAACCAAGG.AGACG.A.AGG.
JJ=   280  MV=                GTGATATCAGCGTG.TGCT.AAAG.CAGATGATCT.GA.T.AGAGATGGAAA.G.AGT.GTACA.TAAGAATG.AAGGA.GAGACAATG.CGTATGCGATTCAAGAACGTTTG.AGATCATG.GTCGAGGCGT.ATGA.AAAAGAAGGTA.TG.AATGATA.AGATCT.ATTACTTG.GA.A.CAAGAGAGGCAAAAGCTTATGGATCGCACTGTTGC.TAC.A..AAA.GAGATGGAG.AATC.TTCC.G.GCA.GGATGATTGCG.GTTT.GTGTG.TG.AATCTCTCTCT.CTC.TCTCTCTGCA.AG.GAGAGATCGAT.GTCT.C.A.CTTGAAAGAGTA.GA.ATAA.AA.GAGTTTGTAATACACT.TGATTGTTCTTGCAGCTATGC.G.TGTT.A.T.ATA.TTT.T.GATGGGCCCAAAATTATG.AATAGAGGCCCATAGATAAA.CTGTGACGTGCAC.AAG.A.AATCGGAC.AAGTCCAAAA.AGTGGATAAGTGC.GTGTC.GT.CTT.TCTATAAA.TAATCTCT.TTTCT.CTCATC.TTTT.A.CCGT.T.TCTTCTCG.AACAATCA.AAAACG.AAC.TA.ACCAA.ACATAA.AA.TTGAA.CACATCCTC.TTCCTCTG.CTCT.CTGC.AAACAAAAA.AACACCGATTCGGTCAGGAA.TCATT.C.GTC.
JJ=   281  MV=                GAATCGGTGGGATC.GGCG.CCGT.GACTCGGTCG.GG.T.CAAAACTTGAT.C.GGA.GCTGC.GATTGGTG.TGTAC.GCGATAGGA.GTTGCTACTTCCGTTTTTCTAAG.CCTCACTG.ATTAGAAGAA.AAGA.TTACGTTGTTG.TT.CTTGATT.TGCTGA.AATTAATA.AA.T.TTTAACAATCTTGTTTAAACATCAACCCTATATTT.GAA.C.AATC.ATAAACTTC.AAAC.TCTT.A.CAT.GTGGTTTGATT.GCTA.AACAT.AA.ACATATCTGTT.TAA.TCCAAGATAA.AA.GACAGAACTAG.TGGA.G.C.TTAAAAAAGATC.AC.GTGA.AA.AACGTCTTTACCTACA.AAGCAATATAATCCAGATTTG.C.CCAA.T.C.TAG.TAG.G.GACTGTTCGTGCCTCCGA.TATTTGTAGTTTCCTTTTTT.TTTGGCTCCGAAT.ATT.T.ATTTGATA.TTAATAAGAT.TTTACAAAAGAAG.CTCAA.TC.AAT.CATTTCAT.ATCACTTT.AAAAG.CAGCAA.TGTC.C.GAAT.A.CATCTCCA.AAGTAAGC.AATAAG.CAA.AG.GAAAA.TGAAGT.TT.GTTTC.CGTCTTCCT.CGTTCTGT.TTAT.CTTC.TTCCTCGTC.GTTCTTGGTAAGTACTGAAT.CTATA.T.ACA.
JJ=   282  MV=                AGGTAAATAAATAA.CCAA.GGTG.GAATAAAGAA.TA.A.AAATCATTTTT.G.GTG.ACACC.GACAAAGC.ACCAA.ATTTCCAAC.CACTACTTCCATGTACCCATCAT.AACAAAAC.ACCAAAGAAG.ATCC.TACTTCATATC.TC.ACTCATT.CATTTA.TTAATACC.AA.A.ATTAATTATACATGATATTTTGATTACGAAGACAT.GCT.G.AATG.AAAGAAATA.TACT.ATAT.T.GTT.TTACAAAAAGA.AAGA.AAAAA.GA.CTTTAAAAAGA.GTT.ATGTAATACC.GA.AAGTGATTGTT.GCAT.T.T.GAGATTATCAAA.TT.ATAC.AC.TGAATACTACTTAATT.ATCGTTACAAATAACATTTGG.A.AGAC.C.T.ATT.GGC.C.GGTTTTATTTTTGAATAT.TCCACTCAGTTTAACAAATA.TATAATTTTGACC.TTT.C.GCCGGAGA.AAAAACAAAC.CAAACTTACTTAG.TAAGA.AG.CAC.TTTCCATT.ATTATTAT.CTCTG.TTCCCC.CACC.A.CATT.T.CATATTCA.CATAATAA.TAATGT.TCA.AT.AATAC.AACAAC.CT.CCTTC.GGCTCCGGC.CCCGGCAT.CGTC.GTCG.TCCCAACTC.CCGCCACAACAGTTCCCACC.ACCGA.C.TTC.
JJ=   283  MV=                TTTGTCAGGACTTA.ATGA.AGAT.GTAATGTTTA.GA.C.TTTGGTGTATT.T.TGT.ACGAC.ATGCATGA.TATAA.TAAAGGAAT.TATCATAATTAAATTGAACTTAT.AAAAATAT.GACTTGCCTT.ACTT.CTCTTTTGAAA.TA.GAAATTC.TAATGT.AGGTAAAA.TG.T.TTGTGTTTACATAATTACATTACATCAACAAACGT.AAA.A.AAAT.GTTTGTGTC.ATTA.AATG.T.TTA.TCCACGTACTC.TTCA.CAACG.AT.CATAAGTCATA.ATT.CAGAAAATTC.CT.TTAATAAATGT.GAAC.T.G.AATAAGCTTTTG.TA.TAGT.CA.TCAAATAAAAAGTCAA.CTGTACAATTAAAAGTCCGCA.A.ACAT.C.T.CGA.TCG.T.CTAAGAGACGACTTTTCT.CGTAACTTTATGAAGAATAT.ACAATAGTAGTGG.CTT.G.ATCGCGTC.CACACATTTA.CATTGCGACTTTT.CTTGC.AT.GCC.GTCTCACG.CACTATAT.TTAGG.CAAAAC.ACAA.T.TGTC.T.TCATTTCA.AGACTAGT.TCTTGT.TTT.CT.CCATA.TTCCTC.AA.CAACA.TCAAAATGT.TGACTCCC.ACCA.TTTC.TAAATCCAT.CTCTTTAGTAACCATTCTAT.TAGTT.C.TAC.
JJ=   284  MV=                TCTCACTAAATAGA.CAAG.AGAA.AGAGTAAAAT.CA.A.ACCTGGGCTTC.G.ACG.AAACC.TGTTTGAC.TTTAG.AAGGATTGA.TGATAGAACTTGGAGAACTAATC.AGACAAGT.GGAAGACTGA.AGCA.AGACGAGCAAT.AT.AGCGACG.AACAAC.AACAATCC.GA.G.CCGAGACATCGACATTATAGCAATCGTAGTAATTT.CTT.G.GATC.CAGATGATC.GAGA.TCGA.A.AAC.TAGAGGATAAT.TTTA.TTTAT.TT.TTTCTCGGAAA.ATA.AAGAGGGAAA.AA.AAATGTCAACG.GTCA.T.G.AAAAGTTGATGT.TC.TACC.TA.AAACAAGGAGGCTCAA.GGGAGATGGTGACAACATGCG.C.ACGT.T.C.TTC.TTG.G.TTGAACAATTATTCTTGT.TCCTTGACCAAAGCCCATAA.TAAGCCTATTGTT.ACT.T.AAAAGGCC.CAACATAAAA.TTCGGAAATAAAA.ACGAC.GT.CGT.TGGTTTTA.AACGTAAA.ATAAT.CCTCGC.CGGA.C.GGAA.G.AGGCGTCA.CCAGAACA.GAAAAT.TCA.AT.TTGCT.CCGGTT.TC.GACTT.TAGCCGGCG.ACGTAATT.AAAC.GAAG.GTTGAAGGA.GAATTAGAAGAGAGGCAGCG.ATAAT.C.AAG.
JJ=   285  MV=                TCATAAGTGTTCAA.TTTT.TTAT.ATTTAAAGAT.AT.T.TTCATATAAAA.T.AAA.ATAAA.CATGTCTT.AAAAG.GAATCATTTATACCCCACTGGCCTCTCTGTCTC.TCCGGAAC.AAAAGATAAT.GGAG.AAGCAACCAGA.TA.ACGGGTC.CCACTC.TCCCCTCT.CT.A.TTAATACTCTCGAGAGAATCGCGTTTACTACACGC.GCC.T.CCTA.ATTTCCAGC.CTCT.TTAA.T.ACT.ACACGGGCTTT.AAAG.GCGCG.TG.GATATAGTGGA.TTT.TAGCCAGAGT.CC.TTGTTTTCTCA.GATG.A.C.CACTGTTACAGA.AA.AAGC.AC.AGTCAGTCCTCTCTTT.AAAAAATTTACACTTGAAACG.A.CGTC.G.T.ATC.TTA.C.CAACCTTCACGATCTCCG.GCGGTAACTAAAACGGCATA.GTTTCGCCGTCTT.TTG.T.GGTTAAAA.TTTTCACAAA.GACGGTGAAGTTT.TTTTT.CT.TCC.TTTCTTTG.ATTTGTCT.GTCTC.TTCTCT.TCTC.C.CGAG.A.CACTTCAT.CTAAAAAA.CACACC.CCC.AC.TGTTT.TCTTGT.TT.TGTTC.TCTCTCGAT.TTCGCGAG.AAAA.AAAC.ACCAGCTCA.AAATTACGCTTGGCTCGAGA.CTTTG.A.AGA.
JJ=   286  MV=                TGAAGAGAGAGAAA.TTTA.TTGA.TAAAATGAAC.AG.A.GAGAAAATTGT.T.GGT.CAAAT.GAAGAGAA.AAAAT.AAAAAACAA.TAACACCAACCAATAGCATGGTG.ACACATTC.GTGTTTTCCC.GTAT.CAAAAAATGTT.TT.TCCACAG.ACATTA.AAGTCATC.AT.G.TCACTCCTATTCAGCGCATTAATTCTCATCTTCCT.ATT.T.TTTT.TATTCTGTT.AAAA.TTTG.A.AGA.CACCTTTTAAA.TTTG.TCCGA.TG.AGGATGGTCTG.AGA.GTCCCTTCCC.AA.TCACCCCCAAA.TACA.A.T.TAATTTGCAACT.AT.TTAC.AT.CCTTATTAATGGTTTC.AATTATCAAATGTTATTAATT.T.ATGA.T.T.ATT.ACA.T.TATGTAGCAAAACTTCCA.CGTTTAGCAAAACTTCCACG.TTTAGCAAAACTT.ACT.A.GGAGTGAG.TGATTTTTTG.GGAGCCACTCGCT.CACGT.CT.CCA.CAATCAAA.CCGAACAC.GATCA.TGCTCC.CAAA.A.AACA.A.CTCCTAGT.AAGTTTTG.CTAAAC.GTG.GA.AGTCA.TAAAAT.AA.ACTCA.TTCACGATC.ATGTTGGG.ATCT.AGAG.TTGTTCATC.AACTTTACTTCCTAATTCTC.ACTCT.C.ATA.
JJ=   287  MV=                TAAAATTACAAAAA.TTAT.ATAG.AGAGAATATT.AA.A.TCACTTAACCA.T.TGT.ATCAT.GAGGAGAT.AGCTT.GAAAGCCCT.GACAAAGAAAGAGGGTTCATAAG.TTACCTAA.AAAAGAAAGA.AAGA.GAGCTCATAAT.AT.TTTCATC.AAAGTA.AAAACTCA.AT.G.TGGATAACCGTCACATCAAGACGAGGCAGATACTA.GAT.T.GAGC.AAAATTCTC.CAAT.GAAA.T.CAC.AAATGTTGAAG.CACT.TTAAA.TT.TGGAGATTTCA.CTG.CTTTT.TCAC.TC.TTAGGGTGGCT.TACA.T.T.TATTAAAGTTAA.GG.TTAT.GG.GGAAAAAATATAAACT.TTCTTAAGCAGGGTTGAAAAC.G.CAAA.A.A.CAT.AAA.G.AATGCACGTCGTTGTTAG.TTATTTTCTCCCAAATGCGT.GTGGTTTTATTAC.TTT.T.CAAACGGC.AAGTAAAAAA.GTCTTATAAACGA.CGTCA.TT.TAG.TCGACTTG.ATCTCTTT.TGTAA.GTCATC.ACAT.C.TTTG.G.GTCAATCA.CGAATTTG.GAACAT.CCG.GT.TCCAA.ATTACG.GA.TTACA.CAGACCCTA.GCCTCTTC.CCCA.AATC.CCAATTCTC.CATTGCTTTAGAAGAATCAC.ACAAT.G.GAT.
JJ=   288  MV=                AGTCACCATAATAG.GAGG.TCTT.TAAATATAAA.AT.G.AATATCAATAA.T.AAT.AAAAA.AAATCATT.GAGAG.AATCAAGAA.GAGATTTGTGTCTTTGTATAGAC.ACTTAAGA.CTCTTTACCA.CTTA.TTTAAAGACAC.TA.CTTTTCA.TGTGTT.TCCTTTTA.AT.T.GGTCAATGTGTTTTTGACATTAAAATATTAAATCT.TTT.G.ATTT.TGAGACACT.CAAA.ATAG.T.GGT.TCACTAATGAG.GATG.CTAAT.GG.GCTTGCTAGAT.AAC.TTTTTTTTTT.CT.TCTTTTACAAG.AAAT.T.G.AATGATACACGT.AA.TAAG.TT.ATTTAGCTTATTGAAA.AGCTTCGCATTAGACTTTAAA.G.ACGT.C.A.CCG.AGT.C.AAATTTCGGTTACTACAA.ACTCCAAAACTCATATTCAA.GCTCTCTCTTCTC.ACT.T.TTTCTTCT.TTGGCCTCCT.CTACATTACCAAA.GTTTC.AT.CAA.GATTGAGT.ATGGAGTG.GTGGT.TAAACG.GAGG.T.GTTT.G.GATGATGA.TGATGACG.ACGACC.ATC.AT.TTCTT.TTGTTA.AA.GCTGA.AGATACCCT.TTTTTACA.ACTG.GAGG.GTCACTTAC.GGCAAGATTGCTCTAGACAC.TTTGC.C.TCG.
JJ=   289  MV=                TTTAATAGTCTACC.AATC.AAAG.TTATTATATT.TA.A.TATTTTTTTGT.A.GGA.AAATA.AAAGAACA.TTAAC.CTCTTTCAT.GATATATATCTAAAGATTCTAAA.CTGTTCCA.AGCATATCTC.ATCA.AAATACAATCA.AC.ACAAACC.TTAGAC.ATAGAAGG.AT.G.ATGCTAACAGTTATGGGGTTTAAAATGTGAAAAAA.GAA.A.AGTT.TGAAGACCA.AACT.ATAA.A.TAA.ATAAAAACAAG.GTGA.GAATT.GC.ATGCAGAGTGC.GTG.GATGAGGATA.AG.GTTAAGCAACA.GTTT.C.T.TCTGTCCCCTCT.TC.AAAA.CT.TTTACTTATCTTCTTC.CATTTTTAAAATGTTAATGAT.A.CAAG.T.A.ATA.AAA.C.AACGTGATAATTATTATA.ATAATAAATTCTCTTTTTTG.TTTTATTAGTATT.TAA.T.GTAGTAAG.GAAAACCACC.AGAGCACATAGAC.AAGAA.GA.TCA.CATTATAA.AGATCTCA.TCTTT.CTCTTC.TCCT.T.CTTC.C.CTCCTGTA.TCTGTATT.CTCTTA.TCA.GA.CAAAA.AGTTCC.AA.GATTT.TTCTAATAG.CGATGGAT.TGTG.TTGA.ATCTTATTT.ATCCGGAGATAATTCTGATG.AATCT.C.CGG.
JJ=   290  MV=                TACTCTATTATGGC.TACC.AAGT.AAGTCTTCTC.AA.A.GTGTATTGGGC.C.AAT.CATTA.ACTAATTT.ATTGG.GCTAGATTT.TAAGTCCATTGGAGTATATACTA.TTATTACA.AACGACAATA.ATAT.TATTATTACAA.AC.GGGCCGA.AAGAAA.AGAGTCAA.AA.G.GAAGAGTCAAACTTCCGAATAATCCGCGCGCTTAA.CGT.T.CGAT.CGCCACCGT.TGAA.TGAA.C.AAA.CGGTCACGATC.GTAT.CTAAT.AC.AGATTATTTAA.TTC.CATTTTTTTC.TT.GTGGGGTGATG.ATCT.C.T.GAACAGAAATTA.AG.GGTA.TG.AGAATGATTGATTGGT.CTTGGAATTGTGTAATAGACC.A.ATGG.C.G.AGA.AAT.G.CCATCTGTTCTTTTTTAG.TTTAAGCTATATCCGCTCCG.CCGCAGAGATATA.TAT.A.GATATTTC.TATAAATATG.TTTTTGTATATAT.ACACA.GA.GAG.TTTTGATT.AAGGAAGA.AAAAT.CCTTAG.ATCA.T.TTTT.T.TTTTGTTA.TCTTTGTT.TCGTTT.TTC.TG.GTAGA.AGAGAG.AA.GAAGG.AGAGACGAA.TTGGCAGC.TAAG.CGAT.TCTCTCTCT.TTCTCTCTTTCTCTTCTCGT.GTAAT.C.TTT.
JJ=   291  MV=                AAGTGACTAAAACC.AATG.TCGA.CGAAACTGAT.AA.A.TCTAAACAAGT.A.GAT.GAAAA.ATTAGGGA.AATGA.ATTAAGACC.CAATTAGACCAGAAGAAAGAAGA.AGTGAAAA.ATCTCACCTT.TCTC.TTTCATGATTT.TG.AGAAACG.AAGACA.TTACGGTA.GA.G.ACAGGTTTCAACTCCACCGAAGCTTTCCCTCGCTT.CTC.A.GCAT.TCACGATCG.TTCT.CAAT.G.CAT.CGTTCAATATT.CTCC.TCCCC.AT.TGATCGAAAAT.TCC.GATTTCTAAT.AC.AAATTCTATAA.TCGA.A.T.GACAACGAATCA.AA.AAGA.AT.CGATAACCCCTAAAGT.TCAACAGAGCAGCAGGAAATG.G.GTTT.A.T.TCC.AAC.G.TTTCTCAGAATTGTGGGT.ATTTCGACATTTCG.AAAAA.CATTAGGGGTATT.TTA.G.ACTTTTCA.CGTTCACTTA.CATGAGCTAGGGT.TTTAT.TT.TTT.TCAGAGGT.CATATATA.AATAG.CTCCAT.TCGT.C.TTCT.A.ACAAAGCT.CCGGCGCC.ACCATT.AAA.AT.CTCTC.GATCTC.TA.TCTGC.GAAATTTCA.CGGTGAGC.TTAG.TATT.ACTCTCAAT.TGTTCTCAGTTCAGTATGTC.TTGAT.T.TTC.
JJ=   292  MV=                GCTCTTCTTTTTTT.TTTT.CTTT.AAAAGATTTA.TT.T.CTAAATTTATA.G.TGA.AGAAA.AGATGCTG.CTACT.TTCTTGTTG.TTCCACCTCAAACAAAACCTCTG.TAAAAAAA.CAACACCATG.ATTT.GATTTGATGAT.TC.TTCAGAA.CCAATC.CTAGTTTC.CT.C.TACCGGAAGATCAAATACAAAGAAAAGCAATCAAT.ATA.T.CATC.AACTCTCTG.CATT.GACA.G.ATA.GATTGGTATTA.CCGA.AACAC.CC.TTCATCACTTC.CAA.GTTCCATCAG.AG.CCCAAAAACCC.ATAT.G.G.GGGTATAATCGT.CT.CGTA.AA.TAACACATAATTAATT.GTTTTTAATACGTAAGTGTTT.T.TTTG.G.G.GTC.AAA.A.TACATAAGAATTTATGAT.AATTAAGTGGATAATAACTT.TTTCG.TTAAAAA.TAA.T.TACCGTGT.TATTTTTTGT.TTGTTGTTGTTGT.TACTT.GT.TAC.ATTAAACT.ATAATTTA.TATAT.GAGTAT.CGAA.T.TCCA.A.TTGCGGAA.GAAAGGAG.AAAATA.ATC.TC.CGGTT.TGAGCT.GC.GTCGA.CGAGATCTA.TCGTCAGG.ATCT.CAGA.TTTGTTGTT.ACACTCTTGCTCAAGTCTGG.AGACA.T.GAG.
JJ=   293  MV=                TTCTGCTGCATCAT.GATG.ATCG.GAGAATAAGA.TA.G.AGAGAAAGAAC.T.CTT.TTGAA.TCTCTGAC.CGTAG.AAAAATTGT.GATGAAGAAGAAGATAACAAAAC.AATGCTAA.AGATGAGAGA.TTGT.TGATAACCCTT.TG.AGAAGGC.GGCGGT.TTGTAATA.AA.A.CGATATGTGTTTTACTATATAAATATCCTTTGGTG.CTT.G.TAAT.CACAAGGGA.TCCG.TGGC.G.CAA.TGGTAGCGCGT.CTGA.CTCCA.GA.TCAGAAGGTTG.CGT.GTTCGATTCA.CG.TCGGGTTCAAA.CCCC.C.G.GTTTAAACATGA.TC.CTTA.AC.TTTTTATTTAACTTTT.TAAAAAATATCCTAGATTCAA.T.CGGA.A.C.CGT.CCA.A.GTTGCTGACTAGTCATAA.AATCAACGGATGATATGAAT.TATGTATATGATT.TAA.G.TAAACCAT.TGAAATTAAA.AATTTTATTTTGT.CAAAC.CC.CTA.AACCGGTT.TAAACCTC.TTCTC.TCTCAG.CCGT.C.GTCT.C.CATTTCTT.CGGGGAAA.TCATGA.ACC.CT.AGTAA.TGGCGT.TC.CTCTT.CCGCATTCG.AACATCGG.AATT.TATA.CTCCAGAAA.GCGACTCAATTCCGATTGAA.GTCTT.C.TTC.
JJ=   294  MV=                TTAAAAATGTATCA.ATTT.TCA..AATTTGATAC.GA.A.AAAACTTGAAC.T.TTT.AAAAT.ATTATTTA.AATCA.TAAAGTTTT.CTTTGATATTTTTTGTAAAATAG.TCAAATTT.TGTTGAATTC.ACCA.TTTCGAACATA.TC.GCTAAAT.TTTCAT.AAATAAAA.TT.A.ACTTTCGATTAAGAGAATAAAACAACGTCGTTTTA.TCA.A.CTAC.AAAACATAG.TCGT.TTTG.T.TAA.AAAAGCGTAGT.GGAC.TGGAG.TT.GCCATTCACGT.TTA.TTCATATCTA.GT.TACAATGAATC.CAAC.A.A.CGGACCATAAGG.GG.CCCG.AC.GCAACACGTATAATAC.TCTGATACTTATCTTCTTAAT.T.ACTA.C.T.TAA.TTT.G.TTTCTACTGTGATAAATT.TCCTTTAACTTTACTTTTGA.TAAAATATTGTCT.TCT.T.TTTATTCT.ACTACGGAGT.AGTTTTTTGACTT.TTCTC.AT.TTC.CTATTCTG.TTCGTTTC.TATAA.ATAGAG.GGCA.T.GCAA.C.GTAACATA.TTACTCAT.CACTTA.CTT.AA.CATAC.TAAGAG.AG.TTATT.AGAACTTGC.AAAAAATG.GCTT.CCAA.GGCTTTGAT.TCTGTTAGGTCTCTTCTCAG.TTCTT.C.TCG.
JJ=   295  MV=                TCGATATTTTAGCT.ATCA.AATC.ACACTCTCAA.TA.C.ATTCAAAACTT.C.CAT.AAACA.CTCTTAGA.AATCA.CTAAAATTT.AGTAGACAGAAATATCAGTAAAT.ATTTGAAT.ATAAGTCATT.TAAG.CGAACATTCTA.TA.AACTGTG.TTTGGT.ATCAATGT.TT.T.ATAGCTAACGATTAGGTGTAAATTACACATTCACA.TAA.T.TACT.AAGATATAG.GTTG.GGGT.T.GCA.TTTTTTTATTA.ACAG.AAATA.TA.TGGTTCATCTT.GTA.ATTTGAAAAC.TT.AAACCCACTAT.TTTA.T.A.ATTTTGTCAGAA.GA.ACAA.AA.CCTTGTCTTTGGCTTT.TGTTCGTAACCTTTGTTTACT.T.GATC.A.A.GAA.AAA.A.CATTAAAATCCGACCAAA.CAAGGAAATATACACATTTT.CAACGCGGACATA.AAT.T.TTCATTAC.AGCGTCTTAC.TAAGCTGTTCTGT.TCTTT.AA.CGC.GGTCTCTT.CCTCTCTT.CAAAA.TTAAAC.TTCC.G.ATTT.T.TCACCTTT.TCATTTCC.AGAATT.TGT.TT.TTTAA.AAAAGA.GA.TTTTT.GTGAGTGAA.GAGATTTA.GAGT.AATC.ATGGGTTTA.ACTCGAAATTTCATTTTATG.GATTC.T.TTT.
JJ=   296  MV=                GTCTGACCAAAGAC.ACAA.ATCA.TTGAGACAAA.GT.C.ACCGAGTTCCG.A.CAA.ATCCT.TCTCCTCA.ATTAC.ACTTTTTCT.CCCTTTAATAATTCATCTCCATTATATACATA.CACATAAAAT.TTTG.TATGGTCATGT.TA.AGAGTAG.ACATTT.TATGTATC.AC.A.TAAGATGTACATATAAAAGTGTTTAATTTAAGGTT.TGC.C.CAAG.AAGAACCAA.GATC.TCAA.A.ATA.TCCTTCATGGG.TGGA.AGACT.AA.ATGAAAGAATC.CTA.GGTTATACTA.AC.TTATTATTAAC.TCAA.A.A.TCTCTACTTTGATAT.AAGA.TT.TTACTAATTCATCAAC.AATTAATTTGGAACTACTATA.T.AACT.A.A.CAC.ACA.C.CCATGCACATACACATAT.GGAATGATCTTCTTTATTAA.CAAAATATAATGG.GCC.T.TGGGCCTA.GTATTTGTTT.ATTGGCCCATTCA.GAAAC.AT.GCG.CTTCTTCC.CCATCACT.AAACT.TGTTCA.ACGC.T.CAAG.C.GATTCTTC.ATCATCCG.TTTCGC.CAT.TT.TTGTT.TCTCAG.TG.ATCTC.TGAAATGGT.CTCTTCTC.TTTT.TTTG.GTCGAATCC.AATCTCAATTATGTTGTTAT.CTTTC.T.TCC.
JJ=   297  MV=                AGGACTCACTTGAG.AATG.GGAT.ATTCGTGTCT.CA.A.AGCTCATACGC.C.AAG.AGTCT.TGTGACAA.GGTTC.AAAGTACAT.CCCAAGGTCTATCATTTTCCAAA.ACACCCAA.GATCATTACG.GTAG.AACCGTTAAAA.GA.TGATGAA.GAAAAG.ATGATGAA.GA.A.GATCAGAAACTTGATGAGAAATTGTTTCAGACAGT.AAC.C.CACA.AACCAAAAA.GCTG.CCCC.A.CCT.AAATAATGCAA.TGAA.ACCGG.TA.ACAATCGTGTC.CAC.AGAAATACAC.AC.CCACACACACA.AATA.A.T.AAGTATTAGCTA.GA.ATAA.TG.CATGGGGGCAAAGACA.TTTCGCCAAAGACTACGAAAT.G.ATCC.A.A.AAC.TTG.A.AGACCCTTAAGAGACTAC.TAAGTCGTCGATAGCTTCAA.CCTCTCTTTTCTT.ATC.T.CTCAAATA.TTTTATTCTT.ATTCTCTACCATA.TATCT.TC.ACC.TCTCTATT.CTATATAA.ATGCA.TAAACT.TGAG.T.CACG.C.TGATAAGT.AAATTAAG.AAAGGA.ATA.TT.CATTA.AGATGG.CA.TCTTC.TATAGTCTC.TTCCATGT.TTCT.CTTT.CTCCTTCTT.CTTCTTGTATTTCCACATAT.AGATA.ATGTC.
JJ=   298  MV=                AGATTACCATATCA.TTTG.TTAT.AAAATTTCAT.TC.A.ATAATAGAAAA.C.CAA.ATGAC.ATCACGTA.TCGTT.GAATATACA.CTTCTACGTATTTAACAAAATGA.TTAATGAT.TCACTTTCAA.TGAA.CCCAAATGTTT.TT.TAAAATC.CGATAA.AACTTTAA.AC.C.TAAGATATAAACTTTAGAAAAAGACTTATGAAATA.TAA.A.CCCA.AACTAACCC.ATAA.CACC.A.CCT.AAAATATTCTG.ATTA.GAAAA.AG.ACTTATGGGTG.GGG.ACATCAATGT.AA.ACTTTCATAAT.TTGC.A.G.AAATCTTACAAA.AT.TTAC.TC.GAGGCATTTATTACAA.AATATGGTTCCGCCTCTGCGC.A.TACA.C.T.ATA.CAT.A.AAATTGGAAAAAAAAGTT.TTAACGGATAATATGATTTA.ATGTCGTTACACA.TCC.C.AATGCAAC.GGATCGAAAT.AGAATGCATGTGT.TTATT.CA.TTT.CATTTCGT.ATATGATA.TCGTA.AGGGAG.TTCA.T.ATAC.T.CACTAACA.AGACAAAA.CATTTC.TTG.AC.CAAAA.GAAAAA.AA.AGATT.TCTTGAATA.AACATTTT.GTTA.CTAT.AATGGCGAT.AGTCATAGGTTTAC.TTGAA.ATCTT.C.ACA.
JJ=   299  MV=                GCGATGTGTTTGAA.GATC.ATTT.GGGAAAGTCT.TG.C.GCAAGGAGAAC.T.TAC.TTGGG.ACTTGGGA.GACTT.GGAGTAACA.AATTCGTCTTGGAGTAACAAATA.CATGTCAA.CTTATTCCAC.AAGT.TCTTTGTGATA.AT.GATATAC.ATATTT.AAATGTTT.TA.A.AAAAGGGAAAGAATAAACAAACTCTTTGTGACTTT.TTG.G.GTAT.TTATGATTC.TTTT.GGTC.C.TTC.TCTTGTACACA.TTTG.AGTCC.TA.TCTTATATGGT.AAG.CTTTCAAATG.CA.AGCGTGTTATT.TTTA.T.T.CACACTTGTTCT.AT.CTTA.AT.AGTATGTTGAACTCTT.CGCCTTTGGCGATTCTTCCCG.G.AAAA.G.G.GAC.CAT.T.GACTTTCAGATACACTTC.TTTTTTTTTTTTATAATAAT.TATTATCAGTTCA.ATG.A.TTTTTCAA.TATGGACTCT.CGTTCTCAGACAT.TTATT.TC.TCT.CAGTCTTA.CAATATAA.ATTTT.CATTCT.TACC.A.TCCA.T.AATTTTGT.ATTGTCTT.CTCCAC.AGA.TC.TATTC.CAGCTC.AC.GCCAT.GGAGTCTTC.TTCTTCAC.TGTA.ATCA.TTACAATTC.ACTCTCTTGTCTTTCTAACT.TAACC.T.GCT.
JJ=   300  MV=                TGCAAGCAATGTAT.GTTT.TGGT.AAACACAAAA.CG.T.ACGGAACTAGA.C.AAC.AAGAT.TACTTAAA.ATAGT.TTGGATTAT.TTCTTTGTGGATCTTATTTATAA.TTAGTAAT.AAGATAAGAA.ATAA.TATCTATAAGA.AA.AGGTTAA.CTAATT.CACATGAA.TT.A.AATTAAGTAACCATGAAAAGCAATGTAGTAAACAA.TTT.A.GTTA.GAAAGGTTG.ATAT.ATAC.T.ATT.ATATAATTCAG.CTCC.GAGCA.AT.AGGAATCAGAC.TCG.AGAGCCATAC.TA.CTCTGACTTGA.TTTT.T.G.GAAATAAAAATC.AC.AAGA.AG.AAGTTTCTAACCACCC.TACGTATGTATATGATTATAA.A.ATTG.A.G.ATT.ATG.A.AACATCATGACTTTTATT.CCCCAATCAAAAAATTCCTC.TGTAAGACACCAC.ACC.A.AAATATTT.ATTAATAATA.TATTATTTGCGTG.TGACT.TT.CTG.ACATTTTT.CTCTCTAA.ACTTT.GACATG.GATC.A.TCAA.A.TCAAGAAC.ACCATGAA.GAACAA.CAA.CA.GTTCA.TCAGTT.TC.AATCG.AGAATCATC.CATGGAAG.AAAA.AACC.AACCACTCT.TTTACTTTTCCTTTCTCTTC.TCTCC.A.TCT.
JJ=   301  MV=                CTTAAAGTATGAAT.AATA.AAAA.TTTATGATTT.CA.C.AGAAAATTCAC.T.CAC.AAGGA.TAGTCAAA.TGTGA.CCACTTCAA.CAGCTTCTAATGTCTTCTTTAAC.ATTTCCTT.CCATCTACAT.CAAA.CCCACAAACAT.AT.ATTGAGC.AAATTC.AGACTAAG.TG.A.ATAAACTCAGAAGAAGATTAGTAGTTACCTAATCA.TCC.A.GTCG.GAAGAAGAG.GGAG.CACC.G.GCA.CCGTGCGCGAA.TATA.ACGAC.CG.GCGAACATGGA.ATC.TCTGATTCTT.CA.TTCACCTTTCT.TCTT.T.T.CCTCCGTGAAGC.CA.TCGA.GA.AACCTGGAAATCTCAG.ACAACAGTTGACTCAAATCCC.C.AAGG.A.A.AAT.GGG.A.TATAGGATTTGACTTTCG.CGCCAAATTAATTGGGCCAC.TAAAACTTGGGCT.TCT.G.AACTAAAA.ACAGGCCCAT.AACTATTTTTGTC.GATTT.TA.GAA.AACGTTAA.TGATAGTT.AACAC.CGTTTA.TCAT.A.CCTT.T.GACAATTC.AGATTTCC.TTCTTC.CCA.AA.ACAAT.GGCCTC.CC.CCACC.GCTACCGTT.ACCGTTAC.CGTT.ACCG.TCACCGTTC.TTTTGTTCACGTTGGCTCTC.TCCGT.C.GCT.
JJ=   302  MV=                TGTATATCTTGGAT.ATTG.ATTC.TAATAATTTA.CT.C.ATAAAACTACA.A.AGA.AGTTT.CATTCAAA.TGAAT.TAATATATA.AAAAATTATAAGTCTTTTAGTTT.TAAATAAC.ACTGGATTTT.AATG.AAGTATTTAAA.AA.TATTAGT.TGAAAA.CAACCAAA.CT.T.TAAAATTTATTAAAATAGTTTTAAAGCTAGATTTA.GAA.T.TAGT.AGTTGAATA.ATAT.TATA.T.TAG.TGTTGGATTTC.AATT.CTATT.AA.TATTATTATAT.ATA.AAAGAATAGT.AT.TACTTTACCCT.GAAA.C.G.TAATAAGGCTAG.AA.AATA.AT.TTTCAATGTATATATC.CATAGGGAAATAAATTTAAAA.A.ATGT.A.T.TAT.TTT.C.ATATTTTGTATCTTTGAC.CAGGAATTTATATATATCCA.TAGGGAAATAAAT.TTT.A.AAAATGTA.TTATTTTCAT.ATTTTGTATCTTT.GACTA.GG.AAA.AAAATACA.TTTAACATATATTT.GTGTTC.TTAG.T.TGAC.A.TATAATCA.TTCTTGGT.AAAGAA.AAA.CT.CATTA.GAAAAA.AG.GTTAG.AGAGAATAT.CATTATTA.TGGG.ATTT.TCCCCAAAA.ACTTTAGTCGCATTTTGTTG.GACTG.T.TCT.
JJ=   303  MV=                ATTTTCATGTGTAA.ACCA.CTAT.ACCTAAAAGA.AA.G.TGATGATCATT.A.GTT.CAAAA.AGAGTTGG.GTTGA.GACCTTTAG.ATTGTGAGTAATGATTGCTTCTC.TCACCCCG.GCGGCTCAAT.CGCA.CAGAAAGTGAT.CG.CTGAGAG.TCACTC.ATCATCGC.TC.A.AGAACCATCTCGGAAGAAAGAGGCCAGCTTTATTA.AGA.A.ATTG.AATGTAGAG.GAAA.GACC.C.AGA.TCCCAAATTGC.TCGG.ATATT.AT.GATTATAACTT.GGA.AGATAAGAGA.GA.TTGTAATCAAA.TCTG.A.T.GAAAGTGCTAGT.CT.TGAT.CG.AATCCAGGCGAAGAAG.ATGATGAACTCGCTTTGGGGG.A.TCTA.G.A.AAG.AAA.C.AGCTTCACTTCATTCAAT.TCGGTTTCCAATGTAAACAC.TGCTATCGGTTTA.CTA.A.ATTGTTCA.TTCCACTACC.GTACCGGACCGGT.TTGAT.TT.TTA.AGAGGACA.CCGTATAA.GAAAG.AAGCCT.TCGT.C.GTCG.T.CGTTCTCC.TCGTCGGA.ATTAAT.AAG.GT.TTTTT.TTTCCA.GA.GAGAG.AGAGAGAGA.TGGAGAGA.GAGT.TGAT.GGAGGCAGA.TATAGTGGTGGCGTCGCGAT.TGAGC.T.TTA.
JJ=   304  MV=                TGTATCTCTCTGCA.ACGA.ATAC.AACCTTCTTT.TT.T.ACCCACTACCA.C.CTG.TTTTC.GCTAGGCT.TGCTG.GACTCAAAT.AATGTATTTTTATACGGCAAAAT.TATTCATT.AAATTTCAAC.TTTA.CGTTATATACA.AC.ATTTTTT.ACAAAA.AATTACTA.AC.A.TATATGGAACCTCAAACCTCTTAATGTAGAAATAT.TAA.T.AAAT.TTTTATTTA.ACCA.TTGG.A.CTA.AGGAGCTTCCA.CAAT.CTACT.CT.AATCTAATAAA.GTG.TATATCTCAT.GG.GTATCAATTTT.TTTT.T.T.CAATAGGTAAGA.AA.TCAA.AT.CGTTCTACATATCTTT.ACGATCTTGTGATATTTTACG.A.GCGA.A.T.ATC.GTC.G.ACATAATATAAAACTCAC.AAAAAATAAAATAATAATGA.TACTCCATATAAA.GGA.A.AAAGACAG.CAAATATGTA.GGGTCAATATAAA.CGCAG.CC.TCG.TCGTCTCT.TCATATAT.TCGTC.TCTTTG.TGTT.C.TTCT.T.CCTCCTCA.GATTCTCT.TTCACT.AAA.CA.GAAAC.AAAGAT.GG.TTTTG.ACAAAAACC.GCAACGAA.TGAT.GAAT.CTGTCTGCA.CCATGTTCGGATCTCGCTAT.GTTCG.C.ACT.
JJ=   305  MV=                GACCTTGGTCCACC.GGCA.ACTT.TACGAGGAAT.CT.G.AAGAAAATGAA.A.ACT.TAGCC.GGGAAGAA.GAGTT.TCGCCGCCG.GGATTGTGAAAATCCGTTACCGG.AGTTTCGA.GTAGCTGATC.AATA.CGAGAGAGAGA.GA.TGAAAAT.GAAACT.GAGGATTT.GG.A.TCTCGATGGACGATGCTCGTTTTTTTCTTCTCAGT.CTT.C.GTAA.ACCATAATT.GCCA.AATT.A.AAT.GCGTTGTATAA.ACAT.GACTT.CC.ATTTCCACCTA.AAC.GGTAACG.TT.TC.GACCAGCAATC.CTCT.C.A.AAACAAAAACAT.AG.ACTG.GG.CCGTTTCTTTATAGTT.AAACACATAAATGGGCCCTAC.T.TGGG.C.C.GTT.TTT.A.TTAGTCAAATTTGAGAGG.GTCGATGATACGCGCTCTTT.CATTGGTTGTTAC.ACA.A.ATTCTCCC.CTACACTTGA.ACACATCATAGTA.TCGCT.CA.GGC.CCTAGTAT.CTTTTTAA.AACCT.TTAAAG.ATGC.T.AAGC.A.GCAAAAAT.AAGTAACA.CAACAC.AAG.TT.ACACA.GAACAG.TC.GCTTT.CTCCTCTCG.ATTTTGAC.ATGG.CTTG.GGGATTTTC.GTCCGTGTCTCTCTTCTTGT.TCGTC.G.TTT.
JJ=   306  MV=                TACCCGTAATTTTC.CCGC.CAAA.AAAGTAAACC.CG.T.GATTTTTCCGA.C.AAA.AACGT.AAATCTGT.AATTT.TTCTGCCAA.AAACGTAAATCCATGATTTTCCC.GCCAAAAA.CGTAAACCCC.GTAA.AAAATGGAATC.CG.AAAATAT.CTTAAG.TTTGATGA.TA.A.TAAATTAATAATTATTAATAATGATAATTATTTAT.TAT.T.GTTT.TATAATAAT.AATT.AATT.A.AAT.TATTACGTGGG.ATAA.TCTAT.TT.AACAACTCAAC.TCA.TCAAATGAAA.TG.AGTTATGGGTT.GGGT.C.A.ACCCATTTAATC.AT.TTAA.CT.CTAAACTGATTTGATA.ATGAGTTGAGTTGAGTTGGGT.T.ACCC.A.T.TTC.GAC.A.CTCCTACTTGTGGGCTTA.GTGAAATTTCGTAGATGTAT.ATGTAAGCCCGTT.AAA.C.ATTGTATA.CGATTTAATA.AAACAGAACGACT.TGTTT.CG.TGC.ACTCCTCC.CACTATCT.TAAAT.CTAAAA.AAAA.A.AACT.T.TGGATCTC.ATCTCTCG.TTGACT.TCG.AT.GGCAG.AGCTCA.AG.CATTT.CTCCCATGAATGCCCATT.GACT.TCAC.CCAAGATCG.CCGTCGACGGGATTTGCAGC.ATTTG.C.TAC.
JJ=   307  MV=                TCTCCCTGCTCCAA.CTCC.CAAA.AATAAGATTA.GT.T.AGATTTCTATA.A.CTA.ATATA.CATGTATA.CTCCC.AAAAACAGT.AAAACCATATTAATAAAGCTAAT.TTTGCATA.GATTTATTTC.GGTA.AACCGGCGGTT.CA.AGTTGGG.GAAAAA.AAAGACAA.AC.G.GTCTAAAGTCATCCAAAGACAAAAAACCAAAGACA.AGT.T.GAGA.GAGACGAGA.CCAA.TCAC.A.ACA.TTGCTTCGTAG.ATTG.CGTGA.CA.TCATCCTTGAC.GGC.TACTTTCATT.TG.TGTCTTATTTG.GATA.A.A.ACGCACGTGTTT.AA.TTCA.CG.AACCTTCATAGCAATA.AGAAATTTCCATTACTTTCAT.A.TTTT.C.A.ACT.TTT.T.TTATTACCCATTACATGC.TTAAAATATTAATTCACAAG.TCTTTGTCAAAAT.TCA.A.TATTTTCC.AGGTTCATGA.ACCCTTTTTATCT.CAATC.TA.CTC.TATAATAT.CTCCCTAT.AAATT.ACAACA.AAAC.C.TCTT.T.ATTTTTCA.TTCACACC.GGACAT.TTT.GA.AATCT.CAACAA.GA.ACCAA.ACCAAACAA.CAAAAAAA.CATT.CTTA.ATAATTATC.TTTCTGTTATGTCGATGACG.GCGGA.T.TCT.
JJ=   308  MV=                ACCAAGTCTAACAG.ATAC.GATT.TGGTAGTAGT.GT.A.GTGAACATCGC.A.TTA.TTTAT.TTATATCA.GCAAA.GTAGTTCAC.AATACGTGGACTATGGCCTATGA.GGATAATT.AATTATACTC.TAAT.GATTATACTTC.TA.TTTCATA.ATATTG.TAGTAAGT.TA.A.ACTGATTAATAGTTGGATTTACCAGCATTAGTGGA.TTC.C.ATTA.TAGATATAT.TTCA.ATAA.T.AAA.CTTTTCGTTTT.TTCA.CTTTT.TT.AAAAATATCAT.TTT.TCTTAGTCTT.TC.TTTTGGCAAGA.TTAA.GAG.TGGGATAATCAT.AA.TTTA.TA.GGCGTTTCACATACAC.AGAAACTAATGAAGACAAGAA.T.AAAA.T.T.AAA.AAT.A.GCGTTGAATTCTTTGTAA.TTAGGAACGTGGAATATATA.TAAAAATAAAAGC.CAC.G.TGAATTCT.ATTATTAAAT.TAAAAAGCCACGT.TGAGT.TA.TTT.TACTTTGG.TTTTATTT.AAAGT.CTTGTT.TTTC.C.TCAA.G.CTTCACAA.CACAGTGT.ATTTTG.ATC.TT.TGTGA.TAACAA.TC.TTCCA.CCATGGGAA.CAAAGTTT.TTAG.CTCT.GGGTTTGTC.TCTGTGTCTTGTTCTCTCAA.GCTTC.T.ATC.
JJ=   309  MV=                GTAAAACCGTCTAA.TACA.AAAT.GCATAGTTCC.AA.C.GCGTAAAAAGG.T.AAC.TTCTA.TAGTTTAA.ACGTC.ATCTCGACA.TCTAGGATTTGCGGATTAGACCG.CTTTTATT.TATCGTTCAC.AAAT.TTCAGTCTGTA.GC.ACGATCG.AGAAAA.ATAAAAGA.AA.T.CTGCCGCGATGGATTGATGTTCACCTTAAGAATAA.GAT.G.GCCT.AATTCGTTA.GCTG.TTTA.G.ACT.ACTTTTACTAT.AACA.TTCAT.TC.AAATCCCAGTG.GTT.TTAGGCGATC.AC.CTACACCTATT.TGAA.A.A.GAAACGGATGTA.AA.ACGAGAA.AATCAGGATGGATAAG.CAATGGAGAGGTTTTCCCTCC.C.TCTT.A.A.ATT.TAT.T.TATGCAGAATAACAAAAA.TTAAGTCTATAAATTTATTT.TAATTTTTTATTT.GAT.A.TATATATA.TATTTTTAAA.ATTTATTTCTTAA.TAAAA.TT.TCC.ACAAACAT.ATGATAAA.AGAAA.TTAATA.CGTG.G.CGGA.T.ATCTTGGG.ACTAGAGG.AAGGAG.GGA.GA.GAAGG.AGCTTA.AG.AGAGC.ATTCGTCGT.CGTCAATG.GAGA.TCTT.CTCTGCGTC.TGCTTCTCTAACTTTAACTG.GATTC.G.TAC.
JJ=   310  MV=                ATAGCCCTAAGGCT.TTGC.ACCG.CGATGAAAGC.AC.T.GCAAAGAGGAA.A.CTT.CAACG.ACATCAAA.TACGT.TGGTCGTCT.TCCCTCAGCTGCTACAGCCACAG.GATTTTAC.CAGCTTCATG.TTAA.GGAGCAGACTG.AT.CTTGTGA.AGAAAG.CTCTTCAA.CC.T.GACCCCATCACCCCCGTCATCCCTTAAAAAAACAC.AGC.T.TGAG.AGGCTTGAG.CCTG.TATA.A.AAA.AGACACAACAC.AAAA.ATAAA.AG.ATTCATGAGAG.AAT.CTTTGGTTAC.CA.AAGAGTGTCAC.TGGA.A.A.ATAAACAGATGT.TT.GCTA.GA.CTTACAAATTTAAGTT.TATTCGATTTGTTTGGTTTGT.T.ATAG.G.A.TTT.AAT.C.GAGATAAAAGGAAAAAAG.ATTTAAACCGTTTGGTTTAG.TATGATAATTCAT.TAA.T.TTGGTTCA.ACTTTGGATT.GATTTTGGTTCGG.TTTGG.TT.TTA.TCAGTGAC.TGTATCAG.CTTGA.GGCAGT.TGCA.A.TCTT.G.TAACTGGA.GAGAAAAA.GCTATC.AAA.GT.TAAAA.GTTATG.GC.GAGCC.ATTTTTGCT.TGCTTCTG.ATCT.TCAC.TTTCTTCAC.TCTAGTGTTTCCGTCAAACGGATCTT.C.GTT.
JJ=   311  MV=                TGAAAACAATGAGA.AATG.ATAC.GAAAGCAAAA.AG.G.AAACCAAGAAA.A.GAA.GAGAT.GGCAAAAG.TAAAT.TAACAAAGA.AAGAAGCTACAAGCAAATGTCAT.TGTCATTA.GGTAGCACTA.AATG.TCTTGTGGACA.TC.ATTAAAC.TCCTTA.ATTACTTT.GC.A.AATATTAGTCTAATTGTTTTTCTCCCTGTCATTCA.CGG.G.CAGA.TATTAGTCT.AAAC.CATC.C.AAA.ATTGATGGTTA.AGTG.TTTAA.AT.TGTAATTATCA.ATG.GGGAGAAATT.GT.TTTCATGATGG.ATGA.T.G.GTAAAAATTATG.AA.AGCA.AA.GAGTTAAAGCAGTTTC.TTCATAAAAACTTTGTATATT.A.ATTT.T.A.GAG.TAC.A.GAACACATTGTTAACACC.TCTAGTTACTTTAATGTTTT.ATTTAAGAGTTGA.AAC.G.TAAACAAT.TAATATCAGT.GTCACATAGTCAC.TTGAT.GC.CTC.TCTCTACC.TTATTTAC.TTGTA.AAGATT.CATC.T.CTCT.T.CTTTAATT.TTCCTCTT.CTTGTT.CTC.TT.TTGTT.GGTTTT.GT.TAAAT.ACTTCTTTT.GTTGCAGA.GATT.ACTC.AGAGTCTCA.GATACTTGTTCAACCTTAAA.ACTAT.A.AAA.
JJ=   312  MV=                TCCCCTCTCTGATT.TCGG.AATT.AGGTTTTTGA.AT.T.TTGGGGTTCTT.T.TGT.TTTAG.GTGAGACA.AAGAG.GAAATTTGA.GAGTGTATATACAGGTGGAACAA.TGGATACA.CCAAATTCTG.GAAA.AGTGTTACAAT.AT.TGGCATT.GTTGTG.GTTCTGAA.GA.T.CCTTTTGATTCTGGTTGTACTGCTTCTCCTCATAC.AAC.A.TATG.ATGATTGAT.TGAA.GAAG.A.AGA.AAGGAAAAGAA.TTTT.GTGTG.TA.AAAGTTACCTT.TAT.GTATTCTTTT.CT.TGCAGATAATC.TTTT.T.G.TACAAACAACAA.TT.TTGT.GA.TATGAGATTCTTGTTT.TGTTTTGTCCAAACTTGTAAC.T.TTGC.T.T.CTC.AAG.T.TTCCGTTAGTTGTTGCTT.CATGTTATGTCTCTTCTTTG.TTTATTGTTCATA.TTC.T.GATATTGT.TGTTGCTGGT.TGATTTTTCTGAC.ATTTG.GT.TTC.TAACTTTC.TATATATC.ATTGG.AGTTTT.TCTT.G.GCGA.G.AGTTAGGATGGGAGATC.ATTTAG.TGT.TG.GTGGT.TGATCG.GT.TATCA.AGCGATTCT.GGTCTTGG.GACG.GTTA.ACCGAGCAG.ACCCGAAAGCTGACTCGGTT.AACGA.A.ACA.
JJ=   313  MV=                ATTGCAAATAGAAC.GAAG.GGCT.CCGCGAGAAT.GT.G.ATCAACACAAG.A.CCC.CTGAA.TCGCAAAG.TGGGA.AAAACGAAG.ACTTTAGCAGTAATGAAGCAATT.GGAGATCG.AATATAGAAG.AATT.AGGGTTTAAGA.GT.ATACTGC.GACGAG.GATTTTCC.AG.C.TAAAATTGAAGAAGATAGATTTGTGAGAAGATAGC.CGG.A.GACA.TCGAGTCCG.AAAG.GGGA.A.GCT.ACAGTTTCTTC.TATA.GTGAG.AG.CTGGTGCGAGT.TCG.CCTTCTTCGC.CA.CCATCTCTGAG.CTTT.C.T.GAAAATCGATTC.CG.CCAT.TG.TTGAGAGATTCTAGAG.CTCTCCGGTCAAAAGAGCGGC.G.AGGA.A.A.CAA.AAC.A.TCGAAAAGTTAAAAAGGG.CTTTTGGGCTTTATGATGTA.GCCCACTGGGCTT.TGT.T.CAAAGAAA.CACTCGTTGG.AGGAATAAACATC.GTGCC.GT.TTT.TTTAACAT.GGATAAAA.CGTCA.ACCACT.TTGT.A.TGCT.T.CTCAAAGA.AACGAAAT.TAAGAG.AAG.GA.GAAGG.TTTTAC.GC.CGGAG.TTGGAGACT.GATCTAGA.TCCG.CCGG.CGAAAAAGC.AGAGCCGTCACATTCATCGT.CGGAA.T.GTT.
JJ=   314  MV=                GATGTTTAGATTCA.ACAA.AAAA.ACTTACTAAA.TC.G.GGTAACTATGA.A.AAA.ATATT.ATGTAGCT.GAGCC.AAAAAGGTA.AAGTCTACAGTTTAAGAAACATT.AACACATT.GAACAGAAAT.TAAG.AAATAATATAA.TT.CTATTTT.TAATTT.TTTTACTG.AA.T.AACTAATAGTCACAAAAAATCATATTACGGCCTTA.CCG.G.TCCA.TTTATGCAT.TACT.GGTC.C.ACA.AATGTAAATTC.TCAC.GTTTT.AA.ATTCCATCTGT.TTC.AAAAAATTTG.GA.CACTTTTGGTG.GTTA.A.T.ATGTTAATGATT.AG.ATTT.CA.ACCAAAAACATCAAAG.TTATAAATCGGACAATTATTA.A.AATT.T.G.TAA.TGT.A.GATGCACCAAATTGTAAA.TTTTTTAAAAAAACTTGATT.ATTTAGAGATGAT.GAA.T.CGAAGGCA.TGCATTAATT.GCGTAGTACAAAA.CAAAT.CT.TGA.TAAATAGA.TAAATAAA.CATCT.TTCTAT.TCGT.A.AGGA.C.GACAAGAA.TCTCTCAG.GTTCTG.TAG.AA.TTGTC.AGAATC.AT.TTCTA.ATGGGAGGT.AAAATGGG.ATCA.GTAC.CGGAGCAAA.ACACAGAGAAGCTTCTCTGG.CAGTC.T.AAA.
JJ=   315  MV=                AAAAAAAAAAAAAC.CAAA.ACCT.TCAAAATCCT.AG.T.TCCAAAGTCTA.T.ATA.ACAAA.TTTTAATA.CTTTT.CTACTAAAT.AAACATAAGAAGAAATAGTATTG.TTAATTAG.TCACAATCCA.AATT.TACAGAACCAA.AT.ACAACAA.CTTTGT.AATTTCTT.AA.T.GTATTAAAAATTTTAAAAATTTCCATTAGAGATAG.ATT.C.TGAT.ATATAAAAC.TTGG.ATAA.A.ATA.AATATCATAAA.ATTC.ACAAG.TG.CATAACACGAA.CAC.TTGCCTAGTT.TT.CAGTTAATATA.CATA.T.G.TTGACCAAAAAA.TT.AAGT.CT.TAAAAAAAAGAAAAAG.TAATAGTTTATACCTTTATTG.G.CTTA.C.C.AAA.TAA.C.GTCTGACGTGTA.ATCTT.GACTCTTGACCTTAACTTAA.ATTTAGATTTCAT.TTG.A.TACTAATT.AAACTATTCC.CTAAATTACCAGG.AAGTA.AC.CAA.ATTGTGGA.GAGAACAA.AAACA.CCAATT.CGAT.A.TTTT.C.ATTCATGG.CTTAGAAA.ATAAGA.ATC.CT.CTAAG.TTCTCC.TC.TCTAT.TGAAAACCC.AAAACAAA.AGTT.GAGA.ACTTTTCAT.ATTTCAGATGGGCAACAAGA.AACTG.T.TTA.
JJ=   316  MV=                GGAAAAGCCATGAT.GTTG.TAAT.AAAGTCAAAA.GC.T.TTCTCACTTGT.A.AGA.GAAAT.CTATTTCC.CTTTG.TAAATCTTA.TCTTGTGTTCTTCCTAATAACTG.ACAACTAA.TTTGTAAGCA.ATGA.AGTTGTAAAAT.TT.TCGTAAG.AAAAAC.CAAACTGT.TG.T.GTAAGTTTTAATCAGAATATTCTAATTTCGGGAAC.AAA.G.CAAT.CATTGAAAA.GGCT.AAAG.G.TAT.TCTATATTGTT.AGAC.GGTGT.TG.AATGGGAGGAC.GAA.GCTACCGAAG.CA.CGTTTCTGACC.TTGA.T.G.CATCTAGTTGTT.GT.AGAC.TA.GTTTCTACTCTTCTAT.TCTCGCTTGGTGGAATTACAA.A.TTTA.C.A.ATC.ATT.C.TCTCTCAAGCTTCTTGAT.TCGGTTTAAAAACGCAAACC.GATAATGCCCAGA.CTA.C.AACATAAT.TACTAAACCG.GTTTCAACATTCA.CTCTC.TC.TCT.CTCTGCCT.TATTACTC.TCACA.GTCTCT.CACA.G.TGGT.G.GTTCGTTT.AGGGTTTG.GTTGAA.TTT.TA.CAGAG.CTTCCG.AA.TCAGA.GAGCTTGAG.AAGAAATC.AAAT.CGAG.AATGAGGAT.ATCGTTTGCGATTGCATCAA.CTGCG.A.AGG.
JJ=   317  MV=                GTTTGTGAACACTC.TGTT.CGTC.TTCTCTCTTA.TG.T.CTCACAAGCTC.G.CGG.TTTTT.TTTGTTTT.TTTTT.GTTTTGCAA.ATAAATATTTTTAGCCCAAAAGT.TATATAAT.GGGCTATCCG.GACA.CAGACTGGGTC.GG.CGCCCAA.TTGATA.TGAATGTT.GA.A.TACACTCTTATTTTGTATTTGGTAAGTGATATTGA.TGG.G.AAAT.AAATTAAGC.AGGC.TTTG.G.TCT.AAGCATTTTTG.TTTG.GTTTA.GT.TCGGTTTAGTC.GAA.TTAAAGTAAA.TG.GGTAACTGAAG.AACA.G.A.GGAAGAGTGAGT.TT.GACT.GG.TAATTGAATTAAGCGG.GTAATTAAAGAGCAGTAAAAA.T.GCTG.G.A.TTC.TTC.T.GATGCATGCATAGTTGCA.TACACACACACATTAATAAA.AAAAATCTCTCTT.GTC.G.GATTTTAG.CTACATATTA.ATAAACGACAAAT.TTCTC.AA.ATC.TCTTTAGA.TTGATTGC.TTCTC.TCCCTG.GCTC.A.GATT.T.TTTTGTCG.ATCAAACT.TGATTT.CTT.CA.AAATT.GTTTTG.GT.TTCTA.TTGGTTCGA.TTATGATG.GAAG.GCTC.TTCAATTCA.ACCGCCCAGAAATTTTGTTC.TCGCT.A.CTT.
JJ=   318  MV=                TGTCCTTATTGACT.TGCA.ATGT.TAACTTCAGT.TT.T.TTCTTGTTACA.G.TTG.GTCTG.TTGTGTAA.AATGA.TCTTGTAAG.AGTAATTGGTAGGAGTAAGCAGA.CAACAAAA.GCTGAAACAT.CCCT.TTTGTGTAAAG.AT.CTGCAAC.AAAACC.GAATTAAC.AT.T.TTATCTAATCAAACAAATAAAACAATTATCGCTAA.ATC.A.AATT.ATGTCAAGT.AATG.TTTT.T.GTA.AGATGCTAGTA.TATC.TGATT.AA.ATATATTATTT.TAT.CTAATGGAGC.TC.AAAATATCTTC.CAAA.A.T.CTTACAAAATCT.TT.TAGC.CT.TTTAGGACAAGACACT.AAAAAAAGGCTAGCCTAGGAA.G.TAGG.A.A.CTC.ACA.C.TTTCTTCTTCACTCTTGC.CTACAAATACAATCGCCAAA.AACCCTAAATTTC.TAC.A.ATAGTTGA.GTCATTTTGG.TGAGCTATCTTCA.CTTTA.GC.CTA.CAAATACA.AGTAAGTT.TCAAT.ATCGAT.CTTT.T.TATT.T.TTTCAAGC.TAGCGTGT.TTGTTT.GTT.TG.TTTGA.TTCTTA.GC.TTCTC.GGTTGGAAC.ACGTAGAG.GAAG.ATTG.AATCGGTCT.CGTGTCTTTGGTTTTCAGGT.TGTTG.A.TAG.
JJ=   319  MV=                CTATCACATTTTGT.CAAG.AATC.CTTTGCTAGT.AA.G.AGTTTTGTTCT.T.GAA.ATCTA.AATTGTAT.TCGCA.TGTATCTGC.CAAAAAATTATTCTTTGATTTTC.TGTAGTAG.ACAAGTACTT.TTGT.ATTTTATATGT.AT.GTTACAT.ACATAT.ATGAGATG.TC.A.AAAGTCCTAACATATAAAAATTGTACAATCGTAAA.AAT.A.AATA.AATTGATAT.GCAA.AATG.A.AAT.GAAACTCGTAT.AATA.TTCTC.TT.CCAAATAAAAT.CAA.CCAACATATT.TT.AAAAATAATTT.TATT.C.T.ACGATTTTTCAT.TC.TGCA.AG.TTTTCATTTTACGAAT.TTTTATTATGCAACTTATATC.A.TTAT.G.T.TAT.TAT.G.CTATTATGCAATCTTACC.AATTAAAGTCTTTTAAATTA.TATTTTTGTTAAA.AAT.T.ATCCTTTG.AATATATTTC.TTTGTTTGAGTTA.TTTTG.AT.TTT.ATAGTTGA.TGTATTTA.TTTTA.TTTTAT.TTTG.G.TGTT.A.AAGGAAAA.AAAAAAAA.AGAGAG.AAA.GG.AAAAA.ATAAAC.AT.GATTG.GTGGCAAAA.ACCCTAAA.TCTA.AACC.CGAATACAA.CAACACCTGACCCGTTTCTT.CTTCC.G.CAC.
JJ=   320  MV=                GATTTACTAAATCT.AACA.CTCC.TCAGTTTTCTATT.T.ATTTGATATTT.T.AGG.AGGAA.AACTTTAT.TCTAA.ATCAAAATA.TATGGACAAATTAAATGAATTTA.CACTAATT.ACTTCAAATA.AAAA.AAGATTTGACA.TG.TGAAAAA.TTCCCA.AATCTAAA.TG.C.TAAGAAAAGCTTGACAAGTAACATAACTTATAACC.CAT.T.TAAT.TAATATATA.CAAT.GCAT.A.TAA.TATATTTTTTT.AATA.AAAGA.CT.TTAATTTATAT.TTA.TTCTCAATAT.AT.AAAAGTAAAAA.TCCA.T.A.AAACAAATTACT.CT.TAAT.TT.TTTTTCTATTATAATA.GAGATTTAGAAAATAGTTATA.A.ACAC.A.C.AAT.TAC.A.TTATACAGTATACTTTAT.GTATTTGTTGTCACAAATCC.TTTTTATATATTT.ATT.T.ATTTGTTT.TTACATTGTC.TCAATAGAATTTT.ATAAT.GA.GTT.TCGTCGTC.GATATCTG.TTTGA.CTTTGA.ATAA.G.CGTC.G.TCTATAGT.CTTCCACT.CCAATC.TAA.GA.CGTTA.AACAAA.CC.ATCTC.TCGATTCTC.TCGGGAAA.ACAC.TCCA.ACTACGAAT.CTACAATCATCGAGCACATA.CAAAG.G.AAG.
JJ=   321  MV=                CAAGAAAAACACAC.CAAT.TAGA.TTAAACGACA.AA.A.TGAAATTATTT.T.AAG.GACCA.ATATTAAC.GTTGA.CAAAAACAA.GTTAAACAACCAATGACCAATAC.TATAAATT.TGAATATTTA.AAGA.CCAAGTCAGTA.TT.TTATTAA.TACAAG.TATACAAC.TC.A.AATTCCAGCTCATAATTCCTACATTTTATACTTTC.GGT.T.TTAT.ACACAAAAG.TCGT.CTAA.T.AAA.GTCTTGGAGGA.CTTA.GTAAA.CT.TACCAACATAA.ATT.TTGAATATTT.AA.AGACCAAAAAC.GAAT.T.T.AAAAGACCAAAA.GA.ACAT.TT.TTCGTAATGCAAATGT.AAAAGCGGATAATTTGGCGCG.A.AATA.T.T.CGC.ATT.G.AACCGATTTATATCACTT.ATGTAAACAACATTTCTCAT.TTTTGCTTCGTTT.GAA.C.TCTAATTA.AAATCGGGCG.GAAAAAAAACAAA.AACAA.AA.CAA.CACATTCA.CCATTTAT.ATGAC.TCCAGC.CAAA.G.AGAT.G.TTCATCAC.AAAACCAC.AGCTCC.TTA.AA.TATTC.CTACTA.CA.TTTTA.ACAATCTTG.GTTCGATT.CATC.TTCC.TAAAACCCT.AGAAAAAATCTAACCAAGGT.TCATG.T.CTG.
JJ=   322  MV=                TCGTTTTATTTTGT.AATG.TCGG.AATATGGAGA.AT.G.TCTAATGGGAT.T.ACA.ATTTG.GTTTCTCT.GAATT.CATTTATTT.ATGTGCTATTTTTTTGTTTGTGG.TGCTAACT.AATGAAAACT.GAAA.TATGGTTTCAC.GT.GTATACA.CATACA.TGGTCGTG.AG.A.TTCAAACTTTTGGTTTCATATTGAGTTCCCTTGTT.ACA.T.TACA.ATACACTTA.TTCA.AGAT.C.AAA.CTGTTTGTGGA.ACAT.AACAT.TG.TGTAATTGTCT.ATT.TGGTTACTGT.TA.AAAGTTGATGT.TGCG.C.C.AAAAAGAAAGAA.AA.AAAA.CT.CTATTATCAGAACAGA.GTCAGCAGAGTCGGAGATTAT.A.AAAC.T.T.GAG.GAT.C.AAAGTGGGAGGAGTACCA.TAAGAGGGTGTCCCTGATCC.GTACAATAATAAC.AAG.G.TCAAATGT.ATAAACAATA.GAAAACTGTGGGG.TTTTT.GG.GTA.AAGACTTA.TCACGGTT.GGGAA.CAGAGA.CAAT.C.TTTT.G.AATAAGGT.GAAACCAA.AAGACT.AGG.GT.TTTGT.GTGACA.AG.GAAGA.AGACGAAGA.CGGCGATG.AATT.CGTT.AACCGTTGA.ACAAGTATTGAAAGAGAAGA.AGACC.A.ACT.
JJ=   323  MV=                ATGGAAAATTTTAT.TGTT.ATAG.AAATATTTTT.GA.T.GGATAAACATT.G.TTT.ATCTA.TTAAATAT.ATAAA.AGGGAAAGT.TTCTTCTATATAAACTCATGATG.ATAAGATT.TTGAGCAAAA.TTAC.CAATTTTGTTT.TC.TTCTTTT.GTCAAT.ACAAAGGC.TT.A.TAACATTAATTGCTTTTATTTTGTGGTAAAGAGAT.ATC.A.ACAG.ATTTTAGAT.AATA.AATT.C.ATA.TTTCTTAATGA.AAAC.ATTGT.TA.TTGAGGGAAAT.TTT.TTTATCATTG.TA.TAGAAGATTCC.CTCT.C.T.AGAAGAATATTC.AT.ATGA.AA.TGAGATGCTGGATACC.CAACTAAATATTTGTATTTTT.T.AGAA.A.T.TTT.GTT.A.GTAACGACTGAATGTAGT.GCATCACATTAATTGAAAAT.GAATTTATTTGAC.TAT.C.AATATAAT.AATAAATGTG.TTAGTATCTTTGA.TTTCG.AT.AAA.ATCCACAA.TATATACA.TGAGT.GATCAG.TGTG.T.ATTG.T.GTTGTTGG.AGACTGAA.CCATCA.ACG.CT.TTTTC.GACACT.TC.TTCTT.CTTCCTCCT.TTCTCTCT.TCAT.GCAA.AATCACAGT.TACAAGAAATAAACAAAAGA.TTATA.A.TCA.
JJ=   324  MV=                AAAAAAAAAAAACA.TTTT.ATCA.ATGGTTGAGT.TT.C.TGCTCATAAAT.T.TTT.GGAAT.GTGAGTAA.TACAA.TCATATCAA.CTATGCTATTCATGAAGCTCTAA.AAAACTAA.TCATGAATCT.TATA.TTGGAAACTCA.AT.AAACTTT.TGGTGT.GGGATATT.TA.G.TTTCACACATTGTGATCTATAAAAGAGAGGAAGAG.ATA.G.ATCA.AGCAATGGA.TCTA.AAAA.T.GTA.TAAAACACACA.CTTT.ATTCA.CT.ACCTTGTATTC.AAT.TAACGTCATT.AA.AAAGCAAAGCT.TTAT.T.C.AAATTTGTGACA.AT.ACAA.CT.ATGGCAACACTACACT.AAATACATAATTTCAAAGCAA.A.TTTA.T.A.ACA.TAA.A.GTTTTTCTTCTTTTTTAG.GCATTAATATAATAAAGTTG.AATCTGGTACCAA.AAA.G.TTACGAAA.AAGAAACGCA.TTAATCTCTTTTT.TAAAA.AG.CAT.CTGATTAA.GTGCCTGC.GTCTT.CTTCTT.CTTT.T.ATCC.C.TCCAATTC.AAAATTCA.GGTACG.TCG.AC.GACAC.CACCAC.CA.CCACC.GACAGAATA.TTCCGATT.TAAC.CCTC.ACCGAATAT.TCCCTCTTCCTCCATGGAAA.ACGAC.A.AGA.
JJ=   325  MV=                AATCATGTTGCACC.GGTG.ACGA.ATAGCCTTTC.CC.T.TGCAAGAAAAC.A.AAA.ACTGA.AAAGTCTA.ACGCT.ACCGAGATC.GACGGTAGCCATTGTTAGTACCA.AACAAAGC.TTTTGGTCTG.AGAA.ACAAAAACTGA.AA.GTGTGAA.TAATGT.TGAGAAAA.CA.G.ACATGTTTATTCATTGGCTGGACTAATCTAAGCAA.AAA.G.CATA.AGCAAACCA.AACC.AAGT.C.AAT.GTAATTGTTAG.ACCA.GGCTC.AG.TAAGTTGGCTT.GTT.AAACTAATGC.CA.GAGAAGGTTTT.AAAT.C.A.GGCCCATCAAAT.CC.ACAT.CT.TTTTTTTTTTTGTGTG.GGCTTCGTATCATGTAAGACA.T.AATT.G.G.GTT.AGG.C.CGGGTCGGGTCGGATCTA.GTCTAACTAATAATGTAATA.TGATAATTTAAAA.TTA.T.CTGCAAAA.AACAAATTTA.TTTTTTCTTCAGT.AGTGA.AT.TAA.GTTCTTCT.TCTTCTGC.TAGAA.ACCCTA.ATTT.T.TGGG.G.ACTGTGCA.ATTAGTCG.CACTCT.CAG.AT.TCGGC.CCTGGA.GC.CATCG.TCATCGATG.AATCCGAT.GAGG.TCTT.CTTCTCGAC.GAGCAAGATAAGCATTTTTG.TCTTC.A.AGA.
JJ=   326  MV=                GTTTGATTGTTAGC.AATC.TATT.GACAAAATAG.TT.A.GGGGAGACAAG.T.TGG.AGCTG.ACATATTT.GACTC.TTTTTCTTT.GCCTTTTATGAGTCAACGCTATG.ACTTGAAA.AGTCAACCAT.CAAG.CTGCATTAGAC.CA.GTCAGAT.CAGTGA.TCTTCTCT.AT.T.TCAGTTGTCCACCTGAATAGCTAATAGGCCGTAAA.GAT.G.TCAG.ATGCTCAGA.TTTG.GAGG.C.CCA.TTAAAGTGTTG.AGAA.AATGT.GG.TTTTGGTCAAC.AAA.TCCTTTTAAC.CA.ATGGTGGCTTA.GTGC.T.T.ACTGACCAAACC.CA.CAAA.AG.TCAGTTGATCAGTCTT.CTCTGTGATGGTAGGCTTGTT.T.CTTC.A.T.TTT.CTG.C.TAACTACTACACTTTTCC.CCAAAGTGTAGTTAGCTGAG.ATAACACATTGAG.GTC.C.AAACAAAT.AATAAGCGAA.TGGAGTTGGACAA.ATTGA.CA.ATT.TTCTCTCC.TTAAATCC.ATCCT.CTTCAC.ACAC.A.TCAT.T.CTTAACCT.ATATTGAG.ATATGG.AGA.GC.TTCTT.TATCAT.CC.GTTGC.TTCTTGTTA.TTATTCTT.CTTC.TTCA.ACGGAGCAT.TTGCAGCTTCAAGTAAGTTA.TGGAG.C.ATT.
JJ=   327  MV=                TATTAACTAAAGAG.AAAT.ACAT.ATTATCTCAT.GT.T.AACTCTGCACT.A.AAT.AAGTA.TATTTGGT.ATATT.TCACATCAA.AACGTTATTTTCAGTTTTCATAT.ATATATAT.ATATGGCCCA.TAAA.TAAAAGATGGA.TT.GGTTAAA.GTTAAA.AACCATCT.AT.T.ATATTTAGCCAGGAAAAAAAAACATGTATTGGTTC.TTC.T.TTTT.GTATAGATG.ACTA.ACGA.A.AAA.CTTTCTAACTA.CTAA.ACTAA.TA.AAAGTTTTGAA.AAA.GAAAAAAACG.AT.GACTGCCCAAC.AGGG.T.C.ATCTATCCATGA.TT.TAAC.AT.TTGGTTCATAATGCAA.TAAAAAAAAATAAAGTATATC.T.TAAC.C.A.CTT.AAT.A.ATACAAGGATCCACTTAC.TAAAATATAAATTGGTCTAA.TAATTCTTCAAAA.TTA.T.ACAGTAAT.GACAGCTTTA.ATTAACTGTCCAA.CCCCT.TG.AAG.CCCTAATA.TATATACG.TACAC.CCTCTC.TTCA.T.TTAT.C.TTCACCAC.TCTCTTTT.GGCAAT.ACT.TC.TATCT.TAAAAC.TT.CTTAC.CTAAAATAG.AAATTTGA.TTTT.TTGA.GAAATGGCT.TCAAAAATTTCAGCCTCTCT.TGTCA.A.TCT.
JJ=   328  MV=                AATCACATAATTAT.AAAG.TTTT.TCATGCCATT.CG.A.TTTTGTTTCTT.C.TAT.TGCAC.AAATTAGT.AAAAC.AGAATAAAA.AATATCTATTAAACTTAAAATTT.TGGAAATA.AATACACATC.AATC.TATATATTCCA.CT.TCAATTC.TATTTA.ACATGAAA.CC.A.AAACCCCAAAAAAACTTGATCGATATAGATTCCAC.TTC.A.AATC.TATTTATGA.TAAG.AAAA.A.TAA.ATTAGAATCAA.AATT.AGATT.CT.ACGCCCCCTAA.TTA.TTAAATCAAT.AG.AATCAAGGATT.ATTT.T.T.TTATCAAGTTGA.TT.ACTA.TT.TTCCTTAGTAGACACC.TCTTTGGAAAATGTTCTTACA.A.CATT.A.A.AGA.ATG.A.ATCAAGTAATAAAAAATA.AAAGCGAAGAACTCGTGACC.GTTCATATTAATG.ATC.C.AACGGTTA.CAAAATCTCA.TGACAAAATCACT.AAAGC.CC.AGA.TTTTCATA.TAAATATT.GAGTG.GCATTT.TGCG.C.GTTT.T.CTCATTTT.TCTTTTTA.ATTTTT.TTT.AA.TTTTT.CTGGGT.TT.CTTTC.TCGAATCGA.AAAAGGGA.AGAA.CAGC.TTTATTTTT.ATTCGAATCATTCTCGATCC.TTTTT.T.ATT.
JJ=   329  MV=                CATGCCAGATCTCA.GGTA.CCTG.CAATATATTA.TT.G.CAAATCACGTA.T.CCT.AGGAG.ATGCATGT.TTCTG.CACATTTGA.GTAGGCTCTTGGCTTTTAAAGAG.TTAAAATA.CTCGGAGATA.GTGA.CAATTCAACAT.TT.TATTTCG.TTTAAG.ACAAGTAG.GA.C.TTGGTATGACAATCAATGAGAAGCTTGCCTTTCAA.AAC.T.GTGA.AACTACAAG.GAAA.TTTT.A.TTA.TGTGGAACTTC.TGAA.TTCTT.TT.ATCAAAGAAGA.CTA.AAATGTGACA.GC.TATCATATTGT.TGAA.G.T.CAACTCTTACCA.AT.TCTC.TT.GGAAAATGCAGAATGT.TCTTCTTCTTGTGAAGTAATA.A.TCCG.A.C.CTT.GTT.T.CGCAGATGGAGAGGATAG.TTATTTGCCATACCATTGAC.TCAGAGACAGGAT.TTT.T.CTCAGAAC.AGCAAACACT.TTGTTGCATTAAC.AATGG.CT.CCA.GGATTGGA.TCTGATCT.GGATG.GTAATC.TCCT.T.TCTT.C.TTCTGATT.CATCTGTC.AAGTCA.ACA.AG.AAACT.GGCTTC.AG.CTTCA.ACGGTTTTC.GCCAGGGA.GATC.TTCA.TGTTGATGG.GGTTGCTCAAATCCTTCCCG.GTGGA.T.TTG.
JJ=   330  MV=                GTACATTTCTACTG.AAAC.TCAC.TAGATAAATC.TA.T.AAGTTTATTTA.A.AAA.AAAAA.AAAAAAAA.AAAAA.AAAAAAACT.ACAAAACATTCTCAATGCCTTTG.TATTTTTT.TTTTTTTTCC.CAAT.CAAGGCCTTTG.TC.TTACTAG.ATCGAT.TGTCACGA.TG.A.TTAGATGGATTGATTGTTTAGGCTCTTAGGCTCTC.TGC.C.ATCA.ACATGGGCT.GAAA.TTTTCT.GTT.GGACCAAGTTC.TCCC.AACAT.GG.ATTTGGGCCAT.AAA.TTGTCCATAT.TT.TTTTTCTCCTT.GTAT.T.T.TTTATTGACAAA.GG.AACA.CA.TATCACGAGTTAATGA.CACTGACATGCATCTTTAGTA.G.CATT.A.A.AAT.ATC.A.AATTTAATAATAAACATA.CAGCGATACAAAACTGAGTC.ACACACACACAAT.AAG.A.GCCAGTCT.ATATGAATTA.AATTAAATTAATT.AATTG.AT.TAC.CTATCTAT.GCATCTGG.TGATG.TTTGTG.ATCG.A.CTCC.T.TCATCATT.CTCTGTTC.AATATT.TCT.CC.AAGTC.ATCAAA.AT.TCTCG.CCGTCAAAT.CAAATCAT.AAAT.CTCT.GCTTCTCCA.ATTTGTTGAGAAACATCACA.TTCCA.G.AAC.
JJ=   331  MV=                TATGTTATGCAGGT.GTGG.AATT.TGAAAGCCCT.TC.T.CTTCATGTTTG.A.TTC.TTTAA.AACTCAAA.ACTTA.CTGAAGAGA.AATGGATACTGTCTTTGCAGGAT.AAGATTGT.GAGATCGCTT.AGTT.TGAAGTCATCA.TC.TGGTGAG.CT.AGA.GACTTACA.GT.C.TGATGTGGTCATTGCGCCCGTTTGTAGAAGATGAG.ATT.G.TGAA.CAGAGCATG.GAAA.TGGA.T.ATA.CTAAAAATACT.ATTT.TCATC.CA.ATTTTGTTTGA.TAA.AAAGTGTATT.TC.CATTAGTTTTT.ATCT.C.A.TAAGGAAACGAG.TG.TTAA.GC.TAAAAAAAAATATCAT.AATTACAATGAGATTACGAGT.T.CTTA.C.T.TAG.TAC.A.TAAGCATAAATCATGACA.GAAGCCACTATAATGGGCCT.AATTCGGCCCATT.TAC.T.AAGAAGCC.CATCTGAAAG.TTTTTTTTTTTCC.TGAAG.CA.AAA.ACAAAACA.AATTTGTG.CGCAG.ATCTAG.CAGC.G.GCGT.C.TTCGAATT.TTTCGTGG.CTACGT.TTG.AC.GGTGC.CACGAA.GA.AGAAG.AAGACGAAG.ATGGATTA.TCAG.AACA.AGCTTGTTC.TTGCTCCCATGGTTCGTGTG.GTAAG.A.ATA.
JJ=   332  MV=                CATTGACTTCTAAC.CGGT.TAAA.AAAGAAAAGA.CA.T.TTGGTATGTAC.C.ACC.AACGA.GTCACCCT.AACTA.AAACTATAA.TTGGGAACTCCGATCAATTTTTC.AAATCCCT.CTAGTCATCT.TAAA.ATATAAATTTA.TT.TCACTCT.ATAATT.GAGCATAA.TG.C.AAGTTCGTTCTGATCCAAAAAAAAAAAAAAGTTCC.GGT.C.GTTT.TATAAGGCA.AGTC.AACT.T.TGA.TAGAAACTAAT.TTAG.CATTC.GC.ATAACTGTACA.TTT.TCTTTAAAAT.AC.ACATTAAAAAG.GTTT.A.A.ACGTTCAAGTCT.TT.ATTT.TT.TATGATGAGGATATAG.ACGGTCTTTGATTTCAAATAT.T.CGAA.A.G.TCA.TTT.T.TTTTTAATATCACAAGTT.GTAGTATTTTAAACAATATG.TTATTTCTTGACA.TAG.A.GATTATTT.AGTCTTTTAT.TTATATGTGTTTA.CTATT.CT.TCT.TCCTTTTA.TATAATCA.TATAA.CCTATA.GTTT.G.TATA.T.TTCAATTA.TTCCATCA.TTTACC.ATT.TA.GTCGT.CTCCTT.GG.TGATC.CAAATACTT.CATCACCT.TCCT.TCAT.AGCAAATTC.TCTTCGTCTATCTCATACAT.TTAAA.A.AAA.
JJ=   333  MV=                GCTCAAGATAAGAA.AAAG.CCAG.CTCTATTACA.TG.T.TACTATGATGA.C.ATT.GGCTT.AAGAATAG.TAACT.TATACATAC.TTAAACAACTGAATGTTTTATGT.GGTTATTT.TCTTAAATCT.CATT.ATCAATATAGT.AA.AACAATT.GGTAGT.CCTCAGGT.AG.C.AAGTGCAACAAGCTTTTTAACTTCTGTTTAGTTTG.GTA.T.TTAT.AATTAAGTT.TTCA.TATG.C.TTA.ACAATAGCGTC.TGTA.GTCCA.AC.GGTTAGGATAA.TTG.CCTTCCAAGC.AA.TAGACCCGGGT.TCGA.C.T.CCCGGCAGACGC.AT.TTCC.TC.ATTAAATCTTTTGCGT.GAAACTTCATCAGAGTAAAAC.T.ATGT.C.G.TTT.GAA.T.TAGATCGGTATCACCGGA.ACCACCCTACCGGTTAATTA.AACCGGAAAACAA.ACC.G.CTGAGACT.TCCCCACGTG.TGTGGTCTACAAT.CTCTA.TC.GAT.TCCACAGC.ACAAAAAT.CTTTT.GCGCTT.TTGA.G.ATTT.T.TCCAGAAT.TCAATCTT.TCGAGT.GTT.GT.TGAAT.TCAGAA.AT.GGAGG.TTTCGTCTT.CACTCAAG.CTCT.CATC.GTCGTTATC.TCCTTCCATCATCAAACTTC.AGGTT.A.GCT.
JJ=   334  MV=                TATATCATATATCT.CCAA.CTTT.TATATATGGT.TA.A.ATGTTTAATAT.T.TCG.TTGAT.GTAGTAAT.CTGTA.ACAGTTGAA.AAAATTATTGGCAAGTTGGATTA.TAATATGG.ATGAGAAGTT.GGAG.GTGAAGAATGG.TT.GTGGAGA.TGCGGA.CAAATATC.AG.A.TGGGTTGTGGTCTAATCCACAAGCAACTTGTGTGT.TCC.T.TACA.TTTCTTTCA.TATT.ATCG.T.TCA.CAATCTCGAGA.AAAA.ATACT.TA.ATAATTTTCAT.TTC.TTTTCATTGG.AC.ATATATCCAAG.GGTG.G.A.TGATGAAACTGA.AA.CAAA.AA.AAAGTGTGCGAGGTAG.AACCAAATTCATGGGCTTGAC.G.AAAC.A.T.AAC.AAT.A.GCTTATAAACCCAACAGT.ATTTGGGCTTTAAATGTGAG.AAAAGCCCATAAA.ATG.A.GAGAGGAT.AATAAAAAGT.GGGACCCACTTAA.AGTCG.TC.ACC.GTCGCTCT.TATTTAGC.TGTTG.TTGAAA.TTTG.A.GAAG.A.TGGGAAAG.TGAAATAC.TCAGTG.AAG.GA.GAAGA.CGATTG.GA.AAAGA.AACAAAAAG.CACTCGGA.AAAG.TGTT.ACATAAAAA.CCAGAAGCGACAACTTTTAT.TCCGT.G.TTC.
JJ=   335  MV=                AAGTCGATATTGAC.ATCG.CGTG.ACGATCCACT.GG.C.TTCGTTTTGTG.C.GGT.GGTCG.TTTGTCTT.GTCGT.TTGCTTGGT.TCCATTACAGATTTGGTTTTAAG.TTTTGAAT.GCCCAGTTGG.CCTA.TTTCCCAGTTT..C.TTCGCAG.TGACAT.ACCAAGTC.GA.A.TCTACAACTTCTTCAAAAGTTTGCCGCTGACCAAG.GCA.G.AGCT.AGACTTTCC.AAGT.GAAA.T.CAA.CAACTTCTTCA.CAAT.GCCTC.CG.ACCATCGAAGA.GCA.CATGTCCTGA.CA.GATTTTGCAAC.GACG.G.C.TGTTGTGTTTGT.GT.TTTT.TT.GTCTAAAGATTTATTT.TGACGTCTCATATTTATCTAT.T.GGGC.C.T.TTG.TTT.T.TAAAAGCCCATTAATAAT.AATAACTTGCTACGAGTAGC.GATTTGTTTTAAA.ACG.T.AACGATAA.GAGTTAATTA.ATTAATGAATACG.CTAAT.TC.AAT.ATGATCTA.AACATTTA.TTTCA.ATTCCA.AATC.T.CTTC.T.CTCTGACC.GGGAAAAG.AACACG.AAA.TT.CATTT.CTGCTT.AT.TGTTT.ATCTGCGCT.CAATTCCG.ACGA.AGAT.TCATTGTCT.CTTTGATAGACAAGTGATCT.GTGTT.T.ATT.
JJ=   336  MV=                AACCAAACAAAATA.AGAG.AGAG.AGGCAAGTCT.CA.T.GTTTTCTTTTC.A.AGT.TTCAG.CACGTGAT.GTCGT.GATGGACTG.TTGTGTACTTGTGTGTTTTTTAA.TTTTCTTT.TCTATCAGAC.TTTT.TGAATCAAGTC.GT.ATTGATG.ATATGG.ATCATCAG.GT.G.ATATGATGACTCTCATTACGTTGGAAAATTCATTT.GTT.T.ATCC.AAATGGGTA.TTTA.GTTG.A.TGT.AAACCTCAACA.AGTT.GAAAC.TT.GAAACACGACT.CGA.ATATTCCAAA.GA.ACCCAAAAGCT.AAAA.C.T.AAAATAGAAAAC.GT.CAAC.CA.GTGCGAGCCACATGTC.CATATCTCATAACCCCCCCGG.T.CATA.C.T.TTG.ACC.A.TATATTATTTGTTTATTC.ATCTCATAACCCAATTTTAA.AAGTACAATTTAT.ATA.C.ATTCAATT.TATTCGGACT.TGATCTACACGAC.TTTAT.TC.CGC.TTCAACGT.ATTTATAT.GCAAC.ATTTTC.CCTC.A.TGAT.C.TTATAATC.TCATCTTC.ATCCAC.CCA.AA.AACAT.GGATTC.AA.GAGAC.ACCGGAGAA.ACTGACCA.GAGC.AAGT.ACAAAGGTA.TCCGTCGTCGGAAATGGGGA.AAATG.G.AAA.
JJ=   337  MV=                TTCCCTTGCTTGCT.AATG.TCGA.AATAAAAGAG.AA.A.ATAAAACAATA.C.GTG.GTATT.AGTAAAAG.CAAAA.AAAAAAGGT.GGTGTTAGTAAATTACTAGCTTA.AACATACC.TGAAATGGAA.ATTA.ATAAGGCTAGA.AA.AAGACAA.TCTATC.AAATATTA.AA.T.TATGTTTTATAAAAATTCGTCATCAATCTCCGATT.TGT.G.TCGG.TCCGTACCA.ATTT.TAAT.T.TGT.TTTAGCAGGAA.AGCG.TGTGC.AA.AACAGTAGAGA.ATG.TCATTGTTGA.GT.GACCCACCAAC.AAAA.A.A.GAAGGAGAGAAT.AT.C.AT.TT.TTTAAATGGGTCGAAT.TGGGCCTAATTTGGCCCATTA.T.ACAA.C.G.ACC.CAA.A.ACAACCACGGCGCAATCT.GAACCGTGAGATACTTAGGT.GAGATTACTTTCT.AAA.T.AATCAAAC.ATTTAGGGTC.TTAATTGTGAAAT.AATCA.TA.TTT.GAAAGGGT.TTATTATA.ATAAA.AAGAAA.CCAG.A.AACC.A.AAGTTAGA.GAGTGTTT.GGTGCA.ATG.GA.GAGAG.TGACAG.CG.TCAGC.GTCTTGTTC.ATCGACTC.ACCT.TATC.CACAATCTT.CTCCGACATCCCAAACCACC.GTCTC.C.GTG.
JJ=   338  MV=                TGGATGGAACATAC.CGAA.AAGA.CTGACTTGAC.TC.T.CACACAATTTG.C.ATT.AAGAT.GACTCAAA.ATTTT.GACTCATTC.ACTCAAAAAACTAGTACTATTAT.TTTTCTAG.TGCTATATTA.TATT.GTATTCATTTT.TA.TTTTTGC.AAAAGA.AAAGAGAG.AG.A.GAGAGAGAGAGGTCAGAAAGTGGAAACCACAGTTT.AAC.T.TGTC.AGATATTAG.CGTG.ACTG.A.ATT.TATGTATACGC.ATAC.AATCT.TT.TGCTACTTGCT.ACT.ACTACTTTAA.CC.ATTGCTTCCAA.GAAA.A.A.AGCAACAAACAC.AC.ATCA.CA.CGTATTCTTCGATTGA.GACAAATCCTGGGTTATTTAC.C.AAAA.T.A.CAA.CTT.T.TCTTTTTCTTTAATCTCT.TATATAGTTTAATAAAGATT.GTTTTATAAGTTG.AGT.G.GTGGAGGC.GGTGGTGCTG.ATTCAGAGAGTGG.GGTAT.TG.TAA.GGAGAGAG.AGATAAAG.GGGAC.AGAACA.TTCT.G.AAGG.G.TTTTCAGA.TTTGCACT.AAAGGA.GAA.GG.ACGAC.GAAGAA.AC.AACAG.CTCATCTTC.TTTTGATT.TTCT.CTGT.TTTTTTCTT.TCTTTCTTTCTTTTAACGTT.ATAGA.G.TTA.
JJ=   339  MV=                TTTTTTAATCGTTA.TAAT.TGGG.AATGGCTTTG.TG.T.TAATGGCGAGA.C.GCA.TGCAC.CACAAAAT.GTTCA.CTTGTAAGA.CACTAGCTAGAAAAAACCCTAAT.GTAAGAGT.TGTTTATAAT.ATAT.CAGTGATTGGT.TC.AAGTTTT.TTATAC.CCAGATAA.TG.A.ATTTATTCAACGTTTACTTTGATATTTTTGAATTC.AAC.G.TTTA.CTCTTATTT.TTAT.TACC.A.CAC.ATCAAACTTTT.ATAT.AGAGG.GG.GGTTGGTAAAT.GAG.AAGATATGTA.GG.TAGTTGAGATA.TATT.A.A.AATTAAACTCCT.CT.TTCG.AT.ACATAACGTACAACAG.AAAATTAAACTGAAATCTTGG.C.ATTA.T.G.CAC.GCT.T.GTGATTAGACAAATCGAC.GACTAGTTTACCAAGTGATT.ATAATCAAATATA.TAA.T.TACATTCA.AAACATTATC.TCAGGTACGTAAA.CTTCT.CT.ATT.TTCGTTAC.TATTTATA.TCCGC.TTCAAA.TTGT.T.ACTT.T.TCAACATT.CACTTTTC.AATATT.CAA.CC.AAAAA.ACAAAA.AC.AAAAA.ACATTCAGT.TTTCAAGC.AGAA.GTGT.GGAGACAAT.GGGTATCAATTTCGAGGACC.AAACC.A.CGT.
JJ=   340  MV=                GGTCAAAATCGAAG.CTTT.TTTG.TGTTTTGGTC.CG.A.GTAAACTAGGG.T.TTCGTTTGT.CTTTTTTA.ACCTT.TCTAAAATA.ATTATTCGAAAAATTTGGCTTAA.AAGGTCAA.AGGTACAACT.TGAG.ATTTTGGGGCC.AT.TTGAGTT.ATTAAA.AAAAAAAA.AA.A.GGGGAGAGGACAAAAACAGAGTATTGAACAAAAAG.GGG.A.CAAG.TCATATGAT.ATAA.CAAA.G.GAA.AGATCTTTCTC.TTTC.ATTTG.CT.GATCTCACTCG.TAC.TATAGACTAA.GG.AAAGATCTCAT.TTGG.T.C.GTCAGTAAATTT.TC.TGAT.TT.GATTGAAAGGTATGAA.ACTTGATGAACAAGCAACGTA.A.ACAC.T.G.AGA.AAA.T.AGTAAAAGCAGTGACAAT.ACAAATATATGTTGTCTTGC.ATTATGTTCTTCT.CTC.C.ATTGTTGG.TTTTGTCTTT.CTTGTTTTTTTTT.TGTTT.CT.CTA.TAACTTAG.ATTATTGA.CTATT.TAATTT.GGTT.G.CAGA.G.AGGGAAAA.TGAATGGC.GATCTT.GAA.GT.TGATA.TGTCTA.GA.GGAGA.TTTCAATCC.AAGTTTTT.TTCT.TGGA.AAGCTTAAA.GACGATGAGTTTGAGAGTAG.ATCAT.T.TTA.
JJ=   341  MV=                TCAAATACTTCACT.GTGT.CGCG.ATGTGCAAAA.CT.T.CCACTGTAACT.G.ATC.TTACA.AATCCTTG.TGCTG.CCTAGAACT.TACTAATTCCAAATCCCCAAGAC.CTGATCTT.CTTCTTCTAC.TCAA.GATCTCGTCTT.CA.TTAACCT.CTACTT.TCTCCACG.TG.T.CCAACAGAATCCAGTGAAAATGGGATTCGAACCAA.TAC.C.TTAA.AACTCTGCT.TCCT.TGTT.A.TAC.CGAGCAACCCA.ATCT.TCGAG.CT.CATTCAGCAAA.TTC.GAATCGTGAG.CA.ACCCTATCTTT.CAAT.C.C.CTCGGAATCATC.AC.TGTG.AT.CGAAATTATGGCTTTC.GTTTAGAGGTTTCGTACCTTG.C.ACAG.A.A.CAT.TTC.G.GAGTCACCGAAGATCTTT.TTGGAGATGGGCAAGTTGAA.TCGATGTTGGTAC.CTC.T.TGTTAGTG.AATCGAATTG.GGACGAGAAAGCT.GAATC.TG.ATT.TCCACTTT.AAGTAGTC.TCTTG.GCCTTC.GTCT.C.CGCC.A.TTTTGGTG.ACTCTGAT.TGGTCA.GAT.CG.AAGAA.AAAGAA.TC.GGTCA.GATCGGAGG.GAGACAGA.GCGA.GCCT.GAGACTGTA.CGGATCCGATCAAATGGAAG.AGAAA.A.AGA.
JJ=   342  MV=                GTAGTGGATTTGGT.ATCA.TCGA.TTTTAGTCCT.AT.T.CTGTTTGTTTT.G.AAA.TTGTT.TTTCTTTA.TGTCA.CGTCGCCGG.AAATTTGTTGGCCATAATTTAGT.AGGATATA.TTGGGTGCAT.GTCT.ACCAAAATAAT.GA.GATAAAT.AATAAT.TGATGGAA.TA.A.TTAGAAATTAATTATATTTTATATCTTTTATTGGA.AAC.T.TTTC.TCATTATTC.TTTT.TTTA.T.TTA.TTTTATATTTC.ATTG.TAAAT.GG.TAAAATTTGTG.AGG.AATCTATTAT.TT.TACCATATAAT.AATG.A.G.ATAAATGGATAA.TA.ATTG.AT.GGAATAATTAGAAATA.ATTAATATTAGTATATCTTTT.T.GGGC.T.A.AGC.TAA.T.GCAAGACTGGTCAATTGG.AGATGAACCCAAAAGTCATG.GTACATTCTATAT.GGG.C.CTCAAAAG.TCCATGTGAC.ATAATAATTCAAG.GCCCA.AT.AGG.CGTCTTCT.TGTTATAT.ATTTT.TTTTTG.TTTC.T.CAAT.A.AGACAAGA.ATTGTCTT.CACGCT.TCC.GC.GAATC.GTTAAG.CT.TCACA.ATTTCAAGC.GAAGAGGA.TCAA.AAAA.TCAATTTTT.TTGGAGAAGAACCAGAAATC.ACAAA.A.GGA.
JJ=   343  MV=                TCATAATGCCCATC.TTCT.TTAC.TCTTGTAAAA.AC.A.ATAGGGAGATC.T.CTG.GCGAT.GCTAAGAA.GCAAT.AGTGACTGA.ATGGATTCAATAAATAGATGCAG.CATAGATG.ACAACTTGAA.GAAA.TTACGGTAATC.AC.CGCTCCG.TGGAGG.CGGGATCA.TA.A.TGCCGCTCTTTTTCAAACTCTTACAACCATGGAAG.AAG.G.ACCT.AGGTGTTTC.TAGT.GGCA.G.GGT.TCTCAAGTAAA.TCTT.GCACC.AA.CATAGCAAAAA.TGA.GAGAGTATGC.TC.TAATTGACGTC.CACA.A.T.CAAAAGATAACA.TG.AATC.GG.CTCAAAATTATACTAA.GGGAGAGCAAGAAAAGGTTTG.G.ACCA.G.A.CCT.GGG.C.TTCTGCATAAAACGTTTT.GCACCACCTATATTGCAAAT.GAGCCTCGAAGAA.AAT.G.AGAATGGG.CCTAAGCCCA.CTTGGCAGATTAG.GTCAA.AT.CGG.GAGACATC.AAAAGCAA.TTAGG.TCTGCG.CCGC.C.GCTC.A.CCTTCTCT.TCCTTCAC.CGGAGT.AAG.CC.TTGGC.CGGAAA.CT.CCCCA.ACAATAAGA.ATCCCGAG.AGCT.CGAA.GACGAGGCA.AGAGGGATTTGGTTGAATCG.CAAGG.G.ACT.
JJ=   344  MV=                TGAAAATATTTTAT.ATTG.TGAA.ACAAACAAAT.TT.C.TTCAGAACATC.G.TTT.ATCAT.GAAACGTA.GAGAA.TAGGACATA.TCATTGATAGAAAAAAGATTTTA.GAGATGGA.AAAATAACTA.ATTT.CTCTTAACAAA.AA.TAAATTT.CCAAAA.GGAGAGTG.GT.G.CTTGGAACACCGTATTCAAAAGGGTTATACACTAG.ACA.C.TACT.TTTTTTTTT.TTTT.ACCA.T.CTT.GTTTTATATAT.ATTT.ATTTA.AA.ATTCCTCGTAA.AGT.TCAGTGTTTT.GT.GATTATATACA.GTGT.A.C.ACACACCTAAAA.TA.AGTA.TC.CATAAAGAGATTTGGT.CATTCGGACACCGTCCTTTTC.T.CTCAAC.T.CAA.AGC.T.CAATTCAACCACAACAGA.TAGTAACTTGAAAGTCACAA.ATATTTAATATTT.TCC.C.ATTATAGA.AGGTTAAAAA.AAATAAATATATT.CTGGG.TT.TTG.TTGTCTTC.TTCTTTCT.TCCTC.AGGAAA.CCAA.A.CCAA.T.GTCATGTA.AAAATCAC.TAACTC.ATG.AC.TAGTC.ATAACC.TT.TAAAT.CACTTCTGC.TTTTTTTC.TGTTTCTCT.TTTGATTTA.TTCAAAGACAACAAAGTTTT.GTTTT.G.GAT.
JJ=   345  MV=                TTGTAGCTTAAATA.TGAT.AAAA.TTGCTTAAGG.CC.A.GATTCTGTGAA.A.CAT.GGACA.AGAACAGA.GCAAG.TTATGTTGA.ATTGACTCGTGTAATTCGTGAAA.CAGAACAT.AGCAAGTCCA.AGTT.GTGTTAAAAAC.TG.CAGAGAA.TTTGAC.AGATTGGT.GG.A.AGTAAAAAGCATTCTTTTGCAACTCATTTTAAGAT.CGG.C.AAAG.AAAAAATTG.AAGT.AACA.G.AAC.CTTACTGTAAC.ACTA.TTCGT.TA.CTCTAAAGCTG.TGT.TATATTGTTT.AG.AGACAGAAATA.ATCA.A.A.CTCTTGTGATAA.TT.TGGT.AG.ATGATAACAAATCAGA.ACTCTGAAGGTCAATCTTTTT.T.GATT.C.T.TAG.GTG.A.AGACAAGTTGGTTATTTC.AAAGATCACGTGCTTACCTT.CTAAAACAGCCTT.ATT.G.ATCTACTG.TTGTACCTAA.TGAGCAAGGACTA.TTTGC.AA.ATC.TTTTTACT.TCTTATAT.AGAAG.TCTCAA.GACG.A.TAAA.C.TCATAACA.ACTAAATC.TCTATC.TCT.GT.AATTT.CAAAAG.TA.CAATC.ATGGACCAG.ACTCTTAC.ACAC.ACCG.GATCGAAGA.AGGCTTGTGTCATTGGTGGC.ACGGA.A.TCG.
JJ=   346  MV=                AATTGGTACATAAA.TTCT.CAAA.CCCCAACACA.GA.A.ATCGACAAAAA.A.AAA.AAACT.CACTCGAA.ACCAC.GTTGTTGTC.GCATCTTACACGAAGTAGAAACT.AATCGACG.AGAAGGGAGA.TAGA.AAAATCGACGA.GA.ACTTCCA.TGTTCT.CTCTCGCA.GG.A.GATTCCTGCTAATCCATGGGTTAAGAAACAGAAGC.TCG.A.TAGC.TTCGTCGTC.ATGT.TTAA.T.TAG.ATACCTAAACG.AAGA.AAGCT.AC.AAAAGTTGCTT.CAA.TGGAGGTTTT.GT.GAAAAAATCTC.ATTT.T.T.TTTTTTCTAAGT.AC.CGAC.TG.GTGTACAATATCTTCT.TCATCAGTTCTTAGTATCTTT.T.TAAG.A.T.TTT.AAA.A.TAAAAAATTGGGAAGGAA.TTACATGTTTGCAGGTCCAC.CCAAAGATAAAAG.TCA.C.GTGGTTAC.GCCACGTGTA.TTCTAAGCAATAT.CCAAA.TC.GAA.CGGTGGTA.AAAAGAAG.ACACA.CCGTAA.CCAA.T.AAAA.T.TCAATTCT.CTAATCCT.TTACGT.TCC.CG.TCACC.GCCGGG.AT.TCTCC.GTCGCCGGT.GAGTTTTT.TATT.TTGT.TTCTTCCCA.CCTTATAATCGCCGTGTTGA.ATCTG.A.AAG.
JJ=   347  MV=                CAAACCGAATTGAT.CTTG.TAAA.CATGTGGAAA.AA.G.AAAAACTAAAA.C.ACA.AACAA.AAAATCCG.ATCTA.ATCGGAAAG.ATAAACCGGACAACGCCGGAAGC.TTTATCCG.TTAAAACGAA.AATT.TATTTGTAGAT.CT.GATTTAG.ATTAGA.AACTATAA.AC.A.AAGTAGAAAGTTTCTCTCTCTCAAAGATACATGAT.AGA.G.AAGA.GAGAGAAAC.TAAT.ATTT.A.GCC.ATTTATGTTTA.AGAA.TGCAT.GT.TGTTTGTTGTC.TGT.GCCAAATTTT.GA.AAACGGTGCGA.TGTT.T.A.CTTAATGAAGAG.AA.GCCG.GT.ACCGAACCGAACCGAA.CCGAGCCGTCGTCTTTGATTG.G.TTAA.A.A.GAA.ATT.C.TTGAAAATTTACAACCGC.CTCTCTTTTCTGAAACGGAA.GAAGGATCTCAGG.AGT.T.TCTGATTT.CTCTTTTAAT.AAATACCAAAAGT.CAAAA.TC.GGA.TCTTCGTG.TATATAAT.TGTTC.ATTTCC.TTGA.A.AACG.G.TTACAGAA.TTAGGGTT.TTGTTT.CTT.CT.CTCTC.GCCGAT.TG.ATCTT.GAAATGTCT.TCCCCAAT.TATA.ATTA.GGGCACCGA.AGAAGCAACCGCCGGAGCCG.CCATG.T.ACC.
JJ=   348  MV=                GATTGTAGAGTATA.TGTC.TATA.CGATACTTCT.CA.C.TGTCTCTTGGA.C.GAT.GCTTC.ACAGTGAT.ATTCC.AAAAGTTTA.CCCCTGTCACCAACAAAGCCAAA.TAAGGGCT.TGTACCGATT.GAAG.AGTATATGATA.CT.TCCCACT.ACACTT.GAGTAAAG.AA.C.TGTCTTCATGTAATCATTATAACCATCTTGTTATG.CTT.A.CTAT.CTTCTTCAA.ATCG.CAGC.T.TTC.AATCTAAAATG.AACT.CCTAA.GT.GACATACGACT.AAT.TTTGCTTCAT.CC.ATCGCAAAACG.CAAA.C.A.TCTTTTAAAACT.TT.TACT.GA.ATTTTTTCTGCAGTAA.ACATAGTGAACCCGGTTTACG.T.TCTG.G.T.TTA.GAC.G.TTTCAATTTTTTCTAAAT.TGGGCCGATTGACATATAAT.TGGACCCGACCCA.TCA.A.CATATCCC.ACATCGTTAC.AAATAGATTTCAA.TTACT.AT.AAT.TTAATCAA.TATATACC.GACTA.AAACTC.TCTG.T.CCGA.C.GTAGAGTC.TTCCAATC.AAAACC.TAA.AT.CTAAA.TTTTTCATT.CCCTT.GTTCCGGCG.ATAACAGT.CTCA.GTGG.CGACAAACC.CTATTGCCGAGCCAACTCGC.ATTAA.A.TTC.
JJ=   349  MV=                ATACAAAATGTGTT.CTTC.CTTA.CAAAACCTTT.CT.T.TAATCTCTATT.G.ATT.TGGTC.TGTAGAAC.AATGT.TCTTGTATG.GGGTTTATTGAGAAAACACAGAA.GATCTTTC.GGTTCTTTAG.AGAA.CATTTTGCGGA.AA.GATTGTT.GTTTTT.AGGGCTTT.GC.C.CACAAACTTGTACAGAAAGCAAAGAAAATACTGTG.TTG.A.GGCC.TTGAGGGAG.AGAG.GCTA.T.CGC.ACAAACTGACT.TTGG.GCTAC.CA.TTCAAAAGCCC.AAT.AGGCCCAATG.TA.TTTCTACGGTT.TTTC.C.T.ATTCGCTAACGT.AA.GCAA.CA.GACTACCATGCGCCGT.CCTCTGTCCATTTTCAACACA.A.CAGA.C.A.AAA.TGC.A.TCTTCACCCACACTTTGG.GCCGATATTAACAAGCCCAA.TAGGCCCAATGTC.TTG.C.CACGGTTT.CTCTCATTTG.CTAACGTAAGCAA.CTAGA.GT.ACA.CGAGTGTA.ACTACTAT.ACGCC.GTCCTC.TGTC.C.ATTT.T.CAACACAA.CAGAGTCA.CAAAAA.CCT.CT.GCAAG.AACCCT.AA.AGCTA.AAACCTTTT.TGCGATCA.ATCG.AAAG.AAAACAAAA.AATGGGGAAAGTTCCGTCGT.CGTTT.T.ACT.
JJ=   350  MV=                ATGTATTTATAGAG.GCCT.AGAT.CTAAAACTTT.TT.A.GTTACTAAAAA.A.AAC.AAAAA.AACAAAGG.TATTA.ATGATAAAA.AAAAATTAAATAGCATTTCTGTA.AAATCATA.TTGGAAATGA.AAAT.TTCTAACAATT.CT.TCCTTTG.ATATTA.GTAAGATG.CT.C.AAATAATCTTGTAACTTTTTGCGTTTTGTAAATAA.ACT.C.CAAA.AAGTAGGAG.AATG.AAAA.A.ACT.CGGCAATCGAA.CCCA.ACCAT.GG.CGAGATCGTCC.ACT.GTCAATTTAA.AA.ACGCATTTCTG.CCAG.C.T.AGCTCTTCGACA.AA.GTCT.CG.TTCGTTTTAGGTATTT.TATTTTCCTTATGACTTTTAC.A.ACCA.C.G.TCG.CTC.A.TTCAAGTGCGACAGCCAC.GGATTAATGAATTAAATCTA.ATGAAAATATCAA.GTT.G.CCATTTGA.TTAATTTGTA.AAAGAAAAAAAAA.AACTA.AT.GTT.GTCTTACT.AGACGATT.CAACT.TGCAAT.GACC.T.CGGA.A.CAACCCAA.TTAGGACT.GTTCGC.CGG.CT.TCTCG.CCATGG.CG.ACTTT.ATCCTCTTC.TTCTTCGG.TAGA.ACTG.CCACCGCAA.CATACAGTTTTCATCCTTTA.TAATG.C.CTA.
JJ=   351  MV=                ACCCTATTGGAGTC.GTTG.GACA.CACAAAATTT.AA.G.CCCATTAAATG.A.ACC.TTTTA.AACCCATT.TTTGG.TCCGGTATT.AAAACCAGCGAGTATTCTCCTTG.TCATTCAT.CAAAACAGTT.AGAA.ACTCAGACGCC.TG.GACGTCT.TTGTGT.TCTACACA.CA.A.ACACTCTGTTGTTTCTATTTTCAAACGTCAAAAAA.AAA.T.CAAA.ATTTTCCTT.TCTC.TCTG.T.TAG.CCTCACCGACT.TCAA.AACTC.TC.TGCTTTCCCTT.AAA.TTTCTGATCA.TG.GATCAACCACG.CTTC.T.C.CTAGGGTTTCTT.TA.ATCA.TC.TGATTTTTTTCGATAA.ATTATTCAATTTTATGATTGA.A.GGAA.T.T.TAT.TTC.T.ATAAACCCTAAAAAAAAT.ATGTACAGTAATTTCAAAGA.ACAAGCGATCGAG.TAC.G.TTAGACAA.GCGGTAAAGA.GGACAATGCTGGT.AACTA.CA.ACA.AAGCTTTT.CCTTTGTA.CATGA.ACGCGC.TTGA.A.TACT.T.CAAAATCT.ATCTCAAA.TATGAG.AAG.AA.CCCTA.GGATCA.GA.GATGC.CATCACCGA.CAAGTTCT.ACGA.GTAT.CTCCGTCGT.GCTGAGGAAATTCGTGCGGT.ATTTT.T.TTT.
JJ=   352  MV=                TAATTAGTGGTACA.GTCA.ACTA.GATAATTTTC.AG.A.AAAAATAAACA.A.TAG.AGAAA.ATTCTATG.GATAA.AATGAAAAT.AGCATTTTTGAAAAAAAATATCA.CAACTACC.ACCCCACCAC.ACAT.TTCTGAATTAT.AT.CTAGCAA.CATATT.TGTATTTT.AT.G.TTCAAAATACCACTTAATCATCAAATTTTTAATCA.CCA.C.CAAA.ACTTTCAAA.CATA.AACC.A.AAT.TGTTCGTGTAA.ATAT.GATCT.GG.GTCACTGCGTA.TTA.GTTTTGATAA.TA.TATTTTCTTGA.CAAT.C.A.TATTAACACTTC.AT.TTGG.GG.AATTTGATATTTTCTT.TATCATTATTAAAAGTTGAAT.T.TGTA.A.A.TAT.TTA.G.ACAATTTATAATCTTCAG.AATATAATAACTAGCGTAAA.CAAAAACGCGTTT.TAA.G.GCCGTTTG.TAAAAAACGC.GTTTTAAGGCCGT.TTGTG.AA.AAA.ACGCGTTT.AAAGCTTA.ATTGG.TCTAAG.CGGT.T.TGCC.G.CATCAGAA.TTGACGGA.GGTCCG.TTA.CT.CTGAA.TCCTTG.TA.TTCGC.ATTAACCCT.AACTTTTT.CTGC.TTCC.CAAGCGTCT.CGAAATCTGAATCCAGAGAT.TAATT.C.GAC.
JJ=   353  MV=                AAATCCTCGGACCC.GGTCGACGA.TTCCTCGTCC.TG.G.TCGACGATTCC.T.CGG.ACCCG.ATAGATTT.TTCTC.GACGATTTC.CACTCCTGGTCGACAAATCCTCG.GACCCGGT.AAACTTTTCT.CGAC.GATTCCAAGTC.CG.GATCGAC.GATTCC.TCGGACCC.GG.T.AAACTTTTCTCGACGATTCCAAGTCCGGATCGACG.ATT.C.CTCA.GAACCGATT.ATTT.TCCC.T.CGA.CGATTTCAAGT.CCTG.GTCGA.GG.AATCCTGGACG.ATT.TCCGCAACAA.TC.ACCAGTTTTCA.TTTT.C.T.CTTTACTTGGCA.TG.GGTT.TG.TCATATTGAACGTTTG.TGTTCATATCACCAAGTGTTT.G.ACTT.T.T.CAA.CAA.C.TACCTTGTGTTTCATCCA.TCATTTGATGCTAGTTCTTA.GCTTTTACAACTT.TCT.T.AGCTTGAG.AACTATCTCA.CACTTCTATCTCC.CCAAG.CA.TTC.TCTTCTGG.TTCTTTTT.GAACA.AGTCTG.CTCT.T.GACT.T.ACTCTTCT.CACTATGC.ACCTTC.GTG.AG.TGTAA.CCCCAA.GC.ATTCT.CTTTTGTTT.CTTTTTGA.ACAA.GTCT.GTCTCTTGA.CTTACTCTTTTCACTATGCA.CCTTG.C.ATG.
JJ=   354  MV=                GATTTCTCATTTCT.GGAT.CCAC.GAGGAATGAT.AA.T.AAAGAGAAAAG.A.ACC.ACCAT.TAATTGGT.TGAAT.GATTGATGC.ATTGATGCGGATGAACCCTTGAT.TGGATAAA.TTTAAAACTG.TGCT.AAGAAAATTTA.CA.GTTTACA.CTTGCC.ATCAAAAC.TT.C.CTCCTTTTTTGGTTTTACATTTATCCTTTATTCAA.GGA.A.CCAA.TAAGTAGAT.TACT.CTTT.A.TTT.TCCATTCTTTT.TCAT.GGATT.TC.TCAGTTTCTGG.ACA.AGCAACCTTT.TC.AATTTCTGCAC.GTAT.A.T.TTTATAGTACGACAA.AAAT.GT.GTGGAAATTGACTATT.CAACTTGACTTAGTCTTTTAT.T.CTTT.G.C.GTT.TAA.C.AGAATTCCCTAGTATCTT.AATATAAGTCTTCTATTATG.TGAATTAAACAGA.TGG.G.TGCGAATT.AAATTATTCT.ACCTACCATCGAA.ATCTC.TA.TAT.TTTCTTTT.TCATAATC.GATAT.TCAAGA.ATGC.T.AATT.A.AGCATAGA.GAAGGATG.ACAGGC.TCT.TG.GAATC.CAACGA.GT.ATCAT.CATCCCTGT.TACACTTT.CCTT.TCTC.CTCTCATTCATTCACAATTTTGCGGACGTG.ATAGA.C.ATA.
JJ=   355  MV=                CTATATATGAATAT.GAAC.TTAA.ATAATGACCC.AT.T.TTTCGTATAAT.G.TTA.ATTAT.TTACTCGT.AAACG.CGTTATTTC.CACGAAACATTAGGCAAAACTCA.AGTTAATT.TACGCCTGGC.ATTG.TAACGCGGTTA.AC.CAAAAAG.CAAATT.ACGCAGAG.TC.A.AATCATATCTAAAAACCAATATAAACATAACACGT.GTC.A.ATAC.TTAACTGAT.CTCA.GAAT.T.AAC.ATCGTTAAGAG.AAAA.CACGT.GG.CAGAGATCTGT.GTA.TCCGTTTGGT.GC.TCCTTCATGTA.GATG.A.T.TCTTCAAGAAAA.CT.TCAA.AA.ACTCAAACACGTCAAG.TTTAAGAAAGAAAAAAGACAA.C.AATT.A.T.TTT.AAA.C.CGCCATTGAAAAGCTAAG.CCATGTTGTATTTTTGTATG.TGGTTCGCATGAT.TAG.T.GTCACACC.AATAATTAAT.TATTAACTATTTC.CCAAC.CA.TCG.CGTATATA.TAGAGCTC.TCTTC.TCTCAT.TGTT.C.TACA.C.CATCAACA.AAAATAAA.GAAGAG.TTT.AT.AACAT.TAAACA.GA.GAGAG.TTTCAAGAT.TCAGACAA.AGAA.GAGA.TAATCTAAA.AATGAATTCTAAGGCAATGC.GCTGT.C.TTC.
JJ=   356  MV=                ATTCAAAATCTTAA.TTTA.TTCA.TGAAAAAAAT.AA.C.CAAAAACATAC.A.TTA.AACTT.GTAAATGA.AATGA.TAATAAAAT.CAACGTGAATCGCATGTGTAAAA.TTTTAACA.TTTATTGATT.CTCA.ATCCTATACAA.AC.CAAAATT.GATTTA.GAGAATTC.CA.T.GAATGGAGTAGCTGATTGTAAATCAAGAAGCCGAT.GAA.A.AAGA.GTGTAAAGT.GTAA.ACTA.A.GAA.CTTAATATAGT.AATT.AATTA.AG.GGATTTTGAAC.AAA.AATTACTAAC.TA.AAATTTAGATA.TTAA.G.T.GGACATAATTCT.CT.CTTT.TT.ACTTTCTAAATATTAC.CTTTTATGTACGAGTACGACAGA.AGGT.T.T.GAC.AAG.T.CAAAAAACAAGTTGTACT.GTACTACGTTAACATCGATA.CTCTTATCTCCAC.AGA.A.ACCGAAAT.TTCATTTTAA.ATAAGAATCTCAA.ATAAA.TG.CCA.TTAAATAC.CAAGCAAC.CAATT.TCTTGC.AATT.T.TCCT.C.TCCTCCCA.ACCAAAAC.ACAAGA.GCC.AA.GAACA.AAGAAA.CC.ATGGA.TCATGATCA.CATGCATG.GAAT.GCCT.CGACCATCA.TCATCATCATCATCATCACG.AAAGT.A.AAA.
JJ=   357  MV=                GAGAGATTTGATCC.TTTA.GGGT.TGTTTTCGAC.GG.A.ATGGACCAACC.A.AAT.TCTAG.GTTTAAAA.GGAAA.CGTGACGAT.TGTGAAAGAAGGATGTGCCTTGG.AAGGACTT.TGTGTTTGTT.CGGA.TGATGCTCATT.GT.GCTCCCA.AGAAAG.GTTATTTG.TG.T.CGACCAGGTAAAGTTTATACAAAGGCTAGAGTTTG.TAC.T.CATG.TAAAATCAG.TAAA.TGGC.T.ATG.ACGATCATACC.AAAT.TTAAT.TT.GATGTTTAATC.GTA.TATGAGAAAA.GT.GAAAACAGAAC.ATTT.T.A.CAGAACAACGTC.TT.TTGT.TC.ATTATGACAAGCTTAA.CAAGTTTTATGGTCGGTCACA.C.GGGC.C.T.TTG.TTG.T.TGGGCTTTAGCCGGTTTA.TTTGGTTCAATTCGGTTTAC.ATGGTTAGTCCTC.GAA.T.AAAATAAT.TTCGGTTTAA.GATTTGTTACGGC.TCCTC.CG.TCA.ATGTATCG.TCGTTGAT.CCCAA.ATTTCT.TCTG.A.ACAA.T.TTCGATTT.TGAATTCG.CGCTGA.GTG.AT.GAACG.GCGCTT.CT.CCGGC.TCATTCATT.GGTTTCGA.CGAC.CGCC.GTAGCTGGT.GGAGGTGGAAGCAGTGGCGA.AGAGA.C.GAA.
JJ=   358  MV=                AGTTTCGTCTTTTG.GATT.GAAG.AAGAGAGTAT.AA.G.AT.TGTGAAGC.T.CTT.GGATT.TCTTCGTG.CATTT.TGGCTCGAA.CCAGGATACGAGCGATTGTAGGA.GTCGCATC.TAAAGAAATG.CCAT.GGCTTTCTTCT.GA.AGGAGAA.GAGAAT.ATCCTCTT.GA.A.GATTCTCCATGCTAATCTCGGATTGTTCGTGTTCT.TCA.A.CAAA.GCCTTCACA.AGAG.ATTG.T.TCC.ATAGAACTACT.ACAG.AACTC.AA.AAATTCAATTT.TTC.CAAATTGGTC.TT.ATAAGCAAAAT.ACTA.A.A.TTACATACGGAC.TA.AAAC.GT.ATAATGTTAAGAAATC.GAGGACTATTATGTTAATAAC.A.GAAC.A.T.GGT.TTT.A.CCCAATTTGGTCTTAATG.TACAATTCAAATTATAAACG.GGCTAAACATTAA.TAA.C.GGTTAAAC.ATTTGGGGCT.ATTATGTAAACAA.TAAAA.GT.TAT.AGACTAAA.AGTAAACG.CTTTT.CTTGTT.CTTT.C.TTCG.T.TCCAAAAA.GTCGCAAC.TCTTCT.TCA.TC.TTCTT.CCTCTG.AC.GATCA.TTTTCAGAA.GAATCTGA.TTCC.GATC.AAAATTGCA.GAAGAAGATGTCTCGCCAAT.TGATG.C.ATA.
JJ=   359  MV=                AGAATAAACCCTTG.GCAG.TGAA.AGATTTTAGA.TA.T.TTTGATTCCAT.C.TGC.ATTGA.GATTACCT.ATAGG.ATCTATAGA.CGGAGAGAGTAGATCTACGCTCA.TCAAGGAA.ACTCTATAGT.CCAT.CATCATCACCA.CC.TCAATTC.CATTCC.TCTGTTTC.TT.C.TTTAAAAAGCTCTCACTTTTCGTTATAGTGTTCCA.CTT.T.TTGC.AGGTCAATC.GCAG.TTTC.C.CCA.GAGATTTCACC.GGAA.CCCTA.GA.GAGCACCTCCT.CCT.CCATATCAAT.TG.GAAGATCGAAC.ATCT.T.C.GAATCGAATCTC.CC.AAAA.TC.TCTCTCTCTTTTCCGT.GTCTATCAATCCATCTCTTCA.C.GCCC.T.C.TTT.TAG.T.GATATAACTTATCTTTTT.CAATTTGGGCTTTATGGTAA.TGGGTCAAGGCCC.ATT.A.AGGGGTCT.CGTTTAGAAC.TCTTGATTAATGT.CTGAA.AT.AAG.TTTTATAC.ATTTCTTC.ATTTG.GAGAGT.CATT.T.CGCA.G.AGACGACG.CATAGCTT.CTTCAC.TTG.TC.AGCTC.TCAACG.TT.TCTCA.CCTGAAATT.TCACTTCT.GCTT.CGTC.TTCTCGAGC.CGGATCTCTAATTTGTAAAG.CGAAA.G.TGG.
JJ=   360  MV=                CTTTATTTTTTTGA.AATT.ATTT.TTTGCCCTAC.AA.C.AGTATTTTAAT.T.CAC.TAGAA.AATTCCAA.GAATA.TATTGTTGT.TTTATCGTATCTCAAAAATCAAA.AGGCACAT.ATTAGAATAT.AAAT.CCCATATAGAT.GC.ATTTTGG.AGTGGA.GGCTCGAA.TG.T.GTTGACAAAAACATACATTTGAAGCGATTTCTAGT.AAT.C.ACAA.AATGTTGTT.TTCT.TTTG.T.AAA.TTTTCCACTAT.AGTT.GAAAT.AA.GTTGTACACCA.AAA.AGTTTGAATA.TC.CGGTTACAAAA.ATTA.G.G.TAGGCTGAGGTT.TG.AAAA.TT.GAGTTCCAGTTGTTAT.GATATTTGGGGACATCCATTA.A.AAAG.T.A.TAG.TAT.G.AAATTTTAACAAGGTCTA.ATTAATTTTTTGAAGGAAAA.AATATATAACTAA.GCA.T.AAATAAAA.ATCTTATAGA.AACATAAATATAA.GAAAA.AG.ATT.AATATATG.ATGCTTAT.AATGA.TGAGCT.GTCG.T.CTCA.T.ATTCTCGT.TTGATTCA.AAACGA.TAG.AA.ATCGA.CAAAGA.AG.GTGTG.AAGAAGTTG.GGAAAACA.AAAT.TAAC.GCTTGAAGA.ATCTAAAGGTTTAGCTTTTT.AAAAA.A.ACA.
JJ=   361  MV=                CAGTAAAATCGAGA.CCGA.TCGA.AGAATCAACT.TA.C.GGTGAAAAAGA.C.GAC.GGTGA.AGGAAGGT.GGGTT.TAGGGTTTA.AGAAGAAGCAGCAGAGCTAAGTA.ACAGGCGG.GAGATAGAGA.TGGA.TGATCCAAGGA.GA.GAGCAAA.AACAAA.GAAAAAAA.AA.C.AAAAAACCTAGCCTTGGTAATCGAACTCGTGACCT.TAG.G.CTGG.TTGACGTAG.AACA.CTTT.G.CCA.CGGAGCTATAT.ATTC.TTAAC.AT.TAATTAGGTCA.CGA.GATATTTTAT.AT.AACTATAA.TC.TCTT.G.A.GTTTTTTTATAT.TT.AATA.TC.CTTTAAAAACAAAAGG.AAAACAGGGAAGGGCTTTGTT.T.GTCT.G.T.TTG.GGC.T.TTTTTTTATTTTTGGGCT.TTGTTGGCCCATCTATGATA.TGTTCACTTGTGA.GAA.A.AAAAAAAA.CAAGCAAGGG.GTACTTTCGTAGT.TGTGT.TT.TCT.ACTTATTT.CGAAAGTT.GTCAG.CTTTTA.GGGG.A.AATT.G.CCCTAATT..TGTGTAG.TTAGAG.AGG.CG.CGACG.ACCTTT.CG.AGCTT.CTTCCGATG.AAGACTGT.CACC.GGAA.GAGTTGTTA.GTGCTGAACCAATCTCCCTC.TCAAA.T.AAT.
JJ=   362  MV=                AAGGAAACATAAAT.TTGG.CTGG.CTAATTCCCA.AG.C.GCAAAGAATAA.A.CAA.AGTCG.TTGAAGGA.AGTTT.AAATGAAGT.TACCAGTTTAGTAACACAGGCCA.AATTGAGC.TCCATTGTTT.ATGC.TCTGCTTAATT.AT.TTATGTT.CCTCAA.TATCTACA.AG.C.CAGTGTGTAATCTATCAATATAAAATATGGAGATA.AAT.G.GCAA.TAAAAGATC.ATAT.TAGC.A.TAA.TGAGAAAACTG.ATTT.TTTTA.AA.AATGGTAAGGA.AAA.TTGTCATTCA.TC.TATTAAAATTC.TAAA.A.C.TAAAAACGACGG.CG.TAGA.AT.GAAAAGCTACTGAGCT.ACATAATCACTTGTGGTGGGT.T.CTAG.A.A.ACT.GAA.A.ATAGGAAGGCCCAATTAT.GAGAAATCCGTGATGGCGAA.GATAGAGATACTA.CAG.T.AATAATAA.GAGCTTTGCG.GATCACGTGTCGG.GTCAA.CC.CGG.TTAGATAT.ATGGAGCA.TCCAT.CCTCGG.CCGG.C.AAGT.T.ACATCGTT.GGTAGATC.GATCAA.TCT.CA.TCTCC.GAAACA.AT.AACCG.CCAATTTCC.TTCCTCTC.TAAA.TCTC.TCCGATGAT.GCTCGGTGGAAAGTCCTCCG.CCATA.A.ATG.
JJ=   363  MV=                GGCTAAAAGCCCAA.AATT.TCAT.AAAACTACCT.TA.A.AACATCTTTAT.A.GGA.AAGAA.AGCGTTTC.AGGGA.GTAAGCAAA.TATAAGCATATGGCAGCGTCAAG.GACTCAAG.GGATCCAATC.AAAA.CTACAAAGAGC.AA.ATAAATA.ATCAAA.ACAAAAAC.TG.A.AATAAACTAAATTCTCATACTTGTTCAGGAATTGG.TTT.C.TGAT.CCGTCGAAG.CATG.CACT.C.CCT.TGCTCTGCCAT.GAAG.AAAAC.AT.TTTTCCGATCA.ATT.CTAGGGCACC.GA.GAAAAGCCCTC.AATT.T.T.CATAAGAACTAA.AA.TCGA.AA.AGTAATTTAAGTTAAA.TTGTTCTTGTTGGTAAGCGAT.T.CCGG.G.A.CTG.GAC.C.CAAATATCTGGCATAAAT.GGGCTTAAAAGCCCAAGCCA.GAATAAACCAACT.TGA.A.AATATCAT.ATCACAGCAT.TAAAACGCAGCGT.TTCAG.GA.GTT.AAACCCCT.AAATTTTC.AGGAA.AATTGC.ATTT.T.TGCT.T.AAACCCTA.TTATTGTC.ACTTTC.TCT.TC.CTCTC.CCTCTT.CC.TTATT.CGAAAACAC.ACAAAATC.ACAG.TAGT.AGCATCTGT.AGCCATGTACAGATCAATGG.CAAAA.C.AAA.
JJ=   364  MV=                TCAATACTACCAAT.ATAA.ACAT.CAGTGACGTT.GA.C.TAATTCCGCCT.T.TAA.GAAGG.TCAAACTG.TAATG.GAAGATTAT.AGATGAAGCAGTTAAAGCACATA.CAAAGCCA.ACCAAGCTCG.TCCA.AAAAAATTAAC.TT.CAAGATC.TTCTAA.CTAATTTA.TA.A.TCATCAAAAAAGTAATTTACTATCTATCCAAAATC.CAT.A.ATTA.AATACTGTT.TTTT.CTTT.T.GAG.GAAAATCCACA.ACTA.ACAAA.GC.AAGCAACCAGA.TGC.CAAAATTAAT.TA.GAAAGATATTT.TTCT.C.T.GACAAAACAAGA.TA.TCTG.AA.TATAGTTAAATTAGTA.CCCTATTTTCTATTAAAAGAT.T.ATAA.T.T.TTA.ATA.A.ATTCGAACGACAAGAATA.TTAATCAGAAGGGTAAGAAA.GTAAAACTGTAAA.ATA.A.AGAATTAA.AGAAAGATAG.AGCCCACTACTTT.AATCT.TC.TTC.CCTCCTTA.TTACCCAT.CTTGG.ATCCAT.CTTC.G.ATTT.C.AACACCTA.AAAATAAA.AGCTTA.TAA.TT.AAAGA.ACCATA.AA.GACGA.ACACAAAAG.AAACTCTC.ACAT.TCTC.AAGAGTTTC.TTTCTTCTTTCAATGGCTTT.ACCGT.A.TTG.
JJ=   365  MV=                AACCTAAATATCAA.TTTC.ACAG.TTGGAAGTTT.AC.A.AAAATAATGCC.A.GTG.TCGAT.CCTAGGAT.GATGC.GAAACCAAA.AGATGATGTTACATATATATACA.CATGCACA.TTTAGTATTC.TGGT.TATCAAGATAA.GG.ATGAAAAGACTAAT.TAAACCAA.AG.C.AGTGTCTATGACATTGCAAGCATTCTCCAACCCAT.AAG.A.CAAA.ATTGATTCT.ACAA.ACTT.T.CAT.ATCATCAGAAT.CTAT.GAAAT.GA.ATCAACAACTA.TCA.CATCTCAGCA.GC.AAAGTTAAAGG.ACTT.T.C.CACATGATCTAT.AT.TTAT.AA.GGGTATCGTTAAGATC.TTCTCACATGTGTGGCACGTG.A.CATA.T.T.TAA.TAT.T.CTTGATGGGCTTTTCTGT.TTTTTATGGGCCTTTTCGAA.TTTCAGGGTTTTA.AAT.A.AGTTAGAA.ATTAGATAAA.TAAAAAACAAATT.AGCAA.AA.AAT.AACGAAGT.GTCTCGTC.TCTTC.TCTCTT.GTCT.T.CTCC.A.GATCAGTG.TTTGTGGG.GTTTTC.CCA.AT.GGAGC.TTCTTC.TC.TCATT.GTCTCTCCT.CCTGGGGT.TTTG.GTGT.AACAACAAT.CCTCAATTCACGAGGCATGA.ATCCC.C.ACA.
JJ=   366  MV=                TGAACATAAACAAA.CACA.CATC.AACTTTAACA.TT.T.CAAAATTCCTG.A.TTT.ATTCT.CTTTTAAT.CATAT.ACTAATAAT.AAATTTTCAAAACATTGGAGGAT.GAGAGAGA.GAAATGGACA.TGGC.GTGGCTGTCTG.GT.CACTGAG.AAATAA.AGTAATGC.TT.T.TTAAAGAAGAATATTTTTGTTCAACAAAAAAGGCC.CAC.A.AATT.ACATGTAAT.CATC.AAAA.T.CAT.GCGAAGAGAGA.GAGA.GAGAG.AA.GAGAGGAGACA.AAG.GTAAAGTAGA.AG.ATAAAGGAATC.GTAG.A.G.AGACAAAGGCCA.TT.TGAT.GC.ATCTCTTTCTTTGTTC.TTTATAGTTTTGGCTTTTCTC.T.TCTT.T.T.CAA.AAA.T.CTCTTATAATCACATTAT.TGTTACTATAAACTTTGATT.CTTTAAACACCAT.TAT.T.ACCTCTCC.AATCATTCAT.TCTACACACAGCT.GTTTT.TG.ATT.CATCTACA.AATTTCTG.ATTTT.TTTTCT.AGGG.T.TCTT.G.TTTTTCCC.CCCAAATT.GACTTG.TTC.TC.CTCTC.TGTTTA.GG.TTTGT.GTCTCTTTA.ATGGTGTG.TGAA.AGGT.GAAAGCTTT.AAGCTTTTGTGTGTGTTTTA.AAGAT.T.CAA.
JJ=   367  MV=                GCACAAATCTCAGT.GAGG.ATTA.AAAAAGCCAA.TC.A.AGAACACAGCA.T.TTG.TAAAA.TTTATTAT.TGGAA.AAAAGAAAT.TCAGACAGAGAAAGGAACCAGAT.AGAAGAAG.ACAGCTTACC.ATGG.AACTGAGCTTC.CA.GGTTTTA.TTTATA.AACAAACA.GT.G.CAGAAGAAGAAGAATTTAATGGCCGAGAAAAATAT.CAT.G.AAGG.ACTACGATC.GTTT.TGTG.A.AAA.TAGGCTCAGAG.GTTG.TTGCT..A.ATTACGGTCTA.TGC.CACTTCTCGT.AG.AAAGTAGTACT.CTTA.G.G.AAGGTGAGGAAA.TT.TAAA.CC.ACTGTCCCCTCCTTTT.TCGTCATTATTAAATTCGACA.C.GTCA.T.C.GTG.TTT.C.ATTGTTCCCTTTATTCAG.CTTATTATTATTTTCAGTCT.ATCAATTGGGCCG.GGC.T.TTGAAAGC.CCACAAAGGT.TATTTATTATACG.TTTAT.CC.TTA.TATAAAAG.AAAGGAAA.TAAGA.AATTAG.TTTT.T.CTCC.T.GCAGAGTG.TTTCTCCT.TCCTCA.AGT.CA.CTTTT.TGAGTC.GC.AGCAA.TTTGGCGTT.TGGTATCT.CTCA.ATCT.GCTGCTTCT.CCTTCTCAGTCATGGTCATG.GATTA.C.CGT.
JJ=   368  MV=                GCCCAAGGTGCCAG.AGAA.AAAG.CCAGAGGTTA.AG.T.CCATTGATATC.T.CTG.GTTAA.AGGGAATT.GTTTA.AGACCAAAA.ATGTGTGATGGTAGTGAAATAAT.TGGTGTGT.GATGTGTTTT.TCTT.GTAATCATGAA.TC.TCGTTGT.ATCATT.ATCATAAA.AT.C.TTAATAAGAGTGTGCTTTGTATACTTCTGCCTCTC.GGA.T.TGTT.TGAAGTACG.TATT.GCGA.T.TTA.CAAGGATTCCC.CATT.TCATT.AG.CTAATCAAAAG.AGA.ACCGGTTCGG.TC.ATGTTTTTAAC.CAAT.G.T.TGTGACGACAAT.AC.AAGA.AA.AATGGGGCTAATAGAT.AACTTATAGGTACGTTTTTGG.A.AAAC.T.T.CTG.AAG.T.CAAGGCTCTTTTACGCAA.TATAAAGATAGGTTGAAAAT.TAGGTTTAAGGGT.AAA.A.TAGACAAT.TCAATACTGA.AGGTTTTCTTCTT.CCTCA.TG.CTG.CTTATAAA.TAAACATC.GCCGC.GATAAG.GGTA.G.AATC.C.AAGTGCCT.TTGAGAGA.TCAGAG.CAG.CG.AGTTA.CAATGC.TG.TTCTT.GTTCCGTTG.CGGGCATA.AATC.GAAA.CCCATTGAT.CTTTTCTTTGCTTCCTCTTG.CACTC.G.ATA.
JJ=   369  MV=                CATCGCATTGAGAT.ACTA.CAGC.AAAAAGCCAA.AA.A.GTCAAAAGTAT.A.TAC.TTTAC.TACGTTAA.AACAA.TATTCAACA.TCAAAACCCCAAAACATATCAAT.CAGACAAT.GAAATTACAA.AACT.GAAATCATATA.TC.CTCAAAT.CGGTCG.TCATCAAC.CA.T.GGTTACACTGAATTAGAAAGTGCTGCTACATAGAA.ATC.G.AACA.ATGAAGCTC.ACCG.ATAG.A.GTA.AAATTAGGCAT.GCTT.CCATC.TC.CGAGAGCTAAA.ATC.CTAGAGACCA.CC.ACTCTCTGCCG.ACGC.T.A.AAGGTTGAAGAT.GA.AGAA.GA.CGACATTGCTTTGACG.GGCCTTTTAAAAATATTAAAA.G.AGAG.A.C.ACA.TCA.A.TACCTCGTGGCCCATTTA.TATAGACCCCGCTTAATTTT.GTCTGATTGTTGA.CTG.T.TGACTTTT.AGGGACCACA.TGAAACTATTAAA.CGACT.TT.TCG.GATTTCAA.ATATTCAA.TTGAG.AGATTA.TTTT.T.CTGT.T.AATTTCCC.TTAATCAT.CATCAT.CGT.CT.TCATC.ATCATC.TC.TCTCT.CTTCTCTTC.GTTCCTCT.TTCT.TTAC.ACGCTTGAA.ACCCTAGCAATTTCAATTTC.GTAAA.G.CCA.
JJ=   370  MV=                TATATAGAAAAAAA.AACT.AGGG.AAGTTTAGGT.AT.T.GATTGTTGGTG.A.AGA.AATGT.TCTTTGCC.TCTTT.GAGAACTGT.AGGAACAAATTCAAACTTTAATT.TTTTACCT.TCTTTTGTTA.CTCT.TTTCTCAAGCC.AA.AGTTATT.CTTTCT.TCATTGTT.CA.A.ATCTCTCATTCAATGCTCTCTAAACTAGATTCTGC.TTC.T.AGTT.CTAGCGACT.TTTA.CACA.C.CCT.CCTAGCCTCCA.AATA.GCTTT.CA.CCGGTACAGTT.ACA.GTATTATCTA.AT.CTTACCCGGTT.CAGA.T.T.GAAACCGACGCA.AT.CTCA.AG.TAAACCGATAGAATGA.CGGGAGAACAACCGGTTGAGC.T.TTTG.G.A.GTT.TAC.A.TCGGTTTATTACTTTCTT.GTTATTTTCTTAACCCATTG.GTTCATCAAAGTG.ATT.A.AATAAACC.GGGATTATCC.GGATTTTACCGCT.ACGTT.CC.TTC.CCTCCCAT.TTGTCATC.TTATC.TTCTGC.GATTAC.TGGT.A.AAGTGAGA.AATCCGTT.AATCCC.TAG.AG.AAACT.GTAATC.GT.CGCGG.TGATTCGGA.GAAATTCT.TCTG.CTTC.CGCGGAAAA.TGTCACTAACCCAGATCGTG.AAGAA.G.TTG.
JJ=   371  MV=                ATGTTACTGGAAGT.AGAG.GGAT.AAAGATGATG.CC.G.TTTGGAGCAGG.A.AGG.AGGAT.CTGTCCAG.GGATT.GGATCGGCC.ATGTTGCATTTGGAGTATTTTGT.GGTGAATT.TGGTTAAAGA.GTTT.GAGTGGAAAGA.AG.TTGAAGG.TTATGA.AGTTGACTTGT.C.TGAGAAATGGGAGTTCACTGTTGTTATGAAGTATC.CTC.T.TAAA.GCTCTTGCT.GTGA.CAAG.A.AGG.AAGGAGAAGAC.ACAT.ATCGT.CA.TGGCTTAGAGA.CAG.AGTAGCAGAT.TG.ATTTCTTGGGG.ATGT.T.T.TTGTTCTTTAGT.TT.TTCA.GT.TTTTTTTTTTTTTGGT.TTTCTAGAGTGTTTTTGGTTC.A.ATCT.G.T.TGT.GGT.A.GAAACGTTGTCGTTTCAA.TAAAGGCAGCCATTTATTGA.AACGTTGTCGTTT.AGA.T.GCCTCTCA.TTTTTGTTGA.AAGCCCTAGAAAA.TGGAA.TT.AGA.CGTATAAA.TTGATTTC.ATCTT.TCTCAG.CTTT.T.GCTA.A.ACGCAGAT.AAACAGGT.TTCTTT.CTG.AT.TCTTC.TTCGTA.TT.GGAAC.ATACAATTA.TACAATTG.GGTA.TAAC.CATTTTCTT.GGATTTCAGTGTATGATTCC.GATTC.G.GAG.
JJ=   372  MV=                AAGGTGGAATATTG.GATC.CATT.GAGGATTGAT.CT.G.AACCGTCTGAT.A.CAC.TGGAG.CCGGTTTG.CGAAT.CGGATCTTG.GAGCCATTTTATCGAATCCTCCT.TGGATCTC.TTCCTCTCTC.ACCC.TATCGACGGAA.TC.AGGAAGA.GTTTCA.GAATTGGC.TT.T.GTTTGGAAACTAGGATAAAGCTATCCATTACACGA.ATA.A.ACAA.ACGTCTATC.AATT.TCCT.T.CTT.TCGATTTTATC.CCCA.GAAGT.TA.TCAAAGATGCA.AAA.GAGACCACTT.TA.GTTCTAACTTG.TATT.A.A.ATTAGAAAATTC.AG.ACTA.TT.TTCGTAATTTTGTTAG.AAATTTGAGACTATCTTCGTA.A.TTTT.C.T.CAC.AAA.A.TTTCTTAGTTTGGACGTT.CTGCCGTTTTAATGTATAAC.AAACGACACGTAG.TTC.T.ATCTTAGA.TTGAAAATCC.GGCAAGATTTGGT.TGCTT.TA.ACG.AAAGTATC.TATCTCCC.GTCAT.CTTGCT.TCCT.C.GTTA.A.AGGAAGCA.AAAGAGTT.TGATCC.CGT.CG.TCGAG.CTTTCG.AA.CTTTC.GATCTTCAG.CTTTTCTC.AGGT.GACA.GACGTCGTT.GTGATTCAAATCTTTTTCCG.AAAAT.A.AAT.
JJ=   373  MV=                GTTTTAACAAATGT.TTTA.AGAA.ATTTTAAGCT.TA.A.ATTTTGTCCAG.T.TTT.GATCC.CAATTTTT.GTCCA.GTTTTGATC.CCAATTATGTACCAAAATTATAA.CTTAATAT.TTCATTATAT.CAAA.CTGTATTTCAA.TA.TATATAC.AAAAAT.TTGTTGCT.CA.T.ATCATCATATCATATCAATAAATAAACATACGTCA.GAT.T.ACAT.TTATAGTTA.TATA.TATA.T.ATA.ATAAATTTAGA.TCTC.ATATT.CT.CATTGTTATTT.TGA.TTAATTCCGT.TA.GTTCATTTAAC.ACTC.G.C.TTAATCCAGTTT.GA.TTCA.TA.AACCTATCTGTAAATT.TAAATAATATATTACGTTATC.C.ATTG.T.A.TAA.AAT.T.AAATTTCTATTACTGAAT.ACAAAAGAACGTATTTAATT.ACATTTTTGTAGA.ATC.C.GAATTCCG.AAGCAAATTA.AACATTAATTGTT.AATTA.AT.TTC.TCTTTATA.AAACCCAC.CTCAT.CCTCCA.ACTT.C.TTCA.T.CAATCTCA.ATTCTCAA.ACATCA.AGA.AG.TCTCT.ACAAAA.AA.AAAAT.CTCACATCT.AAAGAAAA.CTCT.CAAT.AGAAAACAA.TTAAACAACAATCAAGAATC.CATGT.C.CCA.
JJ=   374  MV=                AGAAAGAAAAGAGT.ACAA.TCTC.AATTTATAAA.CT.A.TTTTTGATGAT.A.ATG.TATTA.AAAAAAAA.TGTAT.GATGAAAAT.TGTACTTAAAATCAATATTGTAG.GATTGAAG.CAATAGAATG.GTTA.GATTCAAGGTA.TC.GGATTAC.ACGCTC.GTGTTTAG.TC.T.GAAGCAAAGAACTTGAAACGTCTCTTATGCTTTTT.CAC.T.TTCA.CTAATCTCT.CTTT.ATTT.T.TAA.TTAATTATTCT.TTAG.CTTTT.GC.CTAAAACAGTA.AAA.CACAGTACAA.GA.ATAAAACACAT.AAGA.A.A.TTAATTAATTAA.AA.AAAA.AA.GAACACAACACTGAGA.TTAGTTTTGTCTACAAAGTCC.A.TTTG.C.T.TCT.TCT.G.ATTTGCAAAGGAGCTTAA.ACCTTAAGGTATAATATGAG.AGATAGACAAATG.TAA.A.GAAAAACA.CAGAGAGAAA.ATTAGTTTAATTA.ATCTC.TC.AAA.TATATACA.AATATTAA.AACTT.CTTCTT.CTTC.A.ATTA.C.AATTCTCA.TTCTTTTT.TTCTTG.TTC.TT.ATATT.GTAGTT.GC.AAGAA.AGTTAAAAG.ATTTTGAC.TTTT.CTTG.TTTCAGATT.TCAGCAAATGGGATCGATTT.TTTCC.C.GTT.
JJ=   375  MV=                TTATCCTTACTAAA.TAAT.TAGA.TAAATATTTA.TT.A.TTATTTTTAAA.G.TAT.ATTAA.GAGGTTAA.AATTA.TTTTTATAC.AATATTTCTTAAAGAATGTGAAA.TTTCTAAA.AAATTCATCT.TAGT.GGAACGGAGGG.AG.TATTTAC.TAACCA.TAAATGAA.TG.T.AAATATTTTACAAATTTCAAGATTTATTAGCAGAA.TGA.T.GTAT.AAAATAGGA.ATAT.TTAA.T.GTC.GTCCAAATAGG.AATA.TTGGT.AG.GTGAAACGTGG.AAT.TAAAATTCAA.CA.TATGTTGCTAA.AGGA.T.G.GCCCACGCAATG.TA.ACAT.GC.CGGGCCATCAAAATCT.ACCGTTCTTGTTTTTCGACCA.A.ACCT.A.A.CCA.AAA.A.ACTTAAATCATCCAATAT.CATCAGCCACCTGTCGTTTT.GATGTTTGGTAGT.ATA.A.CTGGTTGC.CGTTTTATTT.ATTAGTTCCATCA.CCCTT.TC.TTC.GCTTATGA.CAAAAAAC.GGCAG.CATGTT.TATT.C.GTCA.C.AGCACGCT.CTGTTCTT.CTCACT.CAG.GA.GGATG.AGAAGC.TA.TCGCT.GTTGGCGTA.AAGTCCAA.GAAA.CCAT.ACGTTTATA.CTCCTCTTCATCTTCTTCTG.AGACA.T.AAA.
JJ=   376  MV=                CTCATGTTTTTAGT.TGTT.TATA.GAACGATGAT.TA.T.ATATATTCGTA.A.ATT.TCTTG.GGGGATAA.GACAC.GTAAAGACC.AACACAACTTAATTAGATGAGTC.AACAATCA.TCGTGCATAA.CTCC.AAATTTCTACT.TT.TTCACTT.ATTTGA.CCGTCATC.GA.T.ATTTTATTTCATTAGTAAAAACACAGGAAGATTAC.TCA.A.AAGT.CTTGAAGTC.TTTG.ATCG.T.TAA.AAATGAACATG.TGCA.AGGAG.AC.ACACAAAAATT.CCA.AATCAATTAT.AT.AATTGCAACTT.GCAA.A.G.ATCGAAGCGATT.TC.TTCT.TA.TATACGAGTTATTATA.TGTATAAAAATGATAAGACAT.A.GTAA.A.T.GAC.AGA.C.GCAAAAACATTGACCAAA.AGTTGTAAAAATGATATAGA.AAGACGTCAACAC.CAA.C.AAAAAAAT.GATATAGAGA.GAAACGTTCGTTT.ACACG.CG.TTT.TTGTCTAT.ATAAAGTA.TACAT.TTATAC.ATCC.C.TGGA.A.ATTTTTCA.GATTTTCA.AAAATC.AGA.TT.CAAAG.GAAACA.GA.ACACA.AAGTTTTGT.GGGGTTTG.ACCA.AAGA.GAGTCAACG.AAGAAGATGTCTTCAATCAG.CCATT.T.CTC.
JJ=   377  MV=                AATATCTCTCTGTA.ATCA.CCAC.TGCCACTAGA.AA.A.AGCTCGTCCCC.A.GTA.ACACA.TCCCGCAA.AGATC.AATGGAAGA.AGGAGCAATTCGAGGATTACCTT.TCCCCTGA.AGATTCCGAT.GAAC.AATTCTACTCG.TC.GTCGATG.AAACTA.CACTCGAA.AT.C.GAGATCCTCATCTTCTCGATTTGGCTTCAGCTGAT.TCT.C.AATC.TCACTCTCA.CTCC.TCTC.T.GCA.AATCGCAAACC.CTAC.ACGGA.GA.GATAGATATGT.AAA.CCGGTAGAAT.TC.TGGTTTAGAAC.TGAT.T.A.CCAAACCGGTTT.AC.TAAC.GA.TTGAATTTCGAAGCGG.GCCAAAACTGTTTTGGGACTT.C.CACT.A.C.CCT.CTA.G.ATAAAACGCAGCGTTTAA.ACAATTTCTCAGGAATTTGT.TTTTGTTTTTTTA.ACA.T.TGTGTCGT.GGTGTGTGTG.GTTCATGAGTTTT.TGGGC.CA.CAT.ATTTATAA.AGAGGCCG.TAGTA.TATTCA.CCAT.C.GTTA.A.CGAATCTC.GTAAAAAA.ACCCAA.TGG.CG.CCTTC.CTTATC.AC.CAATC.AGATCACAC.CACGTGGC.AGTT.ATCG.GCGCCGGAG.CCGCCGGATTAGTCGCGGCG.AAGCA.G.CTT.
JJ=   378  MV=                CTTTTGTGGTTAGG.AAAG.AAAA.TATATTGCAA.AG.A.ACACCTTCTGG.T.AGA.CTGCT.GACATGAT.CCATC.TTCTCTGCA.AAACACAAAACAACGCAAATAGA.AACTTTGA.AGTAAGAAAC.ACCA.AAAAAGAAAGA.AA.ATGAGTA.AAAGCT.TCGACATC.TA.C.CTATATACTTCAAGACCCAAGTTTTAGGGATTTCA.GTG.A.GAAA.CTGCAAATA.CCCA.GTGA.A.AAG.TCTCAAGCTTT.CTTC.AGTTG.GA.CAAGTTTTGCA.AAT.GCTTCGTAGA.AG.CCGAAACATCA.AAAT.T.T.TCTTTCTTCTCT.TG.TCTC.TT.TATTTGCATCTGGCGA.TCTTTTAACTCAAGCCGTCCC.G.GTTT.A.C.CGA.ATC.T.TAACCGATCCCATGAATA.TTGATCTAATCTTGCGATAA.ATTAAGTGGGCCT.GAT.A.AATTAAGT.GGGCTCACTT.ATAAATATACAAA.TCCAA.TG.GCT.TTGTGTTT.AAAACTCA.AATTG.GCTCCA.TTGC.T.CTGT.T.GAATGGCG.ATTCGAAC.AGTCTC.TTC.TC.TTGTT.CGCGCT.CT.TTACC.AAACCCCTA.AATCTCAA.TCAT.TTCG.CATCTTCTC.TACACTTCTACACGATCCAC.TGTCC.C.AAT.
JJ=   379  MV=                GGTGAAGTTTTGAT.GTAA.GATA.TCTCCTGGTG.GT.T.TGTTATTTGTA.G.ATA.TTTTT.GTAAACAA.TGTAA.ATGTGAATG.GTTTATGATGTATAATATATAGT.TCACAAAA.GATGTTTCTG.TAGA.CTTCAGATTCC.AC.TTCTCTA.TTGAAC.AGAACCTA.TG.A.TTGGATGCTGAGAACTTGTAAAGAATCTGAGGCAG.AAA.G.TTGA.AAAACTGTG.TCAA.TTTC.A.TTA.ACTTGAAAAGA.TGAG.CATAA.AT.TGGGAGAGAGA.GAG.AGAGACAAAG.AT.TTTGAATTGAG.GTTT.A.A.CGGTAAAACACA.CA.AAAC.CT.ATTCCCCTCTGTTTCC.AATTTTCATCTAAACAAACAG.G.TACA.T.A.TTT.GAA.T.GTAATATTGTATACAGAC.CAGGGGTAAAACAGGAACTA.AAGAAGGCTAACA.ATC.G.AGTCGAAC.CCTCTATGTG.AAGCCACAGGTTT.AGTGC.AA.ATT.GTAATAAG.TTGTTCAG.AGAGA.CTCTTG.ACTG.A.AACA.A.ATTGTGAA.GCAGATTC.GATTTT.AAA.AT.CAAAA.TTTGAG.TG.TCGAG.CGGGAAAGT.AAAAGTTC.CGCT.CCAA.TCTTCTAAT.CTTTTCGTATCTAGCGGGAA.AGTTT.A.CCT.
JJ=   380  MV=                AAAAAATCCATTTT.TCAA.CAAT.TTCTTAAAGT.TT.T.TGTAGTGGTGT.A.AAG.TATAA.TATTTTCG.ATAAG.AATGTAATA.TTGAGTGTTTAAAAAATTGACGT.CATATATT.GTAGCGTAAC.CCCT.TTGATTTTTCA.GT.CTCCATC.AATCCT.CAAAGTTC.AC.A.CCACAGACAAAGTAAAAAAAAAATCGTACCATCTT.TGC.T.TTTT.CTTTTATTT.TCTT.TCTT.T.ACC.TCTTAACACTT.TCCA.CGCAT.TA.ATACACAAAAA.CAA.AAACACAGAA.TC.CACAATATTGT.GTGT.C.T.CTCTCTCTCTCT.AC.TAGC.TC.TCCAAGTTTAGAGAAA.AATATATCAAAACTCATTTCT.T.GATC.T.T.ACA.AGA.G.CTTCTCAATTCTGAATAA.CCCTAAGTGCCATAAACCAT.TTTTTTTTATGTT.GTC.G.CTTTTTGT.TGTGATTATT.ATATAAGCTTATA.ATCTT.TT.ATT.TGGTATAA.CATGTGAT.GAGAT.CTCCTC.ACAT.C.ACCA.T.TTCACTTG.TTTTCTTG.TTCTTT.CTT.TT.TCTAA.TCATCC.AA.ACCCA.TCAAAGAAC.CATTGATC.AAAC.TCAC.CAGATTGGC.TCCAATGTTCAACATGTCAG.GTGTC.G.CTG.
JJ=   381  MV=                TACAAGAAGGCTGT.GGTT.GATG.AGGTCAACGC.TT.T.TAAAGCGTAGT.G.TCG.GAATT.AGATTAGA.GTCTG.AATAAAACG.GGAATTAGAGTGCTTTGTAATAA.GTGATGAG.TTTATGTACC.CCAT.GATTATCTTCT.AC.TTTGTTA.GTTATG.TCTACTAC.TT.T.GTTAGTTTTGACTTTTGAGCAAGTCTTGTTAAGAT..TC.G.CATT.ATCCAAAAG.AAAA.TTTA.A.AGC.CGCATTAACAG.TGTT.TAGCT.CT.GGTGTTACTAA.AGA.AAAAGTGATT.AT.GCGGGTCAAAC.ACTT.C.T.CAAATAGTTTGC.TT.TGAT.TT.CTTTGGAGAACTGAAA.TGCATGCCGTTTCGAAATATT.A.GAAT.G.C.ATG.TCG.T.TTCGTGGATTTCAGTACC.AGTAAAGGCTAATGCTGATG.CATCGTTGCATTT.TAA.A.AATCGTGT.CGTTTTTCAT.TCCGTTTTAGTGG.CCACT.CT.TCG.CAACCAGA.TAAGAACT.CGAAG.ATTTTC.TTTT.T.CTTT.A.TCAAAATG.CAATCTTT.ATCTCT.GCA.AT.CGCTT.CCATGG.AA.ACCAA.ATTCAGTGA.CTTTACCT.GAAA.TTAA.TCTTTTGAA.TCCCAAGCAATTGACTGCCT.CTTTT.T.TAT.
JJ=   382  MV=                TACTGTCATCTATT.TATT.GCAC.TAATCACGAT.TC.A.AACCACTGTTT.A.TAT.TCATC.TCCTTTAT.TCAGA.TATTTTCAA.GCTGTTGTAAAACAAAACAAAAA.CTGAAACG.AAATCATGAC.ACGT.ACCTCAATGTT.GC.ATTATTA.ACATCC.CTTCCAAG.GA.A.AGATTACTATTTTATTCTTTACTAAAAACTCGAGT.ACA.A.TTGT.CTTTTCAAC.AAAA.TTTC.C.CAA.TTAAGTT.TAA.AATT.AACAT.TA.CCAAGTCAT.A.TGT.AGTTATGCTT.GA.ATTATAAAATC.TGGA.T.G.TGTTATTTGTTT.CT.TTAT.TT.ACTTCTAACTTACTTT.AGTGTGATCCACTACAAGTAT.A.TAGG.T.C.CAA.CAT.T.ATTAATGGGCCTTAATTT.TAAAGCCCAATTCCAGAGGG.TAGTACTCCACGT.GTT.T.TAACGAAT.GAAATACTAA.CACGTGGCAATGC.ACGTG.TT.GAC.TTTCTTTT.GTTTCCTT.CCTTC.CGTTTA.ACAA.G.AAAA.A.TAGCTA.A.ACTTTGAA.ATCCGT.CAG.AT.CGATT.TCTCTC.TA.TATCG.GAGCCGTCA.TGAATCAT.CGTC.GGAG.CTCGATCGT.ACTATTGATCCTCTCAATTT.TATCC.C.ATC.
JJ=   383  MV=                ATCTCTTACATCAC.TATT.TGTC.ACACGAAAAG.TA.T.GAGAGAAACAT.T.TTC.CTATT.TGCTTGCC.ATTAT.AATAAGCTT.CATATAGGGAAGGAAGCAAGGAA.AAAATGAG.ATAAAGAGAA.AAGA.ATGAGTATTGG.GG.GAAGTAG.TATAGT.AGTAGAGA.GT.C.GTAGAAGAGTTATCTTCTAAGGTCATTAGTGATGA.AGA.G.TTCA.TAGTTAGTT.TACT.TTGT.T.CAA.GGTGGATAAGC.AATA.GGGTT.TA.GGCCTTTGTTA.TTA.TCAGACTTCT.AC.TTTTGGAAGAC.ACTA.A.A.AAGTTGTTATCT.AG.CCAT.AA.GAAAGTTTTGGCCAAA.GGTTTTGACTACAAAATGTCA.T.TTTT.G.C.CGG.GGC.C.ACTAACTTAGATATTTTT.GTAATGTTCTCTCTTACGGC.TACATAATATTTC.CAC.C.ACACATAC.AAAAACATAC.TCCACACTTATCT.GATCC.AT.ATT.CATTGTAT.ATATAGTT.TGTGG.CATTTC.TGGT.A.TATG.G.TCACTAGA.AAAATGGA.CAAAAG.ATT.AT.GGAGT.CTTCAA.GG.TATGA.CTGCTCTTG.TGACCGGT.GCAG.CCAG.CGGAATCGG.GTTCGTAGTTCTTCTCTATT.CTCTC.C.AGC.
JJ=   384  MV=                ACCTGGATACAACA.CAAA.AAAG.ATAGAATTAT.AC.A.GAAATTGAAAT.T.GTG.AAACT.TTGAAGAA.GCAAA.GAGAGAAGA.AGAAGAAGAACAAAAACTGTTAC.CAAGTACG.AGACAATCGA.TAGC.CATAGTTACTG.AA.GAAATAA.ACAACA.ATTTGAGT.TT.C.AAAACTCGTCGATGGTCAAAAATATCTTACTCGTT.GAA.T.CAGA.ACACAAATT.CAAG.TGAC.C.GGA.GAAAATTTTGA.AGGG.GGCGA.GA.GAAGAAACAGA.GTT.AGGTCGACAA.AC.GAATTTGAATG.GCGG.C.A.AAGTGTTCAGTG.AC.ATCG.GA.ACCGTTCGGAGTTATT.ACACGTGTCTGATCCAACCGT.C.GATA.T.T.TTT.GTG.G.TGTGAAGCCCAATAATAG.TTCTTCTCACGGCCCATTAA.ATTTAAAAGTTTG.AAA.C.GACAACGT.CTCATGTCGT.TTTTAATCTGAGG.AAGAA.AA.AAG.CTCGTAAC.TAATCCCT.AAATC.AAGAGA.GAAG.T.GAGA.G.ACACTGAG.ACTTTGTA.GTTGAC.CGG.AT.CATTC.TCACTT.CG.CCGGC.CGACGTTCT.TCCTTCCG.CCGT.CGGT.ATCTATATT.TACGATCCACGATCTCTCTT.GCTGA.A.TTT.
JJ=   385  MV=                CATATCTTTACTAA.AACA.TGTA.CTGTGTTTCC.TG.T.GTTTCATATCT.T.TGG.AAAAT.AATTATAA.ATAAA.TTTTTCTAG.ACATCTTTCTTCTTTAATAATAG.TATTCGTA.TTTTTTTAAT.TTAA.AATACATTAGC.TA.ATGAAAA.TATACA.TAAAAACT.TT.A.AAATCTATCTATTTGAAACAATATTAATAAAACAT.GGA.T.TAGT.TAGGAACAG.AAGA.GATA.T.CAA.CTTTGTATCGT.AGAT.GTTCC.TT.AATCCTTATAT.TCA.TATTCATATT.TT.CACATGTCAAA.TT.T.A.A.TTTCCAGATGTT.GA.AAAC.AT.GTCAAATTTCTTAACC.AGATGACGAAGGTTTCACCAT.T.ATTA.A.G.ATG.TAA.G.CGGTGTGAGGGATGACTT.TGTATTTTCCCGCTTTGAAC.TATTAATACATCA.AAA.C.AGAGCATT.ATTAATTTTC.TTCAATTTACACC.AACAG.AA.AAA.AAAAATGG.CAATCTCT.TTGCT.CTGTCT.TTTT.C.TCAT.C.ACCTTCGT.TTCGTTAA.CCATTG.TTG.GC.TGCAA.GATCAA.AC.GCTCT.ATATGGAAT.CTTCCCCC.AAGC.CCTC.CTAAGTTAC.CGGTCATCGGAAACTTACAC.CAAGT.G.ACA.
JJ=   386  MV=                AGAAAAACTAAACA.AGAG.TTTA.CGTAAACTAA.TC.G.TGTTTTTCTCT.T.TTT.AAACT.CAGTTACG.TGTTG.TTTGTTTGT.CATGTGGGTAATAAAGTAACCTA.AATCCGTA.TATATTCCGC.GTCA.ATTTCAACTCC.GA.TGAAAAG.GATAGG.TCTCAACA.AC.G.GCATTTTCACTGTTTCTTTTGTCGGGATGGTTGTT.GGA.T.AGAA.TAAATACAA.CTTT.ATCA.A.GAA.AATCAAATTTA.GAAT.GTGGA.TT.TTTGAGTTAAC.AAA.AAGTTGTAAC.TT.ATTGATTGAGA.TTTT.C.G.TAAAAGCCATTC.TT.CATG.CC.AAGTCAACAATGGCCA.TTGGCTAGTACCAATCTTTTT.A.CTTT.T.C.GAT.AGA.T.AAAAAGCAAATGGCTTCG.TGCTTGTCCTCTTTTTTCTT.TTCTTCGATTTTC.CTA.A.TCGTGTAA.TCTTATGATA.TTAATAACAGAAG.AATCA.TA.ATT.AAGCGCGT.TATATTAT.TCCAT.CTCTTT.CTCC.G.ATTC.T.CATATCTT.TTAATCGT.TTGATC.TGT.GA.ACCTA.ACTTTT.AT.TCAAT.TTCGCTTTC.ACCAAATC.CAGA.GCTA.AGATCTTCA.GATTCGTGGGTCAAATAATG.TGGTC.A.AAC.
JJ=   387  MV=                CCTTACCACTAAAT.CCCC.TGAA.TGTCTTTTAC.TA.T.TTCTTAACTCT.T.GAA.CTACT.GGAATTCA.ATTTG.AGCTCATTT.CTTATTACCATGTTCATTTGGAG.ATACGATA.GAGTTAGTTT.ATCA.ACTAAACAAGA.TC.ACACGAT.TGATCA.ACTAAACA.AG.A.AATATAAAACCAAAAAGACAAAGAAAAAGAGTTGA.GAT.C..GGA.AAGAAGGAG.AACG.ACGA.T.CAA.GCCTCACGATA.TTTA.TGTTC.CT.TCGAGACCTTT.GGT.ATAAGCGAAT.CA.CATCTTGTGCG.GCAG.A.A.ATATTGTAAATA.GT.CTGA.AT.TTCAAAATAAATTACT.ATATATATATCACAATACATG.T.CGGT.C.T.GGT.TTA.G.TAAAGAGAACCGGTCGCT.GAATCTGGTTCAGCTAAAAG.AACCGGTCTGGTG.TGT.C.AGATAAGG.GCCAATTGGG.CCATTAACACATT.ACGGC.CC.ATA.TAAATTTA.AATTAACA.AACCA.TGAACC.GTCG.T.CGGC.T.CATCGGAC.CAGTGTGG.TATCAC.CGG.CA.CTTGT.AATCAG.AG.AGACT.CACTCTCGA.GTTTCGTC.CTCT.CTAC.TTCCCGCTC.AAAATCCTTCGGATTCAGCC.ATTGA.A.CTG.
JJ=   388  MV=                CGGTTTTAGATGGA.CCAT.AGTG.GAAAAAGGCT.TT.C.ATCAATAACTC.G.TGG.ACTTG.ATCAATGG.TAGAA.AAGAGAACA.CATAGATGGAAAACTAGATATTT.GATATATC.CATCTTTGGT.TCAA.ACTCTTATCCA.GT.GTTGAGG.TGATAT.ACACATGA.AG.A.CATAACAATCGCATTGCCGAGAAACTAGTATTCAT.TAA.C.CTTT.TTCTCTAAA.GACA.TTGT.C.CTA.TCAATCTAAAA.TTTA.GATGT.TA.AAAAAGAAACC.CAA.AAGATGTAGC.TA.TCTTAAAATGA.CAGT.C.G.TTTGCGAGACTG.GC.CAGG.CC.ATCCCATGGGCCATAG.GCTCAAGTTGTGCTTGGCAGA.A.TTTA.G.T.GAT.TGG.T.TTTTTTTGTATAAACAAT.CATTAGTTTAAGGCTTTACT.TGCAACAAATGAA.GAG.T.TTAAGGGT.TCTTTTTGGT.AATTTTCCCGAAT.CACAC.AA.GTG.AGCTAGCT.CATCAGAG.TCCAC.GAGCTT.CCCA.C.TAAA.A.AATTGAAA.ATTGTTGC.TTCTGT.CAT.CT.GAAAT.TAAACA.AA.GCGAG.AAAAGGCGA.TACAAACG.ATTT.CGAA.TGCTTCATC.TTCTCCTTTGAAAATCCTTC.TTCTG.C.AAT.
JJ=   389  MV=                AGTTCAACGTCCTC.CAGA.GAGA.CAGAGAAAGA.TC.A.TTGAGTTAACG.A.CCC.AGAGA.ACCAATGA.TAAAC.CAAAGTACC.ACGACAAGACCAGATATGTCCGA.AGAAGAGA.GAACATGCGT.TGAA.TCCAAATCTGA.TA.TCAGACC.ATACAG.AAGTTGTT.GT.T.CAATGTTCATGTGTCTGCAAGCAACAGATGTTTTC.TGT.T.TTGA.GGTCTCTCT.CTCC.TTAT.G.TAA.TGGCTTTGTAG.TTTG.GATTT.TA.GAACTTGGAAT.TGG.CTAAAACTAT.TA.TCATTGCATAT.ACAT.A.A.TTTGGCCTTTGA.AC.TATG.GT.TTTCTCGAATTATGAA.AATAAAACCAAATCATTGAAT.T.GGTG.A.G.GCC.CAT.T.GGTGAGTATATTTAGGTA.ACACCGGTTATTTCCAATTA.TTTGACTAAACCG.GGT.T.GAGAAGTT.TAAACCGTGA.CTTAACCGGTTTC.GTTAC.CT.AGA.CTATAAAT.AACTCTCT.TCTCC.TCCACT.CAAC.A.AATT.C.TATTAGGG.CACGCCGT.ACAGAG.TTT.AC.TCACT.AAACAG.AG.GATTT.TGATTCCAA.TCCGAATC.AGCT.TGAA.GCAAAAATC.GATCCATGGCGATTCTTTGGTGTCAA.G.GGA.
JJ=   390  MV=                GGTTTGCTCTCTTA.CAAG.TCGA.CGCCAAGTCA.AC.G.AGGTACTAAAT.A.CAG.AAACG.TGACTGCA.AGTAG.AGTTTTTAA.CAAACTCATTGCAAGGTTTCGTT.TCAAGTGT.AATTCCGAGA.AGGA.TGTGTGGAACA.GA.AAAAAAC.TCATAT.CCGAAACC.TA.A.AAAAAAGCACTCCTTTTCTATCATTTGATTCTTGTAGAG.A.TTTT.GATTTCCTA.ATCT.TGGT.G.TTT.ATATACAAACT.TGGA.TGTTG.TG.TGTGTGCAAAA.TGA.ATAAGGCATT.GT.GTATTTACGTT.TGTA.G.T.GGATATAATTGC.AA.CCTT.AC.CGTCTTAGCCATTTTA.ACCTTATCTGGTACAGCGTTC.G.CGTT.T.G.CGT.TTG.C.GTTTGCGTTTGTGTTTGC.GTTTGTGGCCAAAACGCAAT.CATTTACTTTTTA.ATT.G.ATTTTCCG.CTCCATTGAT.TTTAATCTGACGA.CCACA.GC.CTT.TAGCTTAT.TTGTGTGG.CGAAG.AGAAGA.GATA.A.CATT.C.CTAAGCAA.ATCTCTTC.TCTCTC.CCA.TT.CGTCT.CCAAAG.AG.ATTAC.AGTTTTGAG.CATTTCTC.ATCT.CTCG.AAGCTCTTC.TCTGTGTGTGTGGCGATGGC.TGCTA.G.ATG.
JJ=   391  MV=                GATACAAGTGCTTA.TTTT.ATGA.AGAAGGCTTT.GA.G.AGACTTGAGCT.G.CGG.CGAGG.TTTCCCTC.CCATT.GTCTTGGTA.AATCGGTGGGCGTGGGGCTAGTA.TTTCATCA.AAATAGGTGC.ATGG.AATGTAATGTA.AT.GTAATGT.TGAATT.GCAGGTAA.AA.A.AAGCCAAAGTATACTTGCACCGGGAGATGAAGAAG.GAA.G.ATCC.TTTTCATAA.GAAA.TGGC.C.TGG.ATGTTAGGTAA.TCCT.ACAAA.TA.GAGACAATGTT.TTG.GGTCGATGTA.AT.GTAGCATTCCT.CAGA.G.A.GGACATGATGTA.AT.GTAA.CA.ACGGAGATGCTTGTTA.CTGACTTACTGTAATGGATTC.A.ACAA.A.T.TCA.TCC.A.GAAGCATCATCGGCCTTT.GGGCTTTGAGTTACGCGTCA.CAATTGAATCAAT.TGG.T.CCTTTTAA.TTAGTTTTAC.CAATATACCCCTC.CGTCT.TT.TCC.CCCTTCTC.GTTTAGGA.AAAAA.AATCAT.TAGC.T.TCGA.C.TTATCCGA.AACCTAAC.GAGTAA.CGA.CG.AGAGATGCTTCT.TC.AGGCG.GCGGTGCAG.AACCGCAA.TGTT.CCAC.TGGCTTCTT.CCGCCTCCTACTCTCGTCTC.CTTGA.C.CAG.
JJ=   392  MV=                CCCAAAAAACCTCA.AAAG.ACAT.AAATCCTAGA.AA.A.TACAAAGACAT.C.GAA.GGTCT.ACACAATA.GTTGA.AAATTGTGG.TGATGTATTGTACATTAACCTAA.CTAACCAT.CTCGGTACCA.TGAA.ACAAACTGCTT.GC.ATATATT.GAGAAT.ATTCTGTT.AC.G.TAAGCTAAACAAAATGGTTCACGAGTTTGAAAATC.CCC.A.AAAA.AAGAAAGAA.AAAA.ACAA.G.TTT.TTTAATTTTAT.TTTT.TAAAC.TT.GAACACACAAA.ATT.AAGTAGAAAA.AG.GAGAGAGAGAC.ATGA.A.G.TGTGAATGGTCT.TG.AAAT.GA.TATTGTAAAAACACTC.AAGCTGTCTACTTCATAGAGA.G.AGAT.G.T.GTG.GCC.A.TCGTTATCTAATAACTCC.TACTTACTAACTATTTTACA.GTTTCATAAAATT.TCG.T.AATTATTA.TCTTCTTCTT.TGCAACACATTTT.CTGTC.AC.ATT.AAATATTC.TTCACCAT.CCTCA.TGTTCG.ATTC.C.CAAT.G.TAAGAGAG.AGAAGAGA.GAATTG.CAG.AG.AAGAT.AGCTGC.TT.CCAAC.ATCTCTTGT.CTGGTAAT.TTAA.AACT.CAAGAACCA.AAAACAGACACAAAAAGTAA.CCCAT.G.GTA.
JJ=   393  MV=                TAGAACAAAGAAAA.CATT.CTAT.ATTGTTTTAT.TC.A.TTTAATCTCTA.T.ATC.AAATT.ACTAAAAA.AACAC.ATTTTTGAA.CATTTTATATGATTTCTACAATC.AAAAATAA.AATATTGTAA.TGAT.TTGTGTTCTAT.AT.AAGAAAC.AAAATT.TTAGATAA.TA.G.CCAAATTAACCATACAAAAAACAAAGTAATGTTTG.TGT.G.AACA.ACCTCTCCA.CTTC.TGCT.T.CCC.AAGACAAATTT.GACC.AAATG.CC.AAAGACTGAGC.ATA.AGTACCAAAC.AC.ATATTGAGAAG.CAGC.A.C.CAAACTGATCTT.TG.AGGT.TG.AGAAAAGAAAACTGAT.CTTTTGCATATTTTTTTTTCA.A.AGGA.T.T.AAC.AAC.A.TTGATTTAAAATGGGCTT.TCAGATGAGTCCATAAAATG.GGCTTAAAAATCA.TAT.T.TAATGGCC.CATAATATTT.GTTTGCTTCTCTT.AAACG.GA.AAG.AGTCTTTA.ACCGGCGA.AAGAA.ACCACC.CTCT.G.ACTG.T.TAAGAAAA.TTCTCATC.GGCGTT.TAG.AT.CAGAA.ACTTGG.GA.ATCGG.AGAAGCTCA.CTGAGAAC.AATG.GATA.TGAGACGTG.CTTCGATGTGTATGATGTTA.ATTTT.A.TTT.
JJ=   394  MV=                TCTAAAACAAATGT.CTAG.ACAT.TATAGTATTT.TA.T.AAACACTTACA.C.AAC.ACCAA.ATGTTTGT.CTTAA.CCCCGACTA.AAAAGGACATATGTGTTGTTAAT.GCTGGATC.ACCGGTGGTT.TTGT.TAGTGTCTACC.CT.TATTTGT.ATGGAA.AAACACTG.CC.A.TAGCCCATAAGGTAACTTATAAGGACATCAAAGCT.TTT.G.GTGT.TTGACTGCT.TAAA.TGTT.C.AGT.CTCCAGATTCC.AGCA.CATGC.AT.TTCTCGAATAC.TTG.ACTAATGGTG.AA.GCTAGCATTTT.TTAA.T.A.ACTTTGCCTTAC.CA.ATCA.TG.GTGGTTGGCGGAATTA.ATCATGGTGGTAAGCGAGAGA.C.TTTA.T.T.TTA.TCC.A.AAAAAAAAATGAGAGACG.TAAAATTAGAACTATTTTTA.GTTATAATAGTTA.TAT.T.TTATTATT.TTGTCTCAAT.TATTCTCCCCGCC.CCTCT.AT.GTA.GACGTGTG.AATATTAG.AGAGA.TTGATA.ACGA.A.CTCC.T.CACAACAT.CATATCTC.AAGTTC.ACC.AC.CCAAA.AGAAAA.AA.CACAC.ACACATCTT.AGAGAGAT.GAAA.GAGA.CTAATTTTG.GCGAGAAAACGCGCGTTCTG.GTATT.A.TAC.
JJ=   395  MV=                ATGTTGACAAAAACTATCA.TCGT.TGTATAATAA.AATA.GTATTGGTGCA.A.TGA.AAATG.ATGGTTTA.AATGA.AAAGAAATG.TGGCTTCCTGTAAATCTATAGAA.ACTGTATT.GGAATAGTTC.AAAA.ACAACAGTATT.TT.ATTAAAA.ATAACA.AATTTAAT.AG.T.ACAGTCTTAAGAAGTATTATGTAAAGATTAAAGAA.AAT.T.GGTA.GCCTAACAA.ATCC.GAGT.T.CCA.TTCTCTTTTCT.AGTA.TAGTA.CT.AGTTTAAATTG.ACG.ACAACAGTGG.GC.CAAACTAAACT.ATAG.T.G.GCTGCGCTTATA.GA.TCGA.GG.GCGAAACCGTCATTTT.CTGGCCTTCAATAATTATGTG.T.GTTG.A.A.AATATAT.T.TATTAAGAGGTGAAAAAG.AGGGAAAAAAACAAAAACGT.CATCGTTCTCATT.GGT.T.AATATGGA.TAATGATCTA.AACATGTATTTGC.TACTT.AC.TGT.AATATATT.AGGATGTG.CTTTA.AAGTTT.TATA.A.AACA.T.CATCAATT.CATCAGAG.TCCCTCATCC.AT.CTTCT.CATCCT.CC.AACGC.GAGATCAGA.CTTCGACA.GAGA.GTGC.GATGAGTTC.ATCAACAAGAAAGCTTGAGT.AAAAA.T.AAA.
JJ=   396  MV=                GAAAGTGTATTTTT.CAAA.TAAT.AACTAAAAAA.CA.A.GGTAGTTTTCA.A.AAT.CTCCC.TAACTTTT.AAGGG.CTTGGCCAT.GGGTAGGAATAGTGAACATGTTG.AACGCAAA.GCTATAGTTA.GAAG.AGTCATCAATG.AG.CATGAAG.GATACT.TGTCTCTC.AA.G.GGTGACATTTGGAGTTGAGAAAAAGCTTTGAATTC.GGA.A.TTGA.GAAGATCCA.GTGA.GAAT.G.TGG.ACCTAATAATA.ACCA.ACTAA.TT.GACTAAAAAAA.TAT.TTTGTGAATT.TG.AAGTTGGACAC.CGTT.A.A.GTAGATTTGTAT.CT.TGGA.TT.ATATATACGTGTGTGT.GCATTGACATTCTTCTTGGTG.G.TTTT.A.G.ACG.TTT.T.AGTTTTCCATTTCGGTAT.TTCCCATTAATAAAGAGTTA.AAACGACGACGTA.TGT.T.GATAATCT.CTAAATGACG.TCGTTTGATTGAA.AATGT.CG.TAAGAAAAATCG.ATCGAAAC.GGTTA.GCGAAT.CGAA.G.CAGA.G.AGAGCTTC.AATGGCTG.TCACTT.CTT.CC.TCTAT.GCTGCT.GC.TTCGG.TGAAACTCT.CTCTCGAT.ACAG.AAAT.AAGGAATTG.GTTGTTGAATTTGCTAATGG.AACCA.A.ATG.
JJ=   397  MV=                GTTATTCTACATAA.TTGA.TGAT.TGATTGAGAC.GT.T.TACGCTACAAA.T.AAA.CCAAA.GTCCTCTG.ACCAT.ACCGGTTCA.AGAAGTCTTCCCTCTCTCGCGCC.AACTTTGA.CCAAAGACTA.ACGG.TGACCACACGT.CG.TCAATCC.TTTAGT.CATCCAAA.CT.C.CAAAACCAAACAAAACCGAATATTTTGTTAACCTA.CTA.G.TTCA.TAAAATTCT.ACAA.CAAA.A.ACC.AAATTTCAATA.ACCG.AAATT.AA.AATAATCCCCT.TAA.AATTTCGTAA.TA.ATGGTCTCATT.TTCA.G.A.AATTGTATTAAT.TC.ACAT.TA.AATGTAGTGTACAAGT.AATACCAACCAAACCGAAGCA.A.CCCA.A.A.CCG.GAT.G.ATTTTGACGAGGTCAACA.CTAACGGCTTTTCACATTAG.AGTTGACCAAGAG.AGA.G.CATTGACC.TGAGAGAGTT.CAAATAATTGAGT.GAGTC.TG.TAT.ATTAAATA.CGCAAATC.ATCAT.CTTCCC.AATT.T.CGAA.T.CTCACACA.CCGAAAGT.TATTTT.CGA.AT.CCACT.AACGAA.TC.TTCCA.CAGCAAACA.CTTTTGTG.TTCC.TCTG.TAATTTCTC.AGTATATATAGATACCAATA.TCATC.G.TAA.
JJ=   398  MV=                GAAATGGGGCAAAA.CTGG.TCTC.AAATAATAAT.TG.C.TATGTTTCTTG.C.TCT.AATCT.CTTATATT.GCCAT.TATGATTTA.TAACAAATCTTGTTCTAACTAAA.TCTAGCCG.AATGTTTTGT.ACAT.GATACTTGTAG.CC.AAATGTT.TTTTAT.ACGAATAT.GA.A.TCATAAATAAATTCAATTATATTTTCTTTATTTTA.TGA.G.AGCG.AAGAATATA.TTTT.TTTT.G.TAG.TCAAAAAATAA.AGGT.TCTAC.AA.TAATTAAATGT.GGG.ATAACGAAAT.CC.AAAAAGCTCCA.ATCT.A.A.AACAGTACAACA.TG.TCAT.TA.ACAGCATGTTCAGTCC.AGGCCCAATAAGCACGAAATT.T.CTCT.T.C.TCC.GAA.A.TTAACTTAATCCTTGAGT.TTATTTGGAAAAGACATTTA.TACCCCTTGTTAT.CTC.A.ATGGTTAG.AGAACACGTG.TGTTGCGCGTGAG.CATCC.TC.CAT.TATTACAC.CACCGTTG.GCCTC.CGACGA.CGGC.T.CAAG.C.CTATCTTC.GTCGCCGG.CTTCTC.CGA.TG.GTTAC.CAATCG.CG.TAGAC.GTCTTCTGG.CACGAAGG.AATG.CTCC.GACACGACG.CCGTAGAAGGCGTCTTCGTT.GCGAG.C.TTA.
JJ=   399  MV=                CCGACGAAGGAATT.GTGA.ACTA.GAAGAGAAGG.AC.C.AAGTAAAGCTG.A.CGG.TGACA.TCGCGTCC.GCTGC.TGCCGCCGC.TGCAGCAGCAGCAGCTGAGTTAG.CACTTGTA.CTACCGAAGG.GACG.GCCTCTCTTCG.CT.GGTGGAC.CCGAAG.ATCCACCG.GA.A.TTACCGCCGGATTTCCCAAGCTCCCGTTTCTGCAT.CTC.T.CTCT.AATTTGGGG.CTAA.AGTT.A.GGG.TTCGGAAATTT.TGAC.CCGAA.AG.ATTTATTCCGG.TTT.AAAAGTCCCA.AG.ACGATTTAAAA.ATTA.A.A.ATTGTTTAAAGA.GC.ACTA.AA.CACTTTTTGTGAGTCA.GAGGGTTTCGGTA.CAATTGA.A.ATTA.A.A.AAC.GTT.T.TAGACCGGTTTATTCCGG.TTGAAGAGTCCGAGACTATA.ATTAAAATTGTTA.AAA.G.AGAGCACT.AAACCGTCTC.TCTGGTTTACAGG.G.TTC.CG.GTT.TAATTAAA.ATCAAAAA.CGTTC.ACGTCT.TCTT.G.TATA.T.GTTTATAC.AGACAAAC.TTGCAG.AGG.GA.AATCG.CCAAAC.CC.TGCGC.CGCCGTTGT.TTCGCCGC.CGAA.GCAA.GTTTCGCAC.CATTCTTCTTCAAACGTCTG.C.TTA.T.CCT.
JJ=   400  MV=                CTTCCTCTAGATAC.AAAA.AAGG.CGGCAAAATG.CA.T.TAACAATCAGT.A.TCC.AGAGA.ATTACTAT.TGATT.TGTTCCTCC.ACATACTATTAGAGAGATAGAGA.GAGAGAGA.GCTAACCAGT.GGTC.ATGGTTTCGAC.CA.ACACCCG.AGAAAT.CAGGGTTT.TA.G.ATCTGCGGCGGTGGAAGAGCGAGCTCTCTCTTGGT.TTG.G.TTGG.GTTTAAAAA.GAAA.TGGT.C.CGG.GAACTTTGGTT.TAGT.AATTT.AG.AAATCGAAACA.GAG.CAACAAAAGT.TG.ATATGGCCGAG.TTGG.T.C.TAAGGCGCCAGA.TT.AAGG.TT.CTGGTCCGAAAGGGCG.TGGGTTCAAATCCCACTGTCA.A.CAAT.T.T.ACT.TTT.T.TGTCTTTTGGTGGATGAC.TCTTCTTAAAATAAAAAGAG.AATGTAAACCCTC.CAA.T.TCGATGAG.AAGGTTCAAA.AGGATAGCAAGGT.CAGAT.TA.TGG.TGTTAATA.TATAAAGG.AGACA.TTAAGT.GGTA.A.CCCT.A.GAAACCCT.TTCTCTCT.CGCCTA.TTG.TT.GCCGT.TGCTTG.CT.ATCTT.TCGCCGTCG.TCTCTTTA.GCTT.CTTG.CGAAGATGG.TTAGTTCTCTCTTGCACTTT.ATATC.G.AAG.
JJ=   401  MV=                AATCCTGGAAATGG.GAAG.AGCT.AGAGAGAATA.AC.G.GCAATGAGATT.A.TTC.AAACG.AAGGTGGG.AAGTT.GAAGAAGAA.GAGAGAAGAGCGTAAAGTTCGAA.TTTTGAAA.ATTAGGGTTT.TTCA.AAAGCATGTGT.TC.CTGTTCC.CCTTTG.GACAGATT.GA.A.GTTAACCGGCTATAGCCCGTAAATGCGGATCTGTA.AGT.A.CTTT.CATATACCG.GCTA.TAGC.C.CGT.AAATTCGGATC.TGTA.AGTAC.TT.TCATGTACCGG.CTA.CAGCCAGTTG.AA.ATTTTTATGAT.TTGT.G.G.TTCATTCAAATT.CA.AATT.AG.AAGTGGTCCGATTTTT.AAGAAGTACGGTTATGTTGTG.A.TTTG.G.T.GAT.GCT.G.TAACTTCGTCTTAAATAT.GTTGTCGTTTTGACTCGCAT.TACAATATGTTAT.CGT.T.TAATTTAC.GATACACTGT.AATTAATTAATAG.TTTCA.AT.ATT.ATAGAAAC.GTTTGGTC.CTTTA.GTCGGA.GAGA.C.TGAT.A.TGCGACAG.AGGATCCA.ACGTCG.CGA.CT.GAAAC.CTAGAT.CC.CAATT.CTCCGTTTC.CACCACTG.TCTC.TCCT.CCGTCGTTA.GGGTTTCTCAGGTGACACAC.TAATC.G.AGA.
JJ=   402  MV=                GGAGAAATTGGGAA.GAAC.ATGT.CGTTGATATA.TA.A.GAAGAAACTAA.C.GGT.GTTGG.TCGTTGAC.GATGA.TCCATCTTG.TCGTACACTCCACATGGGAATCA.TTCAAATG.GCTGGAGGAT.TCCC.TTACATGGTGA.AA.AACGGCG.AGAAAT.AAGAAGCT.AC.G.TGACATGAATGTGACGTCAATGATCGTGGGGATGA.CGT.C.ACAT.GAGGACGAG.ACTA.GGGC.A.TTC.ATGGAAGCTGG.AGTT.GACCA.CT.GCTTGTCAAAG.CCC.TTAACCTTTG.GA.AAGATCGCATC.CATC.A.T.TGACCATCTCAA.AA.CCGC.AT.AATCTACCGATTAACA.AAATATTACTTGGTTTAGTTC.G.GTTA.T.G.TGA.CTA.C.TGATATAAATCTTGTTCA.ATGCAATTTGGTCTAGTTCG.GTTCTGTCTGGTT.CAA.T.CCAATTAA.CTCACGTGAT.CTGCACATGATCA.TCGTC.TA.CAT.TTTAATTA.AATAAAAA.TCTAA.ATTTCA.AATC.A.CTTTAT.CCATTCCC.CAGTAAAA.AAAAAG.TTT.CA.GACTT.TGGCAA.AA.AAAAA.ATGTCACTC.TTGTTCCT.CAAT.CCTC.CGTTTCCCT.CCAATTCAATCCACCCAATT.GTACG.T.TCA.
JJ=   403  MV=                CTAAAATAACAATT.TAAA.ATGA.ATATTGATAT.AA.T.TTAGTCATAAT.A.ATT.TGAAA.AATATAAA.ATACA.ATATCCATA.TCTGTTTTAAAACTATAAACATG.ATGGCCAT.GATCTAATAA.TATG.ATTCCATGAAG.CA.TAAAACT.TTTATT.AACGTAGT.CA.A.CCATTGGATATTGTCCAGCCCAAAATATCTAATTC.AAT.G.GGCC.GAACCTACC.CAAT.ACAG.C.CCA.TTGTTTTGGAT.TAAA.ATCTT.TA.AAAAAATTGGA.GGC.TAAATTAAAA.AA.AGAAGGAAATA.TTCT.A.A.GCCCTCCACGTA.TT.ACGT.TG.ATGACGTGTACCATCG.TATATAAACAAATGCACAAAA.C.TTTA.T.T.ATA.TTG.T.TGTAAAGTAGTACTTTTA.TTGGCGATCCTCATCCATTT.CCTCTCTCGTCGT.TGT.C.TGGGAATC.GGTGACTTTT.GAATCTTTGCGAC.TCTCT.TG.TAG.TGATAAAT.TGATCGTT.ATCTA.CTTTGA.TACT.C.TCCG.G.TCGTTTTT.CTCCGGTG.CTGGAG.ATC.CG.ATTCC.TTATCT.TT.TCTGT.CTTGGCTCG.AGATCCGA.GCCA.AGCA.GTAAAGAAG.ACGACTTTGTTTCACGATTT.TTAAA.A.AAA.
JJ=   404  MV=                ATGTTGAATATAGG.AAGT.CTGA.AGCAAGTGTC.TT.T.TTATGAATTAA.A.TAG.TTTAA.AATTTCAA.GAACG.AAACATCTC.CCCTTATTACAAAAAATAAATAA.GCCAAAAA.AAGTATCACT.TTAA.TAATGTAATAA.AA.TAAAGTG.ATATGT.ATATAAGT.AT.A.CATACATAAATAGTAGATTCGAAGCAATTGTTGCA.TTA.G.CCTA.CCCATTTCC.TCCT.TCTT.T.CTC.TCTTCTATCTG.TGAA.CAAGG.CA.CATTAGAACTC.TTC.TTTTCAACTT.TT.TTAGGTGTATA.TAGA.T.G.AATCTAGAAATA.GT.TTTA.TA.GTTGGAAATTAATTGA.AGAGAGAGAGATATTACTACA.C.CAAT.C.T.TTT.CAA.G.AGGTCCTAACGAATTACC.CACAATCCAGGAAACCCTTA.TTGAAATTCAATT.CAT.T.TCTTTCTT.TCTGTGTTTG.TGATTTTCCCGGG.AAATA.TT.TTT.GGGTATAT.GTCTCTCT.GTTTT.TGCTTT.CCTT.T.TTCA.T.AGGAGTCA.TGTGTTTC.TTCTTG.TCT.TC.CTAGC.TTCTTC.TA.ATAAA.GTCCTTCTC.TTGTGAAA.ATCT.CTCG.AATTTTCAT.TTTTGTTCCATTGGAGCTAT.TTAAT.T.TAT.
JJ=   405  MV=                TAATATTTTAAAAA.TTAA.GCAG.ACCTTAATTC.AT.C.ATCTTTTAGTG.C.GTT.ACAAA.CTAACAGC.GTTAC.AAATCTCTC.TTAGTCCAAAAAATGTGACTAAA.AGATTTCT.CTTTTAAACC.CTTA.AAAATCTGGAA.TC.A.AAATC.TTTTAT.ATTTTCAA.AT.T.TTTTTGGAAACAAATAAGAATGTAGAATTCGATCA.ATA.T.GAAA.GAAAAATGA.ACGG.TGTT.A.GAT.TTGCTTTGGAA.ATAT.GTAAA.CT.AACAGTAATTA.ACT.TGTTTTAGTC.AT.TAGCAACTAAT.ACAG.T.A.ATTAACTTGTTT.AA.AGTA.AA.ATTAGAGCAACCTAGG.AATATATGCTCAACTTTTTCG.T.TTTC.T.T.CTA.ATT.G.TTAAAATAATGTTGTCAT.TGGCCAGTCGCCATTATACC.TTTTTAACCCTTC.ACA.G.TCTCCCAG.AAACCTCCCT.TTCTCTTTGATAC.ATTCT.CT.GTA.TATATATA.TATACGCG.TATGC.GTTTAC.ACAT.T.CTTT.A.AAAGTTTC.AGATTCTA.GATAAA.TTC.TT.TTCAT.TTGATT.TG.TTTTA.GCAATTCGG.ACATTGTA.CAGA.GAAA.TCAAGAATG.GATTTGCAGAGAGGCTTTGT.G.ATC.A.CAG.
JJ=   406  MV=                ACAGAGAGAGAGAC.GGAG.AAGT.TTTTTTACCG.GT.C.ACCAGGCTCAC.C.ACT.AGCGG.CGACGAGC.TTGTG.AGAGTCAAG.AGTCATGATCTTGTCCTCTTTGT.TCTTGTGA.AGAAGAATAC.TGTG.AACTGCTGATG.TA.TCCGCCG.CCACGA.TAGCGAAT.CC.A.TTCCCAACTAGACCAAATACACACTCCATCTTCAG.ATC.T.GTTT.CTTCTCAGT.TCCT.TTTT.C.GAA.TTTTTCGATTC.CGAT.TATTC.GT.TTCTTCCGGTC.GCT.GGAAGAATAG.TT.TAAGAGCTTTT.TAGA.T.C.AAAGCGACTTGG.CG.AACA.AG.ACGGGTTGATTTGGTA.GTTCTAGAATATAGTCAGGGG.T.ATTT.T.A.GAC.ATA.T.TAACGTTATGGGGACATT.TCTATTTTTTAAAGTAGGAG.GGTGTAAGAGAGA.GTA.A.TAGGAAAA.GCTTAGGGGT.TAATTTGTAAATT.AAAAA.GG.AAC.CTCTCGTT.TTCTTCTC.TCTCC.CGCTTC.TTGC.T.GAGT.C.GCCGACCC.TCTGAGAA.GAATAA.GGT.CT.AACAA.TGGAAG.TC.TGAGA.TGGTTTCTT.CAGTTTCT.AATT.ATAA.AAGAGAATT.TGGTTTTAATTTCTCTTTAT.TGTCA.C.ATT.
JJ=   407  MV=                TCAGACCTAAACAT.AAGA.AAAT.TGACAAAATG.GA.G.ATACATCGATT.C.ATA.TGACA.TGGAAAAC.GAAAT.TAGTGATCT.TTAGCTCAAATGACATCGTTAAG.GACATCGA.AACACACACA.ATGT.ACGGAAAATAG.AG.AGAGAGA.GAGAGA.GAGATCCT.TA.C.AGGGTCCTGAAGAACAGGTTTGGTGTCATCAACGG.CAG.G.TCTG.AAAGGAGGT.TTCT.GAGT.T.TTA.ACAGTTGCGTT.CGGT.CTCGC.CG.GAGTCTCTGTA.GAT.TTCTTCATCG.TT.TTCTCTTTCTT.TTTC.G.C.CGGCGAATCGAA.AT.ATCG.GA.AATTTCACTTTTAGGG.GATTTAGTGGCGATTTTCACA.C.GTGA.C.G.GAA.CCA.C.TCACGTGCATTAGTTGGG.CTCTGAATATAGTAGGCCCA.TTGATTGGGGTTA.CAA.T.TTTTTATA.TCAAAAAAGC.CCATTTTGTTTTC.TCTTC.TA.GAA.CTTTATAT.ACACATTG.ACGAG.GGTCGC.CGTA.A.AACC.T.CTGCTACT.TCTGCTCC.AGAAAA.ACC.CT.AATCA.GCTTCT.CG.TCTCC.ATAAATTCA.GAACCAAG.AAAC.ATCT.CTGAGGTAC.CATCTTGGTTTGCCAATTTC.TTTTT.A.AAT.
JJ=   408  MV=                AATAATAATAATAA.TAAT.AATA.ATAATAAAAC.AA.A.AGTTTTACCAA.A.AAC.AATGT.AAGTATTT.CCGGC.AACTAGCCG.AGATAGCCGCTTAATGTTAAGTC.GTCGTACT.TAAGTTTTGT.CCGA.TAGCCTAATAA.TG.CAAAACT.TGTGAT.GATCGCTC.GT.A.GATCATTAATGCAATTTCTTCGGTTTCAATTTGGC.ACC.A.TACT.TGTTACATT.AAAA.GGGA.T.ACT.CAAAAGGTCCC.GACA.AGTTA.GA.TATATCTAACA.TTG.AACATGGGTC.CC.ACAAAATCTAC.TGCA.C.A.GTGATAAATGGA.AA.CCTA.GC.TACGAGTGTCTCTTTG.GTCTCACACGCTTCTTTCTCA.T.TCTC.A.C.CAA.AAG.T.CACACAATACATGAGCAA.ATAACCAAATCATTTAAAAA.CTTAACTTATTAA.ATA.T.TTCACCCC.ATCTTAGACA.TTTCTATCTATAT.AAACA.AT.CAC.AACTCAAT.TGCAAGTT.TTATA.ACTGTC.TTAG.A.GAAA.G.AAAAAAAA.CAAAACTA.GCTCAC.AAA.AA.GGAAA.TCATAT.TT.TGATT.TAATTTGTA.GTGTCTCT.AATG.GCAC.GGTTTGAGC.CATATAACTATAATAATGGT.CAGTG.T.TCC.
JJ=   409  MV=                ATCTTCTTGGTATT.GAAT.GTAT.TATTAGGTTT.TT.G.TGCAATCGTAG.T.CGT.TTGTA.TGAGATGC.TTTGA.AAGTAGTAG.TTGTATAAGTAAAGGTTTTACCA.ACTTATCT.ATATATATTA.TGAA.TATCTTTGAAG.CT.ATCAAGA.TCCCAA.CATTTATC.AA.C.TGCTGCTAGATCCGTATTATCGACAGTTAGATCGA.AAA.T.TCAC.AGAGAAAAG.AGAT.CAAA.G.ACT.TCAAATCAAAC.AGAA.GATTA.TC.AACTGCTGATA.TGA.TTTTCAATAT.AC.AGTTACATTCG.ACTA.A.A.AGATTTTAAAAT.AT.ATTA.CC.GGTTTGATTTTCTTGT.TAGCTAGATTATTACATTTCA.G.TTAC.G.G.TTT.ATT.C.TCGGTTGTGCAAAAATGA.AGTTGAATTAGTTCGGTTCG.GTTCGGTTGATAT.TGG.G.ATTGAGTT.TGTTCCGGTT.ACATTGACTTGTA.GACCA.AT.ATG.AAGTCGTC.GTACTCAG.AGAAA.AGACGA.AGAA.A.AAAG.C.AATGTCGT.GTGTTGAT.TTTCAC.TCA.CG.GGTCG.TCCGAG.AA.GACGA.AGACTCTTC.TTCTTCTG.ATTT.GCCC.TTCAAAAGA.TCCAAACTTTCACACGTTAT.TCTCA.T.TAA.
JJ=   410  MV=                AATAGTTGTTTTTC.ATTA.GATA.TAATATTTTC.AA.T.CAATTTTCTGA.T.TTG.CAATT.AGTAAATA.TCTTT.AAAGATAAT.TGAAGTTGAGCAACATATGAGAA.AATTGCTA.ATATGATGAT.TAGT.GATTTTAATCA.TT.CAAAAGA.TTAGAA.AAAGTGTG.GT.T.ATATAGTATCTATAATACTAGTATATTAAGATCCG.ACA.A.TATA.TGTAAAGTT.TGAG.CTTC.A.TAT.CCAATAAATCG.GCTT.CGGAT.TT.TGATATACTTT.TAA.ATTTTAATCC.TT.ATGTTTATAAG.CTGA.A.T.TTGATATCAGTT.CT.TGCA.TT.AATTTCAAATTAAAAT.TTCAAAAAACAGATTGAAAAA.A.TAAA.A.T.TTA.ACG.T.ATGTTGTTTATTAATTTA.TCAAGAGGTTAAGAAATTCA.CATTAATTTCTGA.AGT.T.AATTTGAT.AATATTTTAT.TTTAGTTACGTTA.GATAT.TC.AAT.CACCTATA.AATAGTTT.ACATA.GCTTCT.TGAC.T.AGAA.T.ACCAAATA.AAAAACAT.ACTTCA.TTA.CA.TTCTT.TTCATA.CA.AGAAA.AATAAATCG.ATAAATTC.CAAG.CATA.AGAACAAAA.TATGGCTAAACTAAGCTCTC.ATCAA.T.GCA.
JJ=   411  MV=                GAGCAATTGTAGAT.GACA.AGAG.ATAACGGTAG.AA.G.TTCGAATTTTG.T.TGC.TGTAA.CAAGATAC.TATGA.CTATGAGCT.CCCCCCGTCCATTAAGAATTAAG.AAATTTGG.TTAATTACAA.CATT.TGTTTTTATGT.TT.AAGCCTT.TTGTTC.GTAACTGA.GC.T.AATACTGGAATCACTGATCAATGATGAATTTGGAA.AAA.A.AGAT.ATTTTGAGG.AAGA.CAGA.G.ACA.GACTCTCTTCG.ACCA.TGGGA.CC.TGAACTTGTCC.TAA.AGTTGGTAAT.TA.CTAATTTGTGC.CATC.G.G.CAGAGTCCACGA.GC.TTTT.TG.GCTGGATCCGGGCGGG.TCCAACTTTCTCGACATTTGT.T.TGAT.C.T.CTC.CGT.T.TTGAAATTGTTTTTTTTT.AGTCCTTAAATTCAAGGTTT.TATACTATTTTTG.ACC.C.AATCTGAC.TACCTTAAAT.GACAACTTTACCC.TTGCC.CG.CTT.TTCAACTT.TTTCTTCT.CCCAT.GTCCAC.TTTA.G.TCCT.C.GTTTTGTT.CTTTCATA.GTCTTC.TAG.AT.CTGTA.GTTTTT.TT.CCGCG.ACCGCCCAA.AAAATTCT.CTGA.TCAG.ACGGTCGAT.TGGATCGGAGATTTAAGGTA.AATAA.T.TGA.
JJ=   412  MV=                TCGATCAAAGCTAA.AAGA.AGAT.TTTATTTTTC.GT.T.TCGACACATTT.G.TAA.TTGTA.ATGTTAAA.ATTAT.TTATCTTAT.GTTGTAGTCTATATATAATTATT.AAAGATCA.TATGTAAGCC.CAAC.CACGTTTGGCT.GC.TTCAATT.TGAAGG.GATTATAA.AA.G.ATGTTACACTTGTTAGCAATATAGAACTTTTTGAT.AAA.A.AAGA.AATAGGAGC.GAGT.ACTT.T.AAA.CCAAGAAAATA.TACT.ACATC.AT.TAGAACCTCAA.AAT.CGGTTTACAC.TA.ATCCAAACTAA.ACCA.A.G.CTTCTAATCACT.CG.TATC.TC.TCTCAAATACGAACCA.ATCGTGCAACTAGTAGTCACA.A.GCAT.C.A.TAC.TCT.A.AAACAAATAATATTTCTT.TCATATAGTTTTATTTTAAA.TATATTTATTTGC.TGA.G.ATTAGTTT.TTTTTTTTTT.TTTTTTTTTTGGA.TGCTT.TC.TAA.CATTATGT.GATTTCTC.ATTTC.GTGCCT.CTTC.T.TCTT.C.ACCACCAG.CATCAAAT.TAGGGT.TTT.TT.TTTTT.TTTTCC.AG.GCGAG.TTTTTTTGA.CGAGTGCT.CTAA.GATT.TAGTGATTG.AGTTTCGCTCTGATAAGAGA.TCGGG.A.TCA.
JJ=   413  MV=                GACCACATCGTCCG.CGCA.AAAT.ACCACCCGGA.AC.A.GCACCACCATA.A.GCA.ACAGC.CTCGACCG.GGTTC.ACACCTGAG.ACGTTAGGGCTAAAAGAAACTAT.ATGAGAGT.GAAAAATCCT.GAGA.TATCATTCTTG.AT.TACCGTT.ATAGTG.TCTGAACT.CA.A.AACCTTAGACGAACTCATGCTACTAAAAAAAACAA.GGA.G.ACGA.GAGCGAAAG.AATGCAATT.G.TGA.AGAATTTATGA.TGGC.CTTTA.TA.TAGACAGAGCT.CTT.TATTCAGTAA.CC.GTTATGAAATA.GCAA.G.G.AGCTAGTCTTAA.TT.TCTA.GT.GGGCTAGGGAAAAAAA.TAAAAAAATTCTAGTGGGCTT.A.AGAG.C.T.AGG.CCC.A.TAAGATATTTTAATATTA.TTTTATACAATGAGACCAAA.CCAAAACCAAACA.AGA.G.ATTGAGAA.GAAAACCGAT.TTTTTCCTTTTAT.TTATT.TT.TAT.GTTTATAA.ATTAAAAA.TGGGA.AAATCG.ATTC.C.CGTC.A.AAACAGGG.CTAAGAGG.AGCTTC.CGC.AG.CAGTA.GCTGGA.TT.CATCA.AATCCTCAA.AACCGATC.CGAC.CCAT.TTCCTCCAT.GGACAGTTCCGACAAAGATT.CCACC.A.CAA.
JJ=   414  MV=                CTCAAAATCACAAA.TCAT.AGAA.AAATATCCAA.AA.A.AATCACAGTAG.C.CTT.TGATT.AAACTTTC.AAATT.GCAAAAATC.TCAGAATCAAAGCCAAGAAGAAT.CCTGAAGA.TTTCTACTTC.CATG.GCATCCAATAG.TG.GAAGAAG.AACAAT.CTACTGCT.TC.A.ATTAAACATGAAAAACGACTCAAAGAGCTTAGCTT.TAC.T.AGTT.TTAGTAAAA.TTTC.TCGG.C.AAC.AAAGTCAAAAC.AGAC.ATGAA.CG.CATAAAAAAGA.TAC.TAAAACACAT.TG.GAGGAGCTCTT.CCTC.A.C.CACGAGCTTGTA.GA.GTGG.AA.GCTGTTGTATCACAAA.ACTACCCTTTTGTAAATATTT.T.CGTT.T.C.CGG.GTT.A.ACGTAAACTTAAGTGGGC.CTTTTGATTCATGGGCTTCA.CGGACCAGAACTT.TTG.T.CGGCGTTT.TGTAGTGGTA.AATTCCAAAACTA.CCCTT.TT.GTA.AATATTTA.TAAGCAAA.TCCGA.CCTAAA.TTTG.T.TATC.A.ATGAAAGA.CGACTCAA.AAGAGC.AAA.GT.AAACG.AACTCG.AG.AAAAG.TTTGTTCGA.TCCGTACA.AACT.GAAA.CTAAAGTAC.GGAAACAGCGAGATTTGGTT.TAACC.C.AAT.
JJ=   415  MV=                TGGTTGCCGAACCG.AGAA.CCAA.AGACTAGTAT.GA.T.TAATTGATTAC.T.GCG.GGATA.AGCAAATA.AACGG.TGTGGAACA.AATGGTGAACGAAACAAAAATGA.ATGTACGT.ACAGCCTAAT.AAGT.GCAATGTCACG.AA.ATAATTG.TCAAAT.TTTGACTA.TT.G.TTCCAAATACTTCAAATGCTCCAAATAATTTTACA.TAT.G.TATA.ATTGTATAA.ATCA.ATAA.A.ATT.AACCAGTTCCG.TATT.TTCAG.TT.GTTTAGAAAAA.CTT.TTGAAACAAT.TT.GAAACCGTGTG.TAAC.T.G.CTCTCGTAAAGG.CT.TGGT.GA.ATTGTTCTATTGCGGT.TCTTAAAACATGACCAAATCG.T.TACA.C.T.GCC.GTA.A.AATTGTTCTATTTTTTTT.TTTTTTTAAATGTTTTTCCA.CAAGTTCTTTAAT.TAA.T.TAAAAATC.CCATATATTA.TTATTATTATCCG.TCTTT.AG.TCT.CTATATAT.ACATACGT.GCTTC.AAACTC.TTCA.A.AAGT.A.TATAATTA.TCAATCGT.GAAGTG.AAA.TA.TTTCC.AGCAAA.AG.TACTT.CCCTTCTCA.CCCCTATT.TTAT.CTTT.GTTAGATAA.GAACTCTTTTACTAATTTAT.CGATA.G.ATG.
JJ=   416  MV=                ATTCTTACTTTATC.TTAA.AAGA.AGATTATTCT.CA.T.ATATATATATA.T.ATA.TATGT.ATATTATA.GTTTGCAAAATATTT.TGAAAATGCTATATGTGTTTGTT.CCTTTTTT.TTTATATTCT.TTTT.AATTCTGGTTT.GC.CAAGTTC.ACCGAA.AAAAACAA.AA.A.AAATATGGTTTGATTCGAAGCCAATGCCAAGCTTC.TTA.G.ACAA.TGACTTGTT.TGGT.CCTT.T.ATC.TATTGTAACCC.GAAA.AAGTA.AC.AATTTTCAAAT.CAT.AAAATTTCGG.TC.AAAATAGGCTT.AGAT.A.T.TTTGATTTTCTT.CC.ATAG.AT.ACAAGAGAGTATCACG.TGGTTGTGAAGCTTTTTGTAT.T.AAAT.T.T.GTC.TTA.G.TCGAATAGAGAAATATAT.TTGTTTTCTTTGCAATTTGA.TCATATTTGAGTT.TCT.T.TTTTGTCA.ACTTTGTATA.TTTTAGTTTGTGT.TCACA.TA.ATT.CTGTGTAT.TTATATCA.TTAAG.TATATA.TGCA.T.GACA.T.CCTCCTCC.TGCATTTG.CTCCCT.ATA.TT.CCTCA.TTATTA.TT.AGTCA.TGGGAAGAG.AGAAGACG.TTAT.GCAA.GTCGTGGAG.CGACATGAAGAAACACTTAA.GTCTT.T.GTG.
JJ=   417  MV=                GATAGCGATTACAT.GTTT.AAGT.CAATTGAGTT.TA.A.GTCCCATAGAC.G.CGT.TTATG.CCAGTAAG.ATTAT.TAAATTTGA.GAAAGAAAAAATATAAAGGGTAG.ACTAGTTA.CGATTTATGC.GTAT.TCGTAAACCTA.TT.ATTTTCT.TGCTAT.CACATTTA.AT.C.TGTGTCCAATACTTTGTACCAAGATTAGATTGTAG.ACT.G.ATTT.TTTTCTGGT.TATT.ACTG.A.ATA.TCACACTAAAA.TTTG.TTTCG.TG.GTCAAATCAAA.GCG.TATTAGTATA.CA.CGTCAAAAAGA.TAGC.A.C.AAACAAGAAAAT.TA.AAAT.TC.AAAATTGAGAATATAT.GACGGCATGATCGTTACCAAT.C.CATT.G.G.TTG.GTA.T.AAACATATATACTTTTCT.TTTTTGCTTCAACTACAATG.AAATTACATATTA.ATA.T.ATTTGATT.ATTAATTTAA.ATTAAAAAACATA.AGTCC.CC.ACA.TCTATATA.AACACATC.GATTC.AAGACT.CAAA.T.CTCA.T.CAATCAAA.ATCTTCAA.ACACAA.ACT.TC.TCGTT.TCTCAA.AA.CATTT.GGTCTTATG.ATGGCTTT.TCGA.GCTT.ATATTATTA.ACTTTGTGATCTTATGCATT.ATCTT.T.AAC.
JJ=   418  MV=                AGCTATGAAACCTC.AATT.ACTG.AATCTAGAAT.AC.C.CATTATCCACT.T.ATG.CATCT.AAAACCGA.ATCAG.TCGCATCTG.AAATCGAACGCAACAATCACATT.ACGTCTTT.ATCCACTAAA.TTGG.TCGGAGAAACA.AT.GATAATG.AGAAGA.AAAGCCTT.TC.A.CCTGAAGAAAATCGAATCCACAGGATCCTAAACCC.GTG.A.TTTA.GGTCAGGTC.TCTC.AGCA.G.AGC.GAAAGAAAAAT.TGAA.GACAA.AG.CCCTAATTTTC.ATC.AATGGATGGA.GT.TTTAGTGAAAT.GGTC.A.A.AAACAAAGAAAA.AT.GAGA.AA.TGGGGTGAGAGAGGCT.CGAACTCTCGACCTCAGGATC.A.CTCA.G.T.AGC.TAT.G.AGACCTACGCGCTAGCCA.ACTGCGCCACCACCCCATTT.TGTTAGCTTAATT.CAG.A.TATAACTA.ATGAAACCTA.AAATGTTCCTACA.AGGTC.TC.GGT.CATATGTT.CTGTCTGG.GAGAA.AGGTAC.CTCC.T.TTCA.T.CAATCTAT.AGTCAGAA.CAAAGA.ACA.AT.CTCTC.TCTTTC.TC.GTTCA.TAAATCTCC.AAAACCAC.TCGA.GCAA.GAAGAGAAC.CGAGTCGGGCAATCGCAAAT.TTGAT.T.GAG.
JJ=   419  MV=                TAACGGGGTCATTA.GTAT.ATAT.ATACATAGGC.AT.G.TGCACATTGAT.C.TTT.TGAAG.AGCTTTTA.AGCCG.ACCAATGTT.TGTTGAAGAAGGACATGTAAAGG.TGAATAAA.GCGGAGAAAT.CCTC.ATCAGCTTCAT.CA.AAAGCGT.CTCAAA.CTAATTAT.AA.A.TGATATATGTGATCCATTGCACTCTTACAGGTGAA.GGA.A.TCGT.CTTGCTCTG.ATTT.TGGC.G.TTG.GTCAAATTGTG.TGGG.GATTA.TT.AGCCTGAGTTT.TTA.GATAAACTAC.TC.TCTAACTCTGA.TTTT.T.T.TATCATCCTGTC.AA.AATA.GT.TTTAGGTGAAAAGATT.TAATACTACAAAGTTGTAAGA.A.AAAA.C.A.AAT.CCT.A.TTATGCATGTTACGGTCC.ACATTAAAAGGCCGATATAA.TTGTAAAGCCCAT.GAG.C.CCAAGAAA.GCCCTAAAAT.TTAATTAGGGTTT.CAGTG.TC.TTC.AAATTCAC.CTATCCTC.AGCCT.CAACTC.TCTC.C.TCTA.T.CCACTCTC.AGCCGGAA.AATTTT.TCC.TT.GATTC.ATTACG.AC.AGAGA.GAACCATGC.CGGCGAAA.CAGA.GGAC.CCCGAAGGT.CAACAGAAACCCTGATCTGA.GAGCA.A.GTA.
JJ=   420  MV=                TTACAGGTTTACTT.TTTC.TTTT.CTCCCACTTG.TT.T.TATGAGCAGGC.T.GGT.TTAAA.ACTGTACA.TATGT.TGTTGAAGA.GTAAGCAATGTGTGTTAACAAAA.GATCTTTG.TAACAAGCGT.AACC.CATGTAAGAGA.AG.TAACAAA.ACATTG.TTTTACTT.TT.A.CAACGTGTTGAAAATAACACCTTTTTTTTACTAGA.TTT.C.TATG.GATAGAAAT.TAGA.AAAT.G.ACA.TGAGAATTCCA.GATT.CAAAT.CA.ACTTGACAAAA.CCA.ACAAGGGAAA.GA.GTAAAGATATC.TGGT.C.T.GTGACAAGGTCC.AA.GTAG.AG.ACGAATTACAGATCAT.CTAGGTAACTGTGCTTATGGT.T.CTTC.A.A.ACC.CTT.T.CAGCAAATCCTAGCAGCC.AGCCTTTGTGTTTGATTAAA.GTGGGCTGGGCTA.AAA.TATTGGCCGA.GGCCATCAAG.TGATTCTCTCCCG.CTCAA.GT.CTT.TTAATCCT.TGAGGAGA.AAATG.GACTGG.AAAA.T.TCAC.G.GAACTTTA.ACAGAAAG.ATGCAA.AAA.TC.GTTCT.CGTTGA.TC.CAAAC.AGTGGCAAT.CTCCGGCG.TATT.CTCC.GCCGTCTCA.TGCTGGTGAGTGATTGTTCT.ATGAA.T.TTG.
JJ=   421  MV=                CATCTCATAAGACC.ATAT.GAAC.AAGAGTGAGT.TA.T.GTATTCAAAAA.C.AGG.AATAT.TTCCAGAC.ACAGA.AGCATCATA.AGAAGCAGAAAATTCAAGGAGAG.CTACACAA.GACAACGCGC.AAAA.GAATAGACTCT.GA.AAGCAAA.AAGCTT.CACGAAGA.CA.T.TGGCAAAAGGAACAAACCAAGAACAAACACTCACA.AGT.G.TCCC.CTGTGAAAG.CTGA.AACC.T.AAA.GTTAAACCCAT.CAGC.TAATG.TT.AAGAAAGAAAA.CGT.CACGCAGTTC.TC.ACTGTGAAATA.CAAA.A.C.GTCAACGCAGTC.TC.ACTG.TC.AAATACAAACGTCACG.CAGTTCTTACTGTAAAATAAG.A.AAAC.G.T.CAA.GCA.T.TTCTCACTGTAAAATACA.AACGTCACGCAGTTTGGTTA.GATATGTCGTTGC.TTT.T.AAAAAATT.GCGACCCAAT.AGATTTTTCAACA.GTCGT.TT.TTT.TCTTTAAA.TGAGTGAA.GTTTT.GCGCAG.AGCC.A.ACAA.C.GCACTTAG.TAGCGTCA.AGCAAT.ACC.AA.TCTCT.CTTGAA.TC.ACTTT.GCAGCTACT.CAATCAAT.TTCA.AAAA.CCAAAGCTT.TACACTGCCACGTCATCACG.GAGAG.G.AAC.
JJ=   422  MV=                GCGGGGCCGGAGAA.GGAG.ATTT.CTCGAATGCA.GC.G.TTGGAGTTGGA.A.TTG.AGCAC.CTGGTCGA.GGAGG.AAAGATCTC.GGAGATGAAGATGATGAATAGAG.GAAGCTCG.GGATCAGAGA.ATTC.TTCGGAGATTC.CA.TGGCGGC.GGCGGA.GGAAGGAG.AT.G.GAGATAGCGTTTGAAATGAGAGACGGAGGCGATGT.TTG.A.TTCC.CGATCTCAC.TCAC.GCTT.T.GCC.AAAACCAAAAG.CACC.AATGA.GG.TATTAACTCTC.GAA.ACTCGGGCTT.TA.TTGGGCAAATG.GAAT.C.T.GATGGAACAAGG.CA.TATA.CT.TTGCGATAATTACGAA.AGTGACATTGTTATTTTACCT.G.TCTT.G.G.CCC.ATG.G.GCTTTTTCAAGAGACATA.AGACCCGTTGACCCATTAAA.GGGCTGTATTAAC.GAC.A.AGTTCCAA.TTTTTATTTG.TTTATCTTTTGTT.GGAAA.AT.GAA.ATTCTAAA.ACCCTAAA.AAATC.CAACCA.GAAG.G.GTAG.A.AGCTCTCT.CGCCGACA.ATTACC.GGC.TA.CAAGG.TTTCTC.TG.CTCGT.CAACGTTGT.AAGTTATT.TCTT.CATT.GTAATCAAA.TTTGTGCATGAATTAGGTCT.TTTGT.T.TAG.
JJ=   423  MV=                GAAAATTGAAATTG.CTTA.AATA.GCCCTAGATT.TT.T.CTAAGATTTCC.A.TTT.TTCTA.TATAGGAA.AATTA.TATATGATT.TTCTGACCCCCAAAAAAATATAT.TTGACTCT.AAAACAAAGG.AAAT.AAAGGAAATTG.CT.AAATAAC.CTTGAT.TTTAGAAA.GA.T.TTCCATTTTTCTATTTAGGAAATAATCTATGATTT.TTT.G.TCTA.CCAAAAAAT.ACAA.ATTT.A.TAT.GGCTGCGAATA.TTAT.TGACT.TT.AGTTGATCTCT.GAG.ATGTACAAAG.AA.AATCTCGTATT.AGCA.A.A.TACACACTAGTA.AT.TAAG.TA.AACAAAATTGGACACC.TCATATATCATCAGATCACTA.A.ACTC.C.C.ACG.TAA.A.CACATTAATAGTCACAGA.CTCACAGCAATATTCTTCAT.TTGTGGCCCCCGT.TAC.A.TTTCAATC.CCCACCACAC.AACCACATGTATG.TTTTG.CC.AAA.TTTATAAA.AATGTAGC.ACAAT.TTGGAA.TCTC.T.TTAC.T.TGGAATTT.GAGTGAAA.ACCATA.AGA.TG.GGTTT.TAGAGC.AC.TGCCT.CTTCAACAC.AGCAGTGG.GTTC.ATCT.CCACGACCA.AAGTATCCATCTCAAGAACT.TTAAA.G.CAT.
JJ=   424  MV=                ATTTGATATTTCTT.GCCC.TGTT.TCTTTAAACT.CA.T.TCGTCCTAATA.T.ACG.TGTCG.CTGTATGT.ATGTA.TAAACTTAT.TATAATATCACGTCGATAAAATT.GACGAGAA.AACAAAACAA.ATGA.AAACTGCCGCC.AA.AAAAAGA.GTATAT.AAATAAAC.AG.A.CAATTCGCGTGATACCATTTTTCTAATGATATTAA.ACT.G.CGAA.GATAAGATA.GACT.TTAT.G.TAT.GTATCTATCAA.GCGA.TAAAA.TC.AAGTGAGTCTC.ACC.TTTGAAAATT.GA.CTTTTGCTATT.GAAA.A.A.AAAAAAAACAAA.CG.ACGT.GA.AACATTCTTTAGCTGT.TTCTTTCAACCAAAAAAACAA.A.AATT.A.G.CTA.TTT.C.AGCCGGCACAAGAGGCTC.TTACTTTTCTACTAGAGGCC.CATTAGGACCGGC.ATG.C.CAACAATA.TAATTAAATA.AAGATGGAGGAGG.CTAAG.TC.TTG.GCTATAAA.ACGGAGTA.AGATC.CATCAA.ACAA.T.ACAA.C.AAAACACA.CACACACT.CACTCT.CAA.TA.TCTAG.TTTTTC.CC.TTGTT.TCTGATCAG.TGTGATCA.CGTA.GAGT.GCCTTGAAG.GAGAAGAAAGAAACAAAAAC.TTTCA.A.ACT.
JJ=   425  MV=                AAAATATCAACAAA.ATTA.ACCG.ATCAATTCGA.AT.C.CATAATCATAC.A.GAT.CTACC.AGAAAATG.ATTAT.GCATAATTC.AACGAACGAGAAAGAGATGAGAT.TAGAATCG.TGAAAATGGC.GGAT.CACAGATCCAT.AT.ATGAAAT.TAGACG.GAGAAGAA.GA.A.CCTTGTACTGTGAATTCAGCTCTTCCTTGAGCTCA.GGG.A.TCTC.TCCCTTCTT.CGTA.GTCG.A.AAA.ATATTTAGAAT.CATG.ACCGC.TC.ATTTTCTCCCT.TCT.TCAACCTCCA.CA.CTTCTTCTCCT.CCGA.G.A.CGATCAGTGACA.AG.AGAC.AC.AAAGACACGAAATTGC.AAAAAGTAATAGGTCGGGGTT.A.AAAT.A.A.AAC.TAA.T.TACAGTTTAACCCTAGTA.TTATTGATATTTGACGAAAT.TGCCTCGTGACTT.CGT.C.TAGTCAAC.GCCAGTTGCC.ATCCAGGGGAGGG.GAGAA.GA.AGA.ATTTGTAT.TCTCAAGT.TGTCG.ATATGA.GAGA.G.ATGA.A.GTCAGAAA.CACGTTTG.TGAGAG.AAC.AG.CTTTT.AGATGT.GA.TTGTG.GATCAGATT.CTCAAAGA.CTTT.TCGC.GAAGAGTCT.CTGATCCTTAAATCGCTTCC.AGACA.A.GAG.
JJ=   426  MV=                TGAAGGCGAGATCT.TTGG.CTGA.TATACTGAAT.GT.T.AAAGATGGAAA.C.AAT.GATGC.AAAGGAGA.CTTTA.GAATCTTGT.TCTAAGAAATCAAACAGGCCATG.CGATAACG.ATTCCT.CTG.AGGC.CAACGCGCCAA.AG.AAACAGA.AGCAGT.GATGAATA.AT.G.AAGGAGATTGTAGTTTAGTCACAAAATGCAAGACG.ATA.A.AAAC.ACTTTTGTC.TTCT.TCTT.A.AAT.CGATATATGAA.GCAA.CTTTT.TT.TTTTGGTAGGC.GAT.ACATGAAGCA.AC.TTGATATGTGT.TTTG.T.T.TGTTTTGGCTAA.TA.GACA.AA.AAC.ATTTTTTTGGTT.TCACTAATATTTATTTACGTT.G.ACTC.T.A.ACT.AAA.G.TAGAAGGAAAATATTTGA.CGAAAATACAGAGCCGTTGG.ATTTGATGACTTT.ATG.A.GATTGAGA.TTAGTTTTGA.CTTTCTTTTTTTG.AGAGC.TG.CGG.TTTTGTAA.AAATGGCC.CACAA.TTTCTC.TGAA.A.ATTC.A.AAATTCAG.TGCCGGAG.ATTACT.CGT.CG.TAGTC.GTCTGT.GT.CAGAT.TTAGTTCTA.TTTGCGAT.AGTG.CGAA.TGGCGGAGA.CGGACGTCGGAAGTGTGAAG.GTCTT.T.GAA.
JJ=   427  MV=                GAACACAAACACAC.TAAT.CACC.GAGAAGTTGA.AA.A.TGAGAGTGACA.C.TTT.AACAA.TCATAGTA.GCAAA.ACATAGAAT.CAACGAAATTAAAACCATATTAT.ATATAAAA.ATCGTAACTT.TATT.CCCAAATTTCA.TA.TATGCTA.GATTGT.GAAGAACC.AT.T.TTTTTCAATTCGATTTTGAAATAAAAAAGATCCGT.GAA.A.ATAA.AATTGCGAG.TTAT.TGTT.T.GAG.AATTGAAAGAG.AAGA.AAACC.CA.GAACCGAAAAT.AGA.CTTAACCCTA.CC.TTAAAATGAAG.AAAC.A.A.ATGTCGGATTCA.AG.GTTC.TT.CTTCCTCGTCTACGTG.AAGTCCAGGTTAAGAACAGTT.A.ATAG.A.A.TCA.AGA.G.ACATGGAGTATTTAATTA.AGCTGTGTTGGGCCACATTT.ATTAAGCTGTTTT.GGG.C.CTTCGGCC.CATACCTCAA.TTTCGATTGGGTT.TGTTG.AT.ATA.ACATATAC.ATATGTTT.TTTTT.ATTTTT.TGTT.G.TGTC.A.GTTTCGAA.CAGTGTTT.GTTTTG.TCA.TT.CTCCC.TCAACA.AC.AATGC.CCGTCAAGT.GGTAAGCT.TTGA.TCCA.ATTTCGTTT.TCCAAAATCTCGATTTTTTT.CGTAT.A.ACT.
JJ=   428  MV=                TATTTCAGTATCGT.CTCA.GTTT.GGTACTATGT.CA.G.TTTTGGTATTC.T.TAT.CTTAT.TGAAGTAA.AAATG.TGATAGTGT.ATTCGCTTTTCTCCCTGCAGCGT.TCTAGTCT.CGTCCAGGTG.AAAG.GAGGGAGACCT.TA.GACAAGA.AAATGA.AAAGAACA.TA.T.CAGAATTGTCAAATTGGGTGTTGTAGAAGAATCTA.AAG.T.GTTT.ATGTCTATC.GATC.CTTT.T.CTA.AACGAGAAATT.TAGG.GATGA.AC.CAGAAAGAAGA.ATG.TATAAACTGT.AA.GAAACAAGTGT.GCTT.T.T.GACAAAAGTTTT.TT.TATT.TG.AATGTTAATTTCTGTG.TCTTTATCACACATATTAAGT.T.ATTA.T.C.CAC.AAA.A.TGTATCTCATTGGATATT.TAAAACAAAAGGACAATAAT.ATTAAGGAAAAGA.CAA.A.ATAGAAAA.TGACTTGGCC.ACTGTAGCCGCGT.TAATA.AT.GTG.ATAGCTTT.TATCTACA.AGAAG.CGTTAC.TTGG.T.CGTC.A.TCTACCTT.CTCAGAAA.GGGAGC.TGC.AT.CAATG.GCGACC.AA.TAATG.ATTTTGGAG.CTTTCATT.GAGA.AAGT.TACAATCTC.TCCAACTTCTACTTCCTCGT.CCAAA.T.ACA.
JJ=   429  MV=                ACAAACAGAAGAAA.AGTG.AAAT.TGCTTTCGAA.CA.A.AAGGAGGAAAC.T.TTA.AAGGC.GAACTCTT.TAGTA.TTCGATCCG.CCATTGAAGCTCCTCTGACTCTC.TCTCAAAG.TACTTCTCTG.ATTC.GTCATTCCTCT.GC.TTCGTTT.AGTTTA.AAGGTAGA.CA.A.CTTTTCCTCTCAATCGAATTGGGTCATTTTCTGAT.GAA.T.GTCG.GGAGATTCA.ATCT.CGAA.T.TAA.TGTTATTTTTC.GATT.TTGGG.GT.AGTCTTTGGTT.TGA.TGAATCAGAG.AA.TGTTTCAGTTC.AATT.C.G.GCGAAATTGGAA.AG.CTCG.TA.GATTTGTCAGAAACTG.GTTTTTGTTTGTTTTACTTAT.T.GTGG.G.T.TAG.AGT.G.TTGGAGTAGGTTTTCGTA.ATAGGACTTTTATCTTAATC.TAGAAGTCACTAA.ATC.G.CGTATTGT.TGTGGAAAAT.TACGTGACGTGAT.TGAAT.CT.CCT.TTCTTTAT.ATAAACAT.CTCTA.CCAACC.TTCG.A.TTTT.A.AAGAGCGG.TGAGATAA.TTCAAC.ATC.TG.TCAAA.GATAAA.GC.TTTCA.CCTTTTCTT.AACGAATT.AGGT.ATAG.GTAAATTGC.ATCTTCTAATAATGTCAGAA.TGGCT.A.AAG.
JJ=   430  MV=                CTTTTGCGTTGGAC.ATCA.ATAT.AGTAAGATAT.CT.T.CGAAAAGTGTT.TTCTC.CTCAA.GATGATAT.CGTTA.ATGATTAAG.AAATAAGTTGATGGTTATACAAC.AGATAAAA.TATATACTAA.TAAA.GGGTAAGAAAT.AC.AGATTAA.AAATGA.ATGTGTGG.GA.A.ATAACTACGAAAGTGTGTGTAATATGTAAATGTAA.CAG.T.TTAA.TGAATAAAT.ATAC.ACAA.A.TCT.TGTATTTAAAA.TTTA.GGAGA.AC.AGGACTTGGGG.CTT.ATAAATACGT.TT.GTGATCCTGTT.TAAG.A.A.GAGTTTGAATCA.GA.ATCA.TG.AAATGTGAAAGATTAA.ACATCTCGTTTTCTTGTCACA.G.TTCA.C.A.ACG.TTT.T.TTATTACTCTATCGACTT.ACGATGAATATTTTAAGAAA.AATAAATATGGGC.CGA.A.TAAAGACA.CTAATGGGCC.TAATTAAATGGGC.AGTAT.AT.CCA.ATTAAGTA.GTAAACAG.AAACG.TTTCGT.TTCG.A.ATCA.C.ACACAAAC.TCACAACG.TTTCTG.TGA.AG.CTCGC.CGTCAC.CG.TCGCC.GGAACTCAT.GGATCGAC.CACC.GTCG.TTGCCACAC.TATCAAAACCCTAATCCGAA.CCAAA.T.GGG.
JJ=   431  MV=                CCAACAAAATATAA.TAAA.GAGA.AACATCAAAC.AA.G.TTCAAGAAAGA.A.ATG.TAATT.TCGTCGTT.ACGTG.TTGGGCGAA.ACTACCGTCCCATGATGAAAAGA.TATGTCAC.TATCTGATTA.AATT.TATGCAAACTT.GC.AGCTTGC.AAATCC.TCTTTTTC.CA.C.CCTCCTTTTCTGATTGATATTTTTTTAACAAGTCA.CAC.A.ATGT.AAGAGAATT.TATG.GGGA.A.TAT.TTTCAATTTCA.TGGA.TTGAA.GA.TTGGTATGGTC.GTA.TGGAAAAAAT.AA.TTACAAAATTT.ATAA.G.A.CAAGTGATAAAC.AA.ACGC.AC.CACGTATTTACCATTC.CGAAACTTAACCCTTTGAATG.T.CCTG.T.C.TTA.GCG.T.AATCGAATTCGACAAGTA.TACCGTCATGACTATTTAAT.ATTTTTACTCTTT.TAT.T.GTTGTATT.ATTTTTTTTA.TTTTTTTGAATTT.GAGAA.TT.TCC.GCATAAAT.ACAAAACC.CTATA.CGTCTT.TCTT.C.TCCA.T.CATTTTAA.GTTGCAGA.AGAACA.TCA.AC.CATGG.CGAAAG.CT.CTCCA.ATGCATATT.TTTTTGAT.CTTT.TCCT.TTTCCCTTC.TTTTTTGATCGCTGCAGAGA.CTTGA.C.GCA.
JJ=   432  MV=                TTTGACGAAAATAC.GAGA.GAGC.GATTAAGGCT.CT.T.GCTGGTGGAAA.C.CAT.TCTCT.AGTTTGGA.GCAAA.ATGTCGGAT.CCATTTGCTGGTTGCAGAGCTAG.GGCTAAAC.ACGACATGAT.CCCG.ATTCGAAATTG.AT.CTCGAAG.CTTCTA.CTAATGGT.GA.C.TATTCAATCTCAATGGTTAGATTGAAACATCTGAT.GAA.G.AAAT.CGATCAGAT.CTGA.GAAC.T.GAG.AAGAATCGTCG.GAGA.AGAAA.AG.GAGAAAGAGAA.ATG.AGATCTTCGT.TG.TTTCTTTCGAA.AACG.A.C.GTCGTTTGTTTC.AT.TACT.CG.TATCCTACCTGCATGG.ACCTAATGCGATGGTTTGAAA.A.TAAG.C.C.CAA.TAG.TAGACGTTTATTCTTAACTT.ATTGGGCCTAATGTCAAGGT.AAGAAGCCCAATA.ATA.T.GATAAAAC.GATGTCGTTT.AACGCGATTAGGT.CTTTT.TA.AAT.TTTGTAGC.GCTTATAA.CTTTT.GCGATT.TTTT.T.TTAA.T.TGGTAGCT.TTTGGCGG.TGAAAT.GCA.AA.ATGGG.AAAATT.AA.GCCGG.AGAATCTCC.TCCGACGA.TCGC.CGAC.GAATCGTAA.ACTAACCACAGGCTGTGAAG.AAACA.A.TAA.
JJ=   433  MV=                GAGATTTTCTTTAA.TAAA.AGTT.CTATCAAATA.CG.T.AATCAAGTTTT.G.TGA.AACTT.TAAACACT.AATTT.TAGTACAGT.TTTACAGTTTATTAACTTGCAAT.CTTCTTTT.TTTTATTAAA.TGAA.TTTATATATGA.GC.AACTAAA.AATGCT.CATTAAGA.GA.T.ATCATCATGAAAGTCTTTGCAAGCCATGATTCTAG.TTC.C.AATT.ACAAACCTG.AACG.TTAC.A.TAG.CTAAATTATTG.GAGA.CGAAG.CG.AATTATCGAAA.ATG.CTCTGACATT.TT.TAAATGGAGCT.AAAT.A.A.TTTCGGTTATAC.GG.ATAA.TC.AGAAACTGCATTTTAG.GAATTAAGAAATGTGTCAGCA.A.AATT.T.T.GAA.AAC.A.ATAATAGAGGACCTTAAT.GATAAAATTAAAACAAAAGG.GGCAAATACGAAA.TAA.T.ATAATAAA.GAAGGGGTCA.TTTCAATTAGGTG.GGGAG.CT.TCG.AGTTCAAG.AGATCTCC.AAAAT.CGTCGA.CAAC.T.TCAG.A.CGTACTCC.AACAACAA.AGTACA.ACA.AC.AACAT.CAATCG.AG.AGAAA.GCGAATAAA.TAAAACAA.ATAA.TTTA.AATTAAAAA.TCCACTCGCCGGAGACGCCA.TAAAA.C.TGA.
JJ=   434  MV=                TTGACTACGAGCAA.GGAT.ACAA.GCGGCCAAAA.CC.T.CTTATGAAAGC.A.GGA.TTTGC.CGTACGGG.AACCG.GTCATCTCC.ACTAAAAGAGCTAGAAGATACCG.GGCAAAAG.CCCAAATTAT.TTGG.AACGGCTATCA.TC.GGAAAAT.TCTTGT.AGGTGGAG.AC.A.AAAAGCTTTCCCTCTCTGAAGGTTTTGTGAGAGAG.AAG.A.GAGA.GAGAAGCTT.TAGC.TCTT.T.TTA.TTCCCATATTT.TTTT.AAAAA.AA.TCATTCAGATA.TTA.ATTATCTAGT.TC.TGTTCGTTTCC.TTCC.A.A.TCCAGTTCAGTT.TA.GTTT.GG.TTTATTCGGTTCTGAG.CCGGAGCAACAAAAGGATCAA.T.CTTA.A.A.ATC.CTC.G.TTATGTTATGACGATTTT.GACGAGGACCAATATTGTAA.CTTTCTATAGTTT.ATT.T.TATTATTC.CTCCT.TGTA.GAATAGTTTATTT.GCAAA.AT.AAA.CCCATATT.AATATCTC.TTTCT.CTTTTT.TTCA.C.CACA.C.TCTCTCTC.TCTCTCCG.GCTCAC.ACG.AG.TCGCT.AATCAA.AT.AAACC.TAAACCCTA.GATCGTGA.TCGG.CAAC.GGCACCTCC.TCGTCGGCGATAGCTTCTCT.TCATG.A.AAT.
JJ=   435  MV=                TTAATGCATGTGAT.GCAA.CTTT.CAATTTTGGA.TT.G.GTAATTTTGTA.A.TAT.TTGCT.AGGAAATT.TGAAT.AAATCAACC.AGTATCAACTAAATCGAACTAAG.TGGCGGGA.CTAATTAGGA.AATT.TTTTTGAGTTT.AT.AAATTGA.GAAAAT.TATTTACA.AT.T.ATTATTCGAC.ATAAATTAGTCGATAAAAGGGTAA.GAA.A.AAAA.GAAGTAAAA.GAGT.TACG.T.AAG.AGCCGCAGGAT.TGGC.GATTT.GG.CAACGTTGGAT.TTT.CTGGATTAGA.TT.TTGGATGACGT.ATAT.A.G.CCGCACGTGTTA.TT.CAAT.AG.TACTCACGTGCCGCCA.TTGAGCATAGTAACGGTGACG.T.ATAA.A.A.ATC.ATA.G.TAACTTGGGCCACTATTA.TTTAACCCATCATTTTTGTG.GGCTAATATTAGT.AAG.C.CCATTAAT.ACAAAACGGG.ACCAATTTCTAAC.ATCTT.CG.TCT.CAGTATTT.CATCGTTC.TACTT.CTATCT.CGTT.C.CAAC.G.TCTTCGCA.AAAGAAAA.TTCCGA.AAT.TG.TTTCG.AAAAAT.CC.TGAAG.AAGAAGAGG.TAAGCTAT.TTTC.CTTC.TCACTTATC.CTTCTTCTACTGAAAATTTA.TTATT.A.CGG.
JJ=   436  MV=                AATAACTAATCTTA.ATTC.AGAT.TAAAATTAAT.TC.A.ACACACGAAAT.C.GAT.TGCTA.TGATATCA.AAACG.AGAAAAGCC.GATAAACAAGTATACTTAAGAAT.CTAAAATT.CCCGAAACCT.AAAA.CAACGATAACC.AC.ATGCAAA.ACAAAT.CAGATCAC.AG.A.ATCAATCGATCAAATCGAATAATCAAATCAAACAA.TTA.C.GAAT.TCATAAGGA.CAAA.TTAA.A.ACC.CAAAAAAAAGA.TGAA.GATCA.AA.AAGTACCTGAA.GAA.GAAGGAACAA.CG.CTCAAGCCTTC.GACA.A.C.TTATTATATTCT.TT.ACTG.TA.TGAAGACAATTTGTGG.CAGAGAAAGAGAATATATATA.A.CCTA.G.T.TTT.TTT.T.TTTTTTTTTTTGGTCTAA.ACCTAACAAAACCGACTCAT.TTAATGGGCCTAA.GCC.C.AGTAACTT.TCCGACTCAC.TTAATGGGCCGAA.GACCA.AT.AAC.TTTACTTA.ATTCATTT.TCACA.TGAACA.CAAA.G.TTCT.C.TCTGGTCT.TTGATTCT.TTCGTT.GTG.TG.GCATC.TGAAGA.GT.TAAGA.GGAAGAAGA.AGAACGAT.GGCA.TGGA.GAGGAAGCA.TATCGAAGTCTATGAAAGAG.CCATA.G.AGT.
JJ=   437  MV=                GATTATATGTTTTA.CAAA.GTGA.TTATGTAACG.TT.T.CTTTCTATTTA.A.AAC.CAATG.ATGTTTGA.GTTAT.TTGCATTTT.GCAACCAATGATGTTTGAATTAT.GTGCCGTT.CGATTATATC.CCCT.ATATTAATATA.CA.CTACTGT.AGACGA.AAGTGAAA.AC.T.CCCGACAAAATAAACTTTGAAAGGTGAAAACTATA.GTT.A.TTCC.AAAAAATAT.ATTC.CTTT.A.TAC.ATATATACTAA.ATTC.ACATT.TA.CAGAAGTAGAG.TAC.GTAATGTAAT.AA.TTTTGGGAGCA.TATG.A.G.ATTGGGCCAGTT.TG.AATA.CA.ACATAAAAAACAATAT.AGTACAATGTTCTTTCTTTAT.G.TTTA.T.T.TTC.TGT.C.TAACCCTTCCTTCTCTTG.CGTCCCTTTCCAATGCACTT.TAATATTTATAAC.TTT.A.CCATTTTC.TCTCTAACCA.TATAAACATCCGT.TTTCG.CG.TAT.AAATAACC.TCATCCAC.ACACA.CACACA.TCTC.T.CTCT.A.TATAACCC.TAAGTGTT.TGGAGA.TAG.CA.TCACT.AGAGAA.CA.CACAC.ACAAAGCAT.CAATATTT.GTCT.GAAC.GGAGAATGA.GTCCTGTGGCTTCAACGAGG.TGCAA.G.GCA.
JJ=   438  MV=                TGTTCGATGAAAAG.AGCT.TAGA.TCCCGACATG.AA.C.GGCGATTTGGG.T.AAC.ACAAA.CTTGGAAC.AGACA.GCTTCATGG.TTGAGTTGTGAAGTAAGAGGAGA.AACCAGAG.CAGTCGCCAT.CTTC.GATTTAGCAAC.CG.AAGAAGA.AGAAAA.GAAGAAGA.TG.A.TGATGACTAAAAAAGAACGAAGCTTTTTGGGATTT.TTT.G.AGGC.GAAATTAGG.GATT.GCTT.G.TCA.TTTTTGCTATC.GTCA.GATGA.AG.AAGATGTAAGT.ACT.GAGTACAGTC.AA.AATCCCGACCG.AACC.A.G.AATCGCTTTGAG.AA.TATT.TG.TCTATTAAACCGGTTT.TGTCTCTACAAATTTCTATCT.G.GGTT.T.G.GAA.TCT.A.TTTTTAATAGATTTGAGG.GTTTGTTCTTGTAAATTACA.TAGTTAGGGACTC.TTT.G.TTAATAAA.TAAAAAGATG.TTTGTTTCTTCTC.TGTAA.TG.TAG.ATAAGAGA.CATAAAAC.AAGAA.TCTTAT.CTTC.T.GGTC.A.AGAGAGAG.ATGAGCTC.CATAAG.CCA.AA.GCATT.CTCATG.GC.TTTAA.CAGTAACTG.TTAACAAA.TATG.CTTC.TTCCAATGT.TCAAGCTGTACGCAGAAACG.ATTGA.A.AGA.
JJ=   439  MV=                GCCGCCCACGACGC.GTTT.CCAT.TTTCCACACC.AG.T.CAAAGTTGATG.T.CTC.AAATT.AGTAACTG.ATTTA.CAATTTTAA.ATTACAAAATACAAAGCCCGTAC.AAGCTAAT.GTAAACGGAA.GTAA.AACCAAATACA.TT.AACAACT.TTTAGT.TTAGCTGT.TC.A.AAGGACAGAGATATGACCTCAACCTTAACCCAATC.TTT.C.GTCT.GTGTTTGAA.ACTT.CTGC.T.CGT.AAAGAGACTCT.AGTA.AAACC.CT.TCGGAAGAAAT.TTT.TTAGGTAGTC.GC.CATCATATAAT.TTAA.A.G.CTTATGAGACTT.GT.TATG.TT.ACAAGCAGAGACCAAA.GACTATTCATAATCACTTATC.A.GAGT.A.T.AAA.ATA.C.TCTTTTTTTGTCAATCGA.GTATAAAATACTCTGATATC.ACTTATACAAAGT.TCT.A.CGAAACTC.ATTAAAGATT.TGAGAGTGTACAA.GG.GA.CA.AAA.GGTGCTAT.AAATATCT.CTTAA.AAGAGA.GCTA.A.AAGT.T.AAGGAAAC.ACTTAACC.AAGCAA.ACA.AC.AAATG.GCTCTT.TC.AATCG.TTCTTCTTC.CCTTCATT.CTCA.TTCT.CATACCGAC.TTTTCTCAGTTCGGTTTTCG.CCATA.G.TAT.
JJ=   440  MV=                CTTAAGATTCCTTA.TAAA.TTCT.GTTGTAACCA.AG.C.TGAAACAATGA.T.ATG.TATTT.GCTGAATC.TGCCT.TAGCTGGAA.TAGTATATGAATTTCTTTGACTA.TTTGCCTT.ACCATAATAG.TATG.CTAAAATCCTC.AA.CAAATTA.ATTGAA.ATTTTGGA.TT.A.ATTGTGACATTGGAAAAGATAAGGAATGAAGTGTA.AAA.C.TTAC.AAAGCAATA.AGGA.CTTG.A.TAA.AAAAAGTGTAT.TGCT.TTTAA.AT.TTGGGGTCCAG.CTC.GATTTTAGGG.AA.GTTTGCGGGTC.AAAT.T.C.GAATTAGTGTTT.TG.GGCC.GG.CTTTGTTTAGAAAAAA.TAGATCCAGGAACCTATATCC.A.CTTT.T.T.CGA.TAT.T.ATCTTCTCTCGTCTTCTT.CCCCAAAAGTTTCATCGTAA.ATCCAAATTTTTC.TGT.C.TTTTTCTT.TAATTTTATT.GGGATTTTTTCTA.AATTA.TT.CTT.GCTATTGA.TATCATCT.AATTC.TCGTTC.CCCT.C.TATC.T.ATTGATAC.TAATTTTA.TTTCGA.TTG.TC.AAAAA.AAAAAA.AA.TCTAG.GGTTAGGGT.ACTTGATC.TCTT.CTCTAGTTGTTTAA.TATCTTGATCTATCGTTTTC.TGAAA.A.ATG.
JJ=   441  MV=                CTGAAAGAATGTAA.GAAC.GAGT.CCTGATTTTT.AA.C.GCGGAATCTCT.G.TAC.CGAAA.ATAGCCAT.CTTCT.GTAACAAGT.TATTAACCTCATCGTGCTTATTC.GCTAGCTC.CAACAACAAC.TTGA.TCCTTTTAAGC.GA.GAAATTA.CTCGGT.CTATGACC.TT.T.CTTAACCATCTCAAGCAAACATTTCTCAGCTTCTT.CGA.C.TTTA.GCCAAGTCA.CAAA.GCAA.A.TCC.AAAAGCACATC.TGAA.ACCAA.AC.TATATGAACCT.TTT.TTGCTGACCA.GA.TTTGTTATCTA.GTCA.A.A.TATAAAGATTAT.AA.CAAA.TA.CGCAACTAGTTGCATA.AACAAATATGAATCGGACAAC.T.AATA.A.T.TCA.AAA.G.TCAACTGGTTAACTTTTT.ATTTTGATTCCTCGGATCTT.GAAACAGACTAGA.CAA.C.TCTTAACT.CTTAAGCTTT.AACCACCACTTGA.CTTTG.AA.AAA.CTCTCTCA.AGGACTCT.CCTTG.TGATTC.AGAT.T.TTCC.A.AAGCGAAA.CAAACAAA.GTCAAC.TTC.GT.TGCAA.GAACCA.GA.AAAAA.ATGGGGACA.GCTCTGGG.AAAG.CCAT.TTGCCGGTT.TTTTCCACCAAGAAGAATCG.AATTT.G.AAT.
JJ=   442  MV=                ATTAATATTTTGTA.AATT.TAAT.GTTTTAATAT.TA.T.TAAAGATATCC.T.CTT.TCTAT.TGTGCAAT.GAAGT.TGCTCTTAA.GGTCAAACAATAAACATAAGAAC.AAGAGAAT.AAAAGAACAA.TCCT.AACACTCAAAA.CC.ATAAAAG.ATATCG.AGTGAAAC.GA.T.GTCATTGGAAACAAAGAACACTAAGCGTGATCTAT.TGT.A.CGGG.ATTGACGCT.CCAA.CTAG.G.ACA.ACAATTCCAAT.CAAA.GATTT.GG.CTAATGCTAAG.CCA.ACTAAGACAC.AA.GAGAAAGATCT.CTCC.G.A.AGAACATCCTCT.CA.ACAA.AA.TGGGAAGGGATAAAGG.TGAACATCTTCTCAACAACTT.G.GGAA.G.G.GAT.AAC.G.ATGAAGGAGGGCTCTCAC.TTCGAGTAGGAGGAATGTAC.ATCTCCTTGTCTT.GGT.A.GGATGGAA.AAGGAGACTG.AGGAAGCACGATG.TCTTG.AT.GCA.GGAGATGA.GGTGAAAG.AAGCG.ACAAAG.AGAA.A.TTAG.A.AAAATTAG.GGCAAACC.AAATAA.AAA.CT.CACAG.AGGCCT.AA.TTGTC.AATTGAGCC.CATAAAGA.AAAT.TAGG.CTAGAACTG.CCCCAACAGAAAAGGTTGTT.GAATG.A.ACA.
JJ=   443  MV=                TCTCTAGATTCTTT.TCGT.AATT.TCTTTAGAAT.AA.G.ATAAGATCAAG.G.TGT.TGACCCACGAACAA.AAAAT.ATATGAATT.GTTATATCGCAAGAAAATGATTT.TAAATATA.GATAATGTGG.CCGT.CGAAAAAGATA.AT.CATGATT.TAGCCT.AAAATAAA.TC.T.TTGAGATATGGAATTTGGCAAAACAAAAACAAAAA.ATG.T.TTTA.TTGAGAAGA.CAGA.GCCC.A.CAA.TAATACAATGT.CAAG.ATGGG.TT.ACTTGATTTTA.TTC.TTTATGGGCC.AA.TGAACTTGGGC.TCAT.T.A.GATTCAAACTGT.GT.GTTT.GG.GCTCCTTAGATTAGAA.ACTGATTCTCCTAAATGTGTG.T.TTGG.G.C.TCC.TTT.G.TAACATTTGCTTTCTCAT.GGTTTTCAATAGAATATCAA.TTAACAAAAAAAT.TGG.T.ACAGTTTC.GGTTTGGTGT.AAACGGTTTAATT.AGATT.AA.GCA.TGCTTAAA.AGAGAGAG.ACTTT.GATGAA.GTGT.T.GTCA.A.CTCCAAGA.ACAAAAAG.CACCTC.TGC.TC.TGTTT.TGAGAT.CC.AACCA.CAGTTCAAA.CTAATCAA.AAGT.CCCA.ATTTCTAAC.TTCAGTCTAGGCTTTTTCTC.GAAAC.A.GCT.
JJ=   444  MV=                ATGAAAGAGTATAA.TATG.GGAG.ATGATATTAT.GA.T.CAAAGAGATTA.T.CTC.AGAAG.TTGATGCT.GATAA.TGTAAGTCG.AATATCTCAATTTATAAAATACC.AAACACAA.TTTGTTTAGT.TTAA.TGATAGTTTTA.AA.ATGTTCT.AATTCA.TATTTTTG.TT.T.GTTTTTAAAAAAGGATGGAAGTATAAATTATCAAG.AGT.T.TTGC.AATATGATG.AAGA.GCTG.C.TCA.CAATCACACCA.ATCA.AAATT.GG.TTCAACCGAAT.TAA.GGACCATAAT.CT.CCGATTTAATT.CATT.T.T.TAGTTCAGTACA.TA.AAAT.TT.CGAATGTAATTTGGAT.AAATAAACTGTCCATAATATT.C.CTCA.T.A.CAA.TTT.G.TTTTTGGTCCATCATTGG.TATTGTACTCTCCGTAAACC.GATTTCGGTTTAA.GAA.T.TAACCGAA.TTATTTTTTT.TGGCGAAAAAGGG.TTGTT.CG.TCG.TCTACAAC.TAGCGATT.CATTT.CTCAAA.ATTG.A.GTCA.G.ATAGTTCG.GTAGAATC.TTTTCA.AGC.CG.TGTCA.TTTCTT.GT.TCGGT.AACAGTTTT.TTCTCTTG.TCAT.GTAT.GCTCTGATA.CACCATGGAAGAAGGTTGGT.AAATT.T.CCA.
JJ=   445  MV=                CCGTTGAAATTTTG.ATTT.ACAA.CATTAATCCA.GA.G.TTTAAAAATTC.G.GAT.CATCT.AATTCATA.CATAA.GTGAATTAA.TTAATTAAAAGCGTGACATCAAA.CGTTAGAC.ACATGTGGAG.ATGA.GATTGAATAAT.GA.ATATCAT.CCACTA.ACCATTAT.AG.G.TTAGAGTCTTGTAGCCTATGTACCAACTATCTCTT.TTA.T.ACTA.TTTAAGTTT.AACT.CTCA.T.CTT.GCAAGAATCCA.AGAT.TAAGC.AG.CCTTACTAAAT.CGG.GGAAATAAAC.TT.AGGTTTATAAT.CAGT.G.C.AATCACATGGCC.AT.AATT.AT.AAATGAGCAAAACAAT.TGTCTGAAAAGGCCATAAAAT.T.TGTT.G.G.GCC.TAC.A.ATTTGATTAAAAAAGACG.AAGCGCCGCATATATTTTAT.CTTAAAGCCCAAT.AAT.G.TTTTCGGC.CCAGTAGGTG.TTCTCTGTACTCC.TATTC.TC.TGC.TATAACTT.ATCATTGT.CTCCC.GCTTCA.GAGG.A.ATCA.G.ACCTAAGA.AGAATCCT.CACTCG.TAA.AG.TCGCA.GGTATG.GC.TTCGA.AGAGCTCTC.GATCTATT.TTGT.GGTT.GGAAATTAA.TAGTCCGTGTATTAAAGTTT.TTCGG.A.TCT.
JJ=   446  MV=                TAGATGAAGAAGAA.GAAG.AAGA.AGAAACAACT.TG.T.TTTTTGTTTTA.G.AGG.ATTTG.TGTAGGTA.TCTGA.AATCTTCTT.CTCTTTGTTTTGGTTTGTCTTAT.GTAAAAAC.CATGGGAAGA.TGAT.TATGTTTGTTA.AC.GCAATTT.GTAATG.GAAAATAA.TT.A.AGTTCTGGGATTAGTAACTTCATCTGTCTAATTAA.TTT.C.TGGG.TTTCGTACT.TGTT.GATT.T.AAA.CAATTTAGGTG.GATT.AATTG.AA.ATGGTTTTGGT.ATA.CACATGGAAA.GA.TTCAGTACAGT.TAAT.G.A.CATTAATTAAAG.TA.GATA.AT.AATCACGAAAAACATG.ACATTAATTAAGAAAATGATT.G.TTCA.A.A.TTG.GGC.T.TTGTTTGGGCTTAGTTGA.TAGGCCCGTTAGAATTTATG.TTCTTGGTTCATC.TAC.G.AGATTCTG.GAAAAGGGGT.TTTGGTTTTCCGG.TGGGG.TT.TAG.AATTTAAA.CAAGACGC.GATTT.CGAATT.TCGT.T.CTTG.T.AGAATCAA.ATTGTTTG.GTTTCA.ATC.TT.GGATT.TGCGAT.GA.TGAAT.TTTCTGGTT.CGATTCTT.CTCT.GCGA.TTGTTCAAT.TTCTTGTTTAATTTGGTTAA.AACCC.T.TAT.
JJ=   447  MV=                TAATTTGTCAACTC.TACT.TGGT.CCCTTTATTA.TT.G.GCTCCAAAACT.C.TGC.CTAAT.AAATTATA.TTGAT.TCCAAATCA.AAGGCATTTTTTAATAATGATTA.GTGCTAAT.TGCTGATATT.TTCT.GACTTCTTACA.TA.GAAATAT.CTTTTT.TTTAAAGA.CT.A.CATGTTGAGAAATTCGCTGCCCAAAATTCTCAAAA.AAA.A.AAGA.AATGGAAAA.AATA.ATAA.A.ATC.TCTTTTTCTCT.TACT.CTAGA.AT.ATGGGAATCTC.CGT.CCTCCAACAC.CC.ACGCAGCCTGG.AACA.G.A.GACAGTCTTTGT.TC.TGTT.GT.GAAGAAATACTCTAAA.GAAACCAAACAATTTATTAGT.T.TTAC.A.A.ATA.AAA.A.AAAGTAATAATTGAAGGG.TTCTTTTTTTCCCGATGCAT.ATATGAGATAACG.ATG.C.CTCAAAAT.ATGATTTTTT.TTTCTTCCTCTTG.GTGTA.TG.GTA.ATTTATGA.GGAAGAGA.GGTAC.ACATTA.CCTT.A.CTTG.T.TCACCAGG.AACATACC.CATCAA.AGA.GA.CATAT.CTTTAC.AG.CTTTA.TTTTCCCTC.AGATTTGG.GGTT.CTTC.TTTCAACTG.TTTCTCCTGTCTCTCACAAG.TTAAT.T.GTC.
JJ=   448  MV=                TCCGGCGACTATGA.ATTC.TAAA.ATCTTCCACT.TT.G.CCTAAAATATC.A.ATA.CATCA.CATTCATC.CTAGC.CTTATCCAC.TCTTTCTTGGAAATTCTGGTCTG.GTTTCCCT.TCAGCAATTC.AATT.AACTTCATCAA.AC.CGACCGG.TTCAAACAATCATCT.AG.A.AATTCTATTTTATTGTTAGACTAGATCATGAAATT.TTG.A.CCGA.GTCAGCACA.CATA.AAAT.C.TGG.TACTTGACGTG.GTTT.AGTTA.AC.CCAACAAAGTT.GTT.TTGGTTAAAC.GG.ATTTATTGACA.AACG.T.G.TTTCGGTTCACT.CA.CTAA.AA.AACCCGGTTAGGTAGA.TACTACTTCATTGACAACAAA.C.GAAG.C.A.TCC.TTT.A.ATTTCAAAACCGCGTTTT.AATCAGACTTTTCCTTTTTT.ATTTTCAGTTCTA.ATG.T.TTAAAACT.TTCCTTTTCT.TTTTCTCCATATT.TGACT.CG.TCA.ATATAAAT.ACAATTGT.AACAA.ACAGAT.TTTG.A.TCAA.A.AGATTTTA.CTTTTCTC.AATTCC.TTT.CA.ACTTT.CAAAAT.CG.AAGAT.CTCTTAAGC.CATGAACG.ATCT.TCTC.TCCGGCTCG.TTTAAAACCTCCGTCGCGGA.GTAGA.A.GGA.
JJ=   449  MV=                GTCACCGTCGGCAA.TCTC.GCCG.CCGCTTCAGG.TC.C.TTTCTGCTTCC.G.TTG.CTTCC.TCCCTACA.CGAGC.AGGTGGTGC.GGCTGGTTCGAACTTCTTCTCCT.TCTTCTCT.CCACCATCTG.GTTT.CCGATCTCCTT.GC.CGATTCA.ATCCGC.CGGAAGGT.CC.T.TGACCCATTGTGCTTCGTCTCTCTGAGGTTTCTTG.CTC.T.CGGA.GAAACAAAT.CTTT.TAAT.C.TGA.TAACGGGAGGA.GATG.ATTAA.AG.TGGGCTTATTA.TTT.TAGGCCTTTT.TA.CGATGTGAAAA.ACTT.A.G.TGGGCCTTAGGT.AT.CGCA.AA.TTTTTTTAAAACTGAT.TCAACCTAAGCTATTATCTGG.T.TTAG.T.T.CAA.TAA.C.TCGGTTTAATTATCTTTA.ATTTCGGTTTAAGTTTTGTA.AAAGTCAATTCGT.TGG.T.TTGGTAGT.TGGTACGGTC.AATCGGTACAGGT.AAGGA.AC.TTT.TCTTTTGC.CATTTGGG.GAAAT.CGAATC.AAAA.A.TCAA.T.TTCATCGT.CTTCTCTA.TCTGTC.ATT.CA.TCATC.ATCACA.AT.CATCA.TCATCAAAT.CTCAGGAT.CTTC.GAGG.TGGTTCTTC.TGTTTCGCAACTAGCTTCTA.TCTGG.A.AAC.
JJ=   450  MV=                CCAATGAGAAGATA.AGAG.TTTT.ATGAAGCACA.CA.A.GTGAGAAACAA.A.AAT.AAGGA.ACATATTT.GGTTG.GATCTATCA.TTAAACCAAAGATAGATAAGAGG.GAAACGAA.ACTGGAGTAA.TAAT.CAAAATACAAT.CT.ACCATGT.AGATAG.GGAAAATA.CT.C.GGTGGTTTTAGTTGAAAAATGTAAATAGTTGAAAG.TTA.T.CAAA.ATTTTCTAA.TATT.TAAA.C.ACC.AAAGTTGACCA.AGAT.GGCAA.AA.AGGCAAGAAAC.AAG.AAAATGAAAG.AC.AACTATCGTTA.TGAT.A.C.AAATTTGACCAA.AA.TGAA.GA.TATGATAATGTTTCCA.AAATTCTCGATGCAAGTAGTT.C.GCTC.A.A.TTA.TTT.G.ATAAGAATGATTTCCCCA.CTAGCTCAATAAAAAACAAT.TAATCCTTGTACG.CAA.G.TTATCATA.GTGAAGCATT.GACACTGTGACCC.TTGGC.AT.TAT.AAATTACG.AATTTAAG.ATAAA.GAAGAG.AAGA.A.TCAA.G.CAAAAGTT.GTGTTTCT.CATAAA.GAT.CT.CAAAG.ATATTC.CT.ACTAC.ACATGGGTT.CTCTTGAC.TTGC.CTTA.CGCTTCATC.GTTCAAGGTTTTTTTCTCAT.AAATG.T.AAG.
JJ=   451  MV=                GAATATATCAAGAA.AGGT.ACTA.TGAAGAAAAT.GA.G.GAAGACAGGGA.A.AAA.TAGTA.TGAGCCTT.TTGAT.TCCTTTTGG.AACCAATTTGGCAATGAAAAAAG.TGTAACAC.AGTGAGATGA.TCAC.TAAACCCCATG.CC.TTGATGA.AACTCG.CCATTTTT.GC.T.TCTTGAACTCAAATCTCGTCGGGAAGCAAGATGAT.GAT.G.ATAA.ACACGTTTA.CAAA.ACGT.G.TCC.GCCAGCGAACA.CTAA.ATAAT.GA.TAGAGACGTGC.AAT.AAGTTAAAAT.CC.ATGAGAAAAGT.CTTC.T.T.CTTTTTCTATAC.GA.AACA.AT.TTGACAATTGACATTA.AAGAACCAATTCTCTTTCTTA.T.AATA.T.A.TTA.TTC.A.TTGGGGTCTGGGGATATG.GTAAATGGCTTTGCTTATTG.TTCCGTCGTAATT.TCT.A.GTAATAAA.ACCATTTCAA.AGTTTGGTACAGA.CAAAA.AA.AAA.AACATTTT.AAGGTAAT.CTCAA.AACCAA.AAAG.C.CTAT.C.AATCTTTG.TACTTGGA.TGTTTT.GTT.GT.TGCAA.GGATTG.CA.GAGGA.AACCAACGA.GTTTCTAA.CTTT.GATT.CTCTGTAAG.ATTTTTCTTTCTTGGGCCAG.AGAGG.T.ATT.
JJ=   452  MV=                AATTTATCGATAAA.TTAA.TATT.TATTAATTTA.TA.C.AGACATTTTCC.T.AAT.TTGGT.AACTTTTA.AAATT.GTTTTATAA.GATTTCTTTCATTGTAGAAAATA.TATATTTA.GAACCAGTTA.CAAG.TAAAACATAAT.AA.TAATGTT.TAGAAA.ACAACACC.AA.A.AATTTTGATACAATAAAATATGAAAATTATACTCA.AAC.A.AAGA.ACAAATATG.AATT.TAAG.C.AAA.AAAAATTTTAA.AATA.TATTT.TA.AAGAAATTCTT.TTA.CATATAATAT.AT.ATATAGTTAAT.ATAT.T.T.ATACAATTATTA.AT.TTAT.GA.TATTGATGAGACCATA.CATTCACATCAAACTTTCAGA.A.AAAT.T.A.TTA.TCT.T.ATTAATTTATCGTGTTCA.AGGTCGGTCTTAAAAAATTT.ATGAAACGCACTC.TGA.A.TATTTGAA.GTATCACAGT.TTAGTACCTTAAC.TTTTG.TT.GTT.TAGTTAAA.AAAGTCAT.CACAT.CCTAAA.AAGT.G.GTGT.A.AAAAATT..AGCAAATT.TCGCAG.ACA.CG.TGAAA.TCGGAT.CC.AATCG.ATGATTCCG.GCGAGGAG.GTTT.CTCT.TATCTCCAT.TTGTCGGCGTCACGTTTATC.TGTAA.C.TAT.
JJ=   453  MV=                ATAATAACTCCAAA.ACAA.CAGT.CTTTCATTCC.GA.T.AATAAATCATT.C.AAC.CATTG.TGCCACAT.GTAGA.ATGATATTA.TTGACCGATATACTAAATGAAAA.AAGTGTGG.ATTACAATTT.CTTG.AGTGAAACTTT.TT.GATTTTC.CTTCAT.ACAAACAC.AA.T.TACTTTCGGTAGTAGAAAATCCATTTAGATATAAT.AGT.G.GCAA.AAATTTAAA.GTCT.AGAT.A.CTT.ACTTTTTCGAG.AGAC.AGATG.AA.TTAAAAGTTTT.GAA.GTGGTAAAGA.AT.ATGCCAAACAC.GACA.C.A.TGTAATATTCTC.CA.ACTC.CG.AAAAAAAATCCATCGC.AATTCGTGGCATTTTTCGACA.C.TTCA.T.T.AAA.ATC.T.CATTTAAAACCCAAGGGG.TATTTACGTACTTTCACAAC.TGACGGAAACTAG.AAG.T.TAAGGGTC.CCTTATCCAG.TTTATCCAAAAAA.CCTGT.AT.AAA.ACCAAAGA.CTCCCTCA.CGACT.AATTCT.TCTT.C.TTCA.T.TAGCAGAT.TAAACAAA.TCTCAA.CAT.TC.GAATT.TTTAAA.AA.TTCTT.CAAAATCTC.TTCTTCAA.TGGC.GACG.GGAAAGAGT.TACTACGCTAGGCCTAGCTA.TTCAG.G.CAA.
JJ=   454  MV=                TTTCAAGCAACAGA.TGAA.CTTT.GAATTTTGAT.TA.C.TAGAAGATGAA.T.TAA.TCATT.CCTAAGAA.CTTTG.ACTTCGAAT.CGAACACTGACCTGTTCGTAAGA.CCAGCTCC.TGGAGAACTG.CCGG.TGTGGCAAGAG.AA.ATTTGAG.GCTCCC.GATCGAAA.CT.C.GAGCAAAAGTGATAAAGCAAAGAGCGATAATTTCG.ATT.C.GGCA.GATGCGTGC.GTCG.GTGA.G.GAA.ACGGAGCGACG.GAAG.ATTCC.AT.TGTCTCCGCCG.GAG.AATAATCTCA.AC.CAGTACCGATA.GGCT.C.A.ACTTCGGCTTGT.CT.TTCG.CC.GGAGAAAGGCCGTCTT.GTGGCGGTGGACGATTTAAAA.A.TCTT.T.A.TTG.GGC.T.TGTATCATCTTTGATGTT.AATGGGCTTCCTGATTTTGT.AGGCCCAATGAAT.CCT.T.CAACAAAC.GGCGTCGTAA.TAAGGATCCAAAC.CCTAA.AA.GAT.TTATGGAT.TCAGAGTT.TTCGA.AATTGG.AATT.T.CTCA.C.TCTCTCTA.TCTCTCTT.AGCCAG.CTC.TG.ATCAT.TTCGAT.TT.TTTTC.CGGTGAAAA.GGGAGGAG.AAAC.ATGG.TTGTACGTA.TCAGACTGTCGAGATTTGGA.TTTGG.T.TGA.
JJ=   455  MV=                CAGTAACCAGATTA.CAAA.TGTA.CTCTGGTATA.CA.T.ACAGTTGGTTC.G.TGA.TCAAC.AATTGAAT.AGTAT.CTAAACCAG.ACCAAAATGAATCCGGTTCTGCT.TGGTTAAT.AATACCAAGT.CTTT.TAAATTGATGC.AG.AACGTGA.GATCCT.AGTGAACC.AA.A.CTGAAACAATATCTGAAGATGACAGGAGGCGTAAT.GAG.G.CTAG.AGTATGCAA.TTTG.AGGT.C.ATT.CCTAAATAGAT.AAAG.CAAAT.GA.CATTTGGTGAA.TGA.AGAAGCTCTA.CA.ACCATATGTTC.GCAA.T.T.TAAAACAAACCG.AT.ATCG.TT.TGAGATCTCAGAAATA.GTGTGATCACCTTTTTTCTCC.T.CCAA.T.T.TTT.GAA.G.ATCTCAAACTTTGTTTTG.GGCTTGAAACATAATGTCCA.TATCCGCCTGCCG.TGA.T.ACTATATG.GGCCGAGTCA.GGCCTGTCAGGCA.CCTGA.CT.CTT.TTGAGAAA.AAAAAAGA.ATCAT.AATTGA.AATT.C.TTCA.A.GGTTTACT.ATCGGTGG.AGCAAC.ACA.TA.AACCC.TAAATT.TT.GGGAT.TTAGGGTTT.CGCGATTT.GGAA.GCGG.ATTCATGGT.GAGTTTCTTGTTATTGTTCG.ATGGG.C.TTT.
JJ=   456  MV=                GTAATAGTTTGGCC.CATT.ATTC.CGAATCATTT.CC.T.TGTTAATTGAG.T.GTA.TTAAT.AAATGTTT.TGGAC.TGGTTTGTA.CCAAAAAATAAAATAATGTTAAG.CTTAGAAG.ATTAGAAGAT.ATAC.AATAAACTTTC.CA.AATCGGC.AACAAA.ACAAAGTA.TT.T.GATATTGGTTTGATGTGTTTCACGACCATAGAACA.AGA.C.GGTA.CATTATACT.ATAT.GAAT.G.TTG.GCAAAAGACAA.GTTT.TTATG.TT.TAGTTACGTTT.CTC.TGCAAACGAA.GA.TATTTTTTAGT.TTGA.T.C.GGTTTTCTACAA.AC.CGGT.TC.CAAATCAATATGATCC.CATTTTGGTTTTCTCTTCAGA.A.TGTT.C.T.AGA.ATC.A.GATGAGTGGGACTTGTTG.AGTACAGCCGTATAGGTTGT.TTGGGCTTTATGA.AAT.C.TTTAGGCC.CATAATTCTG.ATCCATTATATTT.CCTTT.TC.TCC.CCTACTTG.TAAGGGTT.TATTC.TGGATTACTCA.T.TTGC.C.TTATAACA.ATGGCTTC.TTCTTC.CGA.AG.AGATT.GTGTCC.GC.CGGCG.AATCATCAG.AGATCGAG.GAAG.CGGT.TGCGAGTCT.AACCATGTCTTCTAACAAGC.AACAA.G.AAA.
JJ=   457  MV=                TTACATAGTTTGAT.ACAT.AATG.ATTTGTCAAA.GC.A.TTTTCAACAGA.A.AAA.AATCA.GATACATA.TTTTA.CTATTAATT.TTATATCTGGTAAATTCTATATT.TTACAGTA.TACAGTACAT.TACA.CAATTTCCTGA.AT.CAGTTGA.ATATAA.AATGCTCA.AA.C.TAGCATAAATTTAAAACTTTCCAGCATTGGTAATA.CTC.A.AAAA.AAAAAATCA.ATAA.CAAA.T.AAA.TGTTTAGTTGT.AATT.CAGAC.AC.AACTTGAAACC.CCA.AAAATCAGAC.TG.TGAAAATTTGT.GTGC.T.C.TTTTTAACTTTT.AA.TTGC.TA.AAGTTAGTTAGTAATT.TAAAACATTCTGGTTACTCAC.T.TAGT.A.T.TAG.TTA.T.TACTGTGGTAACAACAAA.ATTTAATGATAATTGTAAAA.CTAACGGCCAATC.GCA.T.TTGCTGCT.CTCTTCTTCA.GCTACGCAGATCT.TACGA.GC.ACT.TTTATATA.TTTGTCTT.TCTTC.CCGAAA.TACC.C.TTGT.T.TCGATTTT.CTCACCTA.AAACTC.TTC.CC.CAAAA.ATTTGC.AA.ATTCA.ACGACTCGT.CTCGGCGA.TGAT.GGAA.CGAACCTAC.GGCCGCCGTAAGCCGGGGAT.CACAT.A.GTG.
JJ=   458  MV=                AAGGTGCAGAGTTC.TAAG.AGAT.TTCAGACAAA.CT.G.AAGAAGGGACA.A.CCA.TACGA.ACCAAAAA.CTTGA.CTTCCAAGG.TATCTAGTGTTTCACAATTGCAC.AAGCTTTC.AGGAAATATG.AACC.GTCCTCTAGGT.GC.AATCTGA.TCCAGT.ATGAAAAT.TA.A.TGGAAGATATCTAAAGTTATTTAATCCAAATCTAT.TTT.T.CTAA.ATAATTTTG.ATAA.TATA.T.ATA.TATATATATGT.ATCT.ATTTT.TA.TTAATAGTTTT.TAT.TTTACAATTT.AA.TTTAATAAGTT.TATG.C.A.ATTATTTTTGTA.TT.TTTG.TT.TAGCTACATTGGTGGA.TATAGCGGCGTTGGTGAATAA.A.ATTC.C.A.GCG.TAT.A.CAAGGCCAGACGTTTTAT.CCTATAACGGGCCGGGCCCA.ATATTTAAACCTT.CTA.G.CTCACACA.GAGGTCAAAG.TTTTTGCTCTCGT.CTCTA.GA.TCT.GTAGAAGT.AGAATGGT.GGAGC.CATCGA.GCCA.T.GTGA.T.GTGATCGA.AACAAAAA.GCTCTT.TGC.TT.CTTCT.TCGTCC.AT.TTCTC.GTAGCACAC.TTTTCACA.AAGA.AGAT.GGGTTCTTC.ACAATCTACGCAAATGGAAT.GACAC.A.GCG.
JJ=   459  MV=                TAACACAAAAACTC.ACAA.TTCA.GGAAATTAGC.TA.A.TGCCCATTTGC.T.ATT.TCGAT.TGGAAAAG.TGAAA.ACTCATCGC.AAAATTGAAGATATACGAATTTA.ACCCAACA.AGTCCGCAAA.AAAA.GGTTGTCGATT.TC.AAAACCA.AAAAAA.AAAGCGGA.AG.A.CAGATTATACGCATCGAAATCGAATTTCTTACCAG.CGG.A.AGTG.TGAGTGAGA.GTAA.CCCT.T.AAA.CCCTGAAGCAG.TCAG.GCTTA.TC.CGATCCCCGAT.TTG.ATGAATCAGT.AA.AAAAGAAGAAG.AGGA.T.A.TAATAAATATTA.CA.GAAA.CG.ATACTAACATTTAGAT.TTGTTTTAATTTTAGAACAGA.A.GTTT.G.T.TTT.GAG.T.TAATGTAACCCAAAATGT.TTTTGTTTTGTAAGACTGTA.AACGTGTCACATT.CTC.T.GACACATT.GCACAATCTT.TCCAGTTTTCTCT.TCACA.AG.TTT.TATCTCTG.TTTATCAA.AAGTT.CGCTCT.TGGT.T.TTAT.A.GCATTTGT.TTTGGAAC.TCATTG.TCA.TG.GTGGT.TCTGCA.AA.TTCAT.CAGTTCAAT.GGGTTCGT.TAGT.TCCG.TATCAAGGG.CTCAGACAAACCAAGGAAGG.TTTTT.A.CTG.
JJ=   460  MV=                ATGTCTTTTAAAAC.AAGT.ATGC.ATTAAGTTGT.AG.A.ACAAGTTTATT.T.TTT.TTGAA.TATAATTT.CACAC.TAAATTAAA.AAACAATTGTGTCTGAAATTTTA.AAATCTTT.TAATGCTTAG.AAAA.TACTCATGTAT.AT.GGGAAAA.ATCATG.ATGGGGTG.AT.C.AAATTAAGAATATATATGCAGTCTTCAAAAATCTA.GAG.A.CCAT.GACTTCACA.CATA.TACT.C.GAA.CTAATTGAATA.TCTT.GAATA.TT.AGTTTCTAATT.TCT.CAGTTTTAGT.AA.CATATTTCTCT.TAAG.T.T.CTATTTTTGTTA.AT.GCTC.TT.ATTGAAAAAGAAAAAA.ATGTAAACACATGTTTTGACT.C.TAGA.A.A.TGC.AAT.G.TCATACCTTTAAACACAT.GTACAACTCTATTGTATATG.TCGCGTGTCACTC.TAG.T.AAATATGT.ATCGTTGATT.AAAAAATTCATAC.TAAAT.TC.CAT.ATTTAATA.AGCGTTGT.AGCAG.TTGAAA.AATC.T.TTAA.A.AGATAAGA.TACGAAGA.ACAAGA.GCC.CC.CTCTC.TCTCTC.TC.GTCCA.CTCACCTAT.TGTGTATC.TCAT.CATC.ACCATGGAC.AAGACATTTTTCTCTAGCAA.CCGTA.C.AAA.
JJ=   461  MV=                CTCTATCAAGATTA.TAAC.CACA.TCAATGATCA.AG.T.AAATCAACAAG.A.ATT.TCGAA.AAAAATGT.TTTTT.TTTTTTTTC.ATTTGTTGTTCATGTGGCAAAAT.GCAAAAGC.TAACAATTCT.AAAA.TCAAGCATAGA.TC.AGACTTG.AATACT.CTTGACAA.TT.T.TCCTTTATAAAATGAAGTTGTTTTCAAGTTGTGAA.CGT.A.AAAT.GATTTAGGC.AAGA.AGAA.A.TTG.GAAGGGGAAAA.GAAT.AAAAA.AG.AAAAATGTAAG.TCC.AAAAGGGCCA.AG.ATTAGGAGTTT.TCAA.C.A.AATATATATTTT.AA.GTAA.TT.TTTCCACAAAATATAA.TTCTAATTGGCAATATATGTA.A.ATAC.A.A.ATA.CAA.A.ATCAGGTTTAAAGGTCAT.TTTCAAAATTTTATATGCTA.TTTTATTAAGCTT.GAT.T.TTGGTTAA.GCTGTTATAG.TCATTCTCATAAA.TT.TA.TG.TGC.TATTGTAA.GTAGTTTC.CGTAG.CTTTTA.TGTA.A.CACA.T.ACATAATT.GACTTTAG.ATTAGC.ATC.CC.ATTTC.TCATCT.TC.CTCTT.TCTCTTTGA.GCAATTAT.GGCA.GCAA.TGAACATGA.TTGACTTTCAAAACTGCTTC.ATTAT.A.TAA.
JJ=   462  MV=                GTTATCGTACAAAC.ATAC.CTTT.ATATATGTAC.TT.A.CAGTACTATTA.G.TAG.CCAAC.TATCTTAA.CCCAA.ATTTTAGCT.ACCTAAAATATCTAAAAGGCAAC.AAATGAAG.TAAGATCCAT.AGTC.GATTGATCTAA.AG.GCAACAA.TTTTCT.GGATGCCT.AC.T.CGATGGATCTAAAAGGTAACAATGTTCACATTTTC.AAG.A.TTAC.TTACACTTA.TGAT.AATG.A.GAT.TAGTCTGAAGT.CTGA.ACTTA.TG.GTTGGTTGAGA.TCT.TGTAATGTTT.TC.TCAATACAGTC.ACAT.A.C.TCGCATATGATC.AT.AAAG.CC.ATTTTATTTAATTTTA.TTTTGGGCTTTTCGACTTCCT.G.GGCC.T.T.TCC.AAC.A.AACACGGTCCAACAAGAG.AGAACCAAACCGAAATAAAT.TGTTTTTAAGTAA.AAA.A.ATTCCACT.AAACCCGGTT.TGCTTCTTCGTCT.CTCTT.GT.TTT.CCATTTAC.TAAAAAGG.TACTG.AAGAAG.AACT.T.TCCG.A.ACTTTTGC.CTGCGTTA.CTACTG.TCT.TC.TCAAA.AAATCT.AA.GACTA.TAGCAGCAT.CTCCTCGT.CGAT.CTCG.CATTGGTCT.TCTAGGTCTTACCCATTTTT.GATCT.T.GTA.
JJ=   463  MV=                GACACAGATCCACC.GTTG.GGAG.ATAACATCGA.GC.C.TTGAATTGACC.T.GGT.AGCAA.CCACTTGA.GCCAT.TTCTGATTT.TGAAGAGAAGGAATTCGAGAAGT.GAGAAGTT.GCAAAGGAAT.GAGA.AGAGAGAGGTC.GA.AAGCTGA.GACAGA.GTAGTGAA.GG.A.TTTGGTTCTTTTCGGCGGAACTTACGAAGGCGGAG.AAG.A.AGTG.CTTAGTTCG.TATC.GAAG.A.AGC.ATGACAAATCA.TTAA.GTAGT.TG.GAAAATTAAAT.TAA.TTTTTAGAAA.AA.AACAAAATAAG.ACAC.A.A.CCCAAAACGACG.GC.GTTT.AA.ACTCGTACTTTTGGAC.CAATTTATAAGCCCATTTAGA.C.CATG.T.G.GGC.CAA.A.TCTCGGTGTTTTAGTTTG.ACTTGTAACTTTTGAGGATT.GCGAAATGGCGGG.AAA.C.TGTCTGGA.GCTATTCGCG.CTCACAAGAGCCC.TAATC.AC.TTG.AGATTAGT.GATGATAC.AGAGA.AGCTGA.GCCT.T.TTCG.A.ATTCTGAT.TTCTCGAA.GTTTAC.GTT.TT.GATTC.GCTAAA.AA.TCTCT.TCTTAATTT.CATTGAGA.TTTT.TTAT.TTCATTTTT.GTATTCCGCGGAAGAAAATG.TTTCG.T.AAT.
JJ=   464  MV=                TTAAATGGGGCCCC.GGAT.TTCA.TTGGTCCGGG.AC.T.ATCACAAGAAC.A.GAA.TATAA.GGTGATAA.AAAGA.AATAAGATT.GTAAATAACTTTTCCTTTTGGTA.ATATTTTT.TTTTTTTGTT.CAAT.CCTTTTGGTAA.TG.TGTAAAA.ATTCAC.AAATTATC.AA.A.AGAAAAAGAGTGGATATTGATTTTACTCTTTACTT.TTG.G.TGAA.TGCACTTTT.GGAA.ATTG.A.TTT.TACTCTTTACT.GTAT.TTGGG.AA.TATATGCATTG.CAA.GTTACAAGTC.AA.TTTGTTAATAA.AAGT.G.T.TGAATGTTTTGT.TT.CATC.TA.CATTATTATTCTTCAC.CTTTGTTCTACCGGGTTTAGG.A.GTAG.A.A.AAC.AAT.C.AAATGGATTCTCAGATTG.TTAATCTTCTGAGGTCTAAA.CAGTATTGTGGGC.CTA.G.GCCCAATA.CATTATTTCA.GTATGCTTGGCCC.AAATT.AG.TTT.CGTATAAA.ATAAGTTT.TACCG.TGAGGA.ACTA.A.ATTG.T.AAAACAGA.GACGGATA.CGGCAA.TTG.TA.TCCTT.TAGAAT.GT.CTTCG.TCGTCTTCT.TCCCCTTT.CCCT.CAGG.CTATGAAGA.ACGGAGAGTATAGAAACTGG.AAACC.G.ATG.
JJ=   465  MV=                TATTGTGTTTCGAA.TAAC.TCAG.ACAATTACCT.TG.T.ACATGGAAGAC.A.AAG.TGAAA.TAGTAGAA.GCTCC.ATGAGAGAA.CACAACACAAATAATAAAACAAA.TGATAGGG.TAATGGCATG.ATGA.AAAAATATTTT.AG.GTACTGC.AACGTC.TGAGAAAT.GT.A.ATTTTTTTTCTTTGTCGAGAGAACAAGACGAGCTA.CTT.A.AATG.GAGTCATAT.TTTT.TGTT.C.AGA.CGACTTCACCC.TTAC.CATAA.TA.TATTCCACTAA.AGC.CTTTGTGGTA.TA.CATTAAGAGCA.AATT.G.G.TCATTTACAAAA.AC.AACA.AA.TGGAATATCCGTTGAA.TTAAGCATCTGACTTTTGCCC.T.TTGT.T.C.AAA.TCA.A.ATGCAGTTATAATGGGTT.GAGCTAAGTTAAAGCCCATA.ACATTTAAAGCCC.ATT.G.AATAATCT.AGAAACGACG.ACGTCGTTTTATT.AGAGA.AA.CCC.CATTTCTG.TAACACAG.CTCCT.AAACCC.ATTT.G.CTCA.C.TTCGTCGT.CGTCTCTC.TCTCTC.ACT.GG.TAAAA.AGCAAA.CA.ATGTT.GCTCCGTCG.TGCAAAAA.CACT.ACCC.AAAACCCTA.CAAAACCTCCGGTTATTCTC.AATTG.T.ATA.
JJ=   466  MV=                GCATCAAAGCCCAT.GAAA.AGAG.CCAGATGTTC.TG.G.AATTGATTCCA.A.TTT.GGAAT.CTTGTCAG.TTACT.GGTGATGAA.TATCAACATGGAAGATATGAAAC.AGAGTAGC.CAGCAAATTC.CTTC.CATTCGGAACA.AA.GAGTCTC.TCAGCT.TCAGTCAA.AG.T.ATATCAGTTATTGATCTCAAGAAAGTAATAGTAGT.GAG.C.AATG.AAGATGATG.ATGG.AGCT.C.TAG.AGTTGAAGAAC.AGAG.GAGTG.GA.ACGAACCAGTG.GAG.AACTCTTGAA.GA.CCACAGTGTCA.ATGT.G.T.TTATTGTTGTCT.TT.GTCT.TT.CTCTAAAAGTTGTAAA.AAAAAAGGGTGTGAAGCTAAA.G.CTAA.A.T.GGT.ATG.T.AAGCAATGTTTTGCAATT.TTAAATTTACAAAATAACAC.TCGGAGTTTCTGA.AAG.T.TTAATTTTGACCCATAATA.TTTGATATTTGAG.GCATT.GT.CCT.GGAATTAA.AACCAAAT.TGAAA.CTCCTT.CGCG.T.GTGT.T.TTCTGCTG.CATTTTTA.CCTCTT.AGC.GT.CTCCG.GCGAAA.AC.CCACT.ACGACTGAG.TATGGCGC.TCGA.AATC.GAAGCTCGA.GAGTAAGATTTCGCTTTCTT.TAAAA.C.AGG.
JJ=   467  MV=                AATGTTAGATCGTT.GGAT.GTTC.CGCTTTATTG.AA.T.CTTTCAACAAG.A.AGC.CGAGT.ACTAGAGC.GTAAA.CTAGCTGAA.ACAGAGACAAAACAATGAGAAAC.AAAAAAAA.CCAAAGGAAG.GAAG.AAGAATCTCTC.AA.ATCCCAA.AACTTG.TATCTGCC.TT.C.TTCAGACAACAACACCCACCAGAGATTCCAGGATT.GAT.G.ATTA.CATTACTCA.GAAA.CTCT.A.GAA.TCCATGGATAT.AGTT.TTTTT.TT.GAGTCTCTCTT.ATG.TATTACTCTG.AT.TATCTCTGGTT.AAAC.T.A.GTAGAGTTAATT.TG.TAAT.TT.TTATTCACCTTGCTTC.CTGGGATTTTAACATTTTTGC.A.TCTT.T.T.CAC.TTG.T.CTCAGTAAAAAAACAAAA.TTATACTGTAGCTCACCGTA.AGATAACGTACAC.TCG.T.CACAGGTG.ATCCTGTCCT.CACAATTCTCTCT.GATTT.CG.CTT.ACTCTTTC.ACTGAAAC.CCTAA.TTTGGG.GTTT.T.TCAG.A.TTTCCTTC.AATCTCTC.GTCGTC.ATT.TC.TTCGT.CTCACC.GT.TGAAT.CTGAAAATG.ATCGCCGG.AGTA.TTGC.GCCGATCTT.CACTCCCGTCGAGGCAGACA.AGAAG.C.GAA.
JJ=   468  MV=                GGCAACAAGAAGCC.CACC.AAAA.AACTCGCCAT.TG.G.AAACTTTTGTC.T.TAA.CGATC.ACCATATC.CCAAT.TCTCATCGA.ATTCAATAGATCCCCTCTCTAGC.TCCGACCT.CAATTTCTTC.CAAA.AGGCCAACGAA.AT.CAGCCCG.CCGGAG.ACTAAAAC.GG.A.GGATAAAAATTTCCAATTCTCACGAATTCTAGCAA.GTT.C.CCGA.AAAGGTAGC.TGTT.GAAG.A.TGT.GTGTGAATTTG.AAGG.TGGAT.TG.CAAATTTGAGA.GAA.TTGGAAACTG.GA.AATCCAAATCC.ACAA.G.C.AAAAATCAAAGA.AAGATCT.TT.TCTTCTCGCAATAATC.ATCATTTTAATAAATTATATT.T.AGCG.C.C.GAG.AAA.T.GGCTAAACCAATCAAACC.GTCGTGGGCTCGAGATTCAA.TTATTGATTGCTG.GCT.T.TTAATTTG.GAATACCGGA.GTTCGGTTGAGAA.TTGGA.CC.GGT.TCAATAAA.GCCAACAA.GTTTC.TTCTTC.CTTA.T.CGCG.A.TTATTGGA.GGAGAGAA.TGAGTT.GGT.CT.CTCTG.CAGCAC.CC.ATGGG.GTCTCCTCT.TCCATAGC.TCTC.ACTT.ATGGCTTTC.GCCATAGAAGAAGATCCATC.ATTAG.C.TGA.
JJ=   469  MV=                GCCACTCACACCAC.AAAA.ACTC.CTATTTTCAT.CC.C.TTCTTCTCCAT.C.AAT.GTCAT.CTCTCTGG.TATTA.GACAGTGTG.AGAAGGTCAATGTAATAACCAAA.CAAAACCA.TGTCTCTGGT.TGTG.ACGTGAAGGAA.AT.TTTTGTT.GACAGT.TGATCTGA.AG.T.ACGTAGTTGAATGTAGTTGTGGCTTCTTTCTCAAC.CTT.T.TTTT.ATACATCTC.TCCG.ATAG.A.TAT.TATATTACGTA.TCTT.GATAA.GA.AATCACACACT.CGT.TGATTCGAGA.AC.AGCTTGAAATA.TATA.T.T.GAGTATTGACCG.TC.GTAA.TT.CCAAGCCCACTGGGCT.TAAAACGAAATACCCAACTTG.T.AACC.C.A.AAT.CTC.T.AATTTTTTCCGGTTTAAT.TTCTAATTTTTAAAATTAAA.AATGTTTTTTGTA.TAG.T.GTTAAAAA.AAAGGAGCAT.TTCAATTAGCCCT.AGCAG.GT.TTT.TTGTCTAT.GTCACTAC.TCTTC.CTAAGA.AGAG.C.CAAG.C.CGTTATTT.GTATCTTG.TTGTTC.AGC.TA.CTCAT.TCTCGC.TC.CAGCT.TCTTATCTC.CGACGCTT.ACGA.ATCA.GCTAGTTCG.TTCGTTTCACGGTTCCAGCC.TCTGT.T.GTT.
JJ=   470  MV=                TTGATTCTCTAGGG.TTCA.TTGT.TGCTCTCTGC.CT.C.TCTTGTTCTTC.C.ACA.ATAGC.CAAGATCA.ACTCT.TTGGTTCAA.TCGATCGCTTTGTC.TAAGGTAC.TATCATCA.TTCATCAAAG.CTAT.GTTAGTACTCA.AT.TGGTATT.TTTTAT.ATATTGAA.AA.C.AGAGCTTGATCAATTGCTGAAAATAGAGCTTGAAA.CTT.C.CTTT.GCTTTATTT.GATT.CAAA.T.CTT.AAGCTCTCTGA.ATTG.GGACT.GT.ATATATGTGTT.TGG.TTGTGATTAT.TT.GTGAATTGGAA.TTTT.C.A.GGGACTTAGTTC.TA.GTTA.TT.CTTGGGAAAACCTGTT.AAAGTAAAAAAAATTGCACCA.A.GTCT.C.A.TTA.GTC.A.TTAGACGTGAATCTACTT.CAGTTTTTTCTTTATCTTGT.ATACCTCCTAACA.GAA.A.ATGATAGA.TGATTTCATA.CAAAAACTTAGTT.TACCA.AT.TCG.TTATTGAA.CAGTTTCG.TGGTC.ATGCTC.TCTT.T.TCAC.T.TGTCGCCG.TTGTTTCA.CTTTCA.GGC.AA.GTCAG.AGATTC.GG.TGAGA.AAAAGGTAA.GCTTTTTA.AATA.ATCT.TTGCCCATT.TCTAATAAACCCTTCTTGTT.TCGCC.G.AAC.
JJ=   471  MV=                CCATCTCTGCGCAA.AAAT.TCAC.CCCAGAAAGA.AA.A.TCCAGAGAAAT.T.ATC.GATAA.CAAAGCCA.GAGAA.AAAAGAGCA.ATTATCAGAACTCGAAGATCAGA.GAAAAAAA.TCACCTAATG.GTTG.ATCGTATCGAA.GA.AATGAGC.TTCTGA.TCTTAAAG.AG.G.GAGTGAGAGAGAGAGACGTGTACGTCTTTTGTAAA.AAA.A.GCTT.AAAAACAAA.CAAC.GGTT.G.CTG.ATTTTTTTATT.GGAT.TGACG.GA.GAAGACGAAAG.CTG.AGCTGCTGTG.TT.CATCCTTTCCC.AATA.T.T.ATTATTTTTGGC.TT.CACT.CA.CATCACATGTGTCACG.TGTCCTATGCTTTCGTTTTCC.G.GGTC.A.A.CAT.AAA.C.CCGAATAGAGGAGTTGTT.GTTATCATCGACATTGCCAC.GATCATCCTCGTA.TGG.G.CCAGGCCC.ATTAATATTT.GTTCATCAAACCG.GGTTT.TA.CCG.CCACTAAA.ACGAATCA.ACTAT.TGGTTT.CCGG.G.TCAC.C.CGATTAGG.ATGCGACG.CTACCG.ATC.TT.TTTTC.TTTCGA.TT.TTGCG.TCAGGAGAA.AACGATTA.CCAC.TTGA.ACCTTTGAT.TCAATCTCGTCCACTAAACT.CGTAA.G.CTT.
JJ=   472  MV=                CACCTTCTTGATTT.GCCT.GTTT.TATCAGTACT.TG.G.AGCTAATTTCC.C.GAA.TCTGG.AGAAATGC.ACAAT.TGAGAAATG.TCCGAAATTGAAAGCTAGAGAAG.ATGAACCG.AGGATTGGAG.CAAG.GATTACAGATG.AA.ATTTCAG.AGGATC.AACCTCAC.AA.G.TAAGTGAAGTTAACAACTAAACAAATC.GAAACTT.TAT.T.TTGT.TTTCACACT.CTCT.GTTC.T.GTT.CTTCTTCATGT.GCAG.GAATA.CT.ATTGGGCCTGA.AAC.CCAAACTCCT.AC.CCAGCCCACAA.AAGC.T.A.CAGACACAGTTT.AA.TCTC.TC.TGTTCTTCTTCACACG.ACGAGGATGAAGAAACAAAAT.T.TCCG.C.T.GAT.CTT.A.TATTATCTCACCGTTAAT.AATTATCCAAGTCTTGAACT.TTGACAGAGCTTG.TAA.T.TCGAAACT.TTTCAAAATG.GTTACTTTGTGTT.GTGTT.GT.GTG.AACTCTTA.AAATAAAG.AATAA.ATGAAT.GTTA.T.TTTA.T.TTTTAGTC.GTCTTCAA.GTTTTG.GTC.TG.CGATC.GTGAAA.TT.TACGC.AGAGAGAGA.TCAGAATC.GAAG.AAAA.CATTGCAAT.ATAAAAGAGTCACCTTCGAG.CTATG.T.AGT.
JJ=   473  MV=                TTGATAAAACAAGT.TAAT.ATAT.CAACAACATT.TT.T.ATCAAAAGAAA...AAA.ATAAA.CTATATCA.ACATG.GACAAATTA.CATCACCTAACGGTCCTAACCTA.ATTTAAAA.TAATATTGAT.GTAT.GTTTATAATTG.AT.TTCTATA.ATGAAA.GAAAACAA.AA.A.GACGAAAAAAACAACATGCTAAAGATCAAAGAACA.TTA.G.TTGA.ATCAATCCT.TATT.TTGA.A.CAA.AGAATAGTCAG.TCCA.TTTTG.TT.CACCTGAAACG.CAA.ACGCCACCTT.TG.TATGGTAATAC.AATC.A.T.ACAAATCTCATA.CA.CACC.AA.AAGAAACACAAAATCA.CCAAAACAAAATCTTTATATT.T.ATTT.C.T.TTT.TTC.C.TTGATTCTCCTTATTAAA.GAAAAAAGATTATTCTTCTT.CACCCGTCACAAG.CCA.C.AACGACTT.ATTTTAGATT.CCCATACAAAAAA.GAAAA.TT.CCA.CATCTATA.AAACATCT.CCTCC.CATATT.TGCT.G.GATC.A.TCCTTAAT.TGCCTGTG.TTCATG.TCT.TC.ATATC.TCTAAC.CA.TAAGA.TAAAACTCA.AGATTTCT.GAAG.AGGA.CAGCTCTGG.AATTCATATACGTTTTGCCT.CTAAA.G.CCG.
JJ=   474  MV=                GAAACAAGAAAGTT.GTTG.CAGA.TAAAATCTAA.CA.A.AAGAAAGAAAG.A.ACA.ATATA.GAAACGTA.ACTCT.TCTTCTCCT.TGTAATTTGCTCACAACAAAACC.TCTTCTTC.TTCACAGCCA.CTTA.AAGTGGCTTTC.CA.CTTGTCT.TGATAT.CATTTCTG.AT.T.GCTCCTTGAATCATCTTAACGATCAAATTCTGAAA.GGA.C.TTTC.ACTTGTTTA.CCAA.ATTC.G.AAC.AAGACTATAAA.TCAA.ACTGT.CTCTCTTTCTTACC.TGA.TAAGGGGGAT.GA.GTTACCGCAAC.TTGC.A.G.AATCCTACAAGC.CA.GTAG.AA.AAATGAAACTGATTCT.TGCTACAATGAACCAAACATA.C.ATTG.G.TATTA.CAA.T.CATTTTCTAATACAAGAA.ACTTTAATTGGTAAAATAAT.TAAAATCGCCAAT.ATC.T.GAGAACGG.TGTCGTTTAA.ATAGTTAACCGAA.CCACA.TC.GAA.GTTTATAA.ATCCGGTA.CGGGA.AACGCC.TAGG.A.CTAT.A.ACTCTTTC.TCTCCCTC.TACCGG.CGC.CG.GAGAA.ATTCCC.GA.TCAAC.ACAATCTCG.AGACAACT.GAGA.CGAG.TTCAAATTA.TCGACTCAAATAGGATTCTT.AGTGA.T.GTT.
JJ=   475  MV=                GTTCATTATTCCCT.ATCC.CAAA.AAAAAACTTA.TA.T.GCAAGGACTTA.T.TTA.ATGTT.ATATTTAC.ATTTG.TTTAGCTAT.AGTATATTTTTACATTCAACCAA.AATAAAAA.TTCGGATCCT.GATA.TATGAACTTCA.AA.GATAGTG.GCTTAA.GATCACGA.AC.C.TCAGATTCAAATTTGTAAGGAGCTATGAAAATATT.AAC.C.TTAG.ATCGGATCT.GAAA.ATCC.T.GAA.CTATTTTATGT.CACC.ATACT.TA.GTAAGAAACTA.ATG.GTCAATTAAC.AA.CAAACTAAAAG.GATT.A.A.TATTTGTATACG.TA.ATTC.TT.TGTTTTTATAAGACAA.GAGGGTCAACTTGTTAAAGGG.T.AATG.A.T.CAG.TGA.G.TATTATTGACTAGTGAAG.AAAACTAAAAAGTCAACTTG.GTATTATTAGGTT.TTG.G.TTTGTTTC.ATTTTTTCGT.GGAACGTTCCCTC.CACCT.GC.ATG.TACATAAA.TATGAGTC.TAAAC.TCGAGA.AAAA.A.ATAA.A.GATCGAGA.AATGAGAA.ATACAA.TTT.CC.TCAAA.AATGGG.TC.AAGTT.CTAATTGTG.CTTCTTCT.CCTC.TGCA.CCGTCCTTT.GCCGTACCGAGTCAGCTCTT.GATTC.T.CAA.
JJ=   476  MV=                AATTAGGATGAAAG.TTGG.AACC.TTTTCTCGTG.TG.G.AAACCAGTAGG.T.TTG.CAGTT.TTTGCCCT.TGTAA.AAGTCTCTT.GGAGCTCTTTTGGGAGAGAGAAT.GTCAAGAG.AAGAAGATCT.CTTT.CTTCTGAATGA.TC.TTCCAAT.CCCCAT.TAACAATC.CT.C.CTATCGTCGTCATTCTCCACCAAATCTATCAATCT.CAA.T.CGAT.GGAATAACG.GATC.TATA.T.CAA.CTATTGAGAAA.AAAA.TACGG.AG.CTTGAGAAGAG.AAG.AGTGTGAAAA.TC.TCAGAGAGGCC.AAAA.A.A.TAGGGGGTTTGT.TT.AAGT.GA.GGTTAAAGGTTGAAGA.CAGTAAACGGTGTCGTTTGTT.T.TGGT.G.G.AAT.TTG.G.AAAATTGTTTGTTTTCAG.GAAAAATGTGACTCTTTGAA.ACTATAGGGACCA.TAT.T.TGAAAATT.AGTTCTTAGA.TTTACGCACGTGT.TTTGT.AG.CCA.TTGATAAG.AAAAACAA.ATTAG.ATTTTT.TATT.T.TTGG.T.TCTGGGGT.TTATCAGT.GTTTCC.AGC.TT.CTTCT.TCTTCT.TC.ACAGC.TTTCTCGAT.ATTTTTGA.GAGT.TTTT.AACCAAATT.AGACATTTTTAATCAATTTT.TAAGA.T.GAT.
JJ=   477  MV=                GCTCACACTAATTA.CTCG.ATCT.CCTTGTATTT.AT.G.TTACTCACACA.C.TCT.TGTTA.AGACTCAA.ACAAC.TTCTTCTCC.CTCCGGTTTGATGTATCTCCTGT.TATAAAGA.TTAAAGACAT.AAAC.GTGGGTCGTTG.TC.TCTTTTT.CTTCAA.GCTAGTCA.AC.G.AGCTAAATAATGTTCAAACATAGATATGTGAATGT.GTG.T.CTTT.TAACTCTAA.ATTT.CTTT.T.ACT.GATTTTATTCA.TAAG.GAAAT.GA.G.TGCATAATA.ATG.CTGATAAATT.TC.AGTTTACACTA.CAAT.T.T.TTTTAAGGAAAA.CA.TTTT.TT.GAATTGCGTGATGATT.TTTTAAAAATTATTTCGGGTT.T.ATTA.A.T.TTT.ATA.A.TTGTTTGGGAATAGAAAT.ATGCGAATTAGTTTGGAAGA.GAAAGCCTTATTT.AAA.G.GCCCATTA.TCAAAAAATC.AAAGGACGGTCTC.TCTGT.GT.CGT.GTATCAAT.CACTCCGT.TGTAT.CAAATC.CACC.G.GTCA.A.TTTTCAGT.CAGAACGA.AAACTC.CGG.CG.ACAGA.TATGGC.GT.CGTCA.AAGGGAGGA.AACACCAC.TGCC.CACA.TCAATACTC.TTCACCACCGTCTTTATCAC.TATAT.C.TAG.
JJ=   478  MV=                TATTTTATCATTGT.ATTG.AGCA.TGCTGAAAAA.AA.A.AACACGAAAGA.A.GAG.TAAAA.TAAATTAA.GAAGA.TCATACAGT.TGAATTAGGAGAGAAAACATATA.ACTAATCA.CCCCAAAAAA.AAAG.AAGGAAAGGAG.AA.GCACCTA.TGTATC.TCTGATCT.CT.C.TATGGATTTATACTTTAGTTAACCCTCATTATAAA.AAT.T.GATT.GATTACTAA.ATTT.TATT.T.TAT.TTTTCAGTGGT.AAGA.TAAAT.AT.GTTGACAACAA.ATG.AAATAAGATA.TT.GCAGGTTAAAT.TAAC.C.A.AAATGAAGTAAG.AT.ATTG.CA.GGTTAATTTAAAAGTT.TGGTTAATTACCAAAAAAAAA.C.TCCT.T.T.TGA.TAG.T.AAAATACTCGCTATTATC.TTTTGTTCGTCAAGATGTTT.AATTAAAGCTTTT.TAA.T.CAAAATCT.TTTAAAACCT.GATTAAAAACGCT.ACTCC.AA.AAT.AATTAATG.TGCGAGGG.AAAGA.AATGGG.CCTT.T.AATA.A.CAGAAATA.GCACTGTG.TTCATT.TTT.TG.TCGTT.TTCTCA.AA.AGCTG.CTTAGTTCC.GACGAATC.CTCC.GCAC.AAATTCACC.GGCGACGAGCGAAATTTCGA.CTCAA.C.AAG.
JJ=   479  MV=                ATGCATCAAGTCTT.ACCC.TTTT.TCTGTCTGTA.GA.A.CAACTTTTGCA.T.CTG.ATCTG.TTCAAAAT.TGTAT.ATTTTTTCT.GTCCATTGTCATTTGGTAAAATC.TGAATACC.AGGTTGGTTC.ATTG.TAATGCCATTG.AT.TGTAGCG.TACGCA.TAATTTCT.AT.A.TGAACACATGTTTTGCTTTAATTTTTGTTTATAAC.CAA.A.CCTC.TCTTGATAG.TGAT.CTAG.A.CTC.TTTACCAGTTT.TAGG.TCCGA.AG.GAAGTATTGGC.CCC.ATTTAGTTGA.TG.ATTAACACGTT.TTAT.T.A.AAAGCGCTGATT.AT.TATT.TG.GGTCAGTTATTTGATA.AGTACGTACTAATGGCCTGGC.A.TTAG.A.A.GCA.ACG.T.AGCATTCTGATGAAGACT.GGATCTCTTAAACCACCTAA.CTCATCGTTGCAC.CAA.A.CTTTTTCA.TTCATACTTG.AAGAGATCTCAAT.ATCTC.AC.AGC.TTTTTATA.TGCACAAT.ACTTTACCAATT.GTTT.C.TTGT.A.GCTTCCTC.CACAACAC.AATGGA.ATC.AA.ATTCA.ATCATT.TG.GTCTC.TTCTTTTGG.CTTCTGCT.CTCA.TCTC.TTCCTTTAG.TGTAAATGCACAAGGACCTA.GTTTG.T.CAT.
JJ=   480  MV=                AAACAGCAAAATCT.GCCA.CTAT.AAGTTGTTTT.CA.T.GAGGTCAAGTT.G.ATG.AGAGT.ATATGATT.CTCTG.AAGCTCATG.TCAAAAGAATAGAACCAATGTTC.TTCAGTCT.TGTCCACACG.GTAA.TGCTTCAAATG.AA.CTTGTCT.ATAGAG.AATCTTCC.AG.C.GTGAGAGATTCTTAGTGTTGGTGGATTGACATAAC.AGA.A.ACAT.ACCTAACAT.TGGA.AAAT.G.CTA.AAAACTTTGAG.TGAA.TGAAT.GA.ATGTATCAATC.ATG.AATTAGAGAT.TC.CATTTTTTATG.GCCT.A.A.ATCAATGTTTCT.CA.CTTG.TA.AAAGTTGTCTTTTTGA.CAACTAATCATATTCTAATTC.T.TTTT.C.T.CTG.CCC.T.TTATGGAAAAGCTTTGTG.ACTATTTCTTTATTTATTTC.TGTCCAAATTTGA.TGA.T.CTGTAAGA.ATCTCTTTAT.TGGGATTGCAATT.TCAAA.CA.AAC.TTTACATC.TTCTTCTT.CTCTC.TGCTTT.TGCC.T.TCAC.G.ACGAGTAG.AGAGAGCC.ATGGAC.ACA.CT.CATTG.CTCAGT.TA.CAGAG.ACGATTTTG.TGATTTCA.CCAT.TAGT.CTCTATCAC.CAGGTAAATTTTAGCATCTG.AGACC.C.ATC.
JJ=   481  MV=                CTCTTACCACCGTC.CTGG.CCTG.AACACATAGA.CC.A.AGAGATCGTGT.A.TTT.TAATC.GAAAACTC.TACGA.ACAACACCA.ATTGGAATACATTTTGTTTTGTC.AATCACCT.GGCAAAGGAT.TGAA.GTAACCTAAGA.CC.TCAAGAT.GCTTCC.CGTCTCTT.GG.A.GATCTGCTATCAGCAGCCATAACCCTAAAAAATGG.CCG.A.TTTT.TGCATCCAA.ATCT.CGAC.A.GTC.TGATACGTACA.ACCA.TGTTT.CT.CCTCCCTTTTC.ACC.GGAAAAAAAT.CG.AAATGATCAGA.GCTG.G.C.TAAGAGAGATAG.AG.AGAG.TG.AGAAATTCCAATTTCG.AAAACTCTGAATCCATAAATC.T.TTTA.G.G.GTT.TGG.A.TCCTTATTACGACGCCGT.TTGTTGAAGGATTCATTGGG.CCTACAAAATCAG.GAA.G.CCCATTAA.CATCAAAGAT.GATACAAGCCCAA.TAAAG.AT.TTT.TAAATCGT.CCACCGCC.ACAAG.ACGGCC.TTTC.T.CCGG.C.GAAAGACA.AGCCGAAG.TTGAGC.CTA.TC.GGTAC.TGGTTG.AG.ATTAT.TCTCCGGCG.GAGACAAT.GGAA.TCTT.CCGTCGCTC.CGTTTCCTCACCGACGCACT.TTCAA.A.TTC.
JJ=   482  MV=                AGGTTGAGTAAATC.TTCA.ACTT.TAACAAAACC.AT.C.ACCTCTCATGT.T.CAA.TCTCA.GCTCAGTA.GCCAT.ATGTCGCAA.TATTCTCGTCAAGATTCGTCCAA.GGGCATCG.ATTCTATCCA.CAAA.GATCATTGCAT.AT.TAAGGAA.AAGCAG.CAGCTAGA.TT.C.ACCCGTTTCACTGCACGTATCGTCCTCAAGTGCTC.CTG.AATTTG.CCAGAAGAG.AGCT.TTCC.C.AGA.GGAAGGCGTGT.AGTT.TTTTT.CA.TCATTCAAAAC.CTG.AGAGAGAAGT.TT.GTTGATTGTTA.GATT.C.T.AGAAACCGCGTT.GC.TAGG.GT.TTCGAATCACCCAAAT.TGAAATGAAAAAAAAAAAATT.G.TGTT.C.T.TGC.TTG.T.CTGTTTATTTTGGTTTAT.TTACAATTCATTCCGGTTCA.ATGTTAGGCTTTC.ATT.A.ACCGATTT.AATTATTCTT.CCGGTTTAATCAA.AAACA.AT.TAT.TCTTCTTC.TTTCACAA.TCTCT.CCTGTG.TTAT.T.TACG.C.CGACTCAA.AGAACCCA.AAGCTC.TTG.GA.GGAGG.TGATCT.TC.TCTTC.TCAGATCAT.CTTCTACT.CTTG.AGTA.TACCCTTCC.TTTGAAGATAATTCCTAGAA.TCTTA.G.CTA.
JJ=   483  MV=                TTAATATTGACTAA.TAAA.TATA.AAATGTGAAA.GT.T.TGACTATACTA.T.ATT.AATAA.ACAAATGG.TTAAC.TTGATATTG.ACCATGAATGCATCATTAACTTG.CTTAGAAT.AACAAAAATC.TTAT.GAATTTATAAC.TA.CTAGAAG.TTTGAT.TATATGCG.AG.G.TGGGTTCAGACTATTCACATATTACACAAACTATT.TGT.G.GTAT.TAGAACTTG.TATA.ACTT.G.GAC.AAAATTCATAT.CAAT.TAACA.AT.TAACCTATTGA.AAA.TTAGATAAAT.AG.AGAAATAAATC.TATT.G.T.TTGCTTATGTGA.GT.ATAA.AT.AATGAGATTTAGACTT.AAAATAGTTAAGTCAAAATTA.A.ATAA.T.A.TTT.TGG.C.ACCTTTTATAAGAAAAGA.AGATAAAAGGGACCTATATG.ATCAAATACAAAA.GTA.G.AGGGGTTA.TTTCATAATA.ACACGTATCTTAG.AAAAT.CT.TTT.TAATCTTC.TTCGTTCA.CCGAA.TCTTCT.TGGG.T.TAGG.T.TTGTCTTC.AAAATCGT.CAGAAG.AAG.AA.GAAGA.AGTCAA.AG.ACGAT.AACAATGAC.GTCATCAT.CGTA.CCTC.CGATTTGCG.ATCGCCGTCGTAGCTTTCCC.TTATA.A.TAA.
JJ=   484  MV=                ATGGAAAAGAAAAC.TCTA.AATC.CAAGATATCG.AA.T.CATAGAACACA.C.AGA.ATCTC.CAAACAGA.AGTCG.ACCAAATCT.CGAACGATCAAGCTCATTGAGGC.AGAGTAAT.GCAGCGAAGA.AAAT.GAAAGACGAAA.GA.AAGATAC.TCACAG.TCGCGCAA.CT.T.CCATTCTCGTCATCTTCGTGTTTCTTCTTCAGCAC.TGA.T.TTCT.TTCCTACGT.TCTT.GGAT.T.CTC.AGGTCGTTTCA.TTTG.CGGAC.GC.GAGGGAGATAC.TGA.TTTTAAGAAA.TA.AAAACAAAGCA.GAGA.C.G.AAGGGTTATTTG.GG.TCAT.TA.AACATACTACTGGGCC.GTTAGCTAAGGCCCAATGAAA.A.ATGC.C.A.CGT.GTT.G.CATGTCATTAGCAAGTAT.CGATTGCCACGTGCTTCTAG.ATCATCATCACAC.GGC.G.TCCTGATC.CATTCACATC.AAATTTCGAGCCA.AGATC.GA.CAC.TTAAAAAG.GTTCTCAA.AGCAA.CAAGTT.CAAG.C.TACG.A.CAACAGTA.GTAGAACA.CTATGC.AAG.AA.GAGAA.GAGCAA.AG.AAGAT.CACAGCCGT.CTGATCAA.TGTC.ACGG.CCAAAGATC.TAACGGTCAGAAACCGACTT.CGACT.T.TAA.
JJ=   485  MV=                AACGAAAGTAACAT.ATAT.ATTG.CTAACTTAAA.CA.T.CTTTAAAAATA.C.TTT.TTTCA.ATTTAAAT.CACAT.TAATCAGAA.AATAATTTTTTATAATAATTTAT.TAAAAAGT.ATATTAAAAA.TATG.GCACATGTCAG.CA.AAAAAAA.AATTGC.AAATTTTA.TA.T.ATGTCTAGAATATCTTTAAAATGTTTTATATGAAA.TTT.G.AAAT.TTTATTTAG.TGAT.TATA.A.AAA.ACTGGTCACCT.ATTT.AGAAT.TG.TTAGCTTAAAT.AAT.TCATAATCAT.AT.ATAAATATTTT.TAAC.A.A.TATAGTCTGCAT.AC.GTAA.TA.GAAGTCAAATATATAC.AGCATACCTTACCGGCCGGTA.T.GATT.T.C.AAG.ATT.T.TCAAAATTAAGACGGAAC.TGTAATTTTATTACCGGCCG.GATAAAATAAAAC.CGA.A.ATTTCTTG.TCTTGTCCGG.GAGGACTGTTTCT.CTCTT.GA.CTT.AAAAGACT.TGGGATCA.AACAA.ACTTGA.GAGA.T.CATT.T.TGGAATTT.CAATAATC.TGAGAA.AAT.GG.TTGCT.CGGAAA.TT.TGTCG.TCCGCCATG.AAGATTCG.AGCT.TCGA.TGTCGACTA.CAACACTGAAGATGGTCTTA.ACCTA.A.AGA.
JJ=   486  MV=                TTCTTCTACTCCTC.CTGT.AAAT.TACCGTTTTG.CC.T.CTTGTGTTTAA.T.AGG.CTAAT.TTGTTGGA.GACAA.CAAGCCCAT.TAAACACTTAAGTCTCTGTTTGA.GTCAAATG.ATATGTTGAG.GATG.AAGCCCATGTC.CA.ACACACG.CTTGAA.TTTTTTTT.AC.T.TTTGGTGGCAAAATAGAGAGATGCTCAACTCAAGA.TCG.G.GGAT.AAGCAACTC.ATGG.TGTT.C.CGA.CGTTTTTCTCA.TCTG.CTACA.TA.GAACTAAAATC.AAA.TAACAGTCAT.AT.TTTATGTTTTG.GTTC.A.T.TTGTTATTTGGA.CT.TTAA.AA.TATCTTTCTATCACTC.TCTATGTTGTCCATTTGGGCT.T.ATTA.A.T.AAA.CTC.T.TTGGCCCACAAGAACAGA.AAGAACCCACCAAAATCCCG.GTTCAATTCAGTT.TAG.A.AATAATCC.CGGTTTTAAT.TGATTATTATTAT.TTTCT.TC.AAT.TGAAATAG.TTAGTAAT.AATTT.AATTTT.GTTT.T.CAAA.T.GGGAAATT.AGATCTAG.CTAGTG.GCT.CG.TTTCG.TTGCCT.CA.GATCT.CTCTTCGAT.CGAGCTTC.TTGG.GTCA.AAACCAGAG.AGCTAAGGCAA.TTCTCATC.AAAGT.C.ATA.
JJ=   487  MV=                ATTATTGACCCAAT.ATGG.GCTT.TTTGATAAGG.CC.C.ACAGACAGTTT.T.TAC.CCAAG.TTCCTAAG.AAGAA.AGTTGGGTT.TTTGCTAATCAGGAAACAAATTC.GTAGAAGA.AATATTACTG.CATT.TGGAGAAGAAG.TC.AAAATTA.AAGAGG.AATAGACT.CA.C.AAAGTCAAAAGATCAAAAGATAAGCACAAGATTTG.TAT.T.AATT.AAATACCTA.ATGT.ATCA.A.AAA.CGACTATTTCG.TAGT.GAGAA.TT.AGGAAAAATAA.TGA.CACACAAACA.CG.CAATCCAGAAT.AAAC.A.T.AACACAAATATC.TA.CCTA.AT.CTATTTTATCATTAAT.TTACCACCACACCATTTTATG.A.ACGT.A.G.TCA.AAT.A.ATCAAAATAATACCTTTT.ATTTTGTATAAATTAATTAA.ATAATACATAATC.TAC.T.CTAATCTA.CCCCACCAAA.CCCTATAATAAGT.TGCGT.GA.CTT.TCTTATAT.TAATCACG.ATTTG.ATTGAA.TTAA.T.ACAT.T.TTTTCTCA.CCTAATCA.AATCTT.TCT.CG.TTCTC.ATACAA.TA.TGGAG.AGAAACTC..TTGGGCCG.AGCA.GTGG.GACAGCAAT.CAACAATCGTCGGGAAAAAC.TCATG.G.ACA.
JJ=   488  MV=                ATGCTGCAATTATT.TCTA.CTAC.ACATTGCTAA.GA.A.TCATGTTTCCC.A.TAA.AAGAA.TTTGAACA.CATTG.TTCTTGAAT.GCATTAGTTCTGATTTCATGAAA.ACTTTACA.TGTTTGTTCT.AAAA.ACTCCATTTTG.GT.TGGAAGG.TTTAAA.AATTGATT.TG.T.AACATATATCGTTTCTGGAAGCTTATAAGTTATTA.GAA.G.ATGA.TAATGGTCA.TAGT.TACG.T.TTT.CTAGTTTGTTC.AATG.ACTCT.GG.AGTACACATTT.GTT.CATTCAATGA.AA.CTGAAACAAAG.GTAC.A.A.AGTACAATGTGA.AT..GAC.TC.CGTGATCTGCCGCTTA.AAACACGTTAGTTTTTTCTTC.T.TGGG.A.C.ACC.GCT.T.GAAAACACGTTAATTAGG.TGAATCTGTGGATACACATA.TGGGCTTAATGGC.CCC.T.ATATATAA.TACGATGATA.GGCCCATTACATT.TAGTT.GT.CTT.CCACAACA.AAAGAGTA.CCCTG.AAACAG.ATCT.T.TCGT.A.TAATCAGT.GACGTAGA.GATCGA.AGA.CG.ATGAT.GAGCTC.TG.CATCC.GC.CATGAA.AGCTGTTG.GATT.TTTG.CTTCTGCTT.ACCATTCTAACATTAGGTAA.ATATT.T.TGC.
JJ=   489  MV=                TGCTTCATTAAACT.GTGT.CCTG.AAAAATACAT.CT.A.TGCAATTTATT.C.TCT.TATAC.AGACAATG.CAGAA.ATATGGTGA.ATTTCCATTAGACTATAAAGGTA.ATATTACT.TCTGCTTCTA.CTTA.GAAAAGCACAG.CA.AAATTGG.TACCAT.AGTCCAAA.AT.G.TGTGAAATAGTTTTCAGTAAAATGTATTTATAGTA.ATT.T.TTGG.GGTAAAATG.TTAA.GTAT.T.TTA.TAGGGATTTGA.TGAG.GTATT.CT.TCAATTGTCCA.GAT.TTGTATAGAC.TC.AAAATGTGAGA.GAAC.G.A.AAAATATCCATA.AC.TAAT.AA.GCATATGATGCTTATA.ATTTTGATTTACTTCTAACTT.T.AAAT.G.G.GGC.ACT.T.TACTTGACGTGATACCAA.TTCAAAGGACAATAAGCATG.CATGATGCGTATT.TCT.T.ATTTGCTT.TTTACTTGTA.AATATCTATCTCT.TCAAT.TT.GTC.AAGCACTA.TAAACCCA.CGATC.TTCTCA.AACT.T.TCAT.C.AATAATTC.AATTGGAA.AACAAA.TAG.AA.TGGCC.GAGACG.AA.AAAAG.GCTCAGAAT.CGTATCCG.ATCA.AAAC.CATCGTCGT.TTTGGTTCAAGAGAATCGTT.CTAAG.G.GTC.
JJ=   490  MV=                TGCTTAATACAGAA.GTTT.AGGT.GGGAATTACT.TT.A.ATGAGCAAGTT.G.GTT.CAAAA.AACAAGTT.GACAA.GACTTGATA.TGAATGATTTAGCAGATGAGAGG.CTGCATTT.ATTCTTGCTG.AAAA.AGAATAAAACT.GA.AAAGCCC.TTATTG.TCCTCGTC.AT.A.CTTTTATCAATCCAACTGAGGAAAAAAAAAGAACA.GTC.C.AAAT.TAGCTAGAG.TTGT.CTTT.A.TTA.TCATGCGGAGG.AAAA.AAGGT.AA.AGTGAAACCAA.AAT.TTATTTTCAC.TA.TAACACAAAGA.TCAT.A.T.TCAGAACTATTT.TC.TTTT.TA.ATTCACTCACAGACGG.TACTTTTCTATAAAGTTTGAT.T.AATG.C.A.TTT.TAA.T.AGTAGAAGAAGAAGAGAC.CATACCTAATACCTACTACT.CTCAAATGCACAA.CAC.A.CCACAGGA.CAAAAAAATC.TTTCTCTCATATT.AATTA.CA.TGG.TACCATTA.TATATCTA.TACTC.TCTTTA.ACCC.A.TTAC.C.AATTCAAG.ATCTTGTC.TTTTTT.TTT.CT.TCTTA.AAAACA.AG.ATCCA.AATTTCTGA.AAAATCCA.TTCA.CTAC.AAAGAAAGA.AATGCTGTCTACAACTCTTA.GTTGT.A.TAA.
JJ=   491  MV=                ACTTATTGATTAAA.AACA.TCTT.TCAGGGCTAC.AA.T.TTCAACTAAAA.G.TAG.TAAGG.TAATGTGG.CTAAT.TGGTCATGG.GGACGATC.CAAATTTCCTATTT.TAAAGAAA.AAAGGTAATC.GGGT.GATGTTGGTTT.AA.TAGAATG.TTAGTT.TGTCAAAG.AG.A.ACATGTGAAAGCTGGTCTAATTTTTTTTTCTTATA.TAT.G.TGGA.GAAGACATG.AGAA.CATG.T.CAC.TCTATCTTTGG.AAGA.GACAA.AT.TAGTAATTCAA.TTA.GAGAAATTGG.TT.TAACTAACTCA.ATTT.A.G.CAATAAAGAGCC.AT.GACA.AA.AATAAGAGCCGTAACC.AAATTATGTGAATATGATTTC.A.GCAC.G.T.GAT.GTG.G.ACTTTTGAGTTTGACACT.TATTGGGAATCCTTTCATAT.CTAGTGATTTATT.ATC.A.CTACGTCA.CCCACGTTAT.GAAAATAAATAAT.CTTAT.AC.TGT.TATACATT.AATACATA.CGTCA.ATAAGA.ACCA.A.AATT.T.TATTCTCC.TGCTTGAC.GGTTAT.ATC.TT.TAGCC.AAAAGG.AT.CGGTG.CTTCCAAGA.TCTACAAA.GACA.CCTC.GTGACAAAG.ATGCCATCGCTTCGACGAAG.ATGGG.C.AGG.
JJ=   492  MV=                ACGACGGTGGATTT.TCTT.CTCG.TCATTTCAAC.GA.A.CTGGGGAAAAA.C.AAA.GTCTC.TAACTTGT.TAAAT.CTCTTAACA.ACACATTCTTACGAAATTAAGAA.AAATGGTA.GATCTGAGAA.TCAC.TAAAAAAAAGA.AA.TACCCAG.AACAAT.GATAATCG.CA.G.ATCCGTAAAACCCTAGAAAAAGCTTGGATTTTGAT.TTT.G.CCTC.GAGATTCAA.CTCC.TTTG.T.CTC.TCCTCCTCCTA.ACAG.TAACT.TT.GGTTGATGAGA.AGT.AGAAACGGTT.TA.ACTAAACCAAA.TATT.T.G.CGATCAAACCAG.TA.ATAG.AA.CCGAGACTTGATTGTA.CCGAAGATTATACACGGGCTT.C.AATG.G.T.CTA.CAT.T.AGTAAAGTTACTAAGCCC.ATATAATATTGGGTTGGGCC.GTTCGAAATGAAA.GGA.T.AAGTTAGT.AATTTAGCAT.CGGAACAAAAGAA.ACCCT.AA.TCT.CGACCACT.TAATACGT.TCCTC.ATCTTC.CAAA.A.AACC.C.TAAAAGCT.CATTTCGC.AGCTGC.CTC.CT.TTTCG.TTTGCC.AC.TTTTT.GATCAAGCG.AAACTCCA.AAAC.ACAG.AGCCATGCC.GCCGAAGTTGGACCCGAGCC.AGATT.C.CAT.
JJ=   493  MV=                TGTTAACCTCAAAC.GCAT.ATCC.ACCTTCCTCC.AT.T.TATTCCCGATC.T.ATA.AAACC.CTTACTTC.TCTAA.TCTACACAG.GCATCAAAAGTTCCATATCTATT.GAAGTCTC.AAATCCATCC.ACCA.GAAACAAAAAA.AA.AAAATCA.ACACAT.A.CCTAAA.AT.C.AGCACATTCTCAAATCGAGAAAGCAAAATGTAGAA.ATA.A.GACG.CGCAACAAC.ACTG.AATC.G.TCA.AGAAGAACTGA.TGAA.CCAAA.AG.TGTTAGGGTTT.GAA.TTCGGCTTCA.CC.GGAGATTCTAC.AAAA.A.C.AAAAGAGAAATA.GC.AAGT.TT.TTTTTGGTAGAGAAGG.ATTTAAAAGAGGTTTATGCTA.A.GTCA.C.A.GCG.AGT.A.GAGAGAGATAATTACCGT.TTTCAGATTTTTTTTACATT.TTCATGTTTATTT.AAT.A.ATAAGCTT.ACAATTAAAC.GCTGTCGTTTAGA.ACCGA.AC.GAC.GGTCTTCT.TTAACCTT.CTAGG.GTTTAA.GCCT.T.CTCC.G.TTAGATTT.AGCTTTGA.TGTTTA.AAA.AT.CTTTT.CAAAGT.TG.TAACC.TTTCGAATC.TTCTGAAG.AAAC.CCAT.GTCCATGAA.TGGTCAGAGAAGCTCTTCAA.TTTCT.G.GAA.
JJ=   494  MV=                ACAATGATGTGGAC.CTAA.TTTC.GGTTGGAAGA.TA.T.TTTGTTTATCT.G.GCT.TAGAT.TTTGTCCT.TTGAT.TTAGGGAAT.CAAAAGAAAGTCATAAACATTAA.TTTTGCCT.GTAAAATCAC.ACAT.TTCAGATTTGT.TC.TCGTATG.ACCTAC.AAATAAAG.TA.T.ATGATTACACAATCAATCTTTAGATTCAAGAACTT.TGT.C.CCTA.CTTCATTAT.ATTC.AGCT.A.ACA.TTTCTTTTTAA.TTCT.CTGTC.GT.GCGAAAGGTTG.TTG.ACAATATAAA.TG.ATATATGTACT.TGTA.C.G.CGTAATGCTGCT.AA.TACA.TT.TTAATTTGGGCTTCTT.CTGGGCCTTAATATTTGGGCT.T.TAAA.T.A.AGT.TAT.C.TCTCCCACTTACGCATGT.AAACACAGCTCTGATAATTA.CGCTGAGGTGGCA.TTT.T.TTAATTGG.CTAATGCATT.AAGAGATGCGTGG.CGAGA.AA.TTT.CCCCTCCT.ATAAAAAT.TGTTG.AAGAGT.CCGG.T.CAAC.T.CCGAAAGT.CTTCAAAT.CTCTCC.GTC.AC.GAATC.GTTCTC.TC.GTCGT.CATCAAAAT.CTGTTAGC.CGAA.TCAG.GTGAGCCCT.TTGTTATTTTTGTTGTTTAT.GATCT.T.ATT.
JJ=   495  MV=                ATTAAAAAAAACTA.ATAC.AATG.ATAAGTACTA.GT.A.TTAGTGATAAA.A.AAA.ACTTA.TACAACGT.TGTTT.TCATCTTAC.AATTAAAGATATTCATAAACGAT.AAATCTCT.ACTTCGAAAT.TTTT.TAACATCTCCA.AA.TGTTTGT.TCAAGC.TAGTAGTA.GT.C.CACATAAAGTCACGTTGGGGTTTCAGGCTTTCGTT.AAA.G.ATTC.ACACCGTCG.GATT.GGGA.T.TTC.CAGAC.GTCAC.AGAT.AGACT.TA.TCTTCTTCGTT.AAA.TTTAGAATCC.AA.AGATTATTGTC.TGCA.C.A.CTCGTTATTATC.TA.AAAC.AG.CCTTTTTTAGTTAAAT.TGACGATATTTTAGTGACATT.C.CAAT.T.T.TAA.AAT.T.CGTATGGGTCTACATTAA.ATGAGTACAGCGACCAACTA.CTCCTT.CCCTCA.TAG.T.AGTATTTA.GGTATTGCAT.TCACATTACATAA.GATGT.AC.TTT.CCTACTCT.ATATAAAC.TCTCA.CTCCCC.TAAC.A.CTCT.T.CATCATCC.ATCACATC.TCCTCT.TGC.AA.ACCAA.CGTAAA.AC.ACTAA.CTAA.GAGA.TCAATATG.GCTG.GAGT.GATGAAGTT.GGCATGCATGGTCTTGGCTT.GCATG.A.TGC.
JJ=   496  MV=                GCCGCCGTTGATGG.AGGA.GCAG.CTTAGAGTCC.CT.T.TTGAGTCTTTG.G.GTG.TTGTA.TTGTAGTC.CAATA.GGACTGTGC.CATCTGGCAAGAAACTATTTATG.GTTTTACT.GTTTCGTAAT.CGTA.GCACATGGTTT.AC.AGTTAAA.CCAATA.CCTTTGGG.TA.T.CATCAATAATATAAAAAATCGTTGACAAGAAGAGA.AAA.A.AATA.TTTGAAAAT.TAAT.GTTT.C.AGA.TTCTCTACCAA.TTTC.AGAAA.AT.TTTCAAATAAT.GGT.CAACCATCTG.AT.AATGTCGTTGT.TTTC.T.C.CGTCAAGGGACA.AG.AGCT.CA.AATCATAAATGGTTCA.AGTTACTCTGACATAGTCGTC.T.AGAA.C.A.AAT.GTC.A.AATGGTTCAAGTTATGTA.CTAAGAACGTAAGTTAACAG.GCCGTAAAATAGG.CCC.A.ATAGATTA.AGATAATTGA.GGCCCATTAATCC.AGTAA.GA.ACC.CAAAACCA.CATAAACC.CTGCG.AAATTG.GCAG.G.CGGC.T.GCTGCACT.CGCCGGCG.GCAGAG.ATG.GG.GAAGA.AGAACA.AG.AGAAG.TCAAGACGA.GTCTGAGC.TCGA.ATTG.GAGCCAGAG.CTAACGAAAATAATCGATGG.AGACT.C.TGC.
JJ=   497  MV=                ATTTTGTTAGAATT.TTCA.TTTT.AATGTGTTTT.GG.T.GTTATCGAATA.G.TTG.TTACT.GTAAGAAA.AAAAT.GAATTTAGA.TTCACTTGCAATATATATACATT.TATATATA.ATGGCGCAAC.GATG.CTAAGGAAAGA.AG.ATTCTTC.ACCCAC.CTCCAAAG.TC.C.TTTACAGTGAGTAGAGAAGCTTTTTACAAACTATG.TTT.A.TGTA.ATAAACTCT.TTAG.AATG.G.TTA.AAACATTGCAA.ATTT.TTTGA.TA.GGAATATAAAT.ATA.TTCCTTAGTT.TT.TCACTAAAGAT.AAAG.T.T.AAAAAGTGAACA.AG.CTAA.AG.TTCACGAATATTGGTT.TTCATGAATTAATAATACGTT.G.ACAA.A.A.AAA.GAA.A.ATATAAACTTACGTTTTC.GCATTTGCAAATTGCAATGA.TAATTGTTTTTTT.TAA.T.ATACATTA.ACTTATCATA.GCAAAGGCTCCGT.TTGTT.GT.ATG.ATGACTCT.ATATATGT.AACTC.CATAGT.AACT.C.ACTG.T.CTCTTGAT.GTGACAAT.AAAAAG.AAG.AG.AGTAC.CTCTCT.GT.CTTTG.TTATATAAG.AAAACATC.AACT.TCTT.TGCTCTCTC.AACGCAACGCACTAATCTCT.TTCCA.C.CCA.
JJ=   498  MV=                ACATAAGGAAACTA.AACA.TGAG.CATAATCCGT.AG.T.GGCAACAACCA.C.ATC.ATGCA.CGTGGTTC.TTTTC.GCTCTCCTC.GTCTTCTTTGTCCTCTACATCTG.GTCTAAGA.TGTTCAAAAG.ATAA.AAAGACTCTCC.AA.ACCTACG.ATGAAT.CTTCATTT.CA.A.TCGGCGAAGAATGAAATCTAGAAATCCCCTTGCTC.AAG.T.TTAA.AAGATCATC.GAGA.GTTG.T.ACA.AACTGGAGTAA.GAAG.AATTC.GC.TTACTCTCTAG.AGA.TTATAGAACA.TA.ACATTTTCCCA.CTTT.T.A.GACTTTTAGTTT.TG.TGTT.CG.AACAAACTCTTTTGTC.GATAACCAAATCAATCTTAAC.C.ATTA.C.C.GGT.TTA.A.TTAGACTTTGGTTCAATA.TCAAATACTACTACTTCTTG.GTTGTATTAACAG.GGC.C.CAATGGCT.TTGCTTTCTA.CGAAATCTCTACA.ACCAA.TT.GGA.AGGTTTAA.TGTTTTAC.CCTGT.CTCCTC.CAAT.C.ATGT.C.GTTTCAAA.ATCCTCTA.ATTTCT.CAG.TC.CTAGC.GCTAAA.GC.TCTTC.CTGGGTTCG.AGTTGATT.TCTC.AGTC.ATCGATTGA.AATTTTCTCGGGAAAAAGGG.CCTCA.T.CGA.
JJ=   499  MV=                CCAAGCAAATCAAC.AACT.CCAT.TAAAGAACTC.GC.C.TCTGAAGCTGG.T.CAA.TGAGA.ACAAGGAG.AACAA.CATGGAGAT.GATGATGATGAATGTTAACAACA.ATGAGAAT.GGAGAGAGCA.AAGG.CGAGGAGGGTA.AG.AAGAAGA.AGAAGG.TGACAATC.GA.T.GAAGAGAACTTGAAAAATACGAGCATAAGGCAACT.GGA.G.AAGA.TGGTGAAGG.AACT.TTCT.A.TAA.AGACCAGTAAC.AGAA.CTGCG.TT.GCAGGTATTGC.CTG.GGAATAATAA.GA.CTGCAGAGTAG.CGAG.G.G.AGACTCAAATGT.GC.TTTG.TC.TTTCTTTTGTTGTTCT.TCTTGTTGTCTCAGACAGATA.A.ACAA.A.A.AGT.GTT.G.TTCCCTTTGGTTTGAATA.AAAAACACTCAATTTGGAAA.GAGATCTTTTGTT.TAA.A.TGTGTTGC.AATGTGTTGA.TTTTATTACAAAA.TAATA.AG.CTC.AAAATACT.CTTTTAAG.TTCTG.GTTCTT.GGAA.A.TTCC.C.AAATTGTT.TTT.AAAG.AGCTGT.TCT.AG.GGTTT.TCTCCG.AT.CATGG.CTCCTGAAT.CGACGGTG.AAAC.AAGC.TTCGACGAC.GGATATGGTGAATTCTTCTC.TAATG.G.AAG.
JJ=   500  MV=                GATGAATGTAATTA.GGGT.TTGC.TGAGAAAAAC.CG.A.ATTCGATATTC.G.AAG.ATCAA.AATTCGAA.AGAAA.ATAGAAAAA.TTCGTTTTGGTCAACAAAAACCC.TAATAAGG.AAAATAACAT.TTCA.TATGATCGAAA.AA.CCCAGAA.CTAGAT.CGATCAAC.AC.G.GAAACAGTAACCAAAAAACAGCGAAATCACAAGTA.AAT.T.AACG.CGAATTTCT.ACCT.TTGA.G.ATT.GAACAAAGAGA.TGAG.AAGCT.CG.AAGAACAAAGC.TCG.ATCTGGTAAT.AG.AAGACGGAGAC.TAGA.G.A.GGAAAATCTGCG.AC.AAGG.TC.AATGCCCGTTGACGCC.GTACAAATCCTGAAGAAGAAG.A.AAAC.T.G.CGT.TCC.T.TTTTTAAGTGTTTGGTCG.TGGGAATTACTTTATCCTGA.CTATGTTTCCCTT.CCT.T.TACGCTAA.ACATTATTTT.CAAAAAGATATGC.TTTTT.TA.TTT.TTATTTTT.TTCATATC.AACCA.ATCACG.TTAC.G.CAAT.T.TCATCCAA.CGAACCAA.AAAATA.AT..CG.ATCAT.TAAATG.TT.TTTTT.TTTTTTTTC.TTGC..........................................................
