# Supplementary material for: Multiple Alignment of Promoter Sequences from the Arabidopsis thaliana L. Genome
Source: Genes (Basel). 2021 Jan 21;12(2):135. doi: 10.3390/genes12020135 (PMC7909805; doi:10.3390/genes12020135)
Supplement: Supplementary file 1 [file genes-12-00135-s001.zip › Multi5.txt]

JJ=     1  MV=                TACGAAGAA.GATCCAATTT.G.TG.GATTAAACGGGAGAGAGGAGGTGAAAAA.GATGAGGT.TTAGGATCTGAGTTCATGCCGATGATGATG.ATCAGAGGGATGAAA.CCATAGTGAGTCGC.GACTTTGGC.TTTCT.GTAATGACCAGT.TG.GTCCAA.TCCTTGAAGACCTTGTACTT.TGA.TGATGCAGA.GGAG.GACGAAGATGATGATGATCCCT.TTGATGGTT.TTG.CTTTGCCTTTG.ATCTTCAACGTACTTTTAGCCGCCATTGATTCTGA.TCTCAGAACTCTCTCTCTCTCTC.TCTG.CT.TATCTCTGTGTCA.GAGTC.GATTTA.GCTGGAAGACA.AAAACCCTAAAGGGTTT.AAGC.AC.CTTTTTAAAGCCTC.TA.TGAAACACT.CT.GT.CT.AACTCAGAGG.GTCCTTTATTT..TTTATTAAAAGTATGTTTATCCAATAATGATTCTCTGGCTCG.CT.GGAA.A.AT.AGCT.G.TCA.T.T.A.TTTATA.T.T.TG.A.AGCATACA.T.AAA.TAAAAT.TTCTCTCT.CTTTGTTTA.TTCGTTAGGTCTCAAAGGC.TCTCTCTGTCT.CTTTCTCAAA.AATCATCTGCAGGA.AGTGA.AT.C.G.T.CAAAAC.CGAG.TTTGGAGG.ATC.T
JJ=     2  MV=                TCTCAATCT.CTCTCCTATC.T.CT.CTTCTATTTTATTATTATTTTATATTTT.TTAGTTAA.TGAGAAACTATGTGAGAGACTACTGATGGA.GATGGTTTTAGATGA.TAAGTAGATGGTCA.AGATAATAC.ATCCC.AGTCCTTTTTTA.TT.TATTTG.TTGAAGTAATTTAGATATTC.AAT.TGATAATTT.GGAT.GTCTCTATAAGAAACAAAAATT.TACCTAGAA.ATG.ACATGCCCTAA.AATGTTTCAAATTACGTAAATTATCTGTATGAGAG.ATCGTACATTTTGTACTATTTTG.TACC.AT.TCTGAAACCGCTT.ACTGC.TCCCAT.TTACTATTAAA.ATTAAACATTCTAATTA.CTAC.TT.AACTTCACCAAAAT.CG.ACCTATAAT.TT.TT.AA.CGATGATGTC.TTTGTCTTATA..TAAATACTTAAACAGACACACATGCATGTCTCGTCTATATTC.AT.TGAC.T.CA.CTTG.G.AAC.T.A.T.ATATGA.G.T.CA.T.GCCAATCA.C.TAG.CAGCTC.TGAAACTT.TTGCGAGCT.TCTTCAATGACTGGCTCTG.CCGTCACAGGC.AATTCGTCCA.ACAACTTGCACACC.TTGCT.GA.T.G.A.AACAAC.CATT.GTAACTCC.AAT.A
JJ=     3  MV=                GATAAAGAT.CAAAGACAAG.A.GA.CTTAAGACTTGTTTCGAAGATTTCTGCT.TTTGGGAG.AGTATGCTTTGGCATTGGGGTGAGACGAAC.TCTACCAACAATTCT.TCCACCACCACCAC.TTCATCACC.GCCGC.ATAAAACCGCTC.TC.CCTTCC.CTGTGAATTCTTTTGGCTTT.CTG.GTTTGGTAC.AAAT.TACTCTGCCTTTCGCCAACCAA.ATGTGGGTT.GGA.TATGTTCTTTT.GTTTTTTTATTATCAGCTTGAAACCTGTATACGAA.TCCCAGAAACAATGTAATCATGA.GGGG.AT.AAAGGAATGAAAG.ACAAA.TAAAGA.ATTTACAGGAA.GATGAAGCTTTGCATTC.AAAT.TT.TAAAACTAGAGGGC.TT.TTGTTATTC.CG.TT.GG.ACATAAAAGT.CAACTTTATTT..ATCCTTGAGAACCGGAACCGAACCGAACCGATAAAATTGATT.TT.AGTG.A.GG.AGAA.C.CAT.A.G.T.TTTTTA.G.C.CG.C.ATTCCATT.C.CAA.AAGATG.GCATAGTA.AATCCAGAG.AACGTCTCTTCTTCTTCTT.CACTTGCCGGA.GAAGATGGAT.TTGTTGTTCTGTTT.CCGAC.CG.A.A.T.CAGACT.TGTC.GGGGAATT.TCA.G
JJ=     4  MV=                AAAATCCAA.AAATCTTCTC.T.TC.TTCAATGCAAATTTCTCTAAACTCTGTT.CATCATCG.TCGCCAAAATCAAAATGGAACTTTAATACT.CCTGGATTCGCCAAT.GGCTACTGGATCAA.AAAGATTAA.TACAA.TGTGGATTCCGA.TT.CGCTTC.CTTTATTGCTTTCTTAATCA.TCC.TCTTAACTC.ATCA.ATCAAATTGACTATTAATGGAT.AAAATCAAA.GTC.ATCTCGATCAA.CGGTCAAGATCCCTTTAATCTCTGAGTTTCTCGAA.CCCTTTTGATACGTACAGCTGAG.GCCC.AA.GTACAGTCCAAAA.ATATA.GGCCCA.TTACTGAAGAA.CCATAGTTAATTAATAA.ATTG.TT.TAGTCGACAATAAG.AC.AGTGAACGG.GT.TT.TA.CCGGTAGCCG.GTGAAGTTGGT..CAGAGAAGGGATTAATGTCCCGGCAACGTCGTAACTCAACCG.CT.TTAA.T.TT.GATT.T.TTC.T.T.A.AATATA.A.A.CC.G.ATACTCTT.C.ATC.GCTCAA.CCATCACC.AAAAAAGAA.AGCAATTTGTCTTCAAAAC.ATATTTCTCTC.TCTAAAACCT.CTTTTTCATAAAAG.GTTGC.GT.C.A.T.CTATAC.GAAT.CCATACGT.CTC.T
JJ=     5  MV=                GGAGCGTCA.GGATTCGCTT.T.GC.AGATTGAAACAGCACATCGTAATGCAAG.TTCGAGAC.TTCCTCTCTCAATATAGTTCTCTTCACAGT.AACGAAGAAGCTCGT.TAATCTTTTTTGAC.ATTCTCTCA.AGCAT.GAATGATCTCTT.AC.GGTTAC.GGCTCAAGTAACTCAGTATT.AGA.AACTCACTC.CAAA.GTTAAGTAATGGTGTTCGTTGT.TTACTTTCC.TTT.TTTTTTTAACC.GAGAAAAGGAAAGTTCTGCATTTTTTTGTACCCTA.AAAAAAGGAAATTTACACAAAGG.TAAA.CCATACCGGTTCCTTA.AGACG.CAAGGA.TCACATAATGC.TAAACCAAACCGGTTTA.TTAA.GC.AGAACCAAATAATT.CA.GGATCGGTTTGT.AA.TC.TGAAGCTGTT.CACACTTATGT..GTTTTAACCAATAAAACATATACACGTGTCAAAACACTTGCA.TC.GTCA.T.CG.AGCT.T.CGT.C.T.A.CACAAT.C.G.AG.G.AAGAAGCA.A.AAG.GAAGAC.GAAGAGAG.ATTCGATTT.CTCTGGATTTTTCAAAAAT.GTTTCTCCAAT.CGCAAAAACT.ATGGACGATGCTTC.TAATT.CT.A.G.C.GATTTG.GTCA.CCAATTTC.ACA.T
JJ=     6  MV=                TTTCATAAC.AAATCTATAG.A.AT.TTATTCGAAATACATGATTGGAATAACT.CATCTTGC.AAAGAAAATCATAATATCTACCAACAATCA.CACTACAATTAATTA.AAGATTGATTTACT.TCTAACTGT.TTTGG.AAATGCAAAAAC.TA.AAAATT.TAAGAATTTTATTTTATATG.TTC.ATACAACAA.CTCA.AAATCATGTTATTTTGATGAAT.ATCTACAAA.CTA.TTAAAGCTACA.TGATTGAGTAACTTATCTAGGAAATAAAAATCATC.ATACAGTATATGCTTCCCAAATT.ATCA.CA.ATAAATAATTAAA.TTAAA.AATATA.TCTAGTACCTC.ATTAGATAATAGTAAAC.CATA.TC.TATGAGAATATAAT.TC.TATTATGTG.GA.AT.AT.CACCTAAATT.TTATTCTATAT..GTGACATTTTACCATAATAATTATTGTCACCTTCTATACAAA.CT.TATA.C.AC.ACAT.C.TTC.C.TAT.ATAAAT.A.C.AC.A.TAACCAAC.C.AAG.CAATCA.ACATCAAC.ATTCACAAT.TCACAAAAAATACTTGTTG.AGTTATTAAAG.ATAAATCTCT.GAGTAAAGAAAAAA.AATGA.TG.A.A.C.ACAAAA.ATTG.TAGCCTTG.TAA.A
JJ=     7  MV=                ACTAATAAA.TGAAAATCAA.C.CA.AATTATTGGTTCATCCCCACGGGCCACG.GGTCATAT.TATCTATATGTCATTATGTATTCATACATA.CATACATACATATTT.CTTGTTTTATGATA.TGTTTTTGT.ACATA.TTATAGTTTGTA.TA.TATGAT.ATGTTTTTGTACATATTATA.GTT.TGTATATAT.GTGT.GTTTCTATAAGTACAATATAAA.AAATCACTT.ATA.GTCTATCCCCG.AAGATATTCAGTTGAAATATTTGCTATATTGCTGG.CATTTTTTATAAGAATTTTATCT.AGAA.CG.CAAGAGAACAAAA.AAAGA.AAAAAA.TTAGAAAAAAA.ATGAGTTATAAAGGATG.AGGA.TA.AGGTAATAGTATTA.TG.CACAGCGCG.GA.GT.AT.CACATGCAAG.TAGTGAGATTA..AGAGACAACAAAGAGACTGTTTGATCAATCCTTGTCTGAGAG.TT.ACTC.T.CT.CTTT.A.GTA.T.T.T.ATAAAC.C.T.AT.C.TTGAACCA.A.AAA.CAATCA.AATCAAAC.TCAAAATTT.AGTTTTAAACTCTCTGTTT.CTTTCTTATTT.TTTCTTCATT.TTTAGTTGCTGTGA.AGATG.GG.G.A.A.TTGTTC.GCAA.AGAGCAGT.ATT.G
JJ=     8  MV=                TTTATTTTC.ATGTCATATT.C.GG.AAGCTTCAGATATTTTATCAAATAATGC.ATCCAAAT.AATTTTGAGCCACTAGTCAAATATCTTCTT.CGTCTTCTTCTTGCT.TAATATATATTTTA.GTGAATCTA.TTATT.GATACCACACAC.AC.ATCTTT.GATATTTCACAAAAGGTATC.TAT.CGGAGCCGT.ACAT.ATATTTTACGAAAATGTGGATA.AGAGCGAGA.TTT.GGATTGGTATT.GGTAAGGCAAATTAAATGCGACACACTTCCACATT.CATGATTCCACAAATTCTAATGG.ATTT.GA.ACAAATATGGGAC.CAATT.TTTATT.TGTTTCAACTC.CTAAATGTGGGACCAAT.TAAC.AA.GGTTGATGTATTCT.TC.TTGTTCTTC.CT.CG.TT.CATTAATAGT.TTGATTGAGCA..TGCACGCTTCTCTCAACCCACCAGTCCAAGTCAAACCTCCTC.AA.GCCA.T.CC.CCTA.A.TCC.T.A.T.ATATCA.G.T.TT.C.TTCTCGCA.A.ACC.ACCTCA.CAATCTAT.CAACAGTTT.TAAAAAAAGACATAACTCA.ACCAATCTCAC.TTTGAAAAAG.ACATGAACAAAACC.CGCCT.TC.G.T.G.CTCTCT.CCCC.ACCTTCCG.GAT.T
JJ=     9  MV=                AAGTGTAAT.CGAGTTTGTT.A.TT.AGTTTATAATGGTTACACACATTCTATC.TCAATTGT.ATTATATAGTCTGTAACGGCTATATCTACT.AGACTTCTTTTGGTT.TCTTATAAATGAAT.CTGAATATT.ATCTT.TGGATAAAGTTT.CC.TATATT.CCAATGTATATCTATATCCC.TCT.TAAATTGTT.ACAT.TTTACGCCGTACCTTTATAATT.GGGCCTATT.GTA.AATTTAAACCG.GTTTAGCTGGTTCACTTTACTGAATTTACATTTTC.TGAAAATAAGGATTTGAGCCGAA.CCTA.CA.ACAAAAAAATGAA.AATTT.GACCCG.GTTTATTTTGG.TTTACTCATCTGAAATT.ACCT.TT.TATGAAAAGGAGTC.GA.CAAATAATT.TA.CT.TA.TTTTCTTCGG.TTAAGGAAAAT..AACTATTTCCTTCTTAAAAAAGGAATGGTTGATCTCACCGAC.TC.TAGC.T.AG.GGCT.T.ATA.A.A.T.ACAAAG.A.C.GC.A.TAGGGTTT.C.ACA.ACTTCA.TCACCTTA.ACACAATTT.GTTCGCTCTCTAAATTCTT.AAATCTTTCAT.CAAATTTGCT.TCACAGTGAAAAAC.CTCCT.CC.A.C.A.AGGAAC.ACAC.AATGTCTT.CAT.T
JJ=    10  MV=                ATTTTCTCT.TTTGACCTTT.G.CT.TCTTACATGTCAGTATGTCACATATGTA.AGATCTCC.TTTGCCCAAAAAAAAATAAAAATGTAAGAC.CTTTATCTATAAACC.CCAATCTGAATTTA.GTTCCATTT.CAAAT.TTTCACTAAAAT.GC.TATTAA.AAAGGATTCTATGTATTTCA.ATT.ATCAAATCA.TCGT.CTTTATCTAAAACCTATTTTTA.CTTTCATGC.AAA.TTAGTAGTTCA.AAAAAAATCAAAAAGTAGACACAGCAATTAAATGC.CTAGACGACATTGGGCTGGCCAC.TTAG.CT.TGCACGGCACATA.AACGA.AACTCA.ACAAGATCCGA.TAATTATGCTTGCACAA.CTTT.GT.ATTTCAATTTAATT.TT.AAGGACCTT.AC.TA.TA.TACTTAAGAA.TTAATCCTAGT..CAGATATGCCACGTGGACAAAAACCCATAAGTGCCCTCACAA.TC.TATC.A.AT.CTCT.A.CGT.A.T.A.TAAACC.C.T.CA.C.TAGTAGTA.C.TCA.AAAACA.CACCTCTT.TGGCTTCTC.TATTCAACACTCAACAGTC.AACAGCTTCAC.CTTGAGATGG.TTATGATTCATATC.TTCCT.CA.C.C.G.TGATGG.TGGT.TGGAGGCG.TCG.A
JJ=    11  MV=                TGGCGAGAC.GGGGGATTAG.G.GA.TTTGAGGAACGGTAGAGAACTGCACCAA.TTGTGAGC.TCATGCTTTTGTTCTGCAAAAATCAATCCT.TTAGACAATTCCTTC.TTCGAAGTATATAC.TTTATCCAC.AATGT.CTGGACTTGATT.GA.ATTGAC.AGTGACGTGAGCTTATTCCG.GAG.AAGAAGGTG.AAGT.GAGTCACTCTTCTCAGGTGAAT.TAAGACCAA.GTC.GTAATAGACGG.GCCAACTTTGGTCAATCAAACCGTAGAAAGACCGC.CATTAATAGAAAAATGATGAATC..TTT.TA.GCTTGC.ATCATC.ATCTT.AGAGGT.AACAGTGCCAC.TTGACTTTGACATTTCT.AACA.A..TATTTGGACTTTTC.TC.TTGAGAATT.TA.AT.CA.TCACCACAAC.ATTACAGAATC..ACTTAACGTAACTCAAGACCCTACCATTGTTAATTGTTACAT.TC.AATG.C.TG.AGAT.C.TTT.G.C.T.ATTAAT.A.G.AT.C.GGTTGTGT.T.TGT.GTTGTT.TCAGGACA.TATTAAGAA.CACAAAAGCTAGCTACACC.AAATTGGGACT.GTTCTTGAGA.AGCTGGTACTGAAG.CTATG.AG.A.C.T.TCATGA.GAGC.TCGAGTCC.TTT.T
JJ=    12  MV=                TTTCACCAA.AGACTCGGCT.C.AT.TAAACTTAGCGAAAAGAATGATCGAAAC.CACATCAA.CGGTATTAAAAACTTGGGAGATCATCGCTA.TGAGCCTATGATGAT.GGCCTAAGTTTGTG.GTTTTCTAC.CCGAT.CAACTCCATGAA.CA.AGACTG.CAACACTCTCTTTAAATTCT.ATT.CTCTACCTT.TAAT.ACCTGATTTCTATAACTT.TCA.AACAAACTG.ATA.TATTCATTGTA.CACGAGTCTTTTCTGGTTGAATATATTTTTACATT.CATTCAAATAAGAAAAATGTCTC.ATCG.TA.CAGATGCGATCAT.CTGGT.TTCTGA.AAAGAAGAGAG.AGACTAGAATATGGAAA.AATT.CA.AATTCAAGCCCAAT.AA.ACCCTGAAC.AA.AA.TT.TAAAGCCTGG.CCCTTGTCTGA..CCATCTGGGCCTTCTTTTGATTTCAATTTTGGGAAATTCAGA.TT.GCGT.C.GA.CGCA.T.TTC.T.T.T.TGAGGG.A.T.GG.A.TCTGCTTT.C.TCG.TCGGCG.GCTAATCA.AATTCTTCC.AGAGGGTTTTGAAAGAAAT.TTCTCGAGATG.GGTCAAGCTC.AAAGTGACGAGAAC.TCAAT.TC.C.G.A.CGACGA.CGAC.AACGAACA.CTC.C
JJ=    13  MV=                TATCCACCC.ACTTTTGGTT.T.TA.TCAGGGAAAAGTCTAACCAGTGTATTCA.AAATTACT.CACCGACCAGCTTCCTAATTT.TAGTAACT.CCTCATTAACTTTCT.TAACTTTTTCCATA.CCTTTTCCT.GTATT.TTATTTTCTTCT.TT.ACAGTA.TAGAAAAGAAAATCCGATTC.CAT.TTGAAATGG.TAAT.GTAAATTATTTCGTCACAAATT.GTATATTTG.TAT.TATATCAGAAG.ACACTTTTTCCTTTGTCTTTTAATTTTCTTGGTGA.AACTTAACTAGAAGAAATACAAA.AATT.AT.ATTATTAAAACGT.GTAAC.ATATTT.TCAACAAAAAG.ACAGCTGATAATTTATT.GATT.TA.GACTTTATAATTTC.CA.TCATTCGGA.CC.CA.CT.TACAGACTCA.ATTCACTGTAT..TTATAGATATTATCATAAAAATGTTATAATTTTTTATATGTA.AT.ATAT.C.TA.CACT.T.AAT.T.C.T.ATATAT.A.A.AT.G.TGTGTAAG.A.AGA.AAATCA.CAACAATA.TTATTGTAC.GGTCTCTCTCTCATTTTTG.TTAATTCTTTC.TCACTTGATT.TGAGAGAAAATGGA.AGAAA.TG.A.G.G.AACAAA.GTAG.ACGAGAAC.GGA.A
JJ=    14  MV=                AAATATTTA.AACTTCATAA.A.AC.ATTATTAATATTTAAATTTATAAAAAGT.TTATTATA.TCAAAAAAATTAACATCATTATATAACATA.TAGAGTTTAAAAAAT.CTCAAAACAATTTC.GTCCTATTT.TGTGA.TTCGAAATTTTA.AG.AATGAA.CATATATTAACCAATAGGCG.AAA.AATGTGTGG.GTTC.AATGTCCCGTAACGACTAAAAT.ATTTTGACA.ATG.ATTCATAAAGA.TATTATAAATAAGATCAATATTAATAAAATAAATA.GTTTTTATTGTAGACGGGTTTGG.CAGG.AC.GTTACTTAGTAAC.AATTG.CAAACT.ATAAAATAATT.TACAAATTTTTATATAT.ATTA.AT.TGTTAAAAATGAGT.TG.TCGGGTTAA.AA.TC.TA.GTTATAGACC.GAATTTCTTGA..GCAGTTTTCATGAAACTCAAAACGAAATTTAACATAATGTGG.GA.CCAA.T.TT.CAGG.A.TCA.C.A.T.CTATAT.A.T.AT.G.TATATATA.T.TCA.GGCAAG.ACATATCG.TACAAGTTG.AAGTCTCAGTGCCATACAATAATATCAACAT.CTTCGTAGTC.TCTCTAATGGCGTC.GCTTC.AG.T.G.T.TCATTC.CATT.TTCTGGGC.ACA.A
JJ=    15  MV=                ATTCGAGCT.CACGGTACGA.G.AT.CATTGCAGCGGAGTATCTCAGCGGAAAC.AGTGTGTT.GGCAGAACCGCCGTGGTTGCAGTACATGAG.AGAATGGGGACCAAA.GGTTGTGTACGATT.CAAGAGAGG.AGATA.GAGAGATTGGTG.AA.TCGATT.TCCGAGGACGGTTAGGGTTT.CGC.TTGCCACAG.TGCT.TAGAAAACTTCCGGTGGAATTA.TCCGGCGAG.GAA.GGTCCTACAGG.ACCAAAGGAGAAGAACAATTGGTATGGCGATGAAA.GATGTTGAAATTCTCACTGTTGG.GAAA.CA.GATGTGGTGAGAT.TACCA.TCGGAG.CCCTAACTGTG.TAACTTGTAAAGGAAGA.TGAA.GC.TTTGATTGCGCAAG.AG.ATTAATTAC.AC.AA.TT.AGCGTAGGAT.TAACGTAAAAC..TTGTCGTTAGAAGTGTATACAAGTGGGTCCCATCATGTATTT.AA.TTAA.A.AT.AATA.A.AGT.T.A.T.ATAGAC.G.A.AC.A.AACCTCCA.C.CAA.ACGCAA.CGCACACA.TTCGTGTAC.CGTTTCCGATTTTTCGTTC.CTCCAATTTCA.TTCTCTCTCT.CTTTAAGAAAAATT.CCTTG.TT.T.T.T.GATCCG.AGAA.TCGAAGTC.GCC.C
JJ=    16  MV=                TTTATGTTT.TACTTGTAAC.T.GG.TTCTAGAAATATATATTCTATAATGAAG.GAAATCTT.ATAGAAATTTTTAAAATGTTACCAAATTAG.GAAAATCTCTCTATA.AATTGATAAATATT.AATTTATCG.ATAAA.TTAATACCTCTC.TA.AATTAA.TAAAATTTCGCAGTCCCAAC.ATT.ACTAATTTA.TAGA.GGTTTTACTGTAATTCGTAAAT.TTTGAGAGT.AGT.TTTTAACCAAC.TTACACCACCAATTTATTAGAGTACATATTTTGAT.TTTCGATATGCAATCTTGTTACC.AACT.AA.GTTGTTAATTAGG.ACCAT.ATACTC.TTAGAAATTGC.CAGCTAATTTGAACAAT.GACC.AT.TTAAGTGTTTTCAA.AT.AATCAAATC.AT.AT.CC.ATATAAAAAT.AATTAGTCAAC..TAATCCCCTATTAAGAAAAATCAACAATTAAAACATTCTCAT.TT.CCTC.C.TA.ATGA.A.TAC.C.C.T.ATAAAT.A.C.CC.A.CTAAAAAC.T.TAC.ATTTCT.CCCACCAA.TCTCAA.AG.CAAATTAAATACACTACTA.CTTCTTGAGCT.TTTAAACTAC.ACAAACAAATGGCT.CCAAG.AA.C.C.C.CCCTTG.CACT.CTTCGTTT.CTC.T
JJ=    17  MV=                CAAAAACTT.TTCACCGTTT.T.CA.GCTTCAGCTTTTCACCATCTTGCCGTTT.TCCTCTCT.ATCGGTGCTTTTTTCATCTTCTACCTTAGC.TCGTAAGCCTCAGAT.CCACGAGCCACGAG.GACCACGAC.CCATT.TTTTTTTTTTTG.CT.TCGCAT.TACTTATTTCACAATATTTC.ATT.TAATTAATT.AAAG.AGCTACTAGTAACTAAAAAATG.ACTTTTTAA.AAC.GTTAATGACTA.GGGTTCTTTTGATCAACTATTTAATATTGTGATTA.ACCGTATTATTGTAATGTTGGTT.CTGG.TA.ACCGTTAATAATT.GTGTC.AGAAAA.TGTCTCTTTTT.TTTTAAATTCTAATTTG.TTTT.TA.CTAAAAAACAAACT.GA.AAAAGAAAC.CG.AA.AG.GTAAAATTAA.TCGAGGTTAAT..GCCACCATTTGAAAATGATTATTTAACTTTTTTTTGTTGTCG.GT.TATA.A.TT.TTGT.T.TTT.C.C.G.ATAAAT.A.T.GA.G.AAAATTGA.G.AGT.ACAGTG.AAGTAGTA.TAGTGTAGT.GGGAAAGTCTGGAAACAGC.TGTATCTAACT.TTTTCCCTTT.TCTCTATGATTCTG.TTGTG.AA.T.A.A.TGCAGA.GCCG.CCGTGAGC.TCA.G
JJ=    18  MV=                GCCTTCCTC.ATCCTCTCCA.C.GT.GGCTTCCATTCCACGTCATCTTTTTCTT.CCCCACGT.GGCTTCCTCTCGTTGGTCCCACAAAGAATC.ACCCTTCTTCAACAA.TCACCATCGTTGCT.CCCTAATTC.CATCA.CTTCCCTTCTCT.AA.CCAAAA.CATTTATTTCTTAATTACTA.TAG.TAACACACA.AAAA.TGGTCGGTAGAAAAATTTGTAT.TTCCCAATA.CAC.GTAATATTATT.ACTTCGTCGTCAAGCATTATCACTGTTTATTACTA.GTGCTCAACCGTCACAAACCCCA.TTAG.CT.TTTTAAAATAAAA.AATTA.CTACAA.CTCTAAGCAAT.CATACTCACAAAATACT.CTGT.TA.TTATTATTTAAAAT.AA.ATATCAGAA.GC.TC.AT.GATTATTATA.ATTATATTATA..TGAGTAAAATAAAATATCGTCGAGTGGAAAAATATTCAACGC.CA.CATG.G.GA.TCTC.T.TCT.T.C.T.ATATAA.A.G.CA.T.TGTAACCT.C.CAA.ACAAAT.ATTCATTC.CAAATTCAA.AACCATTTCCAATACAACT.TCCATTGATTC.TCTCTCTCTC.TCTCTCTACTAAAA.CTTTC.AA.A.T.T.CTCTTA.CTTT.CAATACTT.ATT.A
JJ=    19  MV=                AATAGACCA.TTGTATAAGG.A.AA.TGAACTATGTCGACTATATTTAATATTT.GGGCCTAG.TATAATATTACTACACTTAATCAAAGTTAA.GGCATTTATAACTGT.AGAACAAGATGGGC.CTAAGGCCA.CGGTT.TTCTACTTAACT.AG.GCACAC.ATATGACATATCCCATAGTA.AAA.AAGCTTACA.TAAT.AAGGCCCACATCTGAAATCTGA.TTCTCCACT.GTA.AAAATAAAATC.CTCTTAAGCTCTCGATCGATGGTTCTGCAATCTCA.CAAACCAGAAACAAAGAGTCCAG.GCTC.TT.GCAACCAACCGCG.GAACT.TGTTGA.AAGGCGACGAG.GAGAGAGAATTTCAAAT.CTCT.CC.AGATCAAAGTGAAA.CA.CAAGTACAA.CA.AG.TA.ACCGACAAAG.TGAAGCGCAAG..TACTTGTTTCTTTCCTTTTCCTTTAATATTTGTTAATTTGAG.AA.AAGT.A.AA.AACC.A.TAA.A.A.T.ATATAT.A.G.TT.T.CTGTCCGA.A.TCG.GCCTAT.CTTCACAA.AATCTCGAT.TCCAATCAAGAATTTATGG.CAAGAAAGGTC.GATCAATCAA.TCAGATGATTATGG.ATCTA.GA.G.A.T.CTCTAA.ATTT.GTGTTGTT.GTG.A
JJ=    20  MV=                ATCTCAAGC.AATGCATCAA.T.GT.TTTCATCAAGAGAAGGCTCCGTTGTTTC.ATACTGCC.TTGAAGATGTATCGCTTGTGTTCTGACTGC.TAGCCATATTTTGTT.GTCTAGAATTTGTC.ATGGCAGGG.ACATC.AGTCTTGAGAAT.AA.GATGAG.TGAATCCTTTGACTAGTGGA.GCC.GCCAAAAGA.AGAT.TTTAAAATGTTAAGCATAAATC.ATATTCCTT.AAA.TGTTAAGTGAA.TCCTTTGACTAGTATAGTATAGTGTCTGGTTTTTC.ATTAGACTTTCTGAGATGAGAGG.TATT.TC.TATTAAAACTTAA.GTTGA.AGGTTT.TAAAATGAATC.AGCCAAAACTGCAGGGT.TTGT.TT.CATTAAAATCCCAA.AA.TTGTTTCGT.AT.AC.AT.CATATTACCC.ACTGAGGACTC..TGCTCTTTGTGGAAATGCTAAATTAGCCCCAAACCTTTTTCT.AA.GTCC.C.AC.TTTG.A.ATT.C.T.A.ATAAGA.A.C.GA.A.CAGATCGC.G.GGA.AATCCA.AAATGATT.TGAAACCTT.TTCACCTGAATTTCTGTGA.AATCCAAAATT.CTCTCTCTAT.CAGTAGAGAATCGC.CATGG..A.T.G.A.AGAGCT.TCTG.CTCACTAG.AAT.C
JJ=    21  MV=                CTTGATGTT.AGACACGTGG.T.GA.CTCACGTTATCTTGATATTGGATATTCA.TCTACTCA.AGGCATATATTATGCAACCGCCATTACTGC.ATAGATATTTACTTT.TTTCTAAAAAGAAC.CAATACACA.ATTCT.TACATGGATTCG.AA.GTAATT.TTAATATAGCTATAAATTCT.TGA.AAATCGATC.GGAT.GAGTTTTTATTGTATTCGTTAT.TGATATATT.ACT.GATAATATATT.TTTTGACAACAATAAAAAGTCATAAATAATTGTCA.CCGGAAAAAAAGGTTTAAGATCT.TCCT.AT.TGCCTGTCATCCT.ACTTC.ACTTCT.TGACCAAGCAA.CGTTAGGGTAATAAATC.CTCA.AA.CTATTCACCTCCAC.AA.AAAATTAGC.CA.TG.TC.AATCGTCAAT.GGTATGTTATT..TTCCACGTGTTAGTGTAATGCTTAGATTTAGGATTTTACTAA.AA.TATA.C.AC.TTTC.T.AAT.T.A.T.ATAAAT.A.C.CA.T.TATAATGC.A.TAT.CAAATC.CCTTCAAG.TATTCTACA.AGCTTACAATCTTAATTAA.TTAAGACATTT.CACAGAACAA.CCAAGAAGATGTCG.TCGAG.CC.A.G.C.AGTTGA.GCCA.CAGCGCCG.GAG.A
JJ=    22  MV=                AGTGTTGGA.GTGGATGGAA.C.CT.GGGAACAAGTGGACCTTGGAATGTCTGT.AGACAAAT.TTGTTTACCCACTTGTGTGCTCTTATGTTC.CAAGTTTAGTGCATT.TTTGATTAGTATAT.TCTACAAAA.CCTGT.AATCTGTTTCTT.GC.ATATTT.ATACCCTTGTTTTTTCTCTT.TTA.TCATGTTGA.TTGA.ACAAGATTATTAACTCTCCACA.ACTAGGATT.CTC.TTATTGCTCTG.ATCATGTCAGTATCTGTATAAAAGTGTCCAAGCCA.TTGTGTTCCTTTTTAACAGAGAA.CGCA.AC.TACCGACTTCTCA.CAACA.TATCAA.ATGCCAAATGT.GAACTAATGTAACCAAA.CAAT.GT.TTTTTGGATAATTC.AC.ATTGCACAA.AT.GC.TT.GTATCTGTAG.TTTCCAATTTT..CTTAAAGGGTGTTTTGGACATTTCGATCTTTTTTTTTGATAT.GG.TAAA.T.AA.AATT.A.CAA.A.C.A.ATTATA.T.T.TT.T.CCGAGAAA.G.CCA.TTGTTT.CAGTTGAT.GATGGTGAT.GATATCTCTTCACTTCTCT.ACTCCGCCGCT.AGCTTTTCTC.AAATCTGATTCCAA.TTCCA.GA.T.T.T.CTCAAG.AACC.CTAATCCT.AAT.T
JJ=    23  MV=                TTACATCCA.TTAGTTTCCT.G.GA.AAAGAAAGAAGAACCAGATTAAATGAAT.AGTTTCCT.CGTGAAGGATCTTAAATGCTTTTCCAAAAA.GTACGGTGGCGAGTT.TCTCCGGTTCTCGC.CTCGGTTCC.AATCT.TGGCAAGAACGA.GT.CATGTG.GATAATTGAAGCTCTCCCTT.GCA.GCACAAAGT.TCCC.TGAACAGAACAACTCATGTTTT.CCATTGTGT.GGC.CTATATACTAT.GAGAGTGTTATTAGTAATACCTAAAAGAACGAAAT.ATCTTTCACCTTTCGAACCCCTG.AACA.TT.TCACTCGCACACT.ATTCT.GCTAAT.TTACCATTCAA.AAGTCAAAACCTCTGAA.GTTG.TT.GTGGTTACAAATCT.GC.TGCTCGATT.TG.GA.TT.CAAAACAGGC.CCATTAATAAA..TTGAATAAAAGGGCTTCAAGGCCCAATATCTCAAAACCTAGT.CC.ATTA.A.GG.ATCA.A.GCT.A.T.T.TTAGGA.G.G.TG.G.AAGAGGTT.T.TAG.GGTTTT.AATTCATC.GCAGAAACT.TGACTTTTGAGAGAGAGAG.AGAAGAAATGG.ATTCATACTC.TTCGCCGCCGATGG.GAGGT.TC.A.G.G.TAGTTC.GGTT.TCGCCCGA.AGT.A
JJ=    24  MV=                ATGACTTGT.TCTTTAGTGT.G.AA.GTAAACGCCAAGACATTTTCAACTATAT.CTTGTTCC.TAAATTCTAATTTTGCAATACTAAAAAACA.AGCACCACGAAAAAC.TTAACAACTTCTCA.TCATTTTTG.TCATT.TAGTGGAATTTT.CC.GTCGGC.AATGTGTTACATTTTAAAAT.AAA.TGATTATAT.AATA.TGGTGGAACCATCACATAGTAA.TGTATCAAC.TAT.GGAACTAGATC.TTCTTGATTATGATTTATACTATTAGTTTTGTAAG.ACCAATTTATAAATGTTTTATTT.ATAT.GA.AAATGAAGTTTGT.TTAAA.AAATAG.CAAAAAAATCT.AAGCAATGTATATGTTG.AAAT.TG.ATTTAATCATCATA.AC.GTGGTTAGT.TT.CA.TC.TTAGTCAGTA.ATCTAGTCACC..ATCCGTTTAAGTGACAACAACCAACAGTTGCAATCTTTCATG.AA.ACAT.A.TG.TGTT.C.TTT.C.T.T.TATAAA.A.A.GC.T.GAGGGTTC.G.TCA.TGACAT.GGACCAAC.TCATATAAC.TAAAGCAACAAACATCTCT.TGATCATGGTT.CGGGCCGAGA.TCGAAACCGGAGCT.CCTTT.CC.G.T.T.CTGTTA.AAGA.GGCTGTTA.CTC.T
JJ=    25  MV=                TTTTTCAGT.TATTTTATTA.T.CA.AAAAGGAAAGAGAGGATAATGTAATGTT.GTAATCTT.ATATATATATATCCGAATCAGGGCGTCATT.TCAGTTTACTAAATC.ATTTTTATTTATCT.AATTTATGA.ACCAT.AGATGCGTTAAA.AC.GTCTAC.TTAACCTTTTGTAAACTTGA.GTG.AATTGATGA.ATGG.AGTAAAATTTCAAGTTTCATCG.CATTCGTTT.GTG.TTATTAAGTTT.TGTGCTGAGAGCAAATCTTCTTTTAGCCAAACAAT.GGGTGTTGTGGATTTCTAGACTT.GATT.TT.ATTTTCTAGCAAA.CTAAA.TAAAGT.TTTGGGCCCAA.TGGGCCTGACTCATTGA.ACAA.CA.AACTAGCCGTTGGT.CC.GTGTTTGTG.CA.TA.GC.TCGGAGACGA.GAGGTTGTACG..TGTACGGAAAGTAACAGTACGGAGATTAGTCATGAAAAACAA.TA.AACA.T.GG.TGCT.T.TTA.T.G.T.TTTATA.T.A.CT.C.CAAAAAGG.G.GTC.TGCGTG.ACAGTGAG.ATAGACAGA.GAGAGAAGAAAAAGAAGCG.AGTGAGCAAAG.TTTCTCAAAA.ATGACGAATCTGTT.TCTAG.GG.T.T.T.TTGGTG.ATTT.CGTTTTGC.TTA.C
JJ=    26  MV=                TTGCGACGG.TGGAAGATGC.C.GC.GGTGGAACTCATCACCGAAGAAATTGAT.TAGAAATG.AAATCTCCTCTACAACTATATTCCGAATCG.AATGGACGGCATGAG.TCGTTTTGGGAAGA.ACAGATCCT.ACGCG.AATGAGGGGAAG.AA.TGTTAG.GTTAGGCTTATGAAACATAT.CTA.CTTGGGGAA.GATG.TATAGATCTTTTAGATGAAGAA.GCAAAACTC.TCG.ACAAGGAAAAA.AGAAAGACGACTTTGACAAATGCTGTTATCATGGG.AGGGAAAAATAAAATAATAATAA.GCCA.AT.TTTTATGTTATTT.TTTAA.AGGGCA.ATTTGGGTAAA.GAATAAAAAACGGAAG..TTTT.CG.AACAAACCCGGCAA..A.TGCGGTTAA.AC.TG.CC.ACGTGGATTA.CACGTCATTAA..TAATTAACCCACTCGAATACAGTCAAATAACCCACCTGTCAT.TT.TTGA.C.GG.ATCC.A.ATT.T.T.G.AAGATA.T.T.TT.A.CTTGTAAA.A.AAT.CTCTTG.ACAACATA.TAATTTCGT.TGCCTAGTAGCTTCTTCAC.AGCTTCTGATC.TCACTAGTGT.TCGTCATCTTTGTT.CGATT.GA.A.G.T.TTGGGA.AGTG.GTGATGGT.AAT.A
JJ=    27  MV=                GGAGCCGAA.GAATCCCATT.A.GT.GAGTCGGAGAGAACAGTGGCGGAGAGAT.TTTCCGAT.TAGGGTTTAAGCATTAAATAACGGGTTTTT.AGATACTTCACCGAT.TTTAGGAGAAGAAA.TATAAATAC.GACCA.AAAAAAAAAAAA.GA.GAAGAA.AAAGAAATAAATTTATTTTA.CTA.TGCAACCGA.CGAC.GTATGAGGCAGTTACCGAAACG.CCTGCGTAT.TCG.AAAATAAGAGA.AGTTTGGTTTCGATCCATAACCGGCCCATTAAAAA.GTAAGCCAGCCCATGCAAACTAG.TAAC.TA.CAAAGCGAAGCTC.TGAAG.AACACT.TATGTAGTTAT.CATGCGGATCACAATTA.ATAA.CC.GTTGATTAAAATCA.AT.CGACGGCTA.TC.AT.GT.CATATCAGTA.TTGACAAGGAT..TGAGCTTAACAGCCGTTAGATGGGTTATTAAATCGGATGGTT.GA.AAAC.A.AA.AGCC.C.TCT.T.A.T.ATATAA.A.C.AA.A.CACGTCCA.G.TCA.ATATCT.GAAAATCA.AAAGCAATT.CTTCTTCACACAGTAGCGA.AAAAAAGAAAT.CTAATTCTCT.CGAGAAAATGTCTG.GTCGT.GG.A.A.A.GGGAGG.AAAA.GGCTTGGG.TAA.A
JJ=    28  MV=                GGAGGCCAA.AAGTAAGAAC.T.AA.GCATAAAAAATAAAAAATAAATGCACTT.TACTGAAC.AATAACGTCTTGTTGAATTACTTGGTGGAT.TAAGGAGACTTTTCA.ATTGTCGAGAAAAC.TCTATATTC.TTAAG.TCTCTCACATAT.GA.ACAACA.TATGGTTTCAAAGACTTTTG.GAC.AAACCATGA.CTTC.ATGATGTGTTTTTTTAATTAAT.GAGTCATCT.CGC.CAATATGCAAG.TCATACTATTAATGGTTGTATCAAAAGTCAACCCG.ATAACGAAAGATCTAAAACTCAT.TGAA.GA.CTAATGATATGTT.TAATT.AGAACC.AAACTCAATCT.AAAACTGTACCATAGTA.TTAA.TT.AAAAATCTAAAAAA.CC.GGAAAACTC.AA.AA.CC.GAAATCAATG.AACCAGCCAAA..AGGAGGGGTATCATCGTCTAATATCTGAAACGACAACGTTTT.GA.GTGG.T.CT.TCGC.C.GAT.T.G.A.TATAGT.T.G.GG.G.TCACTCGG.A.GTC.TGTTTT.TGGATTTG.ACACAAAAC.GCAATGAGCTTAGCTTCAG.TTATCCACCAC.GGAATTCTCC.CTCCGGCCAAATCG.GATCG.AA.T.C.T.TTCTTA.CCAT.TCCGGTGT.TCC.C
JJ=    29  MV=                GCCGGAGTG.TTGATCAACG.A.AG.AAGACAGCTTACCAATCCCGAGAAGCAA.GATAGAGG.AAGAAGTATGGAAAACTTTGATGGGCTGGG.AATGAAAATCTTTCA.GAGTATAGGACCAT.TAGCTAACC.TCAGA.CTCATCGAAAGA.GT.ATGGCT.ATAAGATTTGTCACTTTATG.ATG.CAATGAGTG.TATG.TAGATTAATATGATACGAGGAG.ATATATCTG.ATA.AGCCACAGTGT.GTATATATGGTTTGAGTCTTTCTTTTTGTGTTGAT.GAGAAATTGTAAGTAGAGAAAAG.CAGA.AC.GTTGGAATGTTGT.AAATG.AGTACT.GTGTGGGTTTC.ATAGTAAGAAGCTAAAG.TTTT.TC.TCTTTGTTGTATTG.AG.CTGAGATTT.TT.CT.CA.TATTATATGA.AGTGAGTGGCT..ATATCGTAATTAAACACTTAATGAGGGGCAAAAAGTGAAGGA.GA.AACC.T.AA.GAAA.A.ATG.G.C.G.ACTCTT.T.A.AG.A.AGCACACG.A.AGA.CAATCC.GAAAGCTG.ACCACAAAG.TTTTCTACTTTGCAATTTA.GATAAATCTTT.CTATCCACTT.TGAGAATAAATTAA.GGGCT.CT.C.A.A.TTTCGA.ATTC.TGCTTCTC.CAA.C
JJ=    30  MV=                GAAAATGTT.TGAGGAAACAAC.CT.TATAGGAGCAATGAGACTCAAGACGAAA.CGACAATG.AAGCTACACAAGATTCAGTTGGAAGAATTT.TGGAGAGCTGAAGAA.GAAGCGAAGAAGAA.AGGGAAAAG.GTTAC.GATTACTAGATA.CG.ACCCAA.GCTATGTGGCTTAGACCCGA.CGG.TCACCCAAG.CCGC.TACGGCCATATTCCAGAGGCCA.ATGTCACGT.TGT.ACAACGACTGT.GTCCACTGGTGCTTGCCCGGTCCTATCGACAACCT.CAATGACTTCTTGCTGGCTATGC.TAAA.GA.GAGAAGAAGACAA.AGGAT.TCTTGG.CGCAAGTTCGA.AAAATGTTGTCCTAATG.ACCA.AG.CTAAATCAAGTTTT.TT.GACTTTCTG.TC.TC.CC.TCAGGTTTAT.TTATTATATTT..CAGGAAATGGTCAAATGTTGTGCCTAGTTATTGGATGACCAC.GA.GCTC.A.CC.ATTA.T.TCA.C.C.A.TATATA.C.A.TA.C.ATATTTAT.G.ACA.AGACCA.GACACCAT.TGTCTTGAA.GCAGACAATGGAGCTTCCT.TTGTTTGCAAT.CCTTCAAAGA.ACACCAAGAGTTGC.AATTA.CA.T.T.A.GCATTT.GTTC.TATTTGTC.CTC.A
JJ=    31  MV=                CAATGCTGA.ATTCAGCTAA.T.AC.CACGGTACCTCTCGCTACAACAGCATAG.ACAATCGC.CATCGGAGAATCTTCAATTAGAGTGATTCG.ATGACAGAGAGTGGA.GATCACGCGCTCCG.GCGGCGAGA.AAGTT.CAACGTCGGCTT.TG.CTGCGA.TCAGAACAGAGTATAAAAAT.GCG.AAGTTATAA.GGTT.AGGTGCAAACGTTTCGAATATA.ACCCCTTGT.TTT.ATTGTTACGTT.TTTAATTGTCACCTAAAATATTATTTTGTTACATT.TTAAACCCTGATGCATCGGTTTA.CGGT.TT.ACCAATTTATTAG.GCCTT.GGTAAC.TTATCCGAAAA.CAAACC.GACCCGAAAT.TCAC.TT.TTCGGTTTGGGTTC.GG.ATACTCCAA.TA.AT.AA.CTTGATCGTT.TCCTTCTTTTT..AATTTCGATTATCCGGTTCGGTTCGAGTATAGCACGAATAAA.CC.GAAT.T.AA.AATT.A.AAG.C.C.C.TAATTT.A.A.AT.A.TACCGATC.G.AGT.CTTCGG.CGAGCTTA.CTTCGCCTT.GAATCGAGTCTTCGACGAG.TCTCCGGCTGC.GAGTTTCTCT.TGCTCCGGCAAACA.GACCT.GT.C.A.T.TGCTTC.TCTC.TCCGGCTA.ACT.A
JJ=    32  MV=                CACAGGTCA.AGTATAGAAC.A.TA.CTATCATTTTCAAAACAATTGTGCAATT.TCAGTATA.ATCAGTATTTAAATCATTAATAACCTCATG.TGTAATTAACTCTAT.TATATTATCGATTT.TAAAACACA.AGCCC.CAAGACAATGTC.CC.TCATTC.TATCTCATCAAATGCTCAAC.TTT.TTTTTTTTA.GTAA.GAACATTAATTGGGTGCATTAA.TGAAGGTCA.CAG.AAAAGAAGG.G.TTATAGAGGGTAAATTAAAGGTGATTGCACACAAA.AGTATGTCTTTCAGTTTTTCACA.GAGG.AA.GCTCATGACACTC.ACCAA.AGCAGC.ACGAATGAAGT.TCAAGTTCTTAATTAGG.CTTC.AC.ATACTCTACATCAT.CT.CCTCAAAAT.TT.AT.AT.CATTTCATAT.GTTCGATCTTG..TTTTCATGTGACTCTCTCCTCTTCTCTACCGTGAGTCTCTTC.AA.TTTC.C.TA.ACCC.T.TTG.T.T.A.ACGATC.A.T.AT.A.TACCTTGT.T.TCT.CGCCGT.ACTATTTC.ATCCCAAAT.TTTACTTTTACCACTTGCG.ATAATATATCA.TGAAGTCTCT.TC.TTCTCCTTGCC.TTTTT.CC.T.C.T.CTTTCT.TCTT.TGGCTCTC.TCT.T
JJ=    33  MV=                GGCTAGGTG.AAATTGTTCA.C.AA.AAGTACAAAAGGAAACGAGGGTAATCAA.CTACAAAA.AAACCATAACAACAAAGTAATGCCTCACAA.TAGTTTGCTTTAGTA.GTTTTCTAGACTTA.CTATTATTT.TCTCT.TAAAAATCAAGT.GG.TACGTG.ATTATTATAACTTTATAAAT.CCT.CCGGCTAAA.TCAT.CTTTTTATCGCCGATCCAAAGA.TAGTGGAAA.CCT.ATGAATCTTAA.ACGGAGCTAAAAATAGTGAAAACCTAATGAATCTT.CCCAACTAATTTAAGAAAGAATG.AAAA.AT.GTTAAATATTTGT.TTTTT.TCTTTC.ACCAAGAGCCA.AATTAAAGCTGGCTTAT.TCCT.AT.ATCATATCAAATGT.AG.TTTTGGGTG.AA.GA.TT.CTAACCACTT.TGTCGGTCCAA..ATAAATGTTGCCATATCTTCCGTATTAAATGATCATATCAGT.TT.GCAG.G.TA.GCAG.A.TTT.G.A.A.GTCTAT.A.T.AT.A.TACTACAT.C.CAA.TTAATC.CCAACCCC.TAAAGTTAT.CAAGACACTCACGCAAAAG.AATGAAGGCAC.CGCCACAACA.AGAAATGACTTACT.ATGAC.AA.T.G.T.CAAGAA.ACGG.CAAGACGA.ACA.A
JJ=    34  MV=                GGCTGCTTG.ATGACGGCTA.A.GA.CTAGTAAACATAAATTTGTTAATTTTTT.CAAGTAAT.TTTTTCTTCGTGTGATCACATATCATTAAC.ATGTTCCAAATTCAT.GGTCCTCTTATCTT.GAATAAGAT.TTTAG.TATGTATTGTAA.AC.TAGCTC.AAAACATTAACATTTCTGTA.ATA.AACGAATGA.ATGA.AACTTGCCGGTGAAATAGTAAA.TTATAAAAA.AGA.GATATGAAAAT.GACCATTTTAGATGAAATAAAAGATACTTTTCATA.CATACATATACAGAGTTTAGGAC.CATT.TC.AACAACTTCTTCG.AAGTC.ATCGAA.CTATTTTGATT.TGTATGACTTTTCACTT.CCAT.CT.CCAATTGGAAACTT.CT.GACCGTCCA.CG.TG.GC.ATTCAATAAG.TAACACATTTG..CTTATGACATATCCCCTAACTTCCTCGCTTCTTCTCCACGAC.TT.TTTC.A.AA.CTTT.T.CAA.A.A.C.CTCCCT.A.T.AA.A.CTTCAGAT.C.CTT.ATTCCT.CACAATAT.TAAACCAAA.AAAAAAAACTAACTTTTTG.GGACTCCAGAA.CTAATAATGG.ATCCCATAAAACAC.ATCTC.TT.T.A.C.CAGTTC.TTGT.CTTGTTTC.TAC.T
JJ=    35  MV=                ATTATCCAT.TACCAAGCAA.A.GA.GAAGATGTTGGATCAATTCTTAAAAGAA.ATGGAAGT.GACGAGAAACTCAAGCAGATTCTACAAACG.TCATTGCATTTCCAC.GTTCAGCATCCAAC.ATGCTGATG.ATATG.TGCAACGACATG.GG.ACTCAA.TCCTTGGCGTAAATCCAACT.TCC.TCCTTGAAG.CTTT.TAGTCCTTATGGTTCTCAAGAT.TACCGACTC.GGT.CAAGAAGAAAA.AGAAGATATGACTGCTTAAACTAAATTGAATATAT.ATTACAAAATGAAATTGTTACGA.ATTG.TT.GTGTGATGGATGT.ATAAT.TAATGA.ATAAATAAATG.TATGTGTAAAGTACATG.ATAT.TT.TATATAATAATATT.GT.ATTATTGTA.TG.AC.CT.TGGTCAAGGA.TTATTTTCAAC..TAGTAATTATGAAATTCCAATTTTGTCCTTTTGGTCAACGAG.AA.GTCA.A.TT.TAGC.A.ATC.G.C.T.TCCTTC.A.T.GA.C.TGGAATCA.T.CAT.TGAACC.CTAAACCC.TAATTGATC.GGCCAGAAATGGAGGGTTT.GGAGAAGTTTT.ACAGCAAGAT.GGTGAAAGAAGCGA.AATCG.GC.A.G.C.TTCTTC.TTCG.TCGTCTTC.TCT.A
JJ=    36  MV=                TCTGATTTC.TAATTTTAAA.G.TT.TAAAATGTTAGTAAAATTATTTGGTGAT.TGATTATA.GTGTTAGTCAAATTATTTTATAATTTAAAA.TGCCATCCAGTAAAA.TTTTGAAAGTAAAA.AAATGTGAT.TTTCC.ATATATATTATT.AT.ATACCA.ACATTATTTGTCCTCGCGAT.CAT.TATGTATGG.GGCA.TTATTATACCGTATTTTTCCTC.GCGATTAAT.ATG.TATGGGGCATG.AATCATGAACCGTGATTATCTTCTAAAGGATGCTG.TGCCAACTACCCACGTAAATAAC.GTGG.TC.CAACATTAAATAT.AACAA.TTTAAT.TGAAAGCTCTT.CAACAAAAAAGTTAAAA.AACA.AC.ACACATCTATCATT.AA.ATAGTGTTT.GA.GT.TA.AAAAAGAAAC.AGAGAAGATTT..TAGGTATGCACTATCAAATGATTTAAAGAAACGGTAGAAACC.TT.GTTT.T.TA.ACCG.T.CAC.G.G.T.CCCTAT.A.T.AA.A.CCTATGAG.C.TAG.CGACGA.CAAGTATT.CAGTATAAT.CAATCAGAAAACAAGTAGA.AACTTTAAAAC.GAGAGAGAGA.GAAAGAAATGGCGA.CATCG.GG.A.A.C.GTACGT.GACG.GAGGTTCC.GTT.G
JJ=    37  MV=                AAAGGATGT.TATCAGCTCA.C.AC.CTTGCTAACATTTACACATGATCAGGTA.ATGCTTGA.ATTCACGTCCGTTTTTGCAAGTCATAATGA.CCAGTTTGCGAATTC.TCGCTCTAAGTAAA.TTGATTTCG.TGCTC.AAATGTAATATT.TT.GATTTT.ACTTTATTCAAAAATAAAAT.AAA.ATAATATCT.CGGT.TTCAAGAATATGATAATGCATG.CAGAAAGAT.TTG.AAAAAATTGCT.TTGGTCATCCTATAGTGCTCCTCTAGCAGCGGCTG.CTCCTGGATTCCCTCGGGAAGCT.TCAT.CC.GTCGTGAGTTTCA.CCCAC.GGACCC.GTCCACCCTAT.CATTCTTGTCCCTCGTG.AAGG.TT.TGTGGGTGTTATTC.TT.CGTTATCAA.GC.GA.GT.TTAGATGGCG.TAACTTTTTCG..TTAATGGGCCTAAAGCCCATAATGATCTGAAAGATTGCTAAA.CC.CAAA.A.AA.GAAG.A.AAA.A.C.C.AGATAT.T.T.AT.T.TTCCGGCT.T.CCT.CATCAT.CTTTCCTC.CGTCCGTTC.TAAAACCCTATAAAAACTC.TGTGGAAGAAG.AAGATCGATC.TCACTTTTTCCGGC.TTCAT.TT.T.C.T.AGCTCT.TACA.ATGGCTTC.TAG.A
JJ=    38  MV=                TTCATGACA.GGGGCAAATT.G.GT.CCAATTTCCTCTAAAAAAGATGGTTAAG.TGCCCTCT.CTCTTACAAGTGCCTCAAACGTAAAAAGAT.TCTCACAAAGTGCCT.AATAATGTCACATT.TCCTAAATT.TTAAC.CCCGGTTAGTGT.TT.CCGTTA.GCAATGTTAACAGACGTTAA.CTC.GTAAATGTT.ATTT.TATCAATTTTTATTAAATGAAG.GTTTTAAAA.GGT.AACCAAAATTA.ACTTAGGTATTTTTGTTCCAAATTTAGTATTAGAG.GTATTAAACGGACAAATTTAAAA.TAGA.TG.GCGGATTTTTCAG.GTTTT.TCCCTC.CAGAAAACTAG.AAATACAGAAAATATCA.AAAG.GG.TGGTTCTCTGGGGA.AG.GAGACAACA.GC.TG.TC.ATTCATAAAT.GCCAAATATAT..TCAGATTAATTATATATATATGGCTGAAAATAGTTCAAACTA.AT.TAAA.T.GA.TTTA.G.CCA.C.T.A.AGATAT.T.T.TT.A.ATGCTTGA.T.TTG.ATCCAA.AACATTTT.TATGACATG.AAAGAATATTTCTCTACCA.AAGAATAATTC.CCAAGCGTTG.TTGTTTAAATGGGT.TTTAT.GG.T.G.A.ATTCGC.AAAA.TGAAGGTG.GTG.T
JJ=    39  MV=                TGGTGGTAA.GGAATAAAAT.C.AC.ATAATTATGATAATTTGTTATCTCATTG.CCGGAACC.TCATTTATGGTACTTTTATACATGGCACAA.CATTCTATTAATCGA.TAACGGTGGACCAT.ATTCCCCGT.ATTTA.ATACGTAGATTT.CT.TCTTCT.ACTGTTTGGTATGGTACCAA.TCT.CTTAAGTTA.ATTA.TGTAACATAAATTCAGATAAAA.GAAAATGTT.TGT.GTTGCATATAT.TTTTTTTTTGTATAAAATAATCTACAATAGGGAAT.AAATAAAGTTAATTTCATGAATG.TATC.TG.AAATATTTTTAAA.TTAAT.TAAAAT.GAGCAAAAAAA.AGAAAAGATATATCTAT.ATAT.AT.TTTTTATAATTTGT.TA.TTTGTTAGG.TT.GA.TA.ATTAATGAGA.GAGTGTACTGT..GAAGACTAAATATTAAATTATGTATTTTATTTATCTAAATGG.CA.ACGA.A.AT.GAAA.A.TTC.T.C.A.TATGTC.T.G.CT.C.CTCCATTC.T.TAC.TCTTCT.CTCTTTCT.CAGAAGCTG.CAAAACCAGAGAGTGAGAG.AGAATAGAGAT.TCACTTTTGT.GAGCGTTGCGATGA.TTTTG.TG.C.C.T.CGTGGA.ATCA.TCACACTA.CAA.C
JJ=    40  MV=                GTATTCATC.CCCTTAAGTG.A.AA.AGCTTCTATTGGGGAATGTGTTTACTTG.CTCGTTAT.ATGTGGATCTAAGTACGTGGATCTCTTATG.TTTTTGAAGCTTTAT.AATGACATTACTTT.AGAAGCTTT.CTCAA.CTCTAGCTCTTG.CG.TTTTCA.TTATCATGTTACAAGAGGAT.CTT.AAATCAAAT.CATT.TTGGATTTTTGTTATGTTTATG.TTGTTATAA.TTT.ATTTGGATTTG.ATTAATTGAAAATGAAGTGACACCTAGAACTTGCT.CAAACATGGGTATTGTTGTTTTC.CTTG.TT.ATTAGGACTCTGC.TTAAC.ATTACA.CTTTTGTTAAG.AGTAACAACATACATCT.AAAA.TC.TCATAACAGAGGAT.AG.AAATCGTAC.CC.AC.TG.CAAAAACCAG.ATACTCAAATT..AGTCCACTTCACGACAACAGATTAATGGGCCTTTAAGTATAT.GG.ACAT.G.GG.CCTT.T.GTC.A.G.T.TATAAG.T.C.TC.C.CTTAACCA.G.TTG.ACTTGT.GTTCCCTC.TAACTTTAA.CAAAAGATTGTTCCTGAGA.AATTCTAGGGT.TTCTGAAATC.GAGGAGAGATCCAA.TCGGC.AA.T.G.G.CGAATC.AAGT.GATCACCG.GAA.T
JJ=    41  MV=                CAAAGAACT.GTGATCAGTT.C.CA.AAACCAGACAAAAGTCTGAAATTCTGAA.CAAATTGC.CGTAAAGGGCCCATCTTTCCCCTGAATATC.CCAACAACGGCCCTT.TATTAGCAAAAAAT.CTACGTTAC.ATTGG.GTCAGACATTTT.CA.CAAACA.CCTGATATGCAAGAACAGTT.TCT.CTAGATATA.AGCG.TTGTCGAGATGTAACAGACATA.GAGAAACTG.AAA.AAGCAATATCT.TTATCAAGCTCCTCAATTTATCAAGCAATGAAGGT.GTCTCTCAGTCTCCATCTCCTCC.ACAT.AC.AAGCGACAGTTTT.TGTCT.TGAGTG.AATTGAAAATT.ATGAATATATATGGACT.ATTC.CG.ATTTAATTAAAACT.GA.AGGGCTAAA.AA.AG.AA.TATATTAATT.TACTTAGGTCC..TTACATGAAAATTTACTATTTCTATTCTTATTCGAATAATTA.GA.AGAA.A.AA.AAAC.A.AAT.T.C.C.ATAAAT.A.T.AT.A.TATCTTTC.G.TCG.ACTCTG.CTTTTACA.CATCTCTCA.CACGGTAAAGTTACAATAA.TCTCAGCTTGA.ATCACACTGA.CGAAGGCATCTTCC.TGCGA.TT.A.T.G.GCGTCG.CCGG.CAGGTGAA.ACA.G
JJ=    42  MV=                CAGCGGTAC.CTTTGTGTTC.T.TT.ACTCTCATCTAACTTATCATGTGGTTAT.CATCAACA.TTAGAAGAATGGACATAACTATCTTCTCCT.GGGTTTTACGGTGAC.ATGGTGATGATGAT.GTGGACTCC.GGCGG.GATTTACTCATT.TA.GTTAGT.TCTTTGATGCTTTGTTCCGT.TTC.TTTTGAGCA.ACAT.ATACCCTTTCTAATGAAAGCAG.TCAAGGTTG.TGG.TTTTAAATCTG.AAGCAGGACTTGAAGATTATGAAAATGTTAACTTC.TGAGTAGATGAAAAAGGGATTAT.CAAT.CT.TCTTTAGATAATC.CAACA.TGATAA.TGCTCATTAGC.TTATTGAGTTCTGTAAG.TGGA.TG.TTTGAATGTTTCCA.CT.GTTGTAATA.CT.TT.GT.AACACTTGTG.TTATATATAAA..AGCCACACACTTAATGAGAAAAAAAAAACAAGGTTTGATTCT.TT.ATTT.T.TC.CATT.C.TTC.T.A.G.GCATAT.A.T.AT.A.AGGAAATT.C.ACT.TATATA.TAACAACC.CAAATTCTC.TAACCGCTTCAATTAGATC.TCCGAATTCTA.GATTCCGATC.AATCCAAATCGGGG.AAGTT.GG.T.G.C.TTCATA.GATT.CGGCGCCG.AGT.C
JJ=    43  MV=                TGGTTTCTT.TATATCAGTG.G.CA.TTTTTAGAACAAAAAGAAACAGGTTTGA.ATTATTAA.TTTCAACACTAATTTATTGATCATAATTTA.TTAGCTTTCTGCCGT.TTTTTTTGTCAGAT.TCATCCATA.AAACT.TGTTTTGTTCGT.AA.TAAACA.CAATAATTATATTATATATG.ATA.GAACTTAAT.ATCA.ATGTCAATATTGTGCAAGTGCA.ACAAAAAAA.TAT.GATATGAATGA.TTATTATTCTTCTCTTTTTTATTTGCTCCAATATG.ATATGATTATTTTCAAGACTAAT.TTAT.TG.AATATGTTGACCC.TAAAT.ATATAA.AAAAAACAAAG.AAATGAAAATTAAACGC.ATTA.AT.TGGATCTCAGCAAT.CA.ACTAATAAC.TA.AC.TC.AAGAAAATCT.GTAGCCAAGTC..GGTCAGTCCACATCACTATTGACATCCGTATCCACCTTACAC.AC.TTAC.C.AA.ATCC.T.CAA.C.T.A.ATTTAT.A.T.AA.C.AAAAGTCC.A.AGA.ATCTTT.CGTCTTCT.TATTTTGTT.ATTTCAAATTAATTGTTTT.CTGTGTACTTC.AAATTAAGGG.AGAAGAAGACAGAA.TCATG.GC.T.C.G.TCTTAG.GAAC.ACACTCTG.TCT.T
JJ=    44  MV=                GTTGCTGGA.TTCCAAAGAT.G.TT.TGAGGAGCTGCATATGCCAACGGAGGCA.ACTATGTT.CAAGATCCATGATCCGGAAGGGAAAAGGTC.ATGGGATGTTATGTA.TAAGTTCAGTAATA.ACCAGACAA.GATTC.TGTGCTGGTTGG.AT.TCGTTT.GGCTAAAGAACTTGGTTTGG.AGA.TCGGAGATG.TTTG.CACTTTCACGCTCATCAAACCT.ACCGAGATG.CTT.GTTAGAGTCTC.TAAATAAGAGATGATGAAGATATGATATTAGTTTG.ATAACTCTCTCAAAATCTAGTTA.ATGT.GT.TAGGAATCTTTAC.TAATT.ATGGGT.CTTATTAACTT.GTTACATTTGTTGTTTC.TCTT.AA.GACTTTTTATGTTA.GT.ACAAGTATA.CA.AT.GG.TTCTTCTATC.CGGTTTGGAAT..TACAAATTCTCTTAACCGAGTATTAGATCCGGTTTGATTTGG.TT.TATA.G.TT.AATT.T.TAA.C.C.A.ATATAT.T.A.CA.A.TTTTAATA.G.AAT.CCGATA.GAAATCTT.CACATCAAT.TATTACCAAACACAAAACT.GATGGAAGCTC.CTAGAGGAAA.TCTGAGAGC.GGTG.GCTCT.TA.T.C.G.CCGGCG.ATAA.CAACGTCC.GAG.G
JJ=    45  MV=                CTGTCTTCT.ACTAAAAGCT.T.TT.TGTTACTGTCTTAAAGAAGGCATAATGT.CCAACATC.GTCTCTTCTTGACTGAACTTTATCTGATTC.GCTTCTTCATTCGTT.ACTCTATACGACAG.TTTAATCAC.ATATG.TAGGTACTGCAC.TC.AAGTAA.GATGTTCCATCGCTGAGTAC.ACT.GGCTTGCCC.GCCT.GTGGCGTATAGGGTCGAGTATA.TTAGCCAAA.CCA.AAAAATTTACT.AGTGCATATGAAATTAAGAACCACTCAATCAAAAC.TAAACTATGGATCAACGTAGTGA.TTAT.TT.TGCAAATTAGCCA.ATTAA.CCAACT.TACGAATATGA.ATTTGGATTCAGTTTTG.TTAT.CG.TATGTTTTTTTTCA.CA.TATATGAAT.TA.AG.GG.TCCAACGATA.AGATTACGAAC..GAACCCACGAACCAGAGACTAAACCAGGAAAAGCAACACGAC.AA.AGCG.A.CT.ATTT.A.AAA.C.A.A.AAATAA.A.A.AT.A.TAATCGAG.C.TCT.GGCAAA.GTTAAACC.CTAATTCCC.AAATTGGAGTCACGAAAGC.AATCTCCAAAT.CTATCTCATT.CGGTTCGAAGAAGC.TTCAA.AG.G.C.G.ATTCCT.TTGC.TTTAGCTA.ACT.A
JJ=    46  MV=                GTAATTCAA.CTATAGTTTA.A.CA.CATTACTACGTCTACATGTTATATTTAA.TCATCTAA.TTAATTTGTCTCGATTTTTGTTTTTTTTCG.ATTCTACAGACATAC.GTTAATGTTTGCTT.ATTCCACTC.CCCGA.TAATAATCAAAA.TT.TAAATA.ACAATCAAACACTTACCCGC.TGT.TTTGGTCTG.TTTC.TAACCAAACAATGATAATCATT.TTGTCATGC.TCA.TCCAACATTAG.CACAAGTCTAAACAGGCCTTACACATCAGCTCAAT.AAAGCCTTAATAGGCCCAATTAA.AACA.GT.ATGGGCCCACATT.CTTCC.TTCTCT.TAAAGCCTAAA.CAGTTGGCGCGTCAAAA.TCAC.GT.GGAGGAGCACTGAA.GC.CAGTAGGTG.TC.TC.TT.CACAGGATCA.TTTCCTTAAAG..CTCATTATCACAAAAACAAATCCTTTTGATTATTATTACTGA.AA.TAAA.A.AG.CAAA.G.TGA.A.A.A.AGGTTT.T.A.AA.A.ACTTTTAT.T.TTC.GCTCTT.CTCCAGAA.ACATTCCGT.TTCAGATATTTTTGATTTT.TGAATTTGTTT.TCGCTCTCTC.TCTCTCTCTGCTTA.GATTA.GA.T.C.T.GTTCCT.GTGA.ATTGATTC.TCT.G
JJ=    47  MV=                TTTCATCGG.AGTGGGTAAA.C.TG.TGAAGTTTCAGTTCCCATTGTCCCGTAG.TGAGAAAG.CACCAGTCCGCACATGACTAGCCCTCACTT.TAACCATTCCCCCAT.AAGAAATTACTTTT.TGAGAATGA.TTCGG.ATCTAGTTCATG.GC.CTATTA.GTAACTTTCAAAAAAAAAAA.AAA.AAAATCTTG.CTTT.AGCTTATGTTATTAACTTATTA.TTGGCCGAC.CAT.TGTCCCTCGTT.AATTTAATATTCGACTGCACTTTTTTTGTTTTATT.GTGTGTGGTGCAATTCATCGTTT.ATAC.TT.TATCCACACATCC.TTGAC.CATAGC.ATCTAACTAAT.AAAATACGATGGAGACT.AGCT.CT.TACCATAGCATCTT.TT.TTTTTTTAA.TA.CT.AA.TAAATTGTTT.AAAACTCGATG..TTTAGTTGAGTACACTATGTGGCCCCAAAAAGAAACCCTAAC.GA.AACC.T.AC.ACTT.G.AAT.C.T.A.TATATA.T.G.GA.G.TCATGGAG.A.AGT.AGCTCT.TGCTCCAC.TTACGTTTT.TAGCATTTAACAAGCAATC.AATATCATTAG.GATTATATAT.GGAGAACAAGTTTT.TCGCT.GC.A.T.T.CTTCTT.GCTT.CTTGTCCT.CTT.C
JJ=    48  MV=                TCATCTCGG.TTAACAGTGT.T.GG.GCAAACAGTGCAAAATGAAGAGAGTGAA.TTAACAAG.TTTTCGAAGCATATCAAGTGATATTTTTGT.TTATATGAGTTTTGA.GGACTGACTTCGTC.TAAGGTTTG.TTCGT.GGCAATAAAAAT.AA.AGGTTC.GAGTTTTTTGGGAGCTGAGA.CAA.TCACGCAGA.TGTC.TGAGCTTCACAGATTATTCTCA.GACAATGTT.TAT.TCTTCAAACGA.CTACTGATATCGTTTGTGCTTTCTTTGTAGTATTT.TTTGTTGTAATCATAGGTTTTTT.AGTT.TT.AGTTATAGATTTT.AGTTT.TCTGTT.TTTCTTTTCTA.AAATGATATATAAATTA.TAAA.TA.CTTTTTTTGTTATC.AG.ATATTGTTT.AA.GA.CT.CGACCCAAAA.TTATAAATACA..TTGATGAAAAAAAATAGTATATAGCTGATGTAATCCACGCGC.TT.GCTG.A.TT.AGTC.G.TGC.T.C.A.TGTAAT.T.A.AA.C.AAATATCG.C.AAA.TGTTAA.ACTATTAT.ACACATATA.AATTTCTGTATATACAAAA.CAAACGAAGAA.GACGAATCTC.TCAGTTTCGTCGTT.CGTTT.CG.A.A.G.TTGTGC.GTTG.GTGAAATT.TGA.A
JJ=    49  MV=                ATCTGAATG.GGATATAATC.G.GA.AATTAGATGACAATAAAACGAACCTCTG.AGATATTC.GACAAGGTATTTCTTAACTTGAGTAAGGTC.TGAAACGATTTAACT.ACTCTACCTTTGAT.TTTGAGAAG.ATGAT.TACAGTTGTGAT.TT.TGGTGG.AGACAAAAATGTCCATCTAT.GTA.TGTTGCTAG.CCAT.CTTTTTTCAGATACTTTTGTCT.TATTTTCGA.GTT.ACAAGTTACAA.GGCACTATGCTCTGTAACTAATTTTGCATGTCTTC.CACTTATTGTGTTGTTGTGTCTT.TTGG.TG.GATTAAGCTAAGA.GATCA.ACAAGA.CAAGAAAAAAC.CAACATTTCTGTTCTGA.TACG.TG.GATTGCTGGTTAAA.TA.CGGTTATAT.AG.AT.GT.TGGTTTAGTG.GTTTAATTCGT..ATTGTATACTTTACAAGTTTGACTTTGTATTTTTCAAAAAAA.AA.AAAA.A.AC.CTAG.C.AGT.C.T.G.TTCTTC.T.C.AA.T.TAAGTATG.G.GCG.AATCCA.CAGTGAAA.GTAATCTTA.TTCTCCTTATGGATTTCTT.CTTACGCACGA.CTGTGAAGTA.GAAAGCTCACCATC.TCTCT.TA.G.A.A.GAAGAA.GAAC.ACACTGTA.CAT.T
JJ=    50  MV=                GGTTCAAGG.AAAATTAACT.A.TT.AAATTTGAAAAAACAACCCAAACATTTT.TTAATACC.GTAAAAATACTAGAATTAAACTTTACCAAA.AATTAATATAATTCT.TTAAAAAAAAACTA.AAGTCATAT.TTAAT.TAAATGTTTTAT.AT.ATAAAA.TATATA.ACATTATATATGA.CAT.ATAAATTAC.TATC.ATATATAGTCCGTAATGGCCAT.TAAGAACTG.CTA.AATCAGGGGTT.TGAAATTCTAATCCACCAACAAGTCAAACATAAAG.GAACTTTTGCACTTTTTTTTTTT.CGAC.AG.CAGACTAAATTTT.ATTAA.ACTATT.AAAAGCCTAGT.AACAAAGTAACAACAAT.TCCT.GC.TTAATGTTAAGGAA.CG.GGTAAAATT.CT.GG.TA.ATAATTACCT.TCACACTAACG..TAATTACAGGAATTGATATCTCAAAGTTGGGCCCATGAAGTG.TT.TACG.T.TA.AAGC.C.CAT.A.A.T.ATAAAG.G.C.AC.A.TTTATTTC.G.GGT.TCTAAT.TGGATTAA.CCTGAATAG.ATCGGATCCTCGGAAATCA.GGCGAAGAAGA.CGACTAAATT.TCTCCTGGGATTAG.AGAGA.GA.G.G.A.AGGAAA.AATG.GCGTCGGG.GTG.G
JJ=    51  MV=                GGGATAACG.AATACAAATT.C.AG.TCTAGTGATTTATGTTAGTGTCGTCCAT.GTGTTACC.AATTGTATATAAATCTCATATAATACATTC.TTTTAAAAGAAAAAT.TGTACTATCATATA.TATATAAAC.GAAAT.GATATTTTGTAG.TT.AAAATA.CCATTTCATTTCAAATTTAG.CAA.AAAAAAAAA.AAAA.AACCATTTCAGAGGAAAACGTC.CCAAGAACA.TAA.ATATTTAGCAC.TAACACACAAACCACAAACAACTTATTGTTGTTCC.ACCGTGTTGTGATTTATCCACCA.AAAA.GT.TTAAAACCAATAC.CTATA.ACAGTG.TTTGTAGTTGT.ATATTACCTATAATCAT.GACA.TT.CCTATAGATAAAAA.CA.CATAAGATA.AA.CA.AA.TGAAATTGAT.AGGTTAGGTGT..GGGCCTCAACGTGTGAAATTTTGGACATCCATCCTATTTGCT.AC.AAAC.G.CG.GTTG.G.GTC.T.C.A.TGAAAT.G.C.CT.A.TAAATACG.G.ACA.CATTCT.CAAGCAAA.CTCATCTCA.CAACTAAATCTTAAGTAGA.AAGAGTGAAAC.ATGGCTAATC.ACAAAAATCTCTTC.TTTCTATG.T.T.T.CTTAAT.AGGT.TTAGGGTT.ATG.T
JJ=    52  MV=                TCTGCTAGA.GAAAAGGAAG.A.CA.TAAGAAAAGCTAATGCATTTTTTTCTCA.CACATTCT.TTACAGCATTACACACACTCACACACAAAT.AAAGTCTCTAACTAC.TACTACATAACCAC.TCCCACTAG.GCTTA.CTTAACTCTAAC.TA.TTAAAC.AAAAATATAATTGACAAAAA.AAA.AAAAAACTA.TAAT.CATGCATCAAAATCATTACCTT.TATTTTCAC.TTT.AATGAACTTTT.ATTTCACTAAAGTCCAAATGTGTTAATAGTCGTTT.TCTTATTCGATACGTTCTTTTCC.TACA.AC.TGGCATTATACCA.TTCTT.TAACAT.AAGAAAAACAT.TTGATACACAACAAAAA.TGTA.TG.TATTTAGATTTAAT.AA.TACAGTTAC.AT.TG.AT.CTTTCCAAAG.GTTCGAATTTT..ATTGCATTCTATTCATATGGTTGAATTAATAAAACTAATAGC.CA.AAAT.G.CA.GAAA.G.TAT.T.T.C.TATTTC.T.A.TA.T.ATAAGTGC.T.GAA.CAAAAA.TACTGAGA.GTAAACAAG.GGAATGGATAAGAATAACC.AGAAGAAGTTT.GTGCTTGTAC.ATGGAATCTGCCAT.GGAGC.TT.G.G.T.GTTGGT.ACAA.GGTGAAAG.CCC.A
JJ=    53  MV=                GCTGGAGGT.CGCCAGCTTT.C.TT.TTTGGTTTTATGCTACAGGACTCTTTGC.AAGTGTCC.AAAAGCTTACTATCACAAATAATAAAACAA.AATTCTATTATAATA.AAAATTTGTACCGA.CGACCCCAA.AAACA.ATCAAAAACAAA.AT.TCTTTT.TGAAATTTTCTTGGAAAAAA.TGG.GCATCCCTA.TTTT.TCAAGTCATCAAACTTTTAGAA.ATATCTAGT.GCT.TACTTCTCTAT.AAGTCTTGTGGGATTGTTTTTATTAAGAAACTAGT.GTAAAACATTCATCAATTAATTG.AAAT.AA.GAATTTCTGATAT.ATAAA.AAAACA.AGGACTATTAG.CAATAGTTGAACTTCTT.GTAC.GC.TAACAGCCATAAGA.AA.ATATAATAG.TC.AG.CT.TACAAAACCT.ATATTATAATG..GGAAATCAAATAAAATCATAAATTTTATATATTTTTTAAAAA.AT.TAGG.T.GT.ATAT.A.AAA.A.T.A.ACTCTC.T.C.TA.T.ATAGTATA.A.TGG.AAATAT.ATAATTAG.TTACATTCT.TACTTGTTTTCTTCTTCAT.AACTCTCTCTG.TCTTCTTGCT.AGCTCTCAGAATTT.TACTT.GA.T.T.T.AGTAGA.GAAC.TGTATTGA.CGA.A
JJ=    54  MV=                TTAAAGAGT.TAGTTCTATC.C.AA.CTAAGCTTAATAAACCAAATGTACCTCA.ATAATGTT.TGCGACTAATATACTCAAAATAGGGTTTAG.AAAAGACAGAAAAAT.ATTAATGAAACATG.TATGTGTGA.TACAC.TCAAGGTAATTT.TC.ATTCAT.AATTTACTGATATGCATGTG.ATT.GGTAAGTTA.AGAT.AATATTAGTAAATCAATGTAAA.GTTTAAGCT.TCC.ATTCATTTCTC.TCATATGCATGTGATTCGGAGGATCCGAGGAATTT.GAGTCCATAATATAGAATTTCTT.GTTT.TC.AGAGATCTCAGAT.TGTCA.AGCATA.TGTTAGTATAT.CCCAAGTTCTTAAGGTA.CAAA.CA.TGAAGAATCTTTTG.GT.AGCTTAAGA.TC.TT.TC.CAAAATCGTT.TCACACGTTTC..CCAATATTTCTGATTTTTAATCAAATTTTCAGGTGCTTCGTG.AT.TTAT.T.AA.TCTT.T.TGT.C.C.T.TGCTCT.A.T.TT.A.TAGAAGCA.A.GTG.TGCAGT.TCTTAGTT.TCATGTGAA.TTAAAGGTAACCAAATATG.AGTTTAACCTC.TGATCTCTCC.GAAAAATCCAGTGA.TAAAA.TG.A.A.G.GTTCTA.GAGG.ATTTAACA.TCA.A
JJ=    55  MV=                ATGTAACGC.ATTCATCCAT.T.TG.TAGAGAGGTAAGAAGAGAGCACCTCCGA.GGAGATCA.GCGACATCGTCGAGCTTCGCGT.TCGCGAT.TGGTATACCTGACTC.GTCGTTTTTTCCTG.AGGAAAGGG.TACGA.GTGAGTGTTGTG.AG.CCAATC.GGGACTGACCCATGATTGGG.ATT.TCGATGAAT.TGGT.CTCGAGTTTGGGTTTGGGTTTC.TCAATGGAG.GAT.CTGATGGAGAA.TGTGAATTTGGGTTTTGGTGATAAAAGACGCGTAG.GTTTTGCAGTGAAGAGAGAAGAG.TAAG.AA.GAGGAAGATGGAG.AAAAG.AGTGAA.GACTCCATTGA.TGACCTCTTTTCGAAGC.TTCC.GT.GCAGAAATATTTGA.CT.CTGTGTAGA.AA.CG.CG.AACCGTTACG.CGTGGATAAGG..ACGACGATG.CATAAAACGACTACGTTTTGTTAATCAAAACT.TA.ATAT.G.GG.CCTC.C.TCG.T.A.T.TTGGGC.C.T.TT.T.AAAAGCAA.G.TAG.CAAAAT.CTGAAACG.AAACAGAGA.AGATCGAATTTTCTTTGAA.ACTCTGTAAAC.TCTGTTTCTG.TAAAGTTGTTAAAT.TTTGT.CG.A.T.C.TGGTAG.GAAG.AAGAAGTA.CAA.G
JJ=    56  MV=                AGAACAAGA.AATAGATTTT.G.CT.GAAAACATAATTTGATATAGTATACACG.TAAAATGA.AACTTATCAGCTTCCGATATGTCTTCCGAG.AAAGAAGATCTGATC.TAGTGATCTGACAA.CTCCGTTTA.GTCTC.ACTTGGCCACAA.AA.TGCCAA.ATAATTAAATGAAGCAGTAT.TGA.AAAATCAGG.ATCT.TATGTCGAAAGCTGACCCAACA.AGCACACAG.TAT.CCAAAGAAAAA.GCCTGTCTAAAGTTACAAAAAGGACTTATTATTAT.CACATGTATGCAATTTGCGTGTA.TAAG.AA.TATTAAGAACTGG.AGTGG.AGTGAC.CATGCTAATAA.TATCTAGTGCATAGGTA.GGGG.CA.CATGCCATGCATGG.AC.CAACACCAC.AA.CA.AA.CGACCATGAG.ATATGAATGGC..ACACATGTACATTCCCTTCCAAAAAGAAAAAGCATAAGGCCC.AT.TAAT.C.GG.CCCA.A.TAT.T.C.T.TCGCCT.G.C.AC.A.AAAAAAAA.A.CCT.CCAGAT.CGAAAAAA.AATCGAGAA.GCGAATAGCGGAAGAACAG.AAAAAGGGAAA.TTCTGAGAAT.CAAATCGGAAAGGT.AGAAG.AA.T.C.G.AGTCGG.AAAA.ATGGAAAC.GAC.G
JJ=    57  MV=                AAGAGTAAC.ACTGAAAGAA.G.GA.AACGAGTAGCTGATGGTTTTGAAGATAT.TTACGGCA.AAAACAAGCCTTCATAGGATCTTCTCAATG.TTCAAAATTACATTC.GTTTCTTGCATAAA.TCTTCCCTT.CTGTT.GTGTGTATAATA.TA.ACCATC.ATCTATGGATTTATCTCAAT.TTC.ATTCACAGA.TGTT.TGGATACATAAATCTTGATTTC.AGAGTCCTC.TAA.TGTAGTGGGCA.TTAAAATCGAATTGAACCGATTATACAAACCGAAA.TTAACCCAAATATACCGAAACCT.CATT.AC.TGAAACCAACCGA.ATAAA.GTGCCT.TCGAACTAAAT.AAACCAAACGAACCGGA.CCAA.TT.TTAGTTCAACAAAA.TC.GACAAATTC.AA.AT.CG.AACCGAACCG.AGCCGAAGAAC..CACCAATACGAGAAATGAGGAATGAAGGGTAAAAATGTAATT.CC.CAAG.A.GG.TCAT.G.GTC.A.A.C.GGAATG.T.A.TA.T.ATATGTAA.C.GGT.GAGAGA.TTCATTGA.GATCATCTC.CACTCTGCTAAATCCGACG.AGAGACGACGA.TGCCAAGCGG.TGGTAACGGAACAA.GTAAC.GG.A.G.T.CGCTAA.CGCG.AATTCCAC.CGG.T
JJ=    58  MV=                AACGCAGGA.ACCAAGTCCA.A.TT.ACAATACTTATATGATTATATTCTGGTC.CGATAAAT.CCATTGGGCTTATTAATGGGCTTTAACTCT.CTAAAACACATTTTG.GCGCGTGTAACATC.GCAACACAT.CAAAC.GTAGGTGCGTGT.AC.CTCACA.TGAAAACACACGAGAACCAC.ATA.CGTACGCGT.CCCC.ACCAAGAGTTTCGAGTTTTAAC.AAAATGTCG.TTT.ATACCCTTATA.CTTACCCGGCAAATTTATCGCATGTTGCCGCCAAA.CTTTATCACTTCCCTCGCTTCCA.AGGC.TA.AATCTCAGTGGGT.ATTGA.CGATAA.TACCCTTCATC.TTCCTCAACAAGCTTTT.TTCT.TT.GGATAAAAATTCCC.GA.ACAAGCTTC.TC.GA.AA.CCAAACAAAT.TTCAAACATTT..TTAATATTTCCCTCCTCTATTTTCCCTCTTCACGTC.AAAAA.TT.CAAA.A.AC.CCCA.A.AAC.C.C.T.ATAATC.T.C.CT.A.TATAAATA.T.TCA.GCCCTA.GATCTTAT.AATTCATCA.ATCAAACAATCTCTTCAAT.CAAATCTCTTC.TTCAATCAAA.TCTTCAAATCCCTT.CAAAG.AT.G.C.C.TTCAAT.GCCA.GAAGAGCC.GCT.C
JJ=    59  MV=                CTAACACCA.ACTCACATAG.T.GA.AGGTGCAGAGTTCTAAGAGATTTCAGAC.AAACTGAA.GAAGGGACAACCATACGAACCAAAAACTTG.ACTTCCAAGGTATCT.AGTGTTTCACAATT.GCACAAGCT.TTCAG.GAAATATGAACC.GT.CCTCTA.GGTGCAATCTGATCCAGTAT.GAA.AATTAATGG.AAGA.TATCTAAAGTTATTTAATCCAA.ATCTATTTT.TCT.AAATAATTTTG.ATAATATATATATATATATATGTATCTATTTTTAT.TAATAGTTTTTATTTTACAATTT.AATT.TA.ATAAGTTTATGCA.ATTAT.TTTTGT.ATTTTTGTTTA.GCTACATTGGTGGATAT.AGCG.GC.GTTGGTGAATAAAA.TT.CCAGCGTAT.AC.AA.GG.CCAGACGTTT.TATCCTATAAC..GGGCCGGGCCCAATATTTAAACCTTCTAGCTCACACAGAGGT.CA.AAGT.T.TT.TGCT.C.TCG.T.C.T.CTAGAT.C.T.GT.A.GAAGTAGA.A.TGG.TGGAGC.CATCGAGC.CATGTGATG.TGATCGAAACAAAAAGCTC.TTTGCTTCTTC.TTCGTCCATT.TCTCGTAGCACACT.TTTCA.CA.A.A.G.AAGATG.GGTT.CTTCACAA.TCTAC
JJ=    60  MV=                GCAAATGGA.AACCTTGTTG.A.GC.CATCTCTGCGTATAGATTAGATCATAGA.TGTTGGAA.CAATATGGCTTCATCAGATCCAGGAAGATG.TCTTTTTGTTGTTGT.TCATATCTTCCTGA.GAACAATAG.TATAT.CTAATGAATGAT.AT.GTGGTA.GCTTAGCGTTTTTCTTTCTC.CTC.TAATCACCA.CAAC.ATCTGGAATCACCTCGAAGAAC.ATTTTGAGA.ACT.AGAAGTAAAGT.TGATTAACATTTGGTACATGAACACAAATCTTCTT.GAACGTTGTTGAACTAGTGATTA.CTGA.TT.AATGAATAATTAA.AGAAA.AGACAA.ACGTTCGAAAG.ATGGGCCTTTGGGCCAA.GTCA.TA.TTTGGATTATTATG.TA.AGCATTAAC.AA.GC.CC.ATAAAATGTC.GTCCATTGATG..ATCATAAGTCAATATGTAATCTGAACCGTCCGATCTAGGGCT.TT.AGGT.G.TT.GAAG.T.GAA.A.A.A.AGACCC.T.A.TA.T.AAAGATAA.T.ATA.GCTTAT.AAAGTCTC.TTCTCTGCT.CCGTCAAGCTGAGGAGGAT.AAAAACCCTAG.GGTGAGTGAG.ACAGAGAGAAGCGA.AAATG.GT.G.C.A.GCGCCT.TGTT.TACCGATC.ACG.A
JJ=    61  MV=                CACAGTTAC.GTTTTTACAA.A.CG.TATACTAGCTAGTGCCATCATATATCCA.ACGAATTT.GATGATATTCAACTATGCAAAGTTCCTTGT.ATTTTGGAACAAGTT.CGTATTATCAACAA.ACCTACAGT.GTATG.ATTAAATTAGAG.CA.CTTTGT.TTTCATTTTTAAATAGAATG.CAC.TAGATTGCA.TATT.GAAACTCATTAGTGTTGTAAAA.CTCGATGTG.TTT.TAGGCTCCTTC.CTTTATTGGTTCAGGCAAACCGCCAAAAAACGGCA.CTGGTTTTGGGTGACATGGCCTT.GAAA.CG.GCACAAAGTTCCC.TTCTCCTATCAA.TAGACGCTCAC.ATAAACCATTTTCGTAT.TTAT.CT.GGAAACAATATTAG.AC.CGTCAGATC.AA.AG.AT.TAATGGGTCA.CACCTCATCTC..AACGTTCCAGACTGTTGCAACTACGTGCACCAGACCACAGCG.GA.ATTC.T.CA.CCCT.T.CTC.C.T.C.TGTTTG.T.C.TA.T.AAAATGAG.A.ATC.AACCGT.TTATTCTG.TCCATTCCC.TCCATTTTCTTGTTCTCGA.AAATCTTCACG.CGACTCCATT.GAAAGAAGAAGAAT.CCTAT.AA.T.C.A.GGACAG.AAAA.TTAGGGTT.TCG.A
JJ=    62  MV=                TGACGATGA.AAAGATAACT.T.CT.AAGTAAGTTCATTCTTCAATTTCTCCAA.TTCAACCA.TGATTAACTGTGGATATATAGTAACTGTGG.GTATATTTTGATAGA.TATCGTTTTGTTTT.TCTTGGTCA.ACCTG.ATATAGTTAAAT.CA.AATTAT.TATAGGCCTCTCCACGTACA.TAT.CATTTTAAT.TATT.TCAGAAATGGGAGTATCACAAT.TATGTTATT.TTC.TAAATGTAATC.CGCGACTGTAAGTACATAAAACAAAATATAACCTT.AATCAGTATGTAATTTACCGAAA.CAAG.TT.TTTCAAAATATGA.TATGT.TATAAA.TAAAAATAGAT.TTCTTACCATTTGTAAC.GGTT.CT.AGTGGTCAACATGA.AG.CTGTAGTTT.GC.AA.GA.CGTATCCAGT.CATTAGATCAA..CACGATTAATTAGTTAGGATAGTTTTTTAATTTCTATATATA.CG.TTTT.G.AT.TTGT.T.GCT.C.T.T.TAACTA.T.T.AT.A.AATAGCCC.A.TCA.AACCCC.TACAACGG.ATTAGGGCT.ATAACATTCCACCAAACAC.AAAAGATACAA.GTTTAAGACC.ATGAAGAAGCTTAC.TTCTC.TC.T.T.C.CCTCTC.CTCT.TTCTCATT.CCC.C
JJ=    63  MV=                TCTTAGCCT.AAAAAGAATC.A.TA.AACAAAGCCCCAATAGTAGTAGCAATCT.ACTGATTT.AGTATCATCAAAATGATGGGACTTGTGTAG.AACTGTAGAAGCTTC.CCTGACACACATTT.TGTAAATTT.TGAAC.GGTTGAAATTAG.TG.ATGGCC.TCACTCACCCCTCTCTTGTA.CTT.TCACATTTT.CTCT.TCAAAGAAAAAAAAACAATTTT.CATAAACGT.TAT.CAATTTAAAAA.ATCATCAATGAAGAAAAAAGCATATAGAATTGACT.TAAAATAATTGATAGAATAGCTT.ATCC.GC.GATTTATTATAAG.ACTGC.ATCCAA.ACACAGTTTTT.TTTTTATTCTTTGATAA.ATCA.AT.AAGTACTGCAAATT.TT.TGTTCTTTA.TA.AA.AA.GAAGTAATCA.ACAGTCAACAT..TCGCTCTGTTTTCGCTTCCAAATAAACAAACAAATAATTATA.AT.TCTT.T.CT.TACA.A.AAA.A.A.T.AAAAAG.A.T.AT.A.TATAAATC.T.TTC.GCACTC.TCTCTTTG.CTTGTTGGT.GGTGCATATGTAGTAAGTA.GGTTAAGCTTA.AAGAACTGAT.CGGAGAATCACAAC.CATGG.CT.A.A.A.TGTCAC.CGGA.ATAATATC.GGA.T
JJ=    64  MV=                CTCTCATTC.ACTACAATTA.T.TG.AAAAACCCCAACGGTTAGATTAATATCA.GAACCGTG.TTACATAATTATCAGAGTTTATTTTCTCTT.TGATGAGCTATATTT.TTTTATTATTTTTT.TGTGTGTAA.ACAAC.ACAATGGGTTCT.TC.AATGTG.AAGACAATAATTAAGGGTTT.TTG.CTTACCTTA.ATTA.ATTAATTAATAATTACCTTACG.ACGGTTAGA.AAT.AGGATCTAATT.TTAGATTTCATCATTAAATGAAGAAAAGATATGGA.AATCAGTATGAAATATGGAAATC.GATC.GA.ATTTAAAAAATTC.TATAT.AACCCG.ATTGTATGTTT.TCTTCAAAATGTAAAAT.ATGG.AA.ATCGAATTTAACATGTC.AACTTTCAC.TA.CT.TA.AGTTGAAGTA.GTACCCTTAAC..CCAATTCATCTTTAGCGATTAGATATAGTATTGAATGGGCCT.AA.AAGT.A.TC.CGGC.C.CAA.T.T.G.ATTAAT.A.T.CT.T.ATTTGACG.T.CGT.GGAATC.TGCGGGCG.GCGGAGAAG.GGAGGCGAGGGAATGGAGA.GTTGCTGTCGG.AGCGTCATAG.CTTCAAGGACGTTT.CATCT.GC.G.G.T.CAAGTG.GCCG.TCTATTTC.CCT.C
JJ=    65  MV=                TCTTAGCTC.AAAAGTATCA.A.AG.TTTCTTTTCGTCCGTTGAGTTTCAAAAA.ACAGAATC.ATCAGAGCATATCACTTTGGATATAGCTTT.TAAATTGATCCTGGG.TACTTTTTCCTTTC.TATGTTACC.AATAA.TTAATCTATTAT.AT.ATTATG.TCATAAGATACATACCGATA.AGA.AATAAGTGA.AATA.TAATGGTTACATCATTAACTGA.AAACATATT.TTA.TTCACTGCAAA.CAAATAAAATAACATAACATAGTAATTTTGGTAAG.ATCTTAAAATATCTGAAGTGACT.TAAT.AT.GATTAATTAGATT.GAGTT.ACCAAT.TAATATAAACT.GAATAATAAACGTTTAT.TAAA.CT.ACAATTTCACTTAA.CA.TATCAAAAT.TT.CA.CG.ATACTTTTGT.TTACCCATATA..GTTTTGCTTTAATTTAATTAGTTGGTGGGTCCTCGCAAATAA.TG.AGAA.A.TT.GTGT.G.TTC.T.T.C.TTGTCC.T.T.AT.A.AATACCAA.G.AAC.TTGTTT.GCACATTT.TCACACACA.CTCCAACTTAAAGCACTAT.CATTATCACCA.TCATCATTAT.CAGCCATCACCATG.ACCCA.AC.G.A.G.CCAACC.CTAA.GACCGGCT.GCC.T
JJ=    66  MV=                CACGGCGGT.TGATTCATTT.A.GC.TAACACATTTATATCTACATTTTTTTTT.GTTCAACC.CTTTTTTTACATTTATATCTAGAGATATTG.GAAGAAAAATGTAAT.GAGTTTATTGTGTT.ACTTCTTCT.TTTTT.CATATACAACAG.AT.TTATTT.CTTTTACGTTAAACTTTATA.TAT.TGACAGATA.AATT.TTGATAGCAACAGTTAACATAG.TGATTTATC.TTT.TTGTCAACCAT.TTAATTAACATGCATAAGATTGGTCAATTTATTCC.CTGCTTTATGTGATTTAGTTAGT.TTTT.TC.ATAAGTTGAATAA.CAGAG.ACTAAT.GAAGACACTGT.TTACAAAAATTATGTAA.GTTT.TA.TTCACATAGTTAAT.TT.TATTGAGGA.TC.CC.AT.TACTGTTTCT.ATTAGGGCATG..TCAGAAGACTTCGAAGTAAGCAAAACCAAAAGAGTAAAAACT.AT.CTTT.T.CG.CTTT.T.TGC.A.T.T.ATTGGA.T.T.TA.A.GTAGAATT.G.TAA.AATTAA.AGAAGTAA.ACAGAGTAG.TACTCTTCCAAAGCAACTC.AAAAGCTCCAA.AATTTCTGTG.AATCTCCCCAAGAA.CACTT.TT.T.G.G.ATCTTT.AATT.CGAAGTGA.TCG.G
JJ=    67  MV=                CAATGAAGT.GCTAGATTTT.A.CC.AAATTGTCATTTTATCTCTACCAAGCAT.TTCCCTGA.GTAATTTATGCTTCTACACGCACAGGCCTG.ATTAAATTGAACCTA.CCAAAAAATTTGGT.TCGGTCTCC.GGTAT.ACAAAGTAATCT.GA.AAGGTT.CACTTTTGCAGTTTTGTTAT.TCG.GTTTGGTTT.GGTT.ATTATCTGAAATTGTGCCGGAA.CTCGATTTG.TTA.CTTACTAATCT.GCGACTTGGCGTCGATCTTGATCTCATAATGCTTT.AACTTTTCGAGTCTGCCACTTTA.GATT.TT.AGTACTAAACCCG.AATTC.AGTAAA.ATTAAACCAAA.ATTAACAAAGATTTAAT.CGAA.AT.TGAATGAAATTTAA.GT.AAAATTGAA.CC.GC.AA.ATCATAGAAA.TAACCAAAATA..ACATTCCTTTACAATTTTGAACCCGAACCGAATCGAACAGCA.AA.TCAT.A.GA.TTGA.A.CCG.A.T.A.TGTTTC.G.G.TT.T.AAGTTCCA.A.AAA.TCTTTA.TTTCATAA.CTGAATTAT.CCGAACACTCCCAAATCCG.CCGTGTCTACC.TCGGAAGAAT.CACGACTTCCGAGC.TTTCT.CG.T.T.C.CGACAA.TGGT.GATATTAC.TAA.A
JJ=    68  MV=                GAACGCAGT.TTAAATGTTA.G.CA.ATAGTACATCCAAACATATTTTGACGTA.TTACCAAC.ATCTATTACCGGCAAAGTGACATTGGTAAA.TAGTTTTGAAATTAT.CTACGATGGATAAT.ATAGTATAC.CAACG.AAATTTAGGATG.TT.GGTAAA.ATGGTTATAAATTGAATTAT.CGA.CGGATTGGA.TCTA.CATTTTTTTTTTTCGTCGAAAC.ACCATTTTT.ATT.AAGTAGTGGAT.CTATATAACCAAATGCTTTTTATGGTGGTGATTGA.AAAAATGAAAAGATAAAGAAGCT.TAGG.CC.TTGCCTGAGTTTT.AGGAC.ACATGA.AGTATATAGTA.AAAGATTATTAGTTATG.CGAT.AC.AAAACGTACATCAT.TT.GTTTACTTT.AA.AA.TT.ATATTTTTCT.AAAAATCTTAC..CGGCATTAGGCCTATACCTTATTGGCCCCATAAATACCTAAA.GT.TGGA.C.AA.ATAT.C.AAT.A.G.G.TCGATA.T.A.TA.T.ATGACGAG.C.GAA.GTCCAC.TAAAAGAA.ACAGAACAT.CAAATCATCTATCCATTAT.GTCTTCCTCTC.GAACACAATC.CTCTTCTTCTTCAG.TTTGG.CA.A.C.T.TCAATA.CATG.AAGCTCAA.CTT.C
JJ=    69  MV=                TTCACAAAT.TTGATTTTTC.G.CG.TAATCGGATTGGCGAGGTTTTCGCCTTT.TTCTTCTC.GTATTAGAGAGAAGAAGAACCAAGACTTAG.GGGAAAGGAAGAAAA.TAGAGATGGTGGTG.GACGAAAGA.CGAAG.AATACGAATTAT.TC.TCTGTG.CTCACGTCTACAATAAATAC.CGT.GTGGATTAT.TTAC.TTTCTTTGACTAGTGGACTCTA.CTTTTAACC.CTC.TTATTATTCGG.TGGACCTTGAAACGACGCGGCGCTTCTTAATTAAA.ACATCAAGTTGCATTGAAACGAC.ATCG.TC.TTAAAAAGTCATC.TAATC.TAACGG.TTGATATCCTA.TCCTTAAATCAAGTGGT.ATTG.AA.ATCTAACGGCTGCG.AG.TTTATTATA..A.AT.TT.CAAATCAAGT.GGCATCGAAAC..GCGTTGCGATGAAGTCATATAATCTAACGGCTGAGATTTGTA.TC.TTTT.A.AT.CGAT.C.GAA.T.C.A.TTTGAA.G.C.CA.C.GTCTTCTC.T.CTC.ACTTTG.GAGATTTT.TCTAACGCA.GAATCTGAGAATAAGCTAA.CCGATTCCGAT.TTCGAGTTCG.TCGCCGGGAGGAAT.GAACC.GG.T.T.G.AAGGAG.CAAA.AGGGGCCG.AAG.T
JJ=    70  MV=                TCGACGGCG.TTGCATTAAA.C.GT.CTACCTTAAAGGCTTAAACGTACATAGA.AAAATCTG.CACCGATCACATTTCACTAAAATATTTTTC.TGTCAAATCACATGT.TGGATGGTGTAACT.GGTAAGTTA.TTAAA.AGAGGGAATTAC.AT.GCGAGT.CCACTTGTAACAAACAGTTG.TGA.GGCTCGACG.GCAA.GTTGACCAGAAACAACTTGCAC.TGCATCTAT.ACA.ATTTTTTTTTG.CTTTATTATTTGACAATTTTTCCATGTAACCCACA.CAAATCATATTTATTTGAATTAA.AAAA.AT.TTTGTATTTATGT.TAGCC.ATTAAC.TCTTCTAGATA.CAAGAGAGAAATGTCAT.CAAA.TT.TCATTGTTTAAAAA.GA.AAGGGTGAT.TT.AT.AG.ACATTTATCA.GAAAAAAAAAA..AACATTTTTGCTTTTACGAATTTTATAGAAAGAAATATTAGT.AT.TATA.T.TT.AACA.T.TTT.T.A.G.TCGTCG.A.T.TA.T.AAGAAAGG.A.GGT.GGCGAA.CCACCACA.CACGCGGAA.ACAGGAACAACCAATGAAA.ACTCGATAAAT.GGCTTAACTC.AATTGTTAAGAGCC.GTTTG.TT.T.T.T.TGGCAA.CAAA.AGTGCTCG.AGA.G
JJ=    71  MV=                AGAGACCTT.ACAAATCTTG.T.GT.TATTCTTCATTCCTGATTTATTTTCAAA.AAATTATA.AAATCTAGTGTTATTGAACTATAGATCTAT.ACAAATCAGGTTTTC..TTGTTGGGTGATT.TACTATAGT.AATCC.GCTATATTTTTA.AA.ATAGCC.ATATCTAGATGTATTTATGT.CAT.AAAACTATT.GGGT.GGTCTATTAAATTGATGTATTG.TATAGTATT.CAT.ATATTTATCTT.CAAAGGGTTCAAATTCCTTGGTATTTAAATTTTAT.AGTGGCTATATTTAAGAAGGAAT.GTGT.AA.GACTAATTCTTAG.AATAT.CTATGA.AATGAAT.CTA.ATTTGTCATAAACTTAC.TGGT.CG.GCCTATTGTAAAAA.AA.ATCACAAGT.CC.TA.TT.CACCAAAAGA.AAACAATTCAA..CGATTACTATTTTAATGCAAAGCATATAAAGATTCTCCAGAA.GA.TGCT.C.TG.TGTA.G.ACA.A.A.A.GTCAGA.G.A.CT.T.TAAAAGAG.G.CCA.GAAACA.TATCATCT.GCTTCATTC.TTCTTCTGCAACTAGTTTC.TCTTCTAAGAA.TCCAAGTACA.AGACAAAAGACAAG.AGTCC.GA.G.G.A.GACATG.GAGA.ATCTGGTG.GGA.C
JJ=    72  MV=                TTCTTAGAA.TCTTTTCTCT.G.TT.TAAGTTGAGACATTGTGTGTGTGAGAGA.GATTAGTC.CTGCTTTTGTGTTTGCTATCGAATCAAGTG.ATTCATGTCATTTGT.TTTCACAATCTTAA.CTCTTTTGT.TCCCC.TAAGCTGAATTC.AA.AAACAA.ACAAACTGGATCCCTCGAAT.AAC.CTGATTGGT.GATG.ATGATTGCTCAAAACCCCCTAA.AGCTGATTC.CAT.GGAATGTCAAT.TGTTTATAGATCCTAGGACATTTGATCTGTCACTC.AACAGTGCCTAATTCCTCAATTG.AATC.GA.AATGGTCATGAAA.GGAGT.GTGATC.ATTTTATCAGA.CAAGTCAAAGTTTCTAC.TCTT.CA.TCATTATTAACACA.TC.CAGTAACAA.AA.CT.AA.TTGGGCCGAT.TATTAGGCCCA..TGATAGGTGGATCACTCCAGGCCTTTTCCAAACTCCACGAAA.GC.AGGC.A.GA.AACA.C.TTT.C.T.T.CCCGTG.A.G.TT.T.TTCCCGGT.T.GAT.CTGCGA.TTCAACAG.TGTCTATCC.GAAATTTAGTTGAAATGGT.CATAGAAGAGT.GTAGTAGAAA.GGTTGGAATTTGTG.CTCAA.AA.T.C.G.GTCAGA.GAAG.TCAAAGTT.TGC.T
JJ=    73  MV=                ACTTTTCCA.GTGCTACGTA.C.AT.GGTTTTTGGAATCTTTATTTACCTTGTT.CTCTTTGG.CAAAGCATCAGAAATTATGGGAGCTTTCAT.CATTTTCTCT.TGTT.GTCATTATACCGGC.GACTACTCC.AATGG.CTCCAGCATGCC.AA.TGACTT.TGCTTGTGTCGTATTGGAAC.ATG.TCGAATTCT.CGAC.TTTCTTATCATTTATATCTTTG.CTGATTATT.TTG.ATATGATCAAA.CGACGACGTTTTAGTGATATGATTACTCTCATGTT.GTGAATTCTGATTTTCACAATGT.GTTG.GG.TTGGTAGGATTTA.TATTC.TCTTAA.ATTAATGTATC.AAGTTCTACTTAAATTT.GTAG.TA.TCCCTAGAGAAGAC.TT.TTTTTTTGT.AG.TC.TC.TTTCTCTGAG.TTCATCTAGTG..TTTGTCTTCTATTGGCTTAAACAAATGATTGGTCAAGTCAAC.AT.CAAA.T.AC.TTGT.T.CAA.A.C.G.ATGACA.T.T.AT.A.TTCTATAA.G.TAA.ATGTAA.AGTTTTTA.TTTCTTGAA.GAAAAACAAAGACTTGTTT.CTTCTTGTTCT.TGATATAATG.GATCCAAGATTGAT.CGTAG.CT.A.C.T.CAAATC.GGAA.GCATCGAT.GAA.T
JJ=    74  MV=                TGTATGCTC.ATATTCATAA.G.AA.AGATGATCTAACCTTCTTGCTTTTAGTT.GATCTGTG.TTTTTTTATGAGCTGAACCATTCAATAACC.TAGACTAGAGTTTTG.GATTGTGAAGAGAC.CAAGCAATA.ACTAT.GTGTTGTTGTTA.TT.CTTCTT.GACAAATGCAGGGGTTTGGT.ACT.AGGGCATAG.TGAT.GGCAACTAATGAACTGCTTCCC.AATTAAAGA.CAA.AAAACAAATCG.ATTGTTATGTGTTTGTCCGTTGGAGACGGCTGTTC.CCGAGATGATACTGATGTTGCTT.TAAG.AC.AAGAGGAAGAATT.TACAT.TGAATG.ATTTTTATCAC.ACTGGTAAAGGAATGCG.TATG.TG.AGAGTATAAAAGAA.AA.TGATTAGAA.AA.AT.GG.AATTGAAAGG.TGAAAGTGACA..TGGTTGTTTTGGTAGGCGAATAGGAAAGAAGCACGTGGTGAA.TG.GACA.T.GA.AGAG.A.AAA.G.G.A.TGCTAG.G.T.TT.A.ATATAAAT.T.GGA.ATAAGA.AGCAGTTA.GTGGTTGTG.AAGGAAGGAAGGAGGCAAG.CAACCAAATCT.CAGAGACAAT.TATAACAGTATAGA.GAAGG.AA.G.A.A.AGAAAA.GAAA.AAGAAACC.GTT.G
JJ=    75  MV=                TTGATTTAG.ATAATGTCCA.T.TG.CTCGTATTCAGCAATTGTTAAAATCTAG.TCTATGTT.CGAAAGTTTGTTACCGACAATGAGTATGCA.ATAGAAT.TTGAGGT.TGGCTTTTGTATTA.TGAATCTTC.ACACT.CATCTTAAGCTT.AT.ATGATC.GGTTCTATATGTAATAAACT.TAT.CTTTTGTTT.CGGT.TCCAGTTTCAATTCTTTCAATT.CGGTTATTT.TGT.CCGGACCTAGT.CCGAATCCTTTAATCTCGGTTTAATTTATAAGCCC.AGGTCTAACGTGATCCACGTCAC.CAAC.GA.TACTGAACATAAC.TCCAC.ATTAGC.AATCCGATGCC.TTCTCCAACATAAAAGA.AAAA.CA.CTTACTTATCATCA.TC.TATCAGCCG.TA.GA.TT.AAGATATTTA.GTATCCTCAAT..CTAACAAACACAAAATCACCACGTCATCAATCCTTGTCAAAT.TC.TCTC.A.TC.CAAT.C.AAA.T.C.C.ATTACT.T.C.CT.C.CTTAATAT.C.TTT.CACCGC.TTCATCAT.CTTCTTCAT.CATCATCAATCACAAAAAT.CCAAATCCCAA.AACTTTCCCG.AGAAAACTAAAAAA.ATGGC.AC.C.A.A.AAGCCG.GAAA.GAAACCAG.CAG.A
JJ=    76  MV=                GAAAAAGCC.CGCACGCGCT.A.GC.AACTGCAAATGTAGCAGAATTACAGGTG.AGGATGAA.TGATGATGACACAGAAAAGACTACTCCTAT.ATTCACAACGGGTGT.AATCGGGCACGATA.ACGCGATTG.CAAGA.CATGGGATACAT.GG.AATCTA.TAGGCTTTATAATGTGGATG.TAC.CAAGTGAGA.AGCT.TGTGGAAGGAGACAACACTTTG.TTCTTGACA.CAA.ACCATGACCAC.CACTGGAGCCTTTAATGGTCTCATGTATGACTATA.TCCGCCTCGAAGGACCTCCTTTA.GATT.CA.TACTCTCACTAGG.ACTTT.TAGTCA.CATTATTGTAT.ACGCAATTTTGTATTGC.GGGT.TA.CTTTACTAATAAAA.AA.AAAGACATT.AT.AT.GG.GCCTTGTGTT.GGGCCTTCTTT..CTAATCTCAGATTTGACTTTATTACAAACGAAAGGGTAAGAA.TG.TAAT.T.TT.TCGC.C.GAC.T.C.G.ATCTAT.C.G.CT.G.CCTATATA.T.ACA.GTTACC.TGCAAAAT.CTAGGGTAT.AAAAGCCCCTAATTTTTTC.TCCGCCCAAGA.GACAAAAATC.CTTCGCAATCGAGC.AACGG.AA.G.C.T.CCTGCA.TCCA.CCGTCCAA.ATC.T
JJ=    77  MV=                CTTCTAACG.TCGCTGTATG.A.AA.AATACTTATATGTGAAAAATACTTAACT.TAATAAATTCAATTTAACAACTTCATATACAATAATTAT.TTATATTCATTTTCA.TAAATTATTTATAA.TCAATTAAC.GATTT.CTTCCATACTTT.AG.AAATAT.GGGAATCCATACTCTTCGGC.CTT.AAAGATATA.TATA.TTTGGTCGTTTATGAGTAAAAT.ATGTTTTTT.GAAGCATATGTGACA.AATCCAGAATACGTTAAACATTGGAGCCGGATGTA.ATTGGTAAGCTTTCCCACCAAAA.AACC.TC.AGCTTCAATCAAG.TAAAA.GTTATT.AGATATGATTG.AGTTATTAATAGACTCA.ACCA.AT.TTTCTTTTCACAAG.TT.TCCTTTTAC.GT.AT.AA.TTTATTATTA.TATTATATCAC..ATGTTCTATATATACACACACTATATATACATACATGCACAT.GC.CCAT.T.AG.TTTC.A.CCT.A.G.G.CCATTC.C.T.CT.T.TTAAAGCA.A.TCG.ACGACC.CAAAAAAG.AAAGCACGA.TACAAAAATGAACATCTTA.TCTCAAACCCA.AATCCTTCAT.CTCTCTATAGCTAT.TCTTC.TC.T.T.C.ATCACA.ACAT.CATCATCA.TCA.T
JJ=    78  MV=                TATCACCAT.CATTATTTTG.G.CG.TTTTAACTTCTAAACGCTTTATCTTTAT.CATGCGAC.TTGCCAGATGCCAACCCAAGCCACGTGCAT.TACGATTCAACTAAT.TTTTTGTTGTCTTT.TTTTCCCCT.TTTTA.ACGAGGCAAAAT.AG.TAGAAA.TATTTTTCTATTTTCATGAA.ATT.GTAGAAGAA.AATA.GTAAAATTTCCGAATTTTCCTA.ATCTATAGT.TTC.ACTTTAGATAA.AATAATACTTAGCGTGACGAAGGCAACTGGCTTAT.TCAACTTTATGTGTTTAATAAAA.GATA.AA.ATAAATAATAATT.TCGTA.TATATT.TCTCTCCTTTG.TTCATAAAATAATTAAA.ATAT.TT.TTGATTGATTCTTT.CG.AAAAGTAAA.AA.AA.CT.CATTTAATTA.CAAGAATATAA..TATATGTTAACCCACCATGACAAACATATATTTTGACATCTT.AG.ATAA.C.AA.GTAA.C.TAA.A.T.T.AATTAC.A.T.TC.C.TTTTTATT.T.TAT.TTTCTT.TTTAATTT.TATGTGAAT.GTAAAAAACAAGAAAAAAA.ATAAAATTTAT.TTTTCTCTCT.CGCTTGGTTCAACC.GTGGT.TG.T.T.C.ATCGGA.AAAA.TATCTTCG.GCT.T
JJ=    79  MV=                CAATTTCGT.TCAGGTGTCG.T.AT.TTTCCTTTAATTCTGGTATATTGATTGA.CAACAATG.TAACGTCGCCGAACCATATTCGTAAATGAC.ATTTCCGTTGTAAGG.CATAAACCATAAAG.ATATCTAAT.AGTGG.AGTTCATCACTA.TT.ACATAA.AATTTTGAGCCAAAAAACAA.AAG.GTTACATTT.TATA.TATTACAAAATATAGTAAAATG.ATTATAGAG.GTG.AAAAAACAAAA.TAGATATACAAATTTTTTAAAAAGAAAGGTTACTA.AAAATAATATACAATATAACAAA.ACAA.AA.CAAAAATCAAAAG.AAATA.GATATA.TGAAAAATCAT.AAAATTGGTAGGGCACA.AAGT.TT.TAATATCATCCGCT.CA.AAAAACCAG.AG.AG.AT.AGGGTCCCAT.TATAATTTTCC..TCATTTTCATATGCATTCAATAATCTATCTATATGTACAGTG.AC.ATAA.G.TG.TCAG.C.CTT.T.A.C.ATCTAT.G.T.AC.A.TATAGCTT.C.TAG.ATTCTC.ATTCATTC.CAATCACAG.AGCTGATAATTTCAGCAGA.ATATTTACTAT.TTTTTATAAA.GAAACAAAAAAACA.TAGAA.AG.G.T.T.TGGTTT.TTCA.AAGAACGT.GAA.A
JJ=    80  MV=                ATGAGTATG.CAGCTCCAGT.G.AG.AACAAACCAAATCATTATAGCCCATTTC.TCATTCAC.ACAATTTAATTTTATAAAGCCCACTTGACT.TAATAAAATTTGATC.CAACATATGACGATATCTCCAAAT.GAAAA.GTTATATATCTC.TC.AAATTT.TTCGTACTAAATCCAATTTC.CTC.GCAAATTTG.TTGC.GATTAGTAATTGATTGTAGTAT.ATATATGTA.CTG.AAAATTATTTT.ATTGTCTTCACAATCACATAAATACATGACTATAT.TTGCCATTAATTATTTCCATACC.AATT.AA.ATGTCTAATTAGC.CGACA.AAACCA.ACGGATTAAAC.TAAACCATTCTAAAGTA.ATCA.CC.TGTAAAAGATTTTG.CG.TCTAGGAAG.AA.GC.TA.TGACGTCGAC.TAAAAAGGCTT..TGTTAGTCTAAAAATATTATTTTGGTATAAAAAACTCGCAAA.GT.CAAA.C.AT.GAAC.T.GCT.C.G.A.AGTCGC.A.T.AT.A.AATGGTTC.A.AGA.GGCCAA.ATGAAAGT.GAACAACGA.GAGAAAGCATTTAGCAAAA.GCAAAAACATG.TCAAACAATT.CTTCCAAGAGTTTT.TGCTT.GT.T.A.G.GGTTTC.CATT.GATTCTTA.TTC.T
JJ=    81  MV=                TCTTCTAAG.CTCCTTTCAC.A.AT.CTCATATATATGAAATTTCCCTTGATTA.AACGTGGG.AATCTAAATGCATTAATCATTATAGATGTT.GGCTTATAAATTTAA.TTTTGAGATTGAAA.TGTGGCCAT.ATCAT.GTTTTAGTGTAT.TC.ATTTTA.TAAAAGAAAGAAACAAAAAA.AAA.AAATCTTGA.TTTT.CTTGACCACCGATTTCGTCTCA.CGCAAAATC.CTG.TATAAATTATA.AAAACTATATATAACTTCATTTACCAACCGCGTGG.GAGGATTACAATAATGCAATTGA.TGGA.GA.TAGTATAACCTAA.AGACA.AATTAC.TTTTAACTAAA.CAAAATGTAGAAGCACC.AGCT.TT.CTTTTCCCATCTTT.TG.GACTATGTA.GA.CA.AA.CACACACGTT.AATCTATAGTT..ATTGGCTTAATTTCAAAATCTTTCACTTTCATGATCAGTCAA.GA.AATA.C.GC.GTTT.A.ATC.G.A.C.TTTTTC.T.C.TC.T.ATATATAC.A.ATT.CTTTCA.AAATGATC.AAACATAGT.CATAAGTTCCGCACCAATC.AGTGGAAATAA.CTAATCAAAA.CTCTGTATCATCGT.TTTCA.AA.A.C.C.TAATTA.ATGG.CTGTAACA.AAT.C
JJ=    82  MV=                TTCCTACTT.GTGATTTTAA.A.CC.AATTTAACAGATGGTAGTGTTGGATTCT.AAAAACCT.AAGAATTTGATGATGGAGCTTTTTACGTAT.TCTTCACCCTCAGTG.GTTTATTATATAAA.TATCAATTT.AAGAG.AATATAAATATC.AA.TTTAAG.AGAATATAAATATCAATTTA.AGA.GAGTAACTT.ACTC.AAATCATTAAGTAATCCACAAC.TATTATACA.CTC.GTACTTTGAGT.TTGGATTACAAGAAAAAAAATCTTCGGGTATGAGA.AAACTATTAAAATGGTTTATTGA.AAAA.TC.ATGTAATATTAAA.ATAAA.TTTAGT.AATAATACAAT.TAAATATGTAAAATAAA.ATAA.TA.AATATATCATTAAC.CT.ATAAATTAA.AA.GT.TG.AAGAGCTTAC.ATTAATTATTT..AATAGACACATGGCAAATGGTAAAGTGATGATGTGTCAATCA.TA.TGGA.G.AG.AGTT.G.GCC.A.C.T.TTCATA.T.A.TA.T.TATCATCG.T.CCT.TAAACC.CACCTATC.CGTTACTCC.AGATTCAAAGTAAACGGCG.AAAAAAAAAGA.AAAAAGATTC.AAAGTAAACAGAAA.AAAAC.TT.G.A.G.TTTAGA.GAAA.TCACCATG.ACT.A
JJ=    83  MV=                CACTCAATC.TTGAATAACC.A.TA.TGCATTTATTCAACATTGCAGATAGTTT.TCTCACGT.CCAGGGAACGTAATTGCACTCGGTGATGAT.TCATTCTACAGCTCT.CCTTTAACTCAGAA.AAAACAACT.TCAAA.TGAATCATTTTG.AT.TCTTAA.CTACTACTCCCATTTCTTGT.GTT.TCCCCTTAA.TGTT.TGTGGATACGTGAAAAAGTTGT.CTTATGCGA.ACA.TTAATTTATGT.CTCCAATGAACATTTCTTCTCTCTCTTTTGAGTTT.GTGATTTGTTTAACTAATGAGCT.TTTT.TC.TGCATGATCCTTG.CATGT.GCCCAT.CATAAGCCCAT.GAAGCATCCGAGAACAT.TATA.TA.TTTTTTTCTTGAAA.TG.TGTGAACAT.TT.GA.TA.TTTCATGTAT.TCAAATTAAAA..TAGAACATGTGATGTGACAGCTAGAGAAAAGCAGACACCAAC.CC.AAAC.A.TT.GGTT.T.TTA.C.G.T.ATGGAT.T.G.CT.A.TATAAGTA.C.AGA.ACGCAA.TGTGGCTT.GTTTATGCA.ATACTCGCTTACTGTTCAG.ATCCAAATCCA.TTGTGTCCCA.ACTCCCAAGTCAGA.GAGGT.AA.C.A.T.TGCTGA.CTAC.ATTTCTCT.TCC.C
JJ=    84  MV=                TTTTTTTTT.TCTTCTAGAT.C.TT.TTTCTATTGTTTGTGTTTCTAGGGTTGT.ACTCTCTG.TTTGGTGTTTCAAGTGTTCTACTCTACTGT.TGGTACTTTGTAAAT.TGTAATGGTTTTAT.ATTTTTTTT.TATAG.CTGTGCCTTTTT.GT.GTTAAA.GCGCGTTTATATATAAATAA.TTG.TTAGGGTTT.GACA.AACTATATCACCCTATGAAGTA.TGAACTGTG.CAA.AAAACTGACTA.GTTAAAGCAGCCAAAAGACATGTCTTGAAACCTTG.ACAATAAAATACTGTACGAGCTT.CTTT.AT.TTTTTTGTCGGAT.TTATA.TATTTT.TCATATAGAAG.AACCTTTATTTCTGTCC.AAAA.GA.AAATCTTTCCAATT.AA.ATTAATCAG.TA.AC.CA.AGCAAAGGAT.ATATTCTCATA..TGTAAAATCAATCAAAGAATAAGATAGAAAAACACCAAAGAT.TG.TATG.A.TA.CCGT.T.ATG.A.C.T.CTATAT.A.A.AT.A.TATATATC.C.TCA.AATACC.GTTGGTTT.TCTTGTTTT.TTAATATTCTGTTAGGGTT.GGTCCAAGAAA.CTTTATTACA.GCAATGAGTTCTAA.TCAAT.TA.G.G.C.GAAGCT.TTGG.AGGAAACA.TCT.G
JJ=    85  MV=                AGAGGATCC.CTTTGGACTT.C.GC.CCTCGTCGTCGTCATCACAACTTCTTCG.ATAGTGGG.ACTGAGAAAATTCGTAAATGGTTGGCAATT.GTTTCCCGGTTAAGC.TTGATTTTTTTAGG.TTTCAAATG.GAACC.GAATCAGAGTAT.GA.AAATTT.CCTGGTTTGGTTTAGGAGAA.TAT.TTATAATAA.AATG.ATTACCTGTTGAAAGATTTGTA.AGGCCGTAG.CCC.AGGCCCAATTC.GGGTTGAAAAAAAGAGTAGATTATATGGGCTGTCC.AAAAAAAGCCTGGACCATAGTGA.AAAT.AG.TAACACAAAAACC.TGTAA.ATAGAA.TGGGCCTAACG.ATGGGCCCATTTCATAT.AATA.TG.GTCGGTGGAGCGAT.AC.GCCACGACG.GT.CC.AA.TTATAGATCA.CGTGGAAAGTA..TTGCGGATAAGAGTCAAAAATTCCGTTTGGTGAAAATCGTAA.AT.TTGC.G.GG.ACCA.C.TCA.A.A.A.TTGAAA.A.T.AT.C.CATTCATC.A.TCA.TTTCCA.TTTTTCCT.CTTTAATCC.AAAAAAAAAAAAAACTCGG.AGGTGATCGTT.TGTCTCTGGG.TTAATGAAGCTGCC.ACGAA.TT.G.G.C.GTATTT.TAGA.TTGATACG.TCA.A
JJ=    86  MV=                AGCTCCTCC.TATAATATTA.G.CT.GAAAGTGTTGTTTGAGTTGTTGTACATT.TAACTGTG.TTGTTTCTTTTTTATACATTCTTTTGTGAT.TGTCGTCAAATATTT.GTTGGGGTGCAAAA.TGTAGAGAT.CGTGA.GTGAGTGAAGAG.GC.AAAATA.ATTTGAGGATATTCTATTTT.TCT.CGGTTTTCT.TTTT.CAAAATCGGATAATGATGCTGT.GTAACTGCG.TTC.AAAACAAAATT.TCTGCTTCGACTTTTAATGTTAAGATTAGATGTGC.CTATCGGTTCTGTTTACCCGAAC.CAAA.CC.GAAGATTCATGGA.CACTT.AGACAG.ATCAAAATATT.TAATTAGCGGTATTAAA.CCGA.AC.CAGACCGCAGACCG.GA.AATATCAAT.CC.GG.GA.CTGATTACGA.TTATTGTTATT..TTCTTTTGTTGTTGCAGACACCATAAGAAACGTGAGTCTTGC.TA.CATG.C.AA.TTAT.T.GAC.T.C.T.TGTAAT.A.G.TA.T.AAAATTTT.A.TTG.AATAAT.TCATCTGT.AGACAAGGG.GGAAAAGAAAGACTGATTT.TACGCTTTATT.GCTCTCACTA.AAACCCTAATTCTC.TCCGT.CT.C.G.A.TCGCGA.CCTC.TGTTTCTT.CGG.C
JJ=    87  MV=                AATGGTAAG.CAAGCTGTCG.T.CG.AAACTGTTAAGGAGACTGAGCCACCAAA.ACAAGAGG.AGGCTGTTGTAGCAGCCAATTACACCAAAA.CCAACGAAGAGCCTC.TTGTAACCCTTTAA.TTCTTTCAC.ATTTT.CATTTCTCAAAA.CC.CCAAAA.TTGTTGTGCATCAAATCTGT.AAT.ATGTATATG.TTTC.GCACCACTGTTGTATTGCTATT.GTTACCATA.CGT.ACGTTAATGAA.ACAATAGACTTGTTGTGATTTGTGTTACCTCCTAA.AAACATCTTTTCCTCAGTTCCAA.GTTA.TG.GTAAAGTTATTAA.TTCTT.AACTTT.CCCGTTTTGTG.AAGATAATAAGGTTATA.AACT.AT.GATGAAATAGGGAA.AT.TTTGGTTTC.AT.TG.AA.ATTGGATTTG.ATACAATTCTT..CTCTGAAACCAAAAGGGGGAGGTCAAAAATGCAGACTTTATC.AA.TAGC.T.TT.CTGC.A.ACA.G.T.G.CCCTAG.T.G.AT.A.AGAAGAAG.A.AAC.TCTATC.GGAAACAG.AAACAGAGT.AAAGTTGAGTTTAATCTCG.TCTTCTTCTCC.GACTCTTGTT.TGCCATTCAAAGTC.TAAAT.CT.C.A.A.ACCGAT.AGCT.TGAGGGTG.TTG.G
JJ=    88  MV=                AATGGGACA.ATGTATTGCA.T.GG.ACATGGATGGAGGATGATGTTTACACAC.ACACGAAT.GGTTATGGTTTTTTCTAAAAGGATTTAATT.TTCATATTCTGTCTT.TATCATTGATTGTG.AAGTTTTTA.TAATC.ACTTCATCTGTA.TT.TTAAAC.ATACGATGATAGACATTTTT.GTG.TAGATGTTT.ATAA.GGGTAAATGGACTTATTAATTC.AGGTAAATA.ACT.AAATGATAAAA.CAATGATATGTTCATATTTGATACAGTTACATGTA.AAATTCTGTGCTATATTTCTGTA.TAAA.TA.ACATGCTATTTTT.TTCTA.AATCCA.TTATTTCAATA.AAATAAAAGTATTCGTT.ACAA.TT.TAGAAAGGCACAAA.AC.ATGTTACAA.TT.TA.GA.AAGTCATCGG.TATGGGCTTTA..TTGGGCATAAAATTAGTATCGATCGGCCCAATATTTGGAAAA.AG.AGGA.A.AC.GAGT.G.TCT.A.G.G.GTTTTG.C.T.GT.C.ATATAAAG.A.AGC.AAAATG.AGTGGAAG.CAACAAAAT.CTTTCTGAATTGGCGGCCG.CTCATTTTCCT.GAAATTTGCA.TAGAATCAGAGGAG.TGAAG.AG.T.T.T.ATCTTC.TGTG.AATTCACC.ATG.A
JJ=    89  MV=                GGGCTAAGGTAACCACTTCA.T.TT.CTTCAACACAAATTGCAAATCTCTAAAA.TCAAAATC.TGTAATCATCAGCTCAACGGAAACGTACCG.GCTCATAAGCATTAA.AGCGACAAATCGCT.TAAACCAAT.TTTGC.CAACACATCCAC.AG.ACTTAT.TAAAAGAAAATGGGTTGGCT.GAT.TTTCGAGCC.ATAA.ACTATTTCGATTCTCAGTTTTC.ACCTTCGGA.CTT.TTGGATCCTTA.AATTTCCACCATCAACTTTCATATTCCTAAAATTA.CATCATCTACTTTCGGATTCATG.CTTA.AA.CATACATTTCCAA.TTGAA.CCATTC.ATTTAACCGAG.ATTAACCACAAATCCGC.GTTT.AC.TGTACCGCGATTGC.GA.TTAACCCGA.CT.AA.TA.CTCAGACCTG.TTAAGAAAACG..ACGTCGTTTTCATTTCGTTTAACTCATCAAAAAGAGAAAGAA.AA.CGAC.G.TC.GTTT.T.CAT.T.C.T.TCTTCT.T.C.TG.C.AAAATCGA.T.TTA.GTCGAT.TAGGGTTC.TTCATTCGA.CAATTTTATAAGAAAATGA.GCACCAACAGC.TACTACTCAT.CCGCTTCCAGTTCA.GGATT.TC.G.T.G.TCTGTC.CTCC.TGGTGTCC.CCT.C
JJ=    90  MV=                GAAATGTTG.GATCGCTTAC.A.CG.AGGGGGGCCACAGAGATAAAGCAACACC.CTTTCTTT.GAAGGAGTGAATTGGGCTCTAGTTCGTAGT.GCTGCCCCACCTCAC.ATTCCAGACCCCGT.GGACTTGGG.ACCGT.ACGCGGCCGCTA.GA.GGTAAG.ACCAAGAGCCATGGAGGTGG.TGA.TCACTGTAA.CTCA.ATGAAGCCGGAGCCTCTGGTCG.CCTGTGCTG.CTG.GTCCCACGGAT.GATACGGCGTATATAGATTTCGAGTACTTTTAGAC.TTAAAACTCCACAAGCTGAAAGT.TTCG.AT.ATGTTTGTTTTTG.TTCAT.ATTCTT.TAATTTTGGCG.AATACAAATTGTGATTT.ATAA.AA.GAAGAACAGATGAC.TT.GGTTTAAGA.GA.CT.AA.AAGAGTTTTA.CTAAAAGAGTT..AAAGCAGATTTTGTGTGTGAGATAACAATTTGTCAATGAAAA.AA.TCCA.C.AA.AAGC...TTC.T.C.T.GAGTCA.A.T.TA.A.AATGTCCT.A.AGA.GACAAC.ACTCTTCT.CGACATAAC.AGAGCGTCAGAACCATTGG.TTCCAAATTTC.TCGCTGCCTT.ATTCTTATCGTCAT.CCTCC.GA.C.C.A.AAGTTC.CATC.TTCTGCAC.AGA.G
JJ=    91  MV=                ATGTTGATG.ATTAGACTGC.C.TG.AACCGGATTTCTGATTTTTCCCAGTGAT.ACGATGAA.AATCGTTTCGGTTGAGACCACCTAGACTGC.CTAAACGGGCCCTTT.GAACGTTTTTTTTA.AAACATTAA.TTATA.TCTTATCTCTAT.AC.TATTAT.TCTCATTATCCATTAATTAC.ATT.TGGTTTATA.TAGT.CGTGTCTTATCTAAGAAACAAT.CAAACAGAT.ACA.CCAAATGCTAA.CAATTTAACACACCCCAACACGTTCACATTGACCT.TCCCTTCGAGTAATCACTCAATA.AATG.TA.TATCAAACTTCAA.GTGCA.CCACGT.TTCGTTGGGAA.ATAATTTTTTTTTTTTC.ATCA.AC.TTGAATTTTGAATT.AA.ACATAATTT.GT.TC.AA.GAATGTTTTT.TTAAATACTTT..TAACCAAGTCAAATATCAAGTTCATTGTATTACTTAATTTCT.TG.GATT.A.GT.TCAA.C.ACG.T.A.A.ACTCAT.C.T.AT.A.AAATTGAA.G.TCT.ATGTCT.CATAAGTT.TCTTATCTC.TTCAATACAATCTTATTCC.ACAAACATAAA.CCCTCTTCCT.ATCTTTTTAATGGC.AATGA.AG.A.G.T.CTCT.C.ATTT.CTTGCAGT.GCT.C
JJ=    92  MV=                TCTCTCTTG.GCTTGCCCGA.T.TT.GAGCCTTGAACTCCTTATGTTCATGTAT.GTTTGAAG.ACTAGAGACAATGTAGAAGATTTAAAACAC.AATTCAGGATGTCAA.ACTTGTGAAACAGA.GGAAGCTTA.TGTGA.TATTTTATAAGT.AA.AAAAAA.CAGATATCACAAATAGAGAG.AGA.TCAGAGTTT.GTAT.TGTAAAAGCCTACAAATTTTCG.CAATCTGTT.GAT.GGAATAAATTC.ATTGAACAGATCGTAATATCAAAGATGAAAACACT.TCTGTCTCACTCAGAGTCTTTGG.ATCA.CA.AACACCGTTACAC.ATCGC.AATAAT.TAACACGTCAT.CATAAATATCCCACGTG.TAGA.AT.CCTCGACAACTGAA.AG.AATCACTCT.GA.TT.GG.TTACTTAACA.TACGACGCAGA..TAGCAAAGATAAAAACAATCTTGACCGTTTAGAGGAAAACAC.AT.CTAA.C.GG.ACCA.A.ATT.C.T.C.TCTTCT.T.T.GA.G.TATAAAAA.A.GCA.TCCCAA.CCTCACTC.TGTATATAC.CAATCAAACACGACAGTCT.CAACAATCAAA.AGCTTCAAAT.TTTTCATTGTCAAG.AATTC.TC.A.A.A.ATGGCT.AGAA.CAAAGCAA.ACA.G
JJ=    93  MV=                CTAGAAAAT.CCCAGTTAGT.C.GT.GAACTAATCAGATAACACAATCTGAACA.GATCTTCC.AACCTGTGTTAGATCTAATCTAATCTTTCC.ACACAAAAATAAATA.AGTATTAGAAGATC.ATATTATAA.ATCGC.GGCCGTATACAG.AC.ATAAAA.TGACTTTTCAAACAAATCTA.TTA.TAATACAAT.CTTA.ATTTGTAATAACACCATATTAT.AATAAAAAT.GTT.ATATAGAAAGT.TTGCTGTATAAATAAGATATAAATATATGTAAGCC.GTGTTTTAGCTAGTTTTAGAGAG.TATC.CA.TGGAATATTCAAA.CTACA.AATTAA.ATAATACAAAA.AAAGTTAGTAACTTAAT.TCTT.CG.CAAGATGAGAACAC.AA.AATAAAATA..A.AA.TA.TAGATAGAAT.AGTAGTAATAA..TTAATAAAAGGGGGCAGGGCATGGGAATCGCATTTGCATTTA.TA.TTCT.C.CC.ACTT.C.TCC.T.C.T.ATATAT.A.T.AT.A.TAAATACT.A.ACA.CAATTC.CAAAGTGT.GGTCTCATT.CATCATAATAATCATAGAA.TTTTCAACTTT.TTAAGCTCTA.GATAGAGAGAGAGA.GAGAG.AG.A.G.A.CAAAGT.AACA.AAGAGAAA.GAG.A
JJ=    94  MV=                GAGAAATAT.GGAATCCAAT.C.CT.AGCAGAGTAAAATGCGATATGATTACTA.CATATCAT.GATATCAACATCAAACAATAATAAGTCTAA.CTCTCCGGCGTGTCT.TTGTCCTATTTTAC.GTACCTGAT.TACGT.TGTCAAGTAACC.AG.GCTTAC.GGAGAACACCGAATTGATCA.TGG.TCTTATCAT.TTGA.GACATTCTTTAAAACGTTTATA.ATTTCCATA.TCT.TTGAACGTTTA.CATTGCCATTATCACTAAACTCTTAGATACACATGAGTTTATTATTTGAACCATGGTCA.AATA.AT.AATTTACTAAAAA.CAGCA.AGATAA.TTAAACTTCAG.ATAAGAAGAAACTAATA.TTAG.AA.GGAAAAAAGCTATT.TG.CATTTAAAG.AA.AC.CG.CGTCCTTAAC.AAAAAAAATCT..CGTGCGTGTCCCTCCCGTGTGTAAAAAAAAAACTCTTTGTTC.CT.TAAA.C.CG.ACTT.T.ATC.A.T.A.AATGCA.T.A.TA.T.ATCCTTTG.C.CCT.CTCCAC.TTTTCTTT.TCCTCATCA.TAAAAAACATTCTCAGAGC.AAATTTCAAGT.TTATTTCATT.CAATTTCGATCCGA.GTAAC.CA.T.G.G.AGTGTA.GATC.ATTGGATC.TGA.C
JJ=    95  MV=                GATTATATC.TGGAATCTCA.C.CA.TTTGATTCATCAAGCTGAACAATTTCGA.CGCGATTC.GGATATTGCTCGATGAGGCTTGTGATTGCG.AGCCGATACTTCTTG.TCTCGACGAATGCT.CCAGTTCAT.TGCGT.AGATCTGCCATG.GT.GCTTCG.TATGTGTAAATCTCTGATCT.TTT.TGATTGCTC.TTCA.GAACCATTTTGGATTTGATCGC.TGCTCGTAA.CCA.TCTTTGCTTCA.ATGTAGCATAAACCCTAGATTCCTCTGCTTCGTCT.TCTTCTTCTAATGGATATTTACT.ATTT.CT.TCTTTTTAGCTAA.CAAAA.ACGACG.ACGTTTAATAC.ACGTAGAATCGATCCGG.TTTGGTT.CGAAATTTCTGTAT.TT.CGTTTGGTT.TA.GT.GG.TTCCTAGTCG.AATCAATCTGG..TTATGCTTCCTCTTGCTACACAATAAACCGAATCCGAACCAA.AT.CAGC.C.AA.ACTT.C.GGT.T.T.A.GTTCGG.T.T.TA.T.ATGCAGCT.T.CAT.CATCAT.CCACACAC.GATCAATCG.AGGAAAGAGTGAATGTGAG.AATTTGGTGAT.TTATCGTTAA.TCCATGGCGGCTCC.GTCGC.CG.T.C.T.TCACCA.CCAA.ACCTCCTC.TCT.C
JJ=    96  MV=                CTCCACCAT.TGGTGTATTA.G.TA.CATAATAATACTACGTGTTAACTTTTTA.GTTATAAA.ATACAAGAGTGACCCATACACAAAAAAAGT.AAGATCCCACTGGGT.TTTGCTCCTTTCCC.ACACACCGT.GATTG.ATGGTCACTCTC.CA.TTCTCC.ACACTCTCACACAATTTCTC.GAT.ATTCTCTAC.ATAT.TACATACCCACCACTCCACTCC.CATCTTTTC.TTT.TATTACTCACA.CAAGCATGGGTTTACTTTATCTGTAATATTACACA.AATGTAATCCCCATTTCCTCGAA.TAAA.AT.TTGAAAAAATGAA.TAACC.CACTGA.TATTAAATCAA.TATTTTGTTCTGTGTGT.TTTT.CA.CTTTTGACCCTCTT.AT.ATTTTCACT.TT.AA.TC.AGATATAGTC.CCTCTTTACGT..CTCAA.CTACCTTAACGACGAAGCCCGCTACTTGCACAAAAG.TC.AAAA.A.AG.CCCC.C.CAC.T.C.A.CTTTTC.C.T.CT.A.TATATACA.T.CAT.CTCCCA.CACAAACA.CAAACAAAC.ATAAACCTTCTTCAATGGA.AGATTGGTGGT.TTTCATGGCT.CTCTAGAACAAACC.TTGAA.CC.T.T.C.TCTCAT.CCAC.GAATACGG.CCT.C
JJ=    97  MV=                TCCTTCTCT.CATTTGATCA.G.GA.GCAATGTGAGACGACTTTGACCAGCTTC.TCTTGGAG.ATGCCTCCAAGTCCATCCCTCACTTCCTTC.AGATCACGAAGGATG.CTTTTCAAAGACAT.CTCTTTTCA.GCATA.CCACAAAACTCC.CC.GATAGC.TGCAATCACTCAAAGTTCAT.CTT.CTTATAATC.TCCT.TAAAGGAAACAAAACAAAGCTC.AACACTTTC.ACA.AGCAAAAACAG.ACCCCAAAGATAAAAACTTGGGATCTACGCATCTA.TACCAAATGGGTAAGGAGAAAAT.ATGA.AC.TACTAATAGAAAG.AGCTC.GAAATC.TTCAAAAATCA.CAGATTCACATTGAAAC.GCAT.CA.AAATCCAATCTTTA.AA.TCCGACAAG.AA.AA.CT.CAACAGATCC.AAAAACAGAGG..GAGAAGAAAGAAGAATCTTTCTTCTGGAAATGTGAAAGAAAA.TT.GAAA.A.CC.AACC.T.CAA.T.G.A.ATTCGA.T.G.AA.G.GATCAAAA.G.ACA.AAAGCT.TTAGAATC.TCTGGAAAC.TGGAAGATGTGATCGGCGG.CAGCTTCTTCA.CCGGATCCGA.GAGACAAGATCGGA.AAGAG.AA.A.A.C.GCAGAA.ACAG.AGACAAGC.ATA.G
JJ=    98  MV=                CTGTCTCTA.AATGTCAATA.T.AA.ACTTGTGTCGTCAGATATAATGTTGGCT.TATGTATG.TCTATGAGAAATTTGGTTTGGCTCAGTCAT.CATCTTAGCTTCCCA.CTTGACCTCATCTA.GATTGTTAT.CATCT.GCTAAAAGTTTA.GA.CATGAA.AACAATATGGGCACATAATG.GAC.TGGGCCTAC.GAAG.AGGCCCAATGATTGCATTCCTA.ACATATCTA.GCC.TCAACTTGG.A.ATATACTTGCATGGGAAAGGGTTTAGCTATGATCA.AAATGTTGATAACTTTTTGGAAT.ACAT.TT.TTGATCATTAACT.CAAGT.TAAGAA.AGATTCTCTAC.AAGATATAAAACTAATT.TATT.CA.TGTAGCAATAAAAT.GA.TGAGTTTTT.GC.AA.TA.TGCTAAAGCC.ATACCTTTCCT..GTTTTTTCTCAAATCGCTTTCTTCTTTATGAATCCAAGAACA.AA.ACCG.T.TC.TTAT.C.CTA.A.A.A.GTTCGG.A.A.CT.A.TATAATAA.A.CCA.TGAATC.TTAGACCT.TAGCTCACA.AAAAAGGCCACAGTTGTTT.CAAAACCTGAA.ACCAAAACAA.AATGGCGGTTTTTG.GATAT.GA.A.A.T.GGATGA.ACAT.AGAGCTTC.TTC.A
JJ=    99  MV=                TCGAGACGA.CGATATAAAC.G.TT.GCATACAACCGTTTAATATAAACGTTGC.TGTGTGAA.GTGCACGCTCTTGTTCCTCTTATCATTTGT.GTGAAAATACATCAA.ATATCACCTTGTTT.TTTTGTCAA.GTGCT.CTCGTTTGAATT.TT.TTTTTG.GTTATAAAGTCATATTTCCC.AAT.TTGCATAAT.GATA.TACAAATATAAACCGGATGGCC.CAAAAAGGC.GAA.AACCATTAGTA.GTACTGGCCCAAATTGCTTCTTCATAAAATTAATT.GTTTTCGGCCTCAATACTATTTC.ATGT.TT.TTTGGGTCAACAA.CGTCC.AAGTAC.CCTTTATATAA.CATAAATAAGGATTGTT.AGAA.AA.GAATAATTTTGATG.TG.TCACGATTA.TT.TT.AT.CAACCAATCA.CTGATCTCTAG..GAGAAAAAGTGAGGACCCATAGTTTAAGCGACACTCTTTGGT.TA.AAGA.A.TA.AAGA.T.TAG.A.T.C.GGTCCA.A.T.TT.A.TATATTTA.C.ATG.TTCCGC.CATTATCA.TCTTCTAAT.TTGAAAACTCTTCATCATT.CCCTACCACCG.GATTCAATGG.CGGCGAAAATTCCC.GGAGT.GA.T.C.G.CTTTGT.TCGA.CGTCGACG.GTA.C
JJ=   100  MV=                TCTCACAGC.TCCCATCAAA.A.AT.TAGGACATGTGATTGTGACTGTAATCGA.AATCCAAT.GGTGAAGAAAACAAGTCCACGATGCTCCTT.GAAAGATCGAATTCT.CAATCTTCTGTTGT.TGGAGAACA.CAAAT.CTGTCGCTAAGG.TC.AAAGCT.TTTTCCTCCTCCTTCGATTG.CTG.TTCTAGACA.TGAT.GAATCAGAGTCTGTAATCGTTA.CTTTCTGTG.GCT.AGGAGCAGCGA.ATCCTGACCGTTGGATTGGTTTTTCTTTTTCTTTT.TAATGTCCGTGATATTATTGTCT.GAAG.AA.GAAAGAGAGACCA.GTTTT.GACTTT.TGACTTCGAGT.AATGAGAAGAAAAAGCA.CAGT.GA.GATTGCTGTTCTTG.AC.GTTGAGTCA.GA.GT.CT.GTGGCTAGGA.GCAGCTTCTTT..TGTTTTTTGAATCGACAATGGTTGAGGAATAAACGAAATCCT.GA.CCGT.T.GG.ATTT.T.TTC.T.T.T.TCTTTT.C.T.TC.T.ACTTAATA.A.TGT.CCGTGA.TATTATTA.TTGTCTAAA.GGGGAGACCCGAGAAAGAG.CGAGACCAGTT.TTGACTTTTT.GGACATTGTGTGTT.TTCGA.TT.C.G.A.TCTTTT.TTTT.CTGAAGGT.ATG.C
JJ=   101  MV=                TTTTGAATT.CGATTGTAAA.C.AA.AAAGACCAACCAAGAAAACTACCACAAC.CATAATGC.CTAAAACTACGGCCAATGCGATTATCATTG.GAAGAGTGAACATCA.TCTTATTATTCACC.ACACCAAAA.CTTGT.TCTTTCTCTTTT.TT.CTTTTT.CTTTCTTGTGTCATTTTACC.AAG.GTTTTCTAC.TAGT.ATATATACAATTCATAATTTCC.TTATCTCCA.CAA.CTTGGCAATCA.AAGCGAACATAAGTAAAAAGTTAACTTAACAAAAA.CTTCAAAAGC.AAAAAAGAAAAT.TAAC.AT.AAGAATAAGATAT.AGGCA.CCGCCA.ATCGTTTAGAG.AATATTTACAAGAAACC.AAGC.CC.GACCCATTAAGAAA.TT.TTGGTAAGG.CC.CA.TT.AATTAACGAA.ACACTATACGG..GGGGTTTTAACATAAATAATATAGTTTTAATTGTCTCATTTT.GC.AAAT.T.CT.CAAA.A.ATC.T.A.T.CAAGGG.T.T.TG.C.CGTACAAA.G.GTA.TCGGAG.GAGAGAGT.AAAGGGTAA.ACAAAAGAGAGACTGGTTT.ACTTCTTCTTC.GTGTGCGAGT.AGCTTTTTCCTGCG.ATTCT.CA.T.C.G.AGTTTT.GGTT.AGTGCTTT.GTT.A
JJ=   102  MV=                TCAAGGTGA.AAATTGAATG.C.AA.AGTTCTTGGACGGTTGGGTAATTTTTGT.TGATCCTG.CAAGACCTAGAGAACCAAGACGGCCTCTGC.AACAGGAACCGCTTC.GGCCTTCCTCCGAA.TCTGGTTTC.ACAAC.CAACAAAACCAT.CG.GATGGT.GTAAATGAACAAAATCCAAC.TAC.TTATGCTAT.GAAA.TGAAAATAATTTCTTGGAGCCA.AAAGACAAA.TCC.TTTGGACC.TT.AACTTATGTTTTCGAGATATCTATCATATGATGCA.ATAACAAGTTACCTAACAAACGA.ACAA.CA.ACAACTCATTCTC.TTTTC.ACTTTA.ACAAATTACAA.ACGCAGATTAAATAACA.AAAA.CG.CTTTGCACACAAAA.CA.ATAAAATAA.TA.AT.GA.CCAAAACGCA.GCGTTTTAGGC..TAATCACAGCCTTTCTCTTTCTCTGCCAACGCCCAACAGTGA.AT.TTTC.T.CT.GTTA.C.TGT.G.A.C.TTTCCT.C.T.AG.G.GTTTAAGG.T.TTG.ATTTTC.AGACAAAA.GTATAATCA.ATCATTCTGTAACTTAAGG.TTTGATATTCA.GACAAAAGTA.CAATCAATTCGGCG.ATTGG.TC.T.C.A.GAAGAT.GCAT.TCTTGTTC.TCA.T
JJ=   103  MV=                ACTCACTTC.GTATCTAAAG.C.CG.GAAACAAGAAAGTTGTTGCAGATAAAAT.CTAACAAA.AGAAAGAAAGAACAATATAGAAACGTAACT.CTTCTTCTCCTTGTA.ATTTGCTCACAACA.AAACCTCTT.CTTCT.TCACAGCCACTT.AA.AGTGGC.TTTCCACTTGTCTTGATATC.ATT.TCTGATTGC.TCCT.TGAATCATCTTAACGATCAAAT.TCTGAAAGG.ACT.TTCACTTGTTT.ACCAAATTCGAACAAGACTATAAATCAAACTGTCT.CTCTTTCTTACCTGATAAGGGGG.ATGA.GT.TACCGCAACTTGC.AGAAT.CCTACA.AGCCAGTAGA..AAAATGAAACTGATTCT.TGCT.AC.AATGAACCAAACAT.AC.ATTGGTATT.AC.AA.TC.ATTTTCTAAT.ACAAGAAACTT..TAATTGGTAAAATAATTAAAATCGCCAATATCTGAGAACGGT.GT.CGTT.T.AA.ATAG.T.TAA.C.C.G.AACCAC.A.T.CG.A.AGTTTATA.A..AT.CCGGTA.CGGGAAAC.GCCTAGGAC.TATAACTCTTTCTCTCCCT.CTACCGGCGCC.GGAGAAATTC.CCGATCAACACAAT.CTCGA.GA.C.A.A.CTGAGA.CGAG.TTCAAATT.ATC.G
JJ=   104  MV=                ACTCAAATA.GGATTCTTCT.G.CA.CTTAAACCGTTAGTCCAATGCACCATTG.GTAACATA.AATCATGTTGCAGACATCATAACTATCATA.CTCTATTGATCTGGT.TGCCGAATCCGAAC.GTTGAACGA.TGTGC.ACCGGTATTGAC.CA.AAAATA.TTCTCTTTGATGGGACGATA.ATC.TATTTAGTT.ATGG.TATATTTTATTCATATTTTGTT.GTAAAATTT.TTG.AAAAATTGTTA.TAACAACTTATTATCATGTTAAGAAAAACATTTAA.AGACTAAGAACTAATCACGGATC.GATT.CC.TGCTTAATCTTCG.ATTTT.ATTGTC.CGAGGGCACCT.GAAACCTTTGACAAGTG.CCTA.TA.AAAATTTGCTAAAC.AA.ATCATCACA.TT.AA.AT.GATTAAAACA.ACTCTAAAAAA..CAATTTTATGTTTTGAAAATTTAAAACGCCACAAACATGCAA.TG.CCAT.T.TA.AAAT.A.TAT.T.A.T.GTGAAA.G.C.TT.A.TATAAACT.G.ATG.CTTAAT.CGTAACAA.ACAAATCCT.CACACACAAACATATACAC.GTTAACCAGTT.AGCAGATTGA.CACGAAATGTGGAG.ACTGC.GA.A.T.T.GGAGCT.GAGG.CAAGACAA.GAC.C
JJ=   105  MV=                CTCACTTGT.TCACCACGTT.T.AA.AGAGAAGAAAAGAGACAAAACTTCATCT.TTTTTCTC.ATTGAACAGCTTGATGATGTTGAAATGAGT.TAAAAGATTGGCTTC.GAATCAGCTTTTGG.ATTTCGTTA.AGGAG.AGAATGTAAATT.GT.TGTAAG.AATTTTGTTAATATTGTGTT.TAC.TAGTTTGAT.CTTT.TCCTTCAAAAATCATATGAAAT.TATCTTCTT.TAA.TGTGTAAGTAA.GTATCTTTCATGTTCATGTAATATCTGCATATATT.AACTACTGTACAGTGTATATGAT.CTTT.CT.TTCATGTTCCTAG.AGCTT.CGATTT.CTTGAAAATTT.AAAATACTTAGTAATTT.TTTA.CT.GCTGGAAGCAGAAT.GA.GAAAGAGAA.AG.AT.AT.ACAGTATATA.TATTTTTTAAT..TACGGCAAAGGTGATTATAATGGGCCGAATTGCGAACATTTG.GG.CCCA.G.TA.ACCC.G.ACC.C.G.A.CCGGAG.A.T.GA.T.CTTTAATT.T.CGT.TTCAGG.TGAGAAAA.TGGTTTACT.CAGGAGCAACTATCAATCG.AATCAGACATT.GACGAGGAGC.TTTGGTCGTAATCC.GAGGA.AG.A.G.A.TTAAAA.TCGG.AAAGTGCG.AAA.A
JJ=   106  MV=                TGCCGGTCA.TGGAGAACAA.C.TT.GGTAGATAATAGACACGACACGAGTAAG.CCAACTTT.CTTGATCAAGCCGATTTGTTTTTTACAAAC.GGCATGCGTTACCAA.ACTTTATTATGTAC.CAAAAACGA.TCCGT.TAAGAATATAAA.AA.CCTAAA.CATACCATCCTTGTGATGTT.TTG.TTTATTGTA.AAAC.CAAACAAATGTGTTTTCATGTG.AATTATGTA.CAT.TTAAAATTATA.ACAAAATTTATGATCTTTTGTATGTATAACATGAA.ATATTTGAACGCCAATGCAAACG.GAAA.GA.AATTATATTATTT.GCGTT.GAGATT.TATGTCTTTGC.GATTACGTTTAATAGAT.CTTT.AA.GACTAACTAACCCA.AA.TTAATATAA.GT.AA.TA.AGGACTCGTC.ATATATATTTA..TCATATAAGAATAATAATAAATTATAAGAGCTGGCTAGGGGG.TG.ACAT.G.TT.TAAC.A.CTC.C.A.T.CTTTTG.T.C.AA.C.TCACTATA.T.ACT.CCTCTC.TCCTCCTA.ACACAGAGG.CACAAGGGCAAGAAGAAAA.GAGAGAGATAG.AGATATATAA.ATGAAGATGGCTCT.TCTCT.TG.A.A.C.TCGACG.ATAA.CGGTGGCT.ATG.A
JJ=   107  MV=                AGCAGAATC.CGCTGGTTCG.T.CT.TCGCTCAAGCCTCCTTTGAGTCCTTTCA.TTTAGTTC.TGATGTTATTTAGAAATTTTCTCTGAATTT.TGATTTCTAACTTTA.GGTTTAAAAGTTAC.TATAGTATA.ATAGC.TAAGAGAGTGAA.CA.TACGTA.GAAGACTTCCTTAAATAGAC.AAA.AGTTAATGC.ACGT.AAATATTACACGTCATTGCACA.TCAAATTTT.ACC.TTGTTTATAGT.AGTAGTATTTTGTTTTCCCAATATTTAAACCGTGA.TGATCTTGTGGCTGGGATTTAAA.TGCA.CA.AAAAACCACGAAT.TTAAA.TGATTA.TACAAATAAGG.TCGATCTTCTCACTTTA.ATTG.CC.GTTTGCACTAGACC.CA.AAAAGAGAT.AT.AC.TG.TAAAGAATAG.TATACTACTAC..ATTAATGATAATTGAAAATATATAAAGAAAAGAATAAACAAC.GA.AAAG.T.CT.CCAC.T.CTC.C.A.T.TACCAC.A.C.AC.C.ACCTATAC.A.TAT.ATGCCA.TCACACTT.CCTATTCTT.CACCAAAAACAAGCTCAAT.ATTCTCTTCTT.TCATTTCACT.CGATCAAGTTTGAG.CTTAG.CT.T.T.T.AAAAAA.AGAG.AGAAACAA.ATC.A
JJ=   108  MV=                TGAGGACAA.TGGTTGAGTA.G.AA.AAAATCATATTTTGTTTATTTTATTTTA.GTAGCTAC.AAATTCATTTAAATAATTTTAAATCTTATA.GAAAAGGATATTTGA.ATAAAGCCTATACT.AATCCGAAT.TTTCA.AGACACTGGTTT.TT.GCATTA.ACGTTACGAGCTTAACGTTA.AGT.GAGCCGCAC.CGAG.CCAAGCCTAAGTCCTCTAGCTG.GAGCTTTAA.CAT.GGAGGACTACA.ATACAATGTTAACGTCAGATCCAACGGCTGAGAGC.GATTGAACACGCTTCTGTGATGT.GAAG.GG.CTTAATCTTTTCT.ATGCT.GACTTC.ATCATCATATC.TTCTTTTTTTGTAGTAC.CAAA.AA.GGCTAAAACGAAAA.CG.ATTTAGAGA.AA.TG.AC.AACAATAATA.AAAAGTGGGGA..TAATTTTTGATTTCTGATAGAAAGAAAGAGAAACAAAGAAAG.GC.GGGA.C.CG.ATCC.G.CCA.T.T.A.ATGCTA.C.C.AC.C.CAACTACA.A.GGC.TTTTCT.CACACACT.CTCTTCTCT.CAATCTCTTGGCTCAGAAC.AAAGAAGATAA.AAAAAAAAGG.TGAGTAAGAATTTG.TCTTT.AA.T.TAT.TTCTTC.ATGT.GTTAGTTG.TTA.G
JJ=   109  MV=                GTTACTTAA.ATCGGCTATA.T.GA.TGCGTCTAGCTAGAGCATTGTTGTTACT.ATGTTGCA.TAAAAACGGTCGGTTCAATTCTTCATTCTT.CTCTTCTACTAATGT.TGTTTTGCTCAATT.TCTTACTCT.AAACA.CCTAGTTTTACA.AA.AGAGGT.CTAGTAACCTGTTAACACTA.AAA.AAAAACATC.CACA.ACTCTATGTTTTTCTTCTCAAG.TCAAACACT.CTT.GAACATTGTTA.CTACTATGCTTCTTATTAGACATTCCAAGAAAAAT.TTAATTATCACTTGTATAGCATA.GGAA.TC.AAATTGAGCATTG.ACAAT.TAAAGT.GTTGTAGACTT.TAAAACCTAGTAGCCGA.AAGA.AA.AAAAACAGATGCTT.TA.AACCACTTT.GT.AC.AA.TTCCATATGT.AATAGACTATT..AACGTATACACTACTTGAATAAAAATATCTCATAATCCACAA.AA.GTAA.A.AG.CCGC.C.AAG.C.T.A.GATTAT.T.C.TG.C.CTATATAA.G.GAA.TCGTTA.CGAAGAAA.CCTAAATTC.ACTCATATCTAACCATAAC.CAAAAACATTC.TCTTAGAGAG.CAAAGAAAATGCAT.TCCTC.TT.T.G.A.TAAAAT.TGGG.ATTTCTTC.TTC.T
JJ=   110  MV=                CCTTCTTCA.GGTCTCTTTG.T.GA.CCAAAAGGCGAGAGAGCTAAAGATCTCG.TTATGGCC.ATCTATTGGTTTACTAAACGCTAACATTAT.CTATGATTTTTTTTT.TCCTTTGTAAACAA.TATATCAAA.CTTTT.TTTGTTGTGAAA.AT.TCAGGA.GGTGGCTCGTATTATTATAT.TTT.AATAAATCT.ATTC.TATTTTTTCTCATAAACTAGGT.AGACTTTTA.TTA.TTTTTATTATT.ATTTTCTCTATCATTTTCAATTATATTTAATATTA.TTGCGAGCTAGACCCTACCATCT.CGTG.TC.TTATCGTTCAAAT.ACTAT.AGAATA.ATAATATTAAC.AATATGTCAACGGTTTT.TTGG.TA.AGGACGAGTTAAGA.AG.AAGAAGTCA.GT.CT.CC.AAGAATTTGA.CTCAGAACAAT..ACCAAAACTGCTTTAATTCGTCAAAATATCAATTCTGGACTA.TT.CATT.T.CA.ACGT.C.TCC.T.C.C.AAAAAC.G.T.AT.G.TATATAAA.T.ACC.TACACC.CACCAACA.CCACAACTT.ACCAAGTCTCCAAACATAG.TTCCTCGCATT.TACATATATA.CATATAATAATATC.TCTAG.AA.T.T.T.TCAAGA.GCAT.CAAGATCC.ATC.A
JJ=   111  MV=                AGATCCACC.AGGTATAAGA.A.CG.TCCCTACTCTTTCCTCTTCATCCTTTAT.TTATCAGC.TTATC.CTTAATCGAAAGCTAGAAAACAAA.ACCGCTATTTCACAT.TTTCTAATCGTTAT.TCAAATAAT.AAGTT.TGTGTGAGTCTA.AA.AGTTAG.ATAGCAAAAGTTGCAAAACT.ATT.GAATTTATT.TTTC.CATGTTTTTTTCGGAAATACTG.TAATGTGAT.GAG.TATAATTGGAT.CTGTTAGTTTGTTGGTTTTAATTAGAGGTTACTAC.TATAGAACATTTTATAGTTTTAA.TGTT.TC.TATAACCAACCAA.AAATC.CATTAG.ATCAAAGTATC.CGAATTCAAATATCGTG.TCAA.AA.AAAACACGATCATG.CA.ATATACATT.TA.AG.TG.TCATAAATTA.ACCGTTACGTA..TTACATTGTGACCTATATGATAGTTACATTTATTTATTATAC.TT.ATAT.A.AG.CATA.G.TCC.G.T.C.CCTATC.T.C.AT.A.TGTATAAA.T.AAG.ACCCAA.CCCATCCA.TCATTGTTT.TGCCTCCTAAAATCTTACA.ACACAAAAAAA.AAAAAAACAT.TTAGTTAAATCCAA.TGAGA.GA.C.T.C.TTCAAC.AACT.GCATCCAC.CAA.A
JJ=   112  MV=                TCCTCACCG.TTATGGAGGA.A.TC.TAGAGCATTAGAATAGTTTAGTCCCAAT.AAGTAAAA.AAATTGCTAGTCTCATAAATATTTTACTTA.TAATATAATATCTCT.TAAAACGGATAAAA.TCTCAATCC.CAAAT.AATAAATTTACC.CC.TTCAAC.ATTACATGCCAATTTGAAAA.CTA.ATTAAGAGA.TTTG.TTTTTATTATAGGTAACTCAAG.ATCTTAATG.ATC.TTCTTATAGCC.CTTATAGGAAGGTCCGGATATTTCATTCCAATTGA.CATACAAATTTTCTTCAGTCAAT.TTAC.CT.AATTTAAGATCTA.TAACT.TCAGAA.GTTGGATTATT.TTCTACTAAAACGGGAA.TTGT.TT.GTCTTAACAGAAAT.AA.ATAACAAGA.TT.GG.TA.CATAATTGCA.CCTTTTTTAGC..TCTACTTATTTTTGGTAAATCAATTCAAGGCTTAGATTTAGA.TA.AAGT.T.TA.AGCA.T.GTT.T.T.T.CTCTAT.T.T.TG.T.TCTTCTAT.A.AAT.TACTCT.GTTTTAAG.CCAAATAAA.AAAACAAACACAAATACCA.AAAACAAGTCA.TAAGAATCAA.ATGGAGTTCTCTAT.CAATC.CT.T.C.A.ACTCTA.AAGG.TAACGTTA.TTT.T
JJ=   113  MV=                AAACAATGT.CATCCTCTCC.T.AT.TTATGATTGTCAATATCTCAATAAATAA.AACCCGAC.ACAACACTTAAATCATTCAATTCTTGATAT.GTTAAAAGGAAACAC.TGCGTCAATTTGCT.TTCCTCATT.AAATG.TAAAGAAAATTC.TT.GCTTTC.TTCACCTAACTTCTCTCTTA.TCA.CTCTGCCTG.TTTT.AATCATAAATTCATTCTTCAAT.AACTTTAGT.TTC.AAGAAAGAATA.AATAAAAATCCTTATCAACAAAATCAGTCGCTTGA.ATACACACACACACAAAAAAAAA.AATC.AG.ATACGAATAATAA.GTTTG.GATTTC.ATAAAATATTT.GTTTAGAAACTTATAAT.CAAT.CT.ATTATACAATTTGA.GT.CACCACATC.AA.AC.CA.AATAAGTATC.ATATTTTTCTA..GGTATTGATTATGTAAACCATATGGGCCAGGCCCAGGAGAAA.AA.TTAG.A.GG.GTAA.A.ATC.G.T.A.ATATGA.A.TGAT.C.ATATGATA.A.AAC.GCTCGC.GGGTATTT.TTTTTGTTC.ATAACATACATATACATAA.CTTGTTGAAGA.GAGAAAGAGA.GACAAGAACAATAA.AGATC.CG.G.A.T.CCAAGA.ACCC.GAACATGC.CAA.A
JJ=   114  MV=                TGGGTGGAT.CAAATCTGTA.A.AT.AATTCAAATGTAAGACATATACCTCTCA.TGAAAAGC.TTGTTTAAGTAAATTTTCTTGATGTAAATG.CAGAGAGAACTAGAA.GATCTGAAACTCGT.ACTCTTCGA.TGGTT.GTTAGTTGTTAC.CA.TTTATT.GAGAAACAGAAACCTTCGTA.TAC.TTCTTAAGT.TAAA.CAAGTGTGGCATGTTTGATTTT.TTGACCCAG.AAA.AACAGAAAATA.TGCATAATTTGATTTTAAGCATAAATAACGCAAAC.TAAAATACATAGCACGAGTAATG.ATAA.AC.ACAAGTTTTTGTC.GATAA.CGATAA.GACTAATAGCT.GTAGAAATGAAGTGTGG.CATG.CA.TATTTTTGAGTTAC.TA.CTATGAGTC.TA.TT.AA.TTACGCTTCC.AATTTTTAAAA..TGGGCTTTGTGTCAGGCCCATCTTCTATAAGCCCGGACTTAT.TT.TAGG.G.TT.CTCA.C.TGC.G.T.C.GTGAAA.T.C.AA.A.TCATATAT.A.AAC.AAAATT.ACGCATTT.TTGCCATGA.GACTTTAGTTTTTTTCACA.GTTGAGAAATC.TCGCCGCCGT.TTGAAGAAAGAAGA.AGAGA.TG.G.G.A.GTTTTC.TCAT.TCGTGTGC.AAA.A
JJ=   115  MV=                GCAAAGGCG.GAGAATCTAT.T.GT.TGAGTGTCCTTGCAAGTCATAACAAAAA.GCTTAAAC.CCAAGTGTTTTTTGTCATGACTAATATGAC.CATTATGTTTTCTTG.CTGTACCATTTCTT.CTTGTATCA.CCTAT.GACTTCCAATTA.TT.CAGTAG.TACCCTCATAATTTTTCAAT.AAT.ACTCGTTTT.GTGA.TCCTATTATAGTTGATTCGTTT.TCAATATAT.AGT.AGAATTGTGAT.GAGTTATTTATTCACCTTTGGTTAAAAGAAAACAG.TAAACTTAAATAAGATTTTATCT.AATG.GG.GTAGCATGAAATC.AACAT.GGGCCG.TGTTATACCAA.ATAAGGGCCCATTAAGC.CTGT.GGAGAAAAAGAAGAAAA.AA.AGAGCGAAA.AA.GA.GA.GAGAGTCGCT.GTTACCGGTTC..CCTCGTAATTTCTAGATCTGTTTTTTCATTTTCTTCACCTTT.TA.ATTT.T.TT.TCCT.A.GTA.C.G.A.TGATAT.A.T.AT.G.TATATAAT.T.TAG.CTCCGA.ATAGACCGTGATTTCCAT.AGAAACTTCTACAGATTTG.AAATCTTTCTT.CAAGGGATTT.GAAAGGTCGTCAGA.AAGAA.AA.A.A.A.AGGATG.GGAA.ACGCAAGG.AAA.G
JJ=   116  MV=                TGGAAGACG.ACGAGGATTG.A.AA.TGATCAAGGAGCCATTGCCAGAAAAGCT.GAAACTTA.ACTCTTTTAGATTAGTGACTAGTTACTACT.GGTTCTTGTAAAAGA.AGCTATTGTTGTTG.TTTGGGATC.CATGT.CTTTTCTTCCAG.GA.GGTAGT.TTGGCTGTATGTATACAATG.ATC.ATGACCTTC.TGGT.CAAACAAGAGGCTTTACTTTTG.GCTTTTATA.GTT.GACATACGCAA.TATCATTGATTTTGTAACCTAAAGGATGTTAATAA.CTTTTCCTTTTTCAATCTCAAAT.TGCA.AA.AGATTAACATTGA.ATTAG.CCGTGT.GATTGATTGGA.GAAGTGGAAACAACTAA.TATG.CA.GAAGATTTCCACAT.CC.ACTAATTTA.TC.TT.CC.AATGGGACAA.ATACTTTTGTT..TATACGCGGTTCAACTACGTACCAATAAAAACACGCCACGTG.GT.CATC.G.TG.TCTG.A.TCT.C.A.G.ACATTA.A.A.AA.G.CCATAAGA.A.TCG.GAGATA.CAATCTTT.CTCTCTCGA.TTGACTTTATTGACTGAGA.GAAAGCTTTTG.ACAATGGGCC.ACAGACACAGCAAG.TCCAA.AT.C.C.T.CCGATC.CGCC.ACCGTCCT.CCT.C
JJ=   117  MV=                CTCCTCTTC.CTCCTCTGAA.G.AA.GAGAGTGAAGAAGATTCAGATTAATAAA.CACCTCCC.TGATTTGGTTAGTATATTAATATAAAGCCT.TTAGTTTTCATGAAA.CATGATCATGAACT.CACAGTTGT.AATCA.TGCTCTGCAGAA.TC.TGCATC.TCACATGATTGTGATACATC.ATT.CATGGATCT.TCCC.ACGACCATGGTTTTGGTTCTCAGAGATTAGAA.GCG.AGAAGAACATT.CATGGAGGAAATTTTCATGATCAGAGCTTTGAAAT.GGAAACAACAACACTCTAATCAG.AGAT.TG.ATCCTCCTAACCA.AAACC.TCTGAC.ACCCATCTCAG.AATCAGAGAGAAAGTGT.AATC.TT.CTGTATATTACTGA.CC.TTGTAAAGA.TG.AT.AT.GTTTTGGTTG.ATAAATATCAA..TTTCACATTAAACCGAACCGAATAAGCTTTTGATTTTACTTC.GG.TTCC.G.TT.AAAA.C.CGT.T.C.C.AAATCT.A.T.AA.A.TATATCAC.C.GAT.TTGAAA.ATTGAAAC.TTTTTGCGA.TTTCTAAGAGCTCCAATGG.CATAATGATTT.GGAGTTCAGA.TTCATGCTTCAAAT.CCAGG.AA.A.C.A.CCAATG.TCTTATCTTCCTC.AAG.C
JJ=   118  MV=                TATGTTCCT.CACTAATGCA.T.AA.TATAATTTTTCTTGAACCAAATGGAAAT.GGCCAAAT.ATATACAATCTTAAGATTTTACAGATAAAT.AAATAAAAAATAACT.TCAAATAATCTATG.GATTATATG.TAAGA.AAAAGATACTTG.GT.AAGAAA.AAAATTAACTATTGAAAGAA.TGA.TATATTATA.GCAT.GGTTATATTTTTGAAAGAAATA.TGAATCGTC.ACA.TATATTGATCT.TAAGAGACTAAAGAACAAAATCATGTTCGGTATAA.ATCACACACGTCAACAATATTGC.AGCA.AT.AAAAAACAAGAAA.AATTT.ATTCTA.TAATTAAAATT.CTACTTCTTTCTATTTT.CGTA.AA.AAAAAAACTAACCA.TA.AAATAAACT.TG.TA.TT.AACGTGAAGA.TGATGAATGAA..CTAACAAGTGAAAGAAATTAAAGTAGTTGATGGAAAGGTAAA.GA.GCAT.G.TC.TAAC.A.AGA.A.G.A.CACATT.A.A.AG.G.TTTTATAA.C.AAC.AAGATC.GTCAAGAG.ACAGTAAAC.CTAAAATGGCGAACTCAGA.CAAAAGATTAT.TCGAGAAGGT.AGCTATAATAACCG.GAGGA.GC.A.A.G.AGGGAT.AGGA.GCGGCCAC.GGC.G
JJ=   119  MV=                AGATTGTTC.ACTATTCATA.T.TG.TAATATCTGATTTTGCTTACCCTAGCAA.CAATTTTT.TTAGTAGTCAATATTTTGGTTATTCGTATA.GAAACCAAAATATTT.TGTACTCATTCACA.AAACCACAT.TGGAA.CATCTGTAATAT.AG.CATTTT.GAACTGATGTATGGCAGCTG.GCA.TTTTTGTAA.ATGT.TTTCGCATTATTGTATTTCTAA.TTTTCTGTA.TGA.ATATTCCAAAA.GAAGTTGTACATTTTAATGAGACGTGGCTGACAAT.AAAGGAGGCAAATCTTTTTAGTG.GCAC.TG.AAAGAGAGATCAA.AAAGA.GCATGA.AAAGAGATAGC.AAAAAGCCCACTTTTTT.GCAA.CA.TGTGGCTCTCTCAT.CT.CTTCATGTC.CC.TC.TC.TAAGCTGACG.TGTAATTTCTC..CATTTTCTCTGTCTTTATGGCTTGTGGCTCTGTGTGATCCGT.TA.TTAA.T.TT.AATA.C.CAA.C.C.T.CAGCCT.C.T.TA.T.ACATACTC.T.TGT.CTCAGA.CCTCAAAT.AAAGAATAA.ACACATAACACAAATCTAA.TCTCATACTCC.ATCTTCTTTT.CTGTCTTATGTCTT.CAAAG.AT.T.G.G.TATGTC.TCAA.GTTAGAGA.TAC.T
JJ=   120  MV=                CCGGTTAAA.TTTTGGAAAC.G.GT.ACAAATTTTCTTTTCTAATAAGACAGAG.AGAGAAAG.TGAAAGGCTTATCTTTTAGACAAACTGAAA.ATGACACATGATTTT.ACTAAAAGGATCCT.GACCGTTGA.TTGAT.CCTACTTACCAA.AA.TATCAA.GTAATGATGTCTAACTTGAT.CAT.TAATCATCA.TTTC.TTGATATTTACTTGATATCATG.GGCCTATAA.TTC.TTTAATGGTGA.TTTCTTTTATTATAGGCCCATTCTATCAAGTAAAT.AATAATATCAGGATATTATACTT.ACCT.GC.AAGGTGATTCTTT.TATTA.AAGTTT.ACATGGGCCTA.TACGTTTCCAGGCCCAA.ACTA.TT.TGTGAAGTAATGTC.TA.ACTTGATTA.TA.AA.TC.ACAATTTAAA.AATGATTATTA..ATTAAAGTAATCAAGGCATTAGTTACTTTAGGCGGCTTTAAT.TA.AAGA.A.AT.CAAA.ATACA.A.G.T.GTAACA.G.T.AA.T.TAGTCTCT.C.TAG.TCTCTA.CTCTACTG.TCGCATCGA.TCGAAAAGCCATAGAAATC.TCTAGAAAGGA.AGCAGAGAAT.CTTTGAAGGCGATG.AAGTT.CG.T.A.T.CTGTAG.CCAA.AGGGATAT.GGT.T
JJ=   121  MV=                TCTTCGACC.CTGTTGAGAG.G.AT.GAAATGGGAAGAAGAGAGATTCGGGTGG.ACTGGCAA.AGGCGACAATGAGCGATCAATGGTAGCTAA.GAGATTGGAGAAATC.AACAGATGGTAGCT.TGTTGAAGA.ATCGT.CATTGTTATGTT.CT.GGTAGA.GTGCTTTGTCTTGAAGAGAA.TGG.ATGAGAGTT.TGGT.CTTAACATATGAGTTTACACAC.GTCGATAAG.CTC.AAAACCAAATG.GGATTAAGCTTATCACGCAACGAATCTGCAAATGC.TTTCTTAATGATAATGACGTGAA.CTTC.CA.TTGGTCAGTGTGA.TTAAT.CTACGT.ACAATTGTAGT.ATTTGGTTATTATCTTA.AGCT.TT.TCTATAAAATATTG.AG.TTTTCTATG.TC.TT.CT.AAGAACTCAT.CCACAGAAGAT..TCTGTCAAACTTCAGATTGGTTCAAAGAAACAATTATACTTA.TA.AACA.A.TA.GCTT.G.CAC.G.T.T.CTTATG.A.T.CT.T.TTCTCTTA.T.ATA.AACGAT.GACATGTT.GAGCAACAA.AGAATCAAGGAGAGATGTA.TGTGACAAAGC.GTTTGTCTGA.ATACAAGAGAAACC.CATCG.GA.G.C.T.AACATT.GCTT.CCGACAGA.AGG.T
JJ=   122  MV=                CCGAACTCC.GTTCAAGTTG.G.AA.GAAAAGTCTTCCCACGACGAACACTTTC.CTCGACAT.ATCTCAAACACAGATGTACGTGTTTTAAGC.CAACCAAACACGAGA.AATAATTATCTAGT.TTATAATTA.ACTGA.ATTACCTGTCTT.AA.AACAAA.CAAAAAAAGAGTATCATCTA.AAG.TTGTGTTAG.CTAA.TTATTCTTTTGTTCTCTCTTAT.CATCTTCTC.TTC.TTTTTCTTTAT.TTTCATGACTTTTGATAAATATTCCTATTATGTTT.TTCATATAAGAAAAAAATAAATA.GTTA.AA.TACAAAAAGAATA.TGTCA.AGAGTG.GGATTTGAACC.CACGCCCTTTCGGACCA.GTAC.CT.GAAACTGGCGCCTT.AG.ACCAACTCG.GC.CA.TC.TTGACTTTTT.AATAACTGAAA..TCAGACATATTTATATCAAAACATATTACAAATATTAAACAC.TT.TCCA.C.TG.TGCT.T.GAA.G.A.A.CCCTAA.A.T.TC.G.AAATTTTT.A.ATT.CCGAGG.CACAATTT.CTCCATCGG.TAAGGTGGGTGATGTGAGA.ATGAAAACGTT.AATCTCTTCT.TCTCTTTCTCACAA.ATCCC.AA.T.G.T.TTGACT.ATTT.GCTTCAAG.CTG.A
JJ=   123  MV=                ATAAGCTTG.CACGTATGCG.G.AG.AAATAAATAGAAACGTGAGAGATCGAAA.GACGACGG.TGATGAATTTGGACGGTTGAGTGAGGGAGG.TCGTATAATTTAATG.GTCGTTTCCAATCG.TATTCGTAC.GTGGT.CCGTTTTCTCCT.AC.TCGGAT.TTTGCTTTAATGTGATGGCC.ACA.CAAATTGGT.TAGA.AAACTATAAGGGAAAGCTCCAC.CTATTTATT.TCA.CTCATACATTTACTATACACTAATATCGCACGGGAAAATTATAACAA.TTTTCGGATATTCGTATTTGAAC.AGAA.AC.AAACAACACATAC.GTAAG.AATTTC.CTTCACAAAAA.AGCCCAATATAGACGAA.CTTG.AA.CTTCGTACCAACGG.CC.CAATATCGC.TT.CC.TT.AATCAACGGC.CCAAAATTTTC..ATTTATTAATTAATCAGATAACCAATCAATAGAAGCCACGTC.GC.CACA.G.CC.ATTA.G.TAG.T.A.G.CATCAT.C.A.AA.G.CCTGCATT.C.TTG.TTCTTC.GAGTCTCT.CTCGTGAGT.GACTTTCATTACCGAGAAA.AACACAATCAT.AGAGAAGCTC.TCAATCTTGTTTGC.TTCTG.AT.C.A.G.TAACTA.TGAT.TACTGTAA.ATA.G
JJ=   124  MV=                ATCACTCTT.TGTATTACCC.T.CC.AATGATTGTAACCGGAGCAGTCGAATGT.AGAGTGCG.TGGAGCATAATTGGTGGCAATCTATTCAGG.GGTACTATAAGTCGA.GTTGCCAAAAGAAG.GTGACAAAG.AAAAC.ATGCTTAAGTTC.TG.ATATGG.ATTTGAGATTCAGAATTCTT.GAT.CAGAAAACT.TTTA.ATATGATTTATTCATGAATTCA.GAATTTTTA.CCG.TATGTATTAGA.GTATTAGACAATGATATATTAATATATCAACGAAG.ATCCGTTATTAGAGTCAAAGATC.AACT.AA.TGTTATTGTCTTA.ATCAA.CTAATG.TTATAACCAAG.AAGACCTTAAAAGTTAT.AAAA.AA.AAGATCCTTTAGTT.AT.TTTATGTAA.AT.TT.CT.TTATTAACGA.ATGGCATTGAA..GTAAATATATTTTAGTGTCAGATTCTTTCTCTTCCACCATCA.AA.ATAA.T.TA.AGAA.A.AAA.A.A.C.AATGCT.A.T.AT.A.TAAAGTCA.A.GAA.GTAGAA.AGACAAAC.TCCCTCTCT.CCCCATTTTTAGCCATGGA.AGCTTCATCAA.TATCTCCCTA.AATATGAATCAAAC.TC.AT.TA.G.C.T.CTATAA.GGTT.GAATCCAA.ATT.T
JJ=   125  MV=                GGGGAGCTT.GACAAGAGTG.A.AG.TGTAGTACTAGTATGTGATATTTTTCTC.TATTTAAT.AAAGTAAAAGATTCGACTGTAGTATGATAG.TATTGAGATATATTC.TAAATTATGTATAA.AGTTTGATA.GATCC.CAAGGGACCCAA.AT.CTCGTT.CCCCAATGAGCGATCTAGAG.ATT.CCTCTTCCA.CCAA.CTCCCCAAAGTAGTCAACATTT.TTTTACCAA.AAC.AACGATTTATT.TGTAGAATAAAATCTGTCAACATATATATTGCATA.TAAATGCAATTGCAAATGTAGTT.AAAA.AT.ATATATAAACCAT.AACTT.AAAATG.AGTGACAGCAC.AACATTAACTAAAATAC.GCTT.AT.TATTATTACCGGTT.TT.GACCAAAAC.AA.AA.AA.AATGGAGATA.TTTGTTTAATT..ACCGACTGATTTGATTTTACAGTCTGTAAAAAAGGCCGAAGT.CG.AAGG.T.AA.CGCC.A.CCG.T.T.T.TCCACC.T.A.TA.A.AAAAGGGC.G.CGC.AGGCAA.CATCACAC.TCTCACACT.CTTTTCGCTCTCAGATCTG.AAACCTTATCT.GAATTACATT.TCCCCGATTCGACG.TTGTG.CG.A.A.T.TGATGC.AGCA.GAGAGGAC.GAT.C
JJ=   126  MV=                CGTCAACCG.CTGAATAGCA.A.AG.AACAAAATCCAAAATTGAAATCAAAATT.GAGGTTAA.ATTAGACAAAATTTCAATTTGTACTTCCCT.TTTAATAATAAAGGG.ATAATCTTTCGGTA.TATAGTTTT.TTTTT.GCATTTACTAAA.TT.TGTTTA.AATTGCTTGATATTCTACAT.TAT.AAATTAAAT.TACA.TACATTACAAAAAAAAACAAAA.ATCAGAAAC.AAA.CAAACACTACT.CACTGAAATACAAATCTTAATTACACATTTTAAAC.TTTCACTGAAATCATTTAAAAAT.GTTT.CA.CTAAATATTCACT.AAAAT.ACAAAT.ATTCGTAAAAA.GTTAATTGTCCAATGAA.ACTT.TT.ATTGTTTGTTTAAT.TC.GATTCGACA.GT.CC.AC.TTTTTACGAA.TATTTGTATTA..TAGTGAATATTTATAGTAAATAAGTAGTGAAAGATATTTAGA.TA.GTTT.C.AG.TGAA.C.GTT.T.A.A.CATATG.C.C.TT.A.TTAAGATG.C.TGA.TATTTC.CATAAGGT.AAGTACAAC.TATATGAGAGCTTGCATCA.ATCTAATCCAA.CCAAAGAATA.ATGGCGAATTCTCA.AAGAT.CA.T.C.A.TCTCTG.ATCG.ATCCAAGG.AAC.G
JJ=   127  MV=                GTTTCTGCA.CCACACTTCA.C.AC.TTTATAAATGATTCTTATAAAGTTGTAA.TGAAGTTT.CATTTTCGTTACTTTAAAAGAAGATTCACC.AGTGTTACAATCAGT.TTTCAGTTCGGTCA.TAAAAAATT.TTTTG.TTCAATCACAAC.AT.CATTTA.CTTGTGAATTATCCCCGGAT.TTA.TTACCAAAG.CAAA.ACCGTATTTAGAATGAAATTCT.GTATAAACT.AAA.ACTGATTTCGA.ACCAAAACAAAATTTACTTGTGACACCAAATTATA.ACTTCAAATTTAATATATTGATA.CATT.GT.TTACATTATTAAG.ATTAA.TTACTG.TACAGTGATTA.TTATATCCATATAAACT.TTGC.TA.ATTTTATTCAAAGT.TG.AACCAAAAT.TA.AT.AA.CTTTCAGATT.CTAATACAAAA..CCGACTAAATAAAGAAAATGAAGATAACCAACTTGAACCAAA.CC.GAAT.A.AC.TACT.A.ACC.G.G.A.ATCTCA.A.T.AT.A.GACTGTGT.G.TTG.TGTGCG.AATTCGTC.GTCTGTGTT.TCATCGACCAAAAAGGACA.CAGAGAAGAAT.TGAAGAATCC.ATTACTGGGTTCGA.ACCAT.CG.A.A.T.TTGATA.CTAA.TCGGAACC.CTA.A
JJ=   128  MV=                TCTCGAAAT.CCCTATTGAA.A.CA.ATAGGTATAGGGTGTGAAACATTGAAAC.GTAATTGA.CTCAAATTCTCAAATAGGTTTCTTCACCAA.ACTCCTCTTGTTTTG.TCTAACAATCTTAT.ATAGTCACT.AAAAT.AATGTGTATAAA.TT.TTGCTA.CCGTCATTTAAAAGTTAGTG.TCA.TGAAACATA.TGCC.TCATTATATTTTATTATTTTCG.TTCACTTTA.TTT.CAAAGGCTTTA.AACTATATGACATCATAACCAAAACAAGAATTAAA.ACGAGATCAATCAAACCCGTGTT.GAAA.CC.TCAACTTGTGTCT.AAATT.GACCGT.CACAAAAAAAA.ATCTCACATCACACCAT.CACT.AA.TAAATTTCCTTCTC.CT.TTCAAGTTG.TA.GC.TA.ACTTATATAA.GACATAAGCGT..GCGAACCAGAGACAGAGATAGAAATTGAGAGACGATAAGCAA.AG.TAGA.A.AA.CACA.A.GTT.T.C.T.CTCACA.C.A.CA.T.TATCTCTT.T.CTC.TATTAC.CACCACTC.ATTCATAAC.AGAAACCCACCAAAAAATA.AAAAGAGAGAC.TTTTCACTCT.GGGGAGAGAGCTCA.AGTTC.TA.A.T.G.GCGAAC.TTGG.TCTTATCA.GAA.T
JJ=   129  MV=                GTGGTATAC.GCTAAGAGAA.A.AT.TATAACATTGGTTACTTTTATCTTAAAT.AAATCAAA.ATATATATGAATTATTAAAAAAATCTAATA.TATTTGGATTTATAA.TTTTAATTTTGGAT.ATTTAAAGT.ATTAT.AAAAATATATAT.AA.TCAATA.TTTTTAAGTTTACATTTATA.TTT.GGATACCCA.CATG.TATTAGATTCGGTTTGGGTTTG.GTTCAGATT.TTT.TAGGATAATAA.GGTCTAAGACCTATTCAAATAATTCTAAAAATTCG.GATTCGAATTCGGTTCAGTTATT.TTTC.GG.TTCGAATATTCGG.TTCAA.GGTCAA.GGCCTATTAAA.AACTACCAATTGTGTAA.AATG.TC.TTCGAGGACTAAGT.CA.ATTTATATA.AAGAA.AT.GACCAATTTC.AATATTTAAAG..ACCAAAATCTTAAATTTAATATTGCCACTTGCCTGGAAGAAC.AA.TAAA.A.CA.AATT.C.GAA.C.T.A.AAGAGA.T.T.AT.A.TAACAAAT.C.TGC.TTCAGC.CAAAAGAG.ATTAAAGAG.ACCCATTTCCAAAAATCTC.ACACTTTTAAG.GTTTTATTCT.CAAAGAGATGGGTT.GCTTC.AG.C.A.G.TAAGGA.GCTA.CAACAATC.GAA.A
JJ=   130  MV=                AGAACCATT.GCTCGCGATC.G.GT.TCTTTAGCCATCCGAACCAACGGAAGCC.TCTTGAAT.CGCGCAAATCAAATTAAAGCAAATGTTGGG.CTAAAATGGGATTTT.TCAAAAGTTTAGGG.TCCTATATC.TAATG.TGCTTTAGAGTT.TT.CACATC.TGTGTAATATAAATTTGTGG.ATC.TGTGGATGT.CTAA.AGACAATTCACATTTTGAATTT.TGAAGTTTT.GAG.TGTGGGGAAAA.AAGATTGTAAGATATGAAAAGTAAAATTAGTAAAT.GAATTTAGAAATCACACTAAAAA.GTTA.AC.ATTTTTTTGCTAC.ATACA.ACTTCT.TAAACTATGGA.AAAAGGGTCCCAATAAT.AAAA.TA.CAAAACTACTATCA.AT.CTAATTAAA.TA.TT.CA.ATTTTCCAAT.TAAGTATATGG..CCGAATCAGTCAATTTAAAAGTATAGGGCTCAATGGAAATTT.AA.AAAA.C.AG.TTTG.G.GGT.T.C.C.TGGGTA.A.A.AC.T.TTAAAAAG.C.GAT.CCTGAG.TTGACGTC.ACTGTTAAA.GCTTTCAGCTTTGTAATGA.AAACTCAAAGT.AGGAGGACAC.CATGAAACCGTCGC.AACCG.CT.A.T.G.TAACCG.CATT.GTTGATCA.GCT.T
JJ=   131  MV=                ATTACTGCC.TCTCCTAGAT.T.TA.AATAATAAAAGGGATACATTTGTTTTCT.AAGACATG.ATACGAAATGCTCTATTATTGGAAGCAAGC.AAGTGCATCATCATG.GATTACCACCAGTA.CGTCGTCGT.TTCTG.AGCTGTGTGTTT.GC.GTCTCT.CCACTTATGA.TTTCTTAAC.ATT.ATCGTTCCT.TCTC.CATAATTGTTTTTGCAGTTGAC.AATTTGTAT.TAG.GGACAAATGAA.ACTTAAATTACTTGGAAAGAATAAAGGCAATGATT.TCTCATCACTCTTCTATCTGTTT.TAAT.AA.TCAAGTAACCTTG.TTATG.CGTGTG.TTGTTTAATAC.TATAATTTCCTCTAACA.AAAT.GT.ATTTAATTCTGTTT.AC.ATGAATGAT.TC.TT.TT.TCATCAAACC.TAACTTGAAAC..TATAGACATGGCACCCACTCCTTCATCTTTCCTTCAAACATA.AA.CCTT.C.AT.TTTC.T.CTT.A.T.A.ATAAAA.C.A.TA.T.AAATAACT.T.TCT.TTTATG.TTTCTTAA.CTTCACAAC.AATTCCTCCACCTTAGATT.AAGATGAGTTT.CGCCGGCGGA.AAGTGGCGGAAAGA.GGCGG.AG.C.A.G.CTGGTG.GTTA.AGCCTTTC.CGG.C
JJ=   132  MV=                TGGTGACAA.CGGTAAAAAT.C.GT.ATTATTCCATAAACCACAAATGGAGAAG.TCAAAGTT.TGGCAAATATCACAACAAAAAGGTTGATAT.ATCACATGCATATTA.TGTAGCTACACCGA.CATATCAAA.GTTCT.CCTATCAAATTT.TA.AAAAAC.ATAAATCACCAACCCTACTC.ACA.CCCACCAAT.GCAG.CCCATCATTCTTCCCAAATCTA.TAAACACAA.CAC.AATAATACAAC.AGTGACAATTTTAGCTTTTAAAGAATAACGTTTTC.ATGTGACTGGATAAAAACGACGT.CTAC.GT.AGCACGAAACTGC.TTTGT.TTGTTC.TTGTAACGATC.CGTACCATATCTTTTTT.TATT.AA.AAAGTCACATTTAT.TA.TGGGATCAA.TA.AT.TT.ACTCTCCATG.GATTATTTCAT..ACTATAATGTACACGTACATTATCATAAAGCCAAGATAAAAT.TA.AAAA.C.GC.CTTT.T.ACT.A.C.G.TGTTAG.T.C.TA.T.ATAATATA.G.ATT.AAGTCT.GAAACCCA.AATCACAAA.CTTCACTCAAAACCTAATT.AACTTAGAGAG.AAAGAGAGAG.AGAGAAGGGTTGCA.AAATG.GG.T.T.C.TTCGTA.CCAA.GAATCTCC.ACC.G
JJ=   133  MV=                TTGCTTCTT.GTTGTTAACT.T.TT.TTTTTTTTTTTTTTTGTTGTTAAAAAAC.TTCTTTAT.ACTAATTAGTTAGGATGGTTGATAAACATT.GAATTCGAATATGTG.TTTGTTCCCTGCAT.TATCGGTTG.AGCTG.ATGTTGTACTCA.TT.TAGCCA.AAACACTAATTAAAAATCCA.TCA.TCTAGTGTA.TGGT.TATAGAAGTTTTATCTTAATTA.AGTGCACTA.ACT.CATGTCCTTAT.AGATTCTGTTTACATGTCTGTCTCGTTTCTAATCG.GTTAAACATGATGATTAATAAGC.AATC.AA.AGGAATAGTCAGT.TTTTG.TTTTAT.TTTTTGCTATT.TTGTATATAATAACACG.AAAC.TA.TTATTGAACGTGGA.AG.GTCAACGAA.AA.GG.TG.TTTATTCAGC.AAGAGGAAAGG..GTAAAACTAGAATTTCAGCTCTCCGTCTCACAACTAAAGTCA.AT.GCAA.A.AA.AGCT.A.AGC.T.A.A.GTTTTC.G.C.TT.A.TATAAACA.C.GAT.CAAAAC.TCATTATT.CAACAAAGT.CTTCGTTTCATTTTTCATT.TTTCATTTCTC.AACCAAAAAA.AAAAAGAGTGATTT.TTTTT.TT.A.A.T.CATCAG.TCAA.ATGGAAAG.GGG.A
JJ=   134  MV=                AGATCAGAT.ACATCCGCAA.G.CT.CTTCAGCAAGTCGGTAGCATACAACAGA.GTTTGAAC.ATAGCAAAACCTCAGAGCGAGGTCTTGTGT.CCAGTTTATGTTTGA.ATCGGTGATCAAAA.CACAATCCT.AAACA.GTGTTAGTTAAT.TT.AAAAGC.TTCAATAGCGAAAGACTTAC.TTT.TTGTTTTTG.GTTT.CTACACTTTTATAAGTTTACTA.ATGCAGAAC.TTG.ATGAAGCTTTT.TTCTGAATTCATTGATTAGTGAATATCATTATCTT.GTTATTATCGTAGACAAATTGAT.ATGA.GA.TCCTTAATTATGA.TACCA.AATAAA.AACCACCACTA.AAGTGAAAGAAAAAACA.AAGT.CA.AAGTAATATACAAT.AT.CATACAAAT.AT.CT.GC.AAAACGTGGA.GGAAAAGAAAA..ATCGAATAATTCGATGATTCTCTCTATCAAAGAAACGAAAAA.GT.CGTA.T.TG.AAGT.T.TTG.C.C.A.TTTGTT.T.A.TA.A.AAGAAGTG.G.CTG.TTCAAC.GATTCTAA.AGTCATTTA.CTTTACCATTTTGATCTGT.TGCTCTGTTTC.ACTGTGCGTG.ATCGGGAAGAAGAA.GAAAA.TG.T.T.G.GCGATT.TTCG.ACAAGAAC.GTG.G
JJ=   135  MV=                CGAAAACAC.CACATTTTCA.T.TA.TTTTAATACGTACAAAAGCTTTTAAACA.TGTATGAA.TCAGGTGGAGTATTTGACTACGCTTTGTTC.AACTTGTCTGAGTCT.AAACTGTGTGTGGT.AAGGACGTA.ATGCA.CTTAACTTAGTT.TT.TTAATC.TGTTCAACGAAAGGCTTTTG.ATC.AAGGAGCCC.GATA.TTTAAGAGGGAAAAAAACGTGA.CCAATAATA.CAA.TAAAATGGAAA.ACAATGTATTCGCAACGTGATCAAATGAATATTAA.ACACAGTCAAAAGTCTACATGCT.GACA.TG.CACAACCTCGATT.TTAAT.ATCTCC.CTCTCTCTCTC.TCCTTGCTGCATGTTAA.TTAT.TT.TAGATCTAGATCTA.TT.GCGTAAATG.AG.CT.GT.TACCTAAATT.ATTTGTATTAT..TGTTATTTGTTTAGTATAGTTTCTTTGGAAGATTCTCATCAG.TT.CTTT.A.AG.AAAT.A.CTC.T.T.C.TCTAAG.C.C.TA.T.TTATACCC.C.GAC.CCATTT.TCACTTTG.AATCACCAT.TAAACCAGGTCTTTAGTAC.AAAACTTCAAA.CAAAAGGTCA.AAAGCTAATTTCTT.TTTTT.TG.C.T.A.AGAAAA.ACTA.ATTTCTTC.CTC.T
JJ=   136  MV=                TCGACCTCT.CGGGAAAGGT.A.GC.TATATTTCTCTCAAATTTTTTCTTTTTT.CTTGAATG.ATATCAGAGATAGTTGTTTTGTTGTAACCA.ATAAGAATCATTCTC.AGTGTATGAGTATT.TTTTTCGAG.TTGCA.GGTGAACAAAAA.AG.AGCTAA.AGAAATCTCTGGAAAATCAA.GAA.TAAAGACAA.CCAT.GGATTTCATTGCTACTCCTTGT.TCTTTTGAT.TAT.ATGACACGTAT.GCATAAAATGTAATTTCCTTCTTTCCTGTATCATG.TACTTTGACTCAATAATGTCAAG.AATC.AA.TACCAAATTAACT.ATTTG.AGAAGT.AAATCTTTGTT.ATATACTATTTCTTTGT.TTAG.TG.TGAAGAACAACAAA.AT.TGTATAGTG.TG.AA.AG.AAGGAAAGTT.GACCATAGTCT..TTGACTCTTTGATGCTAAATCAGTAATCATTCCAAAAGGGTA.TA.ATGG.T.AA.TTAA.C.TAT.G.A.T.GATCCG.A.T.AA.C.CATATATT.C.CCA.CACGCA.AGTTTGTT.TTGTAACGA.GAACGTAAAAAGACGAAGA.AGAAGGGACAG.TATGGTAGAT.CCAACGATCCATAA.CACGA.CG.A.C.G.TATCTC.GAAG.AGATAGCA.AAA.G
JJ=   137  MV=                GAAACGGGC.ATAAACACTC.T.AC.AAGTAAGGCAGCGTAACAATATCTTTTA.AAGAATAA.TAAGAAAGCGATTTTGTCCACTACCTTGAA.TATTTTTATGTCTTG.ATTTCTATAGTAGA.CTTTTTTGA.TAATT.CCCAAAAACAGT.GA.TATTTA.TTCTTTTAAATTAATTTATA.TAT.TTTTGATTG.AATA.GTTTGATAAAACTTCTCACAGC.TAGTTTATA.TAT.AGAAGAAAGAT.CTAATAAGATAAATTAAGACTTTCATCGATCATTG.GCCTTCAAAACCAATTTGATCTG.GTCA.AC.CTTATTGTAAGTA.GAGCA.CATGTG.TACATCATGTT.GAAAAACATAAATAAAT.AGTA.AT.ATTTTATACCGAAC.AT.GCAATAATA.CG.AA.AA.GACGCGCCAA.ATGAGCTGTTA..TTAGTAGATTAATATATGTAATTACCATTTTATAATAATTAG.TG.TAAA.T.TA.CTAA.A.TAC.T.G.A.TGAGCC.T.A.TA.T.TAATAAAC.T.CAA.GTCACA.CCTCAGTC.TCTCACTTA.GCTCTCACGAAGCAGAATT.GAAGAAAAACA.TGGAGAGAGG.AGTTTCTTATTATC.TATGG.AT.T.C.C.TTTTAA.GTTC.ATCCACCA.AAC.T
JJ=   138  MV=                TTCGGATCT.CGTTCACCTG.T.TG.GACAATTCCAGTACCAATCTTTTTTTAT.CTGCTTAT.TAGTGAAAAATAAAAGAATATCATCAAAGA.CTTATGGTTTAAAAC.AGTGCAATGCATAA.CAAT.CAAT.GAACA.AGAAACAAACCT.TG.ACACTC.AGAATCTGTCCCTGCTTCAT.CAC.TTCAGTTAA.TTCC.TTCTTCAGACCCCCATCAGTTG.TTCTCCCGT.TCA.TATTCACAGCA.AGGACATTTGGTGTCTTAATGCTCACCTGGACTTT.AAACTGACTTCCACAAGTTAGGG.TTGA.GC.GGAAGAAGAAAAC.GAGAG.TAGTTT.TAGTTTTTTTG.GTTGTTCCTTCCAGACC.CGGC.CC.GATATCGAAGCGAC.CA.AAGCCCATG.CT.TT.TT.GAGCAAACAC.GTTTTTAGCAG..AGACCTTGGAAATATTGAGTGAAGCTCTCACGTGACAAAAAC.AC.GCAC.A.AA.ATTA.T.TCA.A.G.T.TACCAC.G.T.TT.A.TTAAGCAA.A.ACG.ATTGAG.CCAAAAAA.AACGCATCA.GAATCTGGAACCTGGATCA.GATCTAGTCAG.GGGTCAGATC.GGAGAGCCGGCAAT.ATAAT.GG.C.A.G.CGGCGA.GACG.ATTACGGA.CGC.T
JJ=   139  MV=                CCAATCTCA.GCAGAGTAGT.G.GA.TTTGGTATCATCGATTTTAGTCCTATTC.TGTTTGTT.TTGAAATTGTTTTTCTTTATGTCACGTCGC.CGGAAATTTGTTGGC.CATAATTTAGTAGG.ATATATTGG.GTGCA.TGTCTACCAAAA.TA.ATGAGA.TAAATAATAATTGATGGAAT.AAT.TAGAAATTA.ATTA.TATTTTATATCTTTTATTGGAA.ACTTTTCTC.ATT.ATTCTTTTTTT.ATTTATTTTATATTTCATTGTAAATGGTAAAATTT.GTGAGGAATCTATTATTTTACCA.TATA.AT.AATGAGATAAATG.GATAA.TAATTG.ATGGAATAATT.AGAAATAATTAATATTA.GTAT.AT.CTTTTTGGGCTAAG.CT.AATGCAAGA.CT.GG.TC.AATTGGAGAT.GAACCCAAAAG..TCATGGTACATTCTATATGGGCCTCAAAAGTCCATGTGACAT.AA.TAAT.T.CA.AGGC.C.CAA.T.A.G.GCGTCTTC.T.TG.T.TATATATT.T.TTT.TTTGTT.TCTCAATA.AGACAAGAA.TTGTCTTCACGCTTCCGCG.AATCGTTAAGC.TTCACAATTT.CAAGCGAAGAGGAT.CAAAA.AA.T.C.A.ATTTTT.TTGG.AGAAGAAC.CAG.A
JJ=   140  MV=                AATCACAAA.ACGAAATCTC.C.AA.GAACCCTAGAACCATTGGCTAAAAAAGA.GTAAACCC.ATGAATAATTACGAAGAAAGAAGAAACCTT.TTCTAGGTCAAACAA.AACAACTGCCAACA.ATCAAGTTC.ATGAA.GATGAAGAAAGC.AT.TCAAAT.TTACCATTTTTGTTTCCTGC.TGA.TTTCTACCT.CTGC.TCGCAATTCAACAAAGAAGCTG.AAAAAGCTT.TGC.GGGATTTGAGG.ACTTTAGAACTTCTCTCTCTCGAGTAAAGAATGTA.TGTACCCTAATGATCTTTGGGTT.AATT.TC.GAGAATATAAGAA.ACCAA.AGGTAT.ATTTATGTAAT.TATTGAAAAGATTGGGT.ATGT.TC.TTGGTAATTTAAGT.AA.TAAGTGCCT.CA.AA.GG.GTAAATATTT.AAAAACTCAAA..GTGTGTTTTGGTCACCAGCCAAAACTGAATAAAGAAAAGATT.TA.CACA.A.AT.CTTA.T.AAT.A.T.C.TGACGC.A.T.AT.A.TAGGCGAG.A.TTG.CTGACG.ATAAGCTT.TTTCGTTTT.GTTTCCATGGTTTTGTGAC.GAAGAAGAGAA.AAAAAAATAA.GAAGTCAGTTTTTT.CTCAA.TG.G.C.TTCTCATA.GCTA.TTCAACAC.TTA.G
JJ=   141  MV=                GTTTAGTCT.AAAATCTGAG.A.GA.TAAGATAGGTGTAGTGGTTTTGCTGAAG.TGATCGTG.TTTGATTTAGTAAAGAAATGCTTTATTTAT.TGTTGGGGGAAACAT.AAATAAATAAAGTA.AAAGTGGAT.GCACT.AAATGCTTTCAC.CC.ACTAAT.CACCGACCTTTCATGGTTTA.TTG.TGAAATACA.CTCA.TAGATAGACATACAATACCTTA.TGTACGTAA.ATA.ACATTTTATTT.GTCGACACTTATGTAAGTAACGCATAGATTATTTT.CTATGTGATTGCCACTCTCAGAC.TCTC.AG.TTTCAACCAATAA.TAACA.ATAACT.ACAACAACATT.AATCATAAACATATGCT.CTGG.TT.TACAATTAAAGCTT.AA.ATTAAGAAA.CT.GT.AA.CAACGTTACA.GAAAAAAAATG..TTATTTACGTTTTGTAAGATTAGTCTCTAGAATCATCACCGT.TT.TTTA.T.AT.ATTA.A.TGA.T.T.C.TTTCTT.A.T.AT.A.TAAAACCT.T.TCT.CGAAAT.ACCCATGA.AATAACTGA.ATTTGAAAGAAAAAAAAAA.AGAAATCATAA.AATGAGAATC.AATATGTTATTCAT.AGTGG.CA.T.T.C.TCATTT.TTAG.TCTCTGTT.CGG.T
JJ=   142  MV=                CATTACCGA.TACCGCAAAG.C.TA.AGCTTGTGGACTGAAAACTGGGAACGAA.TAGCATAT.GAGTGTTTTGGGTCCATGTGTTAAGTGTTC.CTATCTGCACACGCTCTTTCATCTTTTACT.CAAGAATAA.GAGTT.GTGCAACATATT.TT.CCATCA.TGAACTTCTGAGTTTTTGTT.ACT.TTCTTAGAC.ACCA.TTACTTTTATGACCAATCTACA.ATTACTCCT.TCC.ATAACTATGTT.CCAATATCTCTTTGATACGTTCCAATTTCTACCTA.CTTACAAAGGATAACTTCACCAT.TAAT.AC.ATGAAATCAGTAA.CGCAC.AACTTC.ACCATTCGAAT.TAACCTCTAAGCCTAGC.GTAG.CA.GATGCACTACATCT.TG.GCTGACCAT.GG.GA.CT.AAAAAAACAT.TCGCAATATTT..AACAACTAAAGCCAGGTTAATGGACCTGTATTAGGGCCCAAA.CC.AGGC.C.CG.TTTA.G.ATA.T.C.C.GACTTT.T.T.TT.T.TAACTTTG.C.CCA.TCTCGA.TAGCTAGA.TTCTCTTTT.CCCTCTTCCTTCTCCGGCG.AAGTTGCGTTA.GTTAAACAGA.GAGTCATGGCCATG.AAAGC.TC.C.C.G.ATCCCG.GCGG.ATCTGGGG.AAA.T
JJ=   143  MV=                TCTCCCGAT.TTTTCCCATT.G.TA.CCCTTCACTCTGTTAGATCTTTTCGGGA.GAAGAAGA.AGATAAGCTTTGAATAACTTTCAACTCTTA.GATTTGAATCTAACG.GCTGAGAAGCCTCC.TGCAAAGCA.TCCCC.AACCGTCCAGAT.CA.AAGCGG.GCCCATCGCTCCCTTTAGTT.TCC.CGAAAAGGA.AAAA.ATAATACAATCTCGAACATTAG.CCTGGCCCA.TTT.TTGTAATTATA.TTATTTCCTTTTTAGTTTTACTATTCAAACAAATT.CGTATTTCATTAAGTAAAATTTC.TAAT.TG.TACTGGAAAAAGT.CAAGG.AATTAT.GCAGAAAAATA.GAAATAGCCAATTTATA.AGAT.GG.AAAATACGTATTAA.AA.ATGGGAATA.TG.AA.AG.AA.AAAAGAG.TAGAGAATATT..GGAATAAAAAGTAAATAGTGACGTGGCGGGATACCCTATGCC.TT.TACA.C.AC.ATAT.C.TCG.C.A.G.ATATAT.A.A.AC.A.GCGTCTGC.T.TCA.CGCCAA.AGGAGAGA.GAGAGAGAT.CTGATCGGTGATTTACTTT.TAGTTCGTCGG.AGAGATTTTG.ATCAGAATGAGCGG.AGGAG.GA.G.A.C.GTGAAC.ATGA.GTGGTGGA.GAC.A
JJ=   144  MV=                GACGCAAGG.AGCCCTTAAC.C.GT.GTCTAAAACGCGTTGGAAGTCCTCCAAA.TATTTTCT.ACGAAGCTTCTTCTTCATCTGCTCATAATT.TAATTTTCTGCTTGC.TTGGAAAGTCATCA.TAATTTTGG.GAAAT.CAAAATACACCA.TT.TCTTTG.TATTTATTCTCTTCCCAAAC.AAG.CAAAATAAT.TATA.AATGGGAGAAAATATATTAAAA.TAATAATAT.AAA.TAGTCTGCACT.TAATTCTTTATTTATAAAATATCTCTTAAAACACA.AAGAATTAATGTCTTACTGTATT.CTCT.TT.TTTCACGTTAATG.ATATT.AGAATA.TGACCATTGAA.CTTTCTATATTGACCCT.ATAT.TT.TTACCAAAAAAAAA.TA.GAATATATT.GA.CC.CT.ATATTTTTCT.ATGAAAACACA..AAGAATTAATGTCTTACTGTATTCTCTTTTTTCTCGTTACTA.TA.TGAC.C.AT.TGAT.A.TAT.T.G.A.CCCTAT.C.T.CT.T.ATAATCAG.A.TCT.CATCTT.CATCTCTT.TGTGAATTC.TTTTATTGTTTGTCGTGCA.AGTAACAAAGA.TCAAGATGAT.ATCAAGATTTTCTC.TTCTT.CT.G.T.T.CTTGTT.CTTG.GTCATAGT.TCC.T
JJ=   145  MV=                CTATCAAAA.CTCTTAGATC.T.CT.TTAAAATAAATATTCTAAATAATGGGTT.TTAGAAAT.GATTAATTTGACTTATTGCATATCTTGGTG.TATTTAGGATGGATT.GGGAACGTGCAAAA.GCAGCGAAT.GGGTC.AGCAACAAGAGA.TG.ATGGCT.CCTCCAATGGGTCAACGAAT.GAT.GGGTTGACT.TTGA.TGACTATTTTTATACCAACATG.TTTCTCTTA.ATA.AACTTGCTATT.CATTTGTGTTTTCTTTCTTTCTTAATTTGTACCAA.AACATAAATGTCAATGAGGCTTC.GTTT.TT.CGTGAGTGGGCAT.CAACT.ACTATG.CTACAGTTCTA.ATAATTATCATAATATT.AGTG.AG.AACCAATTTTCTCA.AT.CTTTTCTTT.TG.AA.AA.CGAAATCATG.ATCTTGAGGGT..ATTGTGATAAAACCAACTTGATATTCTTTTTAAATTCCAAAT.TA.TTAT.T.AT.TTAT.G.TAT.T.T.A.TCTTTT.T.C.AT.A.TATATTCT.G.TAT.TTGTAG.ATAAACTC.GTGAATGAA.AAATCTAATAAGTTAAGGA.CCCCTCTCTCT.CTCTTTTCTG.TCTAGAGAGAGAAG.CTTTT.AT.C.T.T.TCATCG.CCGT.TAACAGGG.CTA.T
JJ=   146  MV=                TCCGTTGCC.TTGAATTTCT.C.TT.TCTTCGTGTTCTTGGTTGCTTTTTTCTT.ATTGTCTT.CTTGTTATATAATCCTTTTCTCGTCTACAA.TAACGGGATTTTTGA.TTGGTTATTAATCC.TTTTTGTCT.CTTCA.ATCTATTTATAG.AA.ACTTAG.TTGATGGCACGACACCTTTC.CTT.CTCTTCTGT.CTGC.ACCCACGTCTCTCTGTCTCAAT.CTCCTTTTT.TAT.TATTTTCTTAA.TTAATGACTTTTAAAAGCTCTTCAAAATTTCAGTT.TCCGCATCAACATGTTATTAGAA.CAAA.CA.ACTAAGATAAACA.AATTC.TGGTTA.CACAAAAGTAA.ACATAACTTCTCTGATT.TGTG.TC.TTTTTGGAGATTTG.TG.GGTTCAAAT.TT.TT.AT.AAAACATTAT.TATGGGGTGGA..ATGTATAAATATTCCATAATATAGGGTCTGTTTAATTATATC.AA.GCAT.A.TA.TGCA.C.ATC.T.T.T.TTAAGG.A.A.AC.T.GATAGTTT.G.ACA.TTAATT.GACTTGAC.ACTATGACC.AGCGTAATCACCTCACGTG.CTCGTCACGTG.GCCGTGATCG.GACTAGGAGCCGCC.GGCCT.CG.T.G.G.CGGTTC.GAGA.GCTTCGTC.GTG.A
JJ=   147  MV=                AGGTCACAC.ATATTTCGGT.T.AT.TTTTGAATATTTTTAGATATTTTTGGAT.ATTTTCGG.TTATTTTTCAAATACGTTTACCATTTTGTA.TATATTTTCAACTAT.TTTTAGTTATTTAG.TATAGAAAT.AACTA.ATATTTTTAAAA.AT.ATATTT.ATATTCCGGATATTTTCGGT.TAC.CCAACATAT.TTCG.GTTACCCAAAATATTTCGGTTA.TTATCCATT.CGG.TTTCGGTTCTT.TCGGTTATAGAATTTAGTTTCCCTTCGGTTATTTT.TCAATTTTCGGTTCGATTTGGTT.TGGT.TT.CGGTTTGGTACAT.TCGGT.TCGGTT.TATTAGCCGAG.GCCTATCCTAAACAATG.GAGA.GA.ACATTTGTTTTTTG.TT.GCTCTTGCC.AA.CT.TT.TGCTGTGGGT.ACAATATAATT..ATAGGCCAAGGCCCAATATTAAACTAGGCTTGGCCCAAACTG.GT.TTCG.T.AG.ATAT.G.TGA.T.A.C.CATAAG.G.A.TC.T.AATTGTAA.A.ATT.AGAGAC.TGATGATA.ATTCTTGAC.AATTCGATACTTAGAAATG.GCTTCTTCGTC.TTCACCCCCG.GCGGCGATGGAGGT.CGGAG.AA.T.C.T.ACAAAC.TGGA.CGGAGCTT.CCA.C
JJ=   148  MV=                CGGAACTGA.AAAAAGCTCC.A.CA.CACCACATGATTCTTCTTTAACGTCGCC.TTTCTCAA.CTAAGGCGAATAAGAGGCGCGGCTTAGCCG.ATGACCTGGTCAAGA.ACAAGTTCTTGAAA.TATGGACTA.CCAAA.CATTGATGCCCA.TA.GCTTCG.ACACACAATGAAACCTCGCT.AAT.GACTTTAAA.GGTA.ATCTCGACAATATCTCCATGAT.GAGATCATT.TGA.TTTGGGAGTCG.GAGATAATGAATCCTTGTTTGTTGATACGTTATAA.ACCTAGAAACCCCTAGCGAGAGC.CGAG.AG.ACCTAGCTTCTTC.ATATA.TACATT.TCGTTAACTTG.GAGAGGACACCTCAAAC.TGTC.GC.ATTTAATTTTAATT.AA.CTAGGCCCA.CG.TA.AA.AATATTCTCG.GCCCAAATAGT..TACATTGTTGAAAAGAAACCGATCAAATCCAACGGCTGTGAT.TC.ATTC.A.TC.TTCA.A.GAT.C.A.G.AGAGAT.T.G.AT.T.ATTTCAAA.G.AAA.CTGAAG.AAGAAATC.TGCAAATTC.ATCTTCTCTTCTTCCTCCG.ATTCCATCTTT.CTCCGTTTCC.GGCGATAATCTTCA.TCGCT.TC.T.T.C.AGGTTC.ATGT.TTTTCCAG.ATT.C
JJ=   149  MV=                TTTGATGCC.TCCCCGAAGA.A.GA.AGTTGAGTCGCCGCTTCAGCATCTACCA.TGTGAGTC.GTTTACGTCTCCCCCAAACGAATTCGCTGT.GAACTGCTTCGCACG.TATCTCAAAAATGC.ATTACCCTT.CACTT.TCCCTCGTTTCC.AA.AACCTT.GCGTTCTCTCATAAATCATT.TCA.GGCAAATTC.TCAA.TGCTAGCTGATCTTCATCTCAA.AAGTGTTAG.TAG.AGGAATTTGAG.TACTGTATCTTTTGTTTTCACTTCGATCTTGGAAA.CAATTTTTTATCTCCAATGTTTC.AAGT.TT.CAACTCAACCTTG.GTCAG.TTACTA.ATCTGATAGTA.AAGCCCATTTTTAATTG.GGCC.TG.GCCTATATAGTCAC.CA.AACGCAAAA.AC.GA.TG.ATACTCTCTC.TTTACAGATAA..CGTAAGATAAGGAGAGGTCGTCGATGCGATGACATGTACTGC.CA.CGTC.A.TC.AATG.G.AAA.G.A.A.CACAAA.A.T.CG.A.ATCTCTCT.G.TCT.CCCTCT.TCTTCTTC.CAGTAAACT.TGGATGACACTGTGAATTT.CATAATTTGCC.CTTCTCCGGA.ATGGCTAATCACTC.TCGGC.CT.C.A.C.ATCTGC.CAGT.GTTTGACT.CGG.C
JJ=   150  MV=                TAGCCTCCG.ACAATGCGGC.A.GA.TGCAATCAATAACCAGTTGACTTGAAAC.TTAAACTG.ACTAGACCGATACTGGTCGTGAAAAAGCTA.GGATTCGTAGCAAGT.ACTCCAAAAATTAA.AGAGAGATT.TATCA.TTTTGTCCTTTT.CA.ATCAAG.TTTATTATTTTTGTCTTTAA.ATG.ATCAAAACA.TGTT.AAGTTAGCTGGTACATTGCAAT.CATTTTTCC.ACA.TCTTAAGCCGA.CGAGAGACAGAGAAACAGAACGAAAGGATTTTTAC.TCTTTCTTAATGAAACAGAGCTC.TTTA.TT.TACCAGATTAGTA.ATAAT.AATGAT.ATAAAAAAACG.AATTCTAACGATACAAA.GAAT.TT.TAAAATTAGTTGAA.TT.CTCAACTGC.TT.CT.TC.ACACACACTA.TCTCATAAACA..AGATATATATATATATATATATATATATATATATATACAATT.CA.TTGT.C.GT.CGTC.A.TCA.T.C.A.TGATCC.T.T.CT.T.CATTAGTC.A.TTT.ACTTTC.CTCTCTCT.TTCATCTTT.CAGATCCAGAGAGAGAGAA.AGAGAACAAAA.CATGAAGCTT.TATTCTGTTTCCAT.CATCA.TC.T.T.C.GTCTTA.ATTG.CTCTCTCC.ACC.A
JJ=   151  MV=                TAGTTAATG.GTTTCCGAAA.T.GC.GAGTAAGAAAACCCCTAAATCGGCGAAA.CAGTGAAG.ACAAATTACAGTTTCAGAGAATGGTCAGAA.GAAAACCGCCATCAA.CTCGAAGCTTGTCG.TCCTAGCCG.AAGAA.GCGTTCTCCACT.CT.CTCTGT.CTGTTGTCACCGTAAATCCT.AAC.ACTTCAGAG.GTTA.GTTTACACTCTTTTGTTAATTT.ATTTCTCAT.GCC.GGGTTAATTGG.ACAATCCTGACTAATGAGTTTTTGACACGTCATCA.CAAGGAGCATTTTTTCTTAATAA.GCCC.CA.CTTAATAATATAG.ATTTT.AATAAT.TTCCTCCTAAG.TATTGTTTTTAGGCGCA.TTAG.GC.AATATTGTTGTTAT.GC.TATCATTTT.AC.CA.TA.TTAAAGGAGA.TTACTAGTTTC..ACAGTATTCGTGGGCCCAAGCCCAACAGACAGTCCATGAAGA.AA.AATT.A.CC.CAAA.G.TTG.A.T.T.TTTAAA.A.T.AT.A.AATAAAAT.C.AAA.TAATTA.TCTTCC.G.TCTCATCTT.CCAACCCAGGAGCTGTACT.TTAGAAAATTT.CCCAGATAAG.AGATTCAAATTCTG.TACTT.GT.A.T.A.CCCGGC.GGAG.CAGAAGAT.GAA.G
JJ=   152  MV=                CAACCGGCG.ACATTGCCTG.C.TT.TCATTTGTTGGTAGGAGATTGGAGTCAA.AATATCAG.TTGAAAGTTAATTCCTTGGCGCTTGAAGAT.TGTGCTTGAGCAGAG.GCTGTTTCCGGGGA.ATGATCACA.TACAA.AATCATGTGTTT.AA.TTGGTT..TGTCTATGAATGTATTTTC.AGT.TGAATATAA.GTCG.AGCTCTAGGCTCAATTTAGCAG.CCAGAAGTG.ATA.CCTTTGGAAGG.AAGATATCTAATTGGTAAGCAAAAACTGTTAAAAG.CACTTACATACAGATAAATCAAT.GTCC.TT.TGGCCCAATATTA.GCTTT.AACAAA.GGCTTAACCTT.TTGAAAACTCCAGTTAG.GCAA.TA.ATTATTACGGGTCA.AA.TGACAAAGA.AT.GA.AC.CTTGTCGGGC.TCTTTAAAGAT..GGGTTGTTGTATAAAAAGTTGGGTAGTTAAAAGATTGGTTAT.TT.GGGC.T.CT.GCAC.T.CAA.G.T.G.AGAGAG.A.A.GA.T.AGATAGAT.C.TGA.GTAGAA.TCTTCGAT.TCATTATTC.GTTGTCGTCGTTCATCTGT.GAGAAGCGGAC.AAACCAAAGA.ATCCACCGGAGCTA.GTGAT.AT.G.G.G.TGGTTC.CAGA.GAGTTCCG.AGC.T
JJ=   153  MV=                GAGGAACAT.TCTGTCATCA.C.AA.TAAGGATTCTATTCTCTTAGAGATCATT.TAATAGTG.CCGAAATTAGCTTGGCATTCACATCAAAAT.CAATTTAACTCGTTA.ATACCTTCGAGCAA.TTTAGTTTC.TTTTT.AAATATCAAAGA.TA.GTAACG.CGTTTGTACTTCTTCACACA.TAT.TTTCTATAA.AATT.AATATTTGCATATAAGGGAGAT.GTGTGAGAA.CGG.GGAACGGATTA.CTCCTTTTTAAGACTACTTTAAGGATAAATTGGAA.ATCAAATATAAAAAAAGTTTAGC.TTAA.GT.GCGAATGTGGAAA.TAATT.AATTGA.GCCGCCAAAGT.CAATCAACCGTTGAAAC.AAAA.AA.GCTCAAGAGGAATT.TA.GTAGTAGTC.AC.CG.TA.AAGATATAAA.ATTATTCCGAA..TAAAAACAATGACATCATAACTCAATATTTATATCGTCACGT.AA.TCAT.T.CT.CTTT.A.GTA.T.G.T.CTCTCT.C.T.AT.A.TATACACT.C.ACA.ATCCTC.CTTACCAT.AAATCACTT.CACTCTACAAAACACACTT.TGGTTCATCAA.TTGTTTCAAA.AGAAACTCAACTAA.CTGAC.TC.A.A.A.AGAAAA.TCAA.ATAAGCCC.CCA.A
JJ=   154  MV=                AATATTTTG.AGAAGATTCA.G.TG.GCCGTGAGGAATTCTTTCAGCTTCAACA.TATGCTCT.AATCTTCTCAGGCAGGGAGTAATGATGCCT.TTGCTCGTCCATGGA.AAGTCATGGGACGT.CTTTTATCG.ATAAA.TCGGTTGTGGAG.CG.GAGTGT.TCTGTAGCTTCGAGGCGGTC.AGA.GATGGATTT.CCGG.TCAAGAAGATGTGGAGAAGACC.AATCGATTG.TCA.CAGAGTCTGTT.CTGCTAAGGAGTTTTCAAATGGATTTGAAGAAAAA.TGGCAGGCTTCATTGTTTTAAGG.TTGT.TG.GTCTCAAATCCAT.TTGTA.TCTTTG.CCCATTTTGGG.CTTTAAATGAAAAGTTG.TTCG.AC.GAAAAAAAAAGGGA.AA.AAAATTAAA.AA.AA.CG.TAAAAAAAGT.TGCAAATATGG..ATCGAACTCACGACATTAGTAAAATTTAGATGTCGTTGAACC.AC.TAGA.C.TA.CTGA.G.AAT.T.A.T.ACGATT.T.T.TA.A.TCCAATAG.T.TTT.TAAATA.TTGATTCA.ACGATAGGG.AGTTAAAAGACTTTCATCG.TTATATATGTG.GCGCCAACAA.TGATTTCATTTGGG.CGGCG.TA.A.A.T.CGCCGG.CGAT.TGAAGAAA.CTT.C
JJ=   155  MV=                ACTCGCGAC.TTAACATCTT.T.TA.ATAAACGTATCCAAGAAAAAACAACACT.CGATCTCT.CTTTTGTTTTCTTAACTTCACTTTAGTTCC.TTTTTTTCAAATATA.GTTCATCCGTATCT.GGATAAAAT.TAGGA.TTGTAAAATTAC.GA.TTAACA.AGAAAGAGGTATATTTTTAG.ATT.AAACTTGGA.TAGT.ATGAGTATTTACCAGCCAAAAA.CCATTAAAG.AAA.AAGATGACAAA.TTGATTATCCAAACAAAAGCAGACTCTATAATTAG.CCAAATTAATTAACTAAAGTTTC.CACG.GT.CACAACAAAATCC.ACTTT.TTCAAT.AATTTACAACG.GCCTAAATTTAAGCCGA.CGCA.CA.TGAAAAACAAAGAC.AA.CACAAACTT.CT.TC.TT.TTATTTTGCT.TTCCACAAAAT..CCAGCTGTTCCTCACTAAAAATATACACACGTATACGCTATA.CA.AAAC.G.GT.CATA.T.CTA.T.T.A.ATTTTT.A.T.TA.T.AAATACTT.T.CTC.GATAAG.AATAAAAA.AATCTATTC.GTCGTAATAATAAAAACAC.AACTCAAACGA.TTCACGGGTT.TCACTTGGAATCGT.TTGGT.TT.T.C.T.CATTTC.CGAA.ATATAAAA.AGA.T
JJ=   156  MV=                GGCCAAAGC.GCAGTAAACA.C.TA.TTAGCAATTTTCAACTTTATTTGAAACT.AAAAACAT.ATTTCGGAATTTTGAAATTTTATAAGTCAA.ACGAGTTTAGCAGAG.ATAAAACTCATTTC.TGCTTTTTA.TCAGT.GGTTTTCACAAT.GA.AGGCCG.TACTAATGAAACATGACATT.ATT.CGTCCGTAT.CAAT.TATTCCTCATATATATCAAAGA.GAGATTTTG.TTT.TCTGTACGTTT.TACCAAATTAGTTGATAGTTTTATTCTTTAGCTGC.AAGAGGGAAAAAGACTCAAAGAG.TCAA.GA.CGTGTGAACCGAT.AATAT.CCTCAG.ATTCTTTCGGA.ATACTTCGACTATCTTA.ATTT.TC.ATCATT.TAAAATT.GT.GTTCTTTTA.TT.TC.TT.TACTTACAAT.TTGAGATATTT..CATATTTGTGCTAAAGTTGATTCTCGTAGAAAAAGGCAACGT.AA.TAAG.A.AA.GGTT.A.CGT.A.C.T.TTAGAA.A.G.CT.A.TATATAAA.G.GAC.CTTACC.CACTTCAC.TCCATCAAA.CACAAAAACACAGAGTCAC.TTCTCATTTTC.ACCCAAATAT.ATCAATAATCTCTC.TATAA.GT.T.A.T.CTAGTT.TTCC.CATATTCA.TCT.C
JJ=   157  MV=                TAATCTAGC.ATTCTACTTT.A.AA.AATCTGCAACACGGCAAATGACTCTTCA.CCTCTGAC.CAGGTTCTCTTCACCGACAACCGCAGCAGA.CCATTCGTTGATGCT.TGGGCTAACGACTC.ACTTGCCTT.CAACC.GCGCCTTTGTCA.TC.TCCATG.AGAATTAAAACTCGGCCGCG.TTG.GCATCAAAA.AGTC.TTAAAATATTTGGCTTTTATCA.AAATCTTGA.CCG.ACTATAAAATT.TTAAAATGTATTTTTGGAAACACTAATATCAAAAA.TCAATTTGAAAAACCACAACCAT.TTGA.AT.ATTATCCCCTAAG.AAAAA.AATAGT.TAAAGAAACAA.AAATCAAATCATTTGAC.ATCT.TA.AAGGGACTGCTATT.TA.ATATGTTAG.AT.GC.AA.GTGGTTGTGG.TTTGACTTCTT..CCAGGAACAAACGGTAGAAGAAACTCTCAGGAAAAGAGAAGC.AA.GTGG.A.CT.TGAG.A.CTT.G.A.G.AGTTGA.G.A.CA.T.ATATCAAT.A.AAC.CCTCAA.AATGATTG.GAACTTAGA.CCATACACACATATTCATT.TCTATCTCTCA.CAGAAAATGA.ATCTATACGGATCA.TATCT.AG.A.C.G.ACATTG.CAGA.CCAGATAC.CGG.T
JJ=   158  MV=                CGACAGGAG.TCGTATCTGG.A.TT.TATACGTTACGGCCCATTTAAAGCAAAT.GTTATTTA.TTATTTGGTCGGCACCATTTAAAGCAAATC.TTATTGCTGGAGTCC.CCTATTAATTTTGG.TAATCGTGG.TCACC.CTCCCCCACAAA.CT.ATATCT.ATACTTATCAATGATGCCGA.TAG.TCACCTAAA.TATA.TTTGATTGGAACAATAATCACC.TTTTCGATA.AAC.CCATATTCAAT.TCTCCTAACTCCTTCACATAATCAGCTATAAAAAT.GTTTCGATAAGAAAGCAAAAAAA.ACAT.CT.AAGTCGAGCAGAA.ATTTG.AACAAA.ATCAAGACCGG.ACCCAACGCAAACCAGT.CTCA.CA.GTCTGTGTCCTCTT.AA.CCAATCAGA.GT.AT.CT.CTTCAAACGG.AAACAAATAGT..CAGGCAAGAACCGGTGTAATTTATTGGGCTATGACCCATGAC.CA.AAGA.A.CT.CGGC.C.CAG.C.C.C.ATAACT.C.T.TA.G.AAAAGCCT.T.GGA.AAATCC.GTACAGCG.CGGCGCAAA.CGCAAAAAGCAGAGAAAGA.GAGGAAAAATC.GCGATCGGCT.TCTTCCAGCCACAC.CCGTC.AC.A.G.A.GTGGCC.ACTC.AATCGCTG.TCG.C
JJ=   159  MV=                GTTTCCATC.AGATACATAA.T.AT.CTGAGGTAGTGCGTATCTTTGATCTTGT.TGGTCAAA.CAATAGCTTAATAGTTATATATAATGATGG.TTTCAATATTTCCAA.GTAAAAAAAACATT.TGAATTGTT.CAACA.CCACATAATTTA.GT.AACACT.CTAACCGTCAATCATCTACA.TCA.TATCCTACT.TAAG.ATAAACATAAATCACCGGAATT.TCGAAATTC.TTG.CTAAGTCAATA.GACTCAAAGCCACTATAACTATAATATATTCTTCC.ATCTAATGACTTGATGAAAATTT.TGAA.GT.ATTAAGAATCGAA.ATGAT.TAAACA.CAAAAGAAAAC.TAATGTATTGGGTCAAC.TATT.AC.ACCAGTATGAAACT.AC.ATGAAACAT.TA.CT.TA.TATATTGAAT.ATTAAAAACTT..GCATGAATAGAGAAAGTCAGTCAAAACTTTGTATTGGCCATT.GG.TTTC.A.TA.CATT.G.AGA.A.A.C.TATCTC.T.C.TA.T.ATAATGTT.G.AAG.TGTACC.TTACAAAG.ACAATCAAG.AGACTAGAAGACACAAGTG.ACTCCATTAAA.CATATTCAGA.AAGAAGAGTAGTAA.GTAGT.AA.A.A.T.CTTATC.AATG.TCGAAAAA.ACC.G
JJ=   160  MV=                AAGTCTGTT.CATTGGGTAG.A.TC.AAAGATCTATTCAATCAAATTGTAATCT.AATAATTA.TTTGTACAAACTAAAAACCATATGGTAAGA.GAAAATTCCTTTATG.TCCAATCAACTAAT.TGAATGGTT.CAAAA.TACTTCAAATCC.CG.TGACAT.AGTTGAAAACTTAAACAATG.ATG.GGATTATGT.ATAT.GCTTATCTATACTTAAAACTAT.ATAATATAC.GAT.CAATGCCTTAC.GAGGTATGTAGACCTTCCTAGCTTTTATATTATTC.TTGTGTTTATTATGTGGTACACG.TACA.CA.TATGTATATACCA.AATTT.TAAGAA.TTATTAAAGAT.GTATTAAAGAACCATAA.AACT.CG.GAAACTTAACCATT.AA.CCCTATTGT.AA.AC.TA.TGTGGATGCA.TGCCATAAGCA..CTCCATAACAAAGTGAGTGGACCAACCTAGACTCCATAATTA.TT.TTAA.A.TC.TCAT.C.TTA.A.T.T.ATATAA.A.T.AT.A.TGCACATG.C.AAA.CTCAAG.CTTGATCT.CATTTTAAG.TCTCTAATCTCATCTTTCC.ATTTTCAAGAA.GACTTTTAAA.TCTGTCTCTCTCTC.TCTCT.TT.G.T.A.AATATA.CATA.TATAGATA.AGC.T
JJ=   161  MV=                CACATATAT.GGCTTTGCAC.C.AA.TGGCTATCTTAGCATGGCTTCCTATTAT.TTCTGCGT.TTCAGACTCGTTTTCTATTCAACGAAGCTT.TTAACAGAAGACTTC.AAATTCAACCTATT.CTTGCAGGG.AAGAA.GAAGAATCGATG.AA.CATATT.CCTCTTTTCTTTCTTCCACT.CTT.CTGCTTTTG.TACA.TGTTGTAACTATTTCACTTATT.ATTTGCTCT.GTA.CAAAAATCCGG.TTCATACCAAATATATCACTGTTGTTCAACATAGT.GAATTAGGAGTCTTGTACATTAA.AACC.GC.TCCGAACCAAAGT.GGAAT.CCTAAT.TGCTGCTACAA.CTTGGAAGCGAATCAAA.ATGT.TC.GGTACATTTGTCTT.GT.AAACCGGAA.CT.AA.AC.CACAATTTAA.TCAAACAAACT..TTCTGAACCGAAATATCTGAATACTTTAACCACTTGGTTTAA.TT.TCTT.C.TT.GGAC.C.GTT.T.T.G.GTTTCA.A.A.AT.C.ATATTTAT.A.CAG.TTACTA.GTTCAAGA.GTTTGTGTA.GCAAAAACAAACAATGATT.CTTCGGAGGCT.TGTTCTGTCT.GCAACATCGAATTC.AAATC.CC.A.G.A.AGAAGC.CAAT.CACTTTCA.TCT.T
JJ=   162  MV=                CTGGTGTTC.GTAATAGGAG.T.AT.ATATATGTAAAAACTTTGGAAGAAATAG.AAATATGG.GTAACTTAGGAAATATGAGATATTAACTAA.TATGGATGAAGATAA.AAGTAAGTAAATTC.CAGTTATAT.TAAGA.TTAGGATTGATA.TT.GATAAA.AATATGGGTAACTTAGGAAA.GAA.AATAAAAAA.ATAA.AATCGAATATACGATTTAATAT.CTCTCCTAA.ATA.TCCGGGATCAA.TATCCAGTACATGTTTACCTGGAAAACAATCTAAC.GGCTGATTTTCCACGAATCCTAT.CTTA.AG.AAAATGTTAACCG.TCGAT.TATGAT.CCTACGCTGAT.TCTGCTGGATTTTTCCT.TATA.AT.GACTTGGGTAAAAA.CT.TCCAAATAA.AA.CA.AG.ATAATTAAGG.AAACGCTTTAT..CTCTTAAGGAAAATAAAAAAATGTAAAAACACCAAGGACATT.CA.CAAA.T.AACAGCT.C.ACG.C.A.T.ATCCGC.A.T.AT.A.TATATATA.T.ATA.TATATA.TATATATA.TCATTACAC.AAGAGAGTTTAAGGTATAA.ATACAATTAGC.GAGATCTTGT.GATTCTAATTCTTG.TGATA.CC.G.A.A.AACATT.GGTG.GCGAGAGA.GAG.A
JJ=   163  MV=                TGGTGAAGG.AGCTCCAAGA.C.CA.ACCACGAGTAAAGTAAACGCATCAAGTC.AAGTTTTT.GATGATTAGAGTCTTTCTTTATTTCAAAAG.TATATCCAAGTAGAT.TAGTGTTGTATAGA.TTACGTCAT.CATTG.TGACATCATCTC.GT.AACCGC.TTCATGTCACGTTGTCATCC.CAA.ACACATCAT.CATC.TGACGTAATTTTAACGTTGATA.TCTCCGCGT.TCT.TTTACTCTTTT.ACCCCTGGTCCCTTTTTTAACAATTATAAAAATTA.TGATTACTATTTTGAATTTACAG.GGAA.CC.AAAAAACCCATTT.ATAAA.GTTTCG.AAATTAAATAT.CCTAACTAACTTGGAAA.AATA.TC.TCCAATTTTCGTTT.TT.TGTGGTTTA.AA.TT.GT.AACTAGGAAA.CTAAAAGGACT..AAAGAGTAAAAGAGGTGGGGACAGGGTGTTTTAGTCTTTTTC.TA.AGAA.G.TT.TCGT.G.ATG.A.C.T.AATTTT.T.T.TC.C.TTTAAAAG.A.AAG.TCATCA.GACGAAAA.GGATTATTT.GCCTTCTTCACTCTCCAAA.ATCAATCACTT.TCTCTAAATG.TATCCTAAACAATT.TAGTT.TA.T.A.C.AATTAT.TCCC.TAGAGACC.ATG.A
JJ=   164  MV=                GCAAGGATG.AGAGGTTTGA.A.AA.TATTAGATTTTGTTGTGTTGTGTTGTTG.TTGATGCA.AAAGTGTTTTGCTTCTTCAAGAATCATGAG.ATTTATACAAATATT.TATACAATTTTAGA.TAATGTGTT.TGAAT.TGGTAACCGCTA.AA.TAGCAT.ATAAAGTGAGTATAATTTGT.CCC.TGATCTCGC.AAGT.TTCCAATAAAATTGAACAAACC.TTTCCAATA.AGT.CATCTGTATTT.GTATATACTGACTGATCCGATTTAATAAGAACAAA.ATCAAATCTTAAAACCAAAAAGA.AAAA.CC.TTTGATCAAAAAC.ATGAT.AGGACA.AGTAATTGTGT.GATGATGTCACAAGCTT.TGTC.GT.TTTTTTATGCGACC.GG.AATAAAATA.CA.CG.GC.GTTTTACAGT.AAGTAAAATAG..TGTTTATTTCACTTTCAGCCCCACAATTTAAGAGAAATTATC.AA.TCAA.A.CC.CTAG.T.AGT.A.T.C.TGAATA.G.T.CC.T.ACAAAATA.G.AAT.TCGAAC.CAGCGAGC.TTGGTGTTT.CTCGAATTCGAAGCTGAGA.TCCAAATTAGG.TAAAGTAGGT.CACTTTGTGGTAGC.TGTCT.TC.T.A.C.ACAAGA.CCAG.AAGAGAGC.CAA.A
JJ=   165  MV=                CAGAGGAAT.ACTGTTAGAG.G.TG.ATGGGAAAGAAAAACTTAAGTTTTGGGT.CTGGTGCT.TGGCAAAATCTACTTTCTGATCTCTGCATC.AAGGATGGAGGAGTA.TATTGTGAGGCTTT.GTCAGAAGT.AATTT.CCATCTAAGCAA.TG.ACCTTT.TTAAAGGTAAGATTCTCATC.CTT.GTTTATTCA.TGTC.TGTTAAAATTAACAGGGTGGAC.GAATTTATT.TTC.TTCTTAATCTT.TGGTTAATTCACAGTTTCACACAATGGAACTTCTA.AATTGATACATTCAAGATCTTGT.GGTG.AA.GTTATAGCTGAAG.TGTTC.TGGCTT.TTTTTTTCTTC.TTTCTTTTCTCTATGTT.TCTT.CT.CTAAACCGAACCAC.CC.ATATAATGG.AA.AA.GT.TGTCAGTATG.TCACCTACTCT..GTTTCATCAACTACATCTTCTTATATCACCAATATAGCTCAT.TT.TATA.T.AT.AAAT.G.CTC.C.T.C.TAGAAT.C.A.AC.G.TATATAAA.C.ACA.CGAGAA.TTAGAAAC.AATTCAACT.CCAATTCAAATTAACAATC.TTAGTCTCTGA.TCTTTCTACT.TGTCAATGGCAGGC.TGCAA.AG.TAC.T.CTTCTT.CCTG.ATTTTAGC.TCT.C
JJ=   166  MV=                GCCATTACT.TCCGTTCTTG.A.CC.CATATTGTTCTTTCGCTGTAATTGATAT.TTGGGTTA.GTTGGGCTTTAATTTTGTGTAAGTGGGGTT.CCTTTCACAATTCCT.TTAAGAGAGTTAAG.GATGTCCAA.AAAAA.GAGAAAATTTAC.AA.GTTTAG.CCTTTAAAATATTTATATAC.TGA.AATAAAATT.GAAT.TTCCCTCCAAAACATTTTTTAG.TAAAAATAT.ATA.CTTTGCCATCT.AAAGTAAATTAATATATCTTATATCAAGACATAAA.ATCACAAGTCACTTAATAGAAAT.CATA.AG.AAATACTTACGAA.ATATT.AGAAGC.CTTAACCAACA.ATAGTATATTCGGTTAT.TCCC.CA.ATTACATTAAACCG.AA.TCAAATGTA.GA.AG.AA.GCAAAACCAA.GCCTAAAATAA..AATTTATCAGTCCCTGAACCGCTGATTTGGTGATTTCCAATT.TA.GGGT.T.TA.ATTA.A.TGT.AAC.T.ATATAA.A.C.AG.A.AAGTATTT.G.GGT.TAGTGA.TCGCTTTC.TCCAGGAGA.AAGAGAAAAAAGAAAGTTT.AAAGAATCTCT.GACAGTTACG.GTTATGGCGACGGC.GAATA.TA.C.G.C.GACGGC.GTTG.TTTCCGAT.CAA.T
JJ=   167  MV=                TTGACTATG.ATAACTTTTT.G.TT.TACGATGATACTCAAGAACCGCTTTATT.GTGCGGCG.TCGTTTTCTGTTTGTACGGTCTGGATCGTG.TATGATGTTGCTTTA.TTGTGAACCGTTGG.ATCATTAGT.TAGTT.TAGCTTTTTATT.TG.TTGTCA.GTTGTTAATGCTTTTTTTTT.TTT.TCCTCAGTT.GTTA.ATGCTAACTGTTGGATCGGTAG.ATATGTTCA.ACA.CGTATAAAGAT.TAAAATGTTAGTATACAAATATAATTACGATTGCA.ATCTCAAATATATGAAGTAAATT.TTCT.TA.ATTTCACTAATCA.TGGAT.ACTAAT.AAGCACTAAAT.GTTGGATAATTGAACAC.ATCG.CC.CAAATGATGTTGCT.CC.TTAGTAATG.AC.GT.GG.CCTAAATATA.ACCGTTGATAA..TAACCTATTCCCTTCTTTTATCTTACGCTGATTACCGCGCAA.AT.TAGC.A.AA.CACA.G.AGT.T.G.A.AGAAGC.G.T.AT.A.TTAACCAC.A.TCT.TCGTCT.TAAGAAAC.CTTCTCTCG.CGCTTTTCAAAGGCGCGAA.TTTCTCAAAAG.AAACTTCTATAGAAATCTCAAACAT.ATTCA.TG.C.A.A.CGATTC.TGCG.TCTGTTCA.CCT.T
JJ=   168  MV=                CAAGTTATG.TAACGAAAAT.T.CA.TTTTTCCCACGATTGATATCTTTTGGTT.GTAGTTTT.TAGATTTTCTAAAACATTTTATGTGATGGT.TGATATTTCTCTACT.TTTAGAAACTAAAA.GAGAATGCA.TAGAA.AATTGCGAAAAA.CA.ATGATG.TCTCGATAATTAATGGGAAT.ATG.ATAGTAGAA.TAAA.ACAGCCACTGCAATCAAACTAC.TTACTACTA.ATC.CTCAATATTTT.AGATTAACTTATGTAGATTTTCATTTATCTTTATT.CTTTAGAAAATTGTTTTTTTTTT.TTTT.GA.AACATGTTTACGT.ATCTT.TTTTTA.AGTCGTTTAAT.TTGTTTTTATTGGGTCA.CGAA.TG.TGTACCATTCACAC.CC.TAATTAGTA.ATTAG.AG.AAACAAATGA.TTACGAATATA..CATACTTAAGAAATTTAATGCCCCCTTGCTATACCTTGTGTA.CA.CATG.T.AT.AATG.T.ATC.T.C.T.CTCTAT.A.A.AT.A.TGGGAGCT.T.GGT.GATGCT.TACTCATT.TATGACTTC.TCAATACAAAAAGCTCCCC.TCACTTTTTTAAGTTTTGTCTT.CTCTAATCCGTCTT.CTTCT.AC.T.A.T.CTTGCA.TGTC.TTGCGTCT.TTT.A
JJ=   169  MV=                TATACACTA.ATTTGTTTCT.C.TT.CAATTAGTTGATTTTAGAGCTATCAATA.TATTCCAC.TACTTGGACGTAAACATTCTTCTCATCTCC.ATAAATAAATACTCT.CAAAATAGCATTTT.CCACTATTG.GAAGG.TATCAATTCGAT.TT.ATGTAGATTACTATTAGTATCCAATTC.CTT.TTCAATCAA.TAAT.TGGATGAAAATAGTTTTGTACC.CGTACGTTA.GGT.AATTCCATTGG.TCATACTAGGATAAAAAAGAAAGTTATATGTAAGA.TTAGTGAAGCAACGAAACAAATA.GTTA.TA.TGTTCTACCAATA.GCTTT.TAAAAC.AAAAAGACAAC.AAGTAATGATATATACT.AAGG.TT.TTAAAAAGAAACAA.GA.ACCACCCAA.CC.AA.CA.TTAAATTTTT.ATTCTTTTTAC..AGATTGAATAAAACATCACTCCTCCTCTCTCTCTGCTTCTCA.CT.TACA.C.AC.AATA.T.ACA.C.A.C.ATATAA.A.T.AT.A.GAGTTATA.T.GTG.CCCGTG.TGATATCA.ACAGCTGTA.TCAATCTCTCTCTTTGAAC.ACACACAAAGT.TCTCTCTCTT.TTTCTTGGTTCACC.ATGTC.GT.C.G.G.AGAAAC.GTGT.AGGCATGG.TCG.A
JJ=   170  MV=                GAAAAGTGT.GGCGGGTCTA.G.TG.CATCGGTGGCGTGATCGACCGAGGAAAT.TTGAATCT.CCTATCGTAGATCGCATGCCTGAGATGCAC.AAAGCTGTTCTCTTT.GAATCCGCCAAAAA.CTATGTCTG.ACTCT.TTTGCCTTCAGT.CA.TCACCG.AATTCCGATTCTCGAGCCGT.CGT.CGTCATGAA.TTTT.TTCTTTTACCTTATTTGGTAAC.TGTTGTCTT.GAA.TATTGACCCGA.AAATCCAAATCTGATTAGATTTTAATAAAAATTAA.AAATATATATTATTCTAAAGTTT.TTAC.TA.AATTGATATTAAT.AAGTC.AGAGAT.AATAATGGTAG.AATCTGATTGTGAAGTT.TTAA.AG.TCATCATGGTCGAA.TA.AAAAACACT.TT.CG.TG.TAGTTGTAAT.CATTCATTAAC..TAAACTCGTAAGAAATATAACACTTATAAACTTACAAATCCA.CG.ATAA.G.AA.TTTT.C.TGT.T.T.T.GGGGCC.T.A.AA.A.AATCCACG.A.GAA.GACAAA.AAAGGGTA.ATTTGAAAA.TTTTCAGATAGAAACAGTC.CCGTCACCGGC.GACGATGAAA.TGGTTGCTCGTCGC.CGTAT.TG.A.C.C.TCTCTT.ACGA.TCTTCTCC.GCC.T
JJ=   171  MV=                TAACAGCGG.ATTCTCATGT.A.TG.GTTGAATTAGTTCATCGGTAAGAAATTT.CAAATGCT.TAGAATTACTCAAATGTAACTGATGGTCTC.AAATTTACCACCAAG.GGATTGATAAAGAG.ATAACATAT.ACTTT.TGACGCATAATT.GA.TTTTAA.AATTTTAGTCTTGTAGAAAA.TTT.CGTGATAAT.TCGA.TTCTAGTAATACGTTTTACGAA.AAATTGTTT.ACA.AAATTGAATTT.TATTACTGTATTACTGTTGCAAACAATCAATTAAG.TTATTATTTGCATTTATTTAAAT.TTTTATG.TATAAGAAGAATA.ACTAA.ATCAGT.GATACATAAAT.AAATTTATTATTATTCA.TGAA.AT.ATTTAATGATAAAT.AA.AATTAATAA.AT.AA.AA.TAATAGAGAA.TAAGTAGATTT..ATTACATTGAATTGTTTACGAATTAAATAACTGAAATGTTGT.TT.TCAA.A.TT.TGTT.A.ATT.T.C.A.ATACAT.A.T.AT.A.GAAAAAGT.G.TAA.ACTAAT.TTAGATAT.TAGCGTTAC.CATAATAACTCTAGAAGCC.CTTAAGCAACA.ACAGCTGATG.AATGCTTATCCCTC.ACTAT.CT.T.C.A.TCAGCT.CCAG.CTCTGCGC.CAG.G
JJ=   172  MV=                AATCGAACA.AACTCCTTCT.G.TA.CAGCTCCGAAGCAACACACAAGAGGCGG.ATCGTCGT.ACGGAAACTCGATCCCGTCGTCGTAATCAG.CTAACTCCGGATTCA.ATTCAGGATCAGTC.TCGGTGTTA.TCTTT.CTCAATTACCGT.CG.ATGTTT.GCTTCTTCTTCCTCCCTTTG.CGA.CTAGGTTTA.GAGG.TGGTTTCCGCTGCAGCTCCGTT.TGTGATTCC.GCT.GCCATTAATTG.AAGCTTTCGGAGTGAGAAATCGCCTTGATGCTTGT.GAATGGCGAACTACTAGTACCTC.TCTA.CG.GTCCAGTGAAGAA.TCAAA.ATGGTG.AAGGTGGGGGA.AAATAAGAAGTGAAGCC.ATTG.AT.GGGTTTTTGACACC.AC.TGTCAGGGT.TT.AT.CC.AAATCTTCTT.CCTCTTCAAAA..AAAAACATATCGGGTCCTGACCCGACTTTTATTCAAACCGGG.TC.AATC.C.TA.ACCC.G.GTT.C.G.G.GTTTTT.A.C.TT.A.ATGCTGAA.G.AAG.AAAAAT.CAGTTCAA.TTTTCTAAA.GAAGAAACAAATTAAACCT.CACCGACGGAT.TCAATTCTCT.CGTTCTCAGGCCGT.CTTCA.TC.G.C.C.GGAGCG.TTTT.CTTACGGT.AAT.C
JJ=   173  MV=                TTGCAAGAG.AAGAAGAATC.T..A.TATTATAGTACTTTTATCAAACAAACAT.AATCTTAT.TTGTTGTATTACATGTGTGCATTTATTTAC.CATCACATTATTGTG.TTCAAGAACATATT.GCTTACCTA.TTAAG.TAAAATCAAGCT.TG.TCTGCA.TATTTGCCTATAAAGTAAAA.TCA.AAAATCGCC.GATG.GTCGAGCGAGACCGGTTAACAT.AAATAGTGT.CGT.ATGGGTCCTTC.AAACTCCACTCATTTTATAACACGCGTCAAAATAG.TCCTATGATTTTCTTTTTGTTTT.TTGT.TT.TCATATGAGAGAA.TATTC.CAAAAA.GAAAAAAATTA.CGTCGGCAAAATCTTAT.TTTT.CA.TTGGAGCTTTTTTG.TA.ATTAAATTA.CA.CG.AC.ACACAAAAAA.AACAGAGAATA..AATAATTTTATACATATCTACGCTTTACACACTCCTTTGCAT.TC.TTGG.A.AA.AGCC.T.CTC.T.C.T.CTATAT.A.T.AT.C.GATTGAAC.A.TTA.GTTAAT.TGGCTTTA.AGAAAAACA.AACTATACAACAACCTTCT.CCAACTCCGAC.CTTTTCAACT.AAGCATAAAAAAAC.GATAT.GG.T.C.C.CAAATA.CAAC.AACCGTCA.AGT.T
JJ=   174  MV=                CCTTTCTAT.TCTTCTACAA.G.AA.TGTGTTGCAAGAGCAGAAGGGCTTTAGC.TAATTGTT.AAAACACCCAAATGCGACAGATCAAGAGCG.TTAGAAGCCTTACTG.GTTTACGTAGGACG.CTAGAAGAA.GGGCG.ATGACACTTCGT.CG.ATGACA.TCTCTGTTTACGTAGTTAAC.AAT.TTGTCTTAT.TTGG.TTTTATCAACAAAAATTCGTGA.TTAAAATAA.AAA.TCAATATAAAA.TTAAGAATTTAAATAACAAGATTCGAGTTTATGTT.TTAAACCACCAAAATAACAAATA.ACAA.AA.ATTGTAAAGTCAT.GATTT.AAATAA.TATTTCTCCAG.ATTTGGCGCGAAAAGTT.TGCA.CT.GAACGCTTCATATC.AC.TTATGTAAA.CA.AC.AT.TGATTAGATT.TGACTCGCTTG..AGATTTAATTAAAATCGGATGACAAAAAAAAAAGAAAATGAT.AT.TTCC.C.CT.AATT.A.AAA.A.C.C.CTGTAT.A.T.AA.A.AAAAATGG.T.TTG.ATTGCT.ACTAAACG.AGAAAGAGG.GTTTGTGTTATTTCTGTTG.TTTCAGCTGTG.AGAAAGAGAA.AAAGAAGAACGAAG.ATGAT.GA.T.G.T.CCGGTG.GAAG.CTACACGA.ACA.T
JJ=   175  MV=                CGATCTTTG.TTTACATCTT.G.AT.CATGTTTTTGTTTGGATAACACATGTTC.TTCATGTT.TAGACTCCATAAACACCTGGAGAAGCAATC.ATCAATGCATCATTT.TAAGCAATTTCTCG.GGCTATTCG.AACAA.ATATAACATCAA.AA.AACATA.CCTTGAAATCGATTTGACCA.GAG.CCTGATGAG.TGAA.GTTGTGAAATTTCGTTTCTTTT.TCTTGCTAG.AGA.GAATGAAGGAA.GAAAGAAAAAAATTAAGATGAGGAAAAGGGGATCT.AGGGTTTGGTTCGTTGTCTGGAG.ATAA.AC.AGAACGAAAGGTA.TCTCG.TAAAGT.TCGGAACTTTA.ACTAACAAAACCATGGC.TGCA.TT.TCGCGCCATGTCTT.CT.TATCTGTTC.TG.TT.TT.ATAAATGATC.CTCTGTGTTAC..GGTCTATTTAAGAAACCGTGTTCTATCCAATAGATAAACGCC.TT.GACT.T.TT.AACA.C.GTG.G.C.T.TCAGAT.A.C.TA.G.AACAAAAA.A.AAA.AGCATC.ATTGTTCA.TCTTCTTCC.TCTTCTGTTTACTGTTTGG.GGAAAGTGAAA.GCTTGTAAAC.GAAAGGTAACGTTT.TTATG.GA.A.T.C.TAGGGT.TTGT.ATTTCCCT.TTA.C
JJ=   176  MV=                TGTAACGGT.GTATTTCCTT.T.GA.TGTTTCTGTGGGCTCTTTTGAACAAACT.TAAACTCG.CGTGTGGTAAATGTTTAATGACTTGAGAAG.CGATTTAGGTTTAGG.GTTTGGACCGTTTG.GTTTTTCGT.TTCCT.CGTAATTGATTC.TG.GGGGCT.TTGATTGTGGTTTGTGGGTC.AAA.ACTCTCAAC.TATC.ACTACTTGTAAGACTTTTGCTC.GACAGTTGA.AAC.GGTTCATTGTT.ATCTTATTTCGTAAAGCTTGGATCATTGCAAAAAT.CAATCATTTGCAAAAGCAAAGCA.AGTT.GA.TGAAATTACTGGA.CATGA.CGTCGA.GGTTTTTCGTA.TCGTGTGTTTCATTTGA.CGGA.GT.CAGGTGTCCTCGCT.CG.TTGGTTGAT.GG.GT.TG.GGTGAAATTG.ATGAACGAAAC..CCAAAACCGGGTTAGGACCGAATTAGATTCACTAACTTAACA.AC.ACCA.G.GA.CCAA.T.AAC.C.G.G.AACTTA.A.T.AA.A.TAAACGAC.C.GTG.GTTTTG.TTTGTTTA.TTGGTAGTC.AGCGACACGGAACTCATTA.ACTTTACTCTT.CTCACTGGTC.AATCGTCGGAGATA.ATCGG.GT.G.A.T.CGGCGA.TGGA.GAATACGG.ACG.T
JJ=   177  MV=                CTTCTAATT.TGAAAAAAAA.A.AC.AATTTGGGGCCTGGAACTAT.ATAAATT.GGGGCTTA.AGGAATCCGTCTTCTACAGATAATATAAAT.GGGCTTTTTTGGGGT.TGAGCCCAATGTAC.TAATTTATT.CTGTC.CTTGTGTTACAC.AT.TTTTCC.CCTATTGTGTAACCTCGACG.TGT.ATACTCGTT.CAGT.CGTTCTTATGCATATTACTGAG.TCTCCGTAG.AAG.AAAGAGGTCAA.GAATGACTTGGTCTATTTTCAGATAATACATGACA.TTTCTATGCACATATAATTCCAC.ATGG.TG.ATAGAATATTTTA.AAACC.AAAATT.AAATGATTAAA.CCATATAATTAGAAATA.TCAT.CA.CTTTTAAACGACCA.AC.AGAATCCTA.AT.TA.TA.TTTTAAATTA.GTACTATAGAT..CAAGAAGATTCCAAATTCGAAAGTAACAACAACTGTCAACCA.AA.CGCC.G.CG.TTTT.A.ATT.A.A.A.TATCAA.A.C.AA.T.CTTCTCTC.C.CAT.CACTTG.ACAGAAAC.ATTCGCATT.TAACTTCATCGTCTTCTCT.CTGTTTCTTTC.TTCTCCAACA.AATCACCAAAAATG.GAGAG.AT.T.C.A.ATTTCT.TTAA.TCTGATGA.TCA.T
JJ=   178  MV=                AGCTTTCAG.AGATGGATCA.A.TG.CTGAGAAAACAAGTAACAACAACAATAA.AATCATCA.TAAGAATTTTTTTTCTCTATGAAAGAATAT.CCAGAGGGAGTTTAA.ATCAAGATTTATAT.GTCATTAAG.CAAGA.CTACTAGTGCAA.TC.TCAAGT.AAGAACGAGCTACATCATAA.ATA.GATAACATG.ACTA.AGGTATATATAATCAAACGAAA.ACATCTATG.AAT.AAAGAGACTCA.TAGAAGATAACACAAAAAAAGAGAGAACAAAACTA.GAAACTAGCATGCACACATTTTT.ATGA.AG.AAAGTCCCAAACT.TTATC.AGCAGA.AGAACGTTGAG.ATAAGGTTGCAAAATGA.AAGG.AC.TTGCTCTGGACACC.TT.GCATAACAA.TC.TT.AT.CCGATCCAAT.AGCAGGTATTT..TTGTAGTTATCCCGGTTTAGAGAAACCTCTTTCTCATCTAGA.GG.GTTA.C.TG.TGAA.C.TGT.T.G.A.GAGATT.T.A.CA.G.TAGAAGCA.A.GGT.GAGGAC.GAAACCTT.ATCTTTGTG.GTTGCAGACATGGCGGGTA.CTTCTCTACCT.TCGTGTCTCC.TCAGTCAAGGACCT.TCGTT.AC.T.C.T.TCTCTT.CTTC.GAATCAGG.ACT.C
JJ=   179  MV=                AGAAGCAAA.AAATATATAT.T.CC.ACAGTTTCACCTAATCTTATGCATTTAG.CAGTACAA.ATTCAAAAATTTCCCATTTTTATTCATGAA.TCATACCATTATATA.TTAACTAAATCCAA.GGTAAAAA..AAAGG.TATGAAAGCTCT.AT.AGTAAG.TAAAATATAAATTCCCCATA.AGG.AAAGGGCCA.AGTC.CACCAGGCAAGTAAAATGAGCA.AGCACCACT.CCA.CCATCACACAA.TTTCACTCATAGATAACGATAAGATTCATGGAATT.ATCTTCCACGTGGCATTATTCCA.GCGG.TT.CAAGCCGATAAGG.GTCTC.AACACC.TCTCCTTAGGC.CTTTGTGGCCGTTACCA.AGTA.AA.ATTAACCTCACACA.TA.TCCACACTC.AA.AA.TC.CAACGGTGTA.GATCCTAGTCC..ACTTGAATCTCATGTATCCTAGACCCTCCGATCACTCCAAAG.CT.TGTT.C.TC.ATTG.T.TGT.T.A.T.CATTAT.A.T.AT.A.GATGACCA.A.AGC.ACTAGA.CCAAACCT.CAGTCACAC.AAAGAGTAAAGAAGAACAA.TGGCTTCCTCT.ATGCTCTCTT.CCGCTACTATGGTT.GCCTC.TC.C.G.G.CTCAGG.CCAC.TATGGTCG.CTC.C
JJ=   180  MV=                TTTCAACCC.ATTAATGTAG.G.GA.AGAAGTACTTGTAGTACCCAATACGTTT.ACTTTTAC.TTTTTGTAGTGGGCAAATTTTATATTGTTA.ATTTATTAATAACAC.ACCCTAATAAGTAA.CAACTAATT.TTGGC.ATCTTTCTTCTA.GA.TGTAAC.CAAATTTTGTATTATTAATA.ACT.TACACTAAC.AAAT.TTATATTCCCCCTTTTCTTATA.CACCCAAAT.TTT.GTATTATTGGT.ATATTCCTAAATTGACTAATTAAACATAAACAGAA.GAAAATCTTGGAAAAAATCAAAC.GATT.TG.GTACTTACTACAT.AAATA.ATGGTG.TAGTGCCAAAT.TAACAGGGCTAAAATGG.TAAT.TA.GTCACTGCCTTCTT.CG.TCTTCCTTA.TT.AG.CT.TTATCATCTT.CTCCAAACAAA..AAAAACTGCCCCACACGAATTACACACACACAACTTTATTAT.CT.GTAC.A.CG.TATA.T.GTG.T.G.T.GTGTAT.A.T.AT.A.TACATACT.C.ATC.CACAAA.AACTCGAC.TGATTGATT.TCTCCATGAACAACGTCCT.CCTTTGATTTC.ACCTTTTTTT.GTTGTCTTCTTCTT.TCGAA.AT.C.A.A.TCATGA.GATT.CAGATCTC.TCA.T
JJ=   181  MV=                CTCTCTCGT.TTAATTATTT.A.AT.TATGTAGTTTCTCTCAAAATTTTGTTAA.TGGTATAA.CTATTTGATACAAAGATAAAATAAAAATCA.AACTCAAATAGAATT.ATTATTATTTTTTG.TTGCTAGAA.AAGAC.AAAACAAAAACT.AT.TTGACA.TGTTATGCAATTTATACAAG.TTA.TGAAATGTT.ATTT.TTTGTCGGTCAAATTTTTATTA.ATTTAGCAT.GTT.GACCCAAAAAA.AACTCTTTGACATCCTATAGCAATGTCAAACTAAA.ATAAAATTGCATAACTTTCAGAA.GTAT.AT.TATTTTGGCTTAA.AACAT.TAAACA.GGAATAAAATT.TGATAAAATATGTCTAT.GGGC.CA.TAAA.ACTATTATA.AG.AGATAATTG.CG.TT.GA.TTTAAACACT.TGGGCCGAATT..AGTGAAAGCCCATACGATGCATATGCCAAATTGGCGCCAATA.TT.TCCC.G.CC.TAAT.C.GAC.G.A.G.AGAACC.C.A.AT.A.AACGAGTG.T.ATT.GTGCCC.TGATTCTG.TCGCCGGAA.ACAATACACAGATAGAGCG.AGAGAAATGGC.GGGAGAAAAT.TCCGATAAC.GAGC.CGTCT.TC.A.C.C.AGCTTC.ACCT.TCTTCCGC.TGG.A
JJ=   182  MV=                TTCAACACA.TATTGGTCAA.T.TT.TTTTATTAGTAATCATGCGCCGTTATAT.CTTAATTT.TTAATTAATGTTTTCTGCAACAAAGTATAG.TTAATTTGCTGACGA.CAAAAACACAAAAG.TAGAAATAT.ATTGC.TTAAGAGAAAAG.CA.TTAATT.ATTTCCAACGTTTTCTATAC.TCA.TATTTTTCC.TTAT.TGTTTACAGGTTTGACCAAAAA.CATTAGATT.AGT.GAATCTTTTTC.CAAAACAAAAGATTTACCAATTTTTTCTTATATTA.ATTAATGTATAAGTAAAATGTTC.CTAT.AT.AGATCATTAAATC.ATATC.AGAAAT.TTTAACCTTTA.TGTTTCCTACCAAAAAT.GACA.CT.TACTGAAAACATAG.AA.ATTAAAATT.AT.AC.CA.TTTTTGGGGA.AATTACACCTA..AACCAATCTTGTTACGATTTCAACCGCGTCGGTTTATTAACG.GT.TCGG.C.TA.AAGG.C.CGG.T.T.T.AATAAT.G.T.TT.A.TAAATATG.G.GTT.TAGGAT.TGAAATTT.CGCAGGCTT.TTTGCAGGAACGGAACCTC.ATGCGAAAAAT.TCGATCATGC.GATCGTTTCGTCTC.AAGAA.CA.G.G.T.AATACT.TGTG.TTGATTGG.ATA.A
JJ=   183  MV=                AGATTCATC.TAGGAATTAA.T.TG.AATGTAGTTCAATAAAGATAAGATTTGT.TAATATAA.AAGTGATATAAATTTAAACAATTATCTTTT.TAGATAGATTTTGTA.GCGACTATATATGT.AATAGAGGA.AATAG.TTAAGTCAAATA.TT.TAATGC.AAACTAACGAATTATAAGTT.CTT.AGAAATAAA.ATAT.TTGGTTAAGATAAAATTTGTAA.GGCTTGTAT.GTT.ATTTAGTAAAT.AGTATAGTGATTTTTGGCCAAAAAGCCTACAAAAT.ATATATATATATATATATATATA.TATA.AA.TAATTAAAAAAAT.CGAAT.TATTCA.ACACTAATAAG.TGCCATAACAATAAGTG.TCCT.TT.CTAATAAAAATAAA.TA.ACAATAATT.GT.CG.TC.ACCAGCTATC.AAAAATAATAA..TAATAATAATAATAATTGTCGTCACCAAAGTAGTCAAGAAGT.TA.CAGT.T.TC.TCCA.C.CAT.A.T.C.CATGAT.C.T.AT.T.TAAAACAGAG.TAG.GATGGG.GCAGTGAA.GTAACACAT.ACATCCTAAGACAAGGGCC.AAGTAAAGACT.TTGATCTCGT.GTCTCTCTTGTAAC.GAGAG.TG.T.C.T.GAAAAATGGAA.GCATCAAA.ATG.T
JJ=   184  MV=                TTTGGTCAT.TCAAATAAAA.T.AT.TATTCCAACTGAATTTAGCAACTATTTA.AAGTTACA.ATTTACAAGAGTGATAATATGATCGTATAA.TTTTCTTTTTATATA.TGTGCAACGTAATA.TGATTGTAT.CTAAC.ATAAAATTACAA.AT.AAAAGG.TTGATAAACTAATTGTAATT.GAA.TGAAATGAA.TAGT.TCCTTGTTTCTAAAGGGATTGG.AACTCAAGA.TAA.CATATGATGTG.CTGGATTAGATGGCTTTGCTTTGGAATTTTGGATA.GTGTGTAAGGATTCATGGTTCCG.TTTG.GC.AAGTAATTTACTT.CTTCT.TCTTTT.TATATATATAT.ATGATATAGGGAATATA.TTTG.CA.ATCAAAATATCTGA.GT.CCAGATATA.TT.CG.TC.GTACGTTTAT.TAATATATAAT..ACTTACGCAATTTCTAATGAAATGCAATTTGAATATAGCTCC.TT.CGAT.T.AA.TACT.T.TCC.A.T.A.AGCTAT.A.T.AT.A.TGCGGCCA.C.CTT.CATTTG.TATCATTC.TAAGTTAAT.CCTTACCAAAAAAAGAAAT.CATTCTAAGTT.AATAAATACT.CAACGGGTCCTCTC.AAGTT.TC.G.G.T.CATATC.CAAA.ATTTTTTT.GGT.T
JJ=   185  MV=                TTCCTTCGA.ACCTCTCTAG.T.TA.TCCGTGTTGAGTCGGTATATTGTGCTAT.AGTTAATG.CGTTTCTTTCTGGTTCAAGCGAGCATGTTT.TGGACCAAAAACCTT.TTGGTAAAAAGAAA.CTTTGCAAA.GTGCA.ATGAAGTTTGCA.TT.TTGTTT.GTTTTCTATAATTTACAAAA.TAA.CTCAAGAAA.ATGT.AGTCCTCAGATTTATCACAGTG.ATCATCCAT.TTC.AATCAATTGCT.TCTTCAAGTACTCAGAGAGTCGCGTTGATTTAGAA.AATGTTATTCATGATACTCCAAA.AAGC.TA.TTGATTGTCCTGC.AACAA.CATGTT.CAGAGTCTTGT.TATGGCTTGAAGTAGTA.GTTG.AG.AGTCACAGTGACTT.GT.TGGAATAAC.TC.TG.AG.TGGTCCAGTTCATAATTTCTTT..CTAACAAGTTGCCATTGTTTTATTTATATTCTCTATCCATAT.AA.TAAA.A.TA.ATGT.T.TAC.A.A.C.TTGCTC.T.T.AT.G.AAAGGCAT.G.GTT.GTGTAA.GTTAGTCT.ATATTCAGC.TTGAGACACTAAAGAAACT.CATCTATTCCT.TTTTTGGAAA.ATGCGTCAAAATAA.TCTCT.TC.T.C.A.TTGATC.TTCT.GGCTTGTC.CCT.G
JJ=   186  MV=                TGAGCTGGC.GACAATGGCG.G.CA.GATATGGTGAAAGAAGCTGAGGAGACGA.TGGAAACA.GCTAAAGCTAATATGTCCAAAGCCTTTGTG.GTAATGAAGTCGGTG.AATTGGAACGTGTA.AATCGGGTC.AAAAC.AGAGTTTTATTG.TG.ATCTCA.TGCTGACATCAGCTACAATC.TTT.ATCTAATAA.GATA.GATTCTCACAAGATTCTTTTAT.CTATCTACT.TTT.TAGAGAAGATG.AGATCATACTTCGGAGATAGATAGGTGTCGTAAAA.ATTGGGAAGCTTACTTGGCAGGA.GAAG.AG.AGATATACACACG.TGCTT.AAAGTC.AACAGCTAATC.CAAAAAGGT.AGACGAC.AAAC.CA.GTTAAACTAAGACA.CG.TAATCTATC.TT.AA.AG.ATTTGTCGGT.TCATCGTAAAT..CCGTTGGTGGATTAATATATGTCGGTGTCTTCGTTGATTTTC.TT.AGCC.T.AA.CCAA.C.CAA.A.C.A.TAAATA.A.A.AA.T.CGAAGCTT.T.ACT.TTGTTT.GCTTCTAT.TATATCCAC.TTCCAACAAGATTCCTCAA.AAGGAAAGAAG.AGAAAGAAGA.TAAGAGATATCTGG.TTGGT.CG.G.A.G.ATGGAG.ATGA.TCGGAGGA.GAC.G
JJ=   187  MV=                ATACAGAGA.TTGGTGGTGG.T.GG.TGGAGGTTTAGTGTTTGAAGAGAAGAAA.GGTTGAGA.AATTGGGATAAGACGAGCCATGGCTTAACA.TTAACGAGCTAAGTT.ATGTGTACCCGCTC.ATGTGGTAT.TTACC.AATGGTTTCCTT.TT.TGAACA.GATTTTTGTCTTGTTTTTAA.ACA.CAAAACGAC.GTCG.GTTTGTGAACATAATAAAAATG.TAAATGTTG.ACT.TATCTTTGCTA.AATTGGTCCGTCAGCTAAGGATGTACCTTATTTAG.CAAAATTAACGAAAATTAACGAT.TTAA.TT.GAAAATCAACTAA.AGTTT.AAAATT.AAAGTCATCCT.ACTCAAAATTGGTGCTT.TGTT.TC.ACCACTTTTGATAA.AC.TGGTGATGG.TT.TT.TA.TGACATTTTT.TCCAGTAATAA..AAGGGGTAGTTATGCAATTTAGTAGAAGTTAAAGGGTTTCTA.AA.CAAA.C.TT.AAAA.A.CCA.A.A.T.TTTTCT.T.T.AT.T.GCTTTGCT.C.GAG.AGTGCC.TGCAACTG.CAACAGTTG.AGATTTTGAGCGTGTCAAG.GATTCTGATTG.ATAACGATAT.TCAAGTTCAGCAAT.CTCAT.TG.C.A.G.TAGAAA.ATGG.AATCGAAT.CAT.C
JJ=   188  MV=                CTCACTTTT.TGAGAAATTG.G.CA.TCGGAATCGTCGAAGCTCGCGAGGTATA.ATAAGAAG.CCGACGATTACTTCTCGGGAGATTCAGACT.GCTGTTAGACTTGTT.CTTCCTGGTGAGCT.TGCGAAACA.TGCTG.TTTCTGAAGGAA.CT.AAGGCG.GTGACTAAGTTTACTAGCTC.TTG.AATTGTGGA.TCTT.GTTGAAATCGATGTTTGTAAAA.TTAGGGTTT.TTT.AGATTTGATGG.TTGTTGTTGACTCTTTGATCGATTTCTGTTTCGTT.TTCTTGTTGCGATGTTAATCAAA.TCGG.AT.CCGATTTCTTTCT.TAAAT.CAAATC.TATCAAGTAAA.ATCTTTTGCTGAAACGT.CTGC.TA.AATTATCTCTTCTT.CA.CTGCAAATG.AA.TC.GG.TTGTTGAATT.AGCCTCTCGCA..GCATTTAAAAACGTCGTCGTTTCGTTGGGTATCTGTGTTTCT.TC.TGAA.A.AC.GGCG.T.CGT.C.C.G.CTCGAG.C.A.TT.T.AACCTAGA.A.AAG.CTTTAT.TTTTGAGT.CATTTCCGA.AATCCGTTTGGATTACTGT.TAAAGATGGCT.AAGAGAATCT.CAGCTCAACTCTTC.GTAAG.CA.G.T.A.CGAGAA.TGGT.TTCTTCTT.TCT.G
JJ=   189  MV=                ATTTTAGTC.ACTTTAACAT.T.TT.TATATAGTGACATTTTTAGTAATCCAAC.GTTATTTA.TATGATTAGTAATTCATCAAATTTATATAG.TGATAAAATTCCACA.ATGGTTGTTCAATA.AAAATATGAACAACA.CAATAGAATTAG.TA.AAAGTG.ACTATGTTAAATCATTTTCT.TCG.CTGGGGTTT.GGTG.GGCGAGTTCTAAACCCATAAGC.GGCCCATTT.ACT.TCGTAAACTCA.ATTCGATTTGTTCAGCGTTCCAAGCCCATAATATT.ATTTTCAAGGGCATAAAATAAAT.TGAG.GT.TTATATGGAAAAT.TTGGA.AATTCC.CTCGTCCAGAA.GAAACCAACAAAAACTG.CAAA.AG.TTCAAGCGGTGGGA.GA.AAAAACTTC.AG.AT.CG.TAGCCATTCA.TTAAATTATAA..TCAACGGTTTAAACCTCTTCGATCCGCGTACTCTATTCTTAT.TGGTCAA.A.TA.ACTT.A.ATC.C.T.C.CAACAT.A.T.AT.A.AACAACAA.T.CAG.ATTTCT.CTCTGTTA.ATTTCGTCA.AGAAAAAAATTCGATTTTT.TTGCGCTCTTT.GTGGGTTGTT.GTTGTTGAAAATGG.CTGGT.CG.T.G.G.AAAAAC.TCTT.GGATCCGG.TGG.G
JJ=   190  MV=                GCGAATTTT.GGGAATATAT.A.AT.CTAATACTTGTTTTTTTTGCAGTTATGT.GCTTCCTG.ATAATCATGAGCTGCTACACGATGTAAGTA.TACACATACTTTAAG.CTACAAAAAAATGC.AACTCTTTT.GTATA.ATTAATTAGAAA.AT.GCTTTT.GGTTTTTTACATATATTATA.TAG.TTTGAGAGA.AGAA.AACTTGATGATCCAAGTCCTTA.CCTTCTTGC.GAT.TTGGCAACCAG.GTATAATACAAGCATAATTTATCATTGTTCACATA.ACTATAAACTAAATTTTTCATTC.GAAT.AA.TTTTTAGGTGAAA.CATCA.TCCTCG.TTCGTTCCACC.AAAGAAAAAGTGTAGTT.CTGA.TG.GATCAAAGCTTT.G.CA.AGATAAAGA.AT.TG.TT.CATATTGTTG.GACTATACGAG..AACAAAACTCCAACATTTTTCGCGGAACAATTTTGGTAAACA.AA.ATTT.A.CA.ATTT.G.ATA.T.T.T.TAACAT.T.G.GT.G.ACTTGAAA.C.TCA.CATAAA.TTCAATTG.ATCAGATTC.CATGTAGAACAGCAATGCG.AGGGGCCTTTC.CACTTAATGG.AACATACTTCCAAA.CCAAT.GA.G.G.C.AAGCAT.TTTT.TCTTATAA.TTT.T
JJ=   191  MV=                TTGTCTATG.CAACAGAGGT.G.GG.AAAGACTAAGTTGTAACAAACTGTGGGT.GGCTGTTA.TTATATAGTCATCTTTCTCATAAATACAGA.GAAAGCAATTCAATA.ACTTCAATGGCAAC.AAGGTTTAC.ATCTA.TACATATGAACA.CT.TCACTA.ATTTTTCCCTTTCAAAATTT.TCT.ATATTAAAA.AAAT.AAATAATAAAATTGATTTGGTA.GAAATACAA.TGA.TATGGACTAAA.ATGATATGGAATTCATTAAAAGTAGAAAAAGTAGA.CATACTTATTAGCCCTATTGTAA.AATC.TA.CCAAATTGATTTA.AATCA.ATGGTA.TTATATGTTAA.TTCATAATATTAACATA.TATT.AT.CTCAGGAATTGTTG.AC.CAAACACTA.AT.TG.AT.TAATTTACCA.TAAAACTCTTT..CCCCAAATATTTTGGTCAATGGTCTTGAATTAATTGAAAAAT.GT.TTTG.T.TC.CTCC.T.CCA.C.T.C.TTATAT.A.T.TA.A.AGGTTTAT.C.TTC.GATGCT.TCAAAATC.AATAAACTC.TCTCGTCTCTCTCTATTGT.TGATTAAAATG.GAAGTGATAT.GGATGTTCTTAATC.TGTTG.CA.T.C.T.TTGGTA.TCAT.AATTATAA.GTC.A
JJ=   192  MV=                TAGCAAAAA.TAATGAACAG.A.AT.CGGCAAAAGTCATTTTTCGTTACAATTC.TATTTATG.CCATAATTTTTTTTGGCCGACATGCTAGAT.ATCTTTTTCATAATA.ATAGGCTAATCATC.CATTGATAT.GAGAC.TGAAGTTCCTTT.CT.TGTCTT.CTAAGAGGAGGGAGGAAAAA.CTT.TATCCACGT.GTCT.TCGTCTGACTGGTGATTGATAA.AATTTGCAA.AGA.AGACTGATCAC.ATTAAATTACTTACAGCTTCATCAACGGCATAATC.ACATGTCTTCACATGTACACCTG.CCCG.CA.CCTGATCCGCATC.ACTGC.TTCCTT.TCACCCTAATA.ACATTTGACATGTCAAC.ACGA.AC.ACCCAAAAAACTAT.AT.ACTATAAAG.TT.AT.AA.ACAAATTAAT.TCGTTCGACCA..ATAACATTAATTTAATTTTATAGAGACCTAACACAAATTAAA.CA.ATGA...TT.ATTT.C.TGT.T.A.A.TTAAAT.A.T.AT.A.TAAGTGAG.C.ACA.ATCCCC.CGATGATG.CATGAAGAA.GCTCTGAATCTAAAACTCC.TCTCTCCGACC.CCAAATCCAG.AAATTCAAGCGAGG.AATAG.AA.T.C.T.CCCACT.AGAG.AAAAGCAATCCC.A
JJ=   193  MV=                GAAACCATT.GCCGTCCTCA.T.CA.AGATGATGACTGTGTCGATGCTTGTGAT.GATGGTGC.TTGTGCCGCTTGGAAGATTTAACGACTTCG.TCGGAAGGAGAATAC.GACCTACGGTGTTT.GCGGTGGCT.TGATT.CTACTATCTTAT.CG.CTCACC.ATCAGATCGTCGGAAAAGAT.AGA.CAATCGCAA.AATT.AGGGTTAGGGTTCGATTTTCTC.CCGCGCTCT.CTC.TGTCTCCGTGA.ACAACAGACTTCCATTAAAAAAATTCACATTATAT.AAAAATTACAGTCGGCATCGGCA.AATT.AA.AAGGAAATCAGAA.TCGTC.TATTTA.AAAAAACAAAG.GGCCCAGGCCCATTAAT.AATA.AA.TGATTAAGAGGATA.GA.GCCATCATG.TC.CG.TT.GATTATTCGA.AACCTTTCCGA..TGGATGGATGACACGTCATCGATCCGCAAGAAACTCGGGTAA.CC.AATG.A.AA.GCCA.G.CAG.A.A.G.CCTCTA.T.A.TA.A.ACAAATGT.C.TCC.TCAGTT.TTTCCATC.AGACGCATC.TTTCAATTGTCAAGTGATT.GTATTTAACCA.CAATTTCTTC.TCATCTCTAAAGTC.AGCAT.CA.A.T.G.GCTCCG.AAAG.CGGCAGAG.AAG.A
JJ=   194  MV=                AACCGGTTT.GATTAAATAT.T.GC.ATTTGAAGTCACCTAGATCACACACATC.CTAGGAGA.TGCACTATTCATTTCGAAACACTCAGAGAA.AGTTGTGTAGTCAGA.CAGTTGTCAAACTT.CTATCTGGA.CTTAA.ACTAGTGTTATC.AA.AAGTCC.CATGTATAAATGCATAAATG.CTG.TAATGAAAT.TCAG.CAGAAATTCTGTAAAGAGATAA.AAGATATGT.TTT.CTTCACAAATG.TATGAGATATACGTCAGTTCATGGTACGTATTGGC.TTCGTCGCTAGCTAGAAGTAGAT.TTTA.CC.GTATCAAAAGAAA.CGGTG.ACATAG.ATTTTGTCTAA.GAAATTAGTTAATAAAA.ATAC.CC.AAAAAAAAAAAAAA.AC.ATTAGTCAA.AC.AT.AT.TACATTAAAG.AAAGCCAAGTG..TTAGGGACGAAGAATTATCACTATTATATATAAAGTTATGAT.CA.AACT.T.CC.ACGA.A.ACT.G.T.A.TATATA.T.A.AA.T.ACCAAGTC.C.TAA.CCTCAA.GCTTTGGT.AGTCTTACA.AGAGAGATAATAAGACAAC.CTAATCAGAGA.GAGATGGGGA.GGTCGCCTTGTTGC.GACGA.GA.A.T.G.GTCTAA.AGAA.AGGGCCAT.GGA.C
JJ=   195  MV=                TCCTGAGTA.GTATTAATCA.G.TA.GCTTTTTCCTTTTGCTCTTTTTTTTTTT.TGGGTTGT.TATGGTTTAAACATTTCCAGAGAAGTACCG.ATGTTTTTCCGGTAC.ATAGTTTGATTTCT.CTGTATGTT.AATGT.AGCCTTTTCTCT.GT.TATTTG.AATGGTTATAAAACTAGTTC.TCT.TTTTACTTG.TGTT.TTGATTTCACAAAATGGTGCAT.CTCTAGAAG.GTC.TTGTTGTATGT.CCTTTCTTGAAGTTGGTGAAAATGCAAGTTTCTCG.ACGGTTTTGTTTAATCCGTTGGA.CTTG.TC.GTGCTAAAAATGT.CTAGT.TTCTTA.GCGAAGAGACT.AAACCAACTCAAACAAA.GCGT.TT.GAGACTTAAGCGGG.CG.TTTCTTTTT.AA.GT.TG.TTATGGGCCT.AGTCTTTTTTG..GTGATAGCGCAGGCCCATATTTAAATGCGCGCGCTACTTCGG.TT.ATGG.C.GC.CAAT.C.TGG.T.G.A.ATATAA.T.C.GT.C.GCTTCTCT.G.TTT.GATCCA.AATCTTTT.GGGGTTGAA.TATTGTACACCAACTGTTC.GATGAAATGTC.TTACAGAGAT.TTCGTCCTGATTCA.TTTAC.CT.C.A.C.TAATTG.CGAG.CCTTCTTG.CCG.T
JJ=   196  MV=                CGTCACCCC.TTACAAAAGG.C.AG.CTTTAGGTTCTATAAATAGTGTTTTCTC.TTTTTTCT.TTGTTTTGAGTCCATCTGTCGAGCTTGTCT.CTTCCGTTTAGGTGT.GTTGGTCTTGTATG.TGTGACTGT.ATGAA.ATCAATTCTGCA.AT.AAAATA.TAAATATAGAATACATCTGT.TTG.GCTTGAAAA.AATC.ACTGCTCTCTTTGTAGTGATCC.AATCTTTCT.AAA.CCTGTTTCAAT.CAAAGGAACAAATCAGAGGCTTTGATCTATAGTTA.AGTGCAATTAGTAGTAACAAATG.AAAA.AT.GCAATATTGAGCT.AATAT.CGAGTG.ACTCTGCTTCT.TGTTACCATACACGTAT.GTAA.TC.TTTCATGATCTTTA.GA.TTCACGGGT.CC.CT.TG.AGAGATCTTT.TACAGTTGAAA..AAAGCTTCTCTCTTCACATGGATTTAGTGTCTTCAAGAGATA.CT.TTAG.G.AG.ATCC.T.TCA.A.C.T.TCAACA.A.A.AG.C.CCTTCTTC.T.TGG.TTTCTC.TCGTTCTC.GGTCTGATC.ATTGCATCATCATGTCTGG.AGAATCAAGCT.CTGGTTCTAC.CGAACATTGCATCA.AAGTT.GT.A.C.C.GACACA.CGGT.GGCCGCTA.TGT.T
JJ=   197  MV=                CAGTACTCA.TCCCACTTTG.T.GA.AGTATGGCATGAACTTTCTTTTTACCGA.TATTAGAG.CCAAATGAAAGCGGTTTCTTAATCGCCAAG.TTCCAACCAAAAAAC.AAAAAGCCCACATT.TACGAAAAA.TACTC.TTAAACCAACAT.TT.TGAATT.CATATGATACAAAGCTTCAA.ATA.TCCAAATCG.AGGA.AATTATTTTTTAAAAAAAACAA.TACATAACT.TTT.AAATATAAATT.GCGAAAAAAGGTAAAGCCACTCATCAAAATTCAAA.AGTGATGAGATTAAAGCAAGTGA.AGAC.GC.ATACATTATCACA.TTAAA.AGTAGC.AAACACACCAA.GAAATTAGATAAAAAGA.TAAC.AA.AATAATTCCATCCA.CT.TTCTTTTTC.TT.TT.GT.TTTGTCAAGA.TTTTGTTTTTT..GTATTTCAGTCATACGTGTGAATGTATATCAACAACATTGTT.TT.TAAT.G.TA.TAAA.A.ATC.T.C.A.ACTACT.A.T.AA.A.GTAGCTGA.A.TGA.TATGTG.ATTAAGAT.ATATATCGA.GAGAGACAAGCCAGCAAGA.ATTTTCAGCAC.ACATACACAC.ACAAAAGATTCAAA.GAATC.AT.C.T.A.GTAACA.AATA.AAAAAGGA.GAG.A
JJ=   198  MV=                GAAGGAGAT.GATATTGAAT.T.GA.AACATTAAATTAATTCAAAACGAAAATA.ATCAAGCA.GCAGTGTACCGCAGGTCAATATCTAGTTTG.TTACATTAGCAGTAA.ATAGTCATACTTTA.TTTCATTAT.CTATA.AAAATTGTACCC.AA.AAACAA.ATTTAGTTAGAGAAAGCGAG.ATA.AATGGTAAT.TGTT.GGTGTGCATATCAATTGAAGAT.TTCAGAAAT.TTT.GTGACCCAATT.TCAATTTTAATCCGATTCGCCAATGGTATTTTGGA.TAAATACTTTGAAAGACCAAGGT.TTTT.TG.CCAAATATTCCAG.AAAAA.AAAACT.AATATATATTT.GATAGGTCTTATCCATT.TCCA.AA.TCTTGAAAATTGGA.CG.CAGATGGGA.AA.TA.TA.AAAAGTCATT.TCCAAAGTCTT..GAAAATTGGAAGCAGATAGGAAAAGTAAAAAGTTATTTTGAC.CG.TTTT.C.AA.TTGT.C.ATT.A.T.C.TTCTCT.A.T.AT.A.ATCCACCA.T.CCT.TTACAA.CCTCAAAT.ATACGTTAC.ATTATTGATATGGCAACAC.AAACCAACCAA.GACCATTTCT.CTGGGGACTTGCGA.AGATC.TT.G.G.C.AGAAAA.TTGG.CAAGTTGA.CGT.A
JJ=   199  MV=                CGGCTCTTT.TTTGCTACTG.A.AG.AAGACTGACGACGACGAAACGGCAAGTG.AAAAAGAA.CGTATATATGTTGGTTAGACCGGTCAAACC.GTCCGGTCCGGTTCG.GTTGTTGACGACCT.TAGAAATCA.ATGGC.TTTAAGAAAAGC.CC.AAAAGG.CTTCGAGTAGATAAGACCAA.CAC.GTCAGCTCC.ACGT.ATAACAACCTTTTCGAGTCAAC.TATTTTCCT.AAT.TTTGCTAAAAA.GTATCTTGGGTTCGTCGGAACTAATTGTAATTATG.AGAAGTTTAGGGTAAAATTCATA.ATTT.AG.GAAAAGAAAATGA.TTTTA.AATCCG.GTAAAGCCACC.GAAAAAAGTGGACAATC.AAGA.AG.AGTCCATATTTACG.CG.GGACTCGCC.AA.AT.AA.TGATTGAAAG.GAAAAGTCAAA..TCAAAGTCAATCGGAAACAGACGTCGCCAATAATATCTTCAC.CC.GTCA.A.AT.TAAA.A.TTA.A.T.T.ATTTCT.C.G.AT.A.AGCAACGC.G.CTA.GAGACG.GATCTCAC.ATAATCACC.AGATCAATTTTCTCGAGAA.AAAGAAAATGT.GATTATCCAT.TCGATTTTTTCGCA.GAAGA.AG.A.C.G.AAAGAG.AGAA.GAAGAGAA.AGA.G
JJ=   200  MV=                ATTTGAAGC.ATATATGAGT.A.TC.ATTAATTATTGGGACTATCTAGGGTTTT.GATTGTTT.TCAAATACAAAATTACATGCCTTCTTAGCA.TATTATTTTCACATT.ATTAAACATAATTT.CTTGTAACC.CTAAG.GAAGGAACCGCA.CA.TCCATA.ATGACTTGACTGACTTTGTG.TGT.ATGTAGCTA.TAGC.GGCATTTTGGATCATCACCGGA.CCAATCGAC.ATC.ACATGTTCCTT.AGT.ATTGATTCCTGTTTTGAAGTTAAAAAAGATA.TTACGGTATGTGCTGGATATGCG.TGGT.CT.AGTGTTGCAAAAA.AAAAG.GAAGAA.GATTCAACGGC.CACCAAATTTCATCATT.TTAG.CC.AACAATGTATGTTA.AA.TGCGATCAA.TA.AA.TT.CATGCAGCTG.CCATCTGTTTT..CCTCTCTCTCTTCATTAACTTAATTTCTCTCTCTCACGCATT.TT.GTCT.T.TG.CAAC.A.TCA.C.C.A.CCATAC.A.T.AC.A.TACAACTT.A.CAT.ACATAC.ACGTCTTC.CACAAGACT.CAAACTCCACAGCATGGGA.TTCTCACGGTC.GCTCAACCGC.ACCGTGGGCGTCTT.CGTCT.TC.T.T.C.ATCCTC.GACA.TTGTTGAT.TTC.C
JJ=   201  MV=                TGCTTTGCA.AGTTTTTCGA.A.AA.TTTGTTACCAGATTTCAATCAATGCAAA.TATTCATA.CAAGAAACCAAATTTTTTTTTGTAAGAAAA.TTGTAATATCATCAA.ATACCAAGTCTACT.CGACGTACT.CGTTT.AATCCCTAAATA.TA.TATATC.TTCACAAAGTTATTTGAACC.TAT.CGTACGTCT.TTCC.TCTGTGCCTTGATTTTCAAAGA.TCCGATCTC.TCT.CACTGCTGAGA.AATTATGGGGATCCGATCCCCATTTTTTTTTGTTT.TTTGATTATCAAAGACCTAGTCA.TACT.TG.TGATATTCTCTTA.ATTAT.ATCCGA.TATATTTGGTG.AAAAGATTTTTTTGCAT.ATAT.TT.TCGGGTAGATTTTG.TA.AGT.TGGGA.TC.GG.TT.AATTATTTGG.ATATTCTCTGT..TCATTTGTGTTTTGTTTATTTCTCCAGCTTTCAATTCATCTC.TT.TTAA.C.AT.ACTC.G.TGT.A.A.T.CCCTAT.A.T.AT.A.TATATCCT.C.TCT.TAACTGTGACTGACC.TATCGTCTT.CGTCTGTTCCTTGATTTTC.ATAAGATCCAA.TCTCTCTCCC.TGCTGAGAAAATAT.GGGGA.TC.A.T.A.TCATCT.AGGA.TTTTGAAA.CCG.G
JJ=   202  MV=                AGTACAGTG.TTCAACAACA.G.AA.CAACAAATCCTATCGTTTAAAACATTGA.AAAAACAG.TCCTTTGTGAACTTATGGAGTTTGTTTTTC.GTTTACTGTCCCACA.CTCAATTTATTGTT.AGATTATCT.CATCA.AGACGAACTGCA.TT.AAACTA.AATCTTTCCAGATGGTAAAG.ACA.TATTGATAG.GCAA.CATAATCTTAGCTCGCCGTGAG.AATCCATCT.TTT.GCATATCTGCT.TCAACAATGGTTTGCTCATGAGTAATCTCTGCATT.CTCATAATCTCATTTCATGATTA.GGCT.TT.TAAAAAAAATCTT.AGCTA.TGCCAA.GCTCTTGCTAA.GAAAATGTTCCTCTTGG.TAAT.GA.TAATCACAGTTTAT.CC.AAAAAAAAA.CA.AA.AA.ACAGAACCAT.GTGAACTCTGT..CCCACGCTTCAAGACCACAAGTTTCAATGACTTTTCAGAGCG.GT.TTCT.A.CT.CCTT.C.ATT.G.A.T.ATTTCT.A.T.AT.A.TACACATA.T.AGC.CTCATT.CTTTCAAT.CATCAACCA.ACACCAAGCAATCCATTAA.CTTGAATCTTT.CATACATCTT.TTCAGAAGCTTTAA.AAATA.AT.T.C.A.AACTTT.CAGA.CAAAAGAA.ATG.G
JJ=   203  MV=                CTTTGGTTG.TAAAAATTTC.A.CT.AACGATGGTCTTAGTTAATCGTTAAACT.TCCATAAC.TGTCTAACTATTGCACTTAATTTGTGATTC.AACTGAATTAGTAAT.TCCAACAGAGCAAT.GAACGTTAT.TTTGT.CCAATCAAAACC.AC.TGTGTC.CACATGTTTCTCTTTACGAA.AGT.TACTTTCGT.TAAA.TGATGTTTATTTTCTTCAAATC.TATGAGTTC.AAA.ATGTAACTATA.AATCACACCATACAGTAAAGTAAATCTAGTAGGCG.TGGGGATAAATGGACGGAACGAG.AAAT.TT.TCTTGAGGTCAAC.ATCAA.AAATAA.TGTAATTTGGT.TGGTATAGTGAGATTGT.GACA.CA.AAAGTAATGTCTTT.TT.TTCATCCTC.CA.CT.CT.TAGTTACGTA.CTTTTAAAATA..TTTAGTCCATTACTTTGTAATACCACCGTAGTAAAATATCCA.AT.TTTT.G.CG.TGCT.T.GTG.T.C.T.GTACTT.A.T.AT.A.AATAACCC.A.CTT.AGAGTT.TCTTATTC.TAACTCAAA.AGAAGAACATTAGATTATC.AGAGAGAGAAA.GAACAACCCT.ACAATTTATACATC.TCCGT.GA.A.T.T.CAAAAC.AAAA.CCAAAACC.AAA.C
JJ=   204  MV=                ATCATCAGA.CCAAGCTCTT.G.GT.GATTCTTGTCACCCATATGAAGTTGGAA.GGTGTGTC.CAGATTGGTTTGCTTTGTGTTCAATACCAG.CCTGCAGACAGACCA.AACACACTTGAGTT.GCTTTCTAT.GCTTA.CCACAACATCAG.AT.CTTCCT.CTGCCAAAACAACCTACATT.TGT.AGTGCACAC.GAGA.GATGGCAAATCTCCGTCAAATG.ATTCGATGA.TCA.CTGTCAATGAG.ATGACAGAGTCTGTGATCCATGGACGTTGATCAAC.ATTGTGTGATGGAAACTTTTGAT.GACT.TT.CATTCACAATATT.TTCTT.AGTGGA.TTTCATTCCAT.TATGTAAAAAGATAAAC.TTAC.AT.CGAAAATTATGCTA.AA.AGGTTTGTT.GA.AA.GA.GATGAGACAA.GAGTTGGTCAT..TTCCTAAACTTCCAATTTAGTTCACCAAAGATTATCCAAGTT.GA.GTTT.C.CT.AAAC.A.TCT.A.T.T.TTGTGT.C.A.TT.T.ATATCTGC.C.ATT.CTCTTC.TTTGAGAC.TATAGACAT.CATTCATGTGAGTGTGTTT.TGTTTCGATTA.AAGCCTTAAA.GTCGGCAACTTTGA.CTAGA.AG.T.A.G.TTAAGC.CCAG.GTCGAGAC.TTC.A
JJ=   205  MV=                GCAACGGTA.TCAAGATTTT.T.TT.TTTTCAACTCTTTTTTTACATTTATATC.TAGAGATA.TTGGTAGAAAAATGTAATGAGTTTATTATG.TTACTTCTTCTTTTT.TATATACAGAAGAT.TTATTTCTT.TTACA.TTAAACTTTATA.TA.TTGACC.CATACATTCTAATAGAAACA.GTT.AACATAGTG.ATTT.ATCTTTTTGTCAACCATTTAAT.TAACATGCA.TAA.GATTGGTCAAT.TTATTCCCTGCTTTATGTGATTTAGTTAGTTTTTT.CATAAGTTAAATAACAGAGACTA.ATGA.AG.ACTCTGTTTATAA.GTCTG.TGCTTA.AACAAATTATG.TACGTTAATTCTCTGTA.AGTT.TT.ATTCACATAGTTGA.CT.TTATTGAGG.AT.CC.CA.TACTGTTTCT.ATTATTGCATG..TCAGAAGACTTCGAAGTAGGCCAAACCAAAAGAGTACAACAT.AT.CTTT.T.TA.CTTA.T.TTG.C.A.T.TATTGG.A.T.TT.A.AAAGAAAA.C.AGA.GTACTC.TTCCAAAG.CAACTCAAA.AGCTCTAAACTTTCTGTGA.ATCTCCCCAAG.AACAACAACA.ACCTTCGGATCTTT.AGTTC.GA.A.G.T.GATCGG.CAAT.GAACAACC.CGA.C
JJ=   206  MV=                ACTCTTTAT.TGTATCATAT.C.GT.AAGTTAGCAGGAAACTACCAATCTTGAG.GGTTGTTT.CAAACTGTTATCTTCTGGTTCTTCTACACT.CAAGAGTCAATGACT.TTGCATTTTTGCTA.ATAGCTTTT.ACTAA.CTCCAAACTTCT.TT.GATTTT.TTTTTTGCAGAAAATGCTCT.TAC.CTTGCGGCC.TTCC.TCCAGAAAGAGAAGACGAGTAA.GAGCTTGTG.TGC.ATTTGAAATTA.AAAAAAACATTCTACTTCTTAGAAGCTTGTGTGCA.ATCTTCTTTAACTGCTCCACCAATGTAA.TT.GCCGAAAAGGCTT.CTTCT.TGTTTC.TAGTTCATAAT.GCAGTTGTTGATCATGA.TCTA.AA.CATTTGTACTTTGT.TA.TAGTCTTGA.TA.CA.AT.TGTCAAACTC.AAAGTCTTTTT..GCTACTCGAACAACTATTGCAAAAGAATTGAATTGAACAAGT.CA.TAAA.A.AA.AAGA.G.GTT.A.A.A.AGTTGG.A.G.TA.T.TTAAATGA.A.TGA.CGAAAA.TAAAAATC.AAACCTTTA.TGTTTGCTAATGGTGAATC.TCTGAGAAGGA.GACAAAGATG.AGTTCATCAAAAGC.CCTAA.TC.A.A.A.ACCCTG.ATTA.AGAATCCA.ACT.C
JJ=   207  MV=                GAATCATTG.TTGTCTCTCT.T.GC.GAGTCTAAAAAGTAACTCACACTAACGA.AAAAAAAA.AAGATAGAAGAGAGATAGCTGTGGATATCA.CGTTGAACTTAAAAT.TTAGGTTGCATAAT.CAGTGGATG.GATAA.ATAAATAGAAAT.AA.ATTATA.TCCTAAACTTAAAACAAACA.ATA.TAATAAAAC.GTTT.TATACAATTCCAGATTTATTCA.ATATATTGG.ATA.TGACTCATGCG.ATAGATATAGCGTAAGACAGCTATTTAGAATTCCA.ATTATAACTTTATAGTTTTCACG.AACT.GA.TTCTAGACAACTT.GATTT.TTAATT.TGGACTTTAAG.ATTACTAAAGTAGGTTT.ACAT.GC.AACTTTCCGCTTAC.TT.CATATGATA.GT.TT.TG.CGCTACAACT.TAGAGCCAATA..GAAAATGTAGTGTTAAAATTGGTTACGAATTACGGCTACTTG.GT.CCAC.C.AG.AGAA.T.ATT.T.G.A.CGTTAT.A.T.AT.A.AAAGCCAA.C.TCT.TCCGCT.CTCCTTGT.GCTCAAACT.AAGAGCTTCTACTCAAAAC.CATTTGCTTCT.TTCTGCTTAG.AGAGAGAGAGAGAC.ACACT.CA.A.T.G.GGTGCT.AACG.TTTCTACT.CCA.G
JJ=   208  MV=                ACCAGACAA.AAAATTATTT.G.AA.CACATTAGATTTTTAAATTTTTACAAAA.TTTTGAAC.ATGGCATGAAAATCATTGGAGATAGCCCTG.ATGTTTTCAACTACA.AGTTTTTTTTTTTT.TTTTTTTTG.AAATC.AACTAGAAGATT.CG.TTGACA.CCAAGATATCGTAGATCACC.CAA.TTCGATATG.CTTA.TAAGATTATATGAATTTTGAAT.ACGATAATT.TTT.TTTTATTTTTT.TATAATTAAGAACTTGCACGCTAAGATGATCGAGA.TTTGCCAACTACGACGACAAAAT.AAAA.GA.ATAATTTACTGTT.CAATA.ATTTCT.CTCTCGCAGAA.AAGGTCTATAAAATAGC.AGTC.TC.ACTCTCTTGAGTTA.TA.TACATCTCG.GT.CT.CA.TTCACGTGTT.TATTCTCCCTA..TTTTTCACCATATATATATACATGACGTCATCCATGTTTCGA.TC.TCCT.TGCA.AGAT.T.CCG.T.C.G.GTGAAA.G.G.TT.T.TGAGCAAA.A.GAG.CTACGT.AGGCCTTA.AAGCAGCTT.CGTATAACGTCAGAGTCAA.CTCTTTTAAAA.GCAGTGAAGT.TGCTAGTCAACTCC.AAAAG.AT.C.G.A.CTCGAC.CTTG.ATATGGCC.GGT.A
JJ=   209  MV=                AATGCTACA.GTCACAGGTA.A.CA.CCCTGAATCTAAACATGTGTTAATATCT.ACAGTGTC.ACAGTTTTGTTGTCTATAATACAATATGAC.ACCACTTTGTGCTGC.AGATTTCTTCCCAC.ACTGAGGAG.AACAA.CCAAGTCAATGC.GA.TGTTTC.AGAGTACCAAGGAGGAGCTG.CAA.TCAGTTATT.GCCA.AGCTTGAAGAACAACTAACCGT.AGAGAGCTCTAAA.GCTGATACTCT.GGTCTCCGAGATTGAGAAGCTCAGGGCAGTGGCTG.CTGAAAAGTCCGTTCTGGAATCA.CATT.TT.GAAGAACTTGAAA.AAACT.TTGTCA.GAGGTCAAAGC.TCAGTTGAAAGAAAATG.TAGT.GC.ATTCTTCTCAGACA.GA.GGAAATTAT.CA.AT.AT.CATAATTAAG.AATCCATAGGT..AAAAATATTGGTTGCTAATTGATGACGTTTTTACAGGTGGAA.AA.TGCA.G.CT.ACTG.C.GTC.T.G.T.AAAAGT.G.G.CG.G.AATTGACC.T.CAA.AACTGC.AGGAACAC.GAACATATT.GCTGGTGAACGAGATGTGC.TCAACGAGCAA.GTGCTTCAGC.TTCAGAAAGAGCTT.CAAGC.GG.C.T.C.AGAGTT.CCAT.TGATGAAC.AGG.T
JJ=   210  MV=                TAATTGGAA.AGTGGGAAGA.A.CT.TCAGTTTGTGTCAAAGAGGATGGCTACA.TTGAGAGA.ATCAGATGATTGCTCTGTATTAGAATGAAG.GATAGACCGTGCATC.TGGTTTCTGGTAAA.CAGGATCCT.CTCTC.TTTGTTCCGTTT.TC.AATTCT.GTGTCTAAAATTATCCATTG.GCA.ATTGTAAAA.TTTT.TGGCCCTCAGCAATTAAGCAAG.TTTGTATTC.ATC.GTGTCTGTTAC.AGGTCTCTATGGACGTTGCAACTCTCTGTTCCTAA.CTTTCACCTTCATGGTACCTATT.TCCT.AA.GTAGATTAGGCTT.ATATT.ACTTAT.CCCGGGAAAAT.AGGTTTCATGGTGTTTT.TTGC.AT.TTCTAACCAACACA.GG.CCAAAGAAT.CA.CC.AA.ACCCTAATAA.AATAACCGTTT..CTCTCTTTACATGATCTTCACTCTTCAGCACCAAACTCTCCC.CA.AGAA.A.AC.CCTC.A.ACC.C.T.T.CCTTTA.T.A.AT.C.CTTTGCCA.T.TTG.CTGATA.TTCTGCAT.CCACCATCT.TTCTTCCCAATATCTAATT.GAGTTTTTTCC.TTCTGCGCTT.GAAAAGAAATGTCG.AATTC.TA.G.G.A.TGAATG.GTGT.TGAGAAGC.TAA.G
JJ=   211  MV=                CAGCTCGCA.AGTCTCGATT.T.TT.CGATCGTCCATGACTGGTTTTCTTAACG.TGTTTATT.TATAATTTATTTCGTCTATCCTCCAGATTG.ATGTAATGATACATT.CAAATTAATTTAAT.TTAGTATAA.CCATT.TTTGTTGGTCAA.AC.GTTCTA.ACATATTCGAATTTCGCATC.TAT.TAAAATAAG.ACAA.ACACAATCCAAATATACCAATC.TAATCGAAT.TTC.AA.ACTAAACC.AGAATAACTGATTGAGAAACCGAACAAAAATTATT.TTTTGGGTAGGTGGGTCTAATAG.AACA.TT.TTTGAAATGTTGG.GTTTT.AATTTG.TAACTTTTAGA.AACTAAGAATCCAAATT.TGAA.AA.CTATTTTATAAGTT.TG.ACAGTTGGT.AT.AA.CC.AACCAACTTG.GTAATGTGCTA..GTGATCAGAATAGCCCCACGCAACACTAACGTACACCACAAC.AT.AACT.T.GA.GCGT.A.ATC.T.C.G.TCCTCT.A.T.CA.T.GTGGTTAT.G.CCG.TCGAGA.AAACGAGA.ACATTTGAC.AACTTTCACCTGCAATCAC.TCTCAATGGCT.GTATCACTTC.CAACCAAGTACCCT.CTACG.AC.C.T.A.TCACCA.ACAT.CCCAAAAA.GCC.A
JJ=   212  MV=                CCGTCAAAT.TGTTAGAACA.T.GT.TGAATATTATTATTGTTTCATCCGTTGA.AGCGGATT.GAGGGATTGAAACTGCAAAATTTGAATCAT.CTTTGGAGATTTATG.CTGGTATTCGTTAT.GTTAGCATT.CGAAT.TCAAATCCGTTT.TT.TTAGTA.CCTTCAATTTGATATATTCT.TTA.AATAATTCT.ATAC.TATATACTTTTTTTGCATTTTA.AATCTCACA.TAC.CAAATTTATAT.TAGTCAATAAAACTACATTGCAAACTGTTCGCCTG.CTTGCATATTTCAACATTTGTAT.GCAA.CC.TTAAGAGAGAAAA.AAAAT.CCTTAA.GAAACATAAAC.GTTAATATATTCGCATC.AAGT.AC.TGTCTAGATAATTG.AT.TTTCTAGTC.CC.AT.GG.TTGAAAAGTC.ATGGATAAGAT..CAATTGGTGTGTTAGTCCTTAATTTGGGTCTTATTAGTAGCT.CA.ATTA.G.TT.TGAC.C.AGA.A.G.C.CAATAT.A.T.AT.A.TTGACATA.C.ATC.TCTCGT.TTATAACA.ACGAACAAT.TTGCACACAACCACGAGAC.TCAAGAGACAT.GGCCAATGAA.ATTCCTACCAAAGG.GATTC.TC.A.A.G.AGCGAA.GCTC.TAAAACAG.GTA.A
JJ=   213  MV=                AATTTATTG.CACAAATATA.T.CT.ATAAATTTTAGATAAAATATAAATTCTT.ACCCATTG.AGATTTGCATAATACTATTCAGAGTGTTTT.TTTTCCCTTTCGTTA.AAGACTACTAGTCA.GAGTGTTAA.TCTAG.TAATTCACCAAT.TA.ATTTAA.CTATACTTAAAAATATTACA.GTT.TTTAGGAAA.CATG.CTAGAAAAAACATATATAATTT.TGCAATTAT.ATT.ATTCCATGCAT.ACACATGTAGAGCCAAAAACGGAGAAAAATCTTCT.ATATAAACACAAGTTGAAACCAT.TCAT.GT.TTATTTTAAGCAG.TTGCA.GTAGAC.TCTTCCACTTC.TGTATTCAATTCTTCCT.TCTT.TT.TTCTCTTATAATAT.AA.ATAACATAC.AA.AG.AA.AATACTTGCA.CTCACAAATAT..TGATTAAAGTTAATTAGTGAACCCTAAGATTTATAAATCTCT.AG.CTAT.A.CT.CTAC.C.ATA.T.C.A.TATATA.T.T.AC.A.TAATGTCT.A.GCA.GAAAAT.CACGTTCA.AGACAAACT.GGAGCTTCCATGATCACGG.ATGAACAAATC.AACGATCTTG.TCCTCCAGCTTCAT.CGGCT.TC.T.C.C.CCGAAC.TTGC.TAACAACA.GAC.G
JJ=   214  MV=                CTCTGAAAG.AAGATGATTG.G.AT.CGTTGTAGTCCTCACTACCAACACACCA.GAAGGAAG.CTATTCTACAGCTACTCCTACAAAACAAGA.GTCTAATGGCTTCAC.CTTTGGTATTGGTC.TCGTTAGTT.ATTTA.GTCATTTTCATG.TA.CTCTTC.CTTTTGTTTCTTTCTCTTTT.GAG.ATATCAAAT.GTTT.TGATGAGTTATCAAACACTCTT.TCCTTTAGA.CTA.TCAAGAATAAA.TTTTGTTAAAGATTAGTTGTTATAATTTCTGAAAC.TTGACGCTTATGGCATGTGATGT.CATG.AT.AGGACGTACTTAA.AATAC.TGTATT.TTGTCGGTGAG.TTTGGTGGAGAAAGACA.AGAT.TA.TGCAACGACCGACA.CA.AATCTGGAT.AT.TT.TA.CACGTGGGAA.GTACTTTATGC..GCTCCAATACTGAAAAAGCCCAATAAGAAGGCCCATTAAGTA.AC.GGGT.A.AA.ATAT.T.TAG.G.A.T.TATTGA.A.A.GG.G.TTTCAACG.G.AAA.AATCAC.AAAAACTA.AGCTTTTAA.TTTTGAAAAACAGATCGAG.TTTCTCTTTCC.CTCCTCGAAA.TTTCCTAAATCCAC.ACATC.AC.G.A.A.GCCGAA.GCAG.CCATGAGT.AAT.C
JJ=   215  MV=                TTCACCCAA.AAGGTTCCAA.G.AA.CTTCATGTCACCAACAATTTCAGCAGTT.TCTAAAAT.CAATGCGTCACCAAGGAAGAGAGTGTTGTC.TGATAAAAACGAAAT.GTCTCGCTCCTTCT.CTGATGTTA.AAGGT.CTAATCTTGGAG.G..ATGATA.ACAAAAGAAATCATCACCGA.GCT.AAGTCATGT.GTTT.CGTTTTCGGATGTCTTGCATAC.TATTTGTAT.CGA.TGATGAGAAGA.AGTTTGTGGAATCACATGACATGACTGTGACTGAT.TTTGATGAGAAGGAAGTTTATGA.GAA..CA.AAGGGATTACGTA.TTCTG.ATCCGA.GGTTTAGGATT.AGTCCTCGTCCTTCTGT.TCCA.TA.TACATCTCCTGAGT.TT..GCAGCTTG.TG.AA.GT.TGATACATTG.TTGCCTCCTTA..TGATCCCAAGAAGAATTTTCTGTCGCCGAGGCCTC.AGTTTC.TT.CATT.A.TA.AGCC.G.AAT.C.C.A.AGAATC.G.A.GA.A.GCGTTTTG.A.TGA.GTGTAA.GCAGCTTG.AGGAACTTT.TCATCTCTGAAAGCTCTTC.TGATGACACTG.AATTGTCTGT.AGAAGAATCTGAGG.AACAA.GA.G.A.A.GGATGG.AGCT.GAGGAGGT.GGT.A
JJ=   216  MV=                GTAGAAGAA.TCTATAAAAA.T.TA.ATATATATTGATAAATATGAAATTTATT.AAAACAAA.TTTATCAAAAATTTCATGGTTACGTACAAA.AAATATATAATCACC.AATTCACCATTTTG.TTTATATAT.GTTCT.TATTAGATTTTG.AT.ATTTTG.ATAGGTAAAAAATAAATAAA.TAC.TGGGGTAAT.AATT.TACGAAAAGTTTTTAAGTGTTA.GATAGTACA.CCT.TCCATTTAAAA.TTAATTGTCGTTTAAAGTTTTTTCACGAGTATAAC.TAATACGAAACAAAAAAAGTAAT.AGAT.AC.TATCTTTTCTTTT.CTTCT.TTTACC.TCTTTACACAT.AAATTTTGGCAAGATTT.GGGT.AT.TTGGTATGGTAATA.GA.CTAATAGTA.GA.AA.TT.TGTGCTCGAT.AAAACTTTCGA..TATCTAACGGCAGGAATTCGAAGTAAAATCCAACGGCGGAAA.TA.TAAT.A.AT.ACCA.A.AAC.A.G.G.GGGGGG.C.T.AT.A.TAATTGTA.T.AAC.CCTAAT.TAGAATAA.CGCATCCCA.CTACTCATTCTCTCGAGAG.CATCCTACAGA.GTAAAACGTG.TAGAGAGAGACTCA.CTTTT.TT.T.T.C.TGGAGA.GAGA.GACACACT.TTC.A
JJ=   217  MV=                AATAAATAA.AGAGTTGTTA.A.TA.GAAGGCCTATTGATGTATTGCTTGTATC.TTGAATTA.TCATTAGTAAAGAGAAGAAATCTTAATTAT.GACTTCTAAATTGAT.GCAAATCTTTTTAG.CTACATGCC.ATGGA.TCTTGGTTCTCC.AA.AACTTT.GATTTTGGTTTATGAATACT.GGT.CACTGCTAA.AGCT.ACAATCTGGTCACACCAGTCTA.TAAAATAGT.AAA.CATTATCTAAT.CACTGAAGTTGTTGTCCCAATAAACAAATTATGGA.CTGGACAAGTAGCAACATTCTAA.TTCT.GA.GGTACACACAAAG.AAACT.TAAATG.TAAATATTCCT.TGTTTCAAGGTTTCAGA.ATTT.GC.ACATATACAAAATC.TC.GAAATAATT.AA.GG.CA.CATTAAAAAC.CGCCGGTTCAC..CCGGTTATAGAGTAATCTGACCGTCCACTTTATCCGGTTTAC.TT.TTAA.A.CC.GATT.T.TGT.G.G.T.CTTAGC.T.C.AT.A.AATGTCAA.G.AGT.CCTTTC.TTTTCTTC.CCCATTGTT.GAAAATCAGGTTTACAGAT.TCAGTGAGAGA.TCAGATCGCT.AAAGGTTTGTGCAA.TTAGG.GT.T.C.T.CAGATT.CTCT.CTTTTGTT.TAA.C
JJ=   218  MV=                TTTGGATTC.CATTTATTAA.C.TA.AAGAGAAATACATATTATCTCATGTTAA.CTCTGCAC.TAAATAAGTATATTTGGTATATTTCACATC.AAAACGTTATTTTCA.GTTTTCATATATAT.ATATATATG.GCCCA.TAAATAAAAGAT.GG.ATTGGT.TAAAGTTAAAAACCATCTAT.TAT.ATTTAGCCA.GGAA.AAAAAAACATGTATTGGTTCTT.CTTTTTGTA.TAG.ATGACTAACGA.AAAACTTTCTAACTACTAAACTAATAAAAGTTTTG.AAAAAGAAAAAAACGATGACTGC.CCAA.CA.GGGTCATCTATCC.ATGAT.TTAACA.TTTGGTTCATA.ATGCAATAAAAAAAAAT.AAAG.TA.TATCTTAACCACTT.AA.TAATACAAG.GA.TC.CA.CTTACTAAAA.TATAAATTGGT..CTAATAATTCTTCAAAATTATACAGTAATGACAGCTTTAATT.AA.CTGT.C.CA.ACCC.C.TTG.A.A.G.CCCTA..A.T.AT.A.TATACGTA.C.ACC.CTCTCT.TCATTTAT.CTTCACCAC.TCTCTTTTGGCAATACTTC.TATCTTAAAAC.TTCTTACCTA.AAATAGAAATTTGA.TTTTT.TG.A.G.A.AATGGC.TTCA.AAAATTTC.AGC.C
JJ=   219  MV=                TCTCTTGTC.AATTTCCAAG.T.AA.GATTCCAACTTTCAACAAATTAAAACAA.AACCTAAT.ATTTTATTCACATATCCTGACAAACCCGAA.GCAACAAAGATCAGA.AAGAAAAGGTTTTA.AGCAGTGTT.AAGTT.ATACCAGCACAG.TC.GAGATG.ACGATAACCGATCTTGATGG.CAT.CGATGATAA.GGTC.TCGAAGCTCTTCTTTCTCCATT.CTCCAAACT.CCT.AAGCCGATGAT.CGGCATTTTGAAGCCACTGTTCAGTGTAATCTCCA.TTTCTTCTTCTTGCTTCTCTCCT.CAAT.CC.GTGATTGGGTAGA.TATCT.GCTCAG.AATTGAGAGTT.TCCCAGTATGGTAAGTT.GGTA.AC.GCACACGTCAATAT.AA.AGTGGTCAT.GA.TT.CC.TCACTATTCG.AGGCCCAATGG..GCTAGTACCGTTTTTTGTGAAGCCCAAACTGTTTTACAAAGA.CA.TGAA.T.CA.ATAC.G.CAC.C.G.T.ATGGGT.A.T.AT.A.TATATACA.A.GCA.ACGTTA.TCACAGGT.CCTCAAAGT.TTGCATCTTTACTTGGGTT.GTGTCTGGAAT.CAATTACTTC.CTAAAGGTAATTTT.ATTGG.TC.G.G.G.CAGCTC.AATC.GGTGGTTT.CTG.A
JJ=   220  MV=                GTTCTTATT.CATTATTCTT.T.GT.CCTTTAGTGAAAACATTAAGAAAAATTC.ATCTATTG.ATGTTCACGTTCTCTGTAAATTTTTTATAG.ACGCATGTTACACGT.AATATATTATTAGT.TTATTACCA.TATGA.AGGGACTAATTA.TG.GCAACA.ACAAGATTATAAAAAAAGGA.CTA.ATCAAAAGG.TACC.AAAATTAGTACGAATGTAATAA.ATAAAATAA.AAC.TTTATGACACT.AGCACACATATTTTTGGACTCTTCCCACGAAACTT.CCTCTACAAAACACATTTTGCCA.TTTG.TT.GCAAGACTTGACC.CTACT.CCTCTG.CACCTCTTCTC.CTTTCTCTTTTATTTTA.TTTT.CA.CCTTTCTTTCATAA.AT.ACACATACA.TT.AC.CC.ACATTTTACA.TTTATCTCTTA..TTATCCTATTCAATTTTGACAAAACAAAACAAATAATATCAA.CA.ACGT.A.CA.TGCA.C.TTC.C.T.T.GTGTAT.A.T.AT.A.TAAACTCC.A.AAC.CCCATC.TCTTCATA.AAGCAACAA.AAACTTAACCCATTTCTTC.TTCTTTTTTTG.TTTCTCTCTC.ACAAACACAACAAA.TATGG.AA.T.A.C.AGCTGT.GTAG.ACGACAGT.AGT.A
JJ=   221  MV=                CAACGTCAG.ATCTGGTATA.T.TA.AATATGTATTAACGGTTTTAATATAAAC.CGCAGTGT.AGTTTTGGTCTAAATTGGTTAACTTTTTGC.TGGTTCAGCTTCTTA.TTACTTATGTCACA.CGAATTGTC.AAACA.AACACAAAAGAG.AT.TTATAT.TTTCACACTCTCTTTCTCCA.AAA.TTGATATTA.TCTC.CACTAATTCACAAGCTCAAGCA.TCAACCCTC.GCA.GTTTTTTTTCT.AAAGTTCTTGAGCTTGATTGATAGGGAAACTGATA.ACGCAAAGAGATGTCTCTGTTTT.CAAA.GT.TTGCAACGTCTTC.TTCTC.CATTCC.ATCAACAAATC.AACATCAAATCTTATCC.TCAA.GA.CGTTAAAGGTTATC.AA.CAATTTAAC.CA.AG.TC.TTCTCCTACC.AACCAACAAAC..AAAATTTAATGCCATTTCATTGTAAAAAGGTCACAAATTCTT.TA.AATT.A.GC.ACAA.G.AAA.G.T.T.TAATGA.G.A.AT.A.TAAAGTCT.T.CAA.CAACTA.TCACTTAT.TTGCACTAG.AAAATTCAAAGAGAATATA.AATTCTTCATC.TAAAAAGAAC.ACATCATACTCGGC.TTCTC.CA.T.C.T.CTTTGC.TTAA.ATAATGTT.ATT.C
JJ=   222  MV=                TTCATAAAA.GCATGAGTTG.A.ATAGAGTTAACAAAAAGAAAAAAAAGTTTGT.AATCGACC.ATGGACATATTTTGGAAGGATCAAAATTCA.GACCATGTTCTAAAG.CCGAGTTGCTGCTG.AGAGTAAAA.AACAA.TATATAGATTTA.AC.ATATTT.GCTCTAGTCTCTTGTTCAAA.AAA.AGATGGTCT.AGAA.ATCTTCGATATTGAATTTTTCG.ATTACCAAA.AAT.AAAAATAATTA.GGAGGGGACTTACATAAAATTGTTATTTTATTCAG.TATACGTGAAGAGTGATTTCATT.TCAT.TG.ACAAATAAACAGA.CACGT.GTCATG.TTTTGATAGTG.AATATTTCTTTGTCTAA.AAAA.CA.TATGTTAGTGGAAT.TC.AAAAGCGAA.GA.CC.AA.TTAAGTAAAC.GGAGCCGCCAT..TTCTTACTTCCACCACATGTTTCTCTTCTTCTTCATCTTTAC.TA.TTAT.T.CT.AGAT.C.ATC.A.T.T.ATATGA.A.T.AT.A.TATACGTA.C.ACA.AAATCA.TACGTTTT.TCCACAAAT.GGATCAAGAAGAGGAAGAG.ATCGAGATTCC.TAATTACTTT.ATCTGCCCAATCTC.ACTAG.AG.A.T.C.ATGAAA.GATC.CAGTCACG.ACC.G
JJ=   223  MV=                TTTCTGGCA.TATAACAATA.C.TT.TTTGAGATCACCAATTTTCTTATTTTAT.AACTAATT.AATTCTTTCAAGAAATATTTAATTCACTTT.TTTATATATTTTAAC.TAAAAAAGACTAGA.AGTTATTAC.TTTTT.CTTTTTGACCCA.TA.CTATTA.AAAATATAACTGTCACTGAA.TCG.GCTCTAAAT.CTCC.TCGACTTTCAACTCCTACAGAC.ATTCAGACA.TGT.GCAACACTCAA.CGCACTGTCGATATTACATAGACCCGAAATAAAAG.CTCCTTGTCCAAAAACTTCATTC.ACCC.TC.TCATCGTTATCTT.CATTT.GGAAAC.AACTAAACAAT.ATTCTGTTTTATTAATA.TTTT.CG.CCTATTTAAAAATT.CA.ATTAGAATA.GT.GT.AT.CCCTCTTCTC.TATTCCTTCAA..GCCAACTAAAACTACATTGCGTGACTTCTTCTGTAACCATTT.TT.CTAT.T.CC.GATC.A.AAC.C.A.T.GGCGTA.T.T.TA.G.CTCCGATT.T.CTT.CATCCT.TATCCATA.TTCAAGAAT.CCCCAACTCTCAAGATTCC.AATTTTCTTCT.TCCTCACCGA.ACCCACTTTTCCTT.CGACC.TA.G.G.A.TTCAGA.TTCT.GAGTATGA.CCA.T
JJ=   224  MV=                GAACAAGTC.ATAATCTTCA.T.TT.TAATTATATATCAAACAATAGAACCTTA.AGTTTTTG.ATTATAATCTCTGCCTAATCGGCAGCTAAA.CTCATATAACCCATT.GTTTAGCCCAGTTA.TATAACTTT.GGAAG.TTGCATAATCAG.CT.TAACTA.TTTTCTACTACAAAAAACTA.AAC.ATTTTTCTT.TTTG.AGCTCATCAAATTCAACTAAAA.TTGTCTCTC.AGC.TTCTTTTTTCC.CTTTTCCTTTATAGTGAGTGGCGTTTTAAAACTAA.AAGCAAACGGATCAAGATAGAGA.AAGC.CA.CGATCAAAGCAAA.ACCAT.AAGCAA.ACAAACACCAA.ACCACTAAAAGAATACC.GCAC.AC.AACTTCTTTCTATC.AC.ATGAATCTC.CT.TT.TA.ACAAATAAAA.TAATAATAAAG..TAAGGATTATGCATATCTTATTGCACGTGGCCGGTGCCCTTT.GA.GACG.T.AT.CACC.C.TCT.A.C.A.TGCAAT.A.T.AA.A.AAGCATTG.C.AAA.TGAACC.AAAGTTTG.ATCACATCC.ATCACTTATAACTAAAAAC.ACAAATCAAGA.TAAAATGGCG.GAAGAGCAAGCAGC.GACGG.CA.A.T.G.GAAACA.TCGG.CGGTGGAG.AAG.C
JJ=   225  MV=                AGCCAGAGA.TTTTTTTTTT.T.TT.TTAATGATTCATGTCGTGCTTTCGACGT.TGTGGTTG.CTGATAAAAAAGTCAAAATTGTTGTTTGAC.TCTTCCAGAAGAAGA.AACAAACTCATGAT.TCATGAAGC.TTCCT.TTTCTCTGGGCA.AA.ACTTGG.ATCCAATCTTTGACATTAAA.TGG.GCCGGGCCT.GTCT.TTTAAAGTTATTATATAAAAAT.AATCTTAAT.TAT.CATCATCATGT.CTGAATATGCTTTTTAACTTATGCCAAATCACATT.TTTGGCTCATTTAATCAAGTTAA.TGAC.TT.TATATAACATGTG.TTGTG.TTCTAG.AAAAAGCAACA.GTGTCCAAATCTCAGAT.GTGT.AA.GAAAGAAAATGTCA.AT.GGCGTTTCA.AC.GA.CG.ACAACAAATA.CTTCTGTGGGG..ACTTTCCCTAACGACTGAAACTATTCTCTGTTTCTCTCTGAC.CA.TTTG.A.AC.TTTT.G.ATG.T.T.T.GAAGTC.T.A.TA.A.AAACCTAC.G.CGA.GACCTT.CGAATCTT.CCCAAAGTG.GCGACCTTGAATTAACACC.TGCATAAAGTT.TCCATTTTTC.ATTCTTCGTTTCGT.GATCA.TG.G.A.G.GAAGAA.GATA.GCGTGATT.CCT.A
JJ=   226  MV=                AGAATACAG.ATTTTAGTCC.C.AA.ATCATTAGCCCAGCGGCCCAAGCCCATT.ATCAATCA.AACACCAAGTATTGCTGTCTGAACTCTTTT.TTTGCCTTTCCTTGT.TTTCTACTCTTTCC.ATGTTAATT.AATTA.CACTTCTGGTCT.CC.TAATTA.GGTGATCCTTCATATCAATG.GAT.TTGAATGTA.TTTA.TATGAGATGATATTGATCATAA.ATGTCTGAA.AAT.GTGCTTCAAGT.TTTGGAAAAAGATGTATAACAATATCGTTAAAAAA.TTTACAAATCTGAGTATTTTAGT.GTAA.TT.AAACTAACTAACT.AAGGA.AATCCT.TTTATAAAATA.GTGTTTGAAGGAATTGA.AACA.AA.CATTATATCACCAG.TC.TGGTTAATT.GT.GT.GA.TATAAACAGA.TTAATAGATTA..ATACGTCTCTATTCATTATTTTACTGTATGGTTCTTTTTTAG.AA.ATGG.T.CG.AATG.A.TTT.A.G.T.AACATA.T.A.AT.A.AAGAAAAG.T.CCC.CAGAGC.TTTGGTCG.GTCGAATAA.ACATAACACACAAATACCA.AAAAGGCAAAA.ACAACTCACT.GAACTGTTTGCATA.TCTTC.AT.C.T.T.CTTCTT.GAGA.TGAAGTTG.AAG.T
JJ=   227  MV=                TGTCATCAA.TCAAATAATG.A.TC.TAAGGCACGCATTGTTTAATAGACCACG.TAATTTGT.TTAAGCAACATTTTTTATTGGCTTTTAGCT.TTTGATCATTTAGCC.GTTGACCTGTTAAT.TTGGTCGAC.ATCTA.AAATTTTGTTTT.GT.AAATAA.AGATTAAGCTCAATTATTAA.TTC.ATTTATAAT.ATTT.AGATGAGTTTGTTTGTTTATTG.GGTTGCGGA.AAA.TGATCACGAAA.TCTAAAATGTGGGCCATTCTTTATGTTTTCTAAGA.TAAGAAAATTAGGTATCTTTATT.TAAT.TT.TAAAACAGGTAAG.TTTGG.TAGAAA.ACTTCAATTTA.AAAGATTGAATATATTA.CTAA.AA.ATGGGTAATCGCAT.TT.ATTAATCAG.GT.AT.TC.ACTTTTCAAT.CTCTGAGATGT..TGATGAACTATATAACATACAAGGATTAATTATATGTATTGA.CA.ATGA.A.TT.ATTT.T.TCT.C.T.T.GCGAGA.A.A.AC.G.TATAATTC.T.TGG.TCTCTT.CCGAAGAA.GGTACACAT.CATAAATATCGATGAAGAG.ACAAACCAAAT.TTAACGGTTT.GCAAGTTCACCACC.TTGTT.CC.T.G.T.CCTTGT.TGTT.CATGTTTT.TGA.G
JJ=   228  MV=                AGATGCCAC.AAAATGGATT.A.TA.AAATCTCACAAAAGAACTTTCGGTTCAG.TTTTCTCT.GTCTTATTTTCGCGGGCAGCTCACATTTCT.CTCCACCGTCTCCTC.GTCTTCTCTCACCA.AAGTAAGCT.TTTTT.CTTCTTTTTTTT.CT.TTCAGT.TTCATGTTTCCATTATTGAT.TGA.TTCAAAATC.TCAA.CCAGCAAAGAATTAAAAAATGA.TTCAGAACT.GAT.TCTCAACCATA.GCGTTTATTGCTCTCTCTCTATCCACATTCACATC.ACATGGGCTTCGTTTCTTTGTAC.TTCA.CT.TTCCATTTTGATT.TTTTC.TTTCCC.AACTTGAATTT.GATTTGATGATGATTCG.TTTA.GA.ATACTCTGCGTCAT.AC.GGAGGAGTC.TT.AA.TT.CTAACTAAAA.TTGAAGGTTTG..ATATGCAATTACTTTAAAATACGTCATCTTTTCTAATTAACC.CC.AAAG.T.TG.ATTA.A.ATT.T.A.C.TAAAAT.C.A.TC.A.AAAGAAGA.A.ATT.AGATGG.CATTTAGT.TTCACATTA.CAGGCGTCGTGAACTTTAG.TCGGATTCATT.CCTCTCCGGT.GAGTTTCTGTAATT.TCTCT.CA.C.T.C.TCCAAT.TGAG.TTACCTCC.TAT.T
JJ=   229  MV=                TCATAATTA.CCCTGTGTAT.T.GA.TTTGAAAGCATTTGGTCATAAACATTGG.CGTGTTCT.TGTTAAAGAGCAGTCGTCAGATATCTTAGA.AACTAATGGCAGTTA.CCAACGATGTTCCA.ACGAGCACC.CAATT.TGCCTACAATGA.CG.AAGGCT.GGGGACTTAAAATTGATTCG.AAA.AAACCTGTA.AAAA.ATATATTATACAAAAGTATTGG.TCACAAACT.TTG.TTATCACCGTT.AGTGATTCAAAGGTAGTCAGATTGTATGAACTTTT.TAGTCTTAATCAAAAATTGGTAT.AGTT.GA.AGAAAAAGAAAAA.TCCAA.AGACCG.GCAATCCAAAA.CGTTTAGTTACTATGGT.AATT.TG.TAACTTCCGTATAA.TT.AACAGTTTA.AT.AC.AG.TTCAGTACTT.AGCAGAGTTCC..GTTGTAACGGAATAACGGGATCCAGTTGATTACGTTTTGAAA.CC.AGTA.A.AG.TCAA.A.GAT.A.T.T.ATTTTG.T.T.GT.T.AAGAAGAG.G.AAA.AAAGTC.AAAGTTAT.CCTGTTTGT.TTGTTTTCCCCAAATTAAG.AAAAAAGCAAA.GGCGTAGAGG.GAGAGAGTTTGTTC.TCAGG.AA.G.T.C.GGTATC.TCTA.TCGAAGCC.GAC.T
JJ=   230  MV=                TCACGTCAC.ATAACAAATC.T.AC.AGAATTTATTCGAAATAAATTATTGGAA.TAACTCAT.CTTGCAAATAAATCATAATATCTACCAACA.ATCACACTACAATTA.ATTAAAAATTGATT.TACTTCTAA.CTGTT.TTGGAAATGCAA.AA.ACTAAA.AATTTAAGAATTTTATTTTA.TAT.ATATGTTCA.TACA.ACAACTCAAAATCATGTTATTT.TGATGAATA.TCT.ATAAACTATTA.AAGCTACATGATTGAGTAACTTATCTAGGAAATAA.AAATCATCATACAGTATATGCTT.CCCA.AA.TTATCACAATAAA.TAATT.AAATTA.AAAATATATCT.AGTACCTCATTAGATAA.TAGT.AA.ACCATATCTATGAG.AA.TATAATTCT.AT.TA.TG.TGGAATATCA.CCTAAATTTTA..TTCTATATGTGACATTTTACCTCAATAATTCTTGTCACCTTC.TA.TACA.A.A..CTTA.C.ACA.C.A.C.ATCTTC.C.T.AT.A.TAAATACA.C.ATA.ATCAAC.CAAGCAAT.CAACATCAA.CATTCACAATTCACAAAAA.ATACTTGTTCA.GTTATTAAAG.ATAAATCTCTCAGA.AAAGA.AA.A.A.A.AAAAAA.TGGT.GAACACAA.AAA.T
JJ=   231  MV=                TGTAGCCTT.GGTAAAATGT.C.AA.AACTCAAACGTACAGAGACTACAGAGAA.ACATGCAT.GATTGAGCTTTATGACTTGACGCTTGAGAT.CCTAATAAGATCTAG.ACAATCAAAACATC.ACAACTTCT.TATTT.TTTCCTAAGCTA.GA.AACATA.ACAAGAAGTCAAAAGTTAAG.ATA.GATAAGAGG.TCAC.ACTATTTTAATTCGTTGACAAA.ATAGAAATA.CAG.ACTATATACAA.TATATAACAAATATCTTGGATGGTATTATGTACAA.TCTCTGTCACGCCTCTTTTATCC.TTGT.CC.TGCTCGTTTCATT.TTCTA.TATTAT.ATACTATACCT.TTTCTCAAAAATTATAT.CGTC.CT.CATTTTAACTCTTC.CA.AGAAAAGAA.AA.AA.AA.CAATACTAAT.TCATTTCATAT..ATCTTGTCGCAATCATATGACATTAGTTATATGCATAATTAT.CC.ATGT.T.TT.CAAT.A.A.A.T.G.G.AGCCAT.A.T.AT.A.CTTAGTGG.A.AAG.ACTTTC.C.TGAGAG.GTTCTTACA.TAAAACAAACCCTTTCCTC.TTCGGATTTCG.ATCATCCATT.GATCCTTCTCAACT.TCCTT.TT.G.C.T.TCGATT.TACT.AATATAAT.ATC.T
JJ=   232  MV=                TATCAAACT.TGAGATATTC.A.AT.CCTTTACTTGTAACTGTCATGTGTGGTC.CTCCTATT.TGAGGATATCAAAAAAGAACAACTTAACCC.TAGACAAAGACTTGT.TGTTCTATTGTTGA.GCTACTTCA.GGTCC.CAATTTTAAGTT.CT.TATTAA.ATTGCACCACAGACATGAGG.TAA.TATGATCAT.CACA.GAACATGAAGGAAAGAAACTTG.CTGGGCCTT.CTT.ATTGACAATAG.CATGTCTTATCTTAAAAACATTGAGGAAACAGTCC.CTTGTGCATATGGAGTTAGTTTT.TCGT.TT.ATTGGCCCAAACT.CAATT.AATTAT.GTCATCAAGAC.AAATTTCATTAATGCTT.CTTT.TC.TAGATTGTAAAGAC.AG.AACCATGTG.AG.CT.CT.GTTCTAGTCT.GTCCCACGCTT..CAAGACCACAAGTTTCAATGATTTTTTCAAAGAGGTTTTAAC.TC.CTTC.A.TT.GATC.T.TTC.T.A.T.ATATAC.A.C.AC.A.TAAACACA.T.TCG.TTCTAT.CATCA.AC.CAACAACAA.GCAATATATCCAATAACTT.GAATCTTTTCA.TCCATCTTAA.TAAGCTTCAAAAAC.CTTTT.CG.T.A.C.AAAAAT.AACA.GATATGGC.TTT.G
JJ=   233  MV=                GTGAGAAGT.CTATCAAATT.G.TA.TCGCCTTTAGGCGAGACTTTAGCCATCA.ACCGATTA.AAGCCAGCCAAACGTAATAACCTTGGCAAG.CATAATCATCGTTGT.ACAAAGAAAAACAT.CATTTTACT.TTTGT.ATCCGACATCAA.TA.AAAGCA.TAGCATCCTAATATCCAATA.GTT.ATTTGTCAC.ATGT.AAAACAACTAAATATAGCCGTC.CGATCGTCC.CAA.TTAGGACGTAA.ACGAATATCACCGTTGATTTAGCATACTTTGATAA.TTTAAAAGTCGTCCATCCACGCC.ACAA.CC.CCGAAATCCACGT.CGCTC.CACGTC.AAGAACAAAAC.CTTGCTCCAATACAAAA.CTAC.CA.CGTGGCTATCTCAC.AA.TACGATCCG.TT.AG.AT.CTGACACGTT.GGCAAATCATG..ACGAAGCTAACCAATCAGGAGAAACTAAAGTGTACGCAACTA.AA.CAGT.T.CA.CACA.T.CAC.T.G.A.ATCATT.T.C.CT.A.TTATATAC.G.GAT.CTATCG.AGCTGAAT.CATCATCAT.CACTGAGTAACCCGAAAGC.AAAGACTGAGA.GAACCAAGGC.TCCGATCTAACAAT.GAGGA.AG.A.G.G.ACGCTC.GTGT.CCGTTTTG.TTC.C
JJ=   234  MV=                TTTTCTCGC.TTCTTGAATA.T.AT.CGACTGTATTTGATTTCAGTTAAACTGATAATAATTG.TCATTTACGTCTCAAAAGAATTGAAATATC.ATGTCTCTCAAGATA.TGGACTTACATATT.GTTATGCAT.TATTT.ATCAAAATATGT.GG.ACAAAA.CATAATATCAATGTCGCTTT.CAG.AATAATTGA.ACAA.CAGATATTGAGAAATCAATTTT.TATGGTTAT.ATC.AATTGTCATTG.CCAACATCTATTACATAGTAACAGTCCAATTTACA.TTACAATGGTAATTCAATGAAGG.TAAT.TT.ACTTTTTATTGGT.TTACT.CGTGAA.ACGACGTTCTC.CTCCTCACGTACCTTAT.CTTA.AT.ATCCTGATCAACGG.AC.ACCAATTTT.CG.AC.AA.AATATCTGAG.AAAGAGGACAC..GTCAGCAAGCCTTTCGCTTTAGGCTGCATTGGGCCGTGACAA.TA.TTCAGA.CG.ATTC.A.GGA.G.G.T.TCGTTC.C.T.TT.T.TTAAAGGA.C.CCT.AATCAC.TCTGAGTA.CCACTGACT.CACTCAGTGTGCGCGATTC.ATTTCAAAAAC.GAGCCAGCCT.CTTCTTCCTTCGTC.TACTA.GA.T.C.A.GATCCA.AAGC.TTCCTCTT.CCA.G
JJ=   235  MV=                GTTCGAATC.CTTCGATTTG.A.TC.AAGTTTAGCAATTTGCTTTATACATGGA.TCAACAAA.GTCATGTTCGTTGTTTCGGATTCCTTGGAG.ATCAAACTTCATTGA.ACAAACCCTAGAAT.CCATCATCG.TGAAT.CCCATAAACTGC.TT.CCTTGC.TGCTTTAAAGAAAATACCTT.CTT.TGGATAAAG.CGTT.CCACATTTTGCAAGTACACCGT.ACTGAAATC.AAA.GATGTCATCGG.AACCCTAGTGAGAATCTCCCCTACCAAATCTGGTG.AAAGATCAGACATTGTCGTCATC.CTTT.GA.AACTCTGCAATAC.AAAAT.TAGGGG.TTTAGAGTTGT.TTAAAAATGTTTTCCCC.ATTT.CA.CGTACATTTTATAT.AC.TGTACTTCT.GA.GA.TA.AGCAGGCCTT.AGACGGCTCAA..TTAAATGGGCCACAAAAAGCCCATTTAAAGAACGTCACGTGA.CG.CGAT.A.TA.AGCA.T.GAT.C.C.G.AGGAAC.A.C.AC.T.TAAAACAA.T.CAG.GTTCCA.CATTTGGC.TTTGCA.CA.CCTTCCTTGATCCTATCAA.TGGCGGATCTG.AAATCAACCT.TCCTCGACGTTTAC.TCTGT.TC.T.C.A.AGTCTG.ATCT.GCTTCAAG.ATC.C
JJ=   236  MV=                TTCCTTTGA.ATTGTACTAT.T.AC.GGATTATAATTTATGAATGGTAAATAAA.AAGCGGTC.CGGTCTATAAACGGTTTTGTCTGTTTGGAC.CGCTGTAATCATTCA.AAGTTTGTTTTTAC.AAATTTACC.CATGA.CCACTGTTGAAT.CT.AACATA.GAGAAGAATTGAATGAGATT.GAA.AATTAGTTG.ATGC.AGGTTTCTGACATTAGAAATTA.CTTGCCTCC.TGC.AACATGTACAT.TGATTGAATCTACTTGCTCTTATGTGACTCCATTG.CGTTGGCCATGTGACATGACTTC.ATCG.AC.ATTCAACACTGTA.GTAGA.AGAAAA.CTAGTGACTTA.AACCTTAAGCCAAATCC.AAAA.TA.TTTGAGATTTTTTT.CT.ATTTTTACG.TT.TA.CG.TGTTTCCTTG.AAACGATTATT..TTCATTAGTTGTTCTAACTATAAACGTCAATAAAAACATAGA.AA.ATTA.C.AG.CTGG.C.AGA.A.T.A.TTTCTT.A.G.CC.T.ATATAGAC.G.AAG.TAATAA.CAGCTTAC.AAATTCACT.GTACTCTTCCACCAAATCC.ATTAATCATCA.TCTTTTCTTC.ACAGAGAGGAAAAA.AAAAA.AA.T.G.G.CGACAG.ATTC.TCAACCAA.ACC.A
JJ=   237  MV=                AAAGCTAAC.GCTTTTGAGT.A.TG.CTTCATTTGCACCTAGATATTCGAGTAG.GCTATTGA.CATTTATTCTATTCCGAAAGAAGATAGTGT.TATATTTTGCTTAAA.TATTTCTATAAATT.AATAAATAT.TAATT.TATCCTGTAAAA.TA.ATATTT.ATTAATTTATAGAATAAATT.AAT.TTCACTATA.AATT.AAGAAAATTTCATGGTCCCAAC.ATTATTAAT.TTA.TAGAATTTCTA.CTGTATATGGAATCTATTCAATAAAATAATATGAC.TAATGAAAATCAACCACTATTTA.TTTT.GA.CTAAACAAGTTAC.ACAAC.TACTAC.AACCACCAAAT.TCTCATTTTTAATTGTA.ATTG.TG.TAATGTTGATGAAC.TT.TTTCAGTCT.AA.AT.CT.AGAAACTTGG.GACAAATTAAA..CAAAAATTAACACTAATTATCTCGAAATTTAACTCTTAAATT.AA.TAAC.C.AA.AATT.T.TGT.A.A.G.AAAATA.G.T.AT.T.ATTTATAT.T.TTA.TCTTCT.TCACACAA.CACAACACA.GCAAGCTCCAAAGTAGCTC.TGCAACTGCAA.GTTTAACCCC.AAAGTCACTGCCAC.AAATA.AA.G.A.A.AGCAAA.GCTA.ACACGAGT.CCA.G
JJ=   238  MV=                CGAGTTTTG.AATTGATCTC.G.CT.TCTAGTTATTGTAAACAAAGGGCTCATC.TTCCATCA.CGCTCTCGTTTCTTGTTGGCGAAAAGCAAC.GGCAACAAATCAAAA.GATATAAAATAGAA.GAAGTAAAG.GAAGC.AGGAATCGAAGA.AG.ATCATG.CTATAAAATCAGACTTTGTA.TTT.GCAATTCTC.GCTC.TATAACTCTGTCTTTCTCTGAT.TTGTGAATT.GTG.ATGATGAGACT.ATATTTTGTAGACCCATCTTCTGTGTAATTTCCTT.TCTTTCAACTCAAGTTTCCTTTT.CTCT.TG.TTACTCTTCTGTT.GTTTC.CTTTTT.TACCCTTTCGT.TTGGAAAATTCCGGAGT.AAAA.GG.TTCGGTGAATAAGG.AC.GAATGGGCC.TA.ATTAA.TATCTGCAAG.GCCCAGCCCAA..TAAGATATACTATCTAAGAACAGATTTAAACCCCTAATAAAT.AA.AGTT.T.TC.ACGC.G.TGA.T.C.T.GTACGT.C.T.TT.A.ATTTACTT.G.TCC.TAACGC.GTGATCGG.AAACCATGG.CTGCCGACGAAGGCAAATC.TTCCCGCCGAA.ACAGTTCTAA.CGTGGATACTCCTTATTTGT.CC.G.A.A.ATATAC.GCCA.GTAAGATC.TCT.C
JJ=   239  MV=                GCTATATCT.CGGGGGTGGT.A.GT.GGAGATGACATGATGGATGATCTTGATG.AGATGATA.TTCGGTAAGAAAAACGGCTGTGATTCTTCG.ACTAATCCAGATCAT.GACCCAAAAAAGGA.GCAGTCCTC.ATCCA.AAAACGACGATC.TC.ATTCGA.TTCTGAGACGGATACTTTCA.GGC.GACATAATA.AATC.TTTTATAATGTATTTGGTGTTT.AATTGGTAG.TAT.GAATGAACAGG.TTCAATGTAAGTAATCTGTGTTTGGAGATCTCTTT.GACTTGTGTGATGGTTTATAAAG.GAGA.TT.TGTTATGATGGCA.CATGA.GATTTG.AAATACATTCT.ATTCTAGTTTCTGCTAT.CAAA.CA.CATTTTGACATCTA.TC.CAATTGCTA.TC.GT.GC.ACATTTGAAC.ACAAACTTTGT..TTCAATTTAGCGTTTACAGTCGCAGACGCAATCGCGGTTAAG.TG.AAGC.G.CA.TCGT.C.ACT.T.T.C.CACATT.C.A.TA.G.TAATATGC.A.ACA.ACTGAG.TAACAGAA.ATTTGTAAT.CGAACTCAGATTTCGAAGA.AGCAGATCTCA.CAATGTCTGG.AAAACAGCAAAATC.ATCGT.TC.T.A.C.TTCCTC.CAGA.CCCAGATC.CAA.A
JJ=   240  MV=                ACCCTAATC.CCAACCATAG.T.GT.ACACAGAGACTGATAGTGAAATAAAGGA.AAAAAAAA.CTATAATCTGTTAAATTCAGATAATATCTA.TTATTTTTTTGTTTT.GTTGAAAAATCAAA.TCTCTAGTA.ACATT.AATGAGTATGAA.TC.GTGTCT.GGTAGTTGGTACGAATCGAG.ATC.TCATCAATG.GGTT.TTTTAAGCTGCTTTGAGACGTG.CGTAACACG.AAG.TTGTCCACTAT.GACTTGCTCTTGTACTTATAAGTTAAAATAATGAT.GCAGCAGAAAACAATTACTATTT.TGTG.AG.ACACGTATATCCC.AACAA.AACAAT.ATGTCGTAGAA.CGTGCTAATTAATTAGT.GAAT.AC.CTACGTGTCACGAT.CT.CATGAGATT.GG.TG.TA.TTACTGAGAA.CTA.ACGATCT..CATGAGATTGGTGTATTACTGAGAACTAATCACTAATAAACG.TG.AATC.T.CG.TGAC.A.CAT.A.T.T.ATCATT.A.T.GC.C.TATATATA.C.GTA.CATAAA.ACAAGACA.TTATTACAA.ACACAAAATATAGAAAAAG.AAATAATGTAT.TCAGAGGAAA.AGAAAAGCAGAAAT.TATGG.TT.C.A.A.TCTTTG.TCTA.CTGCTTCT.TCT.G
JJ=   241  MV=                TTTCGTACT.CATGTATTGT.T.TA.CATGGAAAACTTGTTTTGAAGATATCCA.ATAAAAAT.GAAACGAGTCGGAGATAAACTACGTTTTCT.AAGGCGAGGAATAGG.ATTAGTAAAAATAT.CATGAATTT.AAATT.TGGATGTAAACA.AC.TGAAAT.AAATATACTCTTGGTTGATG.TCA.GTGTGGAAT.TCTT.GCGACTTGCGAGCACACATAAC.TCGCCGACG.AAG.TCTTATTGCTT.ACTGTATCAAATCGGCGTCGAAAATAGAATTGTCG.AATAATTTGTCTTCCATACCAAG.AAAC.TC.CGACAAAAATAAT.ATTCA.ATGATT.TAAAGCCCTAG.AGAATATTCATTTTCAT.TGTA.GA.ATTGTTGCTTTCTT.TA.GATAAAGTA.AC.AA.AT.AATGTAATCT.GCACTACATTA..ATAGATTCGATCACATTTAGCTACCACAGACCAAATTCCCTT.TT.GTCG.T.TA.CTTA.A.GTT.T.C.C.AACTGT.C.T.AT.A.TATATGTA.C.CAT.GTCTCA.GTTTGTAA.CTTGTAACT.TAAATCACAAAGCCACCAA.AACAACACGCA.TATCTCTATC.CATTTTTTTTCTCT.CTATC.TG.T.A.G.TCTTCA.ATTT.CATGATGG.GAT.A
JJ=   242  MV=                CCAAACAAA.CTTGAGTTAA.C.AA.TTTTGAAAGCCCAACTTTATGTAGATAT.TTGGCACA.TATATTGGATTATGTTCATTGTTTTCATGC.CAGATCCGAACTGCT.CTTCCCAACCGTTT.AACCCGCTA.TCCAG.AAACTCTTCTCC.TC.TAAGAT.TAGTGTTAACAAGTCATGGA.GAA.CCTCATTGT.ATAG.AAGTTTTACAAACCAAACCTTT.AGATTGATT.CAA.ATAATTTCACG.AAGAAAATATTATAAATCGATTTATTTGTTTAAAT.TTGGAGATATAAACCGATGATTG.ATTA.AT.TATGTGAAGCCAT.TTTAC.TTTTAT.TTTCTCTTTGT.AGTCAATATTTCTTAGT.TAAT.GT.TACGTGTTTCACAC.AT.GGAGTTTCA.AC.TA.TA.TTAAATTTCT.AAAACGGCTAA..TCAAATACCTAATTAAAGTATTCAAAGATGTTAAATTAAAAA.AA.ATTA.A.TA.TGAC.A.GTT.T.C.A.CATTTC.A.A.TC.C.ATATAAAT.A.AGC.AAGGAT.TTTATTGT.TATTCATCA.ATCAAAAACAAACAAAGCA.TTAAACATATA.GTTGCTATAC.TAAGACTTTTTACT.CAATT.TC.T.C.A.TTATGT.CTAT.CAAAAATG.TGT.T
JJ=   243  MV=                TTTACTTCT.AGTCAATCCC.T.CG.ACCTCAGGAAGCTGGATTTGGCGCAGAT.TATGTAAG.TTGAGGACCTTAGCCCGTCTCTTTCTTGTT.TGTGAGATTCGCTCG.GATGTTACTGCAAG.TTTTTAGCG.CATTT.ACAAAATTTAGT.TT.TGACTT.CTTAAAATTCAATATAAAAA.CTT.TCAGTTTTG.TTTT.TAAATCGTTATTTTATAACATT.CAATAACAT.AAA.TATATATATAT.ATATTTATATATCCTAGTTTCAAAATATAAGATGT.TTTAAAAAGAAAAAAATTATATA.CCTA.CG.GTTAAAAGATTTT.GTTTT.AATGTC.CTATGTAAAAA.ATTCTATTATCTTGTTT.TTTT.GG.TCATTTTCTACTAG.AA.AGTTAGAAA.CC.AC.TA.GAACAATAAC.AAATGCAAAAT..AAAAACTTTCGTTCTTACATTCGACTAGAAACAACTAGAACA.AG.AACA.A.AG.GCAT.C.ACA.T.T.T.ACATTA.A.A.AA.C.TCTATTAC.T.ATA.TTTATT.TGATGTCC.TTAATACGA.AATCTTAAACAGATACTTT.TATTGAACTCT.TACGAAGGTT.ACGAGGAGAATAAA.ACGAA.AA.A.A.A.ATGTTC.TTCT.TCTTCGTC.GGT.G
JJ=   244  MV=                GATTAGGGC.AACTGCAACC.A.CA.ACCATTTTTTTCTTTAAAGCCTTAAAAT.TTCAATAA.AAGAAGATATATAGAGAAAAACGCTTGTAA.ACTAATGTCTTATAT.ATATACTAAGGATG.TTTTTATTG.GCTGC.TAATCTGCTACT.AC.TAGTCA.CATATACACAAAGAATTTTA.CTT.CCTAGAGTT.TTTA.TTTTATCTTCAGAACACCAAAA.TTAAACTAA.ATT.TCCTACAAACA.AACATAAGGCAAATTTAGCTTCTCCAAACTTTATT.AAAAAAAGTTGATTAAATGAATT.AAAG.AG.TTTCAAATGCGGA.AATTA.AAATAA.ACACCATCACC.AACCAACATCTTTATAT.AATG.AA.AAGAAAACTAATTA.AA.TCCAAAGAA.AA.AA.TA.AATTTATTTT.ATTTTCGAAAA..AATCTAAACCACTCCTCCTTGATTTGATGCCAGCATGGTCCA.TG.TGGT.A.TC.CAAA.G.GAT.C.C.G.GTTCGG.A.T.AT.A.TAACCAAG.A.TCT.AATTAC.GATGTCAA.AATCCGGGT.CGGGTATTGTCGGGTATTA.CTCTTCTCTCT.CACCAACCAC.ACCCATACCAACGA.CAACG.GG.G.T.T.GGTGAG.ATTA.CATTAGTT.GTC.T
JJ=   245  MV=                ACATCTCAC.CGTCGTTTTC.T.CA.TATTCATCTTCTTATAACGTTTTTTTGC.ATTTGCCG.TTAACCACTAATGAAGAATGTGTGTTCTTG.CAACTCTTCCTATGC.ACAGAGATTTTGGG.TAAATCAAA.TATTT.AAAGCCATGTAT.TT.TGAGTT.GAATATTCCCGTTGAGAGGA.TCA.TATAAGGAT.CAAT.AATTTGGGATATTACCAGTTTT.TGAGAGAAA.TTT.TCCCTTTCAGC.TTTCAGATTCCTTGTATATCTTTATGACAATATCA.AAGGAATCAATTCTCGTAGAACA.TGAA.TC.TACCAACGAATTC.TTTCA.TATAAC.AACCCTTTTTT.ATTGGTTTGGAAAAAGC.AAAG.TA.AAGATTCTTACTTT.AC.CCTACAGAG.CA.AA.AT.TTTCTCCGCG.AAGCTAAATAA..TCCCCACAGTAACCCTCCAACACAAATCTACGCTTAACTTTT.AT.CACA.A.GA.AAAC.G.CAA.A.C.C.CCAAAT.C.C.AC.A.ATATATAC.A.CAT.ACCTAC.TCACAGGA.TTAACAAAC.CGAACATAAACCAAAATCT.GATATGGCGGT.CCAAACATTT.CCCAACGAAATCGT.CTTCT.TC.G.A.T.CTAGAA.ACAA.ACGTACCA.AAC.A
JJ=   246  MV=                AAGCAGGGC.AATATTAGAT.T.TA.TTAAAGAAATTTCTGTGTAGTTCTTTTT.TCTTAAAT.CTAAAATACTATGATTTAATGTTCATTTAA.ATAAAATGGTATATT.TAAGGTAACAAGAA.ATTTTATTA.ATGTT.TTCTTTGTTAAT.TC.TTGATA.TGAAATTTCAGTTTCTAATT.TTC.TTACATAAA.TGTT.TCTTAATTGTATTTACATATGA.TATAGCCTT.AAT.AATTTTTGAAC.CCACTTTGTTTCTGGTATAATATAAAATTGAGTAA.TTATTTTACTAAAAATTAAATGA.GAAT.TA.TCTCTTTCTTAAT.ATATA.TATAGT.CAATTTCATAA.TGCGTTATGCAGGTTTA.AATC.TA.ACCAAAGTTGACAC.TT.TCATGAACC.AT.CA.TA.TCAAAATTAT.ATCTTAGCTTT..TATAAATTTATTTTGTGGGTATAGAATAAAATCCAGCTAAAT.TG.ATTA.A.TT.TTAT.C.TGC.G.A.A.AACCAA.A.C.CC.C.TATATAAG.A.GCA.CTTTAA.TCTCAATG.GATACATCT.AAAAACAAAGAGAAAACAA.AGTAATAGCTA.TTAGCTAGTG.ACACCTCAAAACAA.AAAAA.TG.C.A.G.AACCAG.AAAC.ATTCACAT.ATA.C
JJ=   247  MV=                TGACTGCCA.TACGCTTGTT.T.TC.TCCTAATTTTAGATCTGATGGGATCTTT.GAAGTCGT.CGTAGTCAAGCTCGGAGTGCGCATCCCAAC.TTCATAGTTCCGGTT.TTCATTCAACCACG.ATATCCTCC.ATGCT.TAATCAGCATTT.AG.TTGCAG.TGGCCGACCTGTAAGTCTTT.GGT.CGGATTTAG.CAGA.GGTTAGAGACTCAAGAATGTTC.TAGTTTCTT.TTG.TGTAGAACCAT.GTCCAATGATCCGGTTCCTTAAGATGTTCTTAGAC.TCTGAAAAAAAGCACCTTGATGT.GAAA.CG.GAACTGTTTTAACCAAGAT.TTTGGC.AATCACATCTT.ACAACTAAAACTCTTTG.TACC.AA.AGAGGGAAATTTAA.AA.CTTATAATC.CA.AA.TT.TTATAAATAA.AGTTGTCAAAG..TCAACTAAAGAAGTGGACTCGATCCAGGGAGGTGTTGTGTTC.CT.CACA.G.TC.AAAC.C.AAA.G.C.A.TATTCC.A.T.AT.T.TGTCTCCA.A.TAA.GAAAAA.ATCTCCAA.AAACACATT.CAAATGAAAAATACAAAGA.CTTCTATTGTT.CTCATTCTCC.GTATCTTGAAAAAA.TTCTT.AA.A.A.A.ATCGAC.GAAA.CGATGCCG.GAG.T
JJ=   248  MV=                TAAGTTTAT.TATTAACCAA.A.CA.AAATAAGAGAGAGAGGCAAGTCTCATGT.TTTCTTTT.CAAGTTTCAGCACGTGATGTCGTGATGGAC.TGTTGTGTACTTGTG.TGTTTTTTAATTTT.CTTTTCTAT.CAGAC.TTTTTGAATCAA.GT.CGTATT.GATGATATGGATCATCAGGT.GAT.ATGATGACT.CTCA.TTACGTTGGAAAATTCATTTGT.TTATCCAAA.TGG.GTATTTAGTTG.ATGTAAACCTCAACAAGTTGAAACTTGAAACACGA.CTCGAATATTCCAAAGAACCCAA.AAGC.TA.AAACTAAAATAGA.AAACG.TCAACC.AGTGCGAGCCA.CATGTCCATATCTCATA.ACCC.CC.CCGGTCATACTTTG.AC.CATATATTA.TT.TG.TT.TATTCATCTC.ATAACCCAATT..TTAAAAGTACAATTTATATACATTCAATTTATTCGGACTTGA.TC.TACA.C.GA.CTTT.A.TTC.C.G.C.TTCAAC.G.T.AT.T.TATATGCA.A.CAT.TTTCCC.TCATGATC.TTATAATCT.CATCTTCATCCACCCAAAA.ACATGGATTCA.AGAGACACCG.GAGAAACTGACCAG.AGCAA.GT.A.C.A.AAGGTA.TCCG.TCGTCGGA.AAT.G
JJ=   249  MV=                GGGAAAATG.GCAACAAATA.A.TA.AAATCTAAGAATCTACGAAAGATACGAC.GATCGTAT.CATATCTGCGAGACATAGCAGAGTAATGTA.ATGCTGACACGTGTC.CCAGTAAAACCGCA.CCACGCCTT.TCAGT.TATGCTATACAC.TG.GGAAAT.TCTTATGCTTCAATCATTGC.GAG.GCTGAGAGC.CAAG.AAAATATTTTAGCTTTTATCAC.AATAATAAT.GTG.AATAGTTCTAG.GAGAAAAAGTACACAGAATAAATTGAATTCTAAAA.AAAAAGTGAAAGAACAGTAAGAT.TTTG.GA.AAGAAAACAAAGA.CATAT.TCAGTG.AATTTAAAAAC.ATAATAATAACAACAAT.AATA.GA.AAATTGGTAGGTCC.AA.AATCATTGT.GA.CA.AA.TCGATCAGTG.ATTAGCTGTAC..TGAAAATCTAAGCTCTAAATGAGACCGTTCCTCAATAATTGT.AC.ATAC.A.TT.TGCC.T.GCA.T.G.C.ATCTCC.A.T.AT.A.AATATGCC.T.TCG.ATCTTC.TACTTCCA.AAACAAACT.CATCATCATAA.GCAACA..ATGGTGGTGTC.ACTCTTCTCT.TCCAGAAATGTTTT.CTATA.CG.T.T.A.AGCTTA.TGCT.TATTTGCA.GCA.T
JJ=   250  MV=                TATACCAGC.CGGCTTGTAA.C.TT.GTAATTTGCAAGACCCCATCATTTTCAT.TTTCATGG.CCGATTATTTTCCTTAGATAAACTGAAAAG.TCATCAATCACATAT.TCACTGAAGAATGA.CCTTTCTTT.CGTAT.ATTAACCCATTA.TC.TAATAA.TTCGATTTTGGCTTCCAAAA.AAA.TACATTATT.TGTC.TCTTTAATCAATCTTACCCCAT.ACATTGTTA.ATT.TTATTTGCGTG.AACCAGCAAAAATTTGTGATTGAAAATACAATTTT.TTTTTACAGGAAAAAAACACAAG.TTTA.CT.AAAAAGGCCTTCA.CATAC.TAAAAC.ATGTCACATGT.GTCACTCACGGTCTTAC.ACCG.AA.TATTTTCGTCATAT.GA.CCACAAACT.TT.AA.TT.ATTCTATAAA.TAACCTTAATA..TAAACACATTTCGTATATTTATTTTTATGTTTTGCCCAAACA.CA.TTAT.A.AT.AAAA.G.AAA.T.A.A.ATAAAT.T.T.AT.A.AAAAGGCT.C.ATT.TCTCTT.CTTCTTTG.GTTCTTACA.TTTCTCTATATCATTTTTT.GTCCTTCCATT.AAAAACGGAA.TAAACAGAATGAAC.GGTGG.TG.A.T.G.TCACCG.TCGC.CGGATCCG.ACG.A
JJ=   251  MV=                TCTGAAATC.TCCCACTTTG.T.TT.CTTGATGGTCAAGTAATCAGAAATGTAG.CATTTTAC.CTTCAAACTTGGATCCAGTATAAGAGTGTC.TACTGGTAAAGGCTT.ATTCATTTTAGCTT.TAAAGATGC.CAAAG.TAATTCCCAAAT.AG.AGGAAA.TATTGTTTATATTTTTCTCA.TAA.AGGCTTAAA.TAAT.TGTTGGTAAAGTAAACCAATAA.AAAATGGAC.CGA.CTACTTTGTAT.ATTTGTTTCCTTTGATCCAAAGCCAATCCCATGTG.ACATCACATTCCAATGAAATTAA.TGTG.AA.TCCTCACACAACT.TGATG.GATCAT.AATCTCTTCTT.TTTCTTATAACTTTAAT.CCTT.CC.ATGTCACAATTCTT.TG.TCCTTTCCT.CC.CA.AA.GCATTCTTTC.TTCCGACATTA..ACCAATGGATTACTCTATTCCCTTAAAGAAAAGAACCCAATC.TT.CTAT.T.CT.CCAC.T.ACA.A.A.T.TTCCCT.A.C.AT.A.TATATACA.C.ACA.CTTGTG.CATTTTCA.TTGATCAAC.TATATCCCTCTTAAGATAC.CTAGAAAGAGG.AGTGGATCGA.TCGAGAGATGCCTG.ATTGG.GG.A.C.C.GGTTTT.TGTC.GCGGTGAC.GCT.T
JJ=   252  MV=                TTTGTGTTG.CTGTGAATTA.C.AT.TTTTCGTATAAATAAAGAGAATATGATA.CAGCTCAA.CAAAAGTTCGGAAACCATTAAATCATGTTT.TTGATAGTAGGGACT.AGGAACTCCAAGTG.GTATAACAA.GCCTT.GAGCCAAATACA.TT.ATTTGT.AGTATTATTTAATTAAATAC.ATT.ATATATAAC.AATG.TTATGATTGAAAAACATTATTG.TTGACACAA.AAA.CATATCAAATT.ATT.TAATTACATTATATATATACAATGTATAATA.CTACAATACATTTTGTGAATAAA.TCAT.AG.ATTATTATTTTGT.TAACA.ATCCAC.ACATATTACAC.TAAACTTATATTCTATA.TTTT.AA.TTTTAATTTAACTA.GT.AACATTATT.AC.TC.AT.CTTTATTTCA.GACCAGGAGAA..AAAAAAGTTGAAAGCGAATAAAATCCACACATGAAGAATTAG.TT.TAAA.G.AA.AAAA.A.AAC.T.T.T.TTTTTC.A.A.TG.C.TACTATAA.A.AAT.ATGTAC.GTTAGTGT.ACATTTCAT.ACAAAACACATATCACACT.CTCTTTACTTC.GTCGCTTTTT.TTTTCTTTAGACTT.TCCGG.TG.A.T.C.GGAGCC.AAAA.AAAGGAAA.GAT.T
JJ=   253  MV=                CACCGGCGA.AATGTCCTTT.A.AA.CGTTTGATAAAAAACTAATCGTTTAACA.AAGGGTTT.GAATGGTTACGGCGGTTGGGGCGGACAAAA.CGTCAACGGATCAGA.CCGTTTTTTATTTA.CCATTCATC.AATTA.TAGTCCGCAGTG.GT.CCGGAC.CAAAAAAAATAGAAAAAACC.GCA.GCGGTTTTT.ACAT.ACAAATAAATTTGGTCCGCAGC.GGTTTATTA.TCC.GCCCAAAAATG.AGATGGACTAAACCGCAGATAAATTATACCGCTTT.GTCCGCTGCCTCCAGTCAGTTCC.TCCT.AC.ACTTCTCTTTGAA.GCAAT.TTACAT.GTCTACAAAAA.CCAAAAAGATTGCAGTG.TACT.TT.ACTCCTAGTTTCCT.CT.AATCCCAAC.AC.CT.AA.TGTGAGATAG.TTAAAATATCA..TTATCGATTATACATAAATCAATTTAACCAAAAAAAAATAAA.AA.AAAA.T.TT.ACTA.T.TGA.T.A.A.TTCAAA.A.C.AA.A.ATATATAA.A.TAA.AACTTG.GGAAAATG.AAAAAGTGA.CAAAAAGTGGTTTCGTTAA.CAAAAAGTAAA.ATTGACATGA.CTTGCATTGCGGAG.AACAA.AA.A.T.C.AGTCTC.TCAT.CACTCACT.CAT.A
JJ=   254  MV=                ATCATGAAT.TTGACCGTAA.A.AG.TTTTTTTTACTGTTTTCCAAATGCTGAA.TCTTTGAA.AACATTATGATTTGTTGTCTCTTAGGTAGT.CTATTGCTCAATTGA.TCGAATTGGCTTCT.GTCCTTTTC.TCCTT.TGTTTTTGTTGT.TT.GAGAGC.TTATCATCCACTTTCCATAG.AGG.CCCTTCACT.TGAA.TAAAACATCATAAATTTTTGTC.CCCTTGTGT.GTT.TTTTCCCGTTA.CAACTATCCTTTCAGATAAGAGTAATCACCCACAA.TCTATAACCAAAGTTGTGGCAAT.TATG.AT.TTCTAGCTTCATA.ATCAA.TGTAAT.GAAGCCCACGC.CTTCGCGAGTGTTTTAT.TTAA.TT.ATGAACCGTGTCGT.TT.AGTAGCCCA.CA.TG.AA.TCGGAGCCGT.TATTAGCCCAC..ATGAATCGGCGTCGTTTAATAGTCATACGACTCGCCGTCGTT.TT.AGTA.G.TA.GCAC.A.CGA.C.T.A.GGCGCG.T.C.TT.T.TTTATTAT.A.TAC.TCGAAG.AGTCTTTT.TAATTGCAC.TGCATCACATGTTACATTT.TCGACGTCTCT.TCTTTCGGAT.TGCCAAAACCCTAA.TTGGG.GA.C.T.G.AATTTG.GAGA.GCTTTCGT.GAA.T
JJ=   255  MV=                TGAAGCCGC.CGCCTCAAAT.C.TA.ATTTCTTATAAAATTTAGTTTATTTATA.AAAATATA.CAAATCTATAAGTGAATACGATCCCTCTAA.ATTGGCAAAAAATCA.TTATAAAATTCTAA.ATTCATCTT.TGGGT.GTTGTTGGAAAG.AA.AAGAGA.GATAGAATATTTAGCTATTT.TAG.ATGAATACA.TGAA.GTAGGTCCAATGGTCAAACTCA.TGAAACATG.ATT.TTTGACAAAGA.GTACGGTTCCTTGATTCTTGCACAACGGTTATCTC.GGTACTGCATCCCAAAAGAGATA.TTAT.AA.CATGGAAAAGGAA.CAACA.AAACAA.AAGCGAGACGT.TTTATTCGAAGACAAGA.CAAA.TT.TTCACTTTAGTCTT.TT.TGATGCTGA.GT.AA.TA.GACACAAAAG.ATACATTCGCA..AATACTATGAAACTAAAGTAACATCAACACATTAATAAAACA.TA.TAAT.T.TG.ATTT.C.TAT.G.A.C.TGGAAA.A.T.GA.T.TTATATAT.G.TGA.AGAGAA.CATTGATC.TGCCCACAA.GAACAAACATATCAGTTGC.CGTGAAGAGAG.ATGTTTCAGA.AAACAAACAGTTTC.TTTCA.TA.G.A.A.CACTTC.ACAG.TCTCAAGT.CCA.T
JJ=   256  MV=                TATTATCCG.AGCATATTTT.T.GT.GTGATTAAAAATAGTGAAATTACTTGAC.AATGATCT.TTCACATTGTTACTTAGATATCACATTCTC.CAAAATATATATATA.TATATATATCAAAA.ATATTGAAT.AAAAA.TCAAGACTTACG.AA.TTGAAG.TTTAATCTAAAATATTCACG.TAT.ATAAAATTA.TACT.CCAAATGTGGAATATATAATAG.CATCGAATA.TGT.GGAAAATGACA.TGAAACGACTTTTTGTACCGTCGCGTATGACATCA.AACGCAAAGTTGTTTTGTATTTC.GAAG.AA.GAAAAGGGGGAAA.AAGAA.AGAAAA.GTCATGACTCA.AAACTCATGTTATCAAA.AACA.TA.TAAAGCTAATACAA.CA.AAACATTAG.AG.AA.CG.ATTAAGAAAC.AGTTCATTTAA..TAATGTAAATGACAGTGAATAGGATTATGACACACGTCACTC.AG.TTAT.A.TT.CATA.A.AGA.A.G.A.CTCAAT.GGC.AT.A.ATAATAAA.T.TCT.TGCCCT.TACAACCT.TTTCTCAAA.AAAAAAAAACCTAGAAGAA.TAGGAAGAGAC.AGGTGAAAGA.ACGTTTGAGATGGG.AAGCT.TG.G.G.A.GAAGAA.GATT.TCGAGAAG.CTT.G
JJ=   257  MV=                TGCTCGGTT.ATAGATAACA.T.AT.TTGCAGAAAACAAGTTGGGAAACACACA.CATTTGTA.ACATAACTCTTGATTTTCCATACGACAAAA.TAAAACCATATAATA.CAGTTAAATGACAA.GACAAATTC.ATATA.AAACTTACATAA.TT.TTGTCA.CATATATAGCTGAATGCTGA.ATA.TACAAAAAT.CAATATCACGCAGAATACTTACACGGT.TTACCAATT.ATA.TAAAACATAGT.CTATTACTATTAGACGCAGATTATATAACATACAA.CAAGTAGCCATACGTAGTTTCAA.GAAT.TA.ATTAAATTTTTAA.AGAAA.CCTTAA.AACCCCAAATA.AGTTATTTTTTATTGTC.AATA.TT.CGAACTAATTACTA.TA.AGCTTCTTC.CC.AT.GA.ATTTAAAATT.ATAATGTTAAA..CTTCTGGGACCGCTAGACTGATAAAATGTCCCTTTTGTCTCT.CT.CTAC.A.CA.CATA.T.ACA.T.C.T.CTATAC.A.T.AT.A.TATAAATA.C.GCC.AATAAT.CGCTATCC.ATTACAAAA.ACCATTGTGTTAGATATTC.AAACAAAAAAA.AAGAACGTCA.CAAACATCAGACTG.ATCAC.CA.T.C.A.CTCTTT.GATT.AGAATGAG.CAA.C
JJ=   258  MV=                TCAAAGTCA.TATTGAGCTA.T.TC.CATTTTCTTTCAGACTTTGCACTTTCTT.TGTTGCTT.CCTGTTTATGCTTTACGTCTAATCCATCCA.TATTCACAGCTTCGA.ACCACAATTTACAG.TCAAAGCAT.GGCTT.TACTTATTACCT.CC.GGTATT.GCCCACTTCCTATTATTAAA.TAA.AAGATCATT.TCTC.ATTTTCCATATCCTCCTCCAGC.CTATAGAAG.GGT.TTAACTTTAAA.TGATAGGATCCCTTTAAATGATTTAAATATTTAAT.TGTCTTTGGAAAAAAAGAGAGTC.AAAA.TT.GCCTCTGCAACAA.CTAAA.AAAAAA.ACTAAAAAGGG.AAACAAATCCTCATCGA.ATAC.AG.TGAATATGGAAAAT.GG.GGAATCAAT.AT.CA.AA.CAATACCATT.CTTGGAATAAT..TCTCGGATTCATTTTTGAAGAAAAAACAAGTAATGGCAAATT.TT.CCCA.A.GT.TGTG.T.CCC.C.C.T.TTTTAT.A.A.GA.A.AAGAAGAC.T.CAG.CAATTG.AGGTTTTT.AGAGTGAGC.AAGAACCTTGTGTAGCAAA.AACCTTAAATC.CGTCATCTAT.GGGAAGTATAAACT.CTGTG.GC.T.G.A.AGCTAA.AACA.GAGGAAGA.TCC.T
JJ=   259  MV=                TCGACAAAT.CATTAACACT.C.GT.CGACATGTAGTAGTTTCTTACATTAGCG.AAATTTAT.TTCAGACAATTTTATAAGATATGTCAAATC.TGATAATATTTTTAA.CACGAGATGCTAGT.TTCCATTAT.TACTT.GATGTCAAAAAA.GA.AGAAAA.TATTATTTAAGGATTTTGGT.TTC.TAAAAACGA.ATGT.GAAATATTCATGCATCGGTGTT.AGAAGGAAA.GAT.AAGTTGCATGC.ATCATAAGGATGCCAAATGAAGTAAAAATGAGAAA.ATGGAATCATACCAAATAATCAA.CCAT.AC.CACAGACAGACAA.CCTTT.TCCCAC.TCAACAAATCT.GATTTGACATTTATCAA.TTCC.TC.TGTTTACATATTCA.TC.TTTTCTCAT.GT.CA.AG.ATCACACACT.CTTACCTCTCA..TATATATAAAACAGAACCAAATTATCTTTGGTAAAAGTGAAT.CT.CATC.A.GG.AACT.G.AGT.G.A.T.ATAAAG.T.T.AT.A.TATATAGA.G.GAG.AGAGGG.AGTGAGAG.GGAGTGAGA.GAGAGAGAATGGGGAAGGG.AAGAGCACCTT.GTTGTGACAA.GACCAAAGTGAAGA.GAGGT.CCAT.G.G.AGCCCA.GAAG.AAGACATT.AAA.C
JJ=   260  MV=                TCATCTCTT.TAATATTTTT.T.GT.AATTATATCTTTTGAGTCAAATTCCATA.CTCATTTT.AATATATGCAATCGAATGTATCTACTAATA.ATTTGTTCTTATTTA.ATTTGATTCTGTTG.ACTCTGTTC.CAAAA.CAACTTTCGGCT.AT.TGGATG.TGTCCACGCGAAATGTAATA.TAA.TAATGATCA.AGTC.TTCAAAATGGCACACCTTAATT.TCTTTTTGC.AAA.TTATAAAAATT.CTTTATATGGTGATCCTACGTATCTATCTAATTAT.CTCCCAAAACTATGGGCAAGAGT.CATT.AT.TAAAATCGACCCT.TGGTC.TTTTGA.GATGCTCAAGA.GTTTTAATTTCTAAAAT.ATTA.AG.CCTTCACTAACATG.AT.TAGAAAAAA.AT.AA.AA.AGTTAAAAAC.ATGATTAGAAA..TTTAGAATATTTTAATAAGTACAATGTGGAAATCTAGTGTAA.AC.TTTC.C.TC.GAAC.A.TTC.C.C.C.ATAGAT.T.T.AT.A.TAAATAGC.T.AGT.GAGAAT.TTGTTCAT.GCACATATT.CATCACAAAGGAACTCACT.GCTCTTAAATT.TGCTCTAATT.GTTATTACCTTGGT.AAATA.AT.A.T.A.TTCTTG.GTTC.GATTCGAA.ATT.T
JJ=   261  MV=                TCAAGCAAA.TACAATGGCG.G.CT.TAAACTGTCTAGCTCTTTCTTGTTGGTT.TATCTTTG.ACTTTATAATCATTTGGAACCATTTTATTT.CTTATGATTTTTAAT.CTCAAGATTTCAAA.TTCTATTGC.GTAGA.CTTCAATCCTAC.GT.GATGCC.ATCCAACAAGAATTAAGACC.AAG.CAAAAGACA.GACA.AAACCTGTTATTGAGCATCCGA.GGTGCTAGG.TAC.GTCCGTGATCT.CTCGACGAACATTGGTTCGATTTTGCGTAATTCAG.TTGCCACCGACCGACCGAAACTC.TGGT.CA.ATGATCACCACTT.ACCAG.CTTTTA.TTAGTGTTATT.CATTCATTCGCAAAAGC.TAAG.TA.AATTCGAAGGCAGT.TA.GGCCCACAA.GC.CC.AT.ATAATGGTGA.AAGATTTGGTT..CACCCAAATAATGTCCCCACTCCTTCGGTTGGGCTTTTACGT.TA.TAAT.A.TT.CGGC.C.CAA.A.T.T.TGATAT.C.T.CA.T.AACAGAGC.A.AAT.TTTTCA.CATAGAAG.AAGCAGAGA.AACCAATTGATCTACTTTT.TTTTTTTTTTT.GTTTCTTCCT.CTTCATCAGGCTTG.TTCTT.CG.A.T.T.CCCTCA.CTTA.AAGAAGGG.TTT.C
JJ=   262  MV=                GAATTTGCT.CAAACAAATA.T.GT.GATTTCTAGTTTATTATCTTGTAAAAAA.AAGCTACT.CTTATAAGTAACGTTTTGACCCAAAATAAA.GTAAAGTTTCGACAT.TTTGCATATACATT.AAGAAACTA.AATAA.ATATACTATGAC.CC.CCTTCG.AAAACATGTCATTCAAAATA.AAG.TACTTGTGA.AAAG.ATAAAACTAAATAATATAAATA.ATTACCTTT.AAA.CAGAACAAAAT.CTTCTAAAACAACATTTATATTGAAATTAAGAGTA.ATACATTTTAGCAACAACAAAAA.AATT.CA.TGTACAAGATCCA.TGTAC.ATTTAA.TGCCTACTGAT.ATGTACTTTCCCCAAAC.GACA.AA.TATCTCTTCTTCTT.TT.TTTAACATC.TT.AA.TC.TTATTTATGA.TTCACAGAGAA..AGAAAAAGAGTCAAAATCAAAATAACAGCTTTTCTCCACATA.AA.TCCA.C.AT.GTGT.G.TAT.A.C.T.GGTTAC.T.C.GA.C.TCTATATA.T.AGT.CCTAAA.GCTACAAT.GTTTCTCCA.TCAAAAGTATCAAA.AGAA.AGAGAAACAAC.AAAAGCAAAT.CCTATAATTATAAT.CATGA.GC.T.C.T.GTCACA.CAGC.TATTCAAG.AAC.A
JJ=   263  MV=                ACCCCGTGA.ACTCTTGTAA.G.TA.TCGAATTCTTGAACGTGTCGTCTCACAC.AACACACG.TGTAGTATTTTAATTAGCTGCAGTTTTTGT.GTGGCTTAGCCTATC.TCGGAGATCTAAAC.GTATTATTA.AATCT.TTAAATACATTT.TG.ACAAAA.ACAATTAATTACCAACAAAT.AAA.GCTCTCTTA.TCTT.TTTCGTGGTCAGAAATCGTCGA.GTATCAAAG.ACT.TTAACGTGGCT.GCTTCGAATAATCCACGTGTCACCTTAAGATTCGT.TGATAAAATAAATGATTTATTGA.CAAA.AA.TAGCATACACAAA.AAGAT.TTATTG.CTGTAAATGGA.TTTGTGGCCAAGAATCG.TCGC.GA.ATCTCGCACCTATA.AT.ATTCTCACA.TA.AA.GA.AGGGGTAAGG.CTATTTTAGTA..AAAGATACTAAAAGGGTAAAAACGTAATTTAGTCGGAGCCCT.AA.TAGC.C.TC.ACAA.C.GTA.T.C.T.GGGCTG.G.A.CA.C.TATATAAA.C.AAT.TCCCTC.CACCTTCT.TCTCTACAA.TATCACAAACTCGTTTGCT.CTTTTCATCAT.TACTAAATCA.TAAGCGGCTCTCAA.GTTCT.TT.A.G.G.GTTTCG.AGTT.TTCTCAAT.CTC.C
JJ=   264  MV=                TACCTGATT.AAGTGTGTGT.G.TA.TGTGTGCTTGGCTTGACTTTTTCCAAGC.TTCAGTTT.TGATCTGTTTCATTAGACTCTGACTCTGCT.TCTGGATTTCCAATT.TCTTATGCTATATG.TTATTTACC.GAGTG.AACCTGTGAATG.TA.CATTAC.CCCATGTAGAATCTGTTGTT.TCA.ATGTATCAA.AAAA.GATATTCTTCAGACCTTTTGTT.AATTTGTTG.ATA.AGAGGAGACAC.AGAAACATATCTAAGTGGGAAACGACCTTGGGAAA.CAGCAAAGCAGAGGAATTAGTCT.TATA.CC.AGCAAACATAAAC.ATCAA.ATACCA.AAACAAACACA.AGTCAATTTCAATATCA.CCCG.AC.CATAAACTAGAACC.GG.CGAACTCAA.AT.AT.AA.ATTATCTAAG.AAGAAAGTCTC..TGACTCACGTTTGCATATTAAATAGGGATATAATATGAACTC.AA.ACGT.G.CG.TTCC.A.TTA.G.T.T.TCTAAA.G.A.TT.G.TATAAAGA.T.TTG.GTCTTT.ACTCTTAA.CAAACAAAA.CATTTCAGTCTGAGAAAAC.TCTTAACGTTT.TTTTGTAATG.GCAACACCACCGTT.AACGC.CA.A.G.A.ATGATG.ACTC.CAACAACA.ATG.T
JJ=   265  MV=                CGCCTCTCG.GGACGAATGT.A.AA.TCTAGTAGCATGCATGTGTGAGTTGATG.AGCTACTG.GATTTACAAGTTAACAAAAAAAAAAATCGT.ATGTTCTTATAACAT.ACATCAATTGGGTT.CTTCATTAT.TTTAT.CAAAGTTTTCCG.TG.CCATAT.CGGTTTTTGTTTCTCTAAAT.TGT.GTTACATGA.AAAA.CCAAACTGAAGTCTACCAGAAA.TGAGAGGCC.CAA.AAAAGCCTAAG.CTCATATAGGAAAGGCCACAAAGATATGATAACGT.AAACATACACGTAAGGTCGTTAG.CCTA.AA.CTTGCAAGTTACT.TTGAG.ATCGAT.GTTTGACAAAT.ATAAAAATCGAATCGTG.TCTT.CT.CACTTGCCTTACTA.CA.TGACCAGAC.AT.AA.GC.ATCATCATTC.TTGAAGCAAAA..TCAAGAAATGGCATAATCTCTCAGCTCATCAACTCTTATAGT.CA.TTTT.C.AT.TTCA.A.TAG.T.T.T.TCCCCA.A.G.TA.T.ATTTATAG.G.ACC.CTCCAT.AATCTCAA.CCTCCAAAG.CTTCAACATGGGAACATTG.GTGGGTCACAT.TTTACCGGGC.TTTTTCTTCTTTGC.ACTTG.GT.C.T.T.TGGCAC.CTCT.TTAACCAC.ATC.A
JJ=   266  MV=                AAATATTTT.CTCTACATAT.G.TC.TTCACGCCATGGATAATGGATTGGGTTT.CTTGGGCC.ACAGAATCAGCTGGATATCAGAAAATAAAA.AGATTCATTTATTTA.AATATATTATCTTT.ACGTTTCAT.TAAGA.AGATACTACTGT.TT.AATTTT.CTTAAACATGATTATAGACT.TAA.GCTAGCTTC.ACTT.TTATGCTGTCTCTATATTCAAA.ACCTCTGTT.TGT.TTGTAAGCAAA.ACTTTCGGTACCAAACAATATCACTTCAATCGAAA.TAAATTCTTTATTCAATAAAAAT.TATT.TT.TTTTGTCCGAAAC.GAATG.AAATTT.CATATACTAAA.ATTTGTTATCATTCGTA.TTTT.AA.TAGCAATCACTAAC.AA.ATAATGCTG.TT.CT.TA.AACAAATAAT.GATCATTCAAC..CTTACTAAAAAAATCCGGTTTAATTCATTTTTGGTAAAAAGA.TA.TGTA.T.TT.TTCA.T.TGC.A.A.T.TTTTGT.T.G.TT.G.TATATGTA.A.CGT.TTTGCT.TCGGAAGA.TCTTTAGAG.AGTTTAGTGAAGATGGGAG.GGAAAAACAAA.ATTGAAATCT.TGTTTCAGCTACAA.AGTGC.TC.T.A.T.CGCGGC.GCCG.GATCTCAT.CAT.T
JJ=   267  MV=                GGTCGATTT.TCTAAAGTAA.A.TG.CATACAATGCTTAAAAATATAACACTTT.TTATTTAT.TAATCAGGTTATTAATCCTACTTTTTTTGG.GGAAAAATATTTTTT.TTTAAATAAAAGTT.TTATTCCAT.ATGTTATATATTATACTA.AT.AAACTT.ATAAATCAATGGTAATTTTT.TGA.AATAAAGAA.TATT.CATAATAATGAGTTTACAGTAT.AAAAAATAA.TTG.GATAATGATGT.CATTAGTCATATTCTGGAATGTAGAGGTTATAAAA.CCTTGAAAAAGAAAATCAGATTC.GAAA.AT.GTTTGGAGAAAAG.TCAAT.TACCAT.TTTTTTTATTT.CATTGCTTATGGGACCT.ATCA.CC.TATGAGGAGAAAAA.AGTAGAGCAAAA.GA.GG.AA.AGACAAAGAC.GTGGCACCAAC..GTGTGTGAGTTTCAGCGTCACGTCCGTGTGACTCGTTACGAG.AT.TAAG.T.CA.TTAT.C.TTT.T.A.A.GTCTTC.T.T.AT.A.TATATAAC.C.AAA.CACATC.CAGATCAT.TTTACAGGT.CTTTCTTTCTTGAACACAG.GAACAACTTTT.GCAGCTACAA.ATTTGGATAATCTA.AGGTA.CC.T.A.A.AGTTCA.TTTT.TCTCGTTC.CTT.T
JJ=   268  MV=                CTTGTTTGA.TCTCCTTGTG.T.TA.TCGGACTCAAAATCCATAGTTGATGCTT.TGAACTCC.AATGTCTCCCTCAATGAGATATTTGGCCTT.CTAGTGGAAATTCGA.TCTATTCGAAACAG.ATTCCGCTC.TATCT.CCTTTCAATTTA.TC.CCTCGC.TTAGTTAATTCGATTGCTGA.TGC.TGCGGCTAA.GCTC.TCCCTTTGTATTTCTGGTAATA.TCGGGCTTG.ACC.CGGGTACTCTT.GTTTTTGTTTGATTTGGAATGGAAAGTATTGGGTT.TGACTAAAAAAAAAAAAAAAAAA.AAAA.AG.TACGGTACGTTGA.CAATC.CGTTGG.TGAAAACTTAG.AGCAAGTCAAGTAAGGG.TTTT.TA.GTAGATTTCTTAGA.TG.GGTTTTTAT.GT.AA.AA.ATGGGCCCAG.ATAATAGAAAA..ACAGCTGAATCCATTTAGGATCGTTCCTAAAATTAGTTTTTC.GC.GACC.C.AA.TAGA.A.ACT.C.A.T.ACGTGA.C.C.TC.A.TTTTATTG.G.GTA.AACTGA.ATGACAAA.ACCAAAAAA.AAAAAACCACACGCGTTTA.TTTATTTCTTC.TTCTTCTTCT.TCGCCTACGGAGAC.ACCAA.AG.A.C.G.ATTGGA.ATCG.ACGCTGAA.GAT.C
JJ=   269  MV=                TAGTGATTT.CTTTTTATTG.A.TG.AAATTA.TGTCAAAGCATGACGATTACT.AATTATGA.TAGACATCGCTATTTTATGGTTTTGTGTTT.TGTATTTTTTTTTTA.TCTTCATAATGTCA.AACAATAGC.TTTGG.TTTTGCTGTTAC.CT.GTTAGA.TTGGTTAGTGTGTATTTCTT.TTG.GGAGCTTTA.TCGT.TTTAAGTACTATTATTTTTTTC.TTACTATGT.TTG.TGTATTTGTTT.CTTATATCTTGCATCTGTAAAAGGATGATAGTTGT.GAGAAGTTTTGTTCTGAAGGTTA.ATAT.GC.TTCTATCTATAGT.TATGG.TTATAT.CTTGAATTTTG.TTTTCCAAAACTACGAT.GGTA.AC.AAGTTCATAATAGT.TA.ATATACATA.TC.AA.GA.ATAGTAAAGT.TTATTTTTTAA..CGTCTAAAAGTAAAAACTTCTTTTAGTTCAATTAATACATCG.CG.ATTA.T.CA.AGAA.T.AGT.A.A.A.GATTTC.C.A.CT.A.TTTATCAC.T.GGA.AAATTC.ATACAACA.AGATATACG.AAGGAATTTACATCTCCTT.CATCATCATCG.GTTTCTTCTT.TTGATTCCACAATG.AAGCG.TT.T.G.C.TGCTGC.TTGT.TGTCCTCT.GCA.G
JJ=   270  MV=                CCTTTCTCT.AATTCTCTTT.G.AC.ACTATAACTGTAATTAAGGGAAATGAAA.AATAATGA.AGACTAGATGTGTCTTTAAAACATAAAACT.TGGATTAATACTAGT.ATAGACTGATTTCT.ATATAAAAT.ATCTT.GAAGTTTGTCCA.TC.TTGACT.CTTGATCCTTATTCGTCACT.GTT.GAGTTGTTG.ACAA.TGACATGTGTGATAATGTGTCT.TAGTGTCTA.TGC.ATTTACATACA.TACAAACATCTAAATCTATGAGTTGTCTTCTTTCC.CAAACTAATATGTTGTCTCTGAT.TTGC.AA.CATCAACCACACA.AAACA.AAAATC.TAAGAGAAAAT.CAAGAACTCTCGGTATC.ATCG.AT.GAAGCAGTAGAACA.TA.CTCTAGAAA.CA.AA.TG.TTCTCGGTTT.AATGTTACTTA..TCCGGTTAGATTATACAATAAAATTGATTGGCTTATAACACC.GG.TTAG.A.CC.TTAA.A.CCC.T.T.T.CGTGAC.T.T.AT.T.AGTTGGTC.T.CTG.CGCCGC.GTTCTCTT.CTCTATCGA.TTAAGCAAAATCGACCCTC.TTCGATTTTTT.TTTTCCATCT.CTGAGCAAAATATC.GTGCT.TT.C.A.T.CATCTT.CGTC.TGCTTCTT.CTT.C
JJ=   271  MV=                TTCCAAGGT.TTGGCAGTAA.T.AG.AAGAAAAGCCATGGTCCTGATATTGTTT.CTGAAACC.CGAACTTCAATATCAAATGTTAAGATTCAT.ATTGTTGGTATCGAA.AAAGCTGGTGCGTT.ATGGGATGA.TAATT.GTGTCCTTGATA.CA.AAGTTT.TATAGATGTTTTGATTCATT.TGG.GGGACTCAA.GCCA.ATTGTTCAATGTTCACCAAAAA.AATAAATTT.AGA.CGAAATCATTA.ATGGGCCTCGATATTATAGCCCAAGAAAAAACAAA.AAAACGGCAAGGCGTTCACTCGC.CGAC.CT.GATGCATTGCACG.TCGTC.TCAGCC.CTCAACACCAG.AAACTTCTTGAAAGCAC.CTGA.GA.AGTCTGGTAACGTC.GT.TAAAAGAAA.GA.AA.CG.AAGATCCCTG.ATTTTTCAAGG..ATACCATCGATCAAAATAATTTTCAAGAAACTCGCAGAATGT.TC.TATC.T.TA.CTTT.C.CAT.A.C.T.CTCTCC.C.T.AT.A.AATATGCG.A.AGG.CTCGTA.GCTGTACG.A.ACCAACA.AGGAGCAAAGAGTTCATAG.CAAAGCAAAGC.TTCAAAACAG.AGCAAACGCAAAGA.GTAGC.AA.T.C.A.CAAGAG.GAAG.TGAAACGA.TGT.C
JJ=   272  MV=                TCTAATTCC.AACAACAATA.C.CG.GATAATCCGTTTCCGGTTACACCAAACC.CGGACATG.GGTTCAAATCAACCGTTTGTTGAGCTTCCT.CCGCCTACTTGGGAT.TCCCCGCCATTTAA.TCGTTAATT.CTCTT.TATATATTTTTA.AA.TTTTCG.TTTTTTTTTTCAGTTAATCA.TGT.AATGTGTAA.TCTA.AACGCAATAAGCCACATAATGC.AGCCATTTT.GTA.AATTCATTGCT.GTCATTTACATTTCAATAAGAAAATAAATTAATTT.CCACGTGTCATTTTATTTTCCTC.TCAC.AA.TTTAGATTTAGAT.AAGTA.AAGTAT.TAGAAAAATGT.AAATACTGAGTTGGCAG.AATA.AG.ACAGTGGTGAGTGT.GG.GTGATGTGG.AT.AT.GG.TGAAGTAGTT.TCTGACTCCTA..ATTGGTCAGAAATCTATCCACGACAGCCTCTGAGATTTCGTC.TA.TAGA.T.TC.TCAT.T.ATC.T.C.A.CATTGT.C.C.CT.C.TAAATCTC.C.TCT.CTTTGA.TTCTTTCT.GCTCCGAAA.AACAGAGAGAGAGAACAAC.AACCAAACACT.CATTTCTCCA.CATCTTGAGAGAAA.AAAAC.AG.A.G.C.AAGTAT.ATTA.GAGATCTC.ATG.G
JJ=   273  MV=                CGATGGCGG.TCAGACGATT.G.AA.ACCTTGAAGATATGTGGTTTGAACGAAA.ACGAAGTC.CTTCAAGTGTTGAAGAAGTATCCGCATTTC.ATACGTATTTTGTTA.AAATTGCATCATCT.TCGTTTGTT.TCATT.CCATTGACTTTA.AT.GTTCTT.TTGAACAATTATTAACTATG.TGT.TTTGCTATT.TATC.ATCTAATATAGATGTCATGTTT.TATATTATC.TCA.ATTGTTCATGT.CCATAATTTTAGGAAGTTTGACTGTTTGAGTGATG.CTCCTGTCATTAGCATCACTCAA.GAGA.TT.ATGAATTCTCTCC.AAATT.TTGATT.TTTGTGAATGT.CCAAATTTTGATTGTAG.TACA.TG.TGACCGTTGGGTTA.GA.AAGTTGGAA.AC.AA.TG.CACAAAAATA.ATGGTTATAAT..GAACCAAAAAGTAAACCAATTAAATCAATATTTGATTTGTCC.TT.AAAC.C.GG.TCCA.G.AAC.T.A.A.AACCCT.A.A.AA.A.TCTTATCT.T.TCC.TCTCCG.ATATTGGA.TCTGTGCAG.TAATTTTACTAATCGATTT.CGTGTTCTTCG.TTGCTTAGTA.AGAAAGTAGAAAGT.TTCTG.AG.A.A.T.CTCGGG.CACG.AATTGAAT.CAG.A
JJ=   274  MV=                TAATTCGCT.AGTTAGTCAA.AACT.TCAAATTAATACTTTTCTAGAATCAAAA.GCATATGC.ATGTGTCACTTTTGACATGATAAAATAGTA.AAGAATAGAGCGAAC.GAGCGACGTCTTGC.CGCCAAACT.GGACC.GTGGATCGCGTT.TG.GTCGCA.GCGACTTGAAAATTTCGATT.CTT.CTTCGTCAC.CGAT.TAATAGAAAATTTGGTTATATG.ATAACTTGT.AAG.TTTTATAATTG.CCAAATGGGTAGTTGTTTTTTGTGTGTAGTAAAAA.GCAGTAACTAACAAGTTTCTTTT.GGAA.TA.AGTAACAATCATC.TTTTT.GGGTCA.AATAAGTAATA.TTATCATCTATTTCAAA.TAAG.AC.TAGCCGTTTCTTTA.GA.ACGGTAAAA.AC.AA.AT.ATTAGTAGAA.TGTTAAACCAT..GGAGGGGTAATAAAAGGAAACATAAAAGAGACCTTGACTTAG.CT.GTCT.C.CA.AATA.T.ATT.T.T.T.TATTCT.C.T.TT.A.AAAACCTC.C.AAA.TTTCAA.ATATTTGT.TCTCAGACT.TTGATTTTGCTTTTTTTTT.GTTTTTTTTTC.AGATTCCTCG.TTAGGTGGTGCAAT.GAAGA.TT.C.T.T.ATCAAG.ACAG.AGAAGGGA.AAG.A
JJ=   275  MV=                CCATAAACC.TACTAACAAG.T.CA.CATTTTTCCGTATATTCACAACTTATTT.TCAAAAGG.AAAGATCCATTCCCAATGCTGAAGCTTCAA.ACACCATAAACGATA.GAAGAGAGACAAAA.GTTACAACC.CAAAG.CCAAGCGTGTAA.AG.ATCAAA.AGGTCATATTTTTCCTGAGG.GGA.AACTTCCGT.CGCA.GGTTAAAATTGGAGGGCTTTTT.TGTAAACAA.TTC.TTAAGAAGGCT.AATTGTAGTAATTTATTTGTAATTATTAGTTAACT.GTGTAAAGTAAATACTTTATCCA.GTAA.TA.ACGTATCACTTTA.GTTGA.TGTCTA.TTGGTTAATAG.CCGAAGCTCGTTCCAAA.ATCG.AA.GAGAATCTATAATC.TC.ATCACGACA.CA.CC.AA.AGCCAAAACC.TTTATTGTCGG..AAGCTGACTCAGACTCAAACAATGTCTCTAGCGTCAATTATA.TG.CTAA.A.TT.CACC.A.GCC.G.C.T.TAGAGC.C.A.AT.C.ATATAATC.T.CGA.TTCTCT.TCAACGGT.CCTCAATTA.TCCTAAATTCAGATCATAA.AAACGCTAACT.TTTAATTTCT.TTCTTTCTGAGAAA.TTGGT.TC.T.C.A.TCGTTG.GAAT.CGAAAAAT.GGG.A
JJ=   276  MV=                CGAATCGGT.TCCATGTATC.T.AT.TTATATTTTGCTTAATAATAATGTAAAC.GCAATAAC.ATATATTAAAACAAAGGAAATAAAATCTTA.ATATATACCTAAAGT.TACACACAATCTTA.GAATGCTAG.CATAC.TCAAATCTCGTG.AC.CCCGAA.TTTTCTGGAAAAATCAATTC.TAC.TTCTTCTAC.CTAA.ACAGTTTAGGCTTACAAATCCA.TCCAAATTT.ATC.CATTCGCTTTG.TTAAATCTTAATTGAGCCTAATAAAATAACATTTG.TTACCAAAAAAAGAAGATCAACT.ATAT.AA.ATACACTTCCATT.AACAA.AAACGT.CAAAGGGTAAT.TAAGACAATTCACAACA.TTCC.GG.TATATTCGCAACCA.AA.CCAAATCCT.GC.CA.CG.TAGCAATTAT.TTCCTCTTCAT..TTTTCTCTCTGTCTCCCTCGAAGAAACGTAGAAATCAGAAAG.TA.AATC.A.TA.CAGT.C.AAA.A.C.C.GCTTCT.T.C.TA.T.AAAACCCT.T.TTT.AGCTCA.ATCCCAAA.ACGCAATAA.AAAACAAAACGCTCTCCAG.AATTTCGAAAC.TTCTAAGATA.TTTTGTTTTCTCTC.TTAAC.GA.T.G.G.CGAAGA.GTGT.TTTGGTTA.CCG.G
JJ=   277  MV=                CGGCGCTGG.CCAATAATCC.T.AA.TCCTAATTTGCTAATTGGCGCCGTCGTT.GGTGGGCC.TAATATCACCGACGATTTTCCTGATTCGAG.ACCTTACTTTCAGCT.GACTGAGCCCACTA.CTTATATCA.ACGCA.CCTCTTTTGGGC.CT.ACTTGG.TTATTTCTCGGCCCATTATT.GAT.TTCACACCT.CGAA.CTCGAACGAAGCATGAAAGTCT.ATTTTTGTT.GTG.AAACATTTTTA.GTTGATTGTTACCGATTAGTAGATTCACTAGATTC.TCTAAATCTACGAACAAATAATT.GTAT.AA.ATTAATCGAGTAC.ACAAT.AATCAA.TTTTTAATCAT.ATGGGAGTTAGGAAAAA.CAAA.GA.GTAATAATGAGAGA.AA.GGGGGAGAC.AA.GA.GT.AATTAATATT.TTGATGACCAA..ACTAATCAAAAATCAGGAATTTGTCTTTTGGACTTTGGTCGG.CT.GCTT.T.AC.GCTT.A.ACA.C.A.A.AAGAAC.G.C.TA.T.TTTGTCTC.C.TCC.ACGCAA.TTACCTCT.TCTCACTCT.CAGACATTTTGTCAAACAG.ATGGTGCTCGT.TTCTGAATCA.GCTTAAGAACTAAC.AAGGA.GA.C.A.G.ACACTA.AGCT.TGGTTTTT.CTC.T
JJ=   278  MV=                CCGATTAGA.CCACGTGTTG.A.TT.AGAGTATGGACTAAAGTCAACAAAATAA.AATTTACA.TATTGTGTGTAGTGTATTGGACATGGGCTC.AACTCAAAGTTACAC.TAATCTTGATTTGT.TTTTTCTTT.GTAAT.ACACGCAACTTG.CA.TACAAA.CCAATGCCCATACGAAAGTC.TAA.ATCAGAAAC.AACT.CTTCTTCCACCATATACACCCT.TAATAGGGG.CGT.TGATCTTTCTT.CTACGTCTTGCATATCATATTCAATTTAACAAATT.TAGTTTAGATTCCATTTTGATGC.TTCA.TT.TTCGTATTGTTTA.TCCAA.AAAGTT.GATCTATAGGTAGCTTCTGAAGGATCCAA.TGAG.TC.ATACAATAATGAGA.TT.TGATGTCAC.GT.TC.AC.ACTTGTACAC.CCAATTTTCTA..AAAAGCCAAATGACAAAGGCATTTTCGTGCAGCCCAACTCCA.AA.TATT.A.GT.CATA.A.CAC.A.T.T.ATATAT.C.T.AT.A.TATATACG.T.ATG.TCAAGA.GAATTAGT.CCTAGTTTC.GTACACAATTTTCTTCTCA.AAATTAAAGTA.CACCCAAAAC.CATGAATCTTGCTC.CAATC.CA.T.G.A.TCCATC.ATCA.TCATCAAC.AAC.A
JJ=   279  MV=                ACAACATCA.CGCACTGAAG.C.AG.ATCAAAGGAGACAAGAGAGAGAAACATC.CGAAGCAC.ATACCTCACGCAGAAGCCACCCTACCGACT.GATACATGGGACCAA.AGCTATAAGTCAGC.CTATGAGAC.GGGAG.AGAAGAAAGAAG.AG.GCTGGA.TGTTCTTGTACTCACTAAAA.CTC.TCCAGCTTC.TCCA.CAAAGCCCCAAGTGATTTTGCT.CTGCACTGT.TGT.GACTGTAAAAC.TTTTGACAAGTTTTGTGTTTGCTGAGTTAGTTACA.CGAAACCCAAATACTATATATGG.TGCG.AA.ATGTAGTTTTTGT.AATAA.GGTTCT.ACTTTTTTGTA.ATAATATGCATATCCCT.TGAT.GA.GAAAAATACTTTGC.AT.AAGCCAAAT.AA.CA.GA.AAATATCAAC.AATTTGATTAA..ACATTCATTTTCGGTTTGGTTTACGAATTTTCGGTTTGGTTT.AC.CTTA.A.TT.AAAA.C.CTG.G.G.A.AACGAA.A.T.GA.A.ATAGTAGA.G.AGT.CTCCTC.TTTCCCCG.GATAGTGAA.CAGAAATAGGAGCTCAGTT.TGAAACCAAAG.CTATAAAAAT.GGGTCAGCTCGCTC.TTCAG.AG.A.C.T.CCAGCC.GTTA.GCTTCGCT.TCC.A
JJ=   280  MV=                AGACGCCCT.CTTCCTTTTT.A.AT.TTGTTTTACCATAATCCATATAGTTGTG.TTTGTTGA.TGCAATATATGTATAATTTTTCGTTTTTTC.GATGTTAGATTAAGG.GTTTGAAAATACTG.ATACAACTA.TATAA.TAAAAGTATTAT.TA.GTATAA.TAATTATAATATTATTAAAT.AAT.TTTAGGATT.AAAA.TTTATTTATTAAAATAAATAAC.CTTAATATA.TCT.TAACATTTATT.TTTAAGCTATTAACATTATAAAATAGTAATTATGT.TGTAAATACTCTCTATTAATAAA.GCAA.AT.ATAAATCTTACAA.ATAAT.TAAATT.ACAAATTTTAG.AAGATTTTAAAAAATAT.TAAC.TA.TGAAAAGAATATAT.AT.ATATATATA.AA.AC.TA.AAATAACGAA.TATAACCATGC..AAAATTGATTGTATATATACAATTATGTATGAATATAATTCA.CG.CAAC.A.CG.TGTC.A.GAT.T.T.T.TTCTAG.T.A.TA.T.TATAATGA.T.GTC.TCTGTT.TTCTGTTC.TTTGAAGTC.GTGCATTCTCATCTCACAC.GTTCCAAGGTC.AAGAAAGGAT.CGTTGACAAGAACT.AAAGA.TC.T.C.C.AAGAAG.ATAA.TGGAAGAT.CCA.C
JJ=   281  MV=                TTTTATTGG.ATTCACGTTA.G.TG.GAAAGTAAGCTGAGTTTCAGAAGTGTTT.GTGCTCAG.CTTAAAATGACTGTGTTCAAGTACTGTTCA.TCACCATATCAACAT.CAAAAAGACAAAAT.CGTAAATTT.TAGCC.ACTTAAATTAAG.CC.ACTTAA.ATTTCCTTTATAGCATTGTC.ATG.TGATCCTAT.TTCT.AGCTATGTTTGAGAACAAAATA.ATTAGTGAC.AGA.GACTCTTTGTT.CTGCTGGTGAACAACTTCATGTCCCCACAAAAGTT.TGTACTTATAGAAAGATTTGGTA.ATGT.GA.GAAATCAATTTCA.ACCAG.AGAAGC.TTGAAAGAAGA.GGATAAAAAGTATCAGAGAATA.TA.AATTTCTATGGGAA.CA.TGAAGAAAC.AA.GA.GC.ACATGCCAAT.ATCTAATACAA..TCTGCGAAAACATAACCATGTGATACTCTATTCTTGCATGTC.CC.ACGA.A.AC.ACTT.G.ATA.G.A.T.TTATCT.A.T.AT.A.TACCGACC.T.CTA.ACAACA.TCTTCATA.TCATCAACA.ACAAGAAGCAATCCAAGAA.CTTGAAACTAC.AAAAATCAAG.AGTTTAAGTTTCAG.GAAAC.AA.A.A.A.TGGCTT.TGGT.AAGAGGTT.TCA.T
JJ=   282  MV=                GGCTGCAAT.CTAAAAGGTT.A.TG.TTTAATGCCGTAAGGCCACTCTGCCATG.TATCTGTG.GATTTTTTTGTGTGACGAAACATCTTGTCT.TTGCAAAAACTGCTT.GCTGTTCAGGATTT.GTATAGCTC.AACTG.CTTGCCATTGTT.TG.TGTAAT.GTATTCTACTATATTATCGT.CAA.ATATGCTCT.TATT.ATTTTCAAAACAAATTTGATTT.GCTCTTATT.ATA.CTTGATGTTGG.TTAACTGGTTTGATTAAGATGAATCAAATGAGAGT.CTTGAGACTTTTATAATCAAAAT.GTGA.AA.TACATAAAATGTA.CTTAT.TATATG.ATTAGGAAAAT.ATCTGAATTGGTAAATT.TTTA.TT.GACTCCTGTATTTA.TC.TGTGATTAT.AA.TT.AA.ACAGTTAAAT.GACTTATAAAT..TCATTTTTTAGTGACATTATAGGGCTTTCCTTATAAGGCCTT.AA.AGGC.C.CA.TTGA.G.AAG.C.T.A.ATTCCG.A.T.AA.A.CATTGACA.T.TCT.GAAACA.CTTGAGCT.GCAACAACA.CTTTTTCCTTCACCAGTCT.CTTCCTCGTTT.TGGTGAGAAA.ACGATGACCGATGG.ATTTC.GC.T.A.T.AATGGT.TTCT.CTGGAATA.GCG.T
JJ=   283  MV=                ACCCGTTTC.ATGTCGATTA.C.TA.TATGAGAAAATTAAATGTTGGTTGTTTC.ATGTCCTT.TTCTGCCTTGGGCTTTGCCTCTCTCTCTCG.AATCCGATTTTTCAT.TTTTTTCATATTAA.TTGTGAAAA.TAATA.TAAGAAACACAA.AA.GCCGAA.AAAAAAGACCAAGCCAATAT.TTC.ATAATGAAA.TAAT.AAATATGAATCGTAGTGATAAA.TAGGATACT.ATA.TTTATTTGGAT.ATGACCCGTTGCAAGTGGACCCAAATAATATCCCA.AAATTTCAGAAACGATATTAATC.ATTG.AG.AAAATTAAATTAT.TATAG.CAATAA.AATATAGGATA.AAATTTGGATTTTCTTA.AAAG.AG.TTTTTAGAGATTAG.GC.TAAAAAGTA.AT.TA.GG.TTTAGATCTA.TGTTAGTCCTT..TATGTAATACGAGAATATAAGAGGCCCATTTAAAGCCCAATA.AT.CAGT.T.TA.CTCG.G.GTT.A.A.G.GAAAAT.A.A.AT.A.TTACGAAA.A.AGG.AGCGAA.CAATTCCA.CCATCACGA.ATCGCGATTTTTTTTTGAG.ATTACGGAAGC.TTCGCTTGAT.TTGG.GATTTTTAG.GGTTT.TC.T.T.T.CTCCGA.AGAC.GACTCCGA.GAG.A
JJ=   284  MV=                CCAACAGTG.CACCCTTGAC.T.TT.ACAGGGTCATAAAATATTACGTATAATT.AACAAAAA.GACCAACAATTGGAATAATCAATTTCTTCC.TATTATTGAATGTTA.ACTTTTCTATAAAC.CTGAATCTT.ATGAT.AGAATGTACATG.AA.TTGTGT.CCCATTGCATAAGAACTTAA.AGC.ATATGCAGT.AGGA.GATTTTCAAAGAGGTACAACAA.TATAAAAAA.AAG.TAGGATAGAGA.TAAAAATCGGCTATTATTGAAGAACTTTTTAGTTT.TTAGCCATCTCCATTGACAGAAA.CGAG.AA.GATTTTTTCAAAA.AGAAT.AAACCA.CAAGTGATATG.ACAACTGTCAATTCAGT.TGAG.AA.CCATTTTCTATTTG.AG.AACCATCTC.AT.TC.AC.GGTATATTAA.AAGAATACGAC..TATGAAAAATCAAATGTTAGAGAAGTAGATCAGCGAAATATA.AA.AATG.A.GA.TAGT.A.AGC.A.G.G.TCGTGG.G.C.AT.A.TAAATAAG.C.GTC.CTTCTG.TTTTCTTT.GTCATCATT.AATTCATTACCCTCAACAA.TGGAACCAACC.ACTCCCTATT.CCCATGAGGATGAC.GTTGA.CT.C.C.A.CCCACA.GCTC.GAATTCTA.CTG.C
JJ=   285  MV=                GAGTGACGG.GACCAGCAGC.T.GT.TTTTTGATTATTTTACTGTGGCGATGAT.CAAGATGG.GTCAGATGAGTGTCTTAACTGGAACACAAG.GAGAGATTCGTTCCA.ATTGTTCAGC.CAG.AAACACCCA.AAGTT.TCATGTCCGTTT.TG.GAAGAA.GGCATAGAGGAAGCTATTTC.CAT.GATCTAAAT.AACC.ATAAATCTCGACCTTTCCTTTG.TCAACTCTG.TTT.TTATTTAGTTC.ATGCACTTGTGGTTGGGTTGTCGAATGCGTAAAAC.TATCTGATAAATAAGAACGTCGC.TTCA.TC.TTAATTAACTTCA.TCCAA.TACCAT.GCACTCCTTCA.TTATTTATGTGCCAATC.GAGT.TA.CTAAAATTTAACGG.GC.TAAAAGAGA.AT.TT.AA.ATTAGGCCCA.CTAGTTACAAT..AACTCACGAGGCTATGACCCAATATTTGTAACTGTCTAAAGC.CC.AAGT.T.TT.GGTC.A.ACG.A.T.C.TCTGAC.T.C.TC.T.AATGTCCC.T.TCT.TCCTTC.CCTCCCCA.TTGTACCTT.TCACCTATCCCAACAATGG.TGGAAATCAGA.AATCCCGGTA.TTGCTTTAACGAAT.CAATC.AG.C.A.A.GGAAGT.GAGA.ACGAGAAG.GAG.A
JJ=   286  MV=                GATCTGTGT.TGTTGAGTTG.T.TG.CTGCTAGATTATGATTAGTAGATTGCTG.CTATAAAT.TCGGTTTACAAAAATTGTATGAAATGGCGT.AATTTTGGTTTTTGT.ATCTGATTATTGTT.CATTTAATT.CGGAC.AGTGATTGAATC.TC.TCTCCT.AATTTCAATGATACGTAAAC.CGA.TTGAGATAT.CATC.AACCCGGCTTTGTTATTATCGA.CTAATGGTT.GTA.CCGGTCGGTAA.AGTCCGGCTATTAAATTGCATTATTAAATTTAGGT.TCTTTAACGACATTTAGGGGGAA.GCAC.AT.GAATGCTGCAATA.AATGA.AAGAAG.CAATTGAATAA.AGAAAGAGAAGAGAGAA.GACC.GT.TGGAGAAGACGAGG.AA.GCAACCATG.TG.CT.TT.GGTTTCTACT.TGGTACAGCAT..TCCATGAGCTTTTTTCTTCTCTTTGACTAGTATATTTTATTG.TA.GAAA.A.TT.AAAT.G.GAG.G.A.A.AAAGCT.A.A.AC.T.TTCTTAAT.C.ACA.GATGCA.GATTGATT.CTCCATTTT.TCTCGGGAGAAAAGTTCCT.CGCCGGAGATG.GAGCATATGA.TGAAAGAAGGAAGG.TCTCT.TG.C.A.G.AGACGC.CGAC.TTACTCTG.TTG.C
JJ=   287  MV=                TTCGGTTGT.TGGATAGTAG.G.AA.AAACTGGAGTAAAAATTATTTTAATATA.CGAGTTTC.CATAAGATTATTACATAACCATGTGATAGT.TGTTACGTCTAACAA.AAGTAAACGAAAAA.ATAATAATT.ATCTT.TAATTTAGATTA.AA.AAAGAT.ACTAATAATGATCCAACATT.ACA.AAAACTAGT.GACA.TCATATAATTAGGTGACACGTC.AACTTATTT.TGT.CTTCTCCATTC.AAAATATCAGACTGCAAACAAGACTTACACACATA.AATGCATGCATTAATTAAAAAAG.AGAA.TC.AAACATATTTCAA.ACTAA.AACTGC.GTGCCGTTTCG.AGGTCAAAAAACGCCGC.CAAA.TT.GAAGAATAGAGCAC.GC.GTACGGCGT.GC.AA.TC.TAATCTATCA.TTCAATCAATC..GTATCTGAGAGAGGAGAGGGAAAACGAAACGATCAATCAAGT.CA.ATTC.C.TA.TCTA.T.CTG.T.A.T.ATGTTC.G.T.TC.A.CACACATA...TCC.CCTAGA.GAGAGAAT.AAAGTATGG.ACCTTTTTCTTTTTGTAGA.GTAGAGAGAGA.GAGGAAAAAG.TAAAGTAGCCGAGA.AAGAC.GC.T.C.A.CTGACT.GAAG.AAGAAAAG.ATC.A
JJ=   288  MV=                CGAAGTCGC.CATATAAAGA.C.AT.ATAGCTTATTAAATCACATGGGTCTCTG.AATGGGTA.TTGGTAGGTTGGTAGATGGAACAAAATCAG.TCATACAATCATTTT.CCCAAAAGATTGGC.CTCCATCAT.CAGTG.ATTCAGTGATTC.AT.GCACAC.ATACCAAAACCACTATATAG.TTT.TTTTTTTAT.TATT.ATTCAAATTACACAAATAAATA.AATAAACCT.TTT.TTATTAACCGG.TAAAATATTCCCATACCTGTTTCGTCAAAAAAAAT.AACCGGTAAAATACTAATAATTT.GTTC.TG.TTTTGTGTAAAAA.AGAAT.GTATGA.TTTTATTTTGA.TTATTTTTTTTGTTAAT.AAGA.CA.TTAAGACTATTGAA.AT.GATGTTGGA.AT.AT.GG.TCATGTGTTT.TTTGTGGAGGA..ATTATATAGTTGGTAGTAGTAGTACCATTACTCTCCTTCTCA.CC.TGTT.T.TC.TTCC.T.CTT.A.A.A.GTCTTC.T.C.TA.T.ATATTTTC.A.ATA.TAATCC.GTCTTTCT.TATACATAA.ACTTATTTTGTACGATCAC.ATAAAACTGTA.AACCCCCACA.CAGTTATTGGCCGT.CGGAT.TC.A.A.T.GGAAGG.ATTA.GCTATCAG.AGC.A
JJ=   289  MV=                TCTCGACCG.TCTAAGTATC.G.AA.TTCTTGAACGTGTCGTCTCACACAACAC.ACGTGTAG.TATTTTAATTAGCTGCAGTTTTTGTGTGGC.TTAGCCTATCTCGGA.GATCTAAACGTATT.ATTAAATCT.TTAAA.TACATTTTGACA.AA.AACAAT.TAATTACCAACAAATAAAGC.TCT.CTTATCTTT.TTCG.TGGTCAGAAATCGTCGAGTATC.AAAGACTTT.AAC.GTGGCTGCTTC.GAATAATCCACGTGTCACCTTAAGATTCGTTGATA.AAATAAATGATTTATTGACAAAA.ATAG.CA.TACACAAAAAGAT.TTATT.GCTGTA.AATGGATTTGT.GGCCAAGAATCGTCGCG.AATC.TC.GCACCTATAATATT.CT.CACATAAAG.AA.GG.GG.TAAGGCTATT.TTAGTAAAAGA..TACTAAAAGGGTAAAAACGTAATTTAGTCGGAGCCCTAATAG.CC.TCAC.A.AC.GTAT.C.TGG.G.C.T.GGACAC...T.AT.A.TAAACAAT.T.CCC.TCCACC.TTCTTCTC.TACAATATC.ACAAACTCGTTTGCTCTTT.TCATCATTACT.AAATCATAAG.CGGCTCTCAAGTTC.TTTAG.GG.T.T.T.CGAGTT.TTCT.CAATCTCC.TAC.C
JJ=   290  MV=                TGATTAAGG.TTTTTGGATC.C.GC.TGTAAGTGAAGTCTATTTGAAAAAAACG.GAAAACCA.CATTGATCTGTGGTGTATATGGGGTTATGT.TCTATTTGAAAGGAG.TCTTTTTCTCTTTG.TTGTTTTCA.TATTT.CATAAGATCAAG.CT.ATGCTT.CAAAGCAGAGGGATGGATTG.TTC.TTGTTTCAA.TTCT.GATCATTTTTTTTTGCTACACC.TAGGAAAGA.TGA.TTTGCTGTCTT.GCTAGGAGCACTTGTTTC.ATTATAACTGTCATGA.GTCGAGATGAAATCATGATAATC.TTCT.AA.TGTCAAGGATAAA.GTTAT.AAACTA.TTCTGCTGTAT.CAAATTTTTTCATTAGT.CATG.AT.AAATATGTGCCGTG.AT.TTACTCCAC.TC.CA.CT.TGTATATATA.TATATGTTAAC..CTTTTTTTATTAGTCATGATAAATCCTGCGCCGTGTTTAATG.GA.AAAA.T.AA.CGAC.A.CGC.A.A.A.CTATAT.C.A.CT.T.TTTATATT.T.ACT.TTTTCT.AACCCTAT.TCTTCATAT.CGTTCCAAAAGAATTTGAT.TACTGCAACAT.GAAATCACGG.CGACAGAATGTGTC.CGTGG.CT.C.G.A.CAAACC.ATCC.TTGGACGC.GAC.G
JJ=   291  MV=                AAAACTTTG.AACCGATGTG.A.GT.GATTACATGGAAGCGTTTAAAGCGTTGA.GGTATAGG.AAACATAAGTGGGTTGTGGTACCTAAGAAA.GATAAAGATGATAAA.GAAGTTT.TCTTCT.CTGCTGTGT.TAGAG.AAACCTCCAAGA.CC.CTTTAG.ATGATTGATCATTGCATAGT.CTC.TGTCTTTAC.TATT.ATCTTTGTAATCATATTCTTAA.AACAAAACA.GAA.TGTCAAAATAA.ACTGAGTTATATTTTAGTTATATGTTCCAATTTGC.TTGTATAAATTCAGACTAAGAAT.TTCA.CC.AAAAGTGTTATAT.GTTTG.ACATTT.ATGTTTGTAAT.CCATTGTGATCAATATG.ATAC.GA.CGTAGTAATGTAAC.TC.TCTGAGCGA.GA.AA.GA.GGGTTCTCCA.TTTTGTTGTTA..ACAACAAAAGCAATCTCCACTAGGTTCGGGATGAACGAACCA.AC.AGGC.T.CG.GACC.G.TGG.A.A.C.GCGCGG.T.A.TA.T.AAACAACT.T.TGC.CTCTTT.GTTCATCG.ATTCCGTTA.CATCGGCTCATTGGAGGAA.ATCGGAGAATG.GAGGAGGAGA.AGCTAGAAATCGTC.GGGCC.TT.T.G.G.AGGAGC.CGTT.GATGGGAA.ACA.T
JJ=   292  MV=                CGTACCAGA.GGAGAGCATT.T.TG.TTAGAATTTTCATTTTAATGTGTTTTGG.TGTTATCG.AATAGTTGTTACTGTAAGAAAAAAATGAAT.TTAGATTCACTTGCA.ATATATATACATTT.ATATATAAT.GGCGC.AACGATGCTAAG.GA.AAGAAG.ATTCTTCACCCACCTCCAAA.GTC.CTTTACAGT.GAGT.AGAGAAGCTTTTTACAAACTAT.GTTTATGTA.ATA.AACTCTTTAGA.ATGGTTAAAACATTGCAAATTTTTTGATAGGAATA.TAAATATATTCCTTAGTTTTTCA.CTAA.AG.ATAAAGTTAAAAA.GTGAACAAGCTA.AAGTTCACGAA.TATTGGTTTTCATGAAT.TAAT.AA.TACGTTGACAAAAA.AA.GAAAATATA.AA.CT.TA.CGTTTTCGCA.TTTGCAAATTG..CAATGATAATTGTTTTTTTTAATATACATTAACTTATCATAG.CA.AAGG.C.TC.CGTT.T.GTT.G.T.A.TGATGA.C.T.CT.A.TATATGTA.A.CTC.CATAGT.AACTCACT.GTCTCTTGA.TGTGACAATAAAAAGAAGA.GAGTACCTCTC.TGTCTTTGTT.ATATAAGAAAACAT.CAACT.TC.T.T.T.GCTCTC.TCAA.CGCAACGC.ACT.A
JJ=   293  MV=                ATCTCTTTC.CACCTTAGTT.A.TG.TTGCTGGAGATATGTTTGATGCTGATTA.TATTCTCC.ATCAAGTAACAAAATTGATACCACTAATTT.CAGATACATAATGAA.TTAATGATCCCATC.TTGTTGCAA.TAAAG.ACACAACTAGTC.TG.AAAAAA.GAAGAAAGAGGACAAGACAT.GTG.AACACATTA.CAGA.TCTGTTTAAATTTGTTTGTGCT.TATTAAACC.AAG.AAATTTAACTG.TTTTCTTTACTGTTCCAACAACTTTTCACCAGGAT.TATTACTCCTCCATGCAAAAACT.TGGG.AA.AAAAAAAACTAAT.AATGA.CATTGG.ATTCGATGTTT.CTCTTTTCCCATTGTAA.TAAT.AG.TAATTTTATAAACT.CA.GATCTCTGT.TT.TG.AC.TAGCGAGTCT.CCTACATGAAA..AAGCTTATCTTACACTTATTTCGCTAAGTGTCACTACCTCCA.AG.ATTC.T.AA.AACC.G.TAA.C.C.C.ACAAAT.C.T.CG.T.CTTTAAAG.A.CAC.CATTAA.AGCTCAAG.AATCTCTGT.GTGAGAGACTTCAAGAACT.TGGATCCGAGC.CATATCCAAG.AAGAAAAATGGCGG.GATTC.AC.C.A.T.GAGCTT.GAAC.TTGCTTCT.ACT.A
JJ=   294  MV=                GTAGCAATG.GTAGTGGACA.C.AT.ACACATACACACAAGAGCCAAGAGTTGA.CCCACTCA.TCAACATCATGGATCTAGACGGCTTAACGT.CCCTCTTCACACTTT.TTTCAACACATGTT.TTATTCCCT.CCCAA.TTTCTGGTACCT.AT.TAAAAT.AAAGAATAGTAAACAAATCA.TCA.AAACTAGCA.CGCA.AGCCACTTGTATTGGATTGACC.CCTCATGAA.TTC.TATTCTATTAA.TTAGAGATACGTGACGAAACTTACAAGTGACAACA.ATTTATCTAATTACTAATTAACA.ACTA.AT.TTTAAAAATGTTA.TGTGA.TTAGCA.AAATTTAAATG.TAGTTACGTTATCGTAA.TTCT.GG.ATCTATTACTATAA.AC.TAAATTATT.TT.TG.AC.GTATGATTAG.ATAATGTAATG..ATAATTGTAAAGTTTAGTTTGAAAAAAAACAAAATTGACCAG.AC.ACTA.G.AG.TAAA.G.CTT.A.T.G.AGCATT.G.A.TG.G.AATAAATG.A.TAC.AAAGCT.CTTTAACA.TTTGAGTAT.TCCATTCTCTCATTAACGG.ATTCTCTAAAG.TGCGCCAAGC.GTGCGCAAGAGCCA.TCATG.TC.C.T.A.CGCATC.TCTC.AGCGTCAA.GGA.C
JJ=   295  MV=                CTGACCAGC.CTTGTTGATG.T.GT.AACTGATTACTTTTATTTCTTATTAAAT.CTGCTTCA.ATAGGTTTATTTTGTCATCAACAAGTATAT.ACCTGTACACTAAAT.TCTATTAAATCATT.TTTATACTT.TGGCA.TCTTATTTCTGA.TT.TGCTAT.GAGTAAACAAGAGATTAGGG.TAA.TTCATGTAG.TTGC.CTTGGACCGAGAATCGGAATAT.GTTTAGTCT.CTT.CTCCACCATCA.TGACTTGAACATGAAACTTTTTATTTTTTGTCAAA.GCATGAAGTTTAAGATACAGTCT.CTTT.GG.AAGTCTCCTAAGT.GCATG.ACTACA.TATGTAACTAA.ATAGATTTTTTTCCTTA.AAAA.AA.CAAAATTGTCACGT.TT.TTCGTGATT.TT.AC.TA.TTCCATCGTA.AGTGGTTACTT..TTCTTAATCAGTGATGACAGCTAGAGTTGTGGTTCTCGTGAT.AA.GTTT.T.TG.TCCA.A.ACG.A.T.A.AAGATA.A.A.AG.C.ATATATAT.A.TAG.CACCAC.AACAACTA.TAAAGTTAA.ATAGCAATTCATAACAAGA.AGATTAGAGAC.TACAGAGACA.GAGAAGATGGGCAT.GGCAA.TG.A.A.G.TCAGTT.TCTA.ACTTCGCA.ATC.T
JJ=   296  MV=                TTTTAATCC.TCTTGAAATA.T.TG.GAATGGCTAAAGTTGCTAAAATTAATCA.ATTAGCTC.TTCAACTATAGAGTTTGATAAGACATGATC.GTCATCGACTAAGTT.GATCCATGACAACT.GGCCGACCA.AATAA.TATTTTAGCATT.GA.AAATTT.CTACTGTATATGTATTTTCA.AAA.TTACATTCA.ATGA.TAGGATAGTGACAAATATTAAT.CTGAAAATA.TAA.CATTGTCTATT.GTTTTATTTCTAAGTTGAATGTAATTTTGAAAATA.CATATACGTAGAAAATAATATTT.TAGC.CA.ATAAAAACTAAAA.AGCTC.TATATT.TATTCTTGTTC.TTTTTTTTCTTCTTCAC.CAAT.AT.ATATGTTTACCAGT.TT.AGCCATTCC.AT.AA.TA.TATTATTTTG.TTTAAAAAAAA..AAAAAAAATCAAATGGGGACCACCAAGGACGGTACATTCATT.TG.ATTT.T.AG.AGAA.T.GGT.T.C.A.AATGAC.G.G.AT.A.TATTAGCG.T.GAC.ATTTTG.ATAAACTG.AAAAAATAA.TAAGTGAAGCAGAATCAAA.GTTGCCACTTA.GTCCGGAAGA.CTGTGATTGTGATT.TTGAA.TG.AAC.T.CATGGA.ACAA.GTTTCCTC.TGT.A
JJ=   297  MV=                AATTTTTCT.CACTTGGTTT.C.TT.TGCACGATTCCTTTCATAACAAGACTGA.CTGAATAG.TATCTGAACACTAATGACATATACAACAGA.TCTCAATATCTCATC.CTTTCCACCAATAT.TAAGCTAGG.CAAAC.TTTAACCATGAA.GA.TAACTT.GCACTTAATCTTCTTAGATG.TCT.AACAAATAC.TTTA.ATCTTCTTTTCCTGTACTCTAT.ATTGCTAAA.ATG.TATATTTAAGT.TCTCTCATAAATACCATATCTTACCAAAAATAGAA.AAAGAAACTCTTTTTAACATGAA.CTCT.TT.TACAGGCCTGTCT.ATTCG.TAACTC.TATTTGGGCCG.GCATGATAATTTTCCAT.ACCC.AA.AACACGCCATCGTT.CA.GTGGAAACT.TA.GT.AA.CACTACGTGG.TGGGTTTCAAC..AATAAAAGCAGCACGCAGTTACCTACAGAAACACTAAAACAA.CA.CATT.T.CG.TCTC.T.ATC.A.T.T.CTTTTT.C.T.TC.T.ACAAAGTT.G.CAG.AGACTG.TTGGATAA.GGTCTCGAG.GCTGCAACTGCGAACAAAG.TACCCACAAAA.AAATGTCATT.TCATCATCTATGTT.CCTCT.CC.C.T.C.GTCTCT.TCTA.CATGACCC.TCT.T
JJ=   298  MV=                CCTCTCTGC.AATTATGAAA.C.AT.TTGTAGACCTTGCTTGTCCTCAGATTCC.TTGTACAA.GAGAGACTGCAAATAGCTGTATAAAAACAA.CAGGTCATAAAAGCA.TCATCACACAAAGC.GTAGATTGC.TCTTT.ACATTTGTTTTA.AT.GTGAGA.GTATACAAACTTTGATACGT.ATA.TCATTAATT.ATGA.AATTCCGGGCTTTTGCCACATA.ATCTCCCCA.TAA.CATGATCCATA.TTCCATACTATGGATCTTTGATAAAAAAAAAAAGT.GATATCTGAATTTGTTTTTAATA.GATA.AC.TAAGTACACAGCT.GATAT.TTTGCA.AAATATAATTA.CAAGGTCCCAAACATTC.ACCC.AA.ATTTACAAAATAGT.AT.TTGGACAGC.TT.TG.AG.TTGAGTTGAG.TAATAAAGTTT..TGTTTCACCTTACTGTATTTTCTTTATAATTTTCTAAAACAT.GT.TCTA.A.AA.ATTC.A.AAT.T.G.A.TTACGA.T.G.AT.A.TATAAATA.A.GAA.GCAAAG.AATCATCG.CTTTCTAATTCGTGTGGATACGTGTGGGA.ATTTTCTGAAA.GCGTCAGACT.CGCTGAGACCTAAC.TATGG.AG.A.A.C.ACACGG.CCAA.ACGAAGAA.GAA.G
JJ=   299  MV=                GAAGAATAA.GTCGTTTCCT.T.AT.GATAACAGAAAATAAAAGAGAGTAAATT.AACTCTTC.TGGACAGTTCTGCTTCTTTAGGTCATTTTC.ACTCTGTATAAATAT.CTAAGCATTAGCAC.ACATTCTTT.ATTTT.TTACTGAAACATATT.TATATG.TATTTGGTAATTTAATCTAC.TGA.TTTTTCATA.TAAA.TTGTTGTTAGTTACCGTATTAC.TGTCAAAAT.GTA.GCCCAAAATGT.AAGTGTCAAGGTGCTTTGAGTTGTGTGATGACAAG.TTTGACATAACATTTGGTTTCTC.CTAT.TA.TTGTGAAGAAATG.AAATT.ATCTTA.TGGTGATACTT.GCATTAATATTACTAAT.CAAA.CC.ATTTGACTTCTTTT.CA.AAAGTCTTT.GT.AT.AT.AAGTGTGGAC.ACACATTTTAT..ATCATAAATAAATACATAGTCTTGTCGACATGTCTATAAGTTAGA.TTTA.A.AA.AGCA.A.ATG.A.T.T.TGGTCT.A.T.AT.A.ACACACAC.A.TCA.CGAGTC.TTTAGAAT.TTTGTGGTG.AATGAGAGAGTCAACTTTA.ATGGAGAAAGT.CACAAGGAGA.ACTATCTCCTCCTT.CATCT.TC.T.T.T.ATCGTC.TCTT.CTACCATT.CTT.T
JJ=   300  MV=                TTCTCGCCG.TGGAGATTCT.A.TA.CCTAGAAAATGGAGACGATTTTCAAATC.TCTGTAAA.AATTCTGGTTTCTTCTTGACGGAAGAAGAC.GACGACTCCAATATT.TCGGTTAGTACTGA.ACCGGAAAG.TTTGA.CTGGTGCAACCA.AT.TTAATG.TACCGTACGTAACGCACCAA.TCG.GATTTTGTA.TTCA.ATGGGCCTTATCTGTGAGCCCA.TTAATTGAT.GTG.ACGGCCTAAAC.TAAATCCGAACGGTTTATTTCAGCGATCCGCGACG.GTTTGTATTCAGCCAATAGCAAT.CAAT.TA.TGTAGCAGTGGTG.ATCCT.CGTCAA.ACCAGTAAAGC.TAGATCTGGACCGTTGA.ATTG.GT.GCAAGAAAGCACAT.GT.TGTGATATT.TT.TA.CC.CGTACGATTA.GAAAACTTGAG..AAACACATTGATAATCGATAAAAACCGTCCGATCATATAAAT.CC.GCTT.T.AC.CATC.G.TTG.C.C.T.ATAAAT.T.A.AT.A.TCAATAGC.C.GTA.CAC.GC.GTGAAGAC.TGACAATAT.TATCTTTTTCGAATTCGGA.GCTCAAGTTTG.AAATTCGGAG.AAGCTAGAGAGTTT.TCTGA.GG.T.A.C.GATTCT.TCGA.TCCTCTTT.GAT.T
JJ=   301  MV=                TTCCTGGAA.AATAATCTGC.A.TC.AATTCAATCCTATCCCAAAGACTTCATA.TACGACAT.ATGTGACGAGTAGCTAGTGTTCACCATAAT.CTAAAGTTAGACATG.TGTGTAATGTGATG.CTACATCAA.CATGC.ACACTTATTAAG.AT.AGTGCA.AATGCTACCATTAACTATAC.ATA.AACAAATCG.AACC.AATACAAAAAACGAAACGTAAT.GCCCCGCCT.TTT.TTAAGAAAAGT.GGTCCAACACTGAACGATTCTCTTCACTCTTGACC.CCAACCATTTTCATTTGCCAAAT.GCGT.GG.CTCTCTAAAAGCC.CCACA.TATTAT.TATACATTTTT.AAAAAATTAATTAATTT.ATTA.AT.ACTATAAAACCGAT.TC.CGATTTTCT.TG.TT.AA.AATTCGATAT.GTTTTTTTTCA..CGAGAATAAAATTTGGTTTAAAATTCCAAAATTCTCTCAAAT.CT.TTAA.T.AT.ATAT.T.TTC.C.A.A.TAACAA.A.A.GA.T.ATATATCT.C.CTC.AAATTT.TCTAGGGA.ATACAGTAT.TTGTGTGTTTGAGACAGAT.TTTTGCAGATT.CTCTCGTTCT.GCATTCTCTGTTCT.TCTTC.TG.A.T.G.TATCCA.TCAA.TCGAAGAC.GAT.G
JJ=   302  MV=                ATGATCTTC.TATATACAAT.C.AT.GGTTGACAAATGTGGGTCACCGTGCAAG.AAAGTCTA.TAATCTTTTGCTTTGAAACTGCTACCACCG.TGCCACGACACTTGG.ATCAAAGTTACAAA.GCAGTTTCT.TAAAA.TCTATGAAGATA.AG.TTTGTT.TTTCTTTCTCTTACAGATTC.TAA.AAATGAAAA.TGTC.TAATAAATCCAAAAAATATTCA.ATATGCAAT.ATA.AATAATAAAGG.GGAGTTACACAATTGATATAAATGCAAAAGGACAA.CCAATTCAATAATAGTAATGCAA.GATA.AG.TTATCAAGACATG.TGTAA.CAAAGA.GAGAAGGACAA.AAAGAAATTTGTAAACA.AAAG.TG.GTCATGCTTTACTT.GC.CAACAAAAA.TA.AA.TA.GTACTACATT.ATTAAGTTGCT..TGGACCAAAGATACCATTACATCAGCGCATTTTTCTCTCTAA.TA.ATTG.T.TG.AAAT.T.GTT.A.A.A.CATATA.T.T.AG.T.TCCTGAGT.T.TCT.TCTTCT.TTCATTTT.CTTTAAATC.AATTCTAGTCTTTTGGTTC.CAAGACTTATA.GGCTAAATAA.TGGTGCTTCTACTT.GTGAT.TG.T.G.G.GATTAA.TAAG.CTATTATG.TCT.A
JJ=   303  MV=                CAAGTCCAT.AAACAAGTTA.C.CC.ACTGGTGAAAGTGAAAACCCATATCTTA.CAAATGTC.CCGTAAAATCATTGCTTTCTGATAAGACCT.CAGATTCAATATTTT.ATACAGGTTCAAAG.TGTATAGTC.TGTCT.ATATAACGTATG.AA.TAGATA.TCAAAACTAGTGACTAAAAT.ATT.CAAAAAAAT.CTCT.GTTTCACCAAAACAAGAAAAAA.AAAAAGTAA.AAA.AGAAGTTGTGA.ATTTTCATTGATATACAGTGAGTGTTTTCTTTCTT.TTGCTGTATGTTTTGGACGTTTG.TGAG.TA.AGCACTTATTATT.ATTTT.CCAAGT.CCTAATTATAT.TTCATCACTGCCATGTT.CTTT.AC.CGATATAATTACAT.CA.TCGTCACAT.GC.AC.TT.ACATAATTAT.CCTTTTTTAAT..AAATAAAATAAAACTACAAAACCTAATCTTCTCATTAATCAC.AA.AAGC.A.AA.AGAT.T.TAA.G.T.A.AACACA.C.T.AT.A.AAGACAGA.A.CTA.AACAAA.AGCTATGG.ATTTGTCTT.CCAAACCACAACAACAACT.TCTAAACTCTC.TTCCCATCGC.CGGAGAACTAACTG.TCACC.GG.A.G.A.AATGGG.TGTT.TGTTACAA.AGA.G
JJ=   304  MV=                TGTTTGAAA.ATTTTTAATC.A.CT.GTTGTGAAGATTTTTATAATCCTAGACC.ATCGATAT.TACGAGTTACAACTTCTTCTACATAAGTTA.CAATTAAGATCACTC.TGGAGTCAAAGACT.AATTAAATT.TTAGT.TACATAATTAAG.AA.AAGTTT.TTTTTTTTTTCACAATTAAG.AAA.AGGTTAAGA.TGTG.CGAACAATCAAATTTGGTTTGT.GCACCACGT.GGA.ATCTTCCTGGA.TGACAACAATGTATCATTAATGCATAAAAATAACA.AAAAAAAATAGAAAAAAATAGAA.AGGG.TA.TTAAAGGAAAGAA.TAGTC.AACCCA.AGAAGGCAAGA.ATCGTCAAGTCACGTGA.AAAC.GA.ACGTCGATTCTGAC.TC.GACGACAAT.CC.GG.CC.TCATATATAA.ATAGACAGATG..ATACTACATAATCCATAATCCATAGATCTCTTATTAAATAAC.AG.TGCT.G.AC.CAAG.C.TCT.T.A.C.AAAGCA.A.A.CC.A.ATCTAGAA.C.ACC.AAAGTT.AATGGAGA.GCTCAAACA.GGAGCAGCAACAACCAATC.ACAAGATGACA.AGCAAGCTCG.TTTCCGGGGAGTTC.GAAGA.AG.G.C.C.TTGGGG.AAAG.TTTGCAGC.AGA.G
JJ=   305  MV=                ATTCGAGAC.CTAATAAAGC.C.TT.AACTTTGTTGCTTTAATATGATAAAAAT.TTAATTTC.CAAAGACTAATCAAAAAGCCAAAAAAGGTT.TCTATTTAAGCTCCA.TTAATAATCAATGG.ATTTACCAT.AAAAA.TGAACTAATTGT.AA.GCAAAG.GAAATAAATAAAAGCTAGCT.TTT.GGATTAATT.GTAT.GGTTTAAAACTGTTAATAACGA.CACGTGTCA.CAA.TTAACCCCACA.TGAGGCGGTGCTAAATACTCTGATCCTAAAATCCA.AAACTTCACGTCCGTTGGATCTT.CTCT.CA.CCAAGTTTTGAAA.CCGTC.CGATCT.AATCAACCTTT.CGGATATTCGATGTACA.CAGT.AC.TTACCGTGTGCACA.TC.CCGCAGATG.AT.AA.AC.ATTTTAGAAG.TCTGGTCTAAT..TAACAAACCAGCGTCTTAGCAAATAAGCTAAAGAAAAAAAAA.AG.TATA.T.AC.ATAC.A.CAC.A.C.A.TAGTAT.A.T.AT.A.TATATATT.A.TGT.GTGGAT.TTCTTCTT.TCTGGAGAT.TAAAATTTTCCAGAGATAA.AACCCTAGAGA.GATTCTCATC.TTCTTTTCTTCAAT.CTCTC.TG.A.G.A.ATTTCT.AGGT.TTTCGTTA.CCG.A
JJ=   306  MV=                TTGGGTCAA.TAAAAGCTAA.A.AT.TATTACTTATTTATTCCCTTTGGTAACA.CATAAAGT.CAAAAATCTCACATGTGAGTGGTGTGTGAG.TCTGTATTAGCATAC.ACATATATGTGTGT.GCATATATT.AAGTT.ATCAAGGAGAAC.AG.GGATGT.GATCATAATACAATTACATG.AAA.ATCCCCAAG.CAGA.TAATATTTTTTTACTTGAAACA.AAAAAAAAA.CTT.TTTGACTTGTT.ATATTATGATCATGATTATGTTGGATGGTATCTTG.GATTTGGTGATTGAATTTATAAC.ATCA.AG.GAAAATTAACATT.ATAAT.AATGAT.CATTTTGAATT.TGGCCCATCCCTCCTCC.ATGA.TC.AAATTGAATATCAT.TT.CTTTAATTA.GT.AA.AC.CTTCAAATCA.TTCCATTAAAA..GCCTCTTTTGCACCAGCCATCACATGCATCCTCTCTATTTGT.CT.ATCT.C.CC.TCTT.C.CAT.C.T.C.ACATAC.T.T.AT.A.TATTTCAT.G.CAT.GTCATG.TGTATATA.TTTCATGAG.TTTTGTCTAGTTCATAGAA.CTGATGAACTG.ATTTAGAGAG.AGAGAGATATATAG.GGAAA.TT.T.A.G.AGAGTG.GTTT.GTGTGCTT.TGA.G
JJ=   307  MV=                ATTCTTTGT.GGCACCAATG.A.CC.AATTACGTCTCTCCTCTTTGGCCGCGCC.CACTCAAT.TCTTATAATTTATCTATTTGCACCCTCTTT.CTCTAAAAAGTTACA.ATTTGACCCCTATA.GTTTCACTT.TCACT.TATTCTTATAAT.TT.ATCTAT.TTGCACCTTTTTCCTCTAAA.CGT.TACAATTTG.ACCC.CTATATTTTCACTTTTATTCAT.ACAAGCCCA.TTT.TGTTTTTCTCT.CTGCTTTCATGCTCGCAGACAACAATCCTCGTCAC.TGCCATGTCTCAAATTCAGAGCT.TTGA.GA.GATCAATTATTTA.CCGGT.GAGGCT.AATGATGAAGG.CTGTTGAAAAAATCTCT.GCAA.AA.TACTTT.TCTTCCA.TG.TAAAGCTTC.TA.AC.TT.TTTCTCTCTC.TCTCTCTCTCT..CTCCTCTGTTGTTTCTGTAGAGAGGAATAGAAGATGATGGGC.CC.ATTT.T.CC.AACT.G.TGA.T.T.G.TTCTCT.T.T.AT.A.TTTCTTTC.T.CCT.GTGGAG.GCTAGCAA.AGGCCACGA.CGTTGTGGTTGTCAAATTG.GCATAAAGTTT.TCCACTTTTT.TACTCTGATTTTTT.CTCCC.AT.T.T.C.TCTCTC.ACTT.TTTCTTTG.CCT.T
JJ=   308  MV=                TGCCCAATT.CACCTCTGGT.G.AA.TATTTTTTGTGAATCTTTTGCCTATGAA.ATGAATAA.AAATATGTTACATAACGAAGCTTTTCTATT.AACGAAGCTCTTACC.TCTGCACCAGTGTT.TTTTGTAAG.ATTGA.AATTTGTAAAAT.AA.ATGTTG.AGAATTTTAAACAAAATTTT.GAT.CGCGAGATT.GTTT.GTTTACTTGGCGTTTAAAGCGA.CGGCGACAA.AGC.TTTGGCAACTT.TGTAATTTTGGTGACTCGTGTTAGGGTATTTTGGT.AAATTCCAAAATAAATAACAAAC.GGCT.AT.ATTGTGTAGCCTG.TATAA.AAAATC.TTCTTCAAGTC.AAATCCATAAAATCGAT.TCAC.AG.GAAAAAAGCTTTGG.AC.TTTATTTTT.GT.TT.TT.CCCGTGTGTT.GTCAGATCATC..AACGTCGCATCAACAGCGCAATGAAGAAATTTGAAAAATTGA.GA.ACAG.T.TC.CTTC.T.TCT.C.A.C.TGGGTA.C.T.TG.C.TTATTTGT.A.TGA.GAACCC.TAAAGAGA.CAACTGTTT.TTCTCGTTGGGAAAAATGA.TGACCACCACT.ATGGATTATA.ACAGCAGCGATCAA.GGTTT.TT.C.G.T.GGTCAG.AAAT.TGCTCTTC.TGG.G
JJ=   309  MV=                TAGTGTTGA.AATTTTTTCT.G.TC.TAAGTTCGGGTTAGATGTTAAGTGCGAG.ACTGAGCT.CGGCTTTATAAATAAAAGTATTCGGCGTGTACTGGGCGCGAGACGT.CTCTCGGCTTATGC.CCAGTAGGC.CTATG.TATAATTTAAAG.AG.GGAGTT.CTGGGCTCTGTATAAAAAAT.AAG.TGAGGCGGA.CTCA.GCATATTAGTTGGGGAGCGAGA.TGCTGGGCT.CAA.CTTACTCCCCG.TAGAGCATCTGTTCGGCAGATCGCGAAATACAGGG.TTCGGCTTATATTTCTGTCCGAA.CCAG.AG.CTTAAGTGCGAGA.AAACT.AATAGT.CTATAGAATTA.AATTAATAGTCTATAGA.ATGG.AG.TAAACCGAGAAATG.AG.AGAGAGTTC.TC.CT.TG.AACCAAGGAT.AATCAATAATTGATTCCCGGTTTGTTCATAAAATTAGATTCGTAGCACCCAAACC.GA.TTAT.A.TT.CGCA.A.AAT.T.A.A.AATCCG.A.T.CA.A.CATAAACC.G.GTC.GGGCAA.TTCCAATT.TTGATGCTC.CGTGTATTGATCTGCGACT.GCGAGATCCAT.CTTCTTCTTC.TTCTCCTTCTTCTT.CTTCT.TC.T.T.C.TTCTTC.CAAC.AAATGTTC.CTA.T
JJ=   310  MV=                GATCTCTGA.AGAAAATATT.T.AC.TACAACGGTTAGATTGATATTAGTGAAA.TGGAAATA.GGATCTAATTTATATTTTTCTATACTAATA.AACTATAAACAATTA.TTTATAAAAAATAG.TGCAGACAA.CCAAG.ATTTTTTTGCTG.ACCTTAATT.AAAATATTAGTAAAATATGT.AGA.ATTTTTTTT.TTAC.AACGGTTAGATTGATATTGGTA.AATGAAAAT.CAG.ATCTAAATTAG.ATTTCCTCTCTGATATCAATCATAAAATGGATTTT.ATTACACGTGATCAGGAAAAAAA.AAAG.AA.GATTTTTATTACA.ATTAC.TGAAAA.ATGCCAACGGT.TAGATTAATTAATATCA.TCAT.CA.TATAATGAAGAAAA.GA.TACTCTAAA.GA.AA.AA.GGAAATAAAA.CCCACAGCTCA..ATTTGTCTCTCTTGGTTTAGTAAAATCAATATCAAATATTAT.AT.GGAA.A.TA.CTAT.A.ATT.T.C.A.CAATTC.T.A.TA.T.AACCCTGA.A.CCG.TGTGTT.AGTTACAC.TATTATTCT.AAGAGTTTATTTTCTAGGT.TTCTCTCTGAT.AAGAAACTAG.GTATCTTCTTCTTC.TTTTT.CT.G.T.G.GGTAAA.CAAC.AACAATGG.ATT.C
JJ=   311  MV=                TTCAATGTG.TTCTTCTTCC.T.CA.CAGGAAAATATTATTACTTGCCAAATGC.TTCGGATG.CTGTAATCTCGGCCACCACTAGGGATGCAC.TATCTGATCTGAAGA.ATTCTTGACCTCAT.TTTGTCTGC.AATAC.CTTGATTCTGGA.TC.AAAGTG.TATATTCTAATTGTGCAACA.CAT.CAGTCACTA.AACA.TGAAATTATAAGAAATGAAATT.TTGTTTTAA.CAT.ACTCTTAAAAT.GAATTTCCGATTTTATTCCGTTGGTCGGTAATTGA.CGACTGATATGATGATGCATTAG.TGAC.AG.ATCACTGTTTGTA.TTAAG.AAGAAG.ACGATGAAGCT.GCAATATTCACAATTGA.TACA.AG.AATTAAGATAGTCG.GT.ATAATCCCG.GT.TT.GC.AGTAAACCCT.ACTCTAATGTC..TAAACCACATCACAACATCAAATAGATGGTTCGGTGGTTTAG.TT.ACGG.C.AG.ATAC.A.CCG.G.C.C.TGAACC.G.A.AT.A.AAAGAAAA.C.TGG.ACTTGG.CTCCTGGA.GAAGAGAAG.ACTGTACAGCTTTCTGAAT.TCCGAAAGAAA.TGAAATCTCT.CTGCTTCATTTCTA.CAGCT.CC.A.T.T.GATTCG.TTCG.CCTCCATT.TCT.C
JJ=   312  MV=                GATCTTTTA.GTATTATGTA.T.TT.ACTCTTTCATAATGTACTCTAGATTTTA.ATTTTATA.AAAATACTATAGAAAGAAAGTAAATCATTT.TCTTATAATTAAACA.AGAAGTTATCATAC.ATAAATGTA.ATTAG.ATTTTTATATCC.TA.GAACAA.CAAAATGTTGATATAAATAT.ACA.CCATAGATT.GTAC.ATAAACTTTAATATTATTCATG.CACTTATTA.ACT.ATTTTCTATGG.TTTCAAACAAAACTAGTCTATTTCAACAATCTCTT.ATCCTAGCATGCAAGATTTTTTT.TAAA.AA.AATCAAAAATAAA.TATGT.ATAAAT.TTAAAATTAAC.TTTAAATCTAAGTGATC.ATTT.TA.TTTCAGTATATTTA.TT.TATATATTT.TC.AG.TT.ATGAGAAATC.TGTCTCCCAAA..TTACAGTTATTTTATTTAGCTTTCCCTGAGAAATGGTTAATG.AG.CAAA.T.AA.ATAA.T.GTA.T.A.G.ATACAT.A.T.AA.A.GACATAAT.A.AGT.ATATGT.AAAGGAGG.CATCACCGT.CGTCGTCCTCCTAACATGC.TCCATCTCCTT.CTTCTCTCCG.ACGAAGAACATTCC.ACCAC.CA.A.T.A.GCATGC.CCCC.TTCCTCCT.CCG.C
JJ=   313  MV=                CTCTAGATA.TACTTACATA.G.GT.GTTTAACTGGCGAACAAAGCTGGAGAAA.TTGTTGTG.TTTGAAGTATTTAGGTAGAAGATCACGAGA.AAACTCCGGTGGATC.CCAAACAATGAAGC.TATTGTTCG.TCGGA.CTCCATGAGACA.AT.CGCGTC.CGTCGCCGGATCTTCCACCA.TGT.CATACGTCT.TGCT.AAGGAAAGGGGGCGGTAAAGAG.TTCGCATTA.AGT.AAAGTCGCTGG.ATGCGGATTCCGCGGTGGTGGCGCCGTCACAGCCT.CGCCGATATTCGTTCCTCCGCCG.GTAA.CA.CCGTCCATTTTCG.TACGG.ATAAAG.AAAGAGAAGTA.TTTGAAATTTACAAACA.TACC.CT.TTTATTTCTCTGTG.AC.TCAGATATA.AA.CG.CGATATCATAAAG.ATGGGCTTTTA..TTTTTCTTTTTAGTTTGTGTGTGGGCCAAAAAGATCAACTTT.AT.TAAT.A.AC.TGGG.C.CTG.C.T.A.AAACAA.A.T.AT.AATAATAATC.A.ATT.TAATTG.CTATATTG.TCGGCATAC.ATTTTCTGGCGGGAAAGCA.GAGGAAGGAGA.GTGAGAGAGA.GAGAGAGAAATGAG.TTCGT.CC.T.C.G.TCGCCG.GCGA.TTGAACCA.GAC.A
JJ=   314  MV=                CACCGGAAC.GGCCACAAAT.T.AG.TTTTAATATATCTTGACTTTTTGTTTTC.CCCAATTT.ATGTAGCAAAAAAGAGAAAATAAAAATTTC.TTTAACCACCATCAT.ATTATTGCAAGTCA.TGTGAAAAC.CAGTC.TCTCGTCACTTG.TA.CATTAT.CAAGAAAATAGCTATTAAAA.TCC.ATTTGTTCT.CTTT.ATGTTATGAATTATTGAGTTCA.CAAAAAAAA.ATA.AAAAAAATAAA.TACAAAATGTAACTTTGTAAATATATTTATTTTTA.CTATCTAAATTACTATTGCTATG.TTTT.CA.GAAAAAATATTGT.GATAA.CTAAAT.AAATTATACAC.ACATACACTGATACACA.TAGA.CA.ATATATAGACAGAC.AC.ACAATTAAA.AC.AC.AC.GTATTGAATT.ATAATTTGCTT..CGTCGGGCTAACTAGTCTCGTGTCTATGCGTTGCACATAGTA.TA.CGTA.T.AT.GCAT.A.CAA.T.T.A.TATATA.G.A.TA.G.TACACTAA.C.ACC.TAAACT.CTCTTTCA.TATTCAATA.ATTCTAATTTTGAACCCAA.AAAGACAAAAA.ACAATGTCGG.ACAGGGTCCATGAA.AGGAG.CA.T.G.G.GAATGG.AGGA.AGAAGGCT.CTA.C
JJ=   315  MV=                TAAAAAGTA.ACACTTTAAC.A.GA.AATAAGCAAACATCATATAAAAGAGCTA.GAACATAG.AAAATTAATCAATAATGAAGGAGAAGGAAG.GTACGTGGAATTATA.ATTTAATTAGGAAG.CACTACTAA.TCCAC.TTCCCGATGATA.TG.TACTGA.TCCTGGTCGTGGTTTAACAG.CTA.GGTTTGGTC.AACC.AAGCCAATGTAATAAGGTTTGA.TTTGATTAT.TTT.TGTTGATTTTT.GATTTGATTTGATACCTAACTGAATCCAAAGTTTA.GTAGTTTACCATCCATGAGGTTA.CTTG.GA.TTAAACATAATGT.TGACT.GTAAAC.CGGTCCGGTTC.ATGAAAGAAAGACTTGA.TACG.TT.AAAACCGGAGTCAC.CC.TGTATCGGT.CA.GA.AG.GACCCGGAAA.TCAAATGGTTT..TGAATGTGACCCGAAACAACCCAAACCCGACCCGGTCCGAAT.TT.GTGA.G.GA.ATAG.G.TGT.G.T.A.ATTTGT.A.A.AA.A.GGCGCTCC.C.AAT.TTTCTT.CTCCACTA.CGAAAACGG.AGACTGAGAGCAGCAGCGA.CGAGCTTCATC.GGCCGTCGTC.TCCGACCTCACTCG.CGATC.TC.C.G.A.TTACAA.AAAT.TAGATCCT.CGA.T
JJ=   316  MV=                TAAGAAATA.CCATTCGTAT.C.AT.ATACATAAGTTGACTAAGGAAGAGAGCT.AGATGATG.ATGTTCATTCATTTTGGCCGGGACATACTT.TGTGGGTCAGATCAT.TTTTCCGATCAAAG.AGAACGTAT.AAATT.ACTTAATATCGT.CA.CTGAAA.ACGAACCATCAATAATAATA.CGA.TTCAGACAA.CAAC.ACAAAAGAAAACGATATTAAGT.AAAAAAAAA.ATT.TCATCAATCTC.AGCTTATGCCTCATAGGTTGGTGCTGGACCATGGA.TCAAAAACAAACACACTAAATTG.TAAT.GT.TTTCTAGTGGATC.TCTCC.TTAAAC.AACTAGACAAA.ACTACTTATTTGTATAT.ATAT.TT.TTAACTATTAAAAT.CC.ACTTTTTAT.GT.AA.CA.AACAAGTCAT.AAATATACATA..TGTCAAATGGAATAAAGTAATTCTAATCAGTTAAAAAGTGAA.TT.CTTC.A.TT.ACAA.T.TCA.C.A.C.TTATGT.A.A.TG.C.ATTTACAT.G.CAT.TTGTAT.CTTCTTTG.ACCCCAAGC.TCACAAACTCTGTTCACTT.CCACTTTCACA.AATAACAGAG.TTTCAGAAAATAGA.GAGAA.AG.A.G.A.GATGGA.AACG.GAATTGAC.GCA.A
JJ=   317  MV=                TTGAGTCTA.GCTACCACCA.A.CA.AAGCTATCCAGCCGCCTTGACTCTGCAA.ATTCTCCT.TCATTAACTTGTTTGATGCATTCTCATACT.GTATCTCTGCATTTT.CCCACATGGGTGTG.TAAAAGTGA.TTATT.TTCCTCTTACAA.GC.TTGAAT.CCGTTGTAAGCTCGCCAGTT.CTT.GACCTCAAG.CGTA.ATTAGTTTAGTGCGTTTGCTGA.TTTATGATT.TTG.GTCAAATGTTT.GAATCAGGCTTTTGTTTTAAAGAAAAAAGTTCTTT.TTGTTTATCAGTTGAAATTACAG.GGTT.AT.GCTGGAATCTTCT.GGGAA.AGTTAG.TCCGGGAAAAG.TTTATGGTCCACCAACA.TTTT.GT.TGTCAAGAGTAAAT.TT.GACTCGGTC.TT.TC.TG.GAAAACGTGT.TCCTGATTGAC..TTTGGTGCCATCTGTTAAAAAGAAAAATCAAATGGGTTTCTT.TG.TCCT.T.AA.GCTA.C.CAA.C.G.G.ACTAAG.T.C.AT.A.TAGAGATA.C.AAC.ATCAAA.TGTCCATA.TCCTTAAAT.CATTTGCAAACTTTCATCT.CCTAAGTTTTC.TAATCTCCTT.TTCAGGCAATAAGG.ATGGA.AC.T.G.A.GGGCAG.ATCT.TAGGTCAA.TTC.T
JJ=   318  MV=                TCAGTAAAG.CATTTTCTAT.G.AT.ACAAAAGTATAAGAGATGTGTATCCAGT.TGCAAAAC.TTATACTATGAATTGACTATACTATTTTGA.TAATTTCTATAACCA.TAACGGCTGCATGA.ACTATATAC.TTAAA.ACTATGACTACG.AT.AGTCGC.AATAAATGTATCGTACTATC.CTT.CGAACTCTT.ATAC.GATTTAAAACCTTAGCATATCA.AACATTTAA.ATT.TCTAGATAGTG.ATATCAAAATCCTACAGCCGCAATTTTTCCAGAAA.AAGGTGATAATTTTTTTTTTTTA.TCAG.CA.TATTGCTTCGATG.CAAAA.TACGTG.GAATCTATGCA.AACAAATTTGTTTCTTC.TGTA.TA.GTTGCTTATTGAGT.TG.AGTGGTTGT.CA.GT.CA.CCAACCCTCT.TCAGATCTCAA..AGCCACAATAAAATACGTTAAATTAATAATTACCAACCTCAA.AA.CTAT.A.AT.CTAT.A.TAT.A.T.A.TATATA.T.A.TA.A.TCAGCATT.T.TCT.TCAGTG.TCTCTCTA.CTCTCTCTC.AGATTTGCATTTGTTTTTT.TTTGGTTTGGT.TATGGAGCGT.GCAAGGAGACTTGC.TTACA.GA.G.G.G.ATCGTG.AAAC.GTCTCGTC.AAC.G
JJ=   319  MV=                AGACATATA.TTTATGTGTT.A.TG.AAACGCCTATCATGAATTAGCTCTACTA.AATCTAGC.AACCTTTCAAATTTGCAGTATTGCAGGTGT.CTCTGTGTCTTTAAA.ATAGTTGCCTTATG.ATTTCTTCG.GTTTC.AAGATGATCAAA.TA.GTTATA.GATTTCATGCTCACACATGC.TCA.TTAGATGTG.TACA.TACTTTACTTACCCAAATCTAT.TTTCTCGCA.AAG.ATTTTGATGGT.AAAGCTGATTTGGTTCTATTGAACTAAATCAAACG.AGTTTCAGACTGAGTGATTCTAA.TCCG.GC.CCATTAGCCCCTA.AACAG.ACCCAC.TAATTACGCAG.CTTTTAATAGAGTAATT.ACAC.CT.AGTTTACCCACTAA.AC.CACTAAGCA.CT.AA.TT.ATCTCACAAT.CTAATGAGCTT..CCCTCGTAATTACTTGGGCTTTCACTCTACCATTTATTTGTA.AC.AGTC.A.AG.TCTCTA.CTG.T.C.T.CTATAT.A.A.AC.T.CTCTAAAG.T.TAA.CACACA.ATTCTCAT.CACAAACAA.ATCAACCAAAGCAACTTCT.ACTCTTTCTTC.TTTCGACCTT.ATCAATCTGTTGAG.AAATG.GC.T.T.C.CAAATC.TAGT.TTCATGGC.TAC.C
JJ=   320  MV=                TTCAACATT.ATGATTTCGA.C.CA.ATTTTAGCAACAAGAAACAATTACGTTT.ACATTCTC.ATGATGCATCTAAAAGTAGTGAAAATGTCA.GACTGCTTGTAGTAT.AAATTGCTACCATA.ACGGAGACT.TGACT.AATCGTTTACTA.TA.TCAGCC.GCTAACTAGTTGGGATATTT.TTC.TGAAAATAG.TTTG.ATAAATATGTAAAAATCACGAT.TTCACCATC.ACA.TTCGATTACTC.ATTCATGACTAAAATAAAGGATGAAATAGCTAAAT.TTATGCGACTAATCATCAAGGGA.AAAA.AA.CGATTTTCTCATT.TTAGG.CGTGGA.AAGAAAAATGT.GTTATTAAACGACGCCG.TTTA.GT.TGCCACGTAATAAA.TG.AGAATAAAT.TT.CT.TG.GTGAGTGGGG.AATAAATATAT..GGACGGCTGTGGATAAGGAATACTGAAGCAAGCGAGTCTCCA.TC.CAAC.G.GC.TGAT.A.AAA.T.T.A.TGCTTG.A.T.AA.A.CAGGAAAA.C.TCT.TCTTTC.TCTGATAA.TATTCGGAA.ATAAAAAACATTTTAGGGT.TTTCCTCAGTC.TCTCTCTCTT.ATAGACGCCAACCA.CGTTT.TC.C.A.G.CTCTTG.TTCT.TTCGATTC.TCA.G
JJ=   321  MV=                AGAAGGTAA.TTTCTTGCAC.A.AT.CTAGATGATGATTCATTTATCTCGGATC.TATCCTGA.GATCTAAATACACTTAAATCTTGCTCTCTG.TTTTATTTCAGCCGT.ATCCTCCTCTGTGT.GATGTGAAA.GGAAG.CTATGTATCACA.GT.TTGAAC.ACACCATTTTACTGCGACCT.ACT.TGCAAAGAA.GTTC.TCTCCAAGGGAGACGACTACTG.ATTCAGATC.CTC.TGTTTTGCTCT.GTTTACCTTTATTATCTCATACTGTTGTCGAGATT.GTACACTTGCTTGTTTCTTTTGT.CGTC.GT.TAACACAAGCTTT.GAATC.CTTTTA.TAAAAAGCTTC.AGTGCCTCTGTTAAAAA.AAAA.CT.ATGTATTTGCCATG.AA.CATGAATTT.GC.TC.AT.CAATCTTACT.AGAAGTTGATT..GATAAAGCTCCTTGCTTTGGAGAATTGGTAAAGCTACTAATT.TG.ACAA.G.AT.CATA.T.AAA.A.A.G.ATATAT.A.A.AT.A.CAGATATG.G.TAA.AGAAGA.GAGAACAC.TGGGATCAC.ACAGAGATCTTAGCCAATA.GACTTTTGAGC.TACTCGAGGC.ATTTCCATGGCGGC.GACGA.TA.G.C.T.GTTTTT.ACCG.GTGGTCTG.AAA.G
JJ=   322  MV=                TGAAGATCT.CGAAGCGTGC.G.AT.AATGTTTGAAAAAAGCAGGTTTCTCTCT.TCTTTATT.TGTTGTCAAACCCAAACACCTACTTACGGA.AACTGTAACACAATA.AAGTGAGTGACCAC.TTTCTTTTT.TTACA.CTATCGATGATA.CA.ACTTTT.TAATATCATCGTGGTGCACA.TTT.TAAAAGGAT.TACA.ATGACCACGATTAAACTAGTAA.TTAGTACAT.ATA.CAAACTAGTAA.TTACTCTATTATTTATTTCTTTGGTACGAACACTA.CTTGTGTATTACTATTACTAAAA.CATA.TA.ATAAAAGTGTCAG.TGTCA.AATGTC.AATGTA.ATTT.AATTTAGGGGAAAATGA.AATG.GC.CAACATAATCTAAC.AC.AAAATCAAT.GA.AA.AT.GGAGAGAGCA.TCTCACTCACC..TTATAATAACCTTTATATTTTCCACGTATGTGGGCCCCCTCA.CA.TAAA.C.CT.CTCT.T.TCC.T.T.T.ATAAAT.T.C.TC.C.ACTCTTCA.C.ACT.CTCACT.TTTGTTCA.TGTACCAAA.GAAGTCCCCAACAAACACA.AAATAATCAAC.AGAGAGAGTC.AGAGAGATAATGGG.TAATA.AC.T.A.T.CGGTTT.AAGC.TATCGGAG.TTA.A
JJ=   323  MV=                TCCCTCAGA.GTTCCTGAGC.T.TG.GAGATGAGAATAAACTGAAAATAAGTTT.GAGGAGTG.TTGCAGAAGAAGACACAACACCGGTTTCAC.AGCGATTCGGAGGTG.GTGGTCATAAAAAC.GCAAGCTCC.TTCTT.GTTAAACTCCAT.GG.AGTTCG.AGCAATGGAAGGTGAAATAG.AAA.CTCTTCTAC.TACA.TTAAACTAGAGATGTTGTATGA.ATCAGGCTA.TTT.AGCTCTTGTAT.GGAATGGCTATTTGAACCGGTTTGGTTTACGGCAT.TGCCAATGTCTTGGTTTTTGT.A..AAC.TC.TATTCTTCATGTA.CCCTT.TAGAAT.ATATTCGATTT.GATCAAAATGAAGAATC.AAAA.AA.AGAGATTACTGTGG.AC.AACACTCAG.CC.AA.TG.AATTGGTAGC.TGGATAAGGTT..GACTTTGACTTTTTAAAAATTTGATCTCTCTTCTTCCAAACT.GA.GTGT.T.GT.TATT.G.TCT.T.A.G.TTTCAT.A.T.AT.A.TATTTTTC.T.TCC.TGTTTG.GTTTGCTT.TGATCTG.T.CTTTTGTAGTTTGTTGTAG.TATGGCTGAGG.CAGTTGTATC.ATTTGGAGTTGAGA..AGCT.CT.G.G.G.AGCTTC.TGAG.TCGAGAAT.CTG.C
JJ=   324  MV=                GCGATTGAA.TAACTATGAG.A.TG.AAAATCATCCCATGATCGGTTGAAATAT.TTTGTGGT.TTGCAATGTTACTATCTCTATCTTGTAATC.TTGGTTTTGTTGGAA.AAAATGAAGACGAT.CTATTTTGT.TCTAT.TCTTCGACCAAA.TG.GTTACT.TTTTTCTAAGGTTCAGATGC.ATA.TATATATAT.GCAT.GTGCATGAGTTAATCATACAGA.ATGATTCAT.CAT.GTATTATCCTG.AACAAAGGTTAATTTTCAAGGATAATGAAACTAAC.CTTGATGAATGTTTGGATTTAAG.AGAT.TA.TTCAATTGTCAAA.GATGA.TTGTCT.ACGTACCAAAA.CTGATAAATTATGAAAT.TCAA.CC.AAATGATGAGACAG.AA.TTTAGACAG.TT.GA.AT.GAATGATTAC.AAAGATAAATT..AGAAGTATGGTTGAAGAGGTCGTGCAAGACGTGAAGACAACT.TA.ACAT.G.TT.TTTT.T.TTC.C.T.A.CGTTGG.T.T.AT.A.TTAAATTA.G.TAA.CAAAAT.TATAAGCG.AATGTGTTT.TTATTGTTTCCCGACTTTA.TCGCGGAACAG.AGAAACAGAG.AGACTTTCAATAAT.TCTAA.GA.A.A.A.TTAATT.TCCT.TTTTTCTC.AAA.C
JJ=   325  MV=                TATCTTTTT.AGACGGACAA.A.TG.CGTTATGAAGATGTGACAATTTATCGAT.GAAAGCAT.TATCATGTTTTAACCAAAAAAAAAAAAAAG.AGGTATCATGTTGGG.CCAATGCAAGCATG.TCGAGTATC.AAAAA.CCTATGAAAGAG.TC.AAAATT.CTGGGTCCAACTTTGATGTT.AAA.ATTCATGTT.CGTT.TTGATATCTGTAACTGTTATTA.TCAGTCCAC.AAT.ATCAATTGCAC.TTCAATATATTTTTTCCTAAAATTGTTTTGGTGAT.TATGAGATGAGATTTCTCCTAAA.ATTG.AA.GACCGTAGTTTGA.ATATT.TTTTCA.CTACGACTTTT.AATCCTATAAAAAAAAT.AAAA.AA.AATTATGATTCGAT.CA.TCAAAATCG.TG.TC.AC.ATACTTTAGT.CTCGAGAAGTC..AGCCCATTATACAACTAAATGGGCTTTCTAGGTCCATTAAGT.CT.CACT.G.CT.TCCC.C.AAA.T.C.TGAGAAAA.A.T.AT.C.TTCCTTGG.A.ACC.CTAACT.TTATTTCC.CCAGGATAG.AGATAGGGACAGAGATAAA.CTACACTGACA.ATAAATCGAA.GATTGTCAAATGTG.TCGGA.AT.C.C.T.TGATCA.ACAC.ACGAATTT.TCT.C
JJ=   326  MV=                GATTATCGC.AGAAAAGTGA.T.TT.TGAAAAAGGGCCTAATCAGAAAAGTGAT.TTTGAGGC.TTTTTAAAAGTTTAAAGTAAACAAAAGAAA.ATTGAGGCTTGACTT.TTCTTTCTTTTTTT.GACTTGTTT.TCTTT.TTTCCTTTTTCT.TA.TAAGAG.AAAACTAAAACGTGAAAGAG.CTT.CACCAACCT.GAGG.TCGCTGACCACTTGGAGGCATT.CTCAGCTAC.CAA.TCCATTAACTT.ACAAACTCCATATTCTTCACGTTTTACTATGGTAG.GTACCTTTTTTTAACCTTGTTCG.TAAT.AA.CAATTTTATACGA.AAAGA.ATAGTA.TTAAACTTCAA.CAAAAACAACTATGTAT.ATTA.AC.TGGTCAGATATACA.TT.GCTTTGTTC.CC.TT.AC.ATCTTCAAAG.AGCTAAGATTA..AACTATTTACCCCAAATAAGACTGTAATTTCATCAAAATCTA.GT.AATA.A.TA.ATAT.T.CAA.C.A.G.CTTACA.A.T.AT.A.AACATAAC.G.CGT.GTGGTC.TCCATAAG.CTACGCACTGTCTTTTCATCGGTTCGTAG.AAACTAGAAAC.TCTTCCCCTC.ACGATCTTGCTTTC.TTTAT.TT.T.G.C.TTCAAC.CCTA.GTTTATTT.GAA.G
JJ=   327  MV=                TCTCTATCT.CTTAGACGTA.A.TG.GAATTGTATAAAGTGATGCTAGTGACAA.TTTGAAAC.AATAGTCATAGAAAACAATACACGTATAAT.TTGCAATAAGTGTCC.AAATAATATTAATT.ATCAGAAAG.GACAA.AAATGTGGCAGC.TT.CATAAG.AATCTAAACTTAATTTTCTA.TAA.ATATCTTAA.ACGG.TTGGTTTTAGTTTAAAGGCTAC.AAACAAATT.GTA.TGTGTGAAAGG.AATAGACTTTTTTGGTCAGCTCTGAAATAATTGCA.ATCTGTCTGCAACATTCTGCGAT.CTGA.TC.TAAGTTAAACCAA.AATCA.TATTTT.ACTTTGGCAAG.ATCTTGATCTGGAATCT.TTTG.TC.AAAAGCTACTTAAT.CT.CCTTAGTTT.GT.AA.TA.AATATTATAA.AAAAACGTTTC..TTTATTTTTAAAAAAACAAAAAATAAAACGTCTTCTAATTAA.TG.CTCT.T.AA.GTCA.C.TCT.C.G.T.TCTCCA.T.A.TA.A.ACCAAGGT.A.TGT.GATCAA.GTCTAAAA.CATCCATGA.TCAAGAAGTGTAAAATGAA.GAAGCTTCTAT.GGAGTTGGAT.CATTCTCTTCAACA.TCCAT.GT.A.A.A.TGGAAT.GATG.ATGGAGTT.TGA.T
JJ=   328  MV=                GAAATGGTC.ATAGCAAAAA.A.AA.AAAAAAATGGATAAGGGTGAATAAGGAG.AAAAAAAA.ACGTCATGCCAAGTTAGCAACCACCAGAAT.AGATGGAAGCGAATA.ATTGTTTGTTGGGT.CATATGCAT.ATTTC.TGTAGAAGTCCA.TA.AAAGCC.TTCTCACATATTGTCCAATC.CTTATACAACTCC.TATG.AACGAACGTGCGATTTGAGTTA.TATAAAAAC.AAA.TGTGTTGAAAT.TTTATTTGTAATTTGTAGTGTTGGAAAATGGCGGT.TTATAAAGAAGAAACCAAATATA.CAGC.AA.GGTTATATAATTT.AATAC.ACATAT.AATCTTAAGTT.CTGTTTCTTGGATTTCT.ATTT.AC.AGGCTTGTATATCA.CA.TGGAAAAAG.TT.GT.GA.TTTACGCACT.AAACTAACACT..ACAACTAGACATTGACATTCGACTTAAACAAAGTCTCCTCTC.TT.CATA.A.CA.TTCG.C.AAA.C.A.C.ATGTAT.A.T.AT.A.TACCAGAA.A.CCATAGATTC.CCTTCCTA.GCTTTTCAA.AATTCTACAACAAATAATG.GATGAGCTCCA.CGAAGCCGCG.ATTGCTTATTACAA.CAATG.GC.T.C.C.ATGGAA.CAAC.AAAATTTG.TCG.T
JJ=   329  MV=                GGCAGCATG.TATTCTGATA.A.CT.ATATAAAGTAGTAGATGAAATGATTTTG.ATTCATGA.ATCTCTATGTTGAGTGAGAAAATGAATAGC.CTGAGACAACACAAG.TGTAATAGCTTTCA.CGCTTGGAC.TTGTG.TCTGAATTTTGG.AA.CTGATG.ATGTTTGCTGCTCTTTCTAG.AAG.ACCTGTTGA.AAAA.AGCATAAATACGCTCTGTTTTC.AAATTTGGC.AAT.TGATATTTGTT.TTTGTACGTGTCTATTTAATTTTTGGTAAAGAACG.CACGTTGTTTATACTTACACACC.GCCC.TT.CTAGAAGAACAGG.CTCTC.ACGTCA.TTTGCATACAA.CTTCCATCTTCTGGAAC.CAAT.GG.ATCCCTGTTACAAA.AG.TTGCTCTTA.AA.AC.AT.AAACAAAAAC.AAAAGAAAAGA..AAACATTTTTATATTTGTCGTCAATAATAATGGCCACTTTCT.GC.TTAC.A.TG.TATA.T.GAA.T.G.T.ATATAT.T.A.CT.A.TAATACGT.A.GCT.GCTCGT.GTTTCTTG.TCTAAGTTC.TCTGTTATAGTTAGGAGAC.AAATAAAGAGA.ATTAGAGAAC.AGAAGACCAGAAAA.ATAAA.GA.T.G.A.ACACAA.CCAA.CAACGTGT.TTG.A
JJ=   330  MV=                TGTGTGTTT.TTTAAAAAAA.A.CC.AAGTTTTCCGATGATATATATATTTTTT.TTAATTTA.AACCAGAAACAGATGGCAATATGTTAAAAT.TTATATTCTATTTTA.GATTCTTTTGAACT.TCTAATGTG.AAACA.TAACATATATAG.TA.TCTCGA.TTGATGAGTCTTATTAGTCT.ATC.TTGAACCGA.TAAA.TCGTAGCTAATTAGACCAATGA.ATTAGATTT.TGA.TATCATATTAA.ATTTCATGAATTTCTAATTCAATATTTTCCTACTT.TTAATGTGGAATATTTCTCACAT.TAGT.AT.ATAGTGAAGTAAT.TGCTT.TGAAAACTAGTTCTTGTT.GCTTTTATTACCAGTAC.TACT.AA.CGAATATGAATTCT.TA.TTTTATAAA.TT.TG.TG.TTTAAAGAAT.AGCTAAAATAA..ATAAAAAATGGTCGAACTTTTTGTTAGTATTCCTCCTGAAAA.TC.TCCC.T.AA.AAGA.A.AAT.C.T.T.TAGTAG.A.A.AA.A.GGTGATAG.G.AAT.CGTTCA.CGCAATAA.GAAAACAGC.AGCATTCGAGCTACCAAAG.GTAGATCTCAC.TCATAACCTC.ACAATATAAATTTT.GTTTG.CT.T.G.T.GTTGCT.TTAA.ATGTCAAT.ACC.A
JJ=   331  MV=                CCACTGAAT.CTGGTAGCTG.G.TG.AAAATAAACATTTCTTTGGTTGTTAGAG.ACATCGTT.TATTGATGTTTGTTAATGTGTTGAGAGGAC.CTAGCGGTTTAGGTG.GAAACTGTAATCAT.TCATTCTTA.GTTTC.TTACCTTTCTCT.GC.ATCGCA.ATCTCAAATTACGAAGAGTTATAT.AACATAGTG.ATCA.TCATTGAGCATGTACGGTGTTG.AAGATAAGG.ACT.TGTCTCGATCA.ATTTACAAGACAGATTCTAATATTATGGTTTTCTT.CTCTTATTAAGACAAGAATAGTA.TTGT.CT.TTTTGGTTTACTT.TGGAA.ATAGGA.TTGTAACAGGC.CTTAAAGGTAAGTAGTT.TCAG.AC.ATACGTAAAAGAAA.AG.AGTTTCAGA.TT.AC.CT.TATGAAGTAC.GGTTCTGGTTC..GGTTTAAACTGGTTTGAACACGTGGCAGGTACAAGTAGATAA.GG.TACG.A.AT.CCAC.G.AAA.T.C.A.TCATCT.T.C.CC.C.AAACCAAA.T.AAT.CTCTCG.TTTCTAAA.CAAACTAGT.GGTGAGTGAATCTTCTCTG.GTGAGTAATGG.AAGTGAGTAT.GTCTTTGAATGCGT.TAACT.CG.G.C.T.TCCTCT.GAAG.AACACAGG.AAG.A
JJ=   332  MV=                TTCAATATC.TCAAAAGAAA.T.CA.TATTTCTTAGGTAAAACTATCATACGTT.GAGTTTTT.CTTTCTCCTTTTGCGATTTTCCCTGAAATA.TATTTATGTTGTGTG.TGTGCTTTGTAAAC.AAAATAATA.ATGAA.CGTAATAATAGT.AA.AACAAA.AAGTAACCTATATTATTATC.ATA.CTTGATATA.ACCC.AATAGAGAAATAATAATATAAA.TTAAAATTT.TAT.TTCCCAATTCA.AAAATCATAATCAAGGAGTGAATGCTGCCAGTAGA.CCAAAGTAACAATATTTGGTGTG.TACA.TC.AAATGATAGGAAA.CAACA.AAAACT.CATTAATATAC.CTAAATCCATATATATA.TATA.TA.TATATATATTTCAA.TA.TTTCACATT.GT.TA.TA.ATTAGGTTTA.ATAGATACCAT..ATTAGAAATCTCAGTATGGTGGTTCCCACAAGCAAAGAGGGG.AA.TGAG.A.TT.GCTA.T.CTA.C.C.T.ATATTT.A.T.AT.C.TCCGCAAC.T.TCA.CTCTTT.TCCTCAAT.CAACACACA.CAAACACACACACACACAG.CCTTTTTCCTT.CGTTGATCGA.TTGTTAAGCTCGAT.CCAAT.GG.C.G.G.ATAACA.CCGA.TAATCGGA.GAT.C
JJ=   333  MV=                CTTCATCAG.AATTAAAGGG.A.AG.ATGAGATCTACAAAGGTTTAATTAACAC.ATACTGAA.AGAGTATGTAGATAAACCTTAGACATTTTC.GATGTGGTTCATTGG.CCCTCTATTATATG.CACAATAGC.GAAAC.CAATACAAATTG.GA.ATTTAA.AACGTTCGATGAAACAATTA.ATT.GAAATTTCA.TTTA.CAACTTACGAAAAGTCAATGTA.AAAATAAGA.ATT.TGTTAATGTTT.ATTATGTGTCTTTAAAATTTGTAGTGCTATTATCA.CTAGATCTTTCTCTTAACATGAT.TTAA.CA.TTGACTAAGCAAA.TGATT.TACCAT.AACCTTTTATT.TTTTGGTAAAAGATTTA.AATT.TT.TAATTAAAAATCTA.CA.TTTATTATA.TT.AA.CA.AAACTAAATA.GGTGAAGAACT..TGAATATAGTTTGAACTTGTACAGACTCACAAAAGTTATGCT.TA.TCAT.G.AA.CTTC.T.TAT.T.T.T.TTTATA.A.A.TA.G.ATCATTTC.A.TAC.TCAACT.AATGTACA.TCAAACAAT.ATTGTTGGGCCTTCTTTTA.ATATAAGCATT.AAGCAAATTG.AGTGTCCGAGAGAA.TTTGA.AA.A.T.G.GGTTCT.TCTA.AATTGTTG.GTT.G
JJ=   334  MV=                CATGAAAAA.AGGAAATCTC.A.TG.TGACCGTTATTTTTTTTTGGGGTCAAAT.CTTATGTG.ACCGTTAATTGTGATTACCAATTTCCTTTT.TTCTTTTGAACCTCT.TTCCTTATAAATAA.AAACTAGGT.CTCTT.AATTACGCAGTC.TC.AACAAC.GCTTCTTCTAATTCTTCCTT.GAG.AGACAAATC.AAAA.CTCTCTCTATTTCACCCTTTTT.CATCTTCTT.CTT.TTAGAGACAAA.TCAAAACTCTCTCTTTATACATAAACTCTGTGGAT.TCCGATCGATGATGATGATCCAA.GTAG.AA.GCCGACGACGATG.ATCCA.AGTAGA.AGCCGATGATG.ATGATCTCTGTAACATC.CGTA.AG.ATTTAAGACTGATC.GG.AGCCGAAAA.GC.AT.AT.CATCGTTTCA.TTGATTGAATG..ATAATCTCCATCAATCCACCGTCGTCTACAGTAAAAAACAAG.AT.CGAT.T.TC.AGTT.C.ACC.G.G.A.TAATGA.T.C.TA.G.CCACCGAG.A.TGC.TTTCAC.CGGAGACA.ACGAGGAAA.TAAGAGGATGGCGAAGGAA.AACACCAAGAC.GCTCTCGTTT.GTGGTTTCAAGTTT.CAGAA.CA.A.G.C.ACGAGT.CGCC.GCCTGAGG.ATA.T
JJ=   335  MV=                CACAAAAAC.AAATATTAAA.A.TC.CAGTGGCAACCATTGTAAATAAGTCTCA.ACTACAGA.ATTTATTTCACAAAATGGCTGCAAAAATGT.ATATATAGATGTTTA.AAGTTAATTTAATA.GCCAAATTA.ATATC.TTCTTTCTATCC.AT.AAAATC.ATACCCTAAGGTTTACTGAG.TTT.ATTAGGATG.TATC.AATTAAAGCAAAACATCCCTTC.TAATTAATC.ATT.TTGAGTGACTG.ATTAATAAGGAGGACATGTTAATATATGTAGAAGC.ATTAAAACACGATGGTCTTAAGG.CATT.AA.GCTATTAAGAATT.TTTAA.AAAGTT.TATGCATGGTC.TCACACTGACGAATAAA.ATAC.GT.TATCATCTTTGATC.AC.GAATAAAAA.AT.AT.TA.ATGAAACGAG.AATCATGTGTA..AAGAAGAAAGTTCATACTAGTTTCGGCTCATGTGAGCCTTGT.AG.AGGT.T.TG.ACTT.G.GAT.G.C.T.ATATAT.A.T.GT.A.GACATGAG.CTAGG.CATTTA.TCTCAAAC.CAACCAACC.AATATATCAGATGGCTTCC.ATGGATCACAA.TCATTTTCTT.TTTCCTCTCCTCTT.CATCA.TC.A.T.C.ATCTCT.TCCT.TGCACGTT.TTG.C
JJ=   336  MV=                GTTTTTTTT.GCAAAAAACT.T.GT.TTTTACTTTCACAATCAAAACTTATTTA.TAAAACAC.CACAATCGAATCGCAGTTGTTATACTTTAC.TTCGATCGATATATA.AAAATTGTTAAGAA.TTCATCTTA.TAACT.TTATATCATATT.GA.AGTATA.ATCGTTTATATCTTCTAGTC.TTT.TAGATTATG.TTAC.TTTGACGATTGATAAATATCAG.AAACACATG.TTC.CTACCAAAAAA.AAATATCAGAAACACATGCGAAGACATGGGTGTGT.TGAATATGCATTATGGACTTCTA.GAAT.GC.GTTAAAAATATTT.AAAAT.CTTTAA.AACCCAATGGG.CTTTAAAAATCAATTCG.AAAG.CC.CAATGACCTGCACT.TC.TTTGACATA.AA.AT.AA.AATAATTATC.ATTTCTCCAAC..GTGAGAGAGCACGAATGTGATGAATCACCCACTCTGCTTTTA.CA.TCCA.C.AA.AGCT.C.ACT.T.T.T.ATTAAA.C.C.AA.A.TCACAATC.T.CAA.TATCAC.ATTCGTTG.CAGAGACAA.AGATGTCTGAGTATTTGGT.AACTGGAGGAA.CAGGTTTCAT.TGCTTCTTACATCA.TCAAA.TC.A.C.T.TCTCGA.ACTC.GGACACAC.CGT.T
JJ=   337  MV=                CGGTTTATT.GCATTCAACT.A.AA.AAGCCAATTGTCAACATTACAGAAATAT.GTTCGTAT.TGGCACAATATATGATTCTTAAACAACTCT.TCTTAGCTTTCTTCT.TCTTCTTTTATCAT.TTTTTCATA.TTGTT.TAAGAATACCTA.CT.AGATGA.AAAGTAAAAGGATAGATTCG.TTG.TCGATATTA.CAGA.TATTAAAGATGAACTCTTGACT.GCTACTTAA.TGT.TTAAATAACGA.GTTAAGAATATTACATAAGTCATGGCAACAAATAA.ACTAATAAGTTATCCGAACGTTA.GTGT.GT.TAGTTGACAAATC.AAAAC.AATGAA.GTGAGGAATAC.CAACTCCAGTCCTCTCC.TTTC.GA.TAAAGCCGACTCTT.TT.TACTCAAAT.CT.AT.AT.TCTAATCCAA.CACTTTTGTTT..TGGTATAATCTCCAAATAGCTTTTTTGGTCTCATAATGAGAT.CC.TTCT.C.AC.TTCC.C.ACT.A.A.T.ATATAT.A.T.AC.A.CACACACA.T.ATA.CTAACA.CATTACAC.ACACTTAGA.GAAAGCAGAGCAGAGCATA.GAGAAAAACAT.AACAATGGAG.GTTGAGAAGACAGA.GAAGA.AC.A.T.T.GCAGAG.GATG.ATGAGTCT.AAG.A
JJ=   338  MV=                TCATTCAAC.AAAAATGTAT.A.AA.ACTTCCATAAATAGAACCAATTAGCAGA.TTTCAAGC.GAATAAAGAAATTTTTTCCACTTCATTCAC.ACTGTGAACTAAAAG.CTTCGACATTTCGC.CCAATTTTG.CCAAA.AGTTACGGTAAT.TT.TGACCT.GAGAGAAACGTATACAATGG.AGA.AACAAGAGA.AATT.ACTTTTTGGGGGTAAACCATGA.AGGCTCTGA.GAT.CGGATCTTTGA.TAGAATCTGAGTCCCTCTCCATAATTCTAGGGTTT.TGACCACGATCACCTTCTCCGTC.AACA.TC.CATGGCAAGCTCG.GTTTT.CTGAGA.AACCCGAATTT.TCGATATTCCATGAGGA.AGGA.GG.GGTATTCTCGTAAT.AG.TCGTTTGAA.GA.AA.TC.AAGAAAAATA.AAAAATAAATA..AGTCGGTCTTCTTAAGTTTTGTTTTTTTCCCTCTTGATTATT.TG.GTTT.T.TA.ACTA.A.TTT.T.G.T.ACTATT.T.G.TT.T.TTCAATTT.T.ATA.TTTTTC.TTGCAATT.TTAGAGTTG.CAGCCAATTCTATCTCGCT.AAGCAATGATG.CTAGAGGAAG.GTCCATAATTCAAC.ATATG.CT.T.A.A.CCTCGA.CTTT.ACACACAA.AAC.C
JJ=   339  MV=                ACTCTAAAA.TTCGTTTTCT.C.TT.TATCAATTACAAGGTGATACAATTATGG.GGGAATCT.TGCACCATATTAACAAAAATGGTAGGGTAG.ATGAAGCCACACTAG.ATTTTTTTTTTTTT.TTTTTTTTT.TGAGC.AAACCACACTAG.AT.GTTAAA.TAGCATAAACTTTAAGAATA.CTG.ATT.TATGT.CCAC.TCCTTTGTTTCCCCTACAAATC.ATATCCATA.CAT.AATGTATGCTA.CATTTGTTACATAATTGAGTGAAAAGTTAAAAACT.CATTCATCCGTATACATTTACTT.TCTC.CA.TGTAACTTTTTGA.ATGCA.AACTAT.CAAATTAGAAA.TTGATCAACAATCAAAT.TAGA.AA.ATCACATATTTGTG.AA.GTATTGATT.CA.TT.AT.TTTCTTACGC.CTAAGCTAACT..GTAATTTAGAAATAAAAAGGTGGACAAAGGCACAAAACTATA.CC.ACTT.C.TA.ATTA.T.CAA.T.A.T.AAATAC.T.A.AT.C.ATAGTCTC.A.CTC.TCACTT.TCTCCATC.ACACATACA.TCTTCTCCATCCATTACAC.AACGAAGCATA.GTGGCAAACC.CGTAAATACATAAT.ACCAA.TG.A.C.G.ACCAAA.GATT.GCGGAAAC.CAC.G
JJ=   340  MV=                GCGACGAAG.CTAATACAAA.A.CT.TCGGAAACCAACTTATTACATAAGCAAA.ATTATGTG.TCATATACTGAAAATTACGAAACTGAAAAA.GTGAATTTAACGATT.TTTCCTTTCGATAA.GCTTTATTC.GCTAA.CATGTTAACATG.TT.AGAACA.TAGAAAATATTGAAAAAAAA.TTT.ATGTTTAAA.TTGT.CAAATGGAAATATACTTTACAC.TTTTATTTG.TAT.TAATTGTTACT.TTGCTCTCCTAGTTATAAAGAAGTAAAGTCTATGA.TTTTGTTACTTCTTTTTTTCTTG.TAAA.TC.TTTATACATGTAA.AAAGC.TTTTGT.TTCCAACTCTA.ATCCTCAATATTTTATT.TTTC.TG.TTTATTGGAAAAGG.GC.TGTAAACTA.AA.AT.TA.TTTACTTGAG.GAACGATTATT..TAGGTGATAAGAGTGGACAAAGATCGTTGACACGTGGACGGT.CT.ACAA.A.TT.CTAA.T.TTT.G.C.C.TATAAA.T.A.TC.A.AAGCTCCT.G.AAT.ATGTAA.GTTTCATT.CACTGATTA.TCGTTTAAGGCAAATTAAG.ATCATCTTCAT.AAATCTTCTC.AGATCTCTTCCAAT.TTTCT.AG.A.A.A.AAACAT.GTCT.TGCTGTGG.TGG.A
JJ=   341  MV=                AGCGTTATT.ATACTAGAAG.T.CT.AGAAGTATAACATTTAACAAACATAACT.TGACTGAA.TATATATCTAAGTTTTTTTTTTTGGTACGT.TTCATTATATATGGA.TTAGGTTTTGTCAT.CACAAAACT.CTACT.TCATGAAAAAGC.TA.TTTTCG.TAAACCATGCTACTATATTT.TAG.TTTCTTTTA.CCGA.CAATTTTTTTTTTTTTTTACAG.TATTTTGTT.TTT.TAAACTTTGTT.CTGGAAAAAAAAACGATTTTCATAAGAAAGAAAAT.GTTACAAGGCCTTTTTAGGCCCA.ATCT.TG.TGGACTCTGTGAA.ACGGT.CTAGGT.CTAAGCATATT.TTCCACACATATATAAT.TTGG.AG.AATCTAATCGACGA.TC.GATCTGATT.TT.AA.AC.CGACTGGACT.GGTTCTCTATA..ACCGTTTGTAACTTAATTCTAAACGACATCGTTTTCGAGCAT.AG.GGCT.C.TT.TTGA.A.CTT.T.T.A.GAAAAC.G.A.AG.C.CGATCTCT.T.GTC.TGGTTT.GGTTCGTG.ATTTCCGAT.TCTCCGATCCTAAAGTTTC.CATTTTTTTGG.GGGTTAAGTG.AAATCGGCTCCTAT.AGCGT.TG.A.T.A.TTACGC.TTCT.TCGTCCCG.TTG.G
JJ=   342  MV=                GGAGTCTCC.TCACTCTGCT.G.AG.CTCTGACGACAAGTCTAGACCTTTGAGC.CACCGCCA.CTCTTCCAGAGCCATTCAGACGGCTGGAGC.CATTGATCTTTAAGC.TTCCTTCAAGAACC.GCCGGAGAT.GCACC.GTGTAATCCACC.CA.TCGAAG.CCATTTTGTTTTTCTTTCTC.AAG.ACGAAAATT.GAAG.CCGATGATTATTGGTTATGCTT.ATATGATTG.GTT.GGTTTCATTCT.CCGACACAGAGCGCCTTATCTGTACTTTAGATAAC.TTGGATATGGTTGTAGCCACTCA.TATA.AA.ACCACGTGTCATT.TTTGT.CCGCCT.TAAAGCCACGT.GGCAAGATTATTTAAAC.ATTT.GG.GCCGAATTGTAGGC.CC.AAAGTTAGC.CC.AT.AT.GTTTAAATAC.TTTATTGATTG..ATAACGTTATGATAATTCCAGAAGTCCGCCACATCTAATTTC.AA.AATC.G.TT.CGAA.T.TTC.G.A.A.ACTACA.G.G.CT.C.CTGCTTCA.G.TCA.CACACT.TACACACA.CACAAAAAT.CCCCAAATTAGGAAAAAGT.AAGAATCCTAG.TTTCTCGACT.TCGATTGAGAAGGT.TTTCG.AT.T.T.G.ATTCTC.TAAG.ATCTTGAG.AAT.C
JJ=   343  MV=                AATAATCTA.ATAATATTCA.G.TT.ATCTAGACAAAGCAAGAAAAACGATATC.AATTGACA.TCGTGACAACTATAACTATCTATTATACAC.ATCGTTTAAAAAAAA.TAAAACAATACCAT.TAAAATCCA.ATCGA.CGTATGTAAATC.AT.CATCGT.TGACTTGCCAAAATAAATAA.TAG.GAAACCTTA.TAAA.ATTTGATGCTAACTAACTCGGG.CGGGTTTCA.TCC.AAATTAAATAG.AAACATTGACGGAACATGGAGTGTCCAATACACAC.AAGATCCAATCATTACTTCGAGG.AGTC.AC.TTCAAAACTCCAA.ATAAC.AATGAC.CCAAACAAATT.TCATTGGACAATGAATA.ATTA.AC.ACATTATTATCCAC.AA.TCAGGATCG.TA.TA.AA.CTAAAAACCT.TTAATTCGGGG..CTAGTTTAGAAGTCATCACTTTCCCGTGGGTCATTTTGTAAT.TT.ACAT.T.TC.CCAA.A.TTA.T.C.T.CTTTTA.G.T.TT.C.TCCGACGA.T.GCC.TGAAAA.ATACCAAA.CATTAGTTA.CAGTCGGAATTTCGAAAAA.CCCTAATTCAG.CTAAAGTTTG.ATCGTTGATCTAAA.AGCTC.GA.G.T.G.ATGAAG.GGAA.ATTGGTCG.ATC.G
JJ=   344  MV=                TACGGTTTA.TGATTTGACG.C.CG.ACGAAGATGATGAAGCTCTTATGACGGG.AAATCTGA.TTGGTGTTGACTTTGCTTGGTCTCTGAATA.AAAGAGGAAACGAGA.GTTTTGAAGGAGAT.TTTCGCTCG.ACGAG.GTTGATCTGAAG.GT.TAAGTT.TTGTTCTAGAGAATTGAAAC.GTC.GCCGGAGAC.GCCA.TTTTTGCTTCTGAGAAATCCCA.ATAACTAAG.TCA.ACGCTGAAATG.GAAAGAGAAGAACAGAGCAGATTAAAGAAGAGCAG.AGCAAATAAGTTGGAAATCGACG.AAAT.TT.TTTAAAAAGGATG.CCGTC.TTGTAA.AAGGCCAAGGC.CCATTAGATGAGCCCAC.GATT.AG.TTCGGTTCCTCTCG.TG.AATTCAACC.GT.AG.AT.TATCTTGTAT.CAACGCACGTG..ATAACGCCACGTAGACGATCCGTGAGATTGATCAAAAACCAA.TC.ATGT.T.CG.TATC.A.GCA.C.C.T.CTATAT.A.T.AT.C.TCGGTATC.A.CTC.GGAGAG.CGATCATT.AATCGTCAA.TTTACAACTAGTCGCGAAA.TCCGAATTTTA.TCCAAAGCAA.TGGCACCGAAGGCA.GAGAA.GA.A.A.C.CGTCGG.AGAA.AGCACCAA.AGG.C
JJ=   345  MV=                AGAAGAAAA.AGCCGAGTGT.T.TA.GGTGTCGCCAGGTAGATTTGGTTTGAGA.AGAAGAGA.TGGGTCCCCTAAACTGTTGAATCATAAAAA.GCCTTCATTTTTGGT.TTAAAGCAAACGTT.ATAAAAATC.CCTCT.ATAATGATTCAT.GA.CCCACG.TTAAGGTCTAACCGGAATTA.TAA.GCATATACA.TTCA.TATATGTGAGTATTTGTGAGAT.GGGGCCTTC.TTG.CTAAAGCTTTT.TCCGTCTCTCCTCCTACTAGGGTTTTCACACTTGC.AGAATCTTCAAAAGCCAGAGTTA.GGTT.TT.TATTTAAAATATA.TATAT.TGGTTT.TAGAAAATATG.TGTGATGAGTATCATGA.CAAA.CA.CTGACCAAAAAGCA.AC.CCAAAGTAA.GA.CA.AA.ATATTAATCT.CAGAAGATGCC..AATCCCATGGCATACTTTTACACATTCCCATATCATATCTTC.TT.CAGA.G.TC.TCAT.C.TTT.T.T.A.ATTATA.T.A.TA.G.TCACCTTC.A.TAT.GTCGTA.CGAACATC.CTAATCACT.TTAATTAATCTCTCTCATC.TCTTTCTCTCT.CGTTTTCTAA.CGCATACACTTTGA.ATGGC.GC.C.C.A.TGAGTT.TGCC.TCCAGGAT.TCA.G
JJ=   346  MV=                GTTACAAAT.GTTATGTTGA.A.CA.TCTACGTAAAATAGAAAACTATTGTTAT.TGCTATAT.ATTTTTTAAGGGATACGTATAAAAAAGTTG.TGGCGTATAAAAAAC.GTGTGGTACCATTT.TGAATTGGT.AAGAG.AGTATTTATTTC.TA.GAGAGG.TAAGAGATAACAAATAAGTA.AAT.GAAATTTCT.ACAT.TTATAAAGGAAAATAAAATAAA.AACATAAGA.AGT.AGGGGACCTTA.TGTGTGTGGGTCAATGTTGTTTTCTATTTAAAGCT.AAGAAGAATGATTTCAATGGATT.AGTT.TC.TCCCAACTCTTTC.ATCTT.TTTTAA.GCAACCACCCA.AAAACAATATTACATAA.CCTA.AA.TCTCTACTTCTTCA.TA.CATTTATAG.CA.AA.TC.CTCTTTTGCT.TTAAACCCACC..AAATAACTCAGAGCTTTTTTGCATTTTTTCCCATTCTCTATT.TT.GTTT.T.GT.ACTT.T.TGG.T.C.T.CACTTT.A.A.AA.G.ATCATAAG.T.TGA.AAGATT.TCTGCAGA.GAACAATAT.GTTGGAAGGTCTTGTCTCT.CAAGAAAGCTT.GTCCTTAAAC.TCTATGGACATGTC.TGTAC.TT.G.A.A.AGGCTT.AAAT.GGGTACAA.CAG.C
JJ=   347  MV=                AACAAATAA.GTAAATATTT.C.CG.AGAGACTGTTGAGTGACGACGTTACTTC.TTGTTATT.GATAACTCTGTGGTTTATTATACACTTGTA.GTAGTAGTCGTACTT.GCTAACTTATGTCA.TTTGGTTTA.CAATT.GTATAATGTATT.TG.TAACCC.TCTTGCTATAGCTTCGGCAT.ATT.AAAGTTTTG.AATG.GTGATAACGGAGGAGTCGTAGA.TAATGCAAT.CAA.CTTCCCATGCT.CTGTTCTCTTGTTGTTGCAAGAGATATTGGAATAA.AAGGCAAATTTATCTCAAACACA.GATT.GG.GCCATATCTTGAA.AAGGC.AAATTC.ATAAAACTCTC.AAAAAGTAGATTTATCC.CAAA.CA.CGAATTGGGCCAAC.TA.TTGGACCGG.AT.GC.GC.TGAATAATGG.GCCTTATCAGA..TTTGGACCGGCCTGTTTTTATATGACATTTACAAAAATACCC.TC.ACAG.G.AG.GTCC.C.GTG.T.T.G.GCTATA.A.A.AA.A.ATAGAATA.A.TCC.GTAATT.GCCCTAAA.ATAGTTTGG.TTTCTGCATCCACCCCTTT.CTTCGAATCTC.GACGGCTGAA.ACAGATTCTAAATT.TATCT.CC.G.G.T.GAGAAA.GAGA.TAGAGAGC.GTT.G
JJ=   348  MV=                ATTAATCCT.TTTTTTTTTC.T.TA.AGTCCTTCAAAACATTCTCAATCATATG.AAAGTCTT.GTCAATCAATAAAAGTCCAAAATATATATT.TTAGACCCAAGTGGT.TTTAGAGAAACCCC.GTTTTAAAT.CATTA.CTATTTCATTAA.AT.TTACTT.TTACATTTCTTTCAGAATCG.AAG.TTGCCAAGAATATG.AAATCGAAATAGATTACGATGA.ACATTAATT.ACA.ATTCTACTATT.ATCGACTTAGCTGGATCAAATTTTCAGCATATCAT.ATACATTGTAATATAAATTATTA.AATT.TA.CAACATGGCAAGG.AATGT.TACAAA.GTCGCTCGCAC.GCCTTTGCAAACGTTTC.TAAG.CT.TAATTATCTAAACA.AA.TAATATAAC.CT.TT.GA.CTTTCGCATG.TATTCGGCATG..TATATGAGGTGTATTAATCTTTTAGGCTCTAAATTATATTTC.GA.AGGT.T.GG.CTTT.A.TATAT.A.T.ATATAT.A.C.CTTA.TGGTTGAT.C.TTA.AATGAC.TCACAACC.CTTTCCACA.AGAAGTTATAAACCAATAC.ATAGAAGAAAA.CTTCCA.............................................................
