# Supplementary material for: Multiple Alignment of Promoter Sequences from the Arabidopsis thaliana L. Genome
Source: Genes (Basel). 2021 Jan 21;12(2):135. doi: 10.3390/genes12020135 (PMC7909805; doi:10.3390/genes12020135)
Supplement: Supplementary file 1 [file genes-12-00135-s001.zip › Multi6.txt]

JJ=     1  MV=                AGGAAT.AATGATGAAATTGAGATGAGTGTT.TCAGAGACTAC.TCAGCGCAATAC.GAAACGT.GG.CTTGATTATTCAAGGAATTGAAATCCGTCCTACGAAAAAACCCGGTAAT.G.AAATGCCCTAGAAATTAAAC.TCC.CTTTTA.CCTGATGAA.CC.GGTATTATTGTCAATT.AGTTTTACAA.CGAAGTAAAGAGTTAAACTCCAATTTATGAAAGAGTGTTTTCGGTT.GAGTGTGGTATA.ATAAATAAATTGTTTTGCGA.AA.A.TTAAGTTT.TACCTTTGCTATAAG.AGTAGAAGATGTTGT.CAAAAAATATTGAACCGACATTAAACACATTAAACAAATGTTTACAAACAAAGAAAAACGCATGAAACACATGGAACGTGACTTGT.GAGGAAAACGAAAAC.ACGGGCG.TTGACTTAAT.GGCCAAAGAAGGGCA.G.TTTCAATACGTGTGC.ACGG.CT.TTTTCTTATAGGTATTTAGCGTCGGAGA.CGACTTTCGACGAGTCTTTAAATTCTTATCTTCGAATCTAAACGAAGAAAAACATTACAGG.TAGAAGCAACAA.TGGG.ACAAAAACTCGGCGTTGACTCTA.GACAAA.AAATCAGACAAGTT
JJ=     2  MV=                ACCTTG.ACTAATCCCAAAGCACAAGACGAT.CATGTTTATTT.TACTCAGAGCCT.ATAAAAC.AG.AGCATTTTCTGATTATCCACCTATTAGTTCTCTTATCTCCTCGATTTTA.A.ATTCTTTACCCAAATGAGAA.AAT.CAGATTTGTTCGAGAA.CC.TTGAGAAAAAAAAAATAGTCGTTATGC.TTGAGTTTCTCAACTTCAGAGTCGTCAAGTCAAAACATTGAAGAGT.CTTCGTCTAGAC.TCGGGGAATTTGAAGAAGTT.TCCT.CAATGTGT.ACTTGATTCTATAAA.ATATAAAGAATTTAC.TTCAATTTTTTCCACGAGAGATTCTTTTAATGTTCCAGAAGATTATATTGAGTGTGACAATTCATATAAAATAAAGTTAAAGAAGA.AGCAAATCAATAGAA.GTCATAT.TTGTTCACGA.ACACAAGGTTTGACC.A.TACATAACGCGTCTC.TTGA.AA.TATGAATGTGTATATAAACAAAACAGAG.GAACCGAGAGAACATCACAAATAAACTTCAAAGTACAAATTCCATTTCGATTTTAAAACTT.TTGAGAAGACGA.TATA.CAATAATGAACGGAACATCGTGG.GCTGAC.CAGTGGGACAAAGA
JJ=     3  MV=                TATCAA.TTCACGAGGATTTACCGACTTTAA.ACCAAAATAGC.ATTAGTTTTTAG.AGTGTAA.CG.TTACAACATAAATACATAATAATGATAAATTATTAAACTACATAATTAA.G.CCTTAATTTGTTAGAATATA.ATG.TAATGA.TTCACTTTT.CT.AAAATCATTTCAAATA.TTTAGAAAAA.TTAGATAGATTATGAAAAAAAAAGAATTTGACAGTAAAAGTTATTA.AGCTACGTGGGA.TTATAGTAAACTTTTCTTTT.AA.A.AATAATTA.ACCCTAAACCAGCTT.GAGGATTCTCATGGA.CCCTTCAATTGCTTGGTCGGTCCAACTTCATCTCTATCCATAAAACTATGTTATATATATATGTGTGTACACATGCTATAGCTAGT.GTGGATTATCTATAA.TATTATA.ATAATACAAG.CAATATACCTTCAGG.T.AAAGGAAAATAATAT.TTAT.TA.TTGCCATTGAAAAAGACTCATTTGATCG.AGAGAGAAAAAGAATCATTTGAACCAAAAGCATCTTTTTCTATCTTTTCAAATGCTTACTT.CCTTCAAATCCT.CTAG.CTCCTCCTCCGAAGATGCCACCG.CTACCA.CCACCGAGAATCAT
JJ=     4  MV=                GTAAAC.AAAAAAAAACGCTATTAATTGTAA.ATATTTCATCT.GTACTTTGTAAA.TTTGACA.TG.ACAAAAAATTTAGATACTTCTAAAAATGTACAACTTTTTAGCCGTTAGA.A.AGAAAAGGTGTACAACTTTT.CAA.TACGAA.TTCTTATAT.TA.ACTTTTGTTCCTTCAG.TTTTATACAT.ATAGTCATATGACATTGAAAAACCAGCACAAACTCCTTCAGTTGAT.CACCAATAGAAA.CAACAAAATACAGTATAATA.TT.T.CTAATTTT.TAGTGAAAATTTACG.AATATTGTGGAAACA.ACTTTTATAGATGTCTGAGTCTGACTTATGTCAGTATTATTTTTTCTTCACTTATAGCAGTATAACATTCATTATTTCACATTAAT.GCCAAAAAAAAATTA.AAAACTT.TATTATCAAA.TATAATATTCAAATC.T.CGATATTGACAGGTT.TGCC.CT.CGTCCTTTGCCTATAAATTTGACATGAT.CTACGTTCATTCAAACAAAAACCAAGCCACAAAGAAATTAAATACACACAATGACCAAAGA.AGTTTGCTCCAA.CATT.GGACTTTGGTTATTGCTCACGTT.ACTTAT.TGGTAACTATGTTC
JJ=     5  MV=                AGATGA.TGATTGAGAAACAACAGAAGATGC.AAGAGAACAAA.AAAGACTCTACT.TCCTCAT.CA.TCAATGCCAGAAGCTGACCCTTCAGCTCCATCACCAAACCTTTCACAAC.C.TTTCCTCCATAAAGCAACCA.ATT.CAGAAC.CATCAATAA.CT.CAGAAACTGCAGAATG.GTTCTAGCAC.AATGGATCAAAGTGAATCTACTTCTGGGACTAGTAATAGAAAACGG.GTTAGAGAAGAT.TAGACATCTCATGAGTATGA.TC.C.AAAGATGT.TGCAAACATATGTAA.TTGTGTATATAAAAT.TGAAAATATCACAGCAGCAAGAAAATGAAAATTTCTTCTTAATGGAGATGACGTGGACAAATCACTGTCGAGTTGGAATGTTGTCGGCTGATGAGTCAGCAA.TTTAGAT.GACGTGGCTA.AAGAACATCCTTATT.T.ATGACGTAATTAATA.ATGA.TC.TCTCGAAATGCGTCTTTTCTTCGTCTGT.TCTATCTTCTTTACCAATTTCTGCAATTCTGGAGAAGCTAAAGGTCTCAATCTCTCAGTCA.AAAACAAAAGGT.CTCT.CCTTTATTAAACTATCTATCACT.AACTAG.AAGAAGAGATTAAT
JJ=     6  MV=                AGAAAC.AAATATTGGAGATGGTTAAAGCTT.TTTTTTTTGTC.CGGATAAATATC.ATACAAT.AT.ATTTATGTAAATATCAAATTTAAATAATTTTGTTATAACTATTTTTTAA.T.GCGACCTTATTTCCAAAGAA.AGT.GTTAAG.CCAAATTAA.AT.CATACATGGTAAATAA.GAGGTCCAAA.AGACCAAAAGCATTAAATTTAAGGTAATGCGTCTGGTTTCTTTTCT.CCCAAACGAAAG.GAGCCAAAAGCAACCGATCA.AG.T.GGAGACCA.GTAACCGCACATTCA.CTTCATTTCCCCCAC.AAGAGAAAAGATAAGATAATGGAGTTTTCTGCCACGTGGCCTTATCCTAGTGGTGCGTACCGATAAGGGTGTCAACACCTTTCCTT.AATCCTGTGGCAGTA.AACGACG.TTATCATGAA.TCATGGACCCTTTGA.T.CATGAGGGCTTTTCG.CCTT.TA.GGGGGTTCTCATTATATAAAGATGACAA.CACCAGTAGGAAAACAAGTCAGTAAGTAAACGAGCAAAAGAAGAAGAGAAACAACAAGAAG.TAGTAATGGCTT.CCTC.TATGCTCTCCTCCGCCGCTGTGG.TTACAT.CCCCGGCTCAATGT
JJ=     7  MV=                AATATT.TTAATTGAGTAATGAGACAAACAA.TATTTAAAACA.AAGATGAGAGTA.GAGAGAT.CC.ATGGATTGGTAAAGTATAACAACAACTCTGTTTTGAGAAACCTCTGTTT.T.GAGAAACCTCTGTTTGAGTT.GGC.GTCTTC.TGATTAATA.AT.ATACATTGGAAACGGT.TTATTTTCCT.ACGAGAACTATCGCATCACGCCAGATAGAACCTAAAGTATGATCTC.GATTTATATATC.TCCGAAACAAAAGTTATATA.CA.T.ATTTCTCC.ACGAAAACAAATAGT.CCTCGTGAAAAATAG.AACGTTTTTCCACAATACTACTACATTCATCCTCTCAAATTAGTCCTCTAAATTAAATATTTTTTGACCTAACAATTAAAAAAAAA.ATAGAAATTAAAATA.TTTGAAA.TATATTAAATTGAAAACATTCTCAAAAC.GATAATGGTAAAGAA.AAGA.TT.GCATTACCTTAAGTCTTTTTCTCCTAAA.ATCGTATCATGCGGTTAACTTTTCCCCCAAGTAAAAAAACTGTATTCGTCGAGCAACCCAA.AACTTGTCAAGT.AAAG.ACGCCATGAATAGACGGAAGAAC.GATTTC.TTGGTTCGATTGTC
JJ=     8  MV=                ACATTT.ACTTTAAGATATATCATATTTTGT.TTTAGTAATCT.TAACAATGGGTC.ATCACTA.AA.TTTTAATCAATTAAATCATGTTGGCAACTTTCCTCCATTTGTGTATATA.C.GCCTTTTTCTTTCATTTTCT.TAC.CACAAG.TGATCTTAG.AT.TTGTATGAATTCATCA.GTTAGTCAAA.CTGACATGATTAGCTGTGTGCAAGTTTGCTTAATCAAATTAAGGCC.CAAGCTGTAAAA.AGAACATCCGTTTACAAGTT.CT.A.GGAAACTG.CGTGACGTTTTCATG.ACAATAAAACGGCAC.ATAGTTCCCATTCCTATCTCAGACATGAATGTGCATATGACTTGGATTCCAGAAATAAATCCACGTCCTATAGCCAATCAGAAGTG.TCATGTCAGATTATT.AAGCCAA.TGACACAGTT.ACACGTGGAAAATCT.A.CGTCTTTCTCGCGCC.TCCT.AC.ACTCTCTCTAATAACTTTCGTTTCCACT.TCAGACCGATCTCATAATTTGATCGCAAAACTGATCAAATAGCGTAAAATTGAAATTCAAA.TTTTCGCCGGAG.CTCC.GTCGGATAAAACAATAAGCGACG.TGCGGC.GATGGAATCGAATC
JJ=     9  MV=                GATTGT.TGGCTAGAATTGCTGATGATGCAT.CTGCTAGTCTT.AAAGAGCTTGAG.TCTCACT.AT.TACTCTTCTGCTCAGAGATCGACTCTAGACTAAATCCAAGAATCTAGCA.T.TTGTA.GGTTTTTCTTCTAA.TTC.CTATAG.CCAAATATT.TT.AGGCTACTTTGTCTGT.GAACAAAATT.TGATATGAATGAGCATTTAATTTTGAAGCTACTTTTAATCCAAAAC.CTTTACTTCCTT.CCACCATCCCCACTTTCTTT.GG.A.TTTCATAA.AAAAATACTTGTCTC.CAGTCATTGTTACCT.TATTTTTCACCTTAATTCTTAATTCCAAGATTTCTCTTTTGTTCCCAAAAAAACAATGTACGACGTGCACACCTATCTTGGTAGAC.AATGAAGATTTTGTT.ATGTTCG.TGATAACAAG.TATGTCGGAATTTAA.A.TGATTAAAGATAGTC.AACT.CA.AAATTGTTGCTTTAAGACAAGATATTTG.TTTTCATATCCTCTACGTGGAAAACAGGCCACTCTTGATCAAGCTTTACTCAGCCGGCGAT.GTTATTGAAACC.CGGA.AATAAGCTTGTCTCGCCGGAGGT.AATTTC.TTCTTAAAGCTACT
JJ=    10  MV=                TCTTGC.CTCTAAATGCACGATCTTTTCAGC.ACTTCGAAGAG.GTTAAAGTGACT.TTTACCC.GA.TGAGAAGGGAATTGTGTGGCAGATAGAATTGCTAGGGAATCTCTTTCTT.T.TCTGAATTATGATCCCAAAT.TGT.ATTCTA.TATTGCCGG.AT.TGGGTTAAAGCTTATG.TGTATTCAGA.CTCTTGTGTAATTGTAAGTTGTTGTTGAACCAAAAAAAAAAAAGCA.CGATCTTTCTTG.GTACTCGTAGTAACAATAGA.TA.T.TTTGTTGA.GAATTAAAAATAAAG.TAGAAGAGAAACCAG.TAATGCGTCAGACGTGATTAAGCGAACTATATAATATAATTGATCGATAATCGTTTGCTAGTGCGTTAAATAGGTGTATAGTAAAA.TGAACCTCGCGCTAC.ACGTTAT.TATTTGTATA.GTAAAATGAACTATT.A.TTTTCATTGCCAAAT.TGTA.GT.ACTTGCAATATAAATATAACGAATCGGT.CTACGAGCTAAGGCACAAAAGCAATCTTCTTCTCTTTTCACAGTTCTGTTTCTCCCTCTCT.CTAAATGATGGC.AAAC.AACTGTAATTTAGTCAGTGTTCT.ATGTGT.AATTTTGGTTCACA
JJ=    11  MV=                ACCATG.TAACTGTAGGGTAATTGAGTAACT.TTCTTTGTCAA.TCCAGGAAAAAC.ATCACTT.GG.GCCGCACCATGGCCCAAACAAGGCACGGATCTGCTTTAACCTAACACCT.C.GATTTAATTTACCCTATCGA.TGA.TTACCA.CAAGTGGGC.CT.ATTTGTTTATCTACCA.GGCCCAGCCC.ATCATGATAAGAAAATGCTTGTCACTCAAGTTTTTAATTAACTTTC.CAACTCCTTACC.AAGAATTTGAAACTGAAACT.TT.T.TATTATTG.ATCTATAGATCTCTG.ATCTGGAATATATTT.CGGTTAAACCAAGAATTCTAGCTAACGAAAACCAAAACTTAAAAGTTAGATTAAATATGTACATGTGTAAGAAAACGACATCACAT.CTTTCCTCCAACTCC.CAAGCTT.TGCTTTGCGT.TTAAGTTAGTTAAGC.T.ATGCATAATTTCTCC.TCAA.AC.AGATTCAAATATTTATAACGATCCAAAT.CGAAACAAAAACATATCACACAGTTTCAAATTAGAGCTTCAAATCTAGTTACTTGTTCTTC.TACAGTACATCA.TCAA.AAGTCAAAACCATGGACTCGAGA.TGTTTT.GGCTTCTTCTTGCT
JJ=    12  MV=                AAGTTA.GCTAAACATAAACGACAAACCCTT.GCTCACTGGTG.CAATAATCGAAGTGAAGAGC.CT.CTTTATATGAAATATATAAGCGACACAGCCTTATGGGCAAATCGAATGC.T.ATTTATTTATTTGATAAGAA.GAT.TAATAA.TTTCAATTT.GT.CATCCACTAGTCTCTT.GGGGTACTCA.AAACATATCACCAAAAAGTCCATAGAGTTATTTGTTCTTATTTACT.GATAAAGTATTC.CAAGTTGATGTACGAATAAA.GT.G.GCAATTTC.ATGTATTATCAATAT.AATCCATTTTTGGGA.ATCTGATATTTTGTTTATCCTCGAGCTCTGAGAGATATATTTTGGTGCAGTGAAGGTTCAAAGCTGGCATGCATGATGCATATAAT.AACTGCTCTGGACCT.AATACTT.ACTACGCATT.TAAATTAATATTTAT.G.GATAATATGGTTAAT.AAAT.AA.GGAACTTCTATTTATATCACAAAAGGTC.ACTGGTCTTCTTCGTGTGACTTCACCACTTTCTCATCTCCCACAAAAATGGCTCTCTCACT.TCTTTCAGTCTT.TATC.TTTTTCCATGTCTTTACCAATGT.AAGTTA.TTCTTACTCACTAC
JJ=    13  MV=                ATTTAT.GATAATTAGGGGCCCTAAAATTTT.TTAATATTTTC.GTTATCTGAAAT.AAATATC.TT.TTTTTTGCTAAATAACTAATTAGTTTTAAGTTGGAATCTCATAATCTAA.T.ATATTGGAATGTTACCACTC.TGA.CAACAT.TAATTAGTT.CT.AATATATATATACATG.CTAAACTTTT.CTATTGAAATAAACAACGTGAGATCAAAGAGTGGAAAACAAAACTA.AGACGAGATAAA.TAGAGTTTTTTAAAAATTTG.TC.C.GTAAGGAT.ATTTGGGCCAAACAT.ACACCTGAAAGAGTA.GATTAACAGGCTTTATTTCGGTCCATAGTATCACTTGAAACGTTTACTTATGCAAGCACCGAAGCACCCAAATTTTGACCATACCA.AAAGAGAACACACAT.GCAAGTC.TCTCGATCAA.TTCACGTGTCTCTCA.A.CCGCTATGACGTGGC.CTCT.AT.CCTCTGTTCTTATACCTTGCTCTTGAAG.GCAAAGATGAAATAATTCAAGAACAAACCAAAAATCCCCAAATTGGAGATCAAGATGTCAT.CGGCGCAAATGG.ATCC.ACACGACAAGATGAGATCGCGTG.ACATAA.GTAAAGTCTTCAAT
JJ=    14  MV=                AAGGGA.CACCTAGCTGATTCTCTTTATTTT.CTGTAATAAAC.ATATTAGGCAGG.TGTCATG.CC.TTAGAATCGTAACTAAGCCAGGTGCCAAATTGGGTCTGGACTTTTAACT.A.TAATCAAAATTTATGCCCAA.AGT.TGGAGG.TTTTTGTCT.TC.TGCTTCTCATATGGGC.TTTAGGCGAT.ATGTCTTTTATTCATCTTTTATCAACTTCAAGGCCCAATAAACCCA.GTTCCCACTAGC.AAACAAAAAGTAAAGTACAA.AA.A.CAAAAAAC.AGAAACAGCTTAGCT.TGACCAGTCTTCCTA.GAAGACCGTGAAATCACTTTCTCTATCAGAGTTCAAGTTTTGTCGCTCAATCCTAACCGTTACGTTGCCTTTATCATCTCTCCAAC.GGATACATTAACATT.TACCATT.TTTTCCTTTT.AATTTTTCGTAATTC.C.TAAACGGCTAGTTTC.CAAG.TCCTCTACCTTTATATAAACCACACAAGATC.CACACTCTCTCCATCCTCAACACACTTTAAAACACATTACACACTCTAATACTTTTAAGGT.TTTAGATTCTAA.TCAA.TGGCTTCTTCTTCTCTTTTGGTC.ACCATC.TTCCTCTAGCGTTT
JJ=    15  MV=                GTTAAT.CGAGTTTAGGACTTTTACTATGGT.AAATCGGTTTA.GCACAATACACA.TGACTTT.AT.GTTATTCATTCTTCATTCGTATATGGATAAAAAATCAGCGATGCTAAAC.A.GATCTCAATATGTATGTGAA.CTT.GTGAAG.TAGCAAATT.GT.TGCTTATTCCACTATA.TTAAGTCAAG.TTTCCACAATGTGCCAGACAATCCCTAGTTGTTTAGATTCCAAGAT.TTCGACAATGTA.ACACCCGTTAATAATTCACA.AC.A.GCTCTCTT.ATTGGCAATATATTC.GATAATTATTAAATA.CATAAATACAAAATCACATTTTGGAATTTAAGACATTTTACAATTAAAAAAAAAGTGGAATCACGTTCAAAGGTCGTTGATAGTCA.CAACTTAACAATGAC.GCATTAA.AGTATTCAAA.AGTCTATTTAACTGA.T.CTATGATTGACACATAGAAA.TG.AAGCTATATAAAAGTTGTACTCTCTTTT.TGAACCATCTCACAATCAAACTCAAGTCAACATGTATCAAAAATTTCAGATCTCCGGCAAA.ATTGTTAAGACT.TTGG.GGCTAAAGATGAAAGTTCTGATA.GCAGTC.TCCTTTTTATTATT
JJ=    16  MV=                TTTGGA.AATTAATAATGTATTTTGTTTTTT.AATTAAATTTA.ATTAATTAAATT.AGTATTT.GA.CTTTTTAATCCTTAAAGAGATAAATTAATTTACTCTTTAAAATTTTATT.T.CTAATGGCATACCTATGTAA.TTA.CTTACA.AAAATTAAG.GT.TACATTTAAAATATAC.TTCCCAAATA.ATATAGTAGGATTAGTGACGGAAAAAAAAAACAAAATTAAAACTGA.CATTTTGCTAAA.TTGCATTTTGATATTATCAA.TT.T.TATAAAAT.AATTCATCTGTAGTT.CTACACTTGTACTTG.ATATATTTATTCCATCAAAATAATGGAAAAATAACTTTAAAATAATGGTTTAATAATGTAGTTGTTAAACGGATCCCACATCGGTT.AAGAATCAAAAGGCT.AAGCAAA.GGAGTCCCAC.ATCGCTTGCGAATAA.G.AATGGTACGCAAAAT.TTTC.TT.TTATAAATAAAGGTGTCCCTACGATAAA.ACGAGGATTTGTGAATCAGACTAACGATGTCTTTGATTGAAAACTCATGTCTAGAACCAGA.ATCCAAAACAGC.AACA.TTAATCTGCGGTCACTTCTTCGT.CCGTTA.CGGAATTTTTTTTT
JJ=    17  MV=                TTTTGT.AACTTTTGGGCTTAGCCCATGTCT.GATAAATTCGA.ATAAGGTATAGT.ATTGTTT.TG.GAAACATAGGCATATGTTACTTCTTTTTTTCCTTTGTAAAGTTTGGGTT.T.GGCCCAAGTCTGATAATTCC.ATT.CGGCCC.TTTATAGTA.TT.GTTTTGGAAACATAGC.CATATGTCAC.CGTTCGATTAGAAACAAACATAGTACGTGAAAATTAACAGATCAGA.AAGAGACCACGT.GCATCACGTGACCACCTTAAATC.T.GATAGGTTAGAATCTCGTCTTATC.ACGTGAATCCCACGT.GTCATCACAAGCTACGGTTCATTTAGAGGCCTAACCGGGTAATCACATCAAGTCGTACACGTCTCCAAATCACGAAACTGACGGAC.AAAAGCTCAAGTAAA.CTCACGT.AGTCTCTCCC.ACAGCTAACTAGAAC.T.CAGCCGAGTCACGAG.GCAC.CC.AAAAAACAAAAAACAAATAAGCAACAAA.AAAGAGCTCGTCGACGGCAAAAGTTGAAAATAAAACAATAAACAGTCGAAATTCTCCGGCG.AAGATGAGAACC.GGAA.AAGGAAATCAAGAGGAAGAAGAT.TACGGA.GAAGTGTATCTCTC
JJ=    18  MV=                TGCAAC.GAATACAACCTTCTTTTTTACCCA.CTACCACCTGT.TTTCGCTAGGCT.TGCTGGA.CT.CAAATAATGTATTTTTATACGGCAAAATTATTCATTAAATTTCAACTTT.A.CGTTATATACAACATTTTTT.ACA.AAAAAT.TACTAACAT.AT.ATGGAACCTCAAACCT.CTTAATGTAG.AAATATTAATAAATTTTTATTTAACCATTGGACTAAGGAGCTTCCA.CAATCTACTCTA.ATCTAATAAAGTGTATATCT.CA.T.GGGTATCA.ATTTTTTTTTTCAAT.AGGTAAGAAATCAAA.TCGTTCTACATATCTTTACGATCTTGTGATATTTTACGAGCGAATATCGTCGACATAATATAAAACTCACAAAAAATAAAATAATA.ATGATACTCCATATA.AAGGAAA.AAGACAGCAA.ATATGTAGGGTCAAT.A.TAAACGCAGCCTCGT.CGTC.TC.TTCATATATTCGTCTCTTTGTGTTCTTC.TTCCTCCTCAGATTCTCTTTCACTAAACAGAAACAAAGATGGTTTTGACAAAAACCGCAAC.GAATGATGAATC.T.GT.CTGCACCATGTTCGGATCTCGCT.ATGTTC.GCACTTTGATTCTC
JJ=    19  MV=                ATTTTA.TGATTTCTTTTTTTTTTTCTTTCA.AATTCAGTTAT.TTCATGGGTATT.TCGAGAA.AG.GTTTTATATATAAGAAAGAATCATTAATATATAAAAAACGGTGATGATT.C.TAGAGACTAATCTTACAAAA.CGT.AAATAA.CATTTTTTT.TC.TGTAACGTTGTTACAG.TTTCTTAATT.TAAGCTTTAATTGTAAACCAGAGCATATGTTTATGATTAATGTTGT.TGTAGTTATTGT.TATTATTGGTTGAAACTGAG.AG.T.CTGAGAGT.GGCAATCACATAGAA.AATAATCTATGCGTT.ACTTACATAAGTGTCGACAAATAAAATGTTATTTACGTACATAAGGTATTGTATGTCTATCTATGAGTGTATTTCACAATAAACCA.TGAAAGGTCGGTGAT.TAGTGGG.TGAAAGCATT.TAGTGCATCCACTTT.T.ACTTTATTTATTTAT.GTTT.CC.CCCAACAATAAATAAAGCATTTCTTTAC.TAAATCAAACACGATCACTTCAGCAAAACCACTACACCTATCTTATCTCTCAGATTTTCTC.AAGAAGATTGTG.TGGA.AGATGATGAGACGGAAGATTTTT.CTCTTT.GGTGACTTGTTGTT
JJ=    20  MV=                TTTCCT.AATTTAGTAACCTACTTTTTTGAC.GATGCATCTCT.CAGATTACCTTA.TCTTTTT.TC.CTCATTCAGCAAAAAAAAAAAAATGATTATCAGACTTTATTAGGGTTTT.T.CTTCGGATCTGTTTGAAAAC.AAT.GTGATT.AATTTATAT.AG.ATTGCAATGGACCGAC.GAAGCTGGCC.GTGGAAGAAAAAGGCGTCTGATAAATCAATCTTAGTGATTGATTCT.GCAGCTGATGCT.TCTCATTCTCAGATTGATAA.GG.T.TTTTTTTT.TACTCTCTGACATTT.ACTTGTATTGTGACT.AGATTTGATGAACATTTTATTTGGTTATTTTGGGAAACAGGAAGCTATTAAGAAGCCAAAGTATGTGCAAATATCTGTGGAGCAGT.ATACACATTTCACTG.GTTTGGA.GGAACAAATA.AAGAGTTATGATGTT.C.AGATTAAAGGTTACG.ATGT.TC.AAGTTAAAACTTATGAGAATCAAGTTGA.GAGTTATGAGGAGCAAGTTAA.GGATTTTGAAGAACAGATTGATGCTTATGATGAGAAGGT.TCATGAGTATGA.AGAA.CAAGTGCAGAAACTTAATGAAGA.TGTTGA.GGATTTAATTAAAC
JJ=    21  MV=                TATAAA.ATAAATTCAATTTAGTCATTTTTT.GCCACTACAAC.TTAAGCATGCAT.GGTAATT.AC.TCTAAATTTTGTTTTCTATCCAAAACTCCAATGGGCATAAAAAGATTAA.A.CACACCATTTGCATTAAAAA.GTT.GAGAAT.TCTTCAAGA.AC.TAGCATAGGTTGCTAG.CTAGATCAAT.GGGTCCTAAACCTTCTTAATGGGCTTATAAATCCCAACTGTTACAC.CGACATATTTAC.GAGTTTTGTGGAAGGCTTAG.CT.A.ATTACATT.TTTTTTCTTTCACAT.GTTAGCTATTTAACT.AATTAATTATGCACCTCTCCATCGTTATCCATTAAACGTCAAAGACAAAAAATACTTGGACACACGTAAGAGAGAGACACATATAT.CTGCTCAAATGAGTC.ATTACAC.CTTATTTTAT.TATACTTTTTCTTAA.C.TGTCTTGTTCCTTTT.TTTA.GT.CTTCAAATTATCAACTTTGTTTCTTTGA.TCAGCTTTGTCATCTTGAAATTATCAACGTTTTGACTAAATTTAAAGAACAGTTGTGTTCG.TTCGTGCCATTC.TTTT.GAATGCTTATACGTACATTTCTT.CTTGAA.AAGACTTATCAAAT
JJ=    22  MV=                ATACTT.TTTTCCAAATGAAATACAATAGAG.ATATTAGTCAA.ATTTTCAACATT.TATCTTC.AA.CTGTTATGAATATAAAAATTTGACCTCTATAAAAACATAATATATAAAT.G.GGGGAATGAAGATGAGGAAG.TGG.GGTGTA.GGTTTTCAG.TT.GGGCTGATTAATATTG.GGTATTGAGC.TAATGAGGTTTTGTATGTTGGGCCAATCTTAATTTTGTAGTATGAG.TATGATTCTCGA.CGTTGATGTGGCAAGTAGAA.AG.A.ATATCAAA.AAATAATGTGGATGA.CTTGAGACGCGTCAA.TGGGCTTTTTTATTAGTAAGAGGTTGTATATACCAAAACAAAGTAAATTGGTCAATATTCTTTAACATGACTAAAAAAAATTGGTC.AAACATTTACATTGT.GTTTCCA.AAATGTGAGA.TGCAAAGAAGTTAGA.A.AATAGCTATATATAA.TGAA.TT.TACAGCTGAAACTATAGCATACAATTTT.TAAAAGAAGAGAAAAAAATATAGTCAAAAGAGAAACAAAGCAAGATGAAGGTTGAAGTAAT.CTTTTTGGCTTC.TTGT.GTCCTTTTCTCTCTTATCCATGC.CCACTT.ATCACAATAAGAGA
JJ=    23  MV=                AGAGAA.AGAGTAAATAGTAGGATCCGGAAT.CGATTGCAAGA.CGAGATCAGCAT.CGTTGAA.AC.AATTATAGTTCGAGTATGAAGCAATGAGTTTAGCGGAGATATAGCCATC.G.TTTTGAGCTCCGGATTTGAG.TAT.ACGAGC.ATGAGCTTG.TG.TTGTCTTCGACAACGA.AGAAGACCAA.TGATATGATGAAGATTCTAAGAATCCAACGATCGATTGAGGAATTT.TCTCTATCAGTG.GAAGAACTTGTTTTGTCATT.GC.T.TAACTAAA.AAATAAAATTTTCCC.GCTTAACCTTAATCA.TTCACTTATTAATCTTCCTACGTGACCAGATTATTCCACGTCACCACAATCAGAAATCAACGGCTGAAGATGAAGGACTGGGTCTC.ACTCAGCTTCTGAGC.AATCTTA.GTCGTTGATT.ATGTCTTCGAGAAAT.C.TTGGACGTTGATTCT.ACCT.TC.TCCGAGTTTTATAATCTGTTTTCTTAAG.AAAATTTGATTGATACAGAGAGAGCGATGATGATTCGAACGGCGTTAGTGTTCGTTGTCTT.CTTCGTCGGAAC.AGTC.GTACAAGCGCAGCTGATACCTCC.GGCGAG.GCGTGAGGAACTGA
JJ=    24  MV=                AAGCTT.AACACAAGCTGTGCGTCACAGAGT.GAAAGAGAGAG.AGAGAGAGAGCA.TTATAAG.AA.CCTTAAGGCTGAGAGTGAGAGAGTACTCGAGCTTGTGAGCCATGTATCG.G.ACATAATTCGTGATGGAAGC.CAT.CGTTGA.ATGCTTGCG.AC.TTTTAATCGGAAGGGA.CCTCTTCGCC.GCGTCTGTTATCTCAGCCTCGTCGCCGCCGTTGTCGAACTGGTGGT.CTTTTATGGGTT.CGTCGGTCATAAAAATCTCG.TG.A.TTTCCAAA.ATTGCCAAAAATAGT.TCATATCTTTAGGAA.ATATTCAAATTAGCCTCAAAACTATTCTTTAGTTTTATAATTTTGTCCTATATTAAACAAAATTATCACTTTAACCCCCACCAGGA.AGCTTCTGACCAAAC.TTTCGAG.TTAGGCTTTG.TCAACATGGC.ACGT.G.TTCAACAGTCCTTCT.CTTT.TT.TTTAACTCTCTTAACATTTCCTTCCGAC.AGATTTGCTTGCAGATTGAAGCTAAAATAATCAAAGACAAATACCAAACACAACAACAAAT.TTTCCAGACGAT.TTGA.ATTTGATCATCTCTAATAAACTT.CGTCGC.AGGTTTGTATTAAT
JJ=    25  MV=                CTTTTA.AGTCATTCTGTTTCCTAATTTGTT.TCATGTGTAAA.AAAAATGGTAAA.AGTAATG.GT.GGAAGAAAATTTGCATTTTCGTGACGATGCTTTGAAATGTTGTCTGTTG.T.TTGTTCAAGTTGGGATCCGT.TGG.AAATAG.GCTTGCAAT.TT.TTCATGCTACGCATCT.CTATGATTGG.TCAAATACCAGTTTATGTCAGAATCCAAGTAATTATCGAAAAATCT.GATCACTCACTA.GGATTTCTTTGGTTATCAAT.AA.A.GAGATGAC.TAACAATCATTAACA.ATCATAATGAATGAC.GATCTTTATCATTTTGGTTAATAACAAAATCTACGAACAAAAATCCGTTAGGACATTTTTTACTGACACGTGCAAAGCAAAGCTCT.CCCGCGTGCAACAAA.TGAAAGC.TTTTTGTTTC.GATGACTGTTTTACT.G.ACTTGTGAGTTCTGA.CTGA.CG.ATGAAAAAAATAAAAAGTTCCTCAAGGA.GGTGTAAAGATTATTGTACGGAGAATTAAGCTTCCTTTGGAGATGGCGTCCATGGCGACCG.GCGTCAGTTTTT.CGAT.GACTAGCGGCATAGGAGAAGGAG.GATACG.ATGTTCATAATGAC
JJ=    26  MV=                AATGTG.TAAGTTTTGTATGGACAATACTCT.TTGAAGTCAAG.AGAGCGATAACA.CTGTATG.GA.GAAACTCACTGTGGTTACGTAGCTGTATTATCATCATTGTTTTGGGTTT.T.GTAATTTTCACTTGTTTCGA.ATT.AAAGTT.TTTTTCCTT.CT.AATAAGAAAGTTCTTG.ATGACGAATA.ATGTTAAAAAGTTTGGACATAAACCAAACCTATTCGTAATCAACAA.GTAACGATTATC.ATATAGATTTTCTTGGGCTT.TT.G.GGCCTCTT.CCAGTTGTCGAAAAG.GCCTTATTGTTTTTA.TTCTATTTTCTTAATTTCTTTGTTAATGACAGTCAAAGCATCATCATGATTAATTATTATTTTAATCACGCACGAAAAGCAGTTTT.ACGACGAATGTCGGC.TTTTTTA.GTCTCAACTC.TGACTGGACACAACG.A.CTGTCATAATTGCGA.TTTG.TT.TCGAAAGACTTTTCCATCTAACAACAGC.TCCAACAAATGTAAACGAAGAAAGAAAATCAAAAGTTTGGTTTTTCTTTGTAAAAGACAGA.GTTTTACAGTTT.TACT.TTCTCTTCCTAAAGAGTTTTCAA.CTAGCC.GAAGTGGTTTTGTT
JJ=    27  MV=                TTCCTC.CCGATTTCATTTAACTAAGATTCC.AGTGAACTCAA.CTTCTTACTTTT.TTTTGGT.AA.AAGGTGAAGTCAACTTCTTACTTACTTTTTCTTATTAATCATCTTTCAA.A.GAAGCTCCAAATTGTGAAAT.CCT.AAATAT.GCAAGTAAA.CA.GTCCACTCAGAGACGC.CGCTTCCAAC.GCATACGTGACAACTAACGTATGGGTGACCTTAACAATAGGC.ATC.ATTTCGTTGTTA.AAATAATGGCTACGAACGAG.AA.A.GTCAATGG.GTGTAGTTAATGAAG.AAATGGGCTTCTGTA.GCAATAAATAGTCAAACAGTTGAGAGTGATAAGAAGATGTTGCACAAGTGGTGATTATAATTCAATGTCGAATTTGAATACTCAAA.AGTCAATGCAAGTCA.GCTGTAT.CTGTGTGTGA.CACGCGGCCCCGATC.C.GAACGGTTAGATAAC.GCCC.AA.ACTGCTATTTAAGACACACCACTAGGCC.TCTTTGTTCCAACAAGACCTCAAATAAAAACACAACAACAACATTCAAGAAATGGCCATCT.TCTGTTTCCTTG.TAGA.CCAGAGAAAGAAAGTCCGGGGGA.GGAAGC.CAGCGGCCGTTCCA
JJ=    28  MV=                ATTAAC.TTAAACCGGAATTTTAGAAGACAA.ATGTTACAAAA.ACTTTTGAAAAT.AACTAAT.CA.AAGTATCAAACTGAGGTAAAATGAGATTATACTAAGTGCTTACCACTAC.A.ATCGAATTTAAGTTCTTACT.AAA.CTTCTA.ATGTTGTTC.AA.CTTTTGCTATCATGAA.ATCCTCTACC.AACCATCGATTTTTGTTCATTATTTACATATTTCTAGTTCAACATT.ATCACCACCACA.TTTGCTCTTAAACATAACCG.AG.A.AGACAAGT.GTTAAAAATCTCAAT.TTCCTAACCACCAGT.CTAATTGTTGACTACTAAAACGTCTGTAATCCTCTAATCTCTAACTCTTAACACATATTGTTTAAAGAGCAAATTAAGAATTAAGA.CAATTATGAATCACC.GATACAC.TTATTAAAGT.ACTTTCTCTTGTCTC.T.ATTTTGACTTTTGAG.TGGT.AC.TGATAGGTACAAGAAACACAACAAACCC.TAGATTTATCTTCATCTCTCTCAATTCTGTATCAAGCAAAGACGGATTCAACGATGTCTTC.ACCTGAATCACC.TTCC.GGTTCCGACTCATCCACACCACT.TCTCCG.TTCACGGCGAGTTT
JJ=    29  MV=                CTTTGA.GTTTTTTTTAATAATACAACAATT.AACTTTACCAT.TTTATCTTTTTG.AAAAAAG.GT.TTACCATTTTTTACTTCTTGTAGAGTTGTAGTAGTATTATCATAGTATG.G.TGCATGTGTGTTACTGTGTT.AGG.TGTGTA.TTGTTTTGT.AT.ATACGAAATAAATGTT.TGGAGGCTTG.GAAAATTTTTCAAGGAAAAAAAAATCACATCCATATGACCATATCT.ATTAATGAGCAA.CACTCATTTCATCATATAGA.TG.C.CGAGTGAT.CATTTAATACACTGT.AAGAAAATTTAAAGC.TTTCTGATTCCAAAATTCTCAAATCTTTTTATTACAGTGTCTTTCATATTCACTTTCTTACAAAGATTATTATTACCAAATTTAGT.TACATGTCTGCTGCT.GAGTTTC.AAATAAATTA.TTGTCTTAATAAAGA.T.CTTATCCTATCTCCA.CACA.CG.TTTCCTCCTTTTTATTTCTCACTTTCAA.GCTTAGAAAGAATATTCTTGTTCGATTTTTTTTCTCCCGAACATGATCTTTCAATCTCAAC.GACGATTTCTCA.GTGA.CTAATACTACATTTGTATACATT.CTTCAT.CATCATCAATGTAA
JJ=    30  MV=                CATAAT.AAGAAAAAGTAAACAACAAAAACA.GAGGATTTGGA.TTGTACAGTATG.ATGTTCT.GT.TTTTCTGCTTGTAAATCCCTTATCTGTCTTTTGGCCCAAGTAACAAACT.T.TAACCTTTTCTTTTGGGCCA.GAC.TTCAAC.TATAATACG.TT.TTGTAGGCTATATTTT.TTCTTTTAAC.TAGATTCGAATTGGATGGCTTGGGTATGCGGTATCAGTGATTACTT.AGCTAAATTCAA.ATCATCAAGAAATGTTCACA.TG.A.TTTCCTGC.AACATGTCAAAAGTC.AGATCAACTTAGTTT.GATAAGTTATGTTCCACGAAATTATGTGAAAATTGATTTGTTTTCTTCTTTAGTTTGGTGCTTTCACACTGTTAATCCACAAAGCC.TTGTTGTAAATCTTG.ACCAATG.GCCTAAAAGT.CAAACCTTTGACTTT.T.CAGTGTTTCTTCTCA.ACAC.TC.AAGAGATGGATGATAATATTCACAGATG.ATCAAAATCTTTCACACAAACCTAAAAAACACCCACCAATGTCTCGTGAACTTATTATTCT.CTGCCAACCAAT.TCTT.GTTCTGTTCCTTACTCTGTTTTA.CAATTC.TCATGGCTCACCGT
JJ=    31  MV=                CGTGTC.GGAACAAAGGAGCACGACGGAAGA.AGAGGGAGAGG.AGTGACAAGAGT.AGAAATA.GC.TGAAATCCGATTCATCTTCAAGGAGACCAGAAGCTACCCATCCGCCATT.G.ATGGGCTTCAAGCTTCACCT.TGA.GGCTTG.AGCTAATCG.AA.ATAGATAACGTTGGAG.AGAATCTGAA.ATCACAGCAACAACAATCAGTCAAGTTATTCTTCACCTTGGCGGGT.CGAACAAATGTT.ACACAGTGTGGAGATTTAAC.AA.A.TTTGGGCC.TTGAGCTTTGAACAT.TAAAGCCCAATATAC.TTATATTCAACGTTGACGTGAGTTTTGACTTTTCGTTCCCCTAATCCAAAATTGCTTCTAGATTAAGCTATATCTCTCCAGAACTA.ATTTTCGACACTGCA.ACTTTTT.TGACGCGGAA.ACAAAATATGAAATA.T.CCTAAATTCCATGGA.GTCT.CA.ATCTCATCCTTATAAATATCATCAAAAC.TACAACCCTTTTTAACGCGGAAACAAAAAACTAAGAACGGTTCCATTTGTTTTCATTGTCT.AGAAGAGAAGAA.GAAG.AAGGATGTGTTTGGTGTTCGTGT.GTGATC.AGGACGAGTCCTTT
JJ=    32  MV=                CACAAT.CTCATATATATGAAATTTCCCTTG.ATTAAACGTGG.GAATCTAAATGC.ATTAATC.AT.TATAGATGTTGGCTTATAAATTTAATTTTGAGATTGAAATGTGGCCATA.T.CATGTTTTAGTGTATTCATT.TTA.TAAAAG.AAAGAAACA.AA.AAAAAAAAATCTTGAT.TTTCTTGACC.ACCGATTTCGTCTCACGCAAAATCCTGTATAAATTATAAAAACTAT.ATATAACTTCAT.TTACCAACCGCGTGGGAGGA.TT.A.CAATAATG.CAATTGATGGAGATA.GTATAACCTAAAGAC.AAATTACTTTTAACTAAACAAAATGTAGAAGCACCAGCTTTCTTTTCCCATCTTTTGGACTATGTAGACAAACACACACGTTAATC.TATAGTTATTGGCTT.AATTTCA.AAATCTTTCA.CTTTCATGATCAGTC.A.AGAAATACGCGTTTA.ATCG.AC.TTTTTCTCTCTATATATACAATTCTTTC.AAAATGATCAAACATAGTCATAAGTTCCGCACCAATCAGTGGAAATAACTAATCAAAACTC.TGTATCATCGTT.TTCA.AAACCTAATTAATGGCTGTAACA.AATCTT.CCTACTTGTGGCCC
JJ=    33  MV=                ATTATG.TTCTGATTATCTCTAGTGTTAATT.TTTTTTCTTTT.GAATAAAATCTC.TAGTGTT.AA.ATTAAGCAAGAGGTACATGACCATTTTCCTAATATTTTTGTTTTCAGAG.A.GTCGAATCAAAATTTCGTAT.AAT.TCATTT.CTTATATGC.GC.ATGTTAGCATATTTAA.TTTTTGCAAA.CTAACAGCTGCCAATATCAACATTTGTTCAAGTGAATAGTTGTATC.ATTACCAAAGGC.AAAACTTTTTTAAAAAAAAT.CA.G.TGAATATC.CACAACAAGGATATG.TGACAGTAGATTTCA.TGTGACAGGTGGTTCAAACCTTTTTTTGAGGTATCCCTAAGCTGTTATTTCCTCACTATTATAAAATGTGTGTTAATTACAGCTAC.TAATTGAAAAGAAAA.AAAGAGC.TTAATTTGAT.GTTTGTTTAAGTAGG.A.GTAAAAACTTTAAAA.AACG.AA.AAAAGGCCAAATAAGAGCTGTGTTAATC.ATCATCATCATCTGTTCACTTTTGCTCTTTGTTTTTTGTTTGGTTTCCTCAAGCCGGAATA.AATAATCTGATC.GGAG.CTCCGGTTTAAAGGGAAATGGAT.AGTCAC.GATGGATGGTTTCC
JJ=    34  MV=                GATAGA.AACAGAAAACCTGGAGAGTACATA.CGACACATCTC.TTCCAGTCGATG.AGTGGTA.AG.ATCCGCACCCACCCCTTGACAATTCCATGCTAGGATCCTCATTTATTAG.T.TCCGGAGGGAGATTGATATC.CCA.CCGTAC.TAAAAAATA.AA.GAGATAATCTTAATTT.TTTTGAAAAG.GGACACCTCATTATGAGGGATATTTGTTGACGTTTTAGAAACTCTC.GTTTTTGAATTC.AAGAAACAATCCAAAGTATT.GT.A.GAATTGTA.GACATGATCTTTCCA.AAAAAAAAAGGAATG.TGGGAAAAGTCTCTCCTTACAGAAAGAAATCGAAACATATGAGTCAGCGAAACAACTTGCATAAAGGACAGGCAATACAAAAACTA.AACTAAAGTTGGGCT.TAGCAAA.ATGGCCAGAG.ATCACAAAAAAGAAA.A.TGGACCGAGCCCATG.AAAA.TT.TTAGGGTTAGCTATGATGTAGCAAAGAG.AGGCGATGTTGGTGTGGCGGTTATGCGGTACAAGAAAAATTCTCTGCTCCGGAAAGATAAC.TCACGGTGGCAG.GAAG.AGAGGATCTCGAATAGATCTCTA.GAAACA.TTGTTATGATTGGT
JJ=    35  MV=                TCGTCT.TCAGAATCCAGAGACTTTTGTTGG.TTTGGCCGTAT.CAACTAGAAAAA.TTGAACC.TC.TTATATGCGAGAAGTCGCTTGTGTTCTTGGAACCAACATTTATCTTTTG.T.CTCGTCAGGTTTACAAAGCG.CTT.CTTGGA.AGCTGACTC.AA.CAGCTTGCTGTTAAAT.AATTACAAAG.GACCTGTGAGGAGGAAGAGGTCAAAAAGAAGAAACAGAGAAGATCA.ACAAAGTTTGAC.ATTGAAAAACATAGATAGTT.GG.T.GGTCAGAA.GGGCTGGATTCATTC.TTTGCCAAAGCGTAT.CAACTTCACCTTCAGGCTTGTTTTGTGAATGTTATTCCCTAAAACAGACTTTTTTTGGTCTTCTGAATCTTGTTAGTTATGATGAA.TGAATCATAGTATCT.TCCTTTT.TCTCTCTCTC.TCGAAATGTCAACTT.G.TTAGAGTGGTCACCA.ACTA.AG.AGTTGACTTATTTACGCCAACGAACTTG.TAGATCCTTTCCCATGTCTCTGTAGCCAACAAAAACTTTTATGGAGAGAGAGAAATATCAG.ATCGTGGTCAAA.AAAA.TAAACACTCTTGGAACAAGTCGT.GATCTG.AAGCTTCTTGCGAT
JJ=    36  MV=                GATCCA.AAATCATTCTTCTTTTGGGACAAT.GTTCATATCAG.TGATCAAGGATG.GCGTTCT.GT.TTTTTCTCTTCTTCTTCCTGATTCACAGTTTTAAATCAACTAGATCAAT.A.TGCAATAATTCTCCATTCTA.ATG.ATATAT.GATGATTAT.CA.ATTGTCTTCATAACAA.TGCATACAAA.GATTATTTCAATACCCACTTAAATAATAATTATTAGCTAGAGACTC.TAGTCTAGAGTC.AAAACCAAGGGCCACAAAGA.AC.A.AATCAAAG.TTTTAGGTGCGAATT.GTCAAAACTAAAATA.GTGGGGCATTATACGAAAGAACCAAGAATACAGGGAGAAGTAGACAAAGAATCTTGCAAAGTCTTCTTTCTGTGTTTGATTCTCAT.CAAAGACTTCACTTTTGTTCTTT.GTCGCTTCAA.TTCAACGCTTATTCC.T.AAATTCGATTTTGCG.TTGT.CA.AATTCCTTAAATTTCGTTACAAAGGTTT.GATATTTCCGATGAGATCTCCAGCAAAGACGATGCCGTCGATGTCACCTTCTTCAGTTTCC.ACGGAGAAATCT.CCAC.CTCCGTCAGATACTTCAATGGCT.ATAGTA.GCTTTCGGTTGGTA
JJ=    37  MV=                ACTGGTTCATTACATTTGGTGGGTGATCTCT.TGAGATTTATC.AAGAAATGAATA.TGTTTCT.GC.CATGTATTCTTGGCCAATCTTTGCCTGTAATGACTATATATCTCACAAC.A.TGATTTAACAAAAGAAAAGA.AAA.GATATT.TCGACATGA.TT.TAGCAAAACACAGAAC.ACGTGCTGAA.TAAAACTAGCAAGGGTCCAACAAAATCTTACAAGATACAACGTTTT.CAATTGTGTAAC.ACCGAAGACACCGATTTTAA.AG.T.ACTAGTGG.CCAAGCTTTCAAAGA.GTAGATGTAGCAATG.GAAAAGGAATCTCACCAGTCACCAGAAAAAGAAACAAGGAGAAAGAAATAAAAAAGAAGAGGTGAATCACGTGGCGGTAAAACGTT.CGTTGCATCCAAAAC.GCTGTCG.TTTTTAAAGT.GTTTAGTGTTGCCGT.G.TAGGTGTGGCGTTGG.AACC.AA.GCGTATACAACAAAGTCTTGAAGCAGAG.AAAGAAAAAAGAAAGACGAGAGGCACACAAAAAGAGATACAAAACCAAAACTTTCAAGCAA.AGCAATTCAATT.TCAA.TCAAAAACCAAATCGAAGATCTT.TGAAAG.TTTCCTTTATAGTC
JJ=    38  MV=                TTCATT.GAAGCACGGCTCTGTAATAAATGC.AAAAGAGCTCT.AAAGGCTTCTTA.TTTGTTC.TT.CAAAGCTCTAAAGTCTAAAGGTTAGAGATTTAACATCACAAGCCAACAT.T.TTTGGTTTAGGAAATTGAAG.ATT.AGCAAT.AATATAAAG.TT.TTTTTGGCATTGAACA.AAGACAAAAC.ACAATGAACATAATCAACAAATTGGTCAAACTAAACATTAATAAGT.GCCTCAAAGTAT.CAGACTAAATCATTTTCACT.AA.C.ATTTATGA.AAAAATAACTGTTAT.TAACTGAGGACGAAG.GTAACTGACCAGTCAAACATCATAGACAAAGACAATAAAGAGAGTCAATAGCATTGTTCATAATTGTTATTTGTATGCACATGTTA.TAAATTATATAAAAA.GACTAAC.CTTATTTCAA.TTGAGATGTCACTAT.T.ACTGTTTTAGCATCC.TCTT.CT.ACTCTTTATTTAGAACCTTTAGTACCTT.ACCATGTGAGTGAAGAGTTCAAAAACCTCTGCAAAAACTTTCTTTTTTATCTCTCTCTCTT.CTTTAAACTTAC.TTTC.AAACACTAAATAGCCAAAACTTA.AGATAC.CAAATTTGATTTGT
JJ=    39  MV=                CCGGAT.TCAACCATCGCATTACCAAACTCA.TATACGATTCA.AATCAATCAAAA.ATTTCAA.AA.ATTTCGGATATCTAAACGTATAAGATTTAGTCTGTTTTTAATCCACAAA.A.CCAAATACCACAAAAAGGTT.ATA.TTTATG.TTACTACTT.AA.ATAGTTTAATATAGAA.ACTTGAAACA.GATTTAAAATCTTAAGATAAGGATGATGATGTGGATCAAAGACAGC.GAATGTCCCAAC.AGTTTTCTTCTATTCAAAAA.TC.A.TTTAGACT.GCAACAAATGTAAAA.TGTGTATTTAATACC.AAATCTGTAACCACAAAAATTTCAAATTAGATTATACAAACAAAATTGACACCAAATATTGATTCTCACTTTAAATGTATTACAGT.AACAATTATACATTA.TACCCTA.CCACCAACTC.CTACCCAATCCATTT.G.TCTCTCTCTCTCTCA.TCCT.TT.AGTGTCACTTGTTTTTGTACAAAGAGAG.AAAGAGATTGGAAAAAAAAAAAAAAAAAAAAAGATTTTTGTTTGTTGAGGTTGCTGAAATC.TAGATCACCTGT.TTTG.AATCAGTCATACCTCAAAAACCC.TAACTC.TTATTATTTAATCT
JJ=    40  MV=                GATTAA.ACAAAAAACGGATGTCATGGTAGA.ATTAACATATA.TTACAAGATATA.ATATTCA.GC.ATGATCGATTATATGTCATAAATAAATCGCAAAAAAAAAAAACTAATAA.T.GTTAAAAAAAAAAAGAGATA.CTC.TTTCTA.GTAAAGTTT.AT.TTACAACTGTAAAATC.CTATATAGGG.TCGCTTAGTTACAAATCCGTAGTATCAAGATAAGATCCGCCAAGTT.TGGTAGTCGCAG.GACTATGACCAGCCAAACAT.AT.T.TATTAGTA.ATAAATCCGCAGAGT.TTAAATGCAAATATT.TTGTTCCTAATTCGTGATTAATTCAACTTATACATAAATTGGATACGAATAACAAATAAAA.ATTCACATATCGAAAACATTATCA.AAGTACCGTTGCTTT.GAGGAGT.GTGCCACTCT.ACCATATTATCACTG.A.CGTCATCATCTTTTG.CAAT.TA.TATAATCATCTGATTTCTCACGTCTCCT.CTCTTTTTCATTAATTCCGAAAATTTTGACTCGCAAAATCTCAACGAAGCTCGAAAATGGA.TTCACGAACCAA.GGGG.AAGACGGTGATGGAAGTTGGTGG.CGATGG.CGTTGCCTTCCAAC
JJ=    41  MV=                TTTTAT.TTGATAATGATTTTTGAGCAAATC.AGGTTGATAGG.TATGATTGAGAC.CATCGCC.CA.AACTACACCTTAAGGTCTTACTATTAGAAACAAACAATTCATTTGGGAA.T.TGAAACCAAAGTCATCTATG.GAA.GTAACC.TCAAAATTT.AT.CTAAGAAACAGTGATG.TATTAGAATG.GTCAAGTCAACTTATTCACAAAATTACAAAACTATCGTTTATAAAT.ATATAATCTATT.TTTCACTTGTGTTACACGAT.TC.C.TCTTTTGA.TATGCAGGAAGAAGA.GAAGATCTTACAACG.GCTAGAAATAGAAAACTTAATGTGCTATTAATTACAACTTACCAACTAATTAGAACTTTCTATATGAACCGGATCTTCTACAGCAA.ATCACGGTCAATTCA.AAATATT.CATCTCTCTC.TCTCTCTCCACATGG.A.CAAGACATGATTAAG.AAAG.TA.TATAAAAGAAACAGAGCAGAGAAAGACA.TTTTGTTCCGGTATACCATTGCAATTTGCAAACTGCTTCAATCCAATTTCCCTAAACCTCT.TAGAAAATTCTG.CAAA.ACCCACCAAACAAAGAACACCAA.GAAAGA.CAAAAGGTTTGAAC
JJ=    42  MV=                TACTTC.GTATTGTAAACATATCTAAGGTTT.GATGGAGTTGC.ATTAAGAAATAA.CATTTAT.GC.TATATATGATGCTACAACTTACTATCAGGGTAAACAATGGTTATTTAGT.C.TTTGTCTACTCGTTAGATAT.AAT.TATGTT.TAGAATTCG.AA.GATGAATGTTATCAAA.GAAAAAAGGA.TTTGACATTGTCAAGTCTACTACTCCATATGACAGATCAACATTGT.GTTAAAAATATT.TTCTATTAGGGAAACTTCCT.GT.G.ACTGGAAC.ATTAATGGTCAAATG.CACTTTGCCTAAGTA.ATCAAGAATTATTGTATAAACTACGTTAAGCAAAAAAATAACCTGAGTTATAATATCAGGAGGTTATTTTTATTTTTATTTTAGCA.AATGAATATAGATTA.GCTATCA.GATGAAGCAA.GGTGTATAATCAAAG.T.TGAAAGACGCGTAAT.TGTG.AT.CCTATATATACATAACACTACCGCAACT.TCAGCAACCTCTAAATCATTCGTCTCCTAAAATTTTCCAATCTCAAAATCCCAAAAGAACA.AAATCGAATGGT.GTCA.ACAAATCCCCCTGTTCTTCCAAT.TTCCAC.CACCGCAGAGAAAG
JJ=    43  MV=                GAAGTG.ATGTCGTAATCGGCCCACTCCCAC.CGCTTATCCTC.TCCAATCACTTC.ATTTTCT.CT.TTACCATATAAAATCTCCAAACCAATTTGTTTCATCCAAAGAGTTATGG.T.CCACCATCCACATCTTTCGC.AAG.AAAAAA.CTTGCTTTA.AT.AATATTCTTTTCTTTC.TTTAGCTAAT.TAAAATCCATAACAATATTTCTCTCGTCATCAAATTATTTCCTTAA.AAATTTATAAGA.TCGGATATACACTAGAACAA.AT.T.TCTGACCT.CATGGTTTCTTTCTG.AACACAAATCTCTAG.ACGTGCATCAAAACCATTAGCCACGTGTGACGTTTCGAAACTTTGTTTGGCGACATCTCTTCTACGAAACACCTAAAAGATAAATA.TGTAACTAAAATAAT.TTAATTT.CCAAAAGAGT.GACTAACATCTTTTT.C.TTTTTTATTTTTGTT.ATCA.AG.AGTGACGAGTATTTATACTCGACTTTTC.TTTTGGTAAACCACACACACAAAATCTTAAATAAGAAGAATCTTTTAAATTTTTGTGTTGA.GTGTGAAACAAA.AAAA.TATGTGTTACAAAATTCTTCTAC.CTCTTG.TTATTCCGCATTAG
JJ=    44  MV=                TTAATT.AAAACCTTGTTTTGATCGCTTTAA.ACTATAGTTGG.ATCTGCGAATTA.CCACCCT.AA.GATCTAGAAGCAAGATTTATTAGTTGCTCCTAATTCCCAGAGAGAAAAT.A.ATAATCTAGAAGCAATATAA.CAT.CTATAG.GTGGAAGAA.GA.CAACCCAGTTTCGTCT.GTTTGAAAAA.TCCTCGTAGTAATGAGAGACTTGCAACTTCTTATATATAAAAAATA.AATTAGAATTAC.AACCAAAAAATTAAAATAAA.TC.A.ACCACGTG.GCGTGCATGTGTGCC.ATGATACATACCAAC.AACGGGGACAAATAGGGCATAGATGTTTGGGGGGTTTTGTGAAATTGTGACCATATAAATCATTCAATATTCAATGATAATAAATT.GCAATAACGCAAAAA.ACACACA.AGTGGGTAGT.GAATAAGAAGTGTGT.A.GGGCCACGTTTCAAT.ATTT.AT.CTCCTTCTATAAAAAGGACTCTCTTCTT.CTTTGTATCCTCATTTTCATTAATCCTTCAATACATCTCTCAAACCCTAAGAGAAGAAAAA.TTTGCTTTGTTT.TTGC.CAAATTCAATCGATATATCAAAG.ATGAAG.ATGGGAGTTACTTG
JJ=    45  MV=                AATCAC.ATTTTCGTACTTCATGATTGTAGA.TAGATGCCATA.TTGCCTATGTAG.GATAAAG.TT.TTACGAAATTAGGATTAGTTAACTTATGTATTTATATTAAGTATGCATT.G.AACTCGTTTTCTTTTTCTTT.TTT.GGCTAG.GATTGAAAA.TT.ATAATTTAATGTCCAT.TCATACAGTA.TTTACTGTCCATAATACTCCAAAAATTTGAAACAAATTATCCAATT.ATTAAATGGTCG.CTAAATTCGAAAAACCTAAG.GG.C.TTTGTTGT.GGGTACATGGGTCGA.AAACAGAAAGATGAA.TTGGGCCTTTTCACATGTCCGTCATGTTGCAATGTAAGAATTATATCCGGTTCTTAATCAGATTTTGCCTGACCATTTCTGATTCA.TAACTAACCGGAAAA.GTCAACA.GTTCAATGCA.CTTAAACCGGTTCTA.C.CTTAATCTGTTATCG.TCAT.CA.CTTACACTCTCTCGCAAACACCCAAAGC.CCTAAAATCCTTAGGAGCAACCAAAATCATGGCGCTTCATCTCGCCAGACGCCACCAAAGG.TTACCATCAAAC.ACAT.CTTTGATTCGATTTTTCTCCAAT.TCCTCA.TCGGACTTCAAATC
JJ=    46  MV=                AGAAGA.TACTCCGAATGGTGCAGCTCTAAG.CACCGATGAAA.TCGAGGCTACAG.CCTGAAA.TC.ATCTGTTTTTAGGATTTGAAATTGAATCATGGGAGATTACTTACTATGA.T.CCCAATAATTGTTTTCCTTT.CTG.TGTAAT.GTTGTACAA.CT.TTTCGTCTACTATCTT.CAAATGACTG.CTTTCTTCCTTCTTCTTTTTTTCTCGAAATCGCGGTGTTGAAGGAT.ATATCACAGTTA.TATGCGAAACCAGACGTTAT.GA.A.GACTATAT.AATATCCTGATGAAA.ACTATATGACATGAA.AAGAAGGATTAAAAAAATGAGTCTCTTGAGAAACTTGTGATCACTGGCTCACAGAATCTTATCCCCATATGTATCTTACCTACATA.ATAGCCACATATTAC.TTTGCTT.CACTTTGAAC.CATTGGTTGGTTTTG.A.TCAAAACCAAAGGAT.GTGT.GT.ATGTATGTATATATTCTAACGCTCAAAA.CTGATCACTAGCATTCCTAGATTTTTCCTTCTTGTGATCACTTGCAGCTATGGCCACACAT.GCAGCTCTCGCC.GTCT.CAAGAATCCCGGTCACACAGCGA.CTGCAG.TCTAAGATAACAAT
JJ=    47  MV=                GTGAAT.GTTAACACTTTGTAGATATCAGAC.TATCATAGATA.AGATTGCTACTT.AAAACAT.TG.AAATGTTTTGATGATTCGTTAAGCCTAGCAATATATCATGTCGTTATTG.G.GCTTGTTTACTTACCCAGTT.ACC.CGTATT.CCAGTTATA.AG.CCCATTAATCAGCCTC.GTACAGTTCT.ATTGTTGGTCAGATTATTAATTTTTAAAATAAGGGCGTATTTTCCG.AAACTAAAGAAA.GTATAGGGTCTTCTTCTTTT.CT.C.TAATTAGG.AAAAAGACTTTTTCA.ATTGTCTTGTCCGTG.AAATTATGTGGAGAGCTAAACCATTCATAGCCCGACATGTAACCCAGCCACGTAATTAGACCACTCGATCACCGTTCGTATTAATG.TGATTAAATCAACGA.TTGATAT.CACGCCACGT.CATTGTTTTTCTTTT.T.TCCTTTGTATCTTCT.GTTC.TA.AGGGAAGAAATAATAACGAGAGAAGAAC.GTTTTAATAAACAGAGAGCAGAGCACTTGTTCTAAAGATCAAAGCTTAAGTGAGAAGCAGA.AAAAAAAATGGC.GAAA.TCTCAGATCTGGTTTGGTTTTGC.GTTACT.CGCGTTGCAAAGAG
JJ=    48  MV=                TGACAG.GAAATTTGTGAAACATGGGTTAAG.ATCTCATTTTT.TTCTGTGTATTT.TAGTCTA.AA.ATGTGGAAGCAATCATGGCTTATATTAACTTTATAGATCTACTGCCGAC.A.ATAAAAAAAAAATCTTTATA.GAA.TCTTTC.GAGTAGAAT.GC.GTAATAATGTGTTCCT.GTGACTATTA.CACATTTTCTAAAAGGATCAATAATAATGTGTTCATGTAATTTGCC.ATGTTAAACATA.ACTGTGGTAGAACAAAAATA.TA.T.ATATGTAA.ATACTAAACAGTACT.AGGTGAAGTCCATTG.AACATTGGTTTAGTTTAGAAGTCAGGTCGAGTAATCCGGAAATTTTAGACTCTGGACCAGCCCATTATTATTGGTTCAGAAAAAGC.GAAATTACTAAAATC.CGGTTTG.GACCGTCGAA.CCAAGTTACCCACGA.A.ATCTCGAGCCGGCTT.CGTT.TC.CGGTTAGGGTTCTAAATCTGAGATTTCC.AGAGAACTGTGCATATCTTCATAGTTTCTTTGAATTTCACCGTATTCATACCATAAAAATG.AGAAGAATCGTC.GGTT.CAATTTCGAGTCTTGCTAAAGAT.AAGCTC.TCTTCATTGGAGCT
JJ=    49  MV=                GTTTTG.CCCCTTTTCAACCTTATTTCGAAG.ATAGTCTCTCA.CCAGTTGAAAAT.CGCTTGG.AT.TGAACACTGAACCAATCTGATTAGTCCCCTTATTTCTAGCCTTGGACCG.T.TGTAAGATCGAGAAATTAAA.GTA.GAAAAA.AGTAGTTTA.TG.GGAAGCGTATGCGTGT.GTGACTTATT.CATCACCAGATTTGTCACCTCAACCGCAGCAACCATTCGCACCATA.ATACAATTTATC.TTCTGCAATATATATAAGTT.AG.A.GAGACTAT.TAATTACCGGATCCG.TGGCGCAATGGTAGC.GCGTCTGACTCCAGATCAGAAGGTTGCGTGTTCGATTCACGTCGGGTTCAATTCCCCGAACAAATCCGGATCTCAACTTTTTTAAT.TTTCGTTTTCATCTC.AACCGTC.CATTGTGAAG.ACTTTTAAAATACCC.A.TCAACGGCTATGATT.AGAT.TT.TACACAACACAAAAACCCTAACAATCCC.TAATTCTCCAGTCTCCGTCTTCTTCTTCATTTCACAGTCATCTTCTTCATCTAAAACCCTA.AGAAAACAACAA.TGGC.GTTACTCTCTCGAATCCGTTCAT.CAACAT.CTCTCTTAGTTTTC
JJ=    50  MV=                CGGTTG.TTGCTGAACAGATCGGCGATGAAC.GGTGACGAAGA.ATCATCTATCCA.CGTCTTC.AA.CTTTATTTGTTAGCATTCCACGTGGCTTTGCAGTCGGGAATTATTTAGC.T.TACTTCCTTAAAGGATTATG.TTT.CTCGAT.TGGGCTTTT.CT.CGTTGGGCCTATGGTT.ATAAGTTTGT.TGGTTTTAGTTTCATATGTATCAAGACCTGTAATATTGAGTTTTTA.CAACACAAGTTATAAATAAAATACAAACACTTT.AT.G.AGAAAAAA.GACTATTAAAGTGTA.GATTATGGACTAAAT.CTTTTAAAAAAAAGATAGTAGGTTCTTCAAAGTGTATCCTACTAAATTACAAGGGTTTGAACGCAAATATTTCTTTGAAAATCTCA.TAATCCAGAAAGAAC.CAACGAG.AGAATGCCAC.ATCATCCATCCGTAA.T.CGTATCCTCACAAAC.AAAA.TC.TTCTTCTGCTTCTTCTCCTGCTTGCCAG.AATCCAAAACCAAACCTTCAGATCATAAATCCAAAACCACTCATTTTTCTATTACTGAAAT.TTTTCTTAGAGA.AGAA.GAAGAAGAAGCAAAATGGCCACA.AGCGCA.TCAGCTGAGACTGT
JJ=    51  MV=                CACTCC.AATCCCGTACGATGTCGTCAACGA.TCTCAAGGGAG.GCTATTAGTTCT.ATCTTCC.CA.GTGTTTTGCAGTTGTTGCTTCCGTATTTGAGTTTCTCTTCATGTGTCTT.A.GCTACAATTTCTGTAGAATC.TCC.AGATAT.TTTATGAAA.CA.GATCTTTTTATCTCGT.TTATAACTAT.CATTTTCATTATCTCTTCTGTTACTTACATTTAACATCTTTATTTA.GTGATTAGTCAA.ATTCTTTGGTGAACAAATTT.TC.G.AGATTATT.TAAGGAGACATTTTC.CTTCTAATTATAGCA.TCTTACAATATAACCTAGTCGATGTTGCCAAGTGCCTTTCTGTTACAGTCTTCCTCGATTCAATTCGAAATAATAACGCATTGAAC.CGGAAAATTAAACGC.TAACCAA.AACGAACCAG.CTTCGCAGAAGTCCG.G.TTACTCATTAAGAAC.CCGA.CT.TTTCATTCAAAAGTCACTGCCTACTCAC.TGGAAATAGCCGGTTCCGGAGAAATTGAGAGTCAGAGTCTCAGAGATGTTCAGAATCGAAA.TTCTAAGATGCA.CACT.CTCTCAATCTCACCCACAGAGAT.TCTCTC.GTGCATATATGTAT
JJ=    52  MV=                GTAATA.CATGAATCTTTTGTTTTTGAACTT.ATGTATACATG.AATCTAAAACGT.GCATTTT.TC.TAATCTAATCAATATCTTACCTCCTTTTTCCAAATATTTAATCGACATA.G.TCCAAAAACTGTATGTTCAT.CCA.TAATTA.ATAACAACA.AT.AGGTCTTGTAAAACCC.CTTTAGTATG.TTGTAAAACCTAGCAAATCTACTAGATCGCATCTAACATATCTGTT.TATCAAATTTAA.CATGTGTAATTATCTAGATT.TA.A.AAGAATCT.CTCTCATTTTCTAAA.AAACAAATTTTATTT.TTCTTTAACAGACTTTTATTTTCTAAACATCAGATTTAAATTGTATTTTTAATTATCTTGATGCTATATATTGGGAACCACGATAC.TAACAGACTTTCGTT.GTCGCAT.GTAAAATGTT.TTTTTTTTGTAATCA.G.ACTTCCA.ACCACCA.ACTT.AG.AAAAGTATCTATAAAACAGAGACCAATC.AAGAATACACTTATCTCTTTTCTTAAAAGAATCTTTTTTTTTTTTTTACTTCATTGACTCT.TTTTCTCTATCT.CTCT.AGATCGAAAGGGAAAAGGAGATA.GAGATT.GAAGATGGGATAAT
JJ=    53  MV=                CTCCTC.ATCTCAACTTTACCTTAAATTCCG.ATAAATTTGGG.CACGGTATCGTT.TATTATG.GA.TTTGAATGTTCGAGCCAAATATCGATCGTTGGTATGGACCGTATGGTGC.A.GGTAAATAAAAAATTGAGTA.TTG.TAGGAA.AAGCTGCAC.GT.CATGAAATTTTTATAG.AATTGTTCAT.AATGCTTATAAGTTATAAGTAAATCTGAAAAATTGATCATTATATA.GAAAATTATATA.TCAATATATATATATGGTGA.TA.A.TAGTCTAG.TTAGAAAAAAAAAAC.TATATCATATTCAAA.ATAGTTATATCATGAATAACAATAAGAAAATTCTGAAAATCTCAATTAAGTAATCCGTTTATATAGGAAGTTTCAAATCCACCAAA.CGCAGATAAACACAA.AACACAG.AAATAAATTT.TATAATAGTAAAAAC.C.GACAAAAATGCTAGT.AATC.CA.AATTAGTCTATATACAGAGAGATAACAC.ACTTATACAGAGAAGCTCTTACAAATTGTGACTCTCACCAGAAAAACACACACCAAACAAA.ACAAAACAAAAA.ACAG.AGAGATGGAAAACGGAAACTCCT.CCAGCG.ACAACAACAAAATG
JJ=    54  MV=                AAGATA.ATTTTGTTCGTGTTTTTTCATGAT.GCATTGTCATT.CATCTACCATTC.ATCGAAT.TT.ATTTTATCACATATATATGAATCAGAAAAAGAAAATAAATTTTTTCAGG.T.AGATGGAATGTCCAATATAA.ATT.TATTGA.ATATTAGTA.TT.ATATATTGTAATAGTG.AAATTTTGTA.TAATATTTCTGTGATCATATAACTTTATATAATTATTATATTTTTA.GAAATAAATGAT.AAAATTATAAAGATAGGCTT.TC.T.TGCACAAA.ACGTCAAAAACAATC.GTATAAAACTTAAAA.ACTTTTAATGTTTTTTTGTTTTTTTTTTTTTAAATTGCAGATGCTTCTAGGACCCTAGTTTAGATAACGTAAATCTTAACATAAAA.GTCACGTATATCGAG.AAGCTTA.CTAATTGCCA.CCGGTATACCGCACG.T.GTCAGAAATATACGA.GCTA.TA.CGTGAGCTATATAAGCAGCAAGTGTAAA.CCTCTCACGGGCAAGCATTTAGCAAAACGCATAACAAGATGGAGGATCAGAAAAAGCCACC.AACGACCGAGCA.AGAA.GTGAAAGAAGTTAAAAACGACGA.CCTCGA.GTCTATCTTACCGC
JJ=    55  MV=                AATGAA.TCAAAAGATAGTTCCCGAGATCGG.TATTTTCAAAA.TTTTACGAATTT.TCTCTCT.TC.ATTTGTCAGCAATGAAATAAGTTTATATCTTCTTAGAAGATAGTAATCT.T.TTGCTCATCATGGTAGCTAT.AGA.TTAATG.GTTTATCTT.GT.TAGTTTTTGGATTTGG.AATCAGAGAG.ATGTTGAGCAGTTTATCTGTAAGATTTGGTCAAAGCATTGTAGCAA.TGTTAAGTGTCT.TCCTATGTTTATATTATATA.GT.A.TGATGACT.ATATAATATAGAAAG.AAGTTTAATGTTTAC.ATGCTTACCACGAACTAATGTGTTTTGGAGTAAAGATTTGATTGGAAGTTTGTTAAAAGAGAGAGACGCGTTGGCTTATTCACGAA.CAGAGAAGAGAACCC.TAAAAAT.AAGAAAAAGA.AGAATAATCCTTTTA.T.CCAAATTTGAGAGAT.GGGA.AC.ATTCATATATAACAATAAGAGAGAGCAA.AACTTTGTGATCGTCCCCTAAATTCTCGTGTCATGCAACATCATTTTCCTGGGAAAGATCT.GATCTTTCTTTC.AGAT.TCGTTTTGCCCAGACAGGGTTTG.GATCTG.AAAGGATAAAAGTT
JJ=    56  MV=                GTCTCA.TTTTGTTTGATATAAGAATCTATG.TTATGGAATGC.GTATATGTATAT.CATCATA.TA.ACTAAGGTTGTGATTTGTTAATGTATTTTTCTATATTTTTTAAAAATAA.T.TTAAGAAAGACATCATTAAC.GAA.TAGTTC.TATTTGCAT.CA.CAGAAATACTAGAAAT.ATCAGATAAA.CTTAAAACTTAAAAGATGTTAAAAAAACAAACTTAAAACTTATCTC.TATCAATTTACA.AAATTTACATCATCTCGAAA.TA.C.TTAAGTCT.TGATCAACAACCATT.AGACCAAAAAACTTG.CACAATCTTATCAGAATAAAACCAACTCTTTTAAACGAACAGATTAATATCCTTAATATTATTTTACCCAGACCCATTGTCTTTTA.GGCCCATATAATTGG.GCTTTAT.AATACAGAGA.AGGCCCAAACTTTGG.T.TAAACCCATAGTGCC.TAGA.GA.AGATTAATTAAAGGGGTTTTCCTGGAGA.AGAAGCAAACTCAAGTTCCGTCGGAGATAAAACGGAATCAAAAGTTGAGGTTTTGATCATT.CCCGGAGAAAGA.AATT.TAGAATTACTCAAGCGAATTTGA.TTAACC.CAACAATGAGTGGT
JJ=    57  MV=                TAATAT.TAGTGGCTACATAGAAAACACATG.GCTACAAATAT.TTAGTGGTTACT.TGCTACT.AC.CTTAGTTACTAATAATGTATAACGAAATGTTAAAATAATTAATTAAGTA.T.ACAGATTTATTTGCAAGAAG.ACA.TGTGTC.GTTTCAAAC.AA.CCATAACTCTCCTTTA.TCGCATAACT.TAAGATCATGATTTTTTTTGTTCCATTATAAACTTGACTCAAAGAT.ATTTGATTCACT.TAACTTGAAAAAGTTTGATA.AA.G.CTAAAAAC.CTAATTATCCTTTCA.AGTTGTGGAGAGACT.AAAAACGACAAATTTCATGTGATTCTTGCTACAAAAGTGTTACCTAAACCGTAACAGAAAAATAAAGATCGCAATTTAATGGGACT.ACTAGTGATGTTTAT.CTGTTTT.TAACTTTTTA.TCATAGAAGAAAGAA.A.GCAAAACGACGTCGT.TTCG.TT.AAAATCTGCTTTGAAAACGGTTCAGTTG.CCAGACTCTCTCAAAACGCTTCAGTCTCCAAGGAACCTAAAAAAGCTTCCTTTTTGGGACG.AAGTTTCTTAGA.GAAT.TTGTGATTCCGATTCTTAGGGTT.TTCACC.AAGCGTTATATACA
JJ=    58  MV=                TATATC.AATCAAAAACATCACAGAATTTCA.TAATCTTGATC.TTGATACTCTTA.TAAAAAT.TT.GTTTATTTCTGTTGATCACTGAAATGAAATCATATCCATCCACACAATC.C.AAATATGGTTCCTTTGCAAT.ATT.AGCAAC.CACTCTTCA.AA.TGGGCCAATAATGCTA.GTCACTGCTA.TAATAAAGGGCTTTTAGGCCCATTAAATAATCATTTGGTCTTTCAA.AGGCCCATCACG.CTAAGCCCTAGACCCTCCTC.CA.A.AGAATGAA.ATGAAATCCTATCCA.CAAGCCTAATTTGGT.TCCTTTTCAAAATACATACCAAATTTCGATTTGTCAACAACTCGTCAAATGGATCTCGAATAATCACTAATCACTGCTATAATAAA.GGCCTCATTAGGCCC.ATTATAG.AAACATTTGG.CTCTTTGAAAGGCCC.A.TAACGCTAAGCCCTA.GACC.CT.CCTCGGAGGCTAAAACCTCTCGGCTCCT.CCTGCAACTTCCATTTCAGTTCAAGCTCCGGCTGAAAATGGCGAATGCCCAGAAAGTCTTC.ACTGTAGAAACC.CTAA.GATCTGCATCGAAACAGTGTCTC.CGCTGC.CTAGTCGCATTTGA
JJ=    59  MV=                ACTTAA.GAATTTTTAAATCCAAAATTCGAT.TATCATAAAAT.TTTGAATTTATA.CAAGAAA.CC.TTTTATGATACTATGTTATATATATGTTACTATTAGTCAGACAAATGTT.T.TGAACAATTTCTTGGTTCAG.ACC.GATATT.AGACAATTG.TT.TGACAATTTAACCACT.TGACGAAACT.TGATATGTTGCTCGAACTCTAATACATTGTCCGCAGGTTAAAATCT.AGTTTCTTACTA.AAAAGCATTTTGATCGATAT.TG.T.TGGCAACA.AAGGATCTTATTCAA.GAGAACAAATCACGT.CGTTTCTTCTAAACTCGTTTGAGCTGTTAAAACGTCACCAAAGTTTTGACTTTCTATATACACAAATCGTGCCGTTTTCACAGTCA.ATAAACGGCATTACA.CTTACCG.TTGCAAGAAG.TCAATTTTGCTGATG.A.GACTGTAAAACTGAA.GGAA.GA.AGAAAGGATAAGACATTAAACGCAAAGA.GATCACTGAAACAAACCAAAAAAATGGCAGCTTTGTGTTCTCATTTGACCATCTCATCTCT.ACATTCACTTTC.TCGA.TACGAAAATTGCTTCCTTTCATC.CCAATT.TTCAAAAACTAATA
JJ=    60  MV=                AATATT.TATTAACTTAACAGATTTACACGT.CTCTTTTTCTT.ATGGCATATCAA.CATCAAA.CA.ATATTATAGCAAAGATAATGTGATTATTTGGTTATTGTAATTGAAATTA.A.TCCATATACCAATTCATTTT.GTT.TTGTTA.TATATATCG.AG.AGGTTATTGTGATTTA.AAAAAAAAAA.ATATTTAATCATCTACCCAGTAAAACTACGCCACATAACCACCACA.ATAACTCTAAGA.GCACTTCTTACCTTGAAACG.TC.T.CTTACTTA.AATTAATAATTAAAT.CTTTAATTTTTATCA.TTTATTAACCTAAGAAACAGCTAATAAATATTTATTAATCTAAGAGACTTACACGTCTCTCTTTCTTATAACATATCAACATCAAA.CAATATTATAGCAAA.GATAATG.TGATTATTTA.GTTATTGAAATTGAA.A.TTATCCACACACCAA.TTCA.TT.TTGTTTTGTTATATATATCGAGAGGCCT.AAGACAACACTTACACGTCTATCTTTCTTTCCTTTGTATACCAAAAAATATAAAATAAAAA.ACACTATGGCGG.AAAA.CTACGACCGTGCCAGTGAGTTAA.AAGCAT.TCGACGATTCAACT
JJ=    61  MV=                GAACAG.AAATCGAATCTTTTGTACACTTCG.TTTAGGCATTT.CATGTGATACAT.TGTGTGC.TT.GCCTCAACAAATTCCAAATTAGCTACCCACAAAAAGATTTGCGACCTAA.T.CCAATCTAGAACGGCATGAC.ATA.AACAAA.TTCAACTCA.AA.TTCCTCAAACTTTAAC.GACGGCAAAA.CACCAAGTGGGCTGTGAAACACGCGTTCGTTTGTATCACCAAGAAT.GAGAACAGAAAA.AAGTAATATTTGTTTTCAAA.TG.C.TATAATCT.GCAAATAAAACAAGT.GTACTCGAAATGTAT.AAACAATGACCCCATTGAAATCGCACTAAGGCAAGTAGTCCTCTCGCTTTCAATCGTTTCCTCTGCATTTAAAGAAAAGTCAAGAT.TGGTGGTTTATTCCA.CTCTCAC.TGCTAATTGG.TGGGCTATTCAATGA.A.TCCACCTAATAACAT.TATT.AC.TCACACCAAAAACAAATCTTCGTTGAAA.CATAAAACTTTTACATCATTTTCTAAGTCAAGTCTTCTCATAGAGACAGAAAAAGACTACT.AATTTACCTCTC.GTGT.AGGAAAACAAAGCAAAACTGGAG.TCATTC.TCTGTTTTACTTGT
JJ=    62  MV=                CACTTG.TTCTCTTTTTATTGGTTATAAAAT.TTTAAAAATTT.TTAAAAAATAAA.TAAACTA.AA.GGGCTCTCTAAAGTCTAAACTACATTACAAATAATATATTATTGTATTT.T.AAGAGACACTCTCCATCCAT.TGA.TGGAGA.TGATGTTAT.GG.TTTGATCAAGAAGATA.TCAACTACAA.GACATTACGCTTCTAGTTAAAAATAGTTGGTCAACTTAAAATCACG.TTGCATGTCTTA.ATCACGTTGGTCATATATTC.CC.A.ATTGCCCT.CAAACGTCAAACATT.GAACATCATGTCCGT.GATTCTAAAATCTTGTAATGTTATTTTGGCAAATTTCCTTCTTAAAACATGAATAAAAAAATCAAGAAAATTTACATATCTCAGAC.GGTTCTTCTCGTGTG.TTTTAGT.CTTCTAAGCA.CCAATGCCAATCTTA.G.TGGATCTGGATCTAT.CCAA.GT.AGATATGAATAAACAATACAAGTCTACC.ACACACACAATCACACATTACTCAGCTAAACCAACTGAGATCTAGAGAGAGTAAGAGTGTG.AGAACTTTCATG.GAGC.CAAAACTCTCCTCTCGTTTGTTT.CTTCTC.ATCACCATGCAATT
JJ=    63  MV=                TAAAAA.GCACAAAAAAATTCTATATATAAC.GTCAATCCCGT.TGCTTTCACAAG.AGTTTAC.AA.AGTCATTGTCGTACAGCGCTTCATTGGTAATGATGTTCAATAACCTTCC.T.TTGCTAAACGATTTTGACAT.GAA.TTTCAT.TCTCTCTTG.AT.AAAGGTGACTTCCTAA.CTTTGGATAA.AACTCTAAAAGTTTGAATGCAACAGGGTGATTAGTTTTACACTTGT.GCCAGTAGAATA.AAACTTTCTTAAGCATTTTT.TA.C.ATCTTATT.GAAAACGAACCATTT.ATCACCATTCTCCGA.AACTGACAAAAATCTCTGACATGAAGCCCCATCAAGCCATGTGGGGTTTTTCCCACGTACGTACACCCAAAGTTCACATGCATGCA.ATGCTAAAAAAATAA.GATGCCT.CTAGATTGCT.TCAAGACCATCCTCA.C.GTTAACCATATCAAT.ATCT.TC.TCAGTCTCTATATAAACC.AGACTGCCT.CTCTTTCTGCCTCATAACTTCAACAAAAGCTCTTATCTATAAAACATTCTAAAGAAAAATG.AAGATGATAATC.CAAA.TTTTCTTCATCATCTCCCTCATT.TCAACC.ATCTCTTTGATTAT
JJ=    64  MV=                TAAATA.ATTAGTTTTGAAGTTCTAGTCAAT.ATTTCATCAAA.TCATCATCATCA.TCATCAT.CA.CTGTTGTTGTAATTAGTATTAGTATATCAAGTTGGAAAATGGCTTGTCC.T.CATTTTTCCAACGAGGCAAC.GAC.CATGAC.TTTATTCAA.TC.TTGGTTGTTAAAAAAA.ACATATCACT.GCATAGTTGATGACCACAACTATATTCCACAAGTCTCTCTTTCTGA.GATCTAACGATT.TGGGCAAACAAAATCATATT.TT.A.TTCTTTGT.TTTTGAAGTTTATAG.ATATTTTTTTTTGTA.ATCAATAATGAGTGTATTTAATACAGTAGATAAATAAGGGTCCTACTTTAGTTTCGCATCACGACAACTCATATGTATACTTTAAT.GTATTGTTTCATAAA.TTGTTCC.TTCCCATTAC.TCAATTGACATTTCC.A.TTTAACAACTCTTCC.CAAT.TG.TGAAACCTTTATATCCCATTATCAGCTG.TTTTAAGTTGACCAAGTTTTTTCTTATGGTCCTCTTCCTATTTTCTTCTTTTGATATACTT.TTTTTTTTAACT.CTAT.TTGTTCAAAGTCTTCGTCTTCTT.TTTGTT.AACATTATACAACT
JJ=    65  MV=                TCAAAA.AATATCGACAAGTCATAACTTTTT.ATCAAAATTTT.GACTAAGTTGTC.AAGCCCT.TA.GTCGACACTCGACGCCCCTGACATTAAAAGTATTGACTCCAGTGCCCTG.T.GCCGGCCTAAAAGAGGGCCT.ATT.TTGGGA.CTCTTTTGC.TG.GCAAATTGCGCCATAT.GTAGTGGAGT.AAATGTGTAAAAAAACAGTTGAATCAACATAACCATTATTTGATCA.GAAAAGAAAACA.AAAATGTGGTGTAATGAGAG.GA.G.GATACGGT.ATGTGGAAACTTGAT.TTACTTAATTTCAAA.GGAGACCTACGGAGTCAAAGAGAGAGTTAGACCAACTAATTGTCCAGAGGGATTGAGATTGGAGGAAGGGTATTATGGTACTTTAC.GAATACTATTACGTT.GATTAAT.TTGGATACTT.TGTCTTCTTCTTCGT.C.TCTCTCCCCTCGCGC.ATCT.TC.GGTGCTATAAAACAAACTCACGACTAGATCATTTTTGGAGTGAGATTTACGTTTGATAGACTACTACAATGAAGGAGCCAACGACGGAGA.TAGAGATTGAAA.CTTC.AGCTGTCGCAACGATCCTGCCTC.CTCCTC.TTCCTCCAGTAGAA
JJ=    66  MV=                ACAAAT.CAACAATCTCATTTATATTACAAA.ACATTCATAGA.TATTATTTTGGA.TCAAAAT.CT.ATACATTATCAAATCAAAATTCAAAAGAGAAATAAGTAAGCATTAAGTA.A.CATTGTAACAACAAATCACA.AAT.ACAAAT.AACGAATAA.CG.GGACAAATATCAAAAC.GAAGCAAGTA.ACTTGGCAAATATCAACAAATATTGTAATACTTGATACTTGACTTG.GGCTTAGAAATA.ATAAAATTAACCGACTTGTT.AT.C.CGCTTTAT.CTCTAGAGGGTACTT.AAATTTTCGAGACAG.ATACGAGTCTAGTAACGAGTAATTGCCGAACAATGCGTACTTGTGCCCATACCTTATTTTAGTCATATTGTATATTATCTATTTAG.TCTCCGCCTCGTTAT.TCCAAGT.CTTTGATTAT.ATAATAATAGAGTAA.A.GTCTCTGCCTCGTGA.TTCT.CA.AGTCTCCGACTATATCAAACAGAGCCAC.CAAGAACAAACTAAGAAGAAGAGTAACAATGGAGATCAATAACGAGAAGAAGAAACTCTCA.AGACAATCTTCT.TCCT.TCAGACTACGAAGTCCAAGTCTA.AACGCT.CTTCGTCTCATGGG
JJ=    67  MV=                TTTCTT.TACTGGTGCTGGCCTTCTTTTCAA.TTATTTCTTTG.GTTTTAATATCA.TTCTCAG.CG.AATCATGTAGGTTTAGGGACTAATGGATATTCCCTGTAAATAAAGTTTC.C.GGATGACTAATGTAAATTAT.TAT.TTACTT.GGGTGATCA.CC.TTGAGTAATTCAGTTT.AAGTTTTATG.GTCTTCACTCTTAAGCTCAATTCGTCTCTATATTCATTTACTCTTG.TCTTTTATCATA.CACTCATAGGTTTAAGGTCT.TG.T.TTTGAGGA.TGATGTCTTTGTAGA.CAAGAAGAAGCAGAA.TATTGTTAAGACTTATCACTTACTTAAGACTCTTGTAAAACTCTTGAAGTCTCCTTAATTTCACTTTTGGAAAATGGTGATGTGAC.AAGCTGGAGATACGA.CGTGGCA.AATTGGAAAG.CTGATGTGTAATATT.T.TTGATTGGAATAATA.TTGT.TT.TTTTGGTTAAAAATAAAACCTACCTGTA.AAGTAAGAAAGCAAACTAAAATAAATAAAAATAGTCAATTGCTTCCAGTTCTAAGAACTCC.GGTCTGCCGCCG.ATTT.CGTTTCTCTTTCACCGGTTCTCG.CCTACC.GACGTCTGATGTGA
JJ=    68  MV=                TAATGC.CGCAATTCAATGTGTATTATGTCT.CTTGAAATCTT.TCATTTGAGTCT.CAATTCA.CA.TTCTTTTGATTTTATCTTTCCTTCTTTACTATGTTGCATATTTCAGAGC.A.TATAATTTTTTTTTTTTGTC.GGT.GGTCAA.AGTTTATAA.AA.TCAAACCAAATAAAAG.AAGTGATTGA.AATCATACGAGACCCCACTGGTTATGTTCTGTATAAGCGCCAATGA.ATCACAAAGTCG.AATCGGAACTGTAGATGATA.GG.A.AGGAACAA.AGAAAGGAATATAGG.TTAAGTTCAAAGTGG.TTAAGCTCTCTAATGTCGTCAATGAATACGTCATCATGAAGAAATAAATAATTTCCAAGTGGATGGACTTGGGGAGGTCCACACAT.ACGTCGTCAATGACG.ACCACGT.CCCTTAAGGC.GAAATAAACACTTGC.C.TTCCTAAATTCTCTG.ATCAATC.AATGTGTATAAATATGCGCAGATATATC.CATTATCCTCCACAATTCAGGGAAAATCTTCAAAGTGTTTGCAGAGAAATCTAAATTCATC.AACAGTTTTTTA.CAAA.AGAAATGGAAAACGGAGAAGCAA.AACAGA.GTGTACTATATTAT
JJ=    69  MV=                ATTAAA.AGAACTAAAGAACAGATGATCAAA.ATTGAAGTAGT.AATGATATTTAT.TTGCCAT.AT.TTGTGCTCTTTTTTGTTTTGTTGAAACTGTATATACAGAAGTTGGCAGA.TATAGTGTGGAGAAAAAAAAAG.AAA.TATAGA.ATTCAGAGA.TC.ATTATTTGGCAGAAAA.TGAAGAGAAA.TCGTGCCAGACATGTTCAATTTCTAATCTATACTATTACTAGTACC.CTACTTGATGAA.ATCTGAACAAAACATGTGTG.TG.T.TTCAGAAT.CACGAATTCGAATTG.CTACTAGTGTTTTTT.ACAATCTTAATGGAAATAAAATGGTTATTTGATCGAGTAATAAATATTAAAATTTTGAAATCGGTCTGGACTTGGACTTGGACTTG.GACATGGTGGGCCAA.TAATAAA.CAAATCCAAC.TAATCTTTTCCAGAT.T.TCATGATTGAAACGT.AAAG.TG.AAAGATTAAACAAGAGAAAAAAGGTTAG.ATAGCTTTCTGAACAAAAGGAGAGAATTTGGGGATATAGATAGAATCCGCCATTTAAGATC.CCTTCCCTTTGA.CCTG.TTGAGTGTTGACAACCTGAAAAG.AAACAA.AAAAACCACTACAT
JJ=    70  MV=                GATTCA.TTCCTCATAAGAAACTGACGCAGA.ACCACGCAAAT.TTCTAAAACAAC.CCAACAA.AC.AACATAAGCTCCACTAAGTGACCAACAAAACCTGAAATTACAAAGAAAC.T.TCGTACCTTAATTGGCAAGT.AGG.TCGAGT.ACCATCGGA.GT.GAGAGAGACTCCACTT.AAGCAGACCG.TCCCAGTTAGGTCCGTCTTTCGCCATTGAAGCAACGGAAGAAGAGA.AAGACTCTGCGA.AGGTCAGAGAGTCAGAGACA.AT.G.ACAAATAG.TTTGGGCCTTATGTT.CACGCTAACTTAATA.ATGGGCTTAACAGGCCCAATTGTTAACTCGAAATATCTTGAAGGGGCCTACCTTATCCACACACAAAAGAAAACTGAAGAACCCCA.AAAATCCCAAGTGAA.AACGTTA.TCCACTTCGA.GAGAGTGACACGTCA.C.GAAGCAAATCCAAAT.TCAA.AA.CCTTTCCATAAAAATCAAATCACTTCTT.CTTATTACTTCCCCCAAATCGAAATCAGTCACTTAAAACCCTAAATTATGACGATCGCACC.GGCATTGCAGAC.GACG.TTCGTGTCATCAACCAACTTCCT.GAAACA.TTCTTGAGCGAAGT
JJ=    71  MV=                TAGATA.ATTTTTTTTCATATGAAGTAAATC.GAGGTTTGAAT.ACATTAGATGAG.GAAAAAT.CA.TATTATAAGCATAGTGTAAATACCAACCATCACTAAACACCCACAAACC.T.TAATTCATTTGTTATCCGTA.ATT.GCTTAG.CACAAGAAA.TA.ATCAAATATTATTTAA.ATAGAAAATT.AAAAAATGGCAATTTTGTATAGCAAAATATGTTATTCTTTTGAAAA.TTCCATCTGTTA.CACATTCCTCTAATTCTATC.GA.T.TGGAAAAA.TAGTATTAGTTACAA.TTCCCTTCTAAAGCA.TCCAATGGCCATAATTTTTTTATGATTGTTAATGAAGAGAAAACAGTGGACAGTGTCATCACATGGAATTGGTTGTGGATAAAACA.AAACACCCCACTCCA.TACATGA.TCCACTCTTC.TCCTCTCAATCTTCA.T.CCTCACTAATGAATT.AATA.AT.ACATTTAAATATAAAATTATTGAATTCA.TTATTTGCTCGATTCGGAAAATCGTAATTGAATTCAGATAATGGAAGCTAGAAGACTCGCG.ATCCTCTGTTCT.CACC.TGAACCCACCTGGTCCGAACCCG.ACCCGA.GACCCTGTTTTGTT
JJ=    72  MV=                TTTTTC.TTACTCAAACCACTAGTGTGAAGT.TTTTTTTCTTT.TCGTAATTGATA.ACTCCCA.TA.AAAAAAATTACTTTATAGTGACAGTCCAAAGTCACAACCACAATATTTA.T.CTCATCCAATATTTATCTTA.ACT.TAAAAG.GTTAAAACT.TC.TTCAACTTGAGGAAAC.TTGTTATTTT.CATTAAATATATCGAAAGTCGGAAAAATATTTTGTGTAACATATTC.TGTTAATTACTT.AAATAGTCCGTATAAATATG.TG.A.TGTGCACA.ACACAAGAAAATTGT.TTTCCACTTCATACA.TGATTTAGTATTAAAAAAACTATATTGAAAAAGAAACCTCCAACGGCTATTTATTGCATATAGATATAAATTGAAAAAGTAGACGA.CCGACCATATGACTT.TTCACAGGTTGGCTTGGC.GCTCCTTCTTAGATC.T.AAAACTCAAAACTTT.TCAT.CT.TCTATAAATCTTGAACATTAATGTCCCT.TCCAAGAATGAAACCATAGAATACTTTAAATCAAAATGTCCCAAAGAAGAAGACCAATTTT.CCAAAGAGTTTC.GAAA.CTACTAAAAATCTCGATCTTGAG.AAGACC.CATCCAGATAAATT
JJ=    73  MV=                AACACT.CATGAACAATCACAGACATTTCCA.GACTTGGTACT.CAAATAAGAACA.CTTCGAA.TC.CATAGATTTCAATCTAAATACGAATTTATTAAGATTCGATTAAAAGGGT.T.TCGTTACCTTGGCGAGATTG.ACG.TAGAAG.AACAATGGT.TT.CTTAGTGTTGGAAACT.TGAATCCGATTCTTCTTCTGGGTATCAACAGCCAAGTTCATGTTGTTAACTCCTTCC.GTGATCTCTTCC.ATTGAATCTAACTCAGAAAA.AT.T.AAAACTTC.TCCTCTCGAATTTAG.ATTTCTCTCTCACTT.TTATCTCAGAAAACGAATGAAATTGAAGAGACAGAGAGACGACGATGAAGCTTGAACCAAACCCCCAAAAAACCCTAACTTGAAAT.GCCAAACGACATCGT.TTTAACA.CAACCTACAC.AAATGGGCTAGGCTC.C.AGCCCAATAGGCCCA.ATTG.GG.GGGAAAATTAATTCTGCGATGAGCAAAA.TCGGCGTTATCCGATCAGATCGTTGAATTGAATCTTCGAGAAGACTCTTCTTTTGATTCAA.TCACTCACCGGA.GAAG.AAGAAGAAGCTATGCCGGTGTTC.AAAGCT.CCGATGAGAATATG
JJ=    74  MV=                TCATCT.ACAAAACATACCTCAAGATTAGCT.TGTAAGATCTG.AATAGTGATGAG.GCATTTA.CT.CGAACGATGATCATTGTCACATCTCTGATTAATGTAAACGATAAACGGA.T.TTTTGATGTTTCCATATAGT.TTG.ATATTG.TCTCTTTCC.TT.AGGCGTTTTCAAAACC.ATAAACATAG.GTGAATGTTATTTACAATGTCTCTATAGTTATGATTAATTTGAGTT.GCTACTCATCTT.GTTTCTGAAAGGAGGAATTC.TT.G.CATCTTTT.GAGGATTAGTTTTTT.GACTTGCATACAGAA.AATGTGTTCTTAGTCTCTTGCCTTCTTAGTTGTTACCACCACTGCTTCGTCAATATTTTATTATTGGATTCACAACAAAAAAATTC.CTCTTTATTTTTTAT.GAGAAAA.GGGGAAAAAA.CACTTAAAACCTTTT.G.TGTTGACCAGAAAAA.AAAA.GA.GGGATAAAACGTGGGGGTATTAATGGGA.ATGGGGATGTTCCACATATTTCTGAAATTTTTTTCCCTCTGCTACGAAACCTTTGAAATTT.GTGTCATCGAAA.TCGA.AACCAAAATGGATCTTTCGAAGA.AGAAAT.GGGTAAAACCAAAA
JJ=    75  MV=                GCTTTA.AAGAAACAAGAGCTCATGAGCTCA.TGAGATGAATC.AATACAAGACAG.ATAGAAA.TA.TACATTTTCAACTCTTGTTTCTATGTTTTATGAACATGGATATGCGTTT.T.GCATTTTAATTTTGACTATA.TTA.ACCTTG.ACAAAGATG.TG.AAACTGCAAGTGACAT.TTTGTCAAAA.GGTGTCACTAGAAACTAAAATGAGTTGGTGAAATTTTATCCAAATG.CATAAAGGAGGC.TGGACAACAAATCCCACTTA.AG.T.ATATTAAT.TACTACTAAATGCTT.AATTACAGCTCATGC.AATTAAATTCATGTATCTCATTAATTAAAGAACTTAAACTTGGCCTACAAGACAACTTGACAAGATATGTATATATGTTCTTTCTT.TGATCAATAAGATTG.CTATTGC.GTGTGATATC.GAAATCCAAAAATCT.C.CCTCTTCCTTTCTCT.ATTT.CT.TTCTTAAATTCCATCATCTAGAAATTTC.AAAGCCTCATAATTTCAATCTTTTAGAAGGGACTCCATCGCGTAACAATAATTTCAACTCA.ATGTTCCAACAA.AACT.TACATGATGAAGACGACGTCCAT.GTTCAA.GACACAAAAATGCC
JJ=    76  MV=                CCATAA.TTAACAAAAATACCTTATAATTAG.TAAAAAGTTCC.ATAATTGACAAA.AAATGTC.CA.AAAATTAATAAATAAAAATTATCAATGTCTCATAATTAGGAAAAATAAA.T.CAGTTTTTATTTTAGAAAAG.CGT.CAATTT.GTTTTGTAT.TT.GGCCTTGGATTTTAGA.TTTTAGTACA.TTTCTTATTATATTAAAGTATGTATATTAATCAATATTAAACTACT.ATCTTATTGATC.ATCATTTAACAGTTTATTCA.TC.T.AATATTTT.CATCATTATTCATCT.AATTCATCTGGTTCA.GTATATCAACCACCATTTGACAGTTTCATAATAGTCAAAATATTTTCCTTCTTCCTTAAATCGATTTTTTAATACCAATAAGTGGA.AGTTTGACCCAAAAA.GAAAACA.AACAAGTTAA.TGGGCTTACTACGGC.C.CATTAATAAACAAAA.ACGC.AC.CAAAACTTCATCTTCAACGCCGGGGACT.TTGATATCATCTGCGCCGAACAAAAACTCTGCAGAAACCCTAATTTTCGTCAGTGATTGAT.TCTTCCGTTTCC.ACCA.TGGAAGAAGTATGCGAAGGAAAA.GAATTC.TCAAGTTTACATTT
JJ=    77  MV=                CCCAAT.TAAAAACCATTTTGAATGAACTCT.GTCTGATTTAA.TTATACTTTTAA.AATGTGG.GA.TGAATTCAAAGATTATACTTATATTCTTATTATTTAAGATTATCAAGTG.G.AAAAATAAAAATATGAATGT.GTT.AATATA.AGGTAATAG.AA.ATTTAATCATTTTTTT.AATCTATATG.TAAAAAGTATTTAACCGATATCTACAATTTGACGCCTCCCAATTGA.AAGGAGCCAAAA.GCAACCGATCAAGTGGAGAC.CA.G.TAGCCATA.CACATTCACTCCTAC.CCTTACATGAGAAAG.ATAAGATTATGGAGTTTTCTGCCACGTGATCTTATCCTAGTGGTCCAAATCGATAAGGGTGTCAACACCTTTCCTTAATCCTGTGG.CAATTAACGACGTTA.TCATGAA.TTATGGCCCC.TTTGATCATTAGGGC.T.AGTTGCCTCTAGCGG.TTCC.CA.CTATATAAAGATGACAAAACCAACAGAC.AAACAAGTAAGTAAGAGAAAAACCAAAAGAAGAAGAGAAACAACAAGAAGAAGTAATGGCT.TCCTCTATGTTC.TCCT.CCACCGCTGTGGTTACCTCCCCG.GCTCAA.GCCGGTCAAGTCAT
JJ=    78  MV=                TGGAGA.GAAGATGGTGGAAGCGTTTTGGAA.AGTTGGTCATT.TGAAATCTGTTG.CTTCTGT.GA.AGAAGCTTGATAATGTTGGTGCTAGGCTTGTCAACAGCGTCTCCAGATG.A.TCTTTGTGTGCTGTTTGATT.ATG.TTAAGA.TTGGAACTG.TT.TGATTATGTTAAGATT.GGAACCAATC.TTGCTCTGTACTGTAATTTCTAGATGATAATAAAGTTCTTTGTTTT.CTACACCAATAA.AGGACAACGTTTTATGTGTT.TG.T.TTAGCTCT.TTTTGGCTTCTGGGA.GTATGAATTGTGTGA.GACTTGAGAGTATCACACTCTCCAAATCAGTAGCAAAATTGAGTTTCAACCTTATGTAGCAAACAACTTTAGTCACTGACTAGTGG.AGCAAACTTTATAGT.TGAGAGC.CCAAACTATA.AGGCCCATGAAAGCC.C.AATTTGGAGAAGAGG.AGGA.CT.CATAAATAATTCCGGTAACGGTAAAGCA.ACGAATCTATCCGCCGGCATGAGGAAACCTAAATTGAAATTACCATTTTTTCTCTTAAAGA.TTCGATTTTTCC.GCCA.ACCCGTTCCCGAAAGCTTGGAAC.TTTATT.TGTTTTCGTATAAT
JJ=    79  MV=                AATCAA.ATTCAATGTTGTTCAAGTTTGTAT.TCGATGTTTTA.ATCACTTACGTA.TGTATTT.TC.TCATGGAATGTATCGTCGAACTAATTATTCAAAACGACCTTTATTTTGA.A.AGGAATGCTTTTTTATTAAT.TGG.AAATTA.CAAACGAAA.AC.AAACAATTTGTGTCCC.CAACTATATT.TTTTGGACCAATTAACTAATCACTAAAGGTCTCATGTGGAGACTTA.ATAAACCTTAAA.TGTAATTGTCATTATGAGTT.TG.A.ATGACGTT.ATGCTGAGTTCAATG.AGAAAATATGGTTGGTAATTGGTAGTTGTGTGTCATAACTCGTAATTAAATCACGCCACAAATAATTAACTCGATGCTAATTAAGAATAAAACCTCTTTTCA.AAATAAACAAAATTA.AAAGCTT.TCCATGTCAA.AGTTGCTTCCTTTGG.C.TTCTTCCTACACACT.TGCT.TC.ACATGTCTACTACACTGACTGACTGACA.CAACGATAAAGTACACTTATCGTGTTTCTTGGTCTCATCATAAGTTCAATGGCGGACAATC.GAAGAAGAAGAA.GCCT.ATTCGACTTCCTACTTTTCTCCG.TGTTTC.TATATCTTTCACAA
JJ=    80  MV=                CATTGC.TGATCTTAGAACAAATGTAACCCA.TTATTACCATA.AGACTTATTTTT.TCTTTTT.CA.GTTTTGACTTGTGCCTTTATGTTTAAGACACTAGTAGCCACATTTATTA.C.GCTTTTTCACCGCAAAATTT.AAC.ACGCAC.TCTCTTTGT.CG.ATCCCACAAACTCCAT.CTACCTAACC.ATGGTTAAAAATCATCAAACCTTGGTTCC.CTTGATTAAAATATCC.CTAAATCCAAGT.CTCTTTATTATTTCATTTAA.AA.T.CATAAATT.TAGTTTAATACAATT.GTCCTTTTTCAAAAT.ATTATTTCTTTATTTGCTTCAGCAACAGTCGTCATAGTCATCATATCATTTTCTTCTTTTCCTCCTCTAAACGAATATTACCAATA.AAAAATCAAGTGGAA.AATATGT.AATATTAAAA.AATCTCCAACAGCTT.A.AGAAGTTAGAACCTT.TTTA.CT.TATCTTTATTTCTTCTTCTTCTTCATTT.TTCTATTCACATTCTCTGAAACTCATACCATATTTTCAAAGCTCTTAACCCAAAAACCCTA.AGTCTTTTTTTT.CTTC.AAATTATTGGTTATATTAATGTT.TTAAGC.TATTGAAGACTAAA
JJ=    81  MV=                CTTAAA.TCAACCATAACACATTCTCACTAC.AGATTTTCATT.AACCTCAAAAGT.TTTGATT.CC.AAGATCAATGTTCTTAATCCTCCCTATTTTCCCAAATAAACACACAACT.A.ACCTAATTTCAAGGGAGAAC.AAA.ACTAGC.ATTCTCCTT.AA.TCACATGTATATCTAT.CACATACAAT.GTTAACCAAACGAAGCAAATAATTTTGTGAAAGAAAACACAACTTT.CCCAGAGCGCTC.CTTTAACTTGATGAATCTTA.CC.A.ATTGCGTA.TCAACGGCTCAGATG.TCATCAGGCATAATG.ACGCGGATAGCAAACAGATCCAACGGTCCAAAATCATTAAATTATAAACACGCGGATAGATGATAACGACCGTCGATAAACTCAGA.TCCAACGACACACAA.CTTCCTA.AAGTTTTGTA.AAAAACACAAGCACT.C.CTCCTCTTCTCGTCG.TCTC.AT.CCTATATAACAAACTCAATTTTCATTTC.AATCAATCAAAACCATTCGGCAAAATCAAATAATCTTTTTCTTAGTTCGAATTTAATTTCC.CAAGAGAAAAAT.GTCA.GGCCGAGGAAAGG.GAGGAAAAG.GATTAG.GAAACAAAGTTTTG
JJ=    82  MV=                GATAAC.GAAAGTTAGAATCTTTGGATTACT.TGCAAATTCTG.GCACGTTAATCA.CCACTTA.CT.TCAAAAATTGTAATCTTTGTAACTTTATATAAACGCTAAAGGGTTTTAT.T.ATTCCTCGTTCGGTTTTTAA.CTT.TATATA.AACGCAAGT.CT.CTTGAAATTTTCGAAT.ACAAAAACTC.TGGTCAAAGAATAATTGTTTGACAGCTAAAACAACTTAATCTCAAT.CATAGTCAAGAT.GTGTTTTGGTCTATCATGTC.TC.A.TGTGATCG.TGCTAGCAAGTGGGT.AAATAATTGAGTTTA.ATTTTTCTCCTTAATCTCGATTTATAATGTGTTATGTTGACCGTCAGATGAGTCAGCGAAATAGTCATGTCATCTAACGGTTAAGA.CTTCATCTTCAACTA.AAGAATT.TCAGAAAGGA.ATCTACATCGTGTGA.A.GTAGAGGAACATTAC.TTTC.GA.GCTTTGATTCATCGTCGTCGTCTTCGGA.GACGAAGCCAAACACACAAGCTCTCTCTTTCTCTCAACAACTTCAAAAGCCGGCAGGTATG.ACCGAGACCTCC.GAAG.AAAAACAGAACATTTCTAGGGTT.TAACTC.TGATTCTACATCGC
JJ=    83  MV=                ATGAAC.CGAGCCACGGATATAGAGATATTC.GGTCCAGCAAA.TGACTCGTTTCT.CAGCGAG.AA.TTTTGCAGGATTTTGAGCTGAAATTGTATGGTTTTGTCTGTATAAATGA.T.GTGTTTAGAAAGACGTATAT.TCT.CAGTTC.GTGTTTGTA.AT.TCTGTTTTTAAGTAGT.AAGTACTCGT.CATGCTTTGTAGCTAAGTAGTAAGTTTAAGACTAAATTTGGATGAA.TAAAAATCAAAA.GCAGGAGAAATCATATATAT.AA.A.GTGTTATG.CATTAATATGTAAAA.GATCAAGAAGAGAAC.TAAGTTGGTGAGAAGAAACTGATATTAGGAACACGAAAAGAACCATGAAACCCAAGTTAACATCTTCTTGACTCGGAAGATTTAAG.GAGAAACTTTGTTTT.TTTCTCA.ACAAAAGCAG.AGTATCAAAACAGAG.T.CAGTCAATTCGCAAA.TTCT.TA.TGTATTTAACTTGCAGATTTGAGGAAAG.CAAGTCAGCAGAAAAAGCCGTCGTTGCTTTAGAGGAGAGTACTTCAGGTGAGCCAAAGACA.CCAACCGAATCA.CATG.AAAAGTTGAGAAAAGTAAGATCT.GATCAA.GGAATTGACGCGTA
JJ=    84  MV=                ATTTTA.TGGACCAAAAACTGATGTATTTGG.TAACTATTTAG.TAAATGAGTTAG.ATGTTTC.TT.GTTCAAACACATCGTTTGTATTTTAGTTGTCAAATACGTCATACAAATA.A.TGCTAAATTTTGTCTTTTAT.TTA.AAGAAT.AACATTTTG.AT.GCAAACATTTCAAATA.ATCAGGTGTT.AATTCTTAGTAGCTTTACCCGTATATCAAACTCAGTATTCAGGATC.AAATAAATTTGA.TCAGTTCACTAACAAAACTA.CT.A.ACCGTATA.TGTATAATACTTAAG.AACTTTGAACAATAA.ATTAATAATATAGATCATTATTGCTAAAATATTACTATAAGATTCTAAATACCAAAAACTTTCATATCTAGCGACTAGCGTACTTA.ATTGAATTCAACCAC.TCCAATA.ATCTTAAGAA.GTTCAAACCTGCTTT.T.CTCGTCCGCATCTTC.ATAA.TC.TCTATTTATATACCCACCAGTGGCCATC.ACCAAACCTATATTTAACTATCTCTATAAAAACTTTCATATATTCCTCTTCTTTAAATTAA.AACACAAACACT.CTCT.TCTCTTCATAATCCTCATCTCAT.CATCAC.TTTGATACTGAATA
JJ=    85  MV=                TAATCC.GGTAATATGTGAATATATGCACGT.GAATTTAATTT.AAATATATGTGT.CCCGCCT.CT.TGCAAAAATAGTTATGATAATAAGATGACTAAAATTTAAGAATGTATAA.A.ACCAACAAAAATATGTTTAA.GAA.TGTAAG.TTTTGTGTA.TC.ACATCCCATGTTTTAA.GGTTGTTAGG.AATCTCACATGCACATTGAAAAGAGACTAACACTAATTAATGTACG.AGAGTTGATTGA.TGCTATGTTTAATCTCTTTG.TA.T.ACAAATAC.ATATCGTTTGACATA.GAAATACAAATACAT.ATCGTTTGACATTGTACTCTTTGAAAAGAGACTAACACTAATATGTTAGTAAGACTAATTTATATTTAGCTACATTGTACTCAAGG.TCCTATATCCAAAGT.TTTATCT.GCATTTATTG.CACACTTACATTACG.T.ATGTGTGTGTATACA.TAAC.AG.CCTATATATATGGTCTTGTAACACAGCT.CAGGGATTCACCATAAACAAAAAGAATTTGAACCAACAAAGCAAAACATGAAAGGCACATT.CACTAACTTGCT.TGTG.CTCCTTCTCATTGCACTTGTTTG.TGCCAA.TGTCAAACGAGTAG
JJ=    86  MV=                CGAATG.TGAACGTTGATCGCTAAATTGGAC.GCCGTTATATA.AGGCCTTAGTCG.GATAGTC.AA.ACTCTCTAGATTTTATTTCCTAAATAGAACTGTTTTCAATATTGATATT.G.CAGATAGAAAAATGATAAAC.GGC.TTTGAA.GTTTCGCCG.GT.AGATAACTAACTATAT.CTTCACAAGC.TTCTTTATAATAGCCTTTACCTTAATTTTAATTTGCACTTAATTTA.AGCTTGGTGTGT.TTTTTAAGTTTGAGATTTAA.AA.T.ATTATAGG.AAAAAAATATGTATC.CCATTGATTTGGTAA.GCTAGACGTGGTGATCCAGTTTGAGCACGACTTCAACAATAAACTTTGGTATATTTCATAAGTATCTTTATTTTGTTT.GTTTGAC.ATTTACCGTCATTAC.TTGGTCC.CATGCCATAG.AGCAAA.AGTCAACT.C.TTATCCCTCTGGCAG.CAAG.TT.TTGGTTATAAATTAATCTCAGACTTTTA.TCTTCCTCTTCCTCTCCGATTACCAATTTAAGAAGATCATTAAATTTCATTCAACGTACTG.ATCAATTTTATG.GCAC.CACCACCTCCTTCGCCACCAGCT.GTTTCG.TTGAAGGCACTAGC
JJ=    87  MV=                AATAGT.AACAACATGGTTTATTTGTGTGTT.TCCTCTTCATT.CATTACAATATC.ATTACTA.CT.CTTTTGTTCCTTTTTATTACAACTTACTAATAATAGCCATTAGCCAGCC.A.CCTTATGCAATCTTATCCCT.TAT.CACGTA.TATAGTTTA.GT.CCAAAACGTTTTGTTT.TGCTCAAATA.ATAATTCATGCATAAAAAACAACAAAAAACACACAATTATACATGC.TGATCATAAATT.GTATTATGAGAATTTGTTAA.TC.A.TTTGGTAT.ACTAACATTGCAATT.TTACTTGAATATTTG.CCAATCTACTTCTTTTATATATACATACATTTATTGACGTACGTATGATTAATTTGACGAGTACATAATATGTAATTGGGTTGTTG.AAGTGCACATGCAGT.CATGCAG.TCACACATAC.ATATATACGTGTTAT.G.TATGTGTATATAGTT.GAAT.TG.TTTCTATAAATATGGACACACATACACT.AGCTTTCTAATATAGTACCAACTCCATTGAATGTTAAAACTCAGAAGAAAGTGGAGTGATC.ATATAACGACAA.TGAA.GAATCTCTTTAACTTGTTCCTTA.TGTTTT.TCTTTGAAATAACA
JJ=    88  MV=                AAGTTA.CACAAAAATAAAAGTAACGTCGTA.GAGGAGAAACG.GCAACAAAAAAG.AAGTAAC.CG.TTGTAAAATATTATTGGCTGATTCCTTACGTTTGACCTCTCTCTCCCTT.T.ATTTGTTACATACCTGATAC.CTC.CCTTAA.TCGCTCTTA.CA.CTCTCGTGATTTAGAC.GCGCGACTAA.GCAATTTCCACGGTTAAAAAAGTAAATAATTATCGGAGTTAGTTAC.TTTCAAACAATT.TTTATCCTTTGAAAAAAACC.AT.T.TCGATTTA.TAGAAAAAGATCCTC.TAATTTCTCTATTTA.TTTATTGTAACCTCATAAATATTCTTGAAGCTACGTAAAAGCGAACACTGTGTCAACGACGCTTTGACCGGGGAATAAGACAAAAG.TACAAGGGTAAACTC.GTCTTTT.CAGCTTCGCA.TACGTATGTACGCAG.A.AGAGAGAAACAACTC.AACC.AC.TTTGTATATTTATAAGCCAAAGAGAATA.AAAAGATAGACACAGAGAGATAAGAGAGAGTCTGTGTAATCCT.CTCAAAGACAAAGAAGA.AGATTATGTTAC.CCTC.AAGAAAAACTAAGAGAGTCTTCT.CCTGTG.ACTTTACAACTAGC
JJ=    89  MV=                AGCTAG.CTATGAGAACATTAAATTAATTTA.TTGTCTTATAA.CCGAGAAGAGTA.CTATATA.CT.TCTGTTGGCCCGGTCTCGTTGGTTTCTCTGATGCATATTGCGTAACGGG.T.TTTGGTGTTTTCGTGGAGAG.TTA.AAAGCG.GTTAAGAAA.GA.GCTTCACATACATGAT.CAGTGATTAG.CAAGTTTTGTTGCCTCGCAATTGGTTATATGAGACATTTTAAGAAT.GCTAAGTGGTTA.TTTGATTTTCTTGTTTTAGT.TG.T.ATGATATT.TTATTGTATTGACAT.GGATTACTACTGTGT.CTCTTTGTCTAGTTTTTGTTTTGTTTTTTGATTGTG.TAACCAACTACCCAGTTTTGCAGTTAAGATTATATGGATTAATTTAAGG.CTCACTCAAATCCGG.TCAACTA.TTCTAATCTT.CTTTGTAGATCAATG.A.TTAATAATGGAATCA.ATTA.TG.ATTAAGTAAAACACAATGAAACCATTGA.ATCAAACGTTCTTACAGAAAAAAATACTTCTTGTTTTTCCTCAGCAAATAGTTTCCTCAAA.AACCATTACCTT.CCAT.GGGCGCCTCCTTCTCCCTCTTTA.CCGACG.TTGGACCGTAAAAA
JJ=    90  MV=                CCACAC.ACTCACACTCACACACGTATAATA.CGTATGTAGAT.GAAAAGAGTACA.TAACTGT.TT.CTATTTACCGAACAAAATAACATGTGGATGTCGCTCCTCATATTATTGA.T.TTGTAATCTTTTATGCAATT.TGG.GATCTC.TCTCGCCAT.CT.CCTTTTGAATCAACAA.CCTTTTGTGG.TGGGCTTGAATATCCATCCTCTGTTTTTAGATGAGTTTTTAGTGTT.TGTGGTAAGTAG.GAAAGTTCCAAAACAAAGAT.CA.C.ACATCTCA.TGTGGGCCTGAACTA.AATTCATGGCCCAAT.CGTTTGTTCTTAATAGAAATCCAATTTTTAGGATCTCGCTATCTTTTGCTACGTACAAAAATTAATATATACAAAAAGTAGCTCAC.TTCTAAAATAAGGCT.AATGGAT.GCCCATTTTC.TTCTCAAATCCATCG.A.TTTTCCTAAAATTTC.TCAA.AT.TTCAAAACATATAAATCCATCTCATTGT.CCTCTTGTTTTCCTTCATCTGAAGCTTCTGCAGTATTCAAACAAATAAAATATACTGCTTT.AGCTTTGGACAC.CTCC.TCTTACTAATCTCT.ATAACTAT.ATTTAA.AAAGTAGAATTATA
JJ=    91  MV=                AACTCA.AAATATTAATTACGTTTAGAAATC.AAACAATCAAT.ACTTTATATAAG.CAGCATA.TC.CAAATGTTTTAAGTTATATTTGTCAAAATCAAAGAATCTTTTAAAAAAT.T.GAACCAAATTATACTTTTCT.TTC.TAATTT.TTTCCCTTT.TT.GTATTTTTTCCGATTA.ATTTCACTTC.TATTCGGTTCATTTCGGTTATTCTGGCTAAAAATCCAAACTAAACC.AAATTTAATAAA.ATAACCGAATCGACCCGAAT.TG.T.AATCCTAA.AATATCTGAATGGTT.ATTATATTGCCATAT.CCGATCAGAACTTACCGAACCGAAACGGAACGGTTATTGTAATCTTTGCAGCCAAAAAAAAGAACAGAACTACTTTCGATTACGTC.ATTCATCGTATGTGC.ATACGTA.TCATCAGAGA.TAGAGAGAGAGAGAT.C.TTTCTTTTCTTCTTC.AACA.AG.TCCAATGGATAATAATAAATTTGTTCTT.ACATACTAATCTTTACGGTTCTGTCTAAATTGAAGAATTTTTTTATCACAAATTCTCAGAT.TTCTTGATCTTC.AGAT.TAACCGAATCAATGGTCTCTCAT.CGCATG.GAAGATTCATTTAC
JJ=    92  MV=                AAATAT.TACTCTGTACATGTGATTCTGAGT.TTAAATATATA.TGACCAAAACTA.CAAAAAT.AA.TCTATATTAAATTAAATTTAATTAAAACGTACTTTCTAAAATAAGAAAT.C.TCGTATGTATGTGCGGATCA.AAT.CGAGTT.TGAAATTAT.AT.TTTCACCTATAATACA.TTATATTTAT.GTTGTGATTCAATTTGATTTTTTTTTTAAATTACATTTTTACAGAA.AAATGTTTCTAT.AAGTGTCCAATGATATCCAT.AG.C.ATCTTTCC.TGAAATTGGGATACC.ATAATCTTTCCGAAA.ATGTGATATATACCATCCACAATCTAAAACACTTGTACCACAAGATTGATGACCGTAGTAGTAACCACATGGTTTTTGTCTGCATT.CATTGTTTCTAAAGA.TTGGGGG.AAAAGACAAA.ACTACTTAATCTTAC.T.TTCAAATCTTCAACG.TGTC.AC.TGATTTCTCCATTTAAAATGTTTTTATC.TCCTCGTAGTGCTCACCAAAAGGTTGGACTCTCTATGCTAATTGACCCTCTTCCTGAAAAA.AATACCAAATCT.GGCA.ACTCATCCACAATTTTACGCCAC.CGAACA.TTTCGCCAAAGGCC
JJ=    93  MV=                TTCCTA.AAATTAGAACATTTTATATGATAT.CCTCTTAAGTC.TTAAGTACTATC.GAAGCCG.GA.GATTTCTAAGTTTTACTTTTACTAATTAAGCTATTGACACTTGATAAAT.G.CCATATTTTTGCATTCCCTA.AAA.CCTCAA.AACTCTCTA.AA.CACGTTTTTGTGGACA.TATTAAAATA.GTGTATTTTGTAGTCTCTTCCAGGTTTCTTCCTTCTTGTCAACGTC.GCACAAGTCCGT.TTACGGATATGGGTGAATAA.TT.G.AATATTAT.CCATGTTTCCTTATT.AGCAGTCGCTATTGT.GGGTTTCTTTTTGGTAGTCTAATTTATTATTTACTTCTTTAAAATGGGGAAACAGATACAAAGTTGCATTACATATATAACGCAAT.ACAATTAGATCCCAT.TTGACCG.AGTAAACGCT.AAGATCCACACAAAC.T.CAATCGTCAACTCCT.CTCT.CT.TCTCTATTCTATATAGTTGCGTGAAATG.TAATGAAAGTGATCATCATTCACTTCTAAGATGGCGGTATCTATAGTTTCTTCCATCATTT.TCTTTCTTCTGT.TTAT.CATACTTTCACAATATGTAGATG.GAAACG.GTTTTGCTGAAGTA
JJ=    94  MV=                TTAAAA.TATTTGATCCAATCACATGTTTCC.ACTTCGTTTTT.GTCTGTTACCTA.TTTTCCT.AA.TATATATTCTATACCATAAACTCAATAACCTAAATATAACTAACAAACA.A.AGACATTTATAAACTAAATG.TTTACTCAAT.AATATTCAA.AA.GCTATATTTGTCCTTG.AGATTAATTG.CATTTAAAAAGATTACACATCTGGACCAGTTCAAACATTAAATTGT.GGCCCACATAAT.GGCCCAGCCCAAAGTGGCAA.TA.T.CATTTCTC.TCTAAGCGCGTTTTC.CATCTGACATAAATC.ATATTCAAATCTTCCACAGCGGAAATGAAGTTAGAGAACCATATGATCATCATCATAAATTCATCATTAATTATATACATTCAAAA.TCAGTAATGGACCCT.CACTTTC.TCTAACCAAA.GAATTAAATAAATAA.A.ACAACAACGAAATGT.GCTT.CT.TCTAATAATCGAACAAGTCTTGTTGATT.TTTCTTTCTTCTTGGGGCGGATCATAATTTAGAACCGCCCGAAACCTTCGGATCCTTTCGC.TCTCTCCAATGG.CTCT.GATGCGAACCAGGAGCCAGTTGA.ACGTAT.CTTCATTGATTAAA
JJ=    95  MV=                CACCAA.AAACAGAACAAAACAGAGCCAGAA.GAATCAAACCT.AACCACAGAATC.AACAGAT.GA.ATAAGCAATCAAGTAAAGAAGATAGAGACGAAAGAAGATTACTTGCTTA.A.AAACCGGAGAAGCTAAAGCG.ACA.ATCTTA.GAGAAAAAT.AT.CTTTTTTGGACTTTAT.ACAGAATCAG.TAAAACCTGACAAGACCAGAAGTCTCTGCGAAACAAACTCGTACTT.TATCACCTGCGA.CGCGGATCACCTATTAGATT.GA.T.TATACACC.GTACGATGTATTATTATAATCTTCATCCTAC.GGTAAGCCCAATAACAAGCCCATTTCACAAACTATCAGAGTAATTATCTGCCGTCCGATGCCTTAAAACTTAATCCGACGGTTGAA.ACATATAATTAAGGC.CCATTAG.AGGCCCATAT.AGGTTAAAAAGTCCA.C.GTAGACCGAAGATTG.ATTT.GT.CTACGGGTATTTTAATTTTTTCTTTTCC.CAGAGGAAAGGGAAGAGAGGAAACAAAAATTAGGGCAAAATTAGCGTATTGATGTGTTTCA.CTTTTCTTCTTC.TTCT.TCTTCATCGTGTTCGTGTTTGAT.TTGCGA.CTTTCTCAGCACTC
JJ=    96  MV=                AAACAA.AAAATAGCAATATGTCAAACATTT.ACCCTCTAGCC.TCCTTTGTTTTT.TTCTAAA.CT.TCAATTTGTGAATGTCATCAGCATCACATCAGTTTTTTCCATAGTTGGG.G.GAAATATTATTAGTTTTTTC.ATT.GAGGCA.AAAGATGAG.GT.ACTAATTCTAGATTTA.TACCACACTT.AAGTAGTGAACTATATAAGAAAATTGCCTTTTTTATAATTATATAA.TTCACTATATAA.ATATAAACATGTACGCAAAA.TC.T.AAAGTTTT.TAAGTATTCTTTAAT.CTCAGTGATAAAAAT.AATTGTCAATTCTTTGTTTTGTGAAAGAATTCTTTCTTTGTTCATTCGCCTAATTAGTCGTGTAAATCAAAAATAGGAGATTCACC.AATGAGATGTAACCT.TTCGTAC.GACTCTTAAT.TAATAAAACTCCCAT.T.AAAAAATAAATATAA.CTTT.AT.TGTGCTATATATAGCGCATCATTAGCGT.GCAATATTTCTCAATTCCTTACCACAAAGCTAAGGATAAAGAAAATAAATAGTAAATGGAA.GGGTTTCTTCGC.TTTC.TTGTAGCGAAAGCCATCTTATTG.GCTTTA.GCATCTTTCCAAAT
JJ=    97  MV=                ATACTA.CATCCACTAGTGGAGTTTAAGTAA.TAAGATGCAAA.TGTTCTGACCAA.GAAGAAG.AA.AAGTCCGATATGACACAGGAAAAAATGTATATTTTACAGAAAGAGCATG.T.ATTAGAATTCTCAACGTCCA.TTA.AATTTT.GAATTTTGG.GT.GTTCAACTTCAACCAC.AATCCCCCCA.GTTTTGGTTAAACATTTCCAAAATATTTATTTCTCAAAATGGAAAA.CTCGGAAAATAA.ATAATTTATTCTAATATTAG.TT.T.CCTATTGG.CCACTGGCCAGTCAC.AACTATACGACCTTT.TAAAGTCTTCCCAGTCTCCTAGAAACATCTGTCTTTCATAATTCCATTACCTTAAGTGATTACATTTGTATCTGTAAAAAACCCAA.AAACAAAAAGCATGA.AAATTGA.AATTTCCCAC.AAACCCCATTTCTGA.A.AATTCTCCTTGGTTT.GTTT.GT.ACAGTATAAAGAACAAATTTAAGCATGG.ATTTACAAAGAACTTTGATGTTCTCTTGTTGGGTTCTGTCTCTTTTGATCATCAAAACGAC.AGCGTATAACGA.GAAA.CAGCTGTTCCAGCCGCTTGAAAC.GGAAAA.CGCAAACAAAGAAA
JJ=    98  MV=                AAAAAA.ACTTAGAAGACCCTTGCGTGGAGA.GGAAAATAATA.ACAATAAGCTTC.GCATGAT.TT.TTCATCTAGTTAAAGTCGTAAATATTACTCCAAATTCACATAAAAGACG.G.TTTTGTCAATATTACTATTA.TTA.TAGAAA.CTTTTCTAA.AA.AATAACACATATTTCC.AATTCCTTTT.CTTGGAGTTAATTCAATCAACACCTTTTAGTAATTCAAAATTTATC.GTGCACGTAAAA.CATAAATACATTATAGGAAA.TA.T.TAATATCA.GATATAACCTTGAAT.AGCTTATAACTAATA.CATCAGAATCTGATTGTCACAATCAGATTGTGAGACGCGAAGTCAAAATTTTAACAGTAGATTGAAAAAGCATTCCGTAACAATAT.CGCATAACTAAATCT.TTCATTT.TTTTTTCCAA.TATAAATACCGCTCT.C.CATAGGCTTCTTTTG.ACAC.AC.AGCCAAAATACATTCCATAATTAAACAA.AGTAAAAAGGAGAAAAAAAAATGGTGAAATCAAATGTTTATATCACTTCCATACTTCTCAT.ACTTCTCATGGC.CATA.GCCATGGCCTTACTTTCAACTTC.TTCCCA.CGGTCTTGGCTCGG
JJ=    99  MV=                TCTCGG.AGTTCCTTAGCAACGGAAGGGCCG.GGGCCGACGGA.GGAGAAAGTGAG.AGCCGCC.TG.TTGCTGAAAGAGATCGACGGAGGCTCTGAACTGTTTGTAAATCAAATGG.A.CCTCCGTTTCGTAACCCTCT.GGT.TCACGC.TTGATTTGG.CT.CTGAAGGATAGGAAGG.CTGAGCTTCT.AGGAGATCCGGCTAGAAGCCTTCAAGGACTCCGGCGTAAGACCTAG.AGATCCGGCCAT.AATCGGAGGTTTTTTCAGAG.AG.G.GAAAGGAA.CCAACCAAACCCTTT.AGGTTTTATACAAAC.ACACAGACTTTTGATATATTTATAGGTTTAGTTCTTCACTGTACCAGTTCGGTTTAGGATTTGATTCTCTCGGTTTAGGATTTTAT.TTGAAACCATTACAA.GGCCAAA.GCCCATACGG.CCAGAGGCCCAATAC.A.AGGAAAAAACGCACC.AATT.GA.ATGAACAAATTTATTTGATTTTTGAATG.AACAAATTAAATAATGGCTTCTCCTTAAAATTATCTAAGCTCGCTTGACCAATCATGGCTA.CCACCACCAATC.TCAG.CTTCGCTCCTCCCTCTTACTCCC.GTTTTG.CCGCTACTCTCTAA
JJ=   100  MV=                AGATTG.TTTGTTTGTTTGGTTTAATTATTG.GGATTTTTTTT.TTACAAAACGGC.TGCGTTT.TT.CATTCAAAAACTTGACAAACAAAAACACAATCATGTCGTCGTCGTCCAT.T.GCTTTGCTAAAATTCTTTTA.ACT.TTTTCA.TACCAAACA.CT.GAAAAAACACTCAACA.ACAACAACAT.GCGTATTTTAACTGAAATATTTCTTCGTCTTCTTCTTCTACTACTA.CTACTATGGGTT.TTTGAAACAACGTGTTATGG.GT.T.TTTAAAGG.GACTTATTGAGAAGA.GTTTTAACGAAATAA.CAAATGTTTTCCATATAGCATGGCTGCATGGATAAACTCATAAAAGTGTTGAGAGCATAGATAAAAGAAAACTATAACAGTGTATT.AGGCAATGTTTTAAT.GGGCCTT.GTACTGTGAA.TAAAATGGGCCCAGT.T.AAAAAAAGAAGAGTC.CCAC.GT.GTACCCTCTCTTTTCTTCTTCATCTACA.CATAGGTTTTGCAGAGTAGCATCGAGAGAGAAAATTTTCTGCAAATTTGGAATCTTAAAGT.TAAGAAAATTTA.TTTT.CTTCGAAAGGTGAATCTATTCCT.CTGTCGTATCGTCTTTGTGTT
JJ=   101  MV=                ACATAC.AATCATACATGATTTTCTTACTAT.ATGAAAGTTAC.ATGTTTGGATCA.ATTATTT.GT.CCAAAACTTTTATCGAGTCATTGTCATTGTCACAGTTAACAAAGCCCAC.C.CAAAAATAAAACCGTCCCCA.TAT.TTGGGG.AAACTGTCA.AA.GCGACCCCTCACCAAA.CGCCTGCTTC.AATTATTCGTAACTTTTAATGCTTACCCTTACTACCATTCCCCTCC.CATAAAAATCAA.AATTTTCATTCTTTTGTTCT.TT.A.TTGTTTTT.AAACATAAACCTACG.AAATCTAGAGGCTGG.AACAAAATCCATTAATTACCGGGAAATTTTCAGAGGATTTGCACTAAATTAGGGGTTACTTGTTACATTTCAAAATTAGGTGACTA.ATTGTGGTCAATTAT.GAAAATT.CGAGGGGTTA.ATGAGAATAATCCTA.C.ACGTCTGTCTCTATC.GTCG.TC.TTTGAGGGTTTTGTTTGAACAAAGAGAC.TAGAGAGTGTTGGAGCCGTTAAATGGCGAAAACTGATAAGCTAGCTCAATTCCTTGATTCT.GGTATCTACGAA.TCCG.ACGAATTCAATTGGTTCTTCTTA.GACACA.GTTCGTCACTTCCG
JJ=   102  MV=                ATATCT.GGATCTGATTTTGGCTCCCTAAGA.GTGTAAGCTGG.ATTTGTGGCTAG.ATTCGTG.AT.CAAGACAATTAAAGTTGTTCTTACTCCTTTGTGGCTTATTCCGTGATAA.T.AAAACTTTCTATTTATGTTG.TGT.GTCTCT.ATCTTTCGA.GT.AACCGAATTGAACCGA.TCAAAACCGG.GTCGAATTATGGATCATCAACTCAAAAACACGTCAGATACAGTGTA.CGTGGACACATG.GACCAGATTTGTTATCTTCT.TC.T.TGTTATTT.TGTTAATGGACAAGA.TCTGGTTAATTGTTT.ATGTTATCTATTTTGTGCATGGAGACGTATTTTAATTCGAAATACATCTCAATTAACTTACTATAATTTTCAGTAATGTGATTCAT.TAATTTAATTACAAG.GACTAAT.CAAGTTCACT.CGCAAATAGCCAAAA.G.CTTGTCACTGTGTGT.TTGC.GA.TATACTTTAAAGAGAGAGACGTGTAGCT.TAACGACTACCATATACACACAATTCAATATTTGACTTCACATAGAGAGAG.ATAGAGAGA.TGGCGACGGAAA.CGGA.AGTTGTAGCTCCGGTAACGGTAA.GCAACG.GCGGAAGAACATAT
JJ=   103  MV=                AATATA.CTTGCCAATACTATCTAATAAAGT.ATACTTAAGCA.AAAATTATTACT.CTAGTGT.AA.GGCGATGAAATATAAGTTTAGTTGAAAATTTATG.TCGATATAACAAAG.T.ATAATGAATTAAGACCTTGG.TTT.TCGATT.AACAAACTA.AT.TAAACACTAGTTTTGC.CTAATAAAAC.CGGGAATCGTATTCAAAACCGAACGACAAAACAAGGGACAAGTTGA.GAGACAAAACCA.AATCAGCATCTTTCTTCCAG.AA.A.TGTCATGA.CCACATGACGTCATC.TTGACCCTTCTTCAT.TGTGATATCTGTGGATAAAGCGCACGTGTTTAATTCACGAACCTTCGTAGTAACGAAAAATCCACAACTTTCATATTTTTTAATTA.CCCACTAAACTAAAA.CAAATTT.GGAAAAACAT.GAAAAACTTTTTCTT.T.TTTTCCAGGTTCGTG.AACC.TC.GTACCCTCTATATAAACCTCTTAACCAC.CTTCCACATAGAAAAAAGTTCAGATATTTGATAAATCAATCAACAAAACAAAAAAAACTCT.ATAGTTAGTTTC.TCTG.AAAATGTACGGACAGTGCAATAT.AGAATC.CGACTACGGTTTTC
JJ=   104  MV=                TAAATT.TGCATACACTCTATGACCAACTTC.ACAAAATAAGA.GTTCAAGAAGAT.GAAACAG.AG.ACCTAACAAACACATTAAGATTTTTTCTTTCATATATCTTGTTATCCTC.A.AAATGCATTTACCATCACCC.CAA.AAGCCA.GTCCAATAA.AA.AAGGTGATCCTAATCA.AAAATTATTA.ATAAAAATTTGGTAACCTTAAAGATATAACCATTACTTTAAAATAA.ATAATTGGTCAT.AAGAAAAGAAACTGGTCGTC.CA.A.ATATTACA.ATCTGCTCCATTATA.TTGAAATCACGTATT.CAAGCTCATAAGGCAAGTTAGGTCCCTATTGGTCAATTTGGTTGTATCTACCGTTGACAAAACTGTAACATCCATTGTGGTAAAAA.TTGGGCATGAAAACA.AACATAA.CGACATATGA.TAACATACAAGGAAC.A.TAATATTAACGAAGC.ACAC.AC.ATGACACGTATATATATATTCATATGCA.CACAAACACAGATAGAGATGAACAGAAACACATGACATAACTTTCCAAATGGAGATCAAGC.AGAAGAAAGTAT.GGCT.TTCTTTAATTGTGCTTTATGCAA.TTACGA.CATCAGTTAATAAG
JJ=   105  MV=                GATATC.AACAGTACTTGGGACACACCAAAA.CCAACCTTCAT.CTTCATGAATTA.CCACTAG.AC.CACGACCCATTTGGTTCATATGCAAATGGAATGTTGTTATTTTTAGTTT.T.GCGTCTTAGTGCTATGATTT.CAA.TATTCT.GTAAATTTT.TA.ATTAGACAAAAATTGC.TTGGTATATA.TAGCATTTACATGTAAATTTTTTAAAGAAAACTTGTGTGGAACAAA.ATATGGTGCCAG.GAGAGAGGGATTGTTGTCAT.CA.T.TATTGGTC.GTGGGCCTACAAGGG.TCCAAATATGAAGAT.CCGCACCCATAATCTGAGCCGTTAGATGACCAGAGAACGTGCAGCCCAACTGCTTGGTGTTGAGTGGAGTAAAATAAATAAAAATA.ATATGGAAGGCTAAA.ATGGTAA.ATTCAAATCA.AGAGGAAAAAATCGA.G.AAATCCAACGGTCAC.GAAC.TT.GCTAGCTCCCTTATCTATGGAGTTTAGA.AGAAAGCAGCCTCAGAAGGAAAAGAGAGATGCTGATTCTTCGTCAATTTCAGATATCTTCA.TTTGAGCTCTTC.CAAT.CTCCAAAACAAACAGGTAAACAT.GAAGAT.TTTTCGATGTTTAC
JJ=   106  MV=                TATTTG.TCATTCGTTTTGAATACATTTGTT.GAATACACAAA.ATTCCTATCTTT.TATTGAT.TT.ATTATTTATTTGATTCACATATCAATGTTTAGCACGTTTTGAACAAGCA.A.AGAAATAACAGCAAAAGCTG.GTC.AAGAGG.GCTTTGGGC.TC.TATCATTCACCTAAAA.TCTCTCACAC.AAAAGATTTGACAACATATAAAATTCATGGTCTCCACTGAACATGT.ACCTCACTATTA.AATGATCCAAAAAATAACAG.AA.A.TATTTGGT.AAAATTATTTTTTAT.TAGCCCTTATTTTAA.TTTATCTTGTCACAGATTCCTATTTCCAACACGATAAAGTAATAACTAAACAATGTTCCGTTATAAATGTCAACGTCACAATACAC.GTCAGTAATCCAATT.ATTAAAG.CCAAAAGTTT.AACCAATAAAAGCTC.A.CCACGTGTAAACTGG.CATC.TT.CTTCTTCTTCTACTTCTTGACTTCGAAG.CTTTTGTTAGAGTAAAGAACCAGAGAGAAGCCATGTCTGTGAAACTAAACCTATCTTCCTC.AATCCTATTGAT.TCTC.TTTGCGGCGGCGGCGAGTAAAGA.GATCGG.ATTCGATGGAATCT
JJ=   107  MV=                CGGGTT.AAAAATGAATTTACGACTAGTGTA.TATATCGCACT.CTAAGTCATAAT.GGACTTG.GA.TTCTAATATTTAATCTTTTATCAAAAAGAATATACTTAAATTTACTATT.A.AGGTATTCAAATTGTCATGC.ATA.AAATGA.CTCATCCCT.AC.ACTCGAGCGGAATGAA.AACTAAACCC.AACATATTCATATTTTGGGTAAAAGTAAACGAATATAGATAACCAA.AAACAAAACTCT.AAGAAATCAAAACATTATAT.GC.A.AACCAACA.TATATAATAGCGAAA.TTGAGATTGTTTCTC.ATAATACCCACCAGGCACCAGCTCATTTGATTTTCAGGTCCAGAATAGATCTGATTCCTTCATAATTATTTCCAAAATAAAAAATA.AATTCAATTAACTGT.CCACATA.GTTATCAACC.ATGTATATTACATTG.T.CTTATAATGTACTTA.TACC.AA.ACCTCTATCTATATATATGCACACACAA.ACAAACCAAAAATATACAAATCTGAACAAACATTAAAACTCATCTCTCTCATCATCTTTGG.CCATGGCAAAAG.ACTT.GGATGTGAACGAGAGTGGACCAC.CGGCGG.CGAGAGACATGTTT
JJ=   108  MV=                TAGGAA.TTTGTCTCTGTATGACTTTGAGCT.TCCAGCTAAAT.TTGTAACCCTAA.AAATATT.TA.AAAAACCAGATCAACAGAAAAGACAGATGATACAGTATGGTTCCAAAAT.T.TTATTACTATTTTTGAGTTT.TTT.TTTTAA.ATAAGTCAA.TT.TAAACAAATAATCAAA.TTGAGTTGAA.TTCGCTAATTAATTGTCATATTTTTTTTTTCACATTCTTAATCATT.TTTTTTTTTGAA.ACTATACACGTCATTGAATT.CA.C.GGGATTAT.ATATCAATCAGTTTC.CAAGTCAGAAATGTT.AGCAATTTTCACGGGCTAGAAAATCAGTTGATAGTTTTAATTTCGAACTATTTCATACAAGATGGCGCCATGTTCAGGGCCTTTTA.GCACATAAGCTATTA.TTCTAAG.CCCAATAAGT.TAACCCGGGTCGGAT.C.ATTTGACTTAATCGG.ATCC.TA.ATTTTGGTAGGAAATTTCTCCGGCCGTG.ATTTGTTGGACGCGTCGACGTCGATGGGGATGAGAAGTAGTGGAGAATCCGCTCACATTGG.GATTCGTCATTC.TTCT.TCTAAAACCCGCAAAATTTCTCC.ATTTCT.ACCAAAAATGAAGT
JJ=   109  MV=                GGTTTG.AAACCAAAAATCAATCAACAAAGC.ATGAGTATACT.TTAAAACCTGTG.GTGTCTG.CA.TTTCCCATAGGGTTTTTCTGTCGAGAGTTTTCATCACAAGCGAATCAGA.A.TTGACCTGCATATCGCAAAA.TGG.AACAAG.TCGAAACGG.TC.ACCAACGGTCTTGCAG.TTCACATCAA.TTTTCTTTGCAAAATAAACTACAAAATATGTTGTACAGTCATTATT.TTAAGGAAAATA.TTCGTTGGATAAGTACATGA.AA.A.GATAGGAG.GTATAATATATAAAC.TATCTCGCAAAAAAA.TCATAACATATATTATATTCAAGAACTATATAAGTATATTACTATATTTAGAAAATACAATTCAATTAAATATTTTATCATATTGC.CTTATTTTTGGTCAA.CATATAA.TTCCAGTCAA.GCAAAATAATTATAT.T.GCTTCATGTTACTTA.TGCC.AT.ACCAATATAAATAAGAAAGGTAGGGTTAACATTTTTAATCACAAACAAAATTATGAAAATGATGGTAAAGCTCTATCCAATAACAACCGT.GGTTACCTTGCT.CTTT.CTTGCATTTGGTCTTGCCCTTGC.TAGATA.CCCGACTCGTGTCT
JJ=   110  MV=                TCTCGG.ACCTTACAAAAAGCTTAGAGTAAC.GCCATTGTTAG.ATGAGAAAAGAT.GCAACTA.GG.TGGAGTAGATCTGGTTTCTTCTTTCCTCTCCACTTCTTGATAGTTTTTT.T.AGTTTTCTTTTTCTATTCAT.GGT.TAAGCT.TCTGAGTCA.AA.GATTCGATAATTATGT.CTGTGAGTGT.ATTTGTGTGTGGTGGGAAGGAAAGGTTTATGAAGAAGAGGAATGTA.CAGAATGAGACA.TATCCGATTGGTGTTTTTAA.TC.C.AGTGATGT.TTACGTGTGAAGCAC.TCTTTTAATGGCAGC.CGGAAAAAACAATTTGTCTTTGTGCCATCGTTGGATCAGAGCAATGATACGACACGTGATTGTGTCTCACATTGTCAGAGACAACC.ACGTGACTTTGACCT.TAAGATC.TCTGATCTCA.TCTTAATCTCTACCT.AACCGTCGCAAAGATTC.TTTC.TT.TCTCTCTTCTTACTCTGATCTAGACACT.ACAACAGTTTCATTAATGGCGACAATGAGCAAACCCCATAAGTTAAAAGCCACTCCAGGAT.CTCAAAGACTTG.TTCT.GTTATGTATAGTCGCAGTTGCAT.TTCTCC.TCCTTTAAAAGACC
JJ=   111  MV=                ACTCAG.ATGATAGATACTTGAAAAAAAACT.CAGCTTTTACA.CAATCGAGTTAG.TGCGCAT.AA.ACAAACATCTCAAGTCAACACTTTTTTTGCTATCTAATACCCCTACAAA.T.GCGAGCTTTTGCAATTGTTT.AAT.GGCTAA.TTGTAGCAC.TA.TAGAGACCGAAATTCA.CAAAAATGTT.GTCATTTTCTGTAAAGTAGATAGCAACAAACAAACCAACAAAAATC.GGAGCAGAAATG.AAAAAATGTACCATTAGGGT.TC.T.CTAAGTAA.AATGATACAAAGACT.CCGACGACACCACCA.AAAAGAAATGGGTTTGCTTGAGAGTAAAACCCAGACACAATCTTCATCTTTCGCTAATGGGAAACTAATAAAAGATTTAATTCTCT.TTTATATTCAAACTA.AAAAAAA.AATATGGAGA.TTGGAAGCACACGTG.G.CATCCAGAGAGCTGA.TTGG.TG.AGTAAAATAAGGAGGAAGAAGAAGAAAG.AAGCTATTTTTATAATTTAAAAGAGATGACTCTGACAAAAAAAGAAAGCTTTTGATCGGAA.TCTGGAAATGGC.ACCG.GTGACTGAAGTTTCTCCGATGAT.CAACAC.ATTGGACAGAAAAC
JJ=   112  MV=                AGAGAA.AGCTCAGAGATTACCTGAGTGGTT.ATCGCTGATTT.CAATAACCCAGA.ATCAACT.TT.GTGTTTCAGAATATTTTTCCAGTTTCCTTTCAATACTGTTGCACAGATG.C.TTTGTGCAATCAAAGCTTCT.CGA.TTTGCT.GACAACAAA.TT.CACCATTGTTGTTCCT.CAAGTGTTGT.AGGAGTAACAGAGAAGAGCAACGGCGATAAAGAGAAGGCCTAAACC.GGTTTGAATTTC.TCCAGTAGATGAACCAGACC.AG.A.TTATTTAC.CAATTAACCGATAAA.GGACTGAATTCAAAA.CCGGAAGCGAATCGATTGTTTTGGAATATCCGGGAAACGGCCCGAGAGAAAATACGTAATAAATCGAACTGAACCCAATTTTAGAC.CGGTTTAGTCAAGAA.TACGTAT.ATGTCCTCTC.GTGTTGCTGATATTA.A.CAACTTTACCCTTGT.ATCT.GT.TTCAGTCCAAAACCTCACAAAAAGCAAA.AACCCTAATTTACATGGTCGTGGCCTGACTAATCCCTAATTTTTCCGAGAGCGTCGACGCC.GACAATCGCCGA.CAGA.GTTTTTGCTTCTCACGCGATAGA.AAGAAG.ATGAAGATGGAGGC
JJ=   113  MV=                GGAGCG.TTTGATTATAGTGGTGGCTACTCT.GTTCCGACCAA.AATTGAGCCCAA.GTAAATA.TC.AACATCTCTTGTGAGATTATTTGTCGTTACTTTTTGTATGAATGAATGG.A.AAAGTCATATTGATGAAAAC.TTG.TGCGAG.TATTGTTGA.CC.TGAAACACTGTGAGGC.TAGGCCCATT.AGTAAATCGTGATTACTAAAAGAAAATCTTAGTAGTTGGGCCAAAT.AAATTAGAACTG.TAAACTGTCCATGTATAGAC.GT.C.ATTTGCCT.TTTCAGCCCAAAAAC.GGTAGCGTATTAACA.TGAGCCACCACTGCCACTGGACATATACACATTTAGCCCATGTTTTTAGTAATCGTGTTTATTAGTAATTGGGCTCAAGTAAATCA.GAGTAGTTGATATTA.TTAGGCC.CATAAAAGCC.CAAAACGGAAAGCCA.C.CTGAGAAGCAGTGGG.GACG.CA.GATTCCTATAAAAAGCAAAATGCGTCCT.CGGAAAGGAAGAAGAAGAAGAAGTCTATCTCACGAGTTCCCGTTTCGTGAATTTCTCTCTC.TCTGTGTGAACA.AAGA.CGAAGAAGACGAAGTAACACTGATAGAAAC.CCTAGTTTAAAAAA
JJ=   114  MV=                AATTTC.TTAACATTAAATGCAGTGGTAGAG.AGAATCATGTC.TTACACATCAAC.ACTTTTT.TT.TGTTACTTAAATCAACATCACAATCGCATTTCCTTTTTTTTTTGCCAAA.T.GTATTTTAGACAAAAGCATA.CAA.TCAAAA.ACATTTGGA.TG.TCAAAAACCAGATTTG.GACATTTTCC.CTTTAGTGTATTGAATTAATAAATCCCAAAAGAATAATTCTATATG.TTTTCTTCTGTT.TTGATTGGGTCAATGTCACA.TA.G.TACAAGTA.ATTTAGGAACCGTGT.CATGAAAGTAATGGG.CCTGGGCCCTTTGCCGACAAAAAATGTATGGGCACGTGGCAACTAGGAACTGTGAGATTCATATATCCTACGTGGCCAAGCCGTGT.AAAACGGATACGATA.GATTAAC.CCTCTTTTTC.GCCCAGAATCTTTCT.C.CTTTCACAAATCATA.TTGT.AT.ATAGTCCGATCGAATTAATCAAACGAAA.GATTTTAATTATTATAAGAAAACTGAAAGAGAGAGCATCTCTGCTTTTTCAAAATCAAAAT.TTTTGGATTTGG.GAAT.TTTCGTTGGAGTAAAAAAGCTTC.GTGCTT.GGTGCAATGGCTAT
JJ=   115  MV=                ATATAA.CCGGTTATATTACTACATGTGCAT.GTGACCCATCA.ATATTTGTTAAC.GTCTAGT.AG.ATAAAGTTGTGTTGGAAAGAGTCAAGTTCGATTTGGCGACTGTGGATCC.A.TATATCATCTTTTAGTGTCA.TGC.ATCTAC.CAGAACAAA.TT.GAACTTTAAAATTTCA.AACAGAATTC.GATTTTGAGACTTGTATCGTGTAACTAACTTAAAGAGCCCAAATTT.ATTTTTCTGTCT.CGTGGATCAAGTATCTTATT.TT.A.ATTTAAAA.TAAAATATCTTTGTA.AGCTTTACCAGTAAA.ATGGTCACAAAAAGACGAGAGAAGAAAGTTTTGGACACGGAATATCCTCTTGTAGTAAGAACTACCAAATTTGTCAATTATTATCC.CATTACTCTACGTGT.CTTACGT.CATCTACTAC.ATCTTGTTAGAGAAG.C.TTTTTTTTATCCCCA.CTTT.TC.TTATCTTATATAACCTCACATATATGAT.CGAAGAAATTAAAAACACATAACTTGAGTATTCCTCATTGAGTCGTTGCAAACGGTATGGC.TACGGAAAAAAC.CCAC.CAATTTCATCCTTCTCTTCACTT.TGTCCT.CTTCCGTCACGAAA
JJ=   116  MV=                CTAAAC.AATAATCATTTACTTACGCTTGAC.AATAAGAGAAC.AACAAGCCTGCT.CTACATG.TC.TAATATTTTACGATAATTGTGAAGAAGAAAGCTTTAGCTGAACTGGCTT.C.TACCATTTTTCAAAGGTTCT.TCT.ATATCT.TGGGTCGGT.TG.TATCTAATACAGTTTT.TATACTACAT.AATAGAGTTTGAGAGGGCACATATGTGACTCATAACCATGTCATGT.CACGGGGTCGTT.TAATTGCAGTTGAATCTCAA.CT.G.TACACGTG.TGTATGATGACTCCT.CCAATCACGTGCGAG.ATCCCAAATCCATTGAGAGAACGCCACGTGGATAATTAGCAGAGACGTCTCTTCTAAAGGCTGGTCCAAGTATCTCTGTGGAGGAA.TGTCTTACTACCACA.ACAGTCG.TAGTAGCTAG.CCTCAATCTTTCTTA.A.TTACCGATTTTACCC.TCGC.CG.TCTCTTCAAATTTCCCATTTCCTTACCA.CTCTCTCTCTCTCTCAAAAAAAAAAAAAAAAAAATACAAAGTCTCTCTCCGCCGCCGGAAA.AATGGTTGAGCC.AGCT.AGTCCAGATTCCGACGAAGGGAT.CTCGCT.GCTCGATGTCTAAG
JJ=   117  MV=                ATGGAC.TTGCCAAAATGACTTGATGGAGAA.GTACTTATGAC.GAAATGGCGGGC.AGCTGCG.AG.TGCATCTTATGTCTTCGATTCCATCTGCGCTCATAGGGGTTGGTGCCCT.G.TTTCATTGAGTGTATTGAGA.TGT.GAAACC.ATTAATCAA.TG.TTTTCATTGCTCAACT.TTGTGCTTAA.GATTATAATAATC.AGGTATGATTAAGGACTAATATTGACAAACCT.TTTAACTAAAGA.AAATCATAAGGCTGACGCAT.AA.A.AGAGCCAA.AACTGGATCTCTCCC.AAGTATTGTCCTTTC.TATAAAGAATCGAATCCCGAATCCACTGTGAATGTACAATTGACTTTGACAACTACTGGTTTACATGTTTCTATAAATGCAATGCT.AGAGTGATCTCTATA.TACATCA.TCATCACCTG.ACCTTTTGGCTATCC.A.GTCCAATGGACTCAC.ATGA.AG.AGCAATGCTTACCTATCCTCGACTTCTC.CAGCGATAAACTAGTGCGAGGCACGAGTCACTGGATCACGACCAGGGACGATGTCAGAAGA.GCCATGGAGGGG.CAGG.GTTGGTTTGTGGCAGAGTTCAGT.GGCGTC.TCATCTCCAGATTT
JJ=   118  MV=                TGTCTA.TTAATAACGTGTAGATTTGGTTCT.CATCTAAACAA.TTAATTTTATTT.TATTTTC.TT.CTGAAAAAGCCATTTAGACTTTTTCCTTCGCATTTTGTGCAACTGGATA.A.TCTATCTTGAAGATTTTATT.ACA.AGAAAT.TTGGACTTT.AC.ACTCACAGAAAAAAAA.AAGCACAACT.AAACCGAAAAATCAATGTAAACCGATATACAAAACATTCCCGGTCA.CATATCAATTAA.GAACCTTAATTACTGGATCT.AA.T.TTAACGAA.TAACAGCTAATCGTT.GATCAAATCTCTTTT.TACGACTGAAGATGGAGGTGGTTAATACGGTTATTATATCGGTCCAGTTTGAATTATCTTGGTTCGGTTTAAGTTGGTTTAGAGCA.AAATCTTGAACCGAA.ACCTGAT.TAGGGTAGTG.CAACGTGTGTGTGTG.G.AAGAGAAGTAGTGCG.GCTG.AT.ATATATCAGAGAGGCTTTGCATCAAATT.CTTCTTCCCTTAGGGCGTATCAAGGAGAAGAAACAAAGCCGTACAACGAGGGCTCTTCCTG.GGCAACAAAACC.ACCA.TTTTCGTTTTATCTCAATCTTCG.TCTCTT.TCGAAAAGAAGGAT
JJ=   119  MV=                CAGAAG.CAGAGATAGTAATAAGAACATTGA.AGACGAGATTG.ATCTGACTTACA.GTCGTCA.TA.TTCTCGAAAAATATCGTAGTGAGCTTTAGGTTCTTCTTCTTAAGATCTG.A.TGGTTTTGGTTTTGTTTACC.TCA.CTAAAA.AGACTTCTG.TG.ATTTCCTTTCGCTCAA.GAAACATAGC.GAATCGGGCCTGACCCGGTGTTTACCGGTTTAACCTGGTTATTCAC.CCGATCCGATTT.GATCTCACACACTAATATCA.AT.T.TATTGGTT.TAATACGGTTCTTTA.CCTGACCCGACCTGA.CTCAGTTTCACACGTAGAGGTGTCAAACGGGCCGGTTTATTCTCGATTTGACCCGACCTACCCGATCTCAACCAATATTATCGATT.TAACCCGGTTACTGA.CATGACC.CCACCCGACA.TTACTCAAATATCGG.A.AAGCCCAAGTCCAAT.ACTG.TA.GTTCAAAATTGAACTCTGTGACTTTCTC.AGTCTTCTTCTAGAATCATCTTTGCTCTTTCTCGTCGACTATTTGCTCGCCGGAGAATCTC.TCTCAGAATGGC.TAGG.TCACCGAGCAAACACGGCCGCGA.TCAAAC.TCAGGTGAAACAAT
JJ=   120  MV=                AAGAGA.TTTTCTTTAATAAAAGTTCTATCA.AATACGTAATC.AAGTTTTGTGAA.ACTTTAA.AC.ACTAATTTTAGTACAGTTTTACAGTTTATTAACTTGCAATCTTCTTTTT.T.TTATTAAATGAATTTATATA.TGA.GCAACT.AAAAATGCT.CA.TTAAGAGATATCATCA.TGAAAGTCTT.TGCAAGCCATGATTCTAGTTCCAATTACAAACCTGAACGTTACATA.GCTAAATTATTG.GAGACGAAGCGAATTATCGA.AA.A.TGCTCTGA.CATTTTTAAATGGAG.CTAAATAATTTCGGT.TATACGGATAATCAGAAACTGCATTTTAGGAATTAAGAAATGTGTCAGCAAAATTTTGAAAACAATAATAGAGGACCTTAATGATA.AAATTAAAACAAAAG.GGGCAAA.TACGAAATAA.TATAATAAAGAAGGG.G.TCATTTCAATTAGGT.GGGG.AG.CTTCGAGTTCAAGAGATCTCCAAAATCG.TCGACAACTTCAGACGTACTCCAACAACAAAGTACAACAACAACATCAATCGAGAGAAAGC.GAATAAATAAAA.CAAA.TAATTTAAATTAAAAATCCACTC.GCCGGA.GACGCCTCCTTTTT
JJ=   121  MV=                AATTGA.TTCTTTGATCCGATTTGTAAATTTAGTTTCTTTATC.GATTTTATGGAT.TGCCCAC.AT.GATTATTTCTTAGATTTGATTGGTTTTGAATAAAAAAGAGATGATTTGA.T.TCGTTTATGCTGAATTAGGT.TTT.CAGATT.GTAAATATT.GA.AACTTTTCTCTGTTCT.CTTATGGGTT.CTTGATTCTTTTCAAGATTTAGGATTATTGTTGTTAGATCTTTTGA.ATTAGTGAATCT.TGTGTATTGAAAAGGTCAAG.TC.T.TTGTTTCT.CTTAAGCAGAGAATG.AAACAATAACTTTGA.ATATGTCTTTTTAATACAGGAAGTTGGGCAGTTAAAGCTGCTGGGATCACCAGTTTTGTCAAAAGTGGAGTGTGAAGAATCTTTTA.TGTCTGAACAGGCTT.CTCTCTT.TCAATCATCT.ATCCGGCTTTTAGGA.G.AGTACTGTCCTATAT.CTAG.GA.AAAAGTCCACTCATAAAGTTGGTGGTTT.GCGTTTTGAGGAGGACATCACGAGCTGTATTGGATTTCAGTTTATGCAACTGAGTGATTAT.CACTGCCTCTTC.TGAC.ATCCCTTGTTTGTTTACGTTTGT.TGAATC.AAGATCGCACTCGA
JJ=   122  MV=                ATTCCT.CGGATCCATTGATAGAAATCAAAT.ATGAATATAGC.CTGTGATTAACC.CCCAATA.CC.GAAAACAAAACATACAATAAGGTATCCGATCATTAACTCTAGAAACAAC.A.ACAATAAATCAACAAAATCA.ACT.ACAATG.TTCAGAGCG.AT.AGAGAAGATTACCTTT.TTCTGTAATG.GGTTTAACTTCATATTAGGCAAAAACAAACTCGGAAGATTGACGGA.ACAAAAAACAAT.TCACCGGAGAAGATCAGGTC.TT.T.CAGGAGAA.GAGTAAGCAGGTGAT.TTCTTTTCGTTGCAG.AGATATATTTGAGAGCTTTAGGGTTTCTGAACGCAATTCAGGTTTGTCGCGTCGTATTTATAAATTTCGATCGAAGAAGAAAGCTT.GAGTAAGGAGAATTT.ATAACTT.TTAGGTTAAA.ATAATCAACGACTGC.G.TTTTGTGAGTCTCCA.GTTT.TT.ATTTCATTAATACATGGAAATTGGAAAA.AGTCGAAAACAGAAGAAAAATTCTTCAAAGGAAAAAGTCACAAAACTAAATTCAAATAAGA.ACTGCACAGATC.TCTG.CGATTAGCTCAAGGGAGGAAGAC.AAAGAC.GATCAAAAAATGAA
JJ=   123  MV=                ATAAAT.CCTTTCATAGTACATGCTGCTGCA.GTTGTAAATTG.CATGTATTTTAT.GAAACGT.TC.AGTACAAACTTAGAAAGTTGTAGTAATGAAAGCTCTAAATTGAGATCTA.C.ACTCATAAATAGTTCATGCT.TTA.TTTAGT.AGTAACTGC.AT.AAGTAATGCATGCTTT.TTTTTTTTGA.TACGTTGTAATCATTGCCCTACAATCTCTAGCTCCCCTACATCTAC.AAGTCTGCTGTC.GGGAATATGGTTTTGCCGCC.CA.T.CCGTAGAG.GCTATATCGGATATT.TCGCATGGTAAAAAA.ACGTTATATACCCAACTTTTCTGGGAGAAGGTCATTCTCTTAATAAGGATGTCAAATTTGGTCATTCAGTAAATTAACCCTTAAAA.AAATGCAAAATAATT.TGTTTAT.GTGACAAAGA.AATGGATTTTATCTA.T.AACTATCAAGAAGAA.GAAA.AC.ACTCGGCTATATATATACGTACAACACA.TAAGAAAAACAAACCAATCACTTCACTCTCTCTAATCAAAAAGCTTTTAACCTCAGCCGTT.AAATCTTTCTCC.GATC.ATGCCGACCAGAAACATCGCCAT.TGGTGG.AGTCCGGACAAAAA
JJ=   124  MV=                TTAAGC.ATTAAATAAAGTGTAGTTAGGCTT.GGTTTTATTTT.ATTGGCTTGATT.TGAATCG.AT.TCGTATTACTCTGGAATGCACAAAGACAAGGGTAGGCTATAAAAGTGTT.A.AAGAGCTTAATAATATTTTC.GAC.TGTAAT.TACAAATTT.AG.CTGAGGTTCGTCTAAT.AGACAAGTAA.AATCATGGGAGGAATGGCAAAAAAAAAGGATTGATTGTAGTCTTTA.ATTTTACTCTGT.TTTGTGCCATGTGGTTCTTC.AG.T.TCCCAAGT.TGTGTTGCACCTATT.TAATCTGATTTTCAT.TGAAGGCCCAATAGATAGATAGTCAGTCCCAAGGAGGAGTGATAGGCAAGTACTTTTTTTTGTAATTTGTACAGTATAATGCTGCC.TGCTTGCTTCAATAA.ATATATT.GGTGTTTATG.TATTTGCCACATGTC.A.TAAGTTAATTGGCTG.CAGG.AA.TAGTGCACAAATAACGAATCCAACGGTG.CGAGAGTGGTGGGTTCCCAAAATTCTTTCCCGGAAGAAAAAGAAAGAAAGTCGTCCTTCGT.TTTCTCAAAATC.TTCT.CTATCCTTTCTCGAGAGAATATG.GATCAG.ATCTTTTTGTTTAC
JJ=   125  MV=                ATCTTG.ATCATGTTTTTGTTTGGATAACAC.ATGTTCTTCAT.GTTTAGACTCCA.TAAACAC.CT.GGAGAAGCAATCATCAATGCATCATTTTAAGCAATTTCTCGGGCTATTC.G.AACAAATATAACATCAAAAA.ACA.TACCTT.GAAATCGAT.TT.GACCAGAGCCTGATGA.GTGAAGTTGT.GAAATTTCGTTTCTTTTTCTTGCTAGAGAGAATGAAGGAAGAAAGA.AAAAAATTAAGA.TGAGGAAAAGGGGATCTAGG.GT.T.TGGTTCGT.TGTCTGGAGATAAAC.AGAACGAAAGGTATC.TCGTAAAGTTCGGAACTTTAACTAACAAAACCATGGCTGCATTTCGCGCCATGTCTTCTTATCTGTTCTGTTTTATAAATGATCCT.CTGTGTTACGGTCTA.TTTAAGA.AACCGTGTTC.TATCCAATAGATAAA.C.GCCTTGACTTTTAAC.ACGT.GG.CTTCAGATACTAGAACAAAAAAAAAAGC.ATCATTGTTCATCTTCTTCCTCTTCTGTTTACTGTTTGGGGAAAGTGAAAGCTTGTAAACG.AAAGGTAACGTT.TTTA.TGGAATCTAGGGTTTGTATTTCC.CTTTAC.TGTAACGCATTTCA
JJ=   126  MV=                TAATGG.AACTTGGTTTATGTTGGAAGCAGA.ACTCGAACATG.TCGAGCATCTTC.AAATCAA.TA.GAGTCTCCAAACTCTTGCAGCAAATTTTGTTGTACTGTATATGGAAGGA.G.CCAAGTATTTACCAAGGTAG.TAA.GTAATG.AACCCTCCA.CG.TCCACGAGCTCACAAT.TTCACACATT.CTCTTCCTTTTCCCGATCATCCAAAGCCATGAATAGAGCCGGAAAT.TCCAAAAAGCGA.CCGCCTCCATCAAACCGTCA.TT.T.TTTGGTTC.CATCATGAGATATTG.AACAAATTATTACTT.GTATTATCTGAAATGACTTGTAATATCTGAAATGACTTGTAAAAAAAGTGTACCACATCGGATGTTCTTGTTACTAAACAATTCAG.ACCAACGCAAAAAAT.ATTATAC.TATTATATCT.GACCAAAAAGGAAAT.A.AAATCATATTTTGTT.GTAT.TG.TAGGTTAAATGTGAGAGAGAGAGAGAGA.GAGAGAGCGCACAAGAGCCATTTGTCTCGGAACTGAGAAATCTTCAAAATTCAAAAAAGCC.AAGGAAGGCGGG.ATTC.CAAACATTCTCTTCATCATCTTC.TTCTTC.TTCTCTTTTTAGTA
JJ=   127  MV=                CACTGG.GAACATAAATAAATGAATCAGAGA.AGAGAAACATG.GCAACTACCGAT.CATGAGC.TT.CTACATTTGTCTCAGAAAAAGAGGAAGATAGAACTATTTTTTAAAGTTT.T.TAGAAAAGAGAGAATTAATA.TTA.TCCAAG.ACAACACGG.CA.CTGCTAACAACAAGTT.GAACCTATCC.CATTCCATTACTCCATACCCATTCAATGATTAACACGTGGTTCTAC.ATCATTGGTTAA.CTCTCTCCTTTCCCCTTGGA.TA.A.GGCATCTT.AAAATAATAATAAAT.ACCATAAATATCTTC.CGATTTTTTCTCCGACTATAATAATGATGACAACAATATCTTTTAAAATTATCTTAAAAGAAACCGAAAGCTAATCTCCAAAGGGA.AAAAGACGTGTAGCA.GAGACCT.ATACATACAC.CTATACATTCACGTT.G.CGTGTGATAATCTAC.TGAG.GG.TTCTATCTATATTAATCCTTCTCTGCTT.CCTTCAATCTAATTGCAAATCAAATGGATCGTCTTAAGCTTTATTTCTCCGTTTTCGTTTT.GTCTTTCTTTAT.CGTC.TCGGTTTCGTCGTCTGATGTCAA.CGACGG.CGATGTCGGTAGAA
JJ=   128  MV=                AAAACA.AATAAACAAATTATCTAAAATATT.GGAAAGTAACT.AATTTAATCACT.CAAATTA.CT.CGAAAATATATGAATTACTCAAAACTATATAATATGGATTGATGACTTT.A.CTTAATTTTAATTTTTTTCG.GAT.ACTAAC.TAGTTCGAG.TT.TCGATTCGAATTATAT.ATTATCCGAT.ACCCAAAATACCTAACTCTAAGATTCATTTGGATATTTTTTTGGGG.AATTTTCTAATC.AACCTTCTTTGGTAGTGTTT.CG.A.TTAAGATT.CGAATTCGGCATTTT.TGCCTAGCCCTAATT.CGAAATAATATTGGGTA.GAGGCCGGTTTTAAACATGAAAACCACGTGGCCCGACTTTGATATTATCGTTTACATTCTATGATTTG.ACCGACTAAACCAAA.AAAAGGA.AAAATTGAAA.AGGATGACGTCACCA.T.CACAAAAAACAATCT.TACA.CG.GCTTTTTGTTTAAAATCCCAAGACGAAA.ATCATTCTCTTGTGATCGCCCATACCATCAATTATCATTTCTCTCTTCGAAGAAGAAGAAG.AAGAAGAAGATA.TGGG.TGTTGATTTGGATTTGGAATCCA.TCTCCG.AAGCCAGTGTAATG
JJ=   129  MV=                AAAAAT.ATTTTTGATTACACCAATATGCTC.ATAAGTCATAA.TTAAAATCTGAA.TTTCATT.GT.GATGTTGTAGACTTTTTATTTTTGTTCAGAGATGTTGTGGCATAAATGA.C.TATATGGGATAATATCGTTG.GCT.CGTTGT.GGTATCTCT.CT.AATTTTATCTCATTGT.AATTCCATTG.CTGCATCTAACTACTTACTTAAGTTGTGTTTTATTTTATTTTTATA.AGATACCCCAAA.ATGATTGATGTTCAAGGTGT.GT.T.TTTTTATT.TGTACAATGAGATTA.ATAAATCATTTATTT.TTAGTCAAGAAGCATTGAAGCAAGAGAACGAACCATTTGAAAGACTCATAAACCAAATTGAGTCAAACAAACGAATTTCAAAGAAG.TAGTTTGGTATGGAC.GG.ATCT.GGTAAACCGG.TTTCGGTACGATTGT.C.TGGTTATTTTTGGTT.AAAA.TT.GATTGGGTATGTTGCAGAAGCTTTGCCT.CAGATGGCAGGTCTCTCCAAATTGCTCATCCTTCGATATTATTATTGATACAGAGGAGGAA.GACTCAGA.ATC.TTCA.TCCTCAAACCCTAGATTCCTTAA.CGAAAT.GGCGATGGAAAAGT
JJ=   130  MV=                TATGTA.GATATGCACTTGTACTTTTAAGTT.TCAGGAATTTT.GGATTTACAAAA.CCAAACT.AG.TTATATGTAGTTGTGCATAGTTAAACACGCTCAATTTAATTCTGAGATA.T.ATATCAGTTTCTTTTGAATC.AAT.TAGACA.ACGTCGACA.CA.AAATTTAAAAAATCGA.CAGGAGTTCT.TAAAAATAATTTTCAAATTTTCAATTGAATTCTACACAAAATCGAG.AAAAAGTAACTG.ATTTCAACATACAAAAATTC.AG.A.ATCGTATG.CAGTTGTATTCAAGT.TGTACTCAAATAGAT.TACTAAGAGATCAGAAAATATAAGCCTGAGAAAGAAAAATATTTAATGATACTGTTACTAATCACAATATAAATTGGACTACCGTT.TTACAAGGAAGGGCT.TCTGAGA.GTTTGCTCCT.CACGTGCTTCTTGCC.T.AAAACGGAACTGTGT.CGTT.TT.AGATCTAGTTCTAGTGTTAGAACACTTG.AGGAAAACTTGGGAACAAAGATCACTAGATTCGTGTCTTCTTGTTGTACAAGCCTATGATA.GAACCTGATTCT.AGAC.TTATAGTGGGTTCTTGCTCATTT.ACGTTC.TCTGCAATTAATGC
JJ=   131  MV=                AATTTT.CCTCCCAAATTGGGATTGCAAAGC.AAATCTAAACC.CTCTCGCAATTG.CATCTCA.GA.TACGCTCATACAGTGGAGAGACAAAGACAATTTACCTTTGACGAATTCT.T.CCAGATCGGAAGGGCGAAGA.GAG.GTTACA.TCGACGGGA.TT.CTGAGCGAACAAACGG.TGATTATCCT.CCGGATCTTCTTCTAGGGCTCGTAGAATTTGAGGGAATACAAAGGG.AGGAGCCATTTT.TTCTAGAGAGAGAGAGAGAC.GT.T.GCTCAGAG.GAGAGAGAGAGAAAG.AAGAATCTACCTTTT.GGGGAATTTCAATTTCAAAATGAAATCGAAAAAGGCAACGGAGCGGGAATCCATGGATCATCCTATCGGGTCGGGTTCCGGATACA.AAACCGGGTCGGATC.CTAATTA.TTTTATCTTC.ATGTGGGCCCT.CGA.A.TTTAATTATGAGTCT.CCGT.CG.GCTGGTGAATAAATACGACGAAGACGTG.GCCGAATCTAAATGGTTGGAAGATCCTTGAACCTACCGAATCATCTTTGATTTTTTTTTCC.CCAAGCTTTTGG.CCAC.TCTAATGGCTTCGCCGGCCAATC.ATTTGA.TCTGACGAATGCGC
JJ=   132  MV=                TGAACT.CTCGATAGCACAATGTGTTTCTCA.TACGAAGTCTG.CAGCAACAACTT.GTGCTAG.GC.TTCTATGATTTTTCTTTTGTTTCATTGTCACCAGTTTTATGTTTGTTGT.G.ACAAAGGTCAGTGAAGAATA.AAC.AAACCA.ATGGAAATC.AG.TTAAGCCCTTCAATAG.TCTTAAGAAA.AACTATCAAGACTCTCAATAAATAAATAAATAAAAGGATTTTGTAG.ATAAAAAAAAAA.AAGTTCGAATCTGACGGCTA.CT.A.TTACCCAC.GCCCACTTTACTCTC.TCACGTGTAAACTCA.TGCGCTCATTCGACTCCAAATTCGTGGTTTTGTCCAGTGACCATCAGCCACGTCATTATCATGACACGCAAATCTGGCGTGTATTT.AACTAATTGGTTAAC.GTGGATA.TAAATATGAC.AGATCATTAACCCAC.G.TCAGCTACCACTTCA.CTTG.CA.ACTACTCTCGGTATATATTTTCAAAAAC.TCTTTTGTTTTCGTGTGAAGCTCCGATCTGAGTTTTTAGCAATGGCGAAACTAAACCCTAA.ATTCATCTCTTT.GATT.CTTTTCGCTCTCGTGGTGATCGT.CTCTGC.TGAAGTTATATATC
JJ=   133  MV=                GTATGG.AATTTGCGTCTCTGTGGAACAAAG.CTGTGGATCAG.ACTTTTGAACCT.GCGATTG.AG.TATCTTAGTTCACGTAAATGGTAGAGATGGATAAGTTCTTTGCTGAAAT.A.TGTGCCTCGTGAATTCGATT.GTT.GTCGTG.TTCTTGATG.AA.AACCTTATCTGAATAC.AGCTCTGTTC.TTGTTTTTGCTACTTTCTTGAAAAAGAAAATTGTTGTGTTTTACTG.AAAATATGAAGA.AAAGCTTCTTATTGTTTGGC.TT.A.ATGATTGA.GATGCTGTGAGGTAC.CACTTGTTATATTAT.GCTAGATTTGATTTGTTATTGGTAGGTGATCAACATTTGATCATACTGTAAACAGTCAGAATACTCTGTTATATGCTCTATTATGG.TATCACCGTATCAGC.TTAAACA.CCCGGCTGAA.TGAGTTGGACTGGTT.C.ACATCAGCGTGGCAA.ACAC.AA.GTTCTACGGTGATCCCCGCCGCACCATT.CTGCTTCTAGAATCACATGACGTCGATGCTATCTTGCTTTTCTGTGCTTGTGCGAAAGCTC.CATAAAACCTTT.GCTG.CTTTGGAGAGAGGCGAGCAGCGA.GATTCA.ACACAAGGGTTAGA
JJ=   134  MV=                ATGGTT.CGGAGATATACCTAACTCCGTAGA.TTAAATCTGTC.GGTCGGGTATAA.TGCATGA.AA.GATGACTTATGACAACAGTCAAATTAATAGTTCCTGTAACCTACTTTCT.T.ATTGTTCAAAAATATATATG.TAT.AGGTAT.AACCGTATA.AA.GGTCTTCGGATGAAAA.ATGAAAAAGA.AAAACGGATATGGAATAAATAACATAAACGTTAATTAAATTCTGTA.ATTTCACAACTA.TATATCTATATAATTGCTAT.AA.A.TTCAGGGA.ATATATGATAAAGCA.CATAGTGATATTTCT.TCATCGTCCAGATTAGCAATCACAACCTAGATTCATGACCCTGCGGAATAAACAAATTGTATATATTTTATATACTTTAAATAGTT.TTCTTATTCTTTATA.TATTTTA.TTTTCTATGA.AATTAGGCCAATAAG.A.TAATGGGAATGGTCA.CACA.AT.CTTCTTCTTATATTAACTTCTCTCTCCC.GTAGCCTTTCTTCTACTCTTCTTCTCATATTCCTCTTCCTTTTTCTTTCCTTATATCGAGA.AAAGCCTCTGCC.TCATATAGAGATAACTAAACAGAACAGA.GCAAGA.ACTATACATCTATC
JJ=   135  MV=                GTCATC.TTCATCTTCTAGGGATAGTTTTTT.CTTAAGCATTG.AATTTCCTTTTG.CCGAAAC.CT.TTCAGAAATCCCAATCGCCTTAGGGTTTATGGAAGACGAACGGAACTTG.A.TCACTCAATTAAACTCTCTC.AGC.AACGAT.CCCCAATTT.CC.AGATGAGCAGGAAACT.TCCGAGTAGT.CGGATCCTCCTCAACGGCGTGTCGTCGCCTTCCGCGTTTTTGTCTC.GAAATGAGGAGT.GAGTGTTGGCTCGCTCCACT.AA.A.TGACTATT.TCATCGCTCGATATT.TTCGCGGGTCAATCA.AACGGCATCGTTTTTATCCGAGGCGTACATGAGAAGACAAGTAGTGAGGTCTTTACGTGACGTGTCAATATCTAGACCGCCTATCT.CACGTGAGTAAAATA.AATAACC.TGTTTTAGCG.TAGGGTGAGTTGTAG.G.AGATTACACCAATGG.CCTG.AG.AGAGTGACCACCACCTACCCCACGCCGT.CTCCGAAGGCTTCACCAAACAACACCACGAAATCAATCCTCTAATGTATTTCTTCAATTCA.GTCTTCTTCTTC.TTCA.CCAACCCAATTTCTTTTCTTCAA.CTCTCT.CTTCTCCCGGCAAA
JJ=   136  MV=                GAAATC.TTATTTATCCAAAAAATAGTTGGT.ATGAAAACTCT.TGGCAAAGAAAT.CTTGTTT.AT.TCCAAAAATAGTTGGTATGAAGAGTTTGGATTTCTGCTTGTAAGAAAAC.T.GCGACCTGACATCAAATATT.TTT.CTTTTT.AAAGATAAA.TA.GCTTGAATTTTCATAT.ATCTCTATAG.AAGATGAATCGTCGATTTTTTTTTTTTTAAGTAAAAGATGATATAA.AAGCCCATTAGA.CTCAAAATTGAAGAACTATC.TC.A.AGAAGGAA.CTCAAAAATGGGCTT.CAGCCCATAAGGGAA.GCTTGTAGTCCGGTGATTGGATTATATATCTTCCGGATCCGGTATCGTTTCGCTCCCTTTAGGATTTTTCCGGAAGGAACAAAAAT.CTGATTCAGAACTTG.GTTTCGC.TGGTCGTTTT.GGTTCTAATCTGAAT.C.GCTGGTTTATTCCGG.TTGT.GA.ATTTTCGTATATTTATAGGACCGGCGAA.TCAGAAGCAAATTGTTGTTAGGAATAAACCCTAAATTCTGCCATGGATAAGGAGAGATATT.CCAGGAGCCACC.GTGA.CGATCGTGATCGAGATTCGAGTC.CCGACC.ATTCTCCAATGGCA
JJ=   137  MV=                GGTGAA.GCTAATCATCATCACAAGGAGAGG.GGGTTTGGTAG.GAAAAGACTCTC.ATCAAAC.CT.TTTAGCTTCTTCTACCTAACCTTTTTTGACCTTTATATAAAAAACCTTA.C.ATCAAAGTAAATAAACAAGCAGAT.GAATAT.GATGGACTT.AT.TCTTTGCAACCTAAGG.CCCATATACC.ATTAAAGCTCTGAATGTGATGGGCTTATTCATTGCAACCCAAGGCC.CATCTGTCATTA.AAGCTCTGAATGATATGGGC.TT.A.TTCTTTGC.AACCCAAGGCCCATC.TACCATTAAAGCTCT.GAATGAGATGGGCTTATTCATTGCAACCCAAGGCCCATCTACTATTAAAGCTCTGAATGATATGGGCTTATTCATTGCAACCCAAG.GCCCATACACCATTA.AAGCTCT.GAATGATATG.GGCTTATTCATTGCA.A.CCCATGGCCCATCTA.CCAT.TA.AAGCTCTAAAAAGGTAAAAACCCAAGAA.GTTTCTTCCCTTGAAGAAGCTCTCTCTATCTCTCCAGTCTCCTTCCACCTTGAATGAGTAA.AGCGAGGGTTCT.GCTA.AAACCCTCTTCCCTCACCACTTG.CTTAAC.CAGAGCCACCAAAG
JJ=   138  MV=                CAGCGC.AATAACACTAAGTATCAAAGTAAG.AGATACGAAAG.AAAAAGAGACGG.TCCTCCA.CC.TCCTGAACAGAGGAAACCAAGACAAGAACCAGCAGCCTCTGATTCCTCT.T.AAACTATAATAAGATAATGG.AGT.GTTTGC.AAGTTTTGA.TC.TTTTGGTTAGCACTTA.GCTTGTTGAA.GTCGTGTGTAAAATCGTCTAGTACCAAATGATGATACTGTATCATC.ACACCTTGAACA.ATAGCTATTGTTATGTTAGG.AT.G.AAATTCAA.CTTGAACCATTTGTT.TATTTAGGTAATGTT.CGGTTTTGGTTTGGTTTGATTCTTTGTCAACCACTGCTTTTTCCCCACGTT.TTCTCAACACCAATTTCAGACAAGACAAAACAAT.TGTAGGGTCACACAC.TCGTCAC.CAACTCACCA.TCTACATCAGTCGTC.C.CTACCTTATCAACAC.ATCA.CA.TGGAAATAATACACTACTCTCTCACGGA.CTTGGAACCAAACATTCCAAATTAGTTTAATCGACAGATCACTGCTCAGCTGAATCGTTTT.CTCTCATCAACC.GCAG.AGAAAGACTTTCAAGATCATCCT.TCAAGC.TCTCTCAAGAAAGA
JJ=   139  MV=                ACATGG.TCGTGAACCAAACGTTGCTCACAC.GATCGATTCGC.ATGCAGTTGCTT.TAACAGA.AG.AAGAACAGCTTAAGCAACTCTAATATACCCTAAAATTCTTCAATAATCC.T.TTAGAAACAAAAGCAGTAGT.TAA.TACACA.GCCTTTTAA.TT.CATCATAAGAGAAATA.AAATATTTTT.TCCCTTGTCACATAAAATTTATGAAACAAAAATTTTCTCAATAGCT.AAAATAATCATT.AATAGTCTTTTGTTCTTCTA.AT.T.ATTTGAGT.TGACAAAGTTCAAAC.AAAAGAAAACGAACA.AATATTTCAAAAATTGAGGATCTAATAAAATTTCATATTCTCCACGATCGAATTGCTACTTTATTTCAAACAAACAACATTGCACG.TCCTCTAATGTAATT.GGAAGTG.CCACACACGA.AGCCAACTTGAGAAG.A.TAGTATAATATTTAC.ACAC.AC.AAAAAAAGACTATATAAATGGTATTCAT.GTTCAAGTATAACATAAAACCAAAACAAATAAATAAAAATAAAGAGATGGGTATGATGAGA.TCCTCAAGAACG.ATGG.GGTTAGGGCATTGCATGGTTTAC.GTTGTG.GTCCTAAGAATAAA
JJ=   140  MV=                AAGGAT.AAACTTTTTGGTAGACCGGTTCGA.AATAAAAATTT.GTGTAGAATTAA.GGGATTA.AT.GATTCTTCTTTAATGTTTTAAATAGGCCAAGCCCGTTTCTATTAGCCTC.G.TTGTCTTGGCCCATATCCAA.ATC.TCTCCA.CACTTCACT.CT.TTTGGTCACAAACTCA.TAATTGGCAA.CTTTTATAACGTTTTTTTTTTTTTTTTTTTTTTTTGCTTCTACAAT.GTTTCTTTGTGG.CATACGCAACGTTACTACTG.AA.G.AACATCCT.ATTTCATGCAGTTTA.TTTTAATAAAGTGTT.AGCGTGTATATATAATTCTCATTACTATTTTCTATTCAAAACAGTTACATCCAAAGGCATATCTAATTATATATTAATATAAGTGA.AATTAATATATAAAA.GTCGACT.CAGATTAAAT.GAAGCAAAGTGGATT.A.TTCTATACGTCTAAG.ATTC.CT.CTAAATCTTTATATCCATCTCAGTTCCT.TACTCTTTATTTTATACGCAAAAAAATAAAAACGTATCCATATATATAACATTTATGTGTG.TGTAAGAATATA.TATT.ATAAATCAAGACAGACATTTTAG.CACAGA.AGTAGAGATCATAT
JJ=   141  MV=                GAATAA.AGCTCTGAGGCCACCAAATCAATT.TACTGCTATCT.CAACATGCTCTT.TTAATCT.TT.ATGCATTTCCTAGTAAATATTTGTATGAGCACAGCAAAATCACTCACTA.T.TCGAAAGATTTTGCACACTG.TTC.AAATGA.CCCGACCCA.AT.CTTGGCCCAGAATCTT.CTCACTCACT.ATTCGGATTTTAGTTTAGGTATAATCGTAATCTTT.GGAATTTTGA.ATATGATATCTT.GACTTGTCATTGTGCAATAA.TG.T.TCTGACTC.CTCCAGAATAATCAG.CATTTTGAATACTGT.GAAATATTACTAATTTAATATTAAAATATTACCACTAGATTTCCGAAAACACCCCCATTACTCTTGCTCCGCAACGGTAAACGTAA.CGTACTCAAAGGGGT.GTTAACG.TAATTTCAAC.TGAAAAAAACTAACG.G.TTCCCGAGAACCCAT.CACA.TA.TTAAGAAAGAAAATAAAAAAGAGATCTT.TTTCGCTTTTCCACAATCACAAGACAACCACAAAACTCTCACTCCAAAACTCTCAATTTTG.CCTTCCTTTGAT.CGAA.TACTACAATGGCGTCTGTATCTG.CAATTG.GAGTTCTCAGTTAC
JJ=   142  MV=                ACATAA.GTCACACATGAGCTTACATGGAAA.AAAAATGCCAA.TAGATTACCATT.GCCGCAG.AT.GCAGGGGATGATCAAAGTTTGCTCTACAGAAATCTTTGCGGCTCCGAGA.A.GACGACTGTGTAGCGTCCTT.TAG.GGTTTT.TCCTACCCA.AA.ATGGATCTTCATTGGT.TACCGCCAAA.AATATGGGCTTCTTAATGGGCTTCATGGGCCTGGTTCTGATATTAC.CTCGAGTCAACT.GGCATACAGTATATATAATA.TG.A.GTAGTGAG.TGGTGGTGGCAATGA.TAAGTAGGGGACCAA.TTTTGAACACTGCTTATCAATGTGATGACGATTGCTTACCTATAAAAGTGGACAACACAATCAACAAGATGACACCTTCTTAAAGT.CTGACACTATCAGCT.TGCTTCT.TCAACTACTA.CATGCCACTAAATCA.A.TGTTAGGTTTCCTTT.TGAG.AT.CCCTAGTGACATAAATATGGTTATCTTC.TCAAAAAAATGAGCAGCAAGAAAGATGATGAAACCTACATCAAAATCAATTCAGAGAGTTG.GTCGTTTCTTAA.AGAA.GACTCTTGGGAGCATCAAGTCCA.CTATCT.GCTCTAGTGAAACT
JJ=   143  MV=                TTTAAC.TTTTTGCAAAAATGTGTTTATAAA.CTTTTTTTTGC.ATCAATTTCCAC.CTGAACG.TA.GAGTTTTTAATTGACCAAAAAAAAAAGCCTGAAAGTCTCTAAATTGAAA.A.AGCGAACCGCCGAAACCTTC.TTC.TTCTCT.CAATATCCC.AC.GTTGCAACGTGTCTCT.GTTTTGTTCT.CTTATCTTGTGTTTTGCAATTAGTGGGCTAACTTTTGGCCATCTTC.TGTACCGAATAT.CTGCCCATTTGGGCTTTTAT.AA.A.ACATATTG.GGCCGACAAAAAAGA.AAAAGCGAACCGCCG.ACAAGAAAAAGAAAAAACGAACCGCACCGGGTTTTGATGCCCACTTACGACTAAACCGGTCCCGTCTCGTTAACGGATCGATATTA.ATTACGTGGCAGTAA.TTTATTG.GCTGAATATA.CAATTAAAGTAGACT.C.AGCCACAGATGATCA.GACG.TC.TGTGTTGTCGAACAGAGGAGACGTACAA.CGAACCAACAACCTACGAAGTACGAAACACTCAGAAAGAAGGAGAAGAAAAATCCATAAAT.AATTCTCGTTTTATGAT.CTTTTAATGTCTGCAACAATGGC.GGATTC.AGGAAAGGTCTTAA
JJ=   144  MV=                CATCAT.AATACTGTATTTTTTTAATAGGCT.TCTTTTTTTAACAAAATCATTTAA.TGCCCCT.TT.GGTATATACAAATTATTACGAATGCTATCTTAAATGCAATTAATTTTGT.A.TCAAAATCTATTTTCAGATT.CAT.TCTTTT.GACATCATG.AA.TTTCTCATGACGGAAT.ACAATTAGCA.TGTTGATACCATTGGAAAGTACATTTTAGTAATGAATTTAACACGT.TACCTTTTTGTT.TGATACACCAATACTCTTTA.TT.C.CTGGTCAA.CCACTAATACCGTTT.ACATATATGTAAGAT.AAATTTATCTTATACGATAAACTCAGCAAAATCAAACAATTAATGACCAACCAAAAAGAATTAGATACACAGGTTTTGAAGAGTTG.CACCAACCTCTGCCT.ACCACAT.TAAACACTTG.TTTCTTTTGTTGGTC.G.ACCAATTCTGAAAAA.AAAG.TT.TTACTCATACATAAAAAGCATTAGTAGA.CCTTTTTGATATGAAGAAGAACAACAATACTCATACCATGGCTTCCTGCTTCCACCCTTCT.GCTATGGCTACA.AGCC.ACCGCGAGGAAGACTCCATCATT.CTTTTC.TCAGCATATTAGCA
JJ=   145  MV=                ATTACT.CTCGTATGGTATGGATGCATTTAA.TACTCTTCCTT.GCAAGTTTGAAT.TTATTAT.TC.TCTTGTAAACAATACTTTAAATTTAGTTTCATTTGTCTATATGACTAAAAT.TTTAAATTCAAATTGACATA.TTC.TTTAAA.TATGTATAT.TT.TTGTACATGATGTTAC.CATCCGTCGA.CAGTAATGACGTTCGTTATCACACATTCACACTGAATTTTAATTTA.AGCAAATCACAA.AACCCTATTTATTATGATTT.TG.C.TACACACG.AAATCTACTGATAAT.TTGATGTTTGATTTC.ATTCACTATCCCGTCAATAAAATCACACGCAAACAAAAGTAAGGTCAACACTTATATCAGCATCGTTAATGTTAATATGTATAGGT.GTCTAAGCTCCCAAC.TACACAC.CACATTGCAT.TTAATACGCACAACA.C.ACACACCTCAAAGTC.ATTT.TG.CTTTTAAATACAAACAAGATCTTCAACA.AGCAAAAGAGTAATTGAACAAAAGAAAGAAAAACTGATAATGAAGGGTCTTCATCTCCACC.TCGTCCTAGTCA.CCAT.GACGATCGTTGCCTCCATCGCCG.CCGCTG.CACCGGAACTAATT
JJ=   146  MV=                AATGAT.GACAAAACCTATCGTAACTGATAG.CATGCATGAAC.ACACTTGTTTAA.TTGTAAT.AT.TACGTGGGTCCAAACAAATTGCTTAGGTTTAATAAGAAATTGGCATTAC.A.TAAAAAAAAAAAATTTTCGT.CAA.CTACAT.TACATAAAG.AT.ATGCCAATCAAACCAC.GTATTATTTG.CTAATGATAGTACGTGGATCCAATCTAATTGCTAGCTTTAGGTTCA.ATGAAAAATTGA.AAGTTTTACCAAATATACTT.AA.A.CTTGATAT.AATATATACAAAGAA.AAACTAATGATGTAT.ATCTCACTAATCACTACATTTGCTAATAAATCTCTTGGGGGTTGATCGCTCAACAAAAAAGGACAGAAATAAACTGATTTTATCTT.TATCATCATATATGC.ATGTAAT.AAATTTGCTG.TGATCTACATACATT.C.ATAACATATGTGTGT.AGTA.TC.TATGCATATATATCCAAAGTAATTGTTT.ATGTGATGAGCATCCCATTCTCTCATTAGTTCACAAGTCATGCCTTCACTAGCAGAAGAGATATGTATTGGTAA.CTTA.GGCAGTCTCCAAACACTCCCCGA.GTCGTT.CACCTAAAAACAAT
JJ=   147  MV=                AAAATA.ATAAGTGGAAGAGATATCATCGGA.CAACAGTACAA.GTACAGCACCAG.CTCTGCC.AA.AAGCCAAAACCATTTGTCAATTACAGAAAGATACTATTGTTTGCAATTA.C.TAAATTACCCCTCGGACTTT.ACA.AAAGCA.TCTCTAACT.TA.TCCACGTGTCAGTCAT.CTATTGATTG.TTTCAATACCACCTTGTATTAACGCCCCACGATTCGTGGTTGGGTA.CACCTGATAGTC.CGAGGATATTTAAATCTCAC.GC.G.CTCGTGTC.TATAATTCGACTGTA.CTCGCTTTTCTTGTC.GTGATTTTAGCAATTTACGAAGTCAAATGTTTGACTCAATCAGACTTGCGCATAAGAGAGCGAGTATAAATGTTTACTATACTCAC.GCAAGTGGGGCTTTA.TTGAAAC.TACTCTTTTG.TAATAAAACCAGCAG.T.GGTTTTGTTCTGAAT.CCGC.TC.TCTTGCCATATATACCACAAACAGAAAC.CACAGAAGATATCTTTTGAGAAGGAAAAAAAAAAAGAAGCTTCTCCTCTTCCTCTGCCTTC.TTCTTTCCATTT.ATTG.CAAACCCTGATCAAGTAAGTCAA.ATCTTC.ACGAAAATGCTTCT
JJ=   148  MV=                TCAGCG.GGTTGATGCTGAGAAATCTAGGCA.CCGGACTTTTA.TCACATCAGATA.TTCGGCT.AC.AAATCAACGAAATGAATCAGAAGGTGAAGGAAGAATGGGAGAAGAAACA.G.GCTGAAGCAGAAAAGCTTAA.GAA.ACCGAG.TGAGGTCTG.TT.CTGAGCTCATTATCTA.TGTTCTTATG.TTTACTACAACACACAGACATTGCAAATTTCATCTTTTTGCTGCAG.AGTGAAGAAGGT.GATGGTGGAGTTGACAGTGA.GA.A.GGATAAAG.AAGATAATCGTTCAA.AGGGTGTGAAGGTAT.GGAGAAATTAATAATACATTTGTGGAAATTAATAATACCGTTGCAGTGTTCTTACAAAAGTGGTTTCGACATGTGAAGGGAAATAA.AGAGGATGACGACAA.AATGAGA.ACGACAGCTG.CAAATGTTGCTGCTC.G.TGCTGCTGTCGGAGG.AGAT.GA.TGCGTTCTTAAAATGGCAATTAATGGCT.GAAGCTCGTCAGAAATCTGTATCTGAAGCTGGTAAAGATGGGAATCAGAAAACTACTTCAG.GTGGAGGAAAGA.ACTC.CAAAGATAGACAAGATGGTGGAC.GACGGT.TTTCTCTTAACACA
JJ=   149  MV=                TCTAAT.TGCACAAATACATGAAACAACAAT.TATTAATCTTC.TTAACTCTAAAC.AACAATT.TT.ATCTTTTAAAATATGATTTTTAAGATTATCAAACTTTGATACAACTAGT.T.AATAACTCTACTTCACATTG.CTC.GTTAGC.GAATCTACT.CA.CAAATATTCAGTTTTG.GGCAGCAAAA.TTCAGTAACATTCAATTTAAATTCATCAAGAGGGAGGGCAATAAGA.TAACACATGATT.TGGCGAAATTTGGTTGTAAT.TC.A.TCTTGTTT.TTATTCTGATTCTAG.AACTCTTCCTAGTTG.GCTTCAAAAACATCACTGTAACAACTCTATTTAATCAATGAATTTGTTTTGACGTAAAAAATAAATAAATATGATTTTAAAGATAA.TTAGTAGTATTTAAG.ACGAAAT.GCGTGACGTT.TCATGGAATCAAAAC.G.GCGCGTAGTGCAACA.AGTA.TA.TGGTTAACTGATACGCCACGAAATAGTC.GGGGATAACTAATTCAATCGTTACCGAACCAATTCACCGGCGAGAGAGAATGAATACGCCG.ATGTCACTCTCG.GCGG.CGCGTGGCCGTATGCTACCTTTT.TTAGAG.AAGGAGTTTGTGTA
JJ=   150  MV=                AATAAT.ATTCAATGTAGAGCTTATATAGAA.CTCTAAAAACG.AATCCAAACTTG.CAATATC.TC.TTAGTTACAAGATATACACAATTTGCAACACAAAGTAGCTAAGCAGAGT.T.CCAAAGCTTTTTACCACTTC.GAT.TTTTCC.AGCACTCGC.TT.CTCCTCGATCGAACAT.ACACCGATGA.AACTCCGGCGAGAATCCATGAGTATAAGATCGCCGGAACTCTTCTG.CTTCTTCTTATG.CAACTCTGATTATCTGCGCT.TC.T.TGAGAAGC.TAAAAAGTTGACTAA.AACGTTTAAACTTCT.TCTTGACATGCAGAGCAAGTGTGACGTGTCTTTCCTTCATTGGATTAGTAGTAATTAAAGTTCGGCCCACCAGAAGATGGAAGTGT.GACTGAATGATTCAA.TCTGAAT.TCAATAGTTA.GGCCCATTTAATAGG.C.CCATTGATATAGTGG.GAAA.CC.CTAGCTATAAATTCGAGAGGCTCTCACT.CAAATCATTTCTCTCTTCTTTCTCGAGAAATCGGCGAATCTGAGAACTAAGCATCAACAAC.AAGAACAATGAG.AGCG.AAGGTAACATCTTCTTCTTCTTC.TTCTTC.TTCTTATCAATGCC
JJ=   151  MV=                ATTCCC.ATGAAAATAAACATGTTGTTGGTA.TCAAATTCTCT.AGTATTATTGAA.TTGAAGT.TT.ACACTAATAATGTGATTGTCAAAAACTATGTTAATGTTATGAACTCTTT.T.ACCAGTATTATTCTATCCTG.AGG.TCTTCT.TTTATATTT.TT.TTGTTTCACAAATATA.TAATTAATTT.TACGAAAAGTAACAGATCAGGTTCCATGGCCCAATGGATAAGGCGC.TGGTCTACGAAA.CCAGAGATTCTGGGTTCGAT.CC.C.CAGTGGAA.TCGTTCTACATCGTT.ACCTTTTTTTTACCG.GCCAAAATAATTTGTCGCCTCCGACTCGGAGCGGCGTGAAACAAGCCGCAGCCGCAAGCTAGTAAAACATAATTAAACCAAAATTT.TGCTTTTTGCCAAAG.AAACACA.AACAAATCTT.TGATTTAAGAAATCC.C.CAACTCCAAATCTTT.TCTC.CT.TTATTTGGTTGTCTTAATTGGGTTCTTA.TTATTGAAGTACATCAAAGAGTTGCAGATAGAGAGAAACATTCGGTAACAAACATCTGAAC.TGTTGTTATGAA.ACGA.GGATTCTCCGATTCTCCTTCAAG.CTCTGC.TCCTCACGTATCAG
JJ=   152  MV=                CATGTA.AAAGTATTTTTTTCCAAATAATTT.ATACTCATGAT.AGATTTTTTTTT.TTTGAAA.TG.TCAATTAAAAATGCTTTCTTAAATATTAATTTTAATTAATTAAATAAGG.A.AATATATTTATGCAAAACAT.CAT.CAACAC.ATATCCAAC.TT.CGAAAATCTCTATAGT.ACACAAGTAG.AGAAATTAAATTTTACTAGATACAAACTTCCTAATCATCAAATATA.AATGTTTACAAA.ACTAATTAAACCCACCACTA.AA.A.TTAACTAA.AAATCCGAGCAAAGT.GAGTGAACAAGACTT.GATTTCAGGTTGATGTAGGACTAAAATGGCTACGTATCAAACATCAACGATCATTTAGTTATGTATGAATGAATGTAGTCATTACT.TGTAAAACAAAAATG.CTTTGAT.TTGGATCAAT.CACTTCATGTGAACA.T.TAGCAATTACATCAA.CCTT.AT.TTTCACTATAAAACCCCATCTCAGTACC.CTTCTGAAGTAATCAAATTAAGAGCAAAAGTCATTTAACTTTCCTAAAACAATGGCTTTAA.AACATATGCAAA.TCTT.TCTCTTCGTCGCTATATTTTCAT.CATTCT.GTTTCTTAACAATG
JJ=   153  MV=                GTCAAT.TAGAGTTTGTTTTTGCAATTTGTT.AGGGATGTGTG.ATGTTAGATGAC.TTACGGC.TG.GTCAATGATGTTTAATTATGTATGTTTTTTTGTTGATGACAATATTAGT.G.ATATGCTTAATTTGATGACA.ATC.GATGAC.CTTTAGAAA.TT.AGGCTTGATACATTCA.TATCCACAAG.AGCAGAGAAAACAGTTGTTGTGAGAATCTTAATGGAATAATTATCA.CGCTGATTTGTT.TTGGATTTTCCAATTGATTT.TG.A.CAAACTAA.ACGGAAGAATTGAGA.TTTTGAAGATTTGGA.GTATGACGATTTTGTTGTTTAAACTAAATTATTGCATTACACGTCATCCACAACAATCATTCCAAGTCACAAGGATATATTATTAT.TCAGCCCAAATGTAA.AAGAAAA.CGCGGCCCAA.TAGTCAAGTCACAAA.G.TAACACAATGTAGTC.TCTT.CC.TTGTTCTTAAGAAGACTTTTTGACTCTA.TCGCAGCTCCAGCGTTCAAACGCGAGAATACCTCCAAGGTCGAAGCGTAAAACATCGCAAG.CATTACGGGTTA.AAAG.CGAGTCAGTTGGTTTACACGGAC.TTGTTG.CTTTCAAAATAAAA
JJ=   154  MV=                AAAGGA.GAAAATCATTGATGGGTCGACTCA.TCACTAGTGGG.TCAAATAAAGGC.CCATGAC.TA.AGAACTCATCAAACATATGTTTTCAACCCATAAATTATTGGAAATGACA.C.GTGTAAGTGCACTTCCCGAT.CAC.TATCCA.ATATCATAT.CA.CCGCCAAAATCTTTGG.CGGCACCACC.CATCCAAAAAAAAACAACGGACGGTACATACGTGTTAGTCACGCGC.TTCATAAACGCG.AGTGGTTGAGTAATTCATCC.AT.T.CATTCTTC.CGAACTTCTGGTGTA.TCTGTCACCGTGTCT.CTCCTCTGATTGGCCAATCCAAATTTAAAATATTTATTTTAAATAGCAACCCCATGATTCTCGGTCTATCAACCAAAAACTTAAAC.AAGATCTGTACCGTT.GATTTGG.TATACCAGAT.AAAAAATCGAACGGT.C.CAAATTCATTGTCTT.TGAC.TC.TTTTAATTCGCCGTCACTGGACAGAGAG.AGAGAGAGATATCATCGACAGAGATCAACGAGGACAAGAAGCTTCTCAGAGAGATCCGTGG.AGGAGAATTCTC.TCAG.GCGGATCTGTTTGTCGGAGCTTT.TGTGAA.TCATCTTTGTTTTT
JJ=   155  MV=                CCATTA.CAAAATTTGATATTAGCGATTCCA.TGTTTTGGGTG.TTAGAATTAATA.ATAGTAT.TA.GTATGATAACATCTCAATAAATGTAACTAGACTGCACATATATTGATGG.G.ATCAGTTTAATAAAGTTTAA.CAT.ATCTAT.ATTTTTTTC.AA.GAATTTTTGTAAAATG.AAATATATCT.TTCATATTTAATTTTTCCAAATTTTACTCGATTTTCTTTCTAAGAA.CAAAAGTTTATG.ATTTGATTTGTATGTATTTT.TA.G.AAAACGCG.TTTATAAATTCACAA.TTATGGAATCTCTAT.AGTATTGTTGGGTCCATATAATTCATTCCACGGGCCAAAAAGACATAAGTTACGCAAGGGGTTAGGATTAGGTACATGAAGGTGTA.TGTTAAGATCCGTGA.GACACAG.ATAATTGACG.TGACGATGTCGCTTT.C.TCTGCCACAGAAAAA.CATG.AA.TATCATATCAGTCAATACCTCCAAATTT.TTGTTTTTTTAATTTTTTTCAAAAAACCTGAAAATCAAAGGGGGAAAAAAATCCCTCAAAA.TTCGAGTATTGA.AGAA.CGACGACGACGATCTTCTGGGTG.ACTCAA.AGGTTGAAAGTTTA
JJ=   156  MV=                TAATAT.TTATTTCATTTGTTTGTTGGTTTT.GTTAAATACCG.AGTTTGTTATCC.AAGATCG.AA.TTGAAATTCACATTTGGATATCGGTTTATTCTGGTTTACCCATTGGTGT.A.TAAATTTATTAAAATTTAAG.ATG.ATATGG.TAAACAAAA.AG.GGCGTTTGGTCTAGTG.GTATGATTCT.CGCTTAGGGTGCGAGAGGTCCCGAGTTCAATTCTCGGAACGCCCCT.TTATAAACGTTA.TTATTTTTAAAAATTCTGAG.CA.G.ATTAGCGT.AAATGACGTATCTTT.GTCTTGAAAATGAGG.AAATGATTACAAAGGAATTCGTGTAAACATTATTAAATTACCAAGTTTATGAAAATCAATGACTAATTGACTTATTTTGGTTCACA.TTGAAAAAAAGAAAC.TTTTTTA.TTTTTAACAT.GGGACAATCAGATCT.C.TCAGCGATACTCAAA.TCAG.AT.GCTATAACAGTATCAGCGAATCAGATGC.TGAAATCTCTAAAACTAAAAACTTGGTTTGGCTGTTGTTAGATTTTGAAACCTGAATCTGA.ATGGCATGGAAT.TGAT.TTCTTCTTCAACAATTGGAAACT.CAGCTC.TGTGTACATACAAC
JJ=   157  MV=                ATAAAA.TGTCCATATCTATCATTAGGATCA.ACTTGAGAAGT.GTCGGTGATCAG.T.ACTTC.TC.GGTTCTTGTTGTCTGCTCCAATCTTTCTATCTTGATGTACACGTATTTC.T.TATAACCAACTATTCAATAT.TAT.GAGTGA.ATCTATTGA.CA.ATAATTTTGTTAGTTT.CATGAGCAAC.AACTAAAAATATACCAATTGATTAACGGTACATGTGTCGTGTGACG.CAATAATACTCA.CTTCCAAGTTCTAATCACTA.AT.T.TAAATTTA.TATTAAACAACATAA.AGCAATGGCTTAGTA.TCATGTCTGCCATTTTCGAATTTTTCTTTCATGTCCAAATTTGCTCATGTCTTCCACAAAATCACTCAACTTTTTCTACCCCACCA.TAGTTCCTAAACATG.CATACAG.CCACGTATGA.CGTATCCATTTTATT.C.ACTCAATCTTTGTTT.GGTA.TA.AAATCTATATATATATATAACATATGCT.TTGCGTGTATCATAGAAAACTATACTATAATTTGCATATTTCAAAAAATGTTGACCAAAAT.GTCTCTCCCTAT.CCCG.CCGAAATTTCTTCCACCGCTAAA.ATCTCC.ACCGATTTGTGGTT
JJ=   158  MV=                TAAGAA.AACATTACCAATAGCCAATACGT..AGGTAAGTGAA.TGGTTAACATTC.TTTAAAT.AA.TAACTAATCAATCTTTAATCACATAAATTAGTTGAATAATTGATAATTA.T.TAACGAACTACTACTTAATG.ACT.TTATTT.CTGCGAGTA.CA.TAAATCTCTCTTACTC.GCCCACAAGA.CAACAATGGCATAATTCCGTAATTAAACCATAAAACCAAGGTCAAT.TACAAAATCTCT.CTCAAGTCTGACACTACTAC.AT.C.ACCTTCTC.TTTTTTCTCTCTTTG.GCGAGAATGGCCTCG.TAACCAGTGATTAGGACACATGCATGCCATTTCCCATCAACGGTCAAGATCCATCTCCTCTTCTTCTCCTTCAAACCATTCCCCAC.CGTTAGATCATCTCC.AAACCTA.ACCACGGTTC.ATTCTTTAACCACGG.T.TTGTTTCGGTCAGCC.AGGT.AG.GGGCCTCTCTGATGTCCTTCAAGACTTT.TTATTTTTCTCCATTACCAAAGTCACCAAGAAGCCAGAAGAAAGAGAATAGAGAGAGAGAG.AGAGTTTTGTTC.TTCT.TCTTTCTGGTTCCTTTGCTTTGC.TTTGGT.TGCGTGATTTATGA
JJ=   159  MV=                CTTAAC.AAGAAAAATGTTTATGACTTGATT.ATAATAATCTC.TGGTTTTGTGCG.GAGCTTA.TA.CAGCTTCGGTTTTCTTCTTATTTGATTTCTTTTGGGGAGAACAAAGAGT.T.TTGTGTTTGGCTAGATGGAT.CTT.TATCAT.CATTTTGGT.CG.CCTTTTGAATTTTATT.TCATAAAGAA.ATCTTATGTATAAGAAAATAAAACTAATATCGATTCTGAAATAGCA.AAAATACCTCAA.TATTTTCACTAAATCATAAA.AC.G.AACTACAT.TCATCATACAACACA.TTGTAACATTTCACC.ATTAATTTCTTAACCCAAGCAACAAGCCAATAAGTAGATAGTTTTTGTTTGACTAAACATACACACGTGTTCGGAGTTTGATGTAC.ACGCGCTGACTGCGC.GTGGATG.TAATATAATC.TTAATTCTTAAGTAT.A.TTCGTCGACGTTGCC.TTGT.TC.CAAAGTTATAAACCGTGTGGAACCATCG.AGAAGCGAAGCCAGAATAAATTTTCGAATCCTCCGACGATGACGGAATCAACATCCGTGGT.TGCTCCTCCGCC.GGAG.ATACCTAATCTGAACCCTAGCAT.GTTTTC.TGAGTCCAACCAAT
JJ=   160  MV=                TAAAAG.TAGTCATATAATTATTTATACTCTACAATACGTAAC.TTCATCATATCA.AGTAGAG.AA.AAACAACCTGAACAATATCAACTTTATATTTAAATTCGAGTTAGAAATG.T.CATCTAACAACAACTTGTTC.ACA.TCACTC.ACTGTTTTG.GA.TACAAACAAAATAATA.TCCGTCAATA.ATATAGTGAAACATTTTCAAACAAAATGCTAAAGAAAACAGCACGA.AATTATTAATTT.CTCACATAACTGCATATCTA.AC.A.AACTTAGT.AGTTCTTTATAAATT.CTTAACATATAGCCT.TAATAAAGGGGATAGGTTTAATAGAAACTATTTTTGTTAAATTTTAGAATGATTACTAAATATACTTTTTAAAACTAAAACAAGCA.AAAAATATATTATTT.TAAAAAG.TATAAGCATT.CAACTAATGAAGATC.C.TTTAACAGAAAAGAA.AAAC.AT.TCAACTATAAATACTTTGAAAAGATGCT.TCAAAAAAAATGAAAATGAAAAATAGTACATTCAATTTATCTAATTGTCTCTCGGTAGCAG.GAAATATGGCCT.ATAG.ACATCTATTTAGAGAGGCGAGCT.GTGTGA.GATGTCTATCATTT
JJ=   161  MV=                TGGATA.TCTTATTAGTATTGACGATCCAAC.GAGGAAAAAAA.TAAATAATTGAA.AGAAAAC.AA.AAAGGAGAGTCATTTAAGTTTGATCGCACTTATGAGTGTTCCTTGCTTC.C.TTTCTCCTCTACTTTAAGCA.CAT.GTGGGA.ACCAAATTC.TT.CGTAACCACTCAATTT.GGCTCACAAT.TTTTCAATATCCAATAAAAAACAGTTTCATATATTTTCTCGTGAGA.TTATTCAGTTCT.TCCTAATATCTATCTATCTC.TA.T.ATTACATA.TATACAATATTATAT.AAATACGCACTCTTC.TTTCACCGACCTCCTTACACCAAAAAGGTGTCAATTCCACTTGTTCACCATGAATATGATTTAATGGGTTCTTCTTCTTTTGCAGC.TTTCTTTCTTTTCCT.TAAATTA.TCATTGTTTT.AGGTGGGGTTTTAAG.T.GCTTTCATGACTCAT.TCAT.TC.TCTGTATAAAACCTAGTGGAAAGTGTTA.AATCAAAAACCCTTTTTTCCCACTTTCTTAATTTAGAAGGGAGACGAAAAAAATGGTTAGA.GTAATGTTGGTG.AGGT.TTGGGTTTTTATTACTTATGATC.TCTTTT.GTGTTTGTTTTAGT
JJ=   162  MV=                TTCTCA.CTTGTGTGTATTACTCCATTGCAG.GTAGACGAGCG.TCTAAGCGGTAG.TTGTAGC.TA.TTATCTGGACATCAAGGACGGCGATAGAATAGGGGAAGAAGATTGTATA.G.AGGAAGAATGTTTAGTTCCT.GCA.TTCAGT.TTGAGATAA.TT.TGAGATTGGAAAATTC.TACAATCCAA.GTGACTTTGAGATAATATGTACAGACAATTTAGATAGTAGCATGGATCACATTCAGTTT.TGGGTTTGATTACCAAAATC.TT.T.TTTTTGTT.GTTGTTGTTTTTGTG.TATGGGCATAGAAAG.ACTGTTTAACGTTGTGTCAATTAGACAATTAGTCCTTTAATATATAAATTACATTTTACCCCAGAAGTTATGTTCTTTTGCATAGT.CATCCCCCAAAAGTA.TCATAAT.TTTTAATATC.TCTAATTCTATATGG.A.AGTTTCAATTTAGTC.CACA.TT.CCTCCTAATTGAATGGCTTGTCTTCTCC.GCGTGGCTCTAAACCCTACATTCGAAAGATCAACGGTCGCTTCACAGAGACAAAATCCAAA.GACCATTCTAAG.TTTT.CATTGCAAAGTTTCGAGCTTTAA.GACCAA.AACGACAAATGCTA
JJ=   163  MV=                TGTCGT.TAGATGCGCATAGCTCGTGAAGCC.GTTGAGCTAAG.GCTTTAGCTGTA.CCAGTTT.GG.GAGATGAAGAAGATCTTTCCTCTGCTGGCTTTCAATGTAGAGCTAGGGT.T.TAACGAGAGGTTTTTCAGAT.GTT.TCAAGC.GACGATATT.TA.TGGATACAGTAAAAAG.TCGTCGCTGA.GAGTAACGCAACGAAAGCTAGTCGAACACGCACGGAGGAAGTCGTA.GACATGACGGAA.GACTTGAACTAGATAGTCAA.GC.T.TACGGCGG.CGCGTAGTGTTTACG.CGAAACTATGAACTG.TGAGAGATGGAGAGAAATGGGGAAGAAGACGGGAAGAGAGCAATAAAGTGTGAGGTTTTAGAACTGGGCTTTATTTTCGACCCATT.TAGTTTAGGTTAAAA.GCCCATT.GGGTTTAAAA.AGCCATTAACAGCCA.C.AACCACGCAATCTTT.TTGT.GT.ACTCGTCTTTATTCTGATTTAATGTGTC.ACGTGGCACTACTTCTTTTGGGATCTCTTCTTCTTCAGCAACGCCTCGTTTCCCTCCCTAG.TTCCGCCGAGAG.AAAG.GAGAAAAAAAAAAAAGTAAATGC.AATTGA.AACGGTAATAATTT
JJ=   164  MV=                ACTTTG.GAATGGCAAAACCAAAGAAAGGTC.ATAGACACAAG.AGAAGAAGCAAA.TATGTTT.CT.TACGCCAAAAGACACGTTTGTATGGTAAGACAAAAGACACGTTTGTATG.T.TTCTTACGCCAATACCATTA.CGT.TAAAAA.TAAACTAGT.AA.CTTAAATTTACGCTCA.CTTTCTATTT.GGGTTTTACATGATGATTTTGGTCAAAGGCCTATTTACAATGTTGC.AAGCCCATATTA.TCTTTTAAGTATCTTTTTGT.GC.A.ACCAAAAG.AATCAGTGATCTTAT.GCTCATTTTCATTTT.TTTCTAATGAAATTTTTCGTCACTTATGGCTTATGCGTCCGATGGACGATTATGGTAAAAGGCCCATTTATTCAATCCAAAGCTTA.CTGGGTTAGATGATG.ATTGTGG.TA.AAAAGGC.CCATTATAGACCCAA.C.TAAGTATCTTAGGGT.TTCA.GT.TTCCACTATAAAACTTGTTGCGGCGTAA.GTTAGGGTTTTGAGAATCAGCGGCTTCACCTCTCCAGGTTCGTGTCTCGATTTTGCAAACT.ATCTCTCGAAAT.CGTC.CTACATTTCTTTCTTCAGATTCA.TTACTG.AGCTTCTTTTAACT
JJ=   165  MV=                TAAGGC.TTAAGCCATAGCATTATCATCAGC.TTTGCTCAAAC.TCAACATCTTAA.ACACTTA.AT.TAGACTCAGAGATCTATCGACCAACGAAGTGAACTGCTTTTTCCCCAAA.A.CCCTAACCACCCACTTTCAA.AGA.TTCGTC.CTTTATGGA.TT.TAGCTCCCCTGTTTCC.AAATGAAACC.TCAAAAAACTTGAACCATATATACTCATCAGAAGACAACTTAACTA.TGGCAGCTTTTC.AAATATGATTCTTATCTTTA.TA.A.AAATCTTT.CGTCAGAAACAGTAA.AAGTAAGACGATGAT.AGAGACCTTTCTTCCTAAAGATCTCTCATCATCTTTCATGGTCGTCAGAGCTTTGCTACAGAGACGTGAAGAGAGAATATCATAAA.TGGGCTATATAATGG.GCCCTAA.GAGGCCCACA.TGAATTTCCGTATGA.T.TCTTGTAATTGGGCT.TTCT.CT.GGCTCTACTGACTCGTCTCCTGAAGAAC.AACAACAAAACATATTTCATTGAGCTCCTCCACTGAATCGCTCTCATCCTTCGCTTCTTCG.AATTCCAAAGGT.TAGA.CTTTCCTGAATCCTTCAATAATC.TCTCTT.CGTTGTAATTCCAA
JJ=   166  MV=                AAAAAA.CATTCTATCTCCATCATTTTTCTT.TTGGTTGTGTA.ATTGTGTATGAG.TGTATCC.AC.AATTCGGGTTCAACGCGGAGCTGGATTTTTTAATATCTTTTTGTATCCA.T.AACATGTGGTTTTTTAGATA.AGT.CTTTAT.GATTATACC.CA.TTGTATTTTCCTAATG.TATTTGTTGT.GTTCACATAAGACTTTACCCTTAAGTGGAACCCACAGGACGAAAAT.TCTCCGGGACAT.TATATATGTGTATTTAAGAG.CA.A.ATCATGTA.TCCATAGTTATAAAT.TTTAGTGTTTAGTAT.TTGATAAATATTACTCCAATTTACAATTATATGGTGGATATTCAGATATTTTATCC.AGTTGTATCAAGAGCAAGTCTACTGGTCC.AGTAGTCCTCATTAC.GGTAGCT.TGGGACCTCC.TTTTCTATATCTCTC.T.CTTTACTCTTCGTCA.CAAG.TT.TTCTATATAGTTTTCTCTACCTCACATC.TACTTTTTTTTCATTGCATTCTCCAACTCCAAAATCATCAGTTGTATATTATTTGTCCTCT.TTCACTTTCAAA.TACC.AATGGATAACACCAACCGTCTTC.GTCACC.TTCGCAGCATTTCC
JJ=   167  MV=                TCCCTC.CACTTCTCCACTTTCTTTGGAACT.CATAAGATACT.TTTTCTCCATCC.ATTTCTT.TT.CCTCTCTTTTCTTAATTAATCACTGTCCTTTTGTCTCTATTTTCCACCT.G.CTTTCTTCATTTCAAGACAA.ACT.CCTATG.TTCACCAAA.AA.AACAAAATATTGAACA.AAAAAAAGAA.ACACACACATTAATATAAAAAAAACTAATCAATAAGCTATAGAAGA.TTGTTTTCTCTT.CTTGCTCAAAATCCTTTATG.GC.A.TCCGAAAA.CTTCAGACGTGGAAG.GTAAAAATGCTGCAA.TCTTTTGCTCCATATCTTTTAATTTTTCTCTGCCAAAAAACAGTAAATATACATGCGTACGTACCTCGACGTGCAGACCAATCCTT.TTGCTAGATTCTATT.CACAAGA.CATGAGGAAG.GGCTTTAACATTCGT.G.ACACCAAGTAATGTC.CTCA.TA.TGGATGATAAATGAACTCAACCCATATT.GACCCTTTTTTCACATAAAAATAAAGCTTTAATCTTTCTACATTGAAACAGGTTTCTCTGA.TTTGGGAGACTC.GCTG.GCGATGTTAACGAAGCC.CGGAA.AGAAGC.TTGACTCTAAAACG
JJ=   168  MV=                AAACCT.GAAATTCCCAACAAAACTTGCAAT.AATAGTAACAT.GCAAAAGTTCAA.ATATATA.AT.ATTGTCTTCTTGTTTTTTGACAACACATAATCTTGTTTCTAATGGGACA.T.GCAAATTATCTTACTTTCTT.TTT.TGCGGA.TTTTAATTT.AG.CACTTTTGAAACTCAG.CTAAAAATGG.AAGATGATTATTATTTCCCATTTTCCGCAAAACTCCATCGTGAATT.TCGGTTTGCATA.ACTCTTAACTAAAACTTATG.AA.T.CACACATG.ACTCCAAAACACAAA.GGATTTGTAATCTTA.TAGCAGCATCACAATCCGCGTAGGTCCATATACAGAGCATCTGCTTATGTGGTTTAACAAGAGCTGCCCATTTTAACAGATTTTGG.ATATTTTTTTGGGTT.TTAAATG.GAAAATAAAG.AATAAAATCATGTGC.T.TTAAGAATCTTTCTT.ACTC.TC.TCTGTCTCTTTATAAACACATGCCTTTA.AGCCACTTCCCTCACAATCATTATCATCACATAATTCTTCTCCTTATCTTTTTAAGCAAAA.ACATTTCCTTTT.TATA.TTCCTGTTTTGTTACTGTTTTCC.TAGTTT.CATATCTCAAAAGT
JJ=   169  MV=                GTCTCA.TAACTTAAAAATGCCTAAATCGAC.AAATAACTTTT.TAAAAGTGTCTC.ACAATAT.AA.TATTCTCTAAAATAAATTATAATAACTTGTAAGTTTGTAATTAACCATC.G.CCCAAATATGATAACTATCA.TCA.GTAACG.TTTTGTTCC.AA.ACAAATTGCCTTTATT.AACGAAAACA.AATTGCCTTTATTAACGTTTTGTTCCAAACAAATATAATAACTTTA.GTTATCTCAAAT.ATGTGTCAATATAATGCAAG.AA.A.AAGAAAAA.AAAACTGTAAATTAT.GAAAATCGACGTCAC.AGGTAAATATACTAACATGTTCAACTTTAAATAATGCAAGACTAAAACAACGGCGTCGGATTAGAAGTCTAATCTCCCATGAACAT.CAATTTCTGAGCTAC.GTGGCTT.CGTTTGCCTC.CACATTTCTTCGTAT.G.GTTTCTGTGCATTCA.CTGC.AT.GCGCATAAGAAAAAAAGAAACGCCAATT.ATTGATATTCTTTGTCTAAAACCCAGAAATAAAAAGGTTCGAAAATGGCAGAGGAAACTCC.AAGGTATGTCTT.AAAT.CTTCTCTTAGTTCTTGATTTAGT.CTGTAA.TCTTAGTGAAACCG
JJ=   170  MV=                AGCCAC.CTGACTTGGCCATCCCTTGAGGTT.TTTGAATGCTC.ATCGAGGCTTCT.GAATTGG.AG.TTCGGAAACAGATTCAGTAAATTGTAAAACATAAACAAGTTTTGGGCTC.A.TTCCCATACATAGATTTGCT.TAC.TTGAAA.CATTTTTTT.TT.ACCTTACCTACCCAAG.ACTTGCACCT.ACTCTTTCTGCTTTTAAAAAGTTAATACCAAAATAGCATGTTACTG.GACGTGTACCTA.TGAGGAGCGAAGACCCATTT.TG.C.TACTAGAA.GCAAAACAATGTAAG.AGACGTTGCGTAAAA.AGTATCTCAATCTGTTCACTCCAAAATAAGCTCTTCTCAAGTGTCATCTGACGCTGCATTAATCAAAATACCACACGGTATTATCA.AAAGTGTCGTAAGCA.TTCTTTC.CAAGTGTTGG.GAATACATTGGGTAC.A.CAAATCGGCCATTTA.CAGT.TA.ACACACATCTATTTAAATCACTCTTTTC.TCTTTGCTCCACCAAAACATTCCGGCATAAACAAAAAAAAGTCCCACTAGAAAAGCTCATT.ATGAAAGTGAAC.GAGG.AAAACAACAAGCCGACAAAGACC.CATGTC.TTAATCTTATAGTA
JJ=   171  MV=                CATAGT.CTTTAGATTCATTAATCCTTTTAG.ATACAAGGTGT.TGTATTTAGGTC.GAATAAG.TT.GGTTAGATTCAGGAATATTAACTTAATGTGTTTGTTTGTTCTATAGTGA.A.TGTTACGCCATTTTTTTACA.TAT.GGATGT.GCCACTTGT.GTATGGATTTGTGTACTAT.CCATTTGGTA.AACTATTTTATTCTTAAGACGGTTCACAACAAATTCATTTAAACTT.GTAATTGTTTTA.TAAATTACCTATATCAATCT.CG.T.CCGTCAGT.TGACTTAGTTGTAAC.CACCAGAAAAGTAAG.ATGATAATTTATGTTTATCCATGTTCATTTTCTTATTTTGGCGGCTCATCTTCTCTTTCTGAGTAGTTTAGTGAAACAGAAGCTGA.CAAACAAAAAATGAA.AATGCCA.GGAAACACAC.ACTAGAGCAGAAGAC.T.CCTAGTTCAACTTCT.CTTG.TG.TTAATGTGCCTATAAATATCCTTTGAGA.TATTCATAGAGTATCAGAAATAAAAAAAAATGTCTTCTGCTACTGCGACTTATAACTACGA.TGTTTTTCTGAG.TTTC.AGAGGACCCGACACTCGCCGCAA.GTTCAT.CAGCTTTTACGATG
JJ=   172  MV=                ACTCCT.TCACTAGAATTAACATCCATTAAA.AGTGACCACAT.GAATAACTATAC.AAACAAC.AT.TTAAAAATTTACTCACTTCTCGAATACTCTTGACCTACCTAATCTATAA.T.CATTATATGTCAATTTCATA.GTA.GAAAGT.CATGATTCG.TT.TTACTGTGTGAAACAG.ATATATACTA.GCAGTAGCAAAAACTAAACTAAACCGAGAATCTGTATTTATAATGC.AAAATCATTTGC.AAATTCAGATAGATATCAAT.TT.C.ATAGTAGA.GAGACTCATGAGTGA.GTGTTTGAATAGTAA.AAAACTTCTTAGCTGGATCTGAATATGATTTGGATTTAATACTACTGAAAAGAAAAGATTCCATCTATCTACTATCCCACTTCTTC.CGGAAAGATAAACAA.TTGTGTT.TACGTAAGAA.ATGAAGCATGTCATC.A.TATTATATTCAATTA.TTCA.TG.GGCTCTTGCTATATACATCTGTTTTTTC.ACTTTGAGCAACAATGGAAGCAATAATGAACGTTGACTTTCAAAACTGTTTGATCTTAATC.CTCCTCTGCCTC.CTTT.CCTTCCTCTGTTACTCTTTCTTC.TTCAAG.AAACCAAATGTAAC
JJ=   173  MV=                AAACCC.CATTATATTTTGTGTTGTCTCTCT.TTCAGTGCTTA.TTATACAGACCT.CAATGTTGTC.TTTTATGATACCCTTTGTTCTTCTGGTTTGCAAACATTTGTTTTTAATC.T.CTTCTTCTAAACTGACTCCA.TCA.AATAAA.CCTAGAGCT.GG.CAACTATTAAGGCTAT.AATAATCGAG.TTGATTGATTGAAGAGTTTAATTTAGCCACATTAACTGTTACTACT.CAATATTAATTT.GCACCGTGGAAGCCAAACAT.TT.T.CAAGACTA.TTGATAGAAAATACG.AAACACTCACAAATA.CGAAAAAATGTGGTAATAAACTATTATCGAATCCATAGTAGCCAATATTTGTTTTTCTTGCCTACGGCTACAAATTAATCCCTTGA.ACTAAAATAACAAAC.GAAAATT.TTTTTAACAA.AAAAACAAACGAAAT.A.TTTATGACCGTCCAA.TCTT.TC.GTTTATAAAAAGTTGTTCTACTCTCTAC.TCTTGACTTTTGTCGGTCACGACCGTTTAACTGCGAAACCATTGCATATCTTCTTCTGAAA.TTCAAATCACAG.TACC.CAAATGCAAAAACTCTTCTGGGT.TTTACA.AAAAGTACACAAAT
JJ=   174  MV=                TTATTC.AATATTCGATTTCCGACTAGAAAC.CTTCTCGCAAC.AAATTCCATACT.ATACCAT.TCCACTTATTTAAATCGTATATCTTACATAGTACAAGTCTACAATAAAGCAT.T.GTTGGCAACATTTTCAGTAC.CTT.TGTTTG.GCAAAAGAA.AA.CACAACCATCGATCCT.TCGATGTTTA.AGTCCACAGGAAACTTCGTTGGATACAACAACAAAAAGAGAAGAGA.ACATACATAGAT.GAAAATAAAATGCTATTTAA.AT.T.AATAAAAC.AAACGTATTTTGTTC.CTTATAATTGCGAAA.ATAATTTCCCCTTGTGTTGGTTGTCCTCACTGTCTCAATTGTCACTACCTAAGGAAGCCGATCTTTTGTTGTTTTACGTCTTAAGT.TTGCGATTTTTTTGG.ACTTACG.AAAATTAAAT.GCAAAAAAAACAAGA.A.ATAGAAAGTTGACAA.AAAC.AA.GAAATATAAATCGTCTAAAGCTTGCTTT.ATGTAAACTCATAAAATCCTCCTTTTTGGGCATTGACAAGTTCATCTGTCTCTCTTGTCGT.AGTGAAAGAGAA.AAAG.AAACAAGTTTTTTTCTGTTGGGT.AATTTT.CTACTCCTCTTCGT
JJ=   175  MV=                GAAAAA.AAAACTGAGAAAAGTGTTAACGGT.GAAATTTTCTT.TAGTAAATATTT.ATAGATA.TG.ACCTTTAACTTATTATATAGAAAATAAAAGTTGACATTATATGTCTCTT.G.TTTGAGAACAGTTTCTGTAT.CTC.TCTCAT.TTTTTTTTT.TT.AATCCATTGTGTATTT.GTGAGGAACG.CTTTGTTTAAGAGTTTGTCCATCTTCAAGCGTTACAAAAACACTCG.AGGTTTTATAAT.TGATAAAATCTTTGGCCATT.TG.G.TCGGAATT.TGTGAACACGACTTC.TCAATTCCAAGAGAG.TTAAAAGA.AAAACCACACTTGAGAAAGTCCAATAAGCATAGGCAAATTTAAATATCCAAATTATCATTTCACGTATAACAAGGAG.AGACCAAATGATAGA.ATGGCCC.ACCAAAATTT.CAATTATTTTTGAGA.C.TTAATCATCATTTTG.GTCA.CA.AGATATACAAAATACTCTCCTGGATTTT.TATCATGAGTCATTCCACACACTAAGCTTTATATCTTTTGACTTGCCGACAATGGCCTCCA.TTACTCTCCGTC.GGAG.AGACGCCGTGTTATT.GACGGCC.ATGTTG.GCGACTGACTAATA
JJ=   176  MV=                AATATT.TATTAACTTAACAGATTTACACGT.CTCTTTTTCTT.ATGGCATATCAA.CATCAAA.CA.ATATTATAGCAAAGATAATGTGATTATTTGGTTATTGTAATTGAAATTA.A.TCCATATACCAATTCATTTT.GTT.TTGTTA.TATATATCG.AG.AGGTTATTGTGATTTA.AAAAAAAAAA.ATATTTAATCATCTACCCAGTAAAACTACGCCACATAACCACCACA.ATAACTCTAAGA.GCACTTCTTACCTTGAAACG.TC.T.CTTACTTA.AATTAATAATTAAAT.CTTTAATTTTTATCA.TTTATTAACCTAAGAAACAGCTAATAAATATTTATTAATCTAAGAGACTTACACGTCTCTCTTTCTTATAACATATCAACATCAAA.CAATATTATAGCAAA.GATAATG.TGATTATTTA.GTTATTGAAATTGAA.A.TTATCCACACACCAA.TTCA.TT.TTGTTTTGTTATATATATCGAGAGGCCT.AAGACAACACTTACACGTCTATCTTTCTTTCCTTTGTATACCAAAAAATATAAAATAAAAA.ACACTATGGCGG.AAAA.CTACGACCGTGCCAGTGAGTTAA.AAGCAT.TCGACGATTGAAAA
JJ=   177  MV=                GCATTC.AATCAATAGAATTCTCTGGATGGA..TCTCTACACT.TGTTGTAAAATG.CGATGAT.AC.TTTTTCGAGTTTTGTAGTTTCTCTCACCTTTGATTTCGTTTCGTTGTGT.T.ACTAAGATAGTTTGTTTGAG.GTG.TTATGA.AGATGTACT.TT.TTATCCTTAGATTAGG.AAATTTCAAA.TGAAACTATATCAACAAAACCTCAATACACGTTACGTTGCACCATG.TGATCTCTCTGA.AATGTAATCTCGGATCATCA.TA.A.GGGTCGAC.TTCTGGATATTGCAA.GATCAATATATGAAG.TTGTGCAATTTTTCAAGGTCACCACTCGGTCACTAAATGAAATAAAAGTTTTAGGCCTCAAAAGTAAGATATGTATAAATAAGGGG.TAGGTTTGGAAAAAT.ATTATTT.ATAAGGCGAC.CGAAGAAAAAAAAGT.C.AACAGCTTTGCTTTT.TTTG.TT.TTGTTATGTTTTTAATTGTCGTGAGTGG.TTACGATTTCTTCAATTTCGTAAACTTCTAGGGGAGAAACAAGGGAGATAGAGAAGTGAGA.GAGGGGGAAACC.CTAG.ATTCGATCTCCATTCGATTTGAT.TCGTTT.CTCGAATCGACAAT
JJ=   178  MV=                AGAGTT.TGATATTCTTGAACCGAATCAAAC.CGGAAAGTGGA.TTCTCGAAGATT.CTTCTCA.TT.ATTTGTGCAAATTTTATCTTTCTCTCTTTTTTTACAACTCGTGTG.AAA.A.CAATAGAAGAATTACTTTTG.TAA.AAATAT.ATTTCGACT.CA.ACAACTTTAGATTCTT.CTTTCTTTTT.GGTAATGAAAAGTCAAATTTGAGCAAACTTGAATCATGTATAAGTT.ACGTCTTTTCGC.ATGTGTGGCTTTGTGATGAT.GT.A.GTGATTTC.GAATTCAAATCCGAA.TACTACTCTTTCTCC.CTCTGGAATCCAGTCTGGTTGATTTGCTCGAGGCAAAGATAACGTTTGCGTTAAGCACAAAACCCTTCACTCCGAATCACGCTTCC.TTCAAAGTTTCGAGA.GTTTGGT.TTCAAGTCTT.TGCCATTCCCTATTC.A.TTTTTGGACTCAGGT.TAGT.TT.TCTCTGATATATTAAAGTAGTATCCATT.GATGCTAATTGCTCAACTGAATTCTGATAATTAAAATACAAAACAATCTTTGAGGTTTTTT.TTACAGAAGATG.ATGA.GAGAGGTAAAGGAGGTTTTGTGT.TTTGTC.TGTTCATCTAATTA
JJ=   179  MV=                CACTAA.ATCTATATTCGATATAATGTTAGT.TTTGTGAAAAG.TCATAATCTCAT.CTAGTTA.AA.AATTGGCTTTCCTTAAAATATTTCCAATCAACCAACTCCGCACAGGAAA.A.AAAAAAAGAAACAAAGAAAT.TGT.ATTTAA.CTTATAATC.CC.CACTAATACTTTAGCA.CCTTCCTACT.TCTCTAATCCAATACGAAATTGAAAATAACAAAGACTAGTAAACAT.AATAAGGCCATT.ATCATTATTGGTGTGACACA.AA.C.ATTAATTT.AAAAATGCGGGATAT.CAAAATGCCAACAGA.AGATTCTTATCCTTACATGTTATTAAATCCCACTATAGTTGTCACTACACATCTTTAATATTGCTAACCTTCCATTAATCAAATAA.GAGGCGGTTTGGGCG.GCATCCA.ATAATGATCT.CCCACGTAATATCAA.C.CCCACCTTTTGTCAA.TTGC.TC.TCTTCACTATATATATACAAAGAGCCCA.TACAAAGCCCAAATAACAGAAAATAGAAAGAAGTAACAAAACCAAAGCAAAAAATGGTGAA.GATCGAAGTTGG.AAGT.GTGGGAGACTCATTCAGTGTATC.ATCTCT.TAAAGCTTAGATAA
JJ=   180  MV=                ACACGA.GATTATCTGAGAAACCATTTTGAA.ATTTTCTGTTG.TTCTTAGAGAAC.TTCCACA.CA.TGAACCAACACGATTATCAGATTGAGGAAGAGGATAAGATCCGACTAAA.A.CGAGCGGGTAGAAAAAAACC.GTT.ACTTAC.TTAAAATAA.CG.TTGTTTAAGGCCCATT.TATGTCAGTA.TAGGCCCAAAGCCCATTAACGACCAACTAACTCGACGACAAGTCTT.TGTCAGTATATC.ACAAAATACGTACATCCCTC.GT.G.TCTTCTAA.TTTGTAATTTTGTTC.CTTGGGAGAATCATG.TCCACTATTTTTCTTTTTTCATTTTCCTTATAACCAAGACAAAATATAATTAATATTTTGTTTATACATTAGCACAAAATCACTGG.CAAATAGGCAGTCTT.GTCCCAG.TAATGGAACC.CACACGACATAGCTT.C.AAAAAAAAAACAAGG.AACT.TC.CTCATTTCTTCTATTTATATTACTCAAA.TCTAAATCATCCCTAAGAAATAGTAATACACAAAAAGAAACAAAATGGTGACCTTAACTTC.ATCTTCTTCAAC.T.CC.AAACGTATCTTTTGATTTCATGA.TGAACA.ATAATAATAAACAT
JJ=   181  MV=                TGTATC.CAGTCCAAGGATTTTCAATTCCAA.AATACATTCAT.AGAAAACAACGA.AGATAAA.TC.TAAAGAAATATATATATAGAATAATTTACAACTTCTTAGTGCAGTAGTA.G.TGCATAGGTTGAGAACAAAT.TTA.CATTCT.CTAGGAATG.AG.ATAACCTCTGTCATCT.GATCACCAAG.AGTCACTGCCGCCAATAAAGAGAAATGTATCCTTCGTTTTGTCGTA.ATCTTGATCCTA.TATTAATCTCATTTCTTAAT.CG.T.TACTTTTT.ATTTGTGAAATAGGT.TAAATCAACTGTTAC.TTACATTATACAAAATCATGAAGGAATTATTCAGTTTAATATCAATCAAAAGGCCTAAGTAGTAATCTCGATTCCACATTATTTTA.TTTCGCCTTTTTTTT.CCGCCAA.TTTCGATTCG.ACATTCTTGAGAAAT.A.AAATATCTAGTAACA.GTAC.TA.TACACTATGAAAATAAGATAATTTGGGA.CGCTTCACGGCGGGTGAAGAAAAAAAAAAAGAAGCTTCAACGGCCTTTGAGTAGTTGTTTC.TGCGCCGCGCTG.TCTC.TCTAAAACAGCCTGGTAAGCTTC.TTCGTT.TTCCCTTCTAAAAT
JJ=   182  MV=                GAGTTG.GGTCAACCCATAACTCATTTAACC.CTAAACTCATT.TGATTATGAGTT.GAGTTGA.GT.TGGGTTACCCATTTTAACACCCCTAATTAACATACACTAATTGATGATA.T.ATATTTTTCAAATAACAATA.TCA.TCTAAA.ATATAATTT.AG.ATTACATCCCTTAAAT.ATTTATACCT.TCTCCCAACTTATAAACACACCATAGATGTACACATGCACGTGTGT.CTATCTAAACTG.CAAGAAAGGAAGAGACTGGC.CT.T.TTCGAAGA.AAATAATTATTTACA.AAAAATCACTTTCCC.TTTTAGAAAATAATTTACTAGTCGACTACAAAAAAAAGGGTAGATCTCTATATGTACATCTCCCAGATCTCTCAACATTATTTATA.CAATTTTTTCTTTTA.TTCCTGC.AAGAGTTTTT.TTTTGTTTATAACAA.C.AAATCCTCTTTCAAT.ATAA.TC.TTTATATATACGTATACTTTCGTGCCTT.GAAATTTTCTTCCTCATCTTCTTTGGTCTTTTCTTGTCATTTGGCATAACCAAAGAGTCAA.GCACATTCAAAC.ATTC.TCAAGCCCTAAAACCCAAAAAAA.ACTTAT.ATGCTCTTGTTAAT
JJ=   183  MV=                GACTTT.ATAAAAGTATGAATCTAATAACCC.AAAATTTATGA.AGATTTTAGATT.ACTTTTT.AC.AAATCTTAAATGAATAACACAAAACTTTAACATATTTTAAATAAATCTT.G.ATTGAATAACAACAGATTAT.ACA.TGATAA.TTTAAATCA.CT.AAAACTCTTTTAAAAT.CATAAACGAA.TAACATCCCTTAGTTTATTCACCCAAAAAATCAAGTTTAACACAAG.CATTTTTTTAGA.AAAATTCTTGTTCATTCACC.CC.TCTTTAATAA.CTAATCAAAATACAA.TAATATGCCATTTAA.CACTATATTTAAGAATAAATCAAAATTAAAATTAGAAAACAAATAAGGAAATCAAATCTGTATATTTTTAATTAAAGAAGATTAAA.TATCAGTGTATGTTT.ATAAATA.AGAATTTGAG.TTTAGATTTGATAAT.T.AAACAAAATTAAATG.TCGG.TT.TGGGTTTATAAATAAGAATTAGGGATTG.TAATGACAAGTTTTAGGATTGTGTCTTTGAACAGAGATATTTTCCATAATCCAGAGATTCA.CCAATTTGCGAT.TTCT.CGCAAACACAAGGACGATCATGA.ATAGTG.AAGAAAACATATAT
JJ=   184  MV=                ACACTA.TTAACCAAGAACTTTAATGATAAG.TTAATTGTTTC.TATAAATTTGAT.TGGTAAA.TA.TCGTTTTATATCAAAGTAATTATGATAAAGAAATCATGGTTGTTTATAC.T.CCTAATAGTTAATCTCCTAA.TTT.ATTCAA.ACGGATGAT.TA.TTCTGCCGATTATAAT.TAGAAATATT.CATCTCACAAATTAACTCCAACGAATAGTGTGTGTAAATCAAAAGA.CATGCTTATTGT.ATATGTATGTGCCTATCCTT.TT.T.TCTTGCCA.AAATGAGATCTCTTT.GAGATTTGGTTTTGA.TTTTTATGTTGAAAACAAGATGTATAAAAACTTTAATCACTAATAAAATTAGTAAAGTTAAGTAAAGGTAAATCCCAACATGTGAG.ATCGTGTGGACCACA.TGCATGG.CATATACTAC.TAATTTTAGGCACCC.T.GGATTTGGTCTACAC.GAAA.TT.CAGACCAAATGATATTGGAATCTATTTC.AAAAAAATAAAACTATCTACTTAGAAAAAAGAAAAAAAACATTCTAAACTAGTTTTTTTGG.GTACTTCTCT.C.TTTA.AAACCTCTCCCTTCTCTCTAAAA.GTAGAT.CTAGATCTCAAACG
JJ=   185  MV=                ATTGGA.CAAAGAAACGAAGCTCCTTAGCCT.TATAACCTTGA.GCAAACACCTTT.TTCACTG.AT.TGCTTCTGATTGCATATCACACAAACCCACTTGTTACTACTTTTCTTCT.T.CTGCTTCACCTGCGAATTCG.AAC.CCCAAA.ACAAAATCC.CT.AAAAACTAACCAATAT.ATAAATTGAC.AGAGATAGAAGAGGAGGGAGCGAGAGAGTTTAATACCTGCATAGTT.GAACACTCGTAA.CATTGGAGAGCGATGAAGAG.AG.T.ACTCGCCA.TTTTTTCTCCTTCTC.CTTCTTCGTCT.TCG.TCGTCTGCTCTCTAGGGATTTCGATTTTGTGTTTTCGATTTCGTTCTAGCGCCAATTTGATATACTTCAAAAAATTTGGCAATTCC.AAATTATTTTGTACC.GGGTCTG.TTTAACAGAA.GACGGTAAATAGTTT.C.GGTTAGTTTCGGTTA.AGCT.CC.CGCGTTTTTTTACAATAGCAATTAGAAT.CAAACCCTAAAAACCCAAATCAAAAAGCTTCGTTGTGGAGGTAAGTAGGAGGAAGACGATG.GCGTTAGAGAAG.CACA.TAGAGAAGGTACTCTTCAGCGAT.GAAGTA.ATTGCGCACCGGAT
JJ=   186  MV=                GTCTTC.TAGGAGATACATCAAAATCGTTTT.ATCGTTTCATT.GATTCTGAAAGC.TTACTTA.TT.TTTGTTGATACAATAGACGGATTTTTTTGTTTCCATGTTTTTATTACTT.T.TTTTATGAGACCAAATTATT.GGT.TCTAGT.ACCTCCAAA.CA.TTTTCTATTTTTAATG.AAATATTTAT.GTGTTAGCAAAAAAAAATATAAAAAAATTGGTGTTGTGTATCGTAC.CAAAAAATAATA.GAAAACAAAAGAGGGGCATG.CC.A.AGTTGACT.TTGTCAACCCCATAA.AAAAAAGTTGACTTT.TGTTTTCTTTGTTGACTATTGGGGCCATAAAAACTAGTCTTCATAGATGCAATCATGCAAATAAGTCGC.AAGTCAAAACGCGGGG.AGAAGGAAACTAGTT.GGCAGTA.TAGCATTTAG.CTAAGCTACCAACCG.C.GTTCATTTTAAATGC.AATA.TA.TAAAAAGTTTGTATATATTTAGTTTCTC.TTGATTTGTATTTAGCTACTTGAGATAAGAAGAGCCAATGGCGATGAAGACATCACATGTT.CTTCTGCTTTGT.TTGA.TGTTTGTGATTGGTTTTGTAGAA.GCTAGA.AGATCAGGTCAGTC
JJ=   187  MV=                TTGATA.GTGCTTTCTATTTCTTGGTTGATT.TCCACTTTAAA.CTCTTTTTTATC.GACGTTA.TT.ATGATCTCCTATATAATCAGACATAAGAGAAGATGTTTCTTAATGACGA.T.CAGTGCAAGATGTTTCTTAA.TGA.CGAGCA.GTGCTTCTT.GT.AATCGCCGGTATTAAT.GGATGTGTTT.CTTTGTTTTCCGATCAACCTCCAAAACCAATCTCGTGTCTCCGGTT.TTGTCATTTCGT.TTCTTCTTATTTTGTAACCG.TG.A.TATTGTTG.TGAGGCCTTGGGCCT.ATTGCCTGCCTAGTG.CTACTGATAATGATTTCTTTGTTTTATGTGATTAAAAGTAATAATCAATTTCCCATGGTAATTAATCAAGTTTAATACTAATTTAT.AATATATACAAATAA.ACGTTTT.GGTGTTTCTT.CGTCGACGTCGCTAT.C.TCCAATCTCATTACT.CCCC.TT.TCTCAATGATCATAAAACCTACTTCGAT.TCTACTCCTTATCAACTGAATCACCGAAAAACCTCACCTTTTTTCTTTTTCCGATCATGGG.GAATCTGATCAG.TTTG.ATCTTCTGCTGCGGGAGAAGGCA.GAGGAG.CAATATTCCTCCTT
JJ=   188  MV=                TGACGT.GATTGCATGACTCTCTACCTCACA.GCTTGAATTAA.TGTAAGTGGAAA.TATTCTT.AG.TCTTACTTGGTTGCATTTGTTCTCTCTCTCTCCATTGTTTTGTTGATGA.A.ATTCTTAAATCTCATGATTT.TGC.CGGGGT.TAGGGCTTTACC.TTGCACCTATCAAGAA.ATTATTAACG.TGAAACGCCTCTTCTTTGCACATATCTAAAAAGAGCAATCCAAATA.GTAAAAAGATTA.GATGAGAAATCCTAGTCCTC.AA.A.GAGAACTT.GTGCACTAAGACAAT.TTGAAAGATTCAACG.TTTTTTTTTTGTCAAACGTTAAATAAATGAATTTTGAGAAGAATGATAATTATCCATATGGGGGAGAGAAATAAGAAAATTTGAGT.GGACAGTAGTTTTGG.TCCCAAG.AGAAACTTGG.CTTCTATACATAAGT.C.CAAAAGAGGTACACG.AAAT.TC.TGGCTTACTAGAGGTATTTTGTGGTTCG.TTCACTCTATTTCCATATGACTCAGATCATCTAAGTTCAAAAAGAAGACCACAAATTCTTA.GAAACTCTTTAC.TAGA.AAATCTTGACGAAACTTGAAGAA.TACAAG.CATGGAATCAAAGA
JJ=   189  MV=                AGAAGA.GGCCATCTATGCACCTGCTCAGGT.TGCTGCCCCGG.CTGCTCTCGTAG.CAGATGC.AC.CACTCACAGCCGTAGATTACCCTGCGATGATCCCAGTCGCCTAAAAGAA.T.CCTTTGTACTAGTCGATGTG.ATT.TTGTTT.TCAACTGTT.CT.TGCTCTTTTGACAGAT.TATAGCTTCT.CGTATCTTCGAATCAGACACGTTTCCTCTGTTCTTATTCGAAAATT.ATCTCAAGTTTC.CATTGTTGAAAAAGCCCTTT.TT.A.GTTTCATA.AATCATTCTCTCTTT.GGCAAATTATTCTGA.ATTAATTCGTAATATTACAAGACCAGTTTGTCCAAATTTTGGTACATCCATCGAATTAACTAATCGTAATTACTAATTACTAATTA.CTCTCATCACATGAA.ATATGAA.AACACAAGTA.TTTGCGTTTAGTTAT.A.TCCACGTGTTTGAAT.ACTA.AC.CGTCTGTTGTTATAAAACTCCGACGATT.TTCCCGCTCCGTCGACACAAACCTCCTCCGTCTTTCGTAAAAGGTTCTCGAGATCTAAGTC.TCACTTCTAAAG.CTCT.GACAATGGCGGACGAAATCGGAT.TCTTCC.AACTCAACACCCAA
JJ=   190  MV=                CTCTTT.TATGGATGGTGTTAAATTGTCCCC.ACTTACCTAGT.TGTTATGAGATC.GACTGCA.TT.AACTGCTTGTTTTATTATATTTCTCCATAATGCAATATATACCATACTA.T.AAAAATATATCCTTATGTTT.TCC.ATAATC.TATGCAATT.CA.TATTATTATACATTTC.TTATGATTCA.TTGCATTATTTCAAAAGTACTTGAGTTTGTGAGCACTGAACAAGTA.TCAGTGTATTAT.GAATTTTTATTAGGAGCTAA.TA.A.ACGTCATT.AAAGAGGAAACAATA.TTAAGTTTTCTGTGG.TCTGACATAAATAAAGACTAGTATTAAATCTTGATTTGTATAGAATGATTAATACTCGGGATACTAGTGTATCTGGTCTGAAGTCC.CGGGAAAAATGTCGG.TTTCACT.TTCCTGATTT.TCTCGCTCATTTTCC.C.GGAAAGTTATGAAGA.AAAA.AA.CATCTTCTTTTTAACAATTTTTGGAGTC.TTATAAACGACAAGCCAAAAAGACTGGAGCTTTTCGAGATATGCTCTTGAGACGTCTCAAA.GGAAGATACTTT.GATG.GGATGTCTTCTTAATTTTATTAT.AATTAT.TCACTCATACTGAC
JJ=   191  MV=                ATAACT.CTAGGGGCTTGGAGATACACAGTG.TGCGAGAAACA.ATATAATTATAA.GTTAAAA.AA.GTCATCAAACTGAAAAAGAAGGCGTTTTCATATTCATTACCTAAGAGTG.A.AGAACAAGCAACCAAGGATC.CAG.CTTGTT.CTAATCTTC.TT.TATACTACAAAACAAA.AACTAAAAGC.TGCCATTAAGGGATCAAATCAATATAACAAGACAAATAATTTCATA.ATCAGAAACGCT.TTAAAACCAAATCTCACGAC.AC.A.TGTACGGC.ATTAGAATAGAGATG.TTACACGAGTTTGAA.AGATGAGCAGAAGATGGACATAGTAATTCAAGGGTCTCTTGACACGAACCATAACTGCCCAAGCCAAAAGCTGGCCTAAGACTAAA.GAGTCTTTGAACCTA.CCGTAAA.TTCTGTAGAA.ACCAACATTCACAAC.A.AGTTTCAGCAAGCTA.ATCT.CA.CAACTTCGAGTATTATATAACCTCAAAA.ACGAGTGTGTATCTTTAGTTCTCAGTAAATCACTTACAAGATGAGAGTCCCACTAATAGAT.TTCTTGAGATTC.TTAG.TACTCATTCTTTCTCTTAGTGGT.GCTTCA.GTTGCTGCAGAATT
JJ=   192  MV=                TCTTCA.AACAATCTCATAGCCTCGTATCAT.TAATTCATCAT.AAATAGCCATTT.TTCATTA.TC.ATTTCTCATCAAAATACATCATTACACAACAATGGCTAGAGCAGAACAG.A.GCTCAACCCATGTTACATGG.GGT.CTTTAG.TTTTTCTCA.AA.CAATGAAACATGAGTC.GATCCCATGT.AGTTGGGGCTTAACCCTTAATCGAGGCCCATTATTTTGAGTAACCT.AAGAAAAACATC.AAAAGGCCTTACTGTGTACG.AA.C.GTCATTAC.TCATTATTATCATTC.ATTCATTCATTATGA.ATTTTTCTCAACCATAAATTCAGATCTCCAAGAAAATATCTTTGGGTCTGTGGCTCATAATCAGAGGTGGCTAAGACATTCAGACA.GGGGTTTCAAAGGAC.AAAGTTA.AACAATTCAC.GTAAAAGTATCTTTG.G.CCACCCTCACGACTA.GTCT.TC.CACCTCTTGGCCTTAAATATGTGACCTT.CATTGAAGAAAATAGTATCCAGAAATGGCTAAAGCAGAAGAAAACTTGAGAGACAAATGTA.GATGGAGCCTTG.GAGG.CATGACCGCTCTCGTTACCGGTG.GCTCCA.AAGGCCTCGGGGAT
JJ=   193  MV=                CTTCTA.TATCAAACCCATAGTTTTGAGGAA.TCTGCGGGTAA.GATACAACTATC.TTGTTTC.AT.CTTTAAGTACCAAGTTTATTGAGAAAAACACTCATGGT.TAAGATTTGA.T.TTGCAGGAGATAACTTGAGT.AGA.AAGCAA.GCCAAGAGC.AA.TTTATATAGAAAAAAA.TCAGTTGCTT.ATTTGAGCTGAAGAAGAAAGGTGGCTATGATTTATTAGAGAGAAGT.CGGATTTGTGTA.TAAAAGTTTTGTATTTTCTG.TT.A.AAGAAACA.ATATGTATATATACG.AGGAAATATGA.ATT.TCCAATGCACATTCTGTTGAAGAAAAAAGTGAAATTATATATTTTCTTAAGAATTTTAACATTTGACTAAGAATTACATGTTAGTC.GACACGTAACTCACA.GTAAAGA.ACAACGTGGG.AACGTTCTGACGTTG.T.CATGTGTTAGACCAA.AAAA.AC.AAGTCTTTTATAAATTGGGTGTTAAAAA.AGAGCAGTATTTTTCTTCAAGTTAGGAGAATTTTGCAACGATGGGACAAGGTAAAGA.AGT.TAAGACGAG......................................................
