# Supplementary material for: Multiple Alignment of Promoter Sequences from the Arabidopsis thaliana L. Genome
Source: Genes (Basel). 2021 Jan 21;12(2):135. doi: 10.3390/genes12020135 (PMC7909805; doi:10.3390/genes12020135)
Supplement: Supplementary file 1 [file genes-12-00135-s001.zip › Multi7.txt]

JJ=     1  MV=                AAATATTCAACCTTTAA.GTCCATT.AAGATG.CAAACAAAAATAAGTA.TCCGATTTTTTTTTTTT.TTTCGTA.ATTT.ATGTCTCTA.T.CTTAT.AAACAGT.A.AC.TTCACCTCTAAATTTTT.TTTTATTAAAGAAAAAAATACAACAACGTGAGCACCACCTAGA.TGTATCTATCTCATCAAATTATATT.AACCA.CAAACGAGAATAAATT.GAGGTACGAAAACTAAATAATAAAAGTT.GGAAGT.CGTA.GTTA.ATAGCGAGTCT.TTT.CTCACGACTAGAAA.A.CT.TTTAA.TCT.TGGGTA.AACCAAACCAA.ATCTTGGTAAGAAAC.ATACTAG.AAGA.AACATACAT.AAAAAG.ATATAATAATCAATACAAACAAACAAGTAGCCAAAGTTTACCACTTTTTAAGTAGGTTTACT.CT.CCTTCCTTCATT.T.GACTTTTCTCTATCCTTCTTTA.A.TACACACAAATCATATATATACAAGTA.CTCATGTACC.CTG.CC.TTTTCCCC.TA.ATCAT.C.ACA.TAATCATTGTTCTTCACTAAATTCATC.ATCACGCACA.CACATACAC.ATATACTATTCATCTCATTAAGTGGATTCTATGGATAAT.AGATCGCCAA
JJ=     2  MV=                ATTTAATTTGCCAAAGA.AAAACTT.GGTTTT.GGTGAAATTGTGATAC.TCAAAAGATTCAAGTAT.ATCAAAA.TGAA.ACCTCTTTT.T.CCAAT.GCTATAT.A.TT.CTCTTTGTGTTATGAAA.TGCATTATTTTTGTATCGACCCTTCAAATGATAATGACATTTG.CATATCTTTCTTCGGTAGAGTTTGA.CATAT.TTGCATTTAGGAGAGA.CGACAATTAGAAGATTGAATTGTCAAGA.ATATGA.TTGA.CTCA.CCACGTAGATT.ACA.CTGAAGCCACAAGC.A.CA.CTTTG.TGG.TGGTCG.TCATTCTAATT.CTTATTATGATCGTT.TCACAAA.TATT.CATGGACTC.GAATAA.ATCCACAATTGTATACTAAGCATTATTCTAGGAAGGATACAAATTGATGCAAAAAATATTTA.GA.TAAGAGAATGCT.C.TTAGACCACACAAAATGCTACC.C.ATCATTTTCTTGTTTTCTTCATATAGT.AAACACAAAA.ACA.TA.TACAAAGA.AA.ACTGA.A.CAA.AATTTGAAGAGTTATTAAAATGGGGTG.TACATCTTCC.AAGCAAGCA.AAAGCTAACGTCGTCGCCGACGTTTACAAACCACCGCCG.TCTAGTTTCG
JJ=     3  MV=                CAATCCATTTTATAATC.CACATTC.GTGTAC.TGTTTCAACAGTGATA.CTAACACATGTAGCTCG.AGAGTTC.ATAT.CCCAATATT.G.TCATT.AATGGTT.T.AT.TCAGGAGTTACAATGAT.TTTTGGCTTTATATAATTTTTCAAAAGCAACTTTTTGGATGAC.TTAAACATATTTTGTTGAAATTTAA.ACTTT.GGATATGTGATATTAT.TTGACCATTAGAAGTGTTAATATTTTTT.CCAATT.TGAT.TTCT.ACAAGAAGTGG.ATA.CACAGAGATTAGAA.A.AC.TATAG.ATG.CATTAT.TATGGATCAAA.GAACATTCTTTTGCT.AATTCTG.ACCT.TCTCTACCA.AACCAA.CAAAAGTCAAATCAATGCTGTACTGTCACCCAATATATGTAAATTCTTTTTCAAAAACTTA..TC.AAT.CATCAAAT.T.TGAATTAATCATCGTTATAAAA.T.AGTAATTAAAAAATTGAACACAC.TAT.AAACAAAGAC.TGA.CT.CTCTTCA..AG.AATAA.C.CAT.TCTCATCTACAATTATTTTCCAACATC.AACATATAAC.TTTTCAAAG.GAAGTGGTTACACCCCCATTGTGTATACATATGTAACCT.TGTACTCCCA
JJ=     4  MV=                TTTCATAATTTATGATA.TATGTCT.TGATAT.ATTAATAGACACACAA.AATATAAAGTATTCCAT.TTTGTAT.AGAT.TTTATCTCT.T.AATTG.CATATTT.T.CT.TTTATTTTTTGTTTTAA.TTAATTGAGTAAAATAAAAGCATAAATTAATTGGAAAAAATAC.TCATAAGTAATATTAATGACAAAAT.CTATA.AATATTTTATAAATGT.TAGGTGTTTAAATAAATGGATTGAGGAA.CTTTGT.GACA.TTTT.CGTTAATCATA.CAT.GGAGATAAGGTTAT.T.TT.TTAAA.AGT.GGTTAT.CAATTAATATA.TAGGGGATACTATGT.TCAAAAA.AATA.GTTAAATTA.AAACTT.TTAAAGTTTTTAGTATTTAAAAACATATAGAAGTTTGCAATTTTTAAAAGTAAAGCACTTTC.AT.AATATTATTTTA.A.AATTTTAGTGTTTTTTAATTCA.A.TTTTAGTTAATTTCTGTATTAAAGCCT.CTGTTGATTC.ATA.AT.TGTGTGAT.AC.AGTAT.A.GGG.ATTTTATGTTTCTAGGGTTATCACTTA.CAAAGCAGCT.ATGGAAGAT.TCACAACTTTCTCCCTCACGTAACCTAGATCAAGCCGGA.AACTCCTCAA
JJ=     5  MV=                CAAAAAAAATCAACACA.GCTTTTA.TGCATA.GAGTGAATAGAAATGG.ACCAACGAGATCCACAA.AGCCTGC.GTTA.GTGATCCTC.T.AGTAT.AACCCTA.A.GA.AGCAAAAAAAAAATCTT.GGCGAAATGATCTCATTATCATCTCTCTGAAATCATCTTCAAG.AAAGTCAAAATCAAACACTTTGGAT.TGATT.CAAATTCCAAGCCTAG.AGGTATCGTTCCGATGCTGCTGGAGAAA.CACCAT.CAAG.ATCC.CCAAAGATCAA.ACT.CCAAGACTTTGCTT.G.AG.GTTTA.AGA.AAAAAA.AACGACAAAAT.AGTAGCGGATCATAA.ATGGGCT.GATT.ATGATATAT.ACACAA.CACAAATCAAGTTTATCATTTATTCGCAGTAACAGTTCCAAAAACTGAATAGATCAATGTCA.CT.TTCGGAGAGGAG.C.TAAAAATTAGTGGGTTTTGTTT.T.TCTTTGGGGCCCATTCGTAAAAGGTAT.ATACTAAATT.CTT.TA.TTATTAGG.GT.TGAGT.C.CGT.GTGCAACCGAAACAGCCCTAGGGATTC.CCTTCTACTT.GAAACCCGA.ATCCGATCTCGATGGACGACAAGACGGCGGGTGGTAAGA.TTGTCATGAA
JJ=     6  MV=                TAAGATCTTCTAACTAA.AGTTTGT.TTCTGA.TAAGGTATAGGATGTA.TATTCTTTGAATTGTGA.CAATTGG.TCGA.ATGTATTTT.T.ACCTT.AAACTGA.T.AT.AAGATTCTGCTAATCTA.GACTCAAGTCATCAAGTAGTCAAAGCTGAGAAATGATGCTCTT.TTTGTTTTCAAAAGCAATGTTACCT.TTAAG.AAATCATTAAACTTGA.TCAACTATTTGCGTCACAAACAATTTTT.GTTTTT.AATA.TTAT.CCACGGATGAT.TAA.AGTAATGTTGTTCA.G.AA.ACTTG.GTG.CCTTCG.TGTCTCGTACC.ATCACTTGTGTCAAA.CCGGCGT.CAAA.CGCCCACTC.TCGCTG.ACCTCAGCCCCCAACAAATACACACATACGGAAATGAACATGTAATATCAAACCATATAATA.TT.CAGTAAAAAATC.A.GTATCGATAATATAGTAAAATA.A.TAACCTTCACGCATTCCTTCTTCTTCT.ATAAATACAC.ACA.TT.TGCCTCCA.CT.TACTC.T.CGT.TCAAACAATTCTTCGTCCTATTAAATA.CAAAAAATAA.AAATCCTTA.AAAATATATCCTTATCTTCAACCAAGAATGGGAGAGGTC.CAAGAAGGTC
JJ=     7  MV=                CCAAAAACTGTTTATTA.TTGCACT.GTCTGA.ACACTTAAAGATGAAC.AACTGACCATAATTTCA.CTTTCAC.ATAT.ATCTGCAGA.A.CCTCA.TTGACCT.G.AC.AGGTTCTGAGAGCTCAA.AGGCTGAAACCAGTGGTTTAAGGCGCAAGGAAAGGTCTTATAT.AAATAAAGCTTTGCTGACTTTAGGG.ACTGT.GAGTTCTTGGTTATCA.TTGTTTTCCCCCAAGCGACAATAGTTTT.TCGAAT.TTAA.GAAC.CTTTTTTGCAA.GTT.GGATCGTTCTTTTG.C.AA.ATTTG.TAG.GTACTT.GTTATAGTATT.TGATACTCTTATTTA.CTTTCTG.TTGG.TGACATGCA.TAGTGC.TGATTTCACTGTCTCTTATATTTTTATGATCCAAACATGAAACACATACATAATCCATCCTC.AA.CCAATGGAAGAG.T.CTATCAATCAAAATCCTGAAGC.T.ATGGAAGCACTTATCTCCAATCTCTTT.GGAAACATCT.CGT.CC.TTGAAATC.TG.CTTAT.A.TCG.AGCTTCAAAGTGCTCATACTCCTTACG.ATCCCGAGAA.GATTCAGGC.AGCGGACAAAGTTGTCATTTCTGAACTCAAGAATCTTTC.CGAAATGAAG
JJ=     8  MV=                CATTGAGGGAAGCTCCA.TACAACA.AGCAGG.TGGTACCAAACCACGA.CTTTCCGGCAA.GAATG.GCGTAGA.CGTT.AGCAATGGA.G.AGCGG.CCATAAG.A.AC.AGAAGCTCATGCCAAAC.GAGTCCAACTAGGAAATGCGGCTTCTCCATGAGCAAGTAATCT.CCAAAATCGGCAATGTACTTGCTTT.TCAGA.TCGGTGAGAAACGCTG.GATATATTCCTGAAGGAAGTGAGGTTTG.CCCGTC.GATG.AGCG.GCGCAATTATC.GCC.ATTGAAACAAAGTA.T.AC.GAAGA.GAG.CTACGT.CGATTAGCTTC.CCTAAAGCTCCCATC.TTTTCTT.TCTT.CCTTCTCCG.ATTGAT.GTTTTGCTTCAAATCTGAGTTCTGAGAGTCGTTGACTGGAAAAACCTAGAAGAAGAAGAAGA.TC.AAATTATTGGTT.T.ATTCAAACCGAAATAACAAACC.G.GAAAGAATACGCCGGTTCAATCAAGTG.GTTAAGTTAA.GGT.GT.GATTTCAA.TT.TTTCA.A.CTG.CGTTTGAGATTTCACCAGGAGCAAGAG.AAAGATGAGC.GAGACGAGA.CCAGTGCCGAGGAGAGAGAGTCCATGGGGTTTACCGGAA.GGTCACCGTG
JJ=     9  MV=                AGCCCGAGTATGTTTTA.AAATAAC.TTGTTC.AAACTACTATTCCAAA.TGCTCAGAATAAGAGAT.ATGTGCA.CGTA.TGTAGGATA.A.CATAG.TTTAAAC.A.TA.GAATGTCCAATCTGAAA.ACATTTGACCCTGACTAGTTAAAACCTCATTTAACCATATGCT.TTGTCATAATATCAACTTAGTGTTA.GTGCA.GATTAATTACTACATC.TTGACACAAACATTGGTGTATCTACTAT.CTAGTG.AAAA.CAAA.TCAGTCAAAGC.TGA.AACATTCTGTCTCG.T.CA.TCAGC.AAG.AAAGTA.ACAAGCAAAGT.TGCAAAAAAATAAAA.GCACAGA.GAAT.TGTACCCAT.GACTTG.TTGTCTTGAGGATAAGACTACCAAAGTAATTGACCCACAAAACTGTAAGAAACATCTAAATG.AT.GACAGAGGCACA.T.TGATCTATTACCAATCCAAAAG.G.AAAGAATCTTTCTTGGCTTTTCTTTTA.TAGTGTCTTC.CAA.AT.GTCAACTC.AG.GGTTT.T.CTG.AAGTCAGAAAACACAATTCTCATGGTT.AAGAAAAAAA.GGTGCAGAA.CAATCTGAGATTTACAAGCTAAGGTTGGAGAGAAGATCA.TCGTTGTTCC
JJ=    10  MV=                TGATGAACCAAGCTTTT.CTACTGG.TATTTT.CTCTGAGTTATCTTTT.CCCCCAAGTTACAAGTT.GTACAAC.TAGA.AATCATCAC.T.CATTC.ACTTTTA.A.AG.TTCTTCGGTTCTACCAC.TAAAGCTAATCATGTTATCTTACAAATACACCACTTAAAGTTA.AGGAACTAAATCTATTGATAAGAGA.TCCAT.TAATTAATGGAAGATT.AATTCTTGATGATATCTTAATTTTAGGA.CAAGGA.GGAT.TCTA.AGGCCAAAACT.TAT.CGGTTTTGTTGTGT.T.GC.TGGCA.GAT.AAAGTG.AGTGACTCAAA.AAAACTTATCCAAAT.CCTTTGG.TATT.GATTATCGG.TTTATC.CGGTTTTTAAACTAAATGCACATAACCAGTTATCTTGAAATGAAAGATGGAAAGCCCTAGAC.TA.TATTGAGAGCCA.C.TTGCCGATTTTCTTCAGTGATC.A.AAAATGACGTTACCGGAGCTTCCAAAG.GATTTAGTAG.AAG.AG.ATACTCAG.TT.TTGTT.C.CGG.CCACATCTCTGAAGCGATTACGATCCA.CTTGCAAAGG.ATGGAATCG.TTTATTCAAAGATGACAAGAGATTCACAAGAATACACAC.TGAAAAAGCC
JJ=    11  MV=                GCAAATGCAATTTTTTA.GGAATCT.TTTGAC.CATTAGTTTTTTAAAC.GAGTTTAGGACTTTGAT.CACTAAG.GTAA.ATCGTTTAA.A.CAATT.TGGGATC.A.CT.TAATTATTGACATGATT.GTATGTTTTGATTGGGCATGTCAAACAGATCTCAATATTTATG.TAATTACAAATTATTGCATATTTCA.ATACA.TCAATGTCATGGTCTT.CACAACGTGCCTGACAAATCCTAGTTGT.TTGGAT.TCCA.AATT.GTTAATAATTC.ACA.AGAGCTCTCCCATA.G.GA.AGTTT.CTT.CGATAA.TTCTGAATATT.ATATAATACAAAATC.ACAATTT.GGAG.TTTAAAGAC.TTTTCT.TCTATTAAACAAAATAGAGTCACGTTTGGAGTTCGTTGATAGTCACAACTTAACAATGACAC.AT.TAGAATATTCAA.A.GTTTTATCTTATTGATCAGTGA.T.TGACATTAAAAGTTGTAATCAAGTTAT.ATAAGCGTTG.TAA.AC.TCTTTTTG.AA.TCATC.T.TCA.CAAACTAAAAGTCAACATGTATCATAT.ATTTCAGATC.TCCGGCGAA.GTTATCAAGGGTTTGGGATTGAAGACGAAAATTCTGATA.ACCATCGTCT
JJ=    12  MV=                TTAGTGATGAGCTAAAA.GTTAAAC.ATCAGC.TTTGCTCCACTTGTCA.TCTTTATTGAAAGGTAC.AAAGCAC.ACGA.ATCTTTTCA.T.CGAGA.TTAAACA.A.AT.TTTACAACAGATTAGAT.GCTTTAATTTTGTTCCTTAATCCCATGCATGTGCATACTAAAT.CACTAAATGAAAAAAAAAAAAAAAA.GTAAT.TTTCATATCTTATGAG.TTATGGATGATGATATTTGCAAGGCCAC.ATGCGT.CAAT.ACAT.TGGAAATAGAA.GGA.GTTAGACATGTAAA.T.TT.GAATT.TTT.TGGTAT.TTAGACATGTG.TGGATGCAAAAAAGC.TTGCATG.GTTT.ACAACTTCA.AAGCCT.AAACCCTACTGCATATATAGATATGTCTCCCATTATTTTCCATATATTAAAAATTATTTATG.TC.AATGTCTCTTAA.T.AATTTATACTTGTAATTTGCAA.G.ACGTCGTGTGTTCCTTTTTCCATCTTT.CATAAATACT.AAT.AT.TCTCTTGT.TG.ATTAG.A.GCA.TCATCAATCGGCATTTAGTACTTTGTT.AGTTAAATGA.TGCAGTCGA.GAGAGGAGATCAGAGATGATTCATCATCAGGTCTCGTCC.TCACCACTGA
JJ=    13  MV=                CCCTATTAACTCCCAAC.TCATTCA.TTACTC.ACTTTTGGGATATTGA.AGAAGTTAGGTATTTAC.TATTCCG.AAGA.TGAAATGAA.G.ATAAT.TAATCGT.T.TC.AATCTAAATTACACATT.AGATTTCTTTTAGCGTAGGGACTCCTCTTCCTTTAGAGCTTCG.GCCACTAGCAGTTAAAACTTTAATG.GTTCA.GATTTTTCAGTCCACT.TTACCAAACATGGTGAAATAAGGGAACT.ATTATC.GTTT.TGCT.CTTTTAAGAAG.AAA.TCTATTTGACGGAA.A.AT.AAGAA.GAA.ATCTTA.TTTTTGATATA.TCGGTTTGACCAACT.GAACCGA.TATA.AACCAATCT.TACTAG.CATTCTTCGTTACAACACGTTTCTTTGGTCAGTGCCGACGCAGGCCCGTTAATCCGTTTAAC.TG.GGCCTGAGACAG.T.TACAGCCCAATTAACCAGAACA.G.ACCTTTGAGCCGCCTATTTTTCTATAA.ATAGAGGCTT.AGG.GC.ATGGATCG.TG.TTTCT.T.TTG.CTCATTCATCTCTCCTCGTGAAGAGAC.GAGAGAATTC.CAGATCTGG.TCGTGTCAAAACCCAGAGAGGGAAAAAAAAAACGGAAAA.AAGTTTAGCT
JJ=    14  MV=                CAAGTACTAATGTGTTA.CAATAAT.TAGACG.AAGAATAAACTAATGC.CACACACACACACGCAC.AAATTCC.ACTT.GTGATGACT.G.ATGAA.CTTAATT.A.TT.ATTATTAAACCCTAAGG.TTTGATAAAACGGTATAGGGCCGGCTCTTTTCTTTTCTCCACG.GTGTTGTGTTTTTTGAACTCACAAA.GGAGA.TTTTGTACTTTAACTT.CAAAAAGAAAATTGGTTAATTTGAAAAC.AAACAA.ACAA.ATAG.TTATAGCTTTT.ACG.CGTCACGTAATGTC.T.AA.ATTTT.GTT.GCCAAG.ACACGTCACTT.GACTTTCTCTAGAGT.TCACCTT.TGAT.ACATCATTT.GACTGT.CTCTGGTTTTCTCCTATATACGTCACTTCATCTAACCAAGAAGCTGAGAAAACTATTCATTG.AC.CACGTTCTCAAT.A.TGTTTCACGTGTGTTAAATCAA.C.AAAACCACACGTGATTAAATCATAATA.GGTATATAGA.CAC.AC.CACACAAA.AG.ACAAC.A.TCA.AAAATCACACAAATCAAGATTGTCAAA.CACACTAAGA.GAGAAAGAT.GGATAACTTTTTTCTAGGTTTGAGTTGTCAAGAAGAAAA.CAACTTCTGG
JJ=    15  MV=                GATCTCTTCAAATCCAC.GGAATGA.GAAGCT.TGATTAATGAGATGCT.CCCAACCATACCCAAAT.ATTAATC.AGAC.ATTCATTAT.T.GTCTC.TAGAGGT.T.AA.TGTCTTTGAGTGTTTTT.AGGTGTTCCTAGAACACAATTTATGGGAAGATCCAGCTGCATC.TCCATCTCCTAATTTGGAGTGAAAG.AGCCT.AGTCTTTCACACCAAT.TTTGAGTTTCAAATATATGTGCATAAAT.GAATGA.AGAT.GCAA.GGTTTGGATTT.CGT.TTTTATGACTCTTG.T.CT.AATCT.TAC.GTTTGA.GGTAGGTGAGC.AAAGATGCTATCACA.GCAAAAA.ATGC.TAAATTACTAGATTCA.AATTACGAATCTACCCTCTGCATAGCTCCGAGAGTGATGTGATTCCCCTTGAAAGCATCAAA.GG.GTTAGTAACCTT.T.TCTAGAGAGTGCCCTTTCGTCG.T.CAGAAAAACGTAAGCAAAAATGCTACA.AATTAAAAAG.TGT.CT.CCAACATG.TGCATATT.C.ACA.CACAAGTTGGTGTCAACGCTCAGACAA.GAAAGGCGTG.TGTTCATTG.TTGAATCTTCCCATTTCCTCATCCAAATTCCGACATAAC.TATCCTAGCC
JJ=    16  MV=                GCCTGACCAAACATGAA.GTCTTTT.TTTGGG.TCATATTTGTAATCAC.TTAGCTATCAGGCAATA.ATATAGA.GTTA.TAATAGACA.A.GGATT.CAATTCA.G.AT.GGAGCAAAAATATATAG.GTTTAACAAGTCCATCACGTATATGCGGGTGGTTAGTAAATGC.ACCACGAAGTTAAGAAAACAAGTTG.GTAGT.TTCGTTTTGTTATTGC.GACACAAAGGTTTGGTGAAATTAATGAT.TTTGAA.GGAC.AATC.AATAGTGATTA.TTG.ACGCACCTACAAGA.T.GT.TGGTC.TAT.TATCAA.ACATAATAAAT.TTCATAACAGAGTAC.AAAGAAG.TTGT.ACAAATTGG.TCAGCT.ATATTAAGAGGCAGAAAAAAAAAAAAAGTGAACTACATTTGTTCAAGTTCAATAATTTATGT.AG.AGTTGTTACTAT.T.GGTTATATAACACTAATCAGGA.G.TGAAATTTCATCCACAAAAATTCCTTA.TAAATTCACG.ACC.AA.ACACACAC.AT.TTCTT.T.AAT.TCCATAAAAACAAAAACAAAAATATAA.TGTGGACTTC.TAAAACCAT.AAGCTTCACTCTCTTCATCACAACAACACTTCTCGGGTC.CTGCAACGCA
JJ=    17  MV=                TCTTAACATATAATTTC.GATGTCA.GACCGT.ATTAAAAAAGTTTTTT.TTGTGGATTAGATTCAC.GATGCAT.TTTA.ATCAGTGGA.G.TTTAA.TGAAAGA.A.TT.AGATTCTTAATAATTTT.GGGTACATATGCAATTTCAGATTTTCTTTGTCATAAAAGGAAA.ATTTCATTTCTTTTTGCTTGTTTTG.TGCAT.TGCGATGTTTGTCTAA.TTCAGATAAGCACATAGCGTTTTCCTAT.TTTCAG.CTAC.TAAA.GTACCCAAAAA.ACA.TAAAGACTTTGAGA.T.TC.TTCTC.TAC.ATAGTG.GGTGAAAAAAA.GACTACATCATAAAA.AAAACTA.CACG.ATATGAAGT.CATTTA.TATGTGTTATATAACTTCCTTTGTGTGTGGTTAGGTCATATAAAGACCTGTTGCAAAGGCTA.AC.ATCTGATCAGAG.C.GACGTGGTTTAGAATCTCCGAG.T.GATTTGAGGGGATATGGAGGAAGAAAG.AGTGGAAGGC.TCG.AA.AAGGCCAT.TT.CAAGG.T.ATC.ATAAGAGATGTCAAAGGAAGAGCCTTG.TGTTACAAGC.AAGACTGGA.TCGCTGGTCTACGTTCTGGTTTCGGGTACTTATAATTAG.ATTCTTCTTG
JJ=    18  MV=                AGAGGTAGTTGTGATGC.AGCCAAA.TTAGAG.CTCTTGCATGTGACTC.CATGTGTTTTTTCTTCC.CTCACCC.ATTA.TTATTCCCA.A.ATTCT.TCTTTTC.T.TA.TTTTTCTCTCTTTATTT.ATGTATATATATATATATATATATATATATACACACTCTCTTT.TTGTTTTCGTGTATTTTCTAAAAAT.AAATG.TATTATACAAAAAAAC.ATATATTAGTTGATGATATTCAAATTCC.GTTGTT.TTTA.AAAT.ATTTGTCTAAA.AAA.GAAAACTACTAACT.A.CG.ACTTT.CAA.ATAGTC.TTGTGTTTTGT.ACGTGAACGAAAAAT.AATAACA.CTCC.CAAACATAT.TACCTC.ATATATGTATACAAAGAAAATTAAGTTCTACAACTTTACTTTATACATCATCAACGCTTGTT.AT.ATACAAACAAAC.G.TAGGACACCGCTCTTCTCTTTC.T.TTGTCTCTCTCATATTCTAAGTTTGCT.ATATATGTAA.CTT.TC.TCCCTTGT.AG.ACTTT.C.ATT.TGCAGCAAAAATAGTTTCTCATATGGA.GAGGCAAATC.ATAAACAGG.AAGAAACGAGTGTTTTCTCTTGAACCAAACAAGAACCCT.AGTGCAGTTT
JJ=    19  MV=                TCACTTTGGCATATGAA.TCATGAA.TCACTC.TACTATATTTCTTTTT.GTATTGAAATATGTTAA.TCTACTG.ATGA.TTTATCTAC.T.AACTC.ATGTCAT.T.AT.GTTGGTCGTTTAAACCC.ATCTTTTTTTTTTGTTAAAAGGGTCGTTTAAAATCTTGCTAAA.ACACCATGATTTGCCTATTAATGAT.TTCAT.TTAGCCACTAAAACAT.AGAAGTTTATGTGCAAATACGTCACGAG.GTAGTT.CACT.AAAG.TGGTAATAGAT.GAA.ATAGATTGAATTAC.T.TT.TATAA.TGT.TTAATT.ACTTAGCTTTT.TCATATTTGTATATT.AGGCAAA.CAAA.AAAAATGGA.TATATG.GTGGTGAGTGATGCTCTTTCGACTATTCTTTGACTATACACTTTTAGTCCACGAATGATAAA.TC.CACACGTTGCAA.A.TCCCATAGCCTCCCTCTCTATC.T.CTCACTTTCTATCAAATTTAGCTCTTT.AAATGTTCCT.CAC.AT.TCTTTGCT.TC.TTTGT.T.ACT.TCTTACACATTTTCTCACTCTCACAAA.TCTCACACAC.ACAGAGTAA.ACTAACTCTAAAAGCTATGAACAAACAAAGTTTGAAGAG.ACTTCAGTTC
JJ=    20  MV=                CGGATTGTCCAATAGAA.TTTGTAA.AATTAT.ATCTATATTTTTTTTT.ACTAACTCTCATTAAAT.TCACAAA.CTAT.AAGAAATTC.A.CATAT.ACATGAC.T.AT.AATTTTCTCATAAAACT.TTCAAATCATAACATTAATTTGTTGAATATTAACATATATATG.ACTAAACACTGTATTGAATTCAGCT.GTGAT.GCATTCGTTAATTATT.ATCTTTTCATCAGAAAAAATAAACTTCA.GGTAGG.TTGA.CGAA.GTTTTCATTTA.TTC.TATTAAAAAAACCC.G.GG.AAGTG.ACT.GTACTA.CAAATCAATAT.CGAGTTTCTTGCTTC.AAGTATT.CAAA.CCTGTTAGG.AGATCT.AAATCTAAATCTTTAACGGGACTACATCGATCGGAAACTTCTCGCCAGTTGTGTACATGTGC.TG.TGTATGCCTCTA.C.TCTCTAGTATCTATATGAAGTA.T.AAAAAATTGTAGCCCGATATCTCCTAT.AAATACACCC.AAG.TC.ACATCAAC.CC.AAAGT.C.ACA.CACACAAAGAAAAACAAAAGAACAAAG.ATGGGAATCA.TTGGTAAGA.GTGTTTCTCTAACTCTCTTTGCACTTTTGTGCTTCACTT.CCTCTGTTTT
JJ=    21  MV=                CACAAATTGTTTTCTCT.GTTGGAA.TTTGGA.AATAATTTGTTTATAA.TTGGAGTTAAGAACAGT.TCAAGTA.TTTA.ATAAAGCTA.G.TAAAC.ATACTTT.T.AT.AACTAAAGATTTTGTCT.TCAGGATAGTGGGGTGTGTTGTTGATGATATGGGATGGGAGTA.GTGGAGAATATTCTGGAACCAGGGA.ATGAT.AGACAAGTCTCATATT.ATAGCCACCGTTTAGTTTACTATTTTAG.GACTTG.GTTT.GTTT.AAAATATTTGA.TGG.GTTAGAATATGCAA.T.TG.TTTTC.TGA.TAATAA.TAATACCATTA.CATTTCCTAAGTCAA.CTTTGAA.ATGC.TCAGACATA.AATTGT.TTTCATTGCTCTGGACGAATTCAATGGGTGGAAATGTATTGAAATTATGATTGACTTGGCAA.TG.AAAAAGATTGGA.C.TTTATATTATATACTGAGAAGT.T.TTGACCTGACTGTGTTTTGCAGCTGGA.TACATTATTA.TCC.AC.CATTGGTG.CA.GAAAA.C.AAG.ATTCGTTCAGAATAGTCAGATTCTCTG.TTTTGTCAGA.AATGGCTCA.AGGATTGCATCTGATCTGGGTGATCTTCTGTCTTCATCT.GATTTGCATC
JJ=    22  MV=                TCATATCTACTATAGTT.TGTTTAG.CAAAAA.ATCTACTATAGTTTGA.TAGTCTAATTTGGAAGA.TAAATTA.AGTA.AATTACTAT.A.GTCCA.AAATATG.T.TT.CCTCTTATTTATCAATT.TGCACTATAGTCATTCACTTAGAATTAAGGAATTAACTTCTCT.TCCAAATCAGAAATTATAATTCGAA.CATAA.TTAATAGTCGGTAGAG.TATTCATTAAAGTTTTCGTGTCCCTAGG.AGTTTA.TTTT.TATT.CTGGTGATTTG.ACC.ACTACAATATTTGC.A.TA.AGAAT.AAC.AACTTT.TTAGATTTGGG.GCTGAAAATATTTTT.CCTCAGT.AACA.AAAAATCGA.AGGTAT.AAAACATAGTAATGTCCATGTGGTGATGTCATAAGAAAAACCATAAAATATACTGACATGAA.GA.TGTAGTAGCTAT.G.TTAAACAGAGGGACCATGAGTT.C.ATAACTAAAATCGTGTAACTCTTTTAT.ATATAGAGAA.TAG.AG.CTTAAAGT.AA.CTGTG.A.GTG.AAAAAACCAAAACCCCACAAAGCTTGG.AAAGAGCCAC.AAATAGGTC.AAAGAATGGGTGAAGACAAGAAGACGGCAAGGGAGACGG.TGGAGGAGGA
JJ=    23  MV=                ACCGCGGACAAATTCGT.TTACTCG.CATCTG.ATTTTGTATGTAAACA.GTGTTCTCTAATAGTGG.CTTCATG.AATC.TCTCTAATA.A.AATAT.GACTTGT.T.GA.CAACCACAAAAAATGGC.ATTGTGCTAATTAGATCCAATCCAACTATCTAAGTATACATAT.CACTGACTTATCTTTTTTTTTGGGA.TCAAA.ATCACTGAATTATCTA.AAATACATATTTTTGGATTTATATTTGA.ACCAAA.CAAA.AAGA..CAGGCGTATA.TAA.AAGAGACTAATCAA.T.CA.ATTAG.TCA.TCGAAG.CCGTCTTAGCT.CAGTGGTAGAGCGCG.TGGCTTT.TAAC.CACGTGGCC.GTGGGT.TCGATCCCCACAGACGGCGAAGTAGTTAATTTTATATTTGATGCTTTTTTTTGGGGCCAATC.GG.GTTTTCGGCCCA.T.TAATTAAAGGCGGTGATAGGAA.A.AAAAAACAAAAAAGCAAATGACCTAAT.TGAGTCAGCT.TCT.TC.TTCCCTCT.TC.TCTCT.T.CAC.TTAGAAGAACCGCAAAGAAAAGACCTT.ATTCACACAG.GTCGTCTTT.GCGAAGCTCATCGTCGACGATGACCATGATGGATACAGA.CGAAGGGAAG
JJ=    24  MV=                ACAGATTTTTGTTTTAT.ATAATTT.TATATA.AATTAGGTTGATTTGA.TATGTCTAATATTAATA.CTATTAA.AAAT.AATAAAATG.A.GGATT.TAGCCAG.T.CA.GTATTAGTATTTAGCTG.TCAATTTATTTTTATATTAATGTTGATTTAAACCTGTCCACAT.ACCCACATACGCTCGTTTTAACTCA.ATCGT.CATTTCTGTTCCATAT.TTCTAACCGTCTTTTCTTTGACCTTCAT.CTTAAA.ACCG.CAGA.AACTTTTTAAA.TGA.TGTTACCAATCCAA.C.TT.AACAA.TGT.TTTTAC.CATTTAGTCGC.TTGTTACCTATCATA.ACTATTA.TTTA.ACCACTCAT.TTCTCG.TCTGCTATCTTTTACCATCTTCTCTTTAACTGCCTTTAATTTTGCACAACCGCTAAAAAACT.TT.TAACCACCTTGT.T.TGAACGATGTTACGATCGAACC.C.TATGTCAGTTAAACTTGTAAATAACTC.TATAAAGAGC.CTT.AA.GTTTAGTT.TG.CTTCT.C.CAA.TCCAAAGTTCGAGAAGAAAAATGGAAG.CAATAACTAA.AAATGGGTC.GCTCTCTCAAACTCTTGTTCATTGTGGGCCAAAAAGCTT.GAGCTCGTTC
JJ=    25  MV=                ATCCACCCTAATCAAAC.AAAAACC.TAATTC.CCAAATCCAATACAAC.CAAAGAGAATTGCATAA.CAAAGGG.GTGA.GAATCGAGA.C.CAGCT.TGTTGGA.T.TC.TTTGGCTTTATCAAGTT.GCACAGTCCATACATCGTTCGTGTGACAACCAATCACTTGACC.CTCTTCTGCCGCCATTTCTCCCAAA.TCTGA.GAATAAGCCAAAATCT.CCGATCACCTTTTTTTCTTTCTTCCGTT.CATCTT.TGTA.ACCT.ATATATGACCA.AGA.GATATTGACACAAT.T.AC.CCCTG.CAA.ATTCAT.GGTTACTACGA.AATGATATCCAAGTG.GACCGGT.GTCT.CAAATGCAT.GTACTA.CACACTTACACACGAACCAAATGGCTCGTATATATTTTTATTTCTATTCTAAACAAATTTCT.AG.CCACAGGAATTA.T.GAAATAAAAATATCTGATGAAA.T.ATATTTTCTCAAACAGATAAGGTTTAA.TTTTAAAGAC.GAA.AC.AATTAAAA.TC.TTAAA.T.CAA.TTTCGCCGTTCACTTGTGAAACCTCTC.CTCCTTCACT.CTCTCTAAT.GGCGCTTCCAAGCACTGTCTCATCTCCTTCCTTCAAATC.AACTCCACCT
JJ=    26  MV=                TATCAAGTCGACATATC.TCCCTTT.CTTGTT.CCTCAATCATATCTTC.TTTTGGTATATTATCCT.ATATTTT.CACT.TTCCTTATT.G.TATCT.CCCAGTC.G.AC.ATTATTCCCAAGTAGAG.ATAATATATTCTCTTTTTAAAACAAAAATTTAATTACTGAAAC.CGTAAAACATGTAATGGTTTCTTTC.TTTTC.TTCTTATTCTTTTAGT.GGGTCACTCCTATAGACCCCATCTGCAA.AATTAC.CAAA.AAGT.GAGGTTGTTGT.TGT.CATGTCTGGTTGTG.A.AT.TGTTG.TCA.TTTTCC.TCTAGGAAACT.TCTCAATTCTCATGT.AAACAAT.TGAA.CGACATTTA.CTGTGT.GTATGCAGATATTTGATGGGCCAAAAATGGGCAAGTAATAAGGATTAATCTCGTATGCAAAG.TT.TTGGGTCACTAA.A.AATCACTTTTTGGACTGGGCCA.G.TATGAGTTTGACTTCTAACTAATGGAC.TCATTAACCA.AAT.TC.GATTTCTC.CA.ACTTG.T.CAG.CGACTCCCTGAAAATGTTGACGTCAGC.TTCTCGGCCA.TGAGACCTG.CGACGGAGCTTGCGGTGAGGATCGGCCGAGAGCTGCTAA.AAGTTTCCGG
JJ=    27  MV=                AAGCGGGTTAGATTAAA.AGACACT.TGTCAT.CAACTTGTTCGGCTAT.CAACGCATGCTATTAGA.AAGAAGA.ATGA.AATCATTGA.A.TGAAA.ATTATGT.A.AA.TTGCTTGAAATTTTACT.TTATGTAAGTTGTTACCATCCCATTGACTTTTAATTACACAAA.CAAATATAAAAGTCTATGATTAAAA.GAAAG.GTGATCCACTAGAAAT.GGTGGAAATTTCCTATTCGGGCAACTAA.CCAATT.CTTC.TCAT.TGATTCTTATG.TCG.TCTTCACCACTTTA.A.CG.GTGGA.ACT.TTCCTA.TTTGGATGAGT.GATTATTATTTCTTT.TGATTTT.TGTA.TCATCGTCA.CAAGTC.ACAACAATAACAAACAAACACATCAATTAAAGGCTAATCAATCAATCTTTTGTTTTGTCTTT.TC.CTAGTGGAACAC.A.CAGAAAACAGTTGCAAGATTTC.C.CATACCTAAACCTTACTTCTCAATTCT.ATAAAAAGGA.AAG.CT.ATTGCATG.AA.ACAAG.A.CAA.AACAAAAATGCAAATTCAGACAAGGCA.TGTCGTGGTG.GTAGTGGTG.CTGGTAATAATGGTGGTTATGAGCTCTTTAACTGTGGAG.GGAGGAGGGA
JJ=    28  MV=                GAGGCCGTAAGTGTCTG.AGAACTG.AGATAC.TGAACAGTGTGAGATG.AGTTTTCTGTCGTTGTA.ACTGAAA.GAAG.AAAGCTCTT.T.GTTTT.GCAGGAG.A.AG.CGTCTCTGCAGCGAGGT.CAAGTTGGTTCCACCGGTTTATCTACAGATGCAACAAGTGATG.TCACATGAGATATTCAAAGGGAATG.TAACG.AAGAAGTCGGATGCAT.ATAGCCTTTTCAAGATTGATCCAACCAA.AGTGGA.TCGA.GTTT.ATGATATGCTT.GTG.AAGAAGGGTATTGC.T.CA.ACTTT.AAG.GCTTGT.GTAGTGTTGTA.TCATATATATATATG.TGTGAGC.TCTA.ATGAGTTAT.TTGTTG.ACATTCCCTTGTTTATTACACCTTGTCAAAATTAGTTTGTAATAGAAAAACGATTAAGTTAT.CC.ACAGATTGTGAA.A.AGAGATAAGGTGAATCAGAGCC.A.CACAATCTAAACCAAATGTTTTAGTAT.ATAAGAAAGA.ATC.TG.ACTCCTAC.AA.GGAAA.G.GAA.GAAGTGAGATGACGATGATGTCTCTCC.CCAAAATGAG.ACTATCTTG.TCTGCAACCACACCTCCATTTTACCAGTAGCAGATCAAT.AGCAGCAGCT
JJ=    29  MV=                CTAGTATGGAATATATT.AATTTAT.ATCCAA.ATGAAAATTTATTTTG.ATCATAAATTTTAAAGT.ACCTGAA.ATAG.TTCATGTTG.T.CTCTA.TGTATTT.T.GG.AAAAAGTACAAGGTTAT.TCGTATATTTAAAAACTTAATAACCGAAAAATTGGCTCACCTA.TATGATTGAATTCAACATGAAAATT.AACAA.AGGCTTTTGTTTGCTT.CGGGGGTGAAAGAAAGCCTTTCTAGTTA.GTTTCT.ATTC.AACT.TCAATGTTGGC.CAA.AAGAAGGAG.GTAT.G.CA.GCAAT.AGG.TATATA.CGCCAGCTTAT.CTGCATAAAAGCTGT.ATACCTT.ATCT.GTATTGGGC.TTCTAA.TTATCTGATCAAATATGGCCACTAGAACAGACGTAGTGACCAAAATTATAATTGGGCTTATG.GG.CTTTGATTACTT.G.AACCCAATCTATAAAAGTTATT.A.GCCCAAATTAAAACTTGACCCGAAGTT.TAAGAACCGA.CTC.CC.CCACAATT.GG.TCGGT.T.TCA.ATAACTCTCCAAATCCTAAAATAATTT.TTTTTTCTGG.CTTCATCTG.GATAAACCCTAGTTCATCCTTTTCTCACGCTCTACCTCC.CCACAATCAT
JJ=    30  MV=                CCGCATGAATATATCGA.CTGTATT.TGATTT.CAGTTAAACTGATAAT.AATTGTCATTTACGTCTCAAAAGAA.TTGA.AATATCATG.T.CTCTC.AAGATAT.G.GA.CTTACATATTGTTATGC.ATTATTTATCAAAATATGTGGACAAAACATAATATCAATGTCG.CTTTCAGAATAATTGAACAACAGAT.ATTGA.GAAATCAATTTTTATG.GTTATATCAATTGTCATTGCCAACATCT.ATTACA.TAGT.AACA.GTCCAATTTAC.ATT.ACAATGGTAATTCA.A.TG.AAGGT.AAT.TTACTT.TTTATTGGTTT.ACTCGTGAAACGACG.TTCTCCT.CCTC.ACGTACCTT.ATCTTA.ATATCCTGATCAACGGACACCAATTTTCGACAAAATATCTGAGAAAGAGGACACGTCAGCAA.GC.CTTTCGCTTTAG.G.CTGCATTGGGCCGTGACAATAT.T.CAGACGATTCAGGAGGTTCGTTCCTTT.TTTAAAGGAC.CCT.AA.TCACTCTG.AG.TACCA.C.TGA.CTCACTCAGTGTGCGCGATTCATTTCA.AAAACGAGCC.AGCCTCTTC.TTCCTTCGTCTACTAGATCAGATCCAAAGCTTCCTCTTC.CAGGTTCGAA
JJ=    31  MV=                TCCTACTATTTTTTTAT.CCCCATT.TCTGCT.AGAAGCATAAAACAAC.TGAGTTTGGGAAATTTC.TCAGAAA.TTGC.ATGCTACTA.T.TTTGG.AAATGCA.T.GT.GCATCAAATTAAAACGT.TCATGTGCTTAAAACATCCCTTTGCGTCAAATTAGGGTTTATC.TTCCAACAATTAAATACAGGTAGTA.TTGTT.TTTGTGATCATAAATG.GCTCTTCTTGACAATCAAGAGACTAAGC.TTTAAC.TTTT.CCCC.GCTGTTGATCC.CAA.AAATGAGCTATTAA.G.TT.ATTAT.TG..AAGATA.ACTTACATATA.TTAAGAATCTAATCT.TAGATCT.CTAT.ACTCAAAGA.GACAAC.ACTTATGTCTCTTTGTGTGTGTGTGTGACTATCAAACACAATAATAAATATATATTTCTATT.AA.ATTAATATAAAA.G.AAGAAGATATGACTCCAAAATG.T.ATCATATAAATACAAACAGTATCTCTA.TATATATAGA.GAC.AG.CAACAAAG.AC.AGTAG.A.ATA.CAAAAGAGAGAGAGATAGAGATGGAAT.GTTCAAACAT.GAAACAGCA.TCAGTACCACGGTTCATACGCAGAGCCAAGGATCTCATT.CTCAAGCGGT
JJ=    32  MV=                TTCGCCATTAACCCAGA.GACAAAC.GATCAC.CTCCGAGTTTTTTTTT.TTTTTGGATTAAAGAGG.AAAAATG.GAAA.TGATGATGA.A.TGGAT.ATTTTCA.A.TT.TTGAGTGGTCCCGCAAA.TTTACGATTTTCACCAAACGGAATTTTTGACTCTTATCCGCAA.TACTTTCCACGTGATCTATAATTGG.ACCGT.CGTGGCGTATCGCTCC.ACCGACCATATTATATGAAATGGGCCCA.TCGTTA.GGCC.CATT.CTATTTACAGG.TTT.TTGTGTTACTATTT.T.CA.CTATG.GTC.CAGGCT.TTTTTTGGACA.GCCCATATAATCTAC.TCTTTTT.TTCA.ACCCGAATT.GGGCCT.GGGCTACGGCCTTACAAATCTTTCAACAGGTAATCATTTTATTATAAATATTCTCCTAAACC.AA.ACCAGGAAATTT.T.CATACTCTGATTCGGTTCCATT.T.GAAACCTAAAAAAATCAAGCTTAACCG.GGAAACAATT.GCC.AA.CCATTTAC.GA.ATTTT.C.TCA.GTCCCACTATCGAAGAAGTTGTGATGA.CGACGACGAG.GGCGAAGTC.CAAATTCCAGTCTCTCTCAGCATGTCGCTTCACGCCGTT.ACCGGAACCC
JJ=    33  MV=                AATACGTGCAGAGCAAG.AGACTTT.GGTTTT.GTTACTTTGTTTGATT.GAGTGTAGTCGAAAATT.GGATTAC.GTTA.ACTCTATTT.G.TTTTA.TTTTGGT.T.CG.CACCAACTCTTAATTAA.TAAACTAAGTTAATTTTGACTAATCCCAAAAATTCAAAGTAGC.CAATCTCAAATTTTCTCTCTATTTT.AACAT.TGTTTAATATACTACT.TACTAGCATACATGTAGTCTCGAGAATT.CGAATG.TAGA.CCAC.TAGTGGAAATT.GTT.AATGATTACTATAT.A.CT.AGCAA.AGT.CAAATT.TTAGGAAGAAT.TTTGATCAAAATTGA.CGGTTAA.TAAG.TCGGAAGTT.GGATTA.GTTATTAGTAGTAAGTTGCTTCGAAACTACAAACAAACTACTGTACATCTAATCATCACCGT.TC.AATTAATCCAAA.T.TCTCCCACGTGATTAAATCATG.A.CCGTCGATGTCATCAAGATAAAACCTT.ATATATAGAC.ACT.AC.ACAAAGCA.GA.GCATT.G.TTA.CTTGTGCCATAGTCTCCAAACATTTTC.TCGAGAATGT.TTATTGAAA.CTGTGATTAGATTCTCTCAGATCATCGCCGAATCCGTCA.TCATCGCCTC
JJ=    34  MV=                CGTCGAAGCTCAGGCTT.CTCACCA.AAAACA.GAACGAAACTCAGAAA.GAGTGAGAGAGAGCTCA.GCTTCAT.TAAC.TTCGTAGCC.T.CTATC.GCGAAGC.A.TC.TCAAAAGCTGTCGTGCG.AGCCAAGTAAAACCTCTTGCTTTCGATTCCTCCGGTGTCCTCA.GTCTTCGAAATACAGTTGGTACCGT.CGTCA.AACGTCGACTCAACAT.TTTCACAGCACCCTTCTTCGGCCATTGT.CTCCTC.CAT..TTTT.CTCCTCTGTCA.ATT.TCAGAGTTTTGCTG.T.TG.GAAGA.GAG.AAAGGT.TTTATGAGTTT.GTTTTGTCACAAGAG.AGAGTGT.TGTT.TGTGCTTGA.GACTTC.TCGGCTGGCCCCTTACTAAAATACATCTGGACTGTCCATTGCATTAATCAACCAACGGTTAC.GA.TTCCTCTCTTTT.T.TATTCAATTTTACTTTTAAGAA.A.ACTCCAAAAAAGCATAACCATAATGTC.ATAAAGACAT.GTT.TT.TGTTGGAC.CG.GACAT.A.ACC.AATGTCGAGATGACGTCAATGGATAGT.TGAGTCGGCT.GTTATTAAC.GACGGCGACGAGTTAGGGTTCATACTTCCTAAAGCGGCC.ATGGAGTTAC
JJ=    35  MV=                ATGAGAGTCGAAAATAT.AAACTTT.TGTTCA.ACCATGGCAGAGTTTA.TACATATGCACATTATT.CATATTT.TTGG.TAGAACTTC.G.AAATT.ATTTTAT.G.AA.CACTAGAAAGACAAAGT.CATGCATATGATGTCAACTCAAATTCTCTATTACGTTGTTTAA.TTATTTCATCATCGTTGCTTCAAGA.ACGAA.CCAGTTAATTGTTAGT.TTATATTGTATGACTGATATAATTTCTA.CGTGGT.TGGA.CATT.TTCCAATAAGC.TAT.TTTAATTTGAAGTT.A.AT.CTCAC.ATT.GTATTA.TTAATAGATCC.CAGAGTTAATCGGAT.TAAAGAT.CTCA.TCTCATTGC.AATAAT.AATAAAAAGATCACAAACGGTTATGAACCTATATTTTCACCATCTACTTTCTAAATATTTGT.CT.AGAAAAATACTA.A.TTTCGGCCAGTACCATCTATTT.C.TCTAACTTTGGAGTTCTCTCCACCAAT.ATAAATAGCG.ATC.TT.CACAAGTG.TA.TTTTC.C.ACC.ATCCTCAAGTTCCTCTCTAAGCCTTCT.AGTCTAACAA.TTTTCTCAA.GCTTTCTCCAATTCAATTAAAAATACTTACCAAAATGGC.AATCAATCCA
JJ=    36  MV=                TTGATTAAAGTTCAGAT.TTTAGGC.CTATAA.GTTCTTTTGGTTGGGG.ACCATATCAAGTTAAAT.CTCTCAC.TATA.TGCATTGTG.G.CGGTT.CGGCCGA.C.CT.GTCTAAAATTGGGCTTG.TTCAAATCCTGCCTCAAATCCTGCCAAAGCGTGAGTTATATAC.ATATACATTGACACTGAATCATTCC.ATCCA.GGGCCGGTTGGCTGGA.TCCAAAATCAGTCGTTACCTATTTTTGG.CAATCT.TAAA.CTTA.TTGATTTTTTT.TTT.CTGACGTTTCACAAAT.CA.TCATCATAT.GTGAAA.AACCAAAACAT.CTATATTAAGAAGAA.AAAAAAT.ATTG.TTACAATTT.CTGAAA.ATATTTGGTTCATTTAGTCCTTAAAAATTCTAATTACCAAAAAAGACAAATATATAACAATT.GA.AACACATGTGTG.T.TATCAGGAGAATTTGTATGTTT.T.GAGGAGGTGTGCATCATCCGTCTATCA.ATACCCTGAC.AAG.GA.AAACCCTA.AT.TTTTT.T.TGG.CCCAAAGGGTTTTATACTTTAATCTCATACTCCGATTC.ATTGTCGAA.AAACGATGATGCATAATTCAACCGAAGAATCGGAATGGG.AGGTGAGACC
JJ=    37  MV=                TGGTGATTTTTTTTACA.ACCTATA.TCTGAC.CAGTTCAACCGGTTAG.CAGATTAATGACGAATT.TTCCCAG.TTTG.AAGTTACCG.G.TTTCT.AGTACTA.A.AC.CCAAACCGAAAAAAAGT.TCGGATTGTGGGTTAACCAGTAAGTCTAGGTCAGGCGTGAAAA.CACTGGTAAGAACTCATATTAGTAA.TGTTT.GAGACAAGACAATGAC.ATTGGTTTTTTTGATGTCTCACAAACTT.TAAGGG.AAAA.ATCC.TAAAAGAGACT.CAA.AATAAATATAATTT.G.GA.CGTTT.AAT.ACCCAA.TATTTTTTTGT.TGGAAAAAAATATCT.CAAATAA.TAAA.ATACTTAAT.ATATAA.ATTATTGATAGAATCAAACTCACGTTAATAGTCGCTAAGGGAAGTAACGTAGCCATTTAACG.TC.GTTAAATTTAAC.C.ATTTGAATATATATTAGATGTT.T.TACGGTTTATACAATGATATATATGTG.GTCCAGAGGT.TAA.CT.ATTTCCAC.TT.CTACA.C.ATG.ACACCAGGGTTCGACACCTGACAAGTT.TTTCTTTTAA.TTTTTTTTT.TTTTGGTCTTTGTCCTCGCCGTCGACGACGTCCCAGAGA.GATGATAGCC
JJ=    38  MV=                CATTTTTTTTAAAAGAA.TAATGTG.GGATTA.TTGTTATGAAATTAAC.TTCTATATGGCGAAATT.TCATATA.ATTG.TTTTGTTGG.A.AATTT.TATAAAT.T.TG.GAGAAAAATATCTCATA.GTTGTCACAATTCACCTCAGCACATGTGCATATTATCGGTAAA.TTTACTTATGGTTATTGTGAGAAAT.ACATT.AAAAAAAAGGGTGGGT.AGATTAGAGATAATTAATATCATGAAGT.TGATTT.AAGT.ATCT.CGGATTCAATC.TTT.TTATGGGACGAAAT.T.TA.ATTTT.TAA.ATCAGA.ATATAGTTTAC.ACAAAACAATATAGG.TTTTAAC.ACAT.ATAATGTTA.TATCGT.CCTAGCTAGTAACAAAACCGAGAACAAAGGAACACATAAATATAAAAATAAATAAATAAACA.CC.GACATGACATCG.G.AATGTGAATCGGATAATAGGAT.A.TCCAATAGACCATACCGTCGGGTACAA.GATAAAAAAG.GGT.CC.TTCACCAA.AG.TCCCA.C.AAA.AAGGGAAAGAAAAAAAGATTTGTTATA.AACCTAAAAT.GTTTGGTTG.GTGAAGAAGAAGAAGAAGAAACGATGATACGAAATTTCC.GGTTCAAAGC
JJ=    39  MV=                TCCTTCTGTTTATTAAA.TATTACT.CAAAAT.TTAATGGTTTTTCAAA.AGTAAAACTTATTCAGT.AACCGAC.AGTA.TTGATATAT.A.TAATT.CGAGTAT.T.GT.GATAACCTAAATAATTC.TTTCTTTTTGTCTCCAACCTAAACAATTCAGTTCAAATAATTC.GACACTATTATATAATTTTGGTGTA.CCCAA.TGCACTATTATAGTGT.TTACTATAATTTTATGACAGTAGGACCA.AAAATC.ATGC.TATT.TTTATTTTCTT.TCT.ACCGTGCCAACGAG.A.AA.CACAA.CGT.TGTAAT.AATCATTCATA.TTATTGGAAAGTTGG.TTAGAAT.TTAA.TATCGAGGG.AAGTGC.CAAGCTTTTAGAAAAAATAAAATAAGTTGAGAAGAAACGTGATTAGAGAAAGTAGGTCATCT.GA.CTGTTTAAATTC.A.AATGTAACAACAGACAACCCCT.A.ACATCATCAGTTCATCACCTTACCCTA.TTTAATATTC.ATA.TC.GCAACTTC.TC.TCCTC.C.GAT.CAATAGATCCGTACTCGAAGCAGGAAC.GAGTGAAACT.GAAAACCAT.GGAGATGGAGAAAAACCAACACATTTCTTCGCTGGACAT.CCCCGTTATT
JJ=    40  MV=                GATTTCCAGTTCATATA.TATGTAG.ATTAAA.AATAAAGAGAGGGCGA.TAAAGCCTAAAGAAAAT.GTACAAA.TCGT.AATGTAATC.T.AGTGA.TGATTTC.C.TC.TATATAGGTTGATGTTG.GGTAGACTTTTGGTCACCATGATATTTATCTATCGTCTATAAA.GTACAAAACTGTGGTACTAAATGTG.ATTTA.TGAAAGCTAATTAAAA.AGAAGGCGTGAAGAAAATGAAATCGTAA.TAGACG.ACGC.GCGT.ACGAGATGAGA.GTA.GTGGAGGAAAGAAG.T.AA.GATTG.AGT.GAATGA.TAAAATGCAAA.CGCTACCTACTAATA.TCTCCAC.TTGT.CATGCAACC.AGACTG.AGTTCGTTTTCCTTTTCGAGTCTTATTTTTTTGTTTTTTATTCTACTCAACACGTTACACGC.TT.CTAATAAACTCT.A.AACATTAAAATCAAAATATTTT.G.ACTACAATGGTTATTTTGGAGCTATAT.ATAAACCACC.TGA.GC.CTCCTCAG.TT.TCCTC.C.ATG.AAATAAAAAGAAGCATCTTCTAGAGAG.AGACATATAG.AGAAAGAGA.GAGAAAGCTTTAGGGTTTCAAAAAAAAAAAAAAAGAGAC.CCTTTAGAAA
JJ=    41  MV=                TCTCGTGATTACAAATC.ATCAGTG.AAAACT.CATGCTAAAATTGTTA.AAGACGAATTATTTGCA.GGATTAC.TAAT.CAAACTAGC.A.ATAAT.GTAAATT.T.AG.GTTTAGATTTTTGTAAC.ATTAAAATAAGCCCACATAACCGCCATACCTAATCAATACTAT.TATACTAACAACAATATATAACCCT.CTACC.AATTGCTTAACATCAA.TCCAAAATAGTCCCACTTAATGATTCAG.CTCCTA.CGAC.GACT.GTGTAGGACAA.ATG.CCATTCAATTATCA.C.AT.CCATC.TAA.TATTAT.TTGGATCAAGA.CGTGTGATTCTATCT.ATCCACA.AACT.TTTCATATA.TCTACC.AAAAATCTATAAATTGTTTTCACTTTCAATTTCTTATATCTTACTCCACAAACTAATTTAAA.AT.TAGTAAATATTT.T.GTTCACTTCTGTCTAGTAGTAG.A.TAATACTTCACTCTTCAATCTTCCTAC.ATAAAGTCAA.ACT.TC.ATTTGTTG.CA.GAAAA.C.AAA.ACAAAAAATATGAAATTCCAAAGCTTC.TTTAGCTCTG.TTCTGATCT.TCTTCACTACTAGTACTTTACTTCTATCAATTCCTCATC.CGGTTTCAGC
JJ=    42  MV=                TAAGGTTGGTATAAGAG.GTCTATT.GCCATC.CATAGCAGCAGTAATT.GAGCAGAGGGCAAAGCA.TCGCTTA.AGTT.GAGGAGGAA.G.AGAGT.CATAGCT.T.GG.TTTAAGTACTGGAAGGA.TACTGTTAGTGTAGCTTGAGAAATTCTTTGATGCAATGGCTCG.TTCAAGACCTTACACTGTTCTGCAA.TCCTT.TTCCCAATTCCTTCTA.GTTCTTGGTTGATTATATTTCCAAAAGG.AAATCT.AGAG.ATCA.GCTCCCAACAT.TCT.TCATTTGGTAGATT.T.TT.TCATC.CTT.TGCTAC.TGTGGAGACAA.TTTCACTTGATGTGG.TTAGAAC.AATC.TTGCTTCCT.TCCTCA.AGAAACTTTCCCATTCTGAATCTCAGACCAAAAATCATCCAGAGCAACAGGTAAAAGTCTTC.TG.TTTGCCAAAAGA.A.TCTCTAAGAGACGGGTGACGTG.T.CGTTGTGTGAGTGGGTGAAGGGAAAAT.ATATAAAGAG.AAA.AT.AAAAATCG.AC.TCCCG.T.GTT.TCTCTCTCTCTTTCACGCGTTTCTCTT.CAAAGGCTAC.ACCGGAGGC.GATTTGGAGTTTAATCGGAACCACTCGGACGAGTCTCCG.ATGTAGAAAC
JJ=    43  MV=                GAGCCAAATTGACATGT.AAAAAAC.CTAATT.TTATATTTTCAACATG.TCTATTTACCATTGGCC.ACTTTAT.TACT.TAAATGAAA.A.CGATG.TCATAAA.A.AA.TATTAGTAGACCCTAAC.TTGAAATTTAAAATTTAATCGATCATTTAAAAATCAAAATCAT.TCGACGCAATTACTACAAGATTTTT.ATGTT.TTAACCAAACATTTAT.GACGTAATCTACCATCGCGCGTAATCGT.ATAGTG.ATAA.CTGA.TAAGATAAAAG.GTC.TTATCCGTTAAAAA.A.GG.AAAGG.GAA.GCCTTT.TTTAGATCTTC.TTTTTTGTCGCCACG.TGTAATT.AATA.TCTAATCGA.ACGGCT.GTCAGGTGAAATCTATGGGCAAATCTGTGGACTCAAATACTCATTAACATAACTATGGGTCC.TC.TCAGAAAACGGT.G.CCGTTTTGCGGAAGCTTGCGTG.C.TGAATGACACAGAGACTAAGAAAACGA.TAATAAACTG.CAA.AA.TGATTCAA.AA.GATTT.T.AAT.CGAAAGCAAACAAAAATTCTCTGACAA.TCAGAAAACA.AAAAAAAAT.CAGAACAACTCTTATCTTCTTCACGAGACTGACTAAACA.ATCATAGATT
JJ=    44  MV=                TTTGTATATTACAAAGA.TGTACTA.AAACTT.TCAACTGATAAATAAC.AATAGGAGCATATTTTA.TCTTTTG.AGAA.TTTGATATG.A.ATCAA.TTGTCAT.T.GC.TTACTCTTCACAAATGT.TTACGTGTAATCCACTAGGGAGTGAATCGTGTCACTTCAAGTA.AAGATCCGAAACCAGTGGAACTTTT.TCTTT.TCTTCTTATCCACCAT.CATGCATATAAATATGTGCAACAGCCTT.CAAAAT.TCCC.AAAA.ACACCCTTCGT.CGT.CTTGAAGTATAACT.C.TC.TGGAA.TGA.GGAGAG.TTTAGACAAAT.CATAACGTTGAGTCA.GAGAAAA.ATAT.AACATAGAT.ATTTGC.TAATGGATAAGCATATCGATAACATCAATCATTGTCTTCAACTTAATTTATTTTAGGCCCAT.GG.GAAGAAAAGTCT.T.CTGCGTTAATAATTTCTAGATC.T.TTCCACAACATTCATACGCAACTCCCT.TAAATCTTGA.AAC.GA.CCAATTTC.TT.CAAAA.C.AAT.AGTTTGTTTGCGATGGCGACAGAACAA.GAAGCTGAAG.TTGGAACAG.AGACATCCTCTGTTTCCGGAAGGTTTTTGAGGAACAGAG.ATTTATATCT
JJ=    45  MV=                CTTTTTTTCTCAATTAG.TTTTGCT.AGTTTT.TTAATTTAATTAATGT.AGAATTACACTTGTCAT.TTTCTTG.TGTG.ATGATGTGT.C.ACTCA.TATGGAG.A.GT.ATTAGCCAACTTTCATA.TATATGATCCCCCTAATGAACTTTTTTTGTAAATATAAATAAA.CTTGGTTATACACCAATGATATGTA.TCATA.TAGTTTGGTATTTGGT.ACCTTTGCAAACTTGTATAATAAAATTA.TACAAT.TCAT.TTTA.TATTAACTTGG.ACT.CTAATATTGAAGCC.A.CC.ATAGC.TCA.TTATCT.ATAGATATGAA.AAAAACAAAAGGACT.TGCTGAC.GTGG.AACAACTCT.CAACTC.CATCCACCAATCACAATATTTCGATATAAATAAATAATATCACGAAATCCAAAATCAATTTG.CA.AAATCGAATTTG.T.GTGGAGAAAGAAGCTCGTCACC.A.AGACTGAATTTGTGGCTACGTCTAAAA.CACATTCTTC.CAC.AT.CTCTTCTC.TG.TTTCT.C.AAG.ACAAAAAAAGAAAAAATGGTGGAAGAT.GAACAATGAC.GAAGAATCA.TTGTTATTGTTCATGCATTAACCTTGTTGTTATGTTCCT.CCATGGCCTG
JJ=    46  MV=                TTAAAAATAAAACACAA.AGAGAAG.GTACCG.ATATATGTTAACCATT.CATGCAATATTCTTGGA.ACCATTT.TCAC.CTTTAAGTT.T.TTATC.TAAATTA.T.GA.ATGTAGAGAAGACGTTG.TATAAGAAAAGTTTGGAACATAAGTTAATGATATAATAATATA.ATCATGCATGGAATTTAATTCTGAT.CATAC.CCATGCACAGCACGAA.ATAATAAACATGCGTATAAGTATTAA.T.TTTAAT.TAAA.TTAA.TTAACATGTTG.ATT.GTTTAAAATTTCAT.T.TA.CAATT.AAT.CTGTTT.ATTAAATATGA.ATATATATATATATA.TATATAT.ATCA.GCTGAAAGT.ACTTTG.AAGTTTATATTACTACTAAAATATTTATAGATTTATTTTAAAATTTATAAATAAGAAAATCA.TT.AATTTTGAATAT.A.AAAATACGAGAGTGTAGAAACC.A.ATAGTGTCATTATCATTCTATTAGATA.TTTTGTTCTC.AAC.TA.GCAAATGA.AA.ATATT.T.TGA.ACACAACAACAACAAAAAAAAAACAGA.ACATTATCCA.AATTATGAA.CAGAGCAGAGGCAGAGCAAGAAGAAGAATTCAGTGAATG.GGTAGTTGTT
JJ=    47  MV=                ATACGGTGATAGAAAAC.TTATCTA.GAGAAA.ACCAGAATTGCAAAGG.CTCAATTCGAAGATGTT.TTTTTTG.ATGA.TCCCATCTT.T.ATTCT.TATATAT.A.TC.AAAAGTTTAATAGTATA.GAAGATCGATTTTTTTTTTGTCAGTTTAGATTTTTGATATACT.AGGAAAAGCCAAAAAGATAAGTATT.GAGTC.ACACTCATTACAACAA.GTACACAAAATTGATATTGGATGGAACT.AGTTGT.TTTA.TCCA.AAAGCCGAGTT.AAT.GTAAGTGGCGTCAT.A.GG.CTTGC.GTC.AACAGG.TCAAGTTACTT.CATAAACAAAGAGCG.CTTGTTT.GACT.CGCAAAGAC.CCACCA.CACTCACGTAAATTGATTGTCTCCCAAGTAATTTAATTGTCTTAATGAAAAGTCTTCGCTGT.TC.CTCTACTCTATA.T.AAATAAATTAAAAACACTATAC.T.ACATGTTACCTATAGGACTACAGATAT.TAAAACAACT.ACC.CA.AACAAAAC.TT.TAGAT.C.TGA.AAATCTCAGCTTTGAAATGGAGGAAAT.CGGAATAGTT.ATCGTCGGC.GGCGGAATCGCTGGTCTCGCCACTTCCATTGCTCTTCAT.AGGTTTGTTA
JJ=    48  MV=                TTAAGATCGCTAAATCT.GATAGAG.GCCATT.TGGTTATGGAAAGATA.TATAAACATTACAACAT.AAATTAA.CAAA.ATAAGGATA.T.CTATA.AGAAAAT.C.CA.TGAAACTACACTATGTT.TTGGATTGCGTATATATTTTAGACTAAATAAAAAATAGCAACT.AGTAATATTTGCGCGATAAATAATG.TGGAA.TGCAATACATTTGAAT.TTCTTAATCATATTTTGGTTACAAAAAT.CTAGTA.CATA.TATA.AACACACGTAA.TCA.AGGTATATAATAAA.A.AA.TCTAT.GAG.TAATCA.TACCATGGACA.AGCTTACACAGTACT.TGGTTCC.ACGT.TGTTGGCGA.AAACGA.TTGTGTGCTTTGACCTTTGCTGTCATTCACCATCAGCCGTCCTTTCATACTTCTTCCGGCAA.GT.CTCCTCTCATTT.G.ATTAATTCATAGAGAAGCCGTC.C.AACAAATACGTCTTCCGACGTATAAAT.CTCTCTTCTT.CCT.CT.CAAATCCC.AA.AAATT.T.CGA.TTATTTTTCACCGAAATGACCCGTGAT.GACAAATTCC.CGATCGTAT.ACTCTCTGTTATTGATCGTCTTGCTCTTCGTTTCTCCTA.TCTACGGCGA
JJ=    49  MV=                CGGTTAATTTTACCACA.TGTTTAA.TGATGG.ATAGTGACACACATGA.CACATCGACAACACTAT.AGCATCT.TATT.TAGATTACA.A.CATGA.AATTTTT.C.TG.TAATACATGTCTTTGTA.CATAATTTAAAAGTAATTCCTAAGAAATATATTTATACAAGGA.GTTTAAAGAAAACATAGCATAAAGT.TCAAT.GAGTAGTAAAAACCAT.ATACAGTATATAGCATAAAGTTCAATGA.GTTTAT.TACA.AAAG.CATTGGTTCAC.TTT.CTGTAACACGACGT.T.AA.ACCTT.CGT.CTCCAA.TAGGAGCGCTA.CTGATTCAACATGCC.AATATAT.ACTA.AATACGTTT.CTACAG.TCAAATGCTTTAACGTTTCATGATTAAGTGACTATTTACCGTCAATCCTTTCCCATTCCTCC.CA.CTAATCCAACTT.T.TTAATTACTCTTAAATCACCAC.T.AAGCTTCGAATCCATCCAAAACCACAA.TATAAAAACA.GAA.CT.CTCGTAAC.TC.AATCA.T.CGC.AAAACAAAACAAAACAAAACAAAAACC.CCAAAAAGAA.AGAATAATG.GCTTCTAACACAAGTTTCCTCTTTGCCACCATCGCTATC.CTCCTCGTTC
JJ=    50  MV=                TCAAGCAAAAATATGTG.ATTTAAA.GAATTT.TTTTGGACTTCATAAG.ATTATTAATCTTAAATT.TTATTAT.AAAT.CTTCGCAAA.T.CACCA.ATCATAT.T.TT.GTTTTTAAATATAAAAA.CTCTAACAAATAACTAACTCTTCTAAAAGCTTACTCAAATCTC.TCAAAAATCTTAAATATGTAAATTT.CAACA.AATCTTGAGAAATTTA.CTTTAGAATAGATATGCAATAAATTACT.CTTGAC.CAAA.CTTA.CAAGTGTCATA.TCT.TTCTTTCTTTTTTA.A.AT.ACTAC.TAG.TTTACT.TTCATTTGCAT.ACCAAATCATTATAG.ATAAAGT.CAAA.CGATATCTT.CAAAAT.AGAAAATAAATGTCAATAAATATTTTTACCAAAATAATATTTTTTGCATAAATGGAAAAGAA.CT.TTTTATAGGAAA.A.TTAAACAAATTGGGTAATATGA.G.ATTCCCCAAGACTAAGAGAATTATATA.AGTGGAGTCT.CTC.TA.AGAGATCC.AG.AAAAA.T.TAT.ATCATCTTTTTCAATTAAATTTATACA.AATTTTTTAT.CATCATGGG.TATCACAAAATCTTTGATGATTTTTTTTCACATTGTCCT.ATTAGCAGTT
JJ=    51  MV=                TCGTGTTATGTGTATAT.CTAAAAA.AGATAG.TGACTAATTTCTGAAG.TAGAGATTTACTATGAA.TTTCTTC.AGAG.GTTGAACCT.A.AGCTA.AATGATA.T.AG.CATGAACAAGAATTTAA.ATGTTAATAAATAGATTCGTAGTATCAAAGGCTTAAAGATTTA.ACTATTATTTTTGCTTGGAATCTAC.TTTTC.GTGAAAGATTCCAGCC.AAGCAAACACTTGGGGCTCTGTACGGAC.ACTCTA.AAAC.ATAA.TAATCATTTAA.GCA.ATTACGATCATTAT.T.CT.ATCTC.TTC.TTTCTT.GTTTGTTTGTT.AAATGTTAAACCATT.TATCGAA.TAAT.GGAGATACA.TATATA.AATAAAACCTCTTCCACACCACTTTTTTTTTTTCCATAGAAACGAAAAATAGTTGATGATGA.CA.AAATGAAATAAT.A.ACATGAAAACTTATACTTATAG.T.TATTGTATAGAAATAAAATGATGAGTA.TATATAATGA.GTA.GA.GAAACTAT.TA.AATCA.G.TAT.AGACCCCTCACCTACGCTTTACTCTTT.CACTCCTCTC.TCTCCTGCT.TTGCTCCGCCGTGAGAGGAGAAACAAATGGGGAATTGTC.AAGCGGCGGA
JJ=    52  MV=                GGCGTATCGCCACTAAA.ATTGTCA.TCTCAA.TAATCGTTACAACCAC.TAAAAACTATGACTCAC.AAAACAC.AACA.CTTTTAAAA.T.TTATT.TGATCAT.A.TA.CTCCTTAAAGAGAAAAA.GTGTGAATATCATTCCAAGTCTCAAGAGTGTCTAAATTAGCTA.AATAACATATTTTGATGTGATATAG.TACCA.TTTTAATTGTCACCAA.AATTATATACTTAAACAATTTTTCAAAA.CGTTAA.ACAT.TTCT.ATTTATTTATT.TTA.AAAACATTTTACAT.T.TA.CATTG.ATG.ATCCAC.AATTTAAAGTT.TCAAACTAAATCTTG.AAGTTTT.AAAC.TA.AATCTT.GTTGAT.AGCACTAAATTATGATATACTATAGGTTACGAACGGTGTCCATTGACAAAATTGGAAATCGT.CT.CCACGTATAATA.A.CGCACCTCTTTCTCTAGAACAG.G.TCAAACGTCACGTGACCCTTCTCTAAC.CTTTTTAGCT.TCT.TA.ACTCTTAA.AA.TAGAA.A.ACA.AGCGAAAAGACCAAACTAAACTTTGGA.AAAAGATCGT.CGATTTTTG.GGCATTCATCATCGTGGCATTGATTGATTGATTGGCATC.TCATACTTTC
JJ=    53  MV=                CTTTTGTTGATTTTAAA.TGTATTA.TTTTTT.TTGTGTTTTACAATTT.TCTATAATTTTAAACCA.ATAATAT.TCAA.TTATTTTTA.T.TAAAG.TTTATAA.T.TT.ATCAGTAATAACTAATA.AATATTGTATAAAAAAATCTAAAAAATCAATCTTCTTGAAACA.AATATTTTTCTTAGAAAATCAAATA.AAAAA.GAACAGATGGAGTATC.TATATATTAATAAAGATAACAATAAATA.AAATCA.TCAA.ACCT.AAATTGTTTCC.CAC.GAATCAGTTTCGAG.A.CA.TTGGC.ACG.TTAAAT.TGTCGATCTGG.TAATGAAGTAGGCTT.TACATGT.AGTA.GACTAAAGT.GTTAAT.TAGGACCTAGACCCTACAGATTTGGGCATAAACCGTCCTTTGTTATGGGACGTGTTCTACTT.GG.TATCTCTAGAAC.C.GCGGTCTTTGGCAGATGGATCA.G.ATTATATCTTTTTGACACTTGTATTTA.TATATGTTAT.ATG.TT.ATTGGCTT.CT.CCTTC.C.CCA.TTGGCCATCGAACACACCACACAGAGA.AAACAATATG.AGCAATCAT.CAAACTGTGAGATAACATTTTCTCTCATTTCCCATCTTT.CTTTTTATCT
JJ=    54  MV=                TCAAAAGGTCATAGCCT.TATGGAG.AGTAGC.AACCATATTGGTAAGA.TTCTCCTTGAGACTTGA.TTCTCTG.CAAA.GGGAGAAAT.G.TTCAG.AGACAAG.A.GT.CATGGTCAATAATCAAT.AAAATCTGGTCGATTCTGTTCATAGATATCTCTTTACAAGAGT.TCTGTTTGTTGGCTTTTATGTATCT.CTGAT.TTGGTCAAAAAGACAC.TGTAACTATGGAACATATATAGTATCAA.ATAAGC.TGTT.GTAT.ACCAAACATTG.ATT.TCGAAGTAGAATAT.G.AT.TTTGT.AAG.AAGTTT.TTATTTATTTT.GGGCTTAAAAAGTGT.ATTTATT.TTTG.TTAATTGTT.TGATTT.AATAAGGATTTTTACCACCTGAGGCAAAGACCATGAATATCAAAGGCAACAACAGTTTTGAC.TT.CTCTCGTTTTCA.T.CGGTCCGTTTGTACTTCTTCTG.A.TAAAAACAAAAATTTTGCAAAATCTAA.CAACAAAATC.TTT.GA.TTCGACAA.AC.TTTGT.A.ACA.AAAAAAATCGAAACTTTGCAATTTTTA.CAGAATGAGT.TCGTCGCTG.CGACAGTGGTTTGCTAGAGTACTCGTGCTTACACAGCTC.ATCAATGGAG
JJ=    55  MV=                CTCTGATTTCCGGATTA.CTCGACC.TGACTT.CTAAACTAAACCAATG.TTCAATGGACTTCACCT.AGTACTG.TTTA.GTATTTACA.T.ATATA.TATTTTT.G.TT.CTACCACAGTTATGTTT.AACATGGCAAATTACATGAACACATTATTATTGATCCTTTTAG.AAAATGTGTAATAGTCACAGGAACA.CATTA.TTACGCATTCTACTCG.AAAGATTCTATAAAGATTTTTTTTTTAT.TGTCGG.CAGT.AGAT.CTATAAAGTTA.ATA.TAAGCCATGATTGC.T.TC.CACAT.TTT.AGACTA.AAATACACAGA.AAAAAATGAGATCTT.AACCCAT.GTTT.CACAAATTT.CCTGTC.ACTCTTTGTTTTTTGTCTCACAAAAGTATTTTGTGTTATAACAAAATCAACTTGTTTGTCAC.TG.ATATGAGATTTG.A.CTTAGGTTGTTTTGTTGTCATT.A.TTTTGAACCGTACAAAAAACTGTAAAC.TATTTATAAG.TTG.GT.CCAGACTC.AC.AGTAT.C.TCA.CAAGTCACAACCCCACCATGCATGTCA.TATCTCTTTC.GTTATCCTC.AATATTCTTTTTCCTCTTCCTCACATCAACCATTTTGAT.TTCTCCGGTA
JJ=    56  MV=                CAACCTTCCTAACAATT.TAACTTC.ATGATT.CCGATATTTTTGGCGC.GAAAATACCTTTTTCGT.GTTATTG.CGTT.TATTGCAAG.A.CAATC.AACACAA.A.TA.TTAATATATCAAAAACA.TGATGATAGAAAAAAAATTGGAAAGAGGTTTTAAAGTTCCTAA.CAATCTAACATCATGAATACTCACG.ACGAT.TTTGGCACGAAAATAC.TATTTTCTCGTGTTATTGCGTCTTTTAC.AAGGAA.ATCC.GCAT.AAACACTAATA.CGT.CGAGAAATAGAAAT.A.AA.TAGAT.TTT.ATTTAT.ATAAAAAATCC.CTAAAATCATCAAAT.TCCAGAT.TATT.GTAATTAGA.TTATCT.CTCTTATAATTGTTACTTAACAGCTTGATGTGGCTGTGAGCCTGTGACATTTACTTTGGAGT.CT.ATGAGAGCATTG.A.ACCCAACCAACTAAAACAAAAA.A.TATGAGATGGCAGGCAAGACCAAGACT.CATATAGTAA.AAA.TG.TTTTGACA.AT.CAAAA.A.CCA.AATAAGCAAAGAGATCTCTGACTCTCT.ATCTGAAATC.TCAAAACGG.AGAACGCGAGGGAACAAGAGATTAAAGCATAGTGAGACC.CTAAGAGAGA
JJ=    57  MV=                GAGCTCAAAAAAAAAAA.GAGCTAA.GGTGCA.AGAGATTTGAGGGAGG.TCGGTAAAAGCCATTGG.TGTGTTG.TCAC.GTTCAATCA.T.TTTGC.ATAGAAT.A.TT.GGAAGATAAACTGGATG.TTGGCAAAAAAAAAAGTATAGCAAGTTAGGAAGCAGCTAATGC.AACCAAAACTCTCTCATGCAACAAC.AAAAC.ATTGCAACCTGAAGGC.GGCGGCGGTACTACAATTTTTGGATTTG.GTAAAC.ATTG.GTTA.GCCACAATAAG.TAT.TTGCTGCTGCGGTC.C.AA.ATATA.TTC.AACTCC.TAGTCCTAGGT.AACTAAAATATAATA.GTAGAAA.ATTC.CAAACATTA.AAGCCA.TCACTATATTTGATAGGTACGTGGTCGATAAAATAGATAACTCAGAGTACACCACCTTTGAC.TC.ATCAGCCACCTG.C.CAACGAGAAACACGACTCCTAA.T.TCCACTTTCCTCCCTCACTCACTCTAT.TATATATAAA.CAA.AT.CACACTCT.GA.CCTAA.A.ACA.AACAACTCTTTAACTATCATCAGATCA.ATAAAAACCA.GAAGAAGTC.ATGGCTCAGAACGATACAGTGAAGCTGATAGGTTCTTGG.TCTAGCCCTT
JJ=    58  MV=                ATTCCAGCCTCGCAGAC.AGAAAAC.TCTTAC.AGCAGAATCTGGATTG.ACGATTGATAATTCTGA.TCGTCATGTTGA.ATCTAACCC.A.GACCG.TAGCAGA.A.GA.ACTACATTCCCATCGCA.TAAAAGAAAAAAAATTAACCAGCTGACGAAAATCAACTGATCT.AATCCTAAAACGCTTCATTGAGGCA.TTTCG.TCAAACAGTTGATGAA.CATTATATTATTGTGCACATAAACAAAT.ACACAA.ATCT.ACTT.GATCAGAAAAG.ATT.ATGTATTTACCTGT.A.TG.AATCA.AGT.GGTGTC.TGTTTTCAGGA.ACTGTGGTTTTTGTC.ACCGGAG.AATA.ATCCACGCG.GCGACG.GCGTCGAATGACGAAGACTGAAGAGCGACTAGTATACGCCAACGTTTTGAAAGTGAGATAAA.TT.TGCCACGTGTCA.T.TTTTGTCAATGTCACGTGTTCT.T.TTACTAAGAGCCATAAATTGGAACCTA.ATTAATGGTC.CAA.AT.CCAACAAT.AA.ATCAC.C.TAA.CCAAAAAAATAAAAGATTTTTACATTC.GACGAGACCG.TGATCGAAA.CGGCGATGGTTGACCAGAGTCCTCGCCGTGTTGTCGTGG.CGGCGCTCCT
JJ=    59  MV=                ATTGTACGAAGAACGGA.GAGAACT.AGGTCA.AACAAAATCTCTATCC.CTTGAGAACTAGGTTCT.TCTCCTT.TTAT.AACACGCAA.C.AGTCG.GATGGGC.C.TC.CTTAATGATTAATATCT.TGATGGGCCTTCTCTATACTAATATATGACCCAAAGAGAACCC.ATTCCACTATATCCCCCTTCTGCCT.TGTGC.TAAGTTTTTAGTACTT.TTCCAAGTTACCTAATCCTACAAGAAAT.TCTGGA.AAGT.GAAA.TTTCTCATAAA.ATA.TATCATTTACTTAT.T.TC.ACTTA.TAA.TACAATAGAATAAAACAA.CGTGTAGAAAACAAT.ATTAATC.TAGC.TTATCTTGT.AATTCA.TCAAAAAAAAAAAAACTTAACAAACTGTCACCTTTATTTGGGGTCATCCCAAAAGTGCCTCC.AT.AATTCCTCACAA.T.GAAAAATTTCACAATACGCAAC.T.TAAAATATTAACATTTTTTCATCTTAT.ATAAATCCAA.TCA.CT.GACTACTA.TT.ATATT.C.ATA.TCAAGATAAAACTCAATAAATCATTCC.AATTCTCTAA.TCAAAATGT.GGAGCAACAAGTTCTTCTTCCTTCTTCCAGTTGTATGCA.TCGTAGTGTT
JJ=    60  MV=                CGCTGAATAGCAAAGAA.CAAAATC.CAAAAT.TGAAATCAAAATTGAG.GTTAAATTAGACAAAAT.TTCAATT.TGTA.CTTCCCTTT.T.AATAA.TAAAGGG.A.TA.ATCTTTCGGTATATAGT.TTTTTTTTGCATTTACTAAATTTGTTTAAATTGCTTGATATTC.TACATTATAAATTAAATTACATACA.TTACA.AAAAAAAACAAAAATC.AGAAACAAACAAACACTACTCACTGAAA.TACAAA.TCTT.AATT.ACACATTTTAA.ACT.TTCACTGAAATCAT.T.TA.AAAAT.GTT.TCACTA.AATATTCACTA.AAATACAAATATTCG.TAAAAAG.TTAA.TTGTCCAAT.GAAACT.TTTATTGTTTGTTTAATTCGATTCGACAGTCCACTTTTTACGAATATTTGTATTATAGTGAA.TA.TTTATAGTAAAT.A.AGTAGTGAAAGATATTTAGATA.G.TTTCAGTGAACGTTTAACATATGCCTT.ATTAAGATGC.TGA.TA.TTTCCATA.AG.GTAAG.T.ACA.ACTATATGAGAGCTTGCATCAATCTAA.TCCAACCAAA.GAATAATGG.CGAATTCTCAAAGATCATCATCTCTGATCGATCCAAGGA.ACGGTTTCTG
JJ=    61  MV=                CACATTGTTGGTTAGTA.TTTCAGT.TTAGTG.ATATTCTGGTTCTATT.AGTCTATCCAATTTTGT.ATTAGCA.TTGG.TAACTCAAT.T.TCTTC.AAGAAAT.G.AA.ATAACAAATATTTAACA.TATCTCTCCAAAACTAATACATCGGAAGTGAAAGATGAAAGAC.ATGTTCAAAGAATATTTATCAAAAA.AAAAA.AAAAGAGAGATGGTCA.AAGTTAGACATAAATATTGACTTTTGAG.GATTCT.TAAT.ATTT.TGAACACATGC.TGA.AATGTTTAGGCGTG.A.GG.ATAAA.TGA.TGAACA.CATTTGAAAGT.GACGGCAATGATGAA.CAACTAC.CTTC.TAGATGTTC.TTGGAT.GATACACATGAATGATGTACATACATTGAACTTGTAATTAAGTGTTCCTCACAACTCTAATT.AG.AAAAGTATGCTT.A.ATTATTGGAGTAAATGGCCTAA.A.AAAGACTTTTCCTTTTCCTTTATGCCT.TTATAATCAT.GCA.CA.ATTTACAT.GA.GAGTA.T.ATA.TAAAGATTAGTTAAATAAAAAATAAAA.AAGAGGGAAA.GAGATTGAT.TATTCAATGGCCGAGAAAGAAGAGGGTGTGAAGCTTATA.GGGTCTTGGG
JJ=    62  MV=                CAAAAAATAGATCTTTA.TATTTTT.GGCAAC.CGATATTAATTAGAAT.TCAAAATAGTTAATCCC.AAAAAAT.ATTG.TTTACATAT.A.TGGTA.TAATACG.G.TT.TGATACGAATCTTTCGT.GCTAAATTATCTACTTTTACATTTGCACTATGAAAAATTAAAA.ATAAAGAAAAGTTTGTGCATTTTTC.TGCAA.TTATTCCAAATATATT.AAAAATATGGGTAATTCGGTTGGGAAAG.ACAGAT.CAAT.AAAA.TGAAAGAAATT..AT.ATCAAAATCCAAAT.A.TT.CTTGG.AAA.TTGATT.CATACCGAAAT.CTAATCAAAACATAT.GTGAAAA.TAGA.TGTTGATGA.GTCACA.TGATGACCATTAATTATTACATACTTTACGTCGTTAACTGAGAATGACTGCTACAATCACGG.AC.CATTCACGGCGT.C.AACGTTGACAGGCAGTTGATAT.A.GGAGACTCTGTTATCTCGCCGTTATAT.AATTCCTATC.GAA.AA.TCAGAGCA.AA.AAAAA.A.TAA.AAAAGATTAATTGCAAAGTTGTTCGTG.AAGAGCAAAA.GCGAAATTA.AATACATAAATTCGATCGGATGTTGAAAATCTCCGATCG.GCGATGAAAG
JJ=    63  MV=                GCGTGGGGAAAGAGAGA.CTCTGGT.GGAGGA.ACAGAGTAAGTGAGAG.GCGGCGGAGAGAGAAAC.AGACATT.GTCA.CGTACGGTG.G.CGAAA.CGGCGGA.G.AG.AAAACGCCGGAAGAAGA.GAAATGAAAAGACACGTGTCAATAATGCGTTGCCAGTTGGATC.TATTTGGAGTCACCCACTCATAACT.GGATA.TTGGATAATGATTTCT.ATCAGCTGATTCACAGGTGAACGTCACG.CGCCTA.ACAT.TTGA.ATAGTTTTAGA.GTT.TATGGGCCGAGTAT.A.TT.GGGCC.CTG.TACATT.TGAAGATCGTT.AGGCCTTTGAGTCAA.TCCTGGT.TGGC.GCGTGCTTT.ACACGC.TAAGTGTAGTGAGCGTTGGGCGTTGAGTTTCTTTTAGCCAAATGCCAAGTTTCTCAATTTAG.CT.TACGGGAACTCA.A.AGAAACCTCTGCTGCAAGTTGC.A.CGAAATTGAGTGTGAGAGAGATCAGAT.ATATAAACAA.ATA.CT.CACTCCTA.TA.AGGGA.G.CAG.CAATTCTACAAAGAAAAAGCCTCCTTT.TTGTTGCCCT.GTGTCAAAA.AAGAAACCTTTTTGGTGGGATTTGGTTTCGCTTTCTTGG.GGGCCAAAAA
JJ=    64  MV=                GAGGCTATAAAGACAAT.TTAAATG.TCCACA.TGATACAAAATCATGT.TAGTACGTTACCCTATC.ATTTATC.TCTT.TAAATTTAA.A.TAAAA.ATAGTAA.A.GT.TTTCCAAAATAGCAAAA.AACTTCAATTTTACCCACATAACTCATACATCCTCTTGTTATA.TTCTTAAATAACATGTTTCTTTTCT.TTGCA.TTGAAATATGCAACTA.GTTATGTGGAAACGTTCCTGCTAATGCT.ATATTC.AAAT.TTCC.ATTACTTCATT.TGC.TATGCTCACTATAT.C.AC.AATTT.AGT.CTGAAC.AAAGACACCAA.GAAAGACAGAAATTA.CATTATT.TAAT.TCTCGAATC.CAGGGA.CCGCGTAAAGAAATATAAGCCCATGTCTCTTTTTTTTTCTTTCTTAAGTTTTGTTTTGTATG.AC.TTTTTTGAGTTT.C.AAGAACTCAAGCCACGCGAAAG.C.CGTCATTCTTTACAACTTGTGTGACTA.TATAACAAAG.CCA.CA.AGGAATTG.AT.GATTC.A.CAT.GCGAAAGCAAAATATCCATTGCAATAT.TCTAAAAATT.TTCACACTT.ATCCATCCAAATGTCAAATTTGCGTTTGCGTTTACTTTC.TCTCGTGTCC
JJ=    65  MV=                ATCCACAAGCCTTGAGT.ACAACAC.TTAGCA.CAGAGGTATCAGGTGA.GACGGCATGATCAACAA.CACGCAT.TGCG.GAGAACAAA.A.TCAGT.GCTTCGT.C.AG.AGTTGTTTGCAGTTACG.TATCTTTTAATGATGGATGTCCATGAAACAATATCTCCGTGGG.GCATTTTATCGAACACTTGGCGAGC.AGCTC.GCAAATTCCCTGCATT.GATGAGACTCCTAAGGTGAGAGTTGGGA.TCAAAT.TTGA.CCAT.CACCTGATTCG.AGA.TACGGACAATGTTC.T.CC.TCAAC.CGG.TTTCTG.GAGCAATGAAA.TCGAAGTTGTACAAA.ACCGTTG.GATT.GTGCCGCAA.TTTCTC.ACACTCGAAATCATGTTTTTGTTCAAATTCGAAACCAATCGTTACCTTTACCAATTGTACCG.AA.TTAACTAGAAAC.A.TAATAAACCGAATGTTAACCAA.A.CCAGTCGGTACACATTTGCATCGAACC.ATAATAAATA.TCC.GG.TGTGGTGT.TT.GTTTG.T.TGA.AAAAGGAGGAGAAGAGAAATGGGGATA.GTGACTAGAG.CCGGAGATT.GGTCGTTCAAGGCTTTCACGGCGGGGCTAGGGCTCGCCA.CCATCTACCT
JJ=    66  MV=                CACCCTGGATATTGCCT.GAAACTC.CAAAAG.ATTCTTCCAAGTCCCA.AGTTGAAGAACATGGAC.GACGACA.TTGA.AACTTGAAA.A.CTTGT.GGTTTTT.C.TA.TTTTTTGTTCTTACATA.AAAAAAAAGAAGTCAATATAGAAATCGTTGTTGGTAAATAACA.CATATACATATTCGTTTGACCAAAA.TTGGA.TTTGACTGTTTCTCCT.GAAAGTTGTGTTTGGTCCCATTTTTAAC.ATTAAA.ATCC.CTTA.AAACCATCATT.GGC.ATTTAGTATCAAAG.T.CC.AAAGG.TGG.TGATGC.TTCTTGCACTC.GTAGGCAGCAGCCGC.CATTGTT.GAAA.TCTCCCGTT.GACAAC.GCAGCGGAATCTCGGTTTAAGCGCGTCCACTTCACGGCTTGTGGATGCATCGCGTGAGACGC.AC.TGCTCCGCGTAG.T.TGGTTAGACCATTAATTAAATT.C.AAATTAAGCCAAATGAAAAGTATCTCT.TCAAAGTCCA.ACA.TA.AACACCAT.TT.TTGAA.C.CAA.ATTAAAACCTTCTCCGTCTAGTTTTGG.CGGCTATCAT.CTTCTTCTC.CGTTTAATTTTAGTTTCCGACGATGCTCAGGCTATGGCG.GTATCTGTGT
JJ=    67  MV=                CTACTTCTTGATTCTCT.GGTGCTC.ATCTTC.ATCTGCAGGTACCGAT.CACTTTTGTTGACAGAG.TCTTTGG.AACT.TCGAAACTC.G.GAGGA.TCTGAAA.T.AG.TGGAATATCTAAAAGGC.CTCGTCTATCTCCTGCTTACAACTTAAGACACACCAAGCAACT.CAACAACACACGAGTCTCTCTTTAT.ACTCT.TCATTTGTTCCATTGC.TTCATAGATTTCTCTTAACAGTTGAACT.CTGATC.ATGT.CGTT.TAGAAACTTCA.CTT.ACTTTGACTTCAGA.G.AG.TCGCA.TCT.TTTAAG.ACTCAAAAGTT.CATATTATAGACATT.GTTGATT.TTGA.ATGTTGAGT.TGAGAT.ATCTTACATTTCATAAATACCTTAACCAACCAACCAAAGAAGGTTTTATGTTTTAGATCGTT.CG.TAATGTGATAAT.C.TTTGTCACTGCGACGGGCCTTT.A.TAATTTGGGCCCATTTGAGACCTTTCT.TCACTTGCTC.TCA.CT.CACTCTCT.CT.CAAAT.T.CAC.CCACATCAAAGCTTCTCCGATTTCCCT.CCGAACCAAT.TTGGTATGT.GAAAATCAAATTCACAGTGATGTCTGAGTCGTTGCTTCG.TATTGATCAC
JJ=    68  MV=                GCCGAAAGTAATCTCTC.TACTTCC.ATTTTT.TTTTTCTTTTTCTTAT.CTTTTGATTATTAATAT.TTTCTCA.ACGA.TGGTAGAAT.A.GAGGA.TCACATT.A.AA.AAAAATCAAACCAATTT.TCGAAATTTACTGAATATTATAACAAAAACAAAACATGTAGTT.CTTTCAACAGAACCAATCCAAAAAT.AAGTT.GTTATACAGAGTAAAT.TAAAGGGATAATGAAGAGACAAAACATA.CATCAC.TCAA.GTAA.TTGTCTAAATT.TAC.ACATCTTTTGTTAT.G.TT.TTTTT.TGT.CTCTCT.CTCTCTCTCCT.CTCTCTAGCTCTTGT.GTATTGT.GATG.AGTTTGCCA.AGTTGG.GAAGATTGTAATAGAGACAATAACAGAAGTACTAAAATTTTAGAGGCTGCAAAAAGACAAGT.CC.AACATATTCCAC.A.CACTTGAGAATGTGGTGTCTCT.C.TTTGACTCCTCTCCCTAAATCACTCTC.TATTTATGTA.TGC.AT.CTTTTCAA.TC.CACAC.A.CAT.CTCTCTTAACACACAAATACATATTTA.TATATATGTA.ATCCTTAAA.GCTGATCATCTCCATCTTCAATTTCAATTCTCTCTATTT.CATCTTTTCC
JJ=    69  MV=                GATTAAATTCTTTCTCT.TTTCTAT.TTTAGC.TTCTTAAAGAGCTGAG.ATTCATTATGTCTTTGC.AATTGTG.CAGC.ATTCTTGCA.A.GCTTG.GGACCAA.C.CT.CCAGCTCGAGGCTACGA.GAAGCCTTTCTGATTCTCTTTTTTTTTGTTATGTTTCTTCAGT.CTGTGTAATGAGTGTGTAGTAGCCC.AATTT.CGTTTGTGCTAATCTC.AATCCTCTCAGATGATGTAAGAATGTGA.CTTGTG.GTGT.TTTA.TGGTTGTATGT.ACC.CTTTGTAATTCTCT.G.TT.TATTC.TCA.CACTGT.CCCCATGTTTT.AGGTCAGTTCAACAA.TTTTCTG.AAAT.TGTAATAAC.CAAAAT.GATAATTATTAACGGTATATATATGTCGTGTCCAATCTCACGGTCAAAAATGAAGAAGGTGA.TG.CTGAGAGGTCAG.G.CGATTCCGACACGTGTTATATT.C.CAACCACCCACACGTAATTTTCAAAAA.GGAACAAAAT.TGA.TC.ATGAGGGA.AA.AAAGA.A.TAA.ACTTTTTCCCACAAAGAAACTTTCCAC.ATTGAACGAG.AGAATTATA.GATCTGCGAATCCGATCATTGGATTAGGGTTTTCACTTT.TCACCCTCCT
JJ=    70  MV=                TTTTCAAAAGGGCGGTG.ACTCACC.CAACCC.TCTGAAGACGAACTCC.ACGACGGCCACACAGAT.TCATAGG.AACC.GTTGTTAAC.C.ACTGA.ATCAACA.C.TG.CGAAACCCACCAAAACG.CCACCAACTTCCGCCATAACAACCACAACAAGAGAAACGGTTG.AGCCCTGTGGAACCCCGAAGCACTC.CACGA.AGTCCTCAACCGCGAA.CCACGCCTTAGAGCCTCCACATGCTTAC.CACCAG.AGCA.GCGA.CTACATCAGTG.ACG.AAACCACACCACCA.A.AG.ACGGA.AAG.GCGCCC.CTACCAACTCC.TGAAACATAAACAAG.AAGCTTC.AACC.CGACAATGA.AGATCA.TGGAAGCATAAAAGTAAAAATAGACTGACAACGGATGGCGGGTTAAAATCTAGTAAAATTTT.AT.GCTCAAATCTAA.T.AATCCGGATAAATCTATTTAAA.T.TATTTTAGAGTTGGGGTTAAAAAAATA.ACCATAAATA.TCT.TA.ACAATTTG.TG.AAAAT.T.CAC.CCTTTGTAAAGTAGCATTCATAGTTTC.ATACGAAAAC.CCAACACCT.GGAAAAAAAGAAAAAAAATCTAAGTCTTGTCTACCGATG.GTGACGACGG
JJ=    71  MV=                AGGTAAGATCGATCAAT.GAGCAAT.GATCAA.TGAAGAAATTAAAGGA.AATTTAGGGAGAAAAAG.ATTGAGA.ATTT.AAGGGGACC.C.AGCTT.GGAGCTT.A.GT.GGATTGGAGTCTAAAGA.CAGAAACTTTTTTTTTTAGGTTTCTTTCTGCGTATATTATTTT.CCTGTCGTCTATCTATCAACTAAGT.TTCTT.GTATCATTCCTTTTTT.CTGGAGATGATGATTGATGAGCTGGTCT.CATTAC.ACAA.TAGT.TGTTGCCTCCA.CAA.ATAACGGAGTTTCT.C.CA.TCACT.TCT.CTCTAA.TTTATCTTCTT.CCACATGAAAGAGAC.ACTGTGT.CTTT.TTTTTTTTT.TCCCCC.AAAAATATCCAACATAAAACGACGCCGTTTTCTCTCTTTACCATATTGGGCGTTTAATGTTG.GG.CCTTTGTGATAT.T.TATTTAGTAAAGATAGGCCCAA.A.CCACAAAACCCTAGAATGAAGATTATA.TATAGTGCAA.AAC.CT.AATCGATT.TT.TTCCT.C.TGC.TGTCGCTCGTCTACATTTACACTCGGA.GCTTAGACCT.TCCAATCTA.CCGGCGGCGAAAATGGTGAGATATACTCTCTTATTGAGC.TAATACCTTG
JJ=    72  MV=                GTTATGTAATTTTGAAA.TTTAATT.TAAAAG.AACCACTAACCATTTA.ACAATTTCGGCGGAAAG.GTATCAA.ACTC.GGCTAAAAT.A.GAAGT.GAAAGTT.T.AA.TGCATGAATATGCTACG.AAATTGTGCCAGTTTGCTATATTGTAATTTGTAAATGGATTCA.TGTAATTTGCCCATGTGCACTTATG.GAATA.TGGTAAGTACATTAAC.GACTTTTTGTCAAATAGAATGATCTTAT.CCATAT.GAAC.TTAA.CTACTTTTCTA.ATT.ATATAACTCAAAAG.T.CA.AAACT.ATT.TCACTG.ACTACACTTAT.CCTATCTTAAATTCC.ATGTACA.CTTT.TCGGAAACT.ACTTGT.TTGATTTACTAATTAGTGTTCGAGAGTTAGGAATTAATTTAAAAAATTTCGTAAGGTAGGGT.AT.ATTTTGTATTAT.T.TTGAAAGTTGAAGGGGTGAAAT.G.AAAACAAAGAAGGGGAAAGTCATGTAT.ATTATTAAGT.TGT.CA.GGGTCAAA.CG.ATCAA.G.CAG.AACTCTACAATTCTTCTATATACTTTC.TCAACTCTTG.TCTCCAAGA.TTGCATGAGAGAAAAAAAAAAAGTGATTGAAATCAATCT.CTTGTGACGT
JJ=    73  MV=                AATGAAGAAAAACTAGG.AGCAACA.GTCATC.GAGACACAACCCATCG.AAGAGATAAGCCTTGAC.TCCATCA.AAGT.TGGACTCAG.C.GAAGC.TATCATT.G.AA.ATCGAATATCCTAAAGA.CCCCATTGACGATAGCTAATGCAGCAGTCTGATAATCCCGCCG.CTAGACGGAGAGTGAGTTGCGTCTT.ATCTA.CTAGTATACACTTCTT.GAAGAAAGCTAAAAACGTCGTCGTATCG.TTGTCT.TATT.GCTT.GATTGGATAAA.GCT.TCAATTTTTTCCTC.C.AA.TTTTT.GTC.GAAAAT.GTAACATTTTT.TTTGCTTTCCACTGT.GAGATTG.TCAC.ACACGATTC.TCTAAA.GAAATGAGACGAATTTTGAAAACGATTTATAAAAATAGTATTTTTGTTTCCTTGAGCTTATC.TC.CTCTTTTCTCTT.T.GGTTTGAGATATGAATTACAGA.C.AATCAAGTAGTCAGTCACAACAGTGTG.TATAAATATG.TCT.TT.TAAGTGAA.AT.CGGTT.T.CGA.GAGACAGTGAGACGAAAATGTTAAGGA.TTTTGGGGAG.AAGAGTTGT.TTCAGCTTCGAAAGAGCTTACTAGTATTCAACAATGGCG.GATCCGACCA
JJ=    74  MV=                GGAAAAGTATTGTTACT.TGATAAT.GTACAT.GTTAATATTAATTTGT.ATCGAGATTAAACGGAT.ATCAAAA.TC.T.CAAATTCTT.G.CTTAT.ATGGTTT.T.TT.ATGAATTGAAAATTTAT.ATTTATTTTTTTGTTTTGATAACTAATGTTTAACAAATATCAT.ATCTGTGTGCAACTAGTCAAATCTA.TCCAC.AAACACACATACTAAT.AGAGTAATAAGCATATTTTTAATTATCG.TAGATT.AATT.GATA.ACCTCTAAAAA.AAA.AATTAAATTGGGGG.A.TA.AAATA.TTG.ATAAAA.TCTAAAGTTAT.TTAAATCAAAATCAC.ACACTTT.TTGT.TTTGTTTCT.TGACAT.CTTAATTATAAAATCTAAATATTGGCTAATATAAATTTCAATTTGGATAATATGACTTTATT.GG.GCCTAATATGAT.G.ATACGTATACGGCCCAATAAGA.G.GTTGAATATGACTTTGACTTTTTCAGG.TTTATGGTCA.GTG.AG.TAGCAACC.AA.TCGCA.G.TCG.TAGTTGAAAGTCTCTATTAACTTCTTC.TCCGATCTGA.GAAAACGCG.TCAGAAGTTTCTCGTTCTACAGATAGAGAGAGAAGAGAA.CGAGAACGAA
JJ=    75  MV=                GTAGAATGAGTTATCAT.ATTAGGT.GACTTT.TTAAAAACACTTTTTG.GAAAAATGTGAAATATT.TGTTTGC.TACT.TTCGCATCA.G.TAACC.GAGAAGG.T.GG.AAGAGTGGAGTACGTTT.CTTGGATAGGTCATTATATATGTGGACCAAAAAGAGAGTCTGT.TTGTTCTGCGTCGTGTCTTGTGACT.CTTGT.CTATTATGCATCCCAC.CACATGCTTGATATCTCGAGAAACAATA.ATACAT.GCCA.ACAA.AATCTCAATGA.ATT.AAACGTCGGTTACC.T.TT.AATTG.TAT.GATAGT.GCAGTATATAG.CTGACAATTAAAAGA.AAAAAAT.ACTA.ACGTAACGT.ACTAAC.GTTGAAGTCTGAAGATCAAGATTGTATGGCCTGTGACAAAAGTTAAACTAACATCAGTAGAT.GT.CCAAGTACCACA.T.GTCATGTATGCTAAAGACGAAT.C.TTATCTCTTCACCGAAACATCTTCAAC.CTTCAATAGG.AGA.AA.CCAATTCT.CA.ATTGC.T.ACA.AAAATATAAATATTTTGAAAAATGAAA.CTGGAGCTGG.TGTTCATAC.CATCACCTGGTGACGGACATCTCCGGCCATTAGTGGAGG.TAGCTAAGCT
JJ=    76  MV=                TCATGGGAACTATCTCT.AAAGCTC.ATTTGT.TATTTGATGGCATTTC.TAGTTCGATATGCCACT.CCTTAAA.TCCG.TTGCGTTCG.T.GAAGG.ATCAATG.G.GG.TTCAATTCAGGTAGCTA.GGAGATTTGTACCAACTTGTAGCTTTCTAGAATTCCTTGTACA.ATGTGATCCAAGTAAAAGAAAGAAT.CGGTT.AAAATTTTCAATATAA.AACTTTAAAATAGACTACTAGTACTAGT.TTGAGC.TAGA.CAGT.GACTCATGTAG.AAA.CAATCTCTACAACA.T.AA.AAATC.TAC.GAACCA.TACCGGGTTAC.CAAACGTTCTTCTCA.ATCTCAC.CAAT.CGGTTTAAG.CTGAAA.ACCCGAATTAGCAAAATCTTCGTTCGGGCTGTTTTGGTTAATCCGGTTTACATGTTTTCTCA.TT.GCTCATTTTCAT.T.TTCCCGCCGTGACAGAGCGCGT.A.AATCTCAAAACCCTAAAAATGTCGAAC.ATATACAATT.CAT.TA.CCTTAATC.AG.ATTTT.C.TCA.ACAGAATCAAAATCAAAATCCATGGAG.GAAGAAGAAG.GATCAATCC.GACCAGAGTTTCCAATCGGAAGAGTAAAGAAGATAATGA.AACTGGACAA
JJ=    77  MV=                AGACAATAACCACCATC.CATTATG.TGTTGT.CTAGATTATTTTTTTT.TCGCTTTCAAATCGCAT.GGTTAAA.TATG.ATCTGAGTA.A.ATACC.ACTGAAA.A.AT.ATTTAGAATGAAACATC.CTAATCATCCACAAATTTATTTTTGCC.TTGGTTTCACATATA.CTGTGCCCAATCTCTAATACATAAT.ATTTT.GATCTGTTTAAAATAT.TTTCTTATTGTCCGGATCTAAAAGGGTA.TCCCTA.GTGT.TGAT.ATAGGCCAAGG.CCC.ATTTATATTCTATA.G.CA.CGTGA.ACG.CCCAAA.GTTAGTGGTTC.ACAAATCACAAATCA.AACCGCA.AATC.ATGTAAACC.ACACAT.CAAACCGATTTGGTCAACAATATCCTTTCTCTTCCCAATAATTTTTGACTCATCAGAGAATA.AT.TTGGTCTTCGTC.T.CTGCGCGCGTCTCTGTCTGTCT.C.TTTCAGATTCAACTGGAGCAAGTACGA.AACATAAATA.TCA.AT.AAATTAAA.GG.AAAAA.A.AAT.AACAGTAGAGAAGAAGAACATGTTTTC.AACTCCTCGG.GAGCAAAAA.AAATAATTCAGCAAGAGAAACGGCGAATAAGGTGGAAAT.GATTTGACGA
JJ=    78  MV=                AGAAACAACGTCCACAC.TCGTGCA.TCCTCC.TTTAGGATTTTGTGCG.AGGATTTACTGTTTACT.GGTCTCT.CGTT.GTCAGATGT.A.AATAA.TTAGGTG.T.CG.TCGTCAGTTTTTAGATT.TTATGCAAAACTTTACACTTGTTGGTGTTCTTTACTTTTGAAA.CAGTACACTCTTCTTAATTTTACCA.TTTTA.CTCGTTTTGTGTTTGT.TGTTTTCTTATTTATGAAACATGTTTTG.AGACGG.ACAT.ATCT.AATGTTATCGG.GTT.TGAGTCTTTACTCT.G.TC.TCCTC.TTT.TCTCAT.TCGTGATCGTG.TTCATAGATGTTTTA.GAATCAG.TAAT.AATTTGACA.TGAGTT.ATGACTTATGAATGATTGTCGAATAACGTGGTTGCTATTACATATACCAATGATTCTGTAGG.AT.TTAAACATTTTT.T.TGTGTTCTGTCGTAAACCATGT.A.AAATGCTTTCTCGCTTCAACATTCATC.AGCCATTTAA.ACG.CT.GTAAATTT.CG.ATTCT.T.TTT.GCGTTCCATTGGAAACCCAGATACCAT.TTTGGTGGAA.TCATGTTCG.TCTTCCTCTTGTTCATCGCCAGAGCCATCTCTGGTTCGT.TCCGATTACT
JJ=    79  MV=                TGACTAAGCTTTTATTA.TTTTGAA.AAAGTT.CACATTATAAAATATT.TTAAATATTGTATATAT.ACACATT.CCTG.TGATTATGG.T.GAGTT.TGATGAT.T.TC.GTAATACATAAAACAGA.AGAAAAGTATTAACCATAACAAATTGCCTTTGCTAAATTGTGT.GAATTATGTAATTTTAAGACAATCA.TAGTG.TGCACAGTCCTTGATC.ATGCATTATCTGAGCATAGTCCGTAACA.GAGAAG.ATTC.CCTG.AGCTAGAAAAG.CAA.AATAGACCATATCT.A.TC.TATAA.GTC.AAGATA.AAGTGTTGTAT.TTTGTATAGACATAT.CTTAGTT.GAAA.AGTTATTCT.TCGTAA.AAGTTATTTTTCTTTCTATTTTTGGTCATTTTGTTGTAACGAAGTTTTTATTTTGACTTTCC.AC.CGCATATTACCT.C.TTCCGAAATACAAGCTCTTTAA.A.CATCATAGAGATTACGTTTTTTTGGAA.TATAAAAGCA.TAA.TA.AAATGAAA.AC.AAAAG.A.GTT.AGGAGAGAAAAAGGGGGAAAAAAAAAA.AACGAGATGG.AGGAATTCC.AATCTCCTAGAATACGATCTTACAAATCGTATGAAGGAG.ATAGGAACCT
JJ=    80  MV=                CCAACTATTTGATTTTC.CCTCCCC.ATTGCT.GCATTGTCATCTACCA.ACCATTCAT.CAAACCA.AATGAAT.CGGA.AGAGGAAGA.T.GAATG.AAAAGAT.G.GA.TCTCCATTATTTAAATT.CATTTTTATTTTAGTGGTGATGTTGTGATGTTTGTCTATCGTC.TATATGTGTATTTGTATAGATATAA.GATAA.CACTATTCAAAATGAT.AAGAAAATCGTAAAAATTTAATCTATGT.CATTCA.TTAG.ATTG.CACTTGTCATC.AAC.CAAATTCTCTCCAA.A.CT.ATAAC.TTA.TCCTAG.ATATTAGATAA.GAAAATCCTGCAAAT.TTTATCT.ACAC.CACTCATTG.GATCTC.ATTTGTTACCAACCGTTGGATTGAATCATATCCAAAAGTTTAGATAAGAAAATCTACAAGAA.TT.TTTGGGGCCATT.C.ATTTCATCTAAAGTTTTCTATT.A.TCGTGTATAAATAATAGACTTCCAAAG.TATATATATA.TCA.CA.ATTCAACC.AA.CTCTT.T.TTC.TAATTAAAAAATATGAAAAAAAGTAGA.GGCTCATCAT.TCAATCAAT.ATGAAGATGAGTTGTTATGTTGTGTATATTTAGAAATAT.CACAAGATCC
JJ=    81  MV=                AATTGGTATTCACAGCA.TTACACA.AATATA.TAATCGATTCGGTGTT.TCTTGTTATCTGAATCA.GTATCCA.TTCT.CAAACAGCG.C.AAACT.GTGTAAC.C.TT.AACATGTGTACAAAAAG.CATAACCAGATGCATGGCAAATCATTAATAAGAGAGAAAACTG.AGTTTACTTTTAATATTACGCTAAC.CAATT.AAGCTAATTAACATTG.AATTATAAGAGATATAAAGAATATTGAT.CGAGGG.CCTG.ACTG.GTTTAAACGCA.GCG.GATGCGGTTGCGGT.T.AC.GGGAG.TTT.AAGGAA.AAGGGTGTTTG.CGGTTCCAATCAAGC.CCTAAGT.AAGA.GATCGTGTC.TCCGAG.ATTCTCACTAACAAAACCCTAAAACTAAAATTGTACGTTTAAGATTTTTTTTTTTTTTTTTT.TC.ACATGGCAAACT.C.ACAATCTCGGTCTATTAATAAC.G.CCTAAAGACCAAACCAAAGACCAAAAG.CATATAAACA.TCA.TC.TTCTTTTT.TA.TGGTT.T.GAG.CATTAAAAAGACCTTAGATAACAAAGT.TGTGTCTCTC.TGAAGTCAG.AACCAAAAATATAAGACGAGAAGGAGATCAATGGAGGAA.GAATACATAA
JJ=    82  MV=                GAATAATGGGGGGATAC.GATGTTG.GTTATG.GATTGTACTCTGTCAA.TTTCAGTGATCCTCATC.GCAAAAG.ATCT.CCCAAACTC.T.CTGCT.CATTGGT.A.TT.CTGATTTTCTCAAGGGC.AAAACCGCTTTTCTTGGTTCTCAAGGCATCACGGAATTGCAGA.GCAACCTCTCTCCTTACTCCTAGTA.ATGAA.TTGCAATAATATATTC.TGATGAATCCGTTGTCATAATGAGAAGC.GTAATA.AATT.CATT.CGAATATTATT.TGT.TTTCATTTATTTTA.C.AA.TCAAA.TAT.TGATAA.CCGAATTGCTT.CTTATTTCAAAATGG.ACTGAAA.ACAG.TGCAAAAAA.ATCCCA.ATAATGTATGAAAAACTCAAAACTAAAGGCTTTTTTTTTGTAAAAACGCTAGAGTTATTTAT.TT.CAACACGTGTTA.C.ACACTTTAAATAAATACAGTGG.A.CCATATACTTTGTTTCTTCGTCACACA.AATATTATCT.CTA.GT.AGCAGTAC.AA.GAGAA.A.GAG.CATTAGAAATGGAACAGTTTTTTGCTC.TGTTTACCAT.TTTTCTATC.TTTTGCTTTCCCCGGGAGATGCAGCGACGTTTTCAGCAG.ATCTGATTTC
JJ=    83  MV=                CCCGAGGTGTGTAACAA.AGATGCT.TATTTC.AACAGGCAAGAGTATG.ATGTTCGTGAGGAAAGG.AGGAGAG.AATT.GGAGTTTCT.A.GAGAA.AGTATGA.A.TA.CCTATTTCCCTGTTCTA.TAATTGTTTTGTGTGTGTGTGTGTAAGAACTTATGATGACAAG.CCTTTACTCTTCTATCTGCTTCAGG.GCGGT.AATCCCTTGGATTTCA.AGTTTGGTATTGCAACTTCACATAGCGT.CCAATC.TACA.TCAC.TCACAGATCAG.CAA.GCAGAGCATTTTGT.A.AA.CAGGT.ACA.TTCGTG.TTTGGTGTAGT.TCCCACATTAATTTC.ATGGAAT.AACT.CATCATTAT.TTGCCC.ATAACCCCCACAGTGAAGTCAAAGATAGTTTTGCCCTGACTGCCTCACCACATGGTGACTCG.GT.GGAGAGTAGCGG.T.AGACCTGGAGTTCCTACAATTT.C.TGAACCCAATACAGCAGATAATCTTTT.ACTGTTTGAT.TCT.GA.AAACAAGT.CA.GTTGA.A.GGG.GAAAGAAATTTGAGACATCCTAATAGG.CAAAACAGAA.CTTCTGAGT.CAGAACGATCTTCCAAAGCACACACCAACCAGAATACCA.AAGAAACAGA
JJ=    84  MV=                AGATTCTTGTGCTTGAG.CGTTGGA.GACGAA.CTGGTGGAGGCTTGGA.CCATCAAACTTACCGGA.ACTAGCA.ATTT.GAGAAATAG.A.GAAGC.TTCTAGA.A.AG.ATTTAAGGAAAATCCC..TTCTTCCTATTGATCGGTTTCTGTGTGAGACGATGGGTGCTGC.TACGGCAACGAGGGAGAAGAGCAGA.GGAAG.AAGATGAAGAAGCATG.GGTTGCTTTTGAGGAGAGGAATCTAAGA.GCGAAA.CAAC.GTTG.TGTAGAGGCTT.TGA.AACAGAGAGAGCAA.C.CA.TGAGG.GTT.ACTGAG.GATTGAGGAGA.GAGACGAGAGAGAAG.AAGACGC.CATT.GGAGAGATT.GAGGAG.CTCCAAAGTCTCCACCACAACAACGGAAGGCTCTCTCAAGCTTAGGGATTTTACAAAATCTA.CT.CCACAATAAAAC.G.CAGCGTTTAGTTATCCAAACTC.A.GGGGTAATATTGACATTCGCTCTCAGC.TTCTGCTTTA.TCG.CT.TTTAACGA.AC.ATTTT.G.TTG.GTAAGAACGAAGAAGACGTGGAGAAGT.AGAAGAATGA.TGATGCAGA.AATTGAGAAGATCGGGGGAGTTCATAAGATTTGGATGCA.AATCTCTAAT
JJ=    85  MV=                TAGTAGCCGCTCCAGAG.AAGTTCG.ATCTCG.TGTCCAGCACTCGTAA.GTCTTCGTGTTTCCTCT.TCTTCTT.TTGT.TTTATCTTC.C.TTCAC.CGGAGAA.G.TT.TTGAATTTTAGTTTTTT.CCCTAATTTTTGAAGTGTCTGAACACTCAATTACTAGGTTGTA.ACCAATTTTACTTCGGATTCAAGTA.TCAAA.ACCTAAAATATTTTTT.AGTTTCAAGTTTAAGAATAGAAAAGTTA.TTTACT.TTGA.AATC.TGAGCTATACT.CTT.ATATTGATAGTTGT.T.TG.GATCT.TGC.AGAGCT.TAAAGATGGAA.GTCATGTCTTTCGGT.TCGGGGA.TGCA.AGTGAGATT.GAGAAA.TATCTCGAGGCTGAAGAAAAAGCGAGATGTGTTGAGGTAGAAACGCAAAATGCTAAGATTGC.TG.AAGAAGCCAGTG.A.AGTTTCAAGGAAACAAAAGAAA.T.TGGTCAGTTCTATTATTGAAACAAGTA.CTGAGAAAGA.GGA.AA.CAGCTGCT.CC.TTCCG.A.TCT.TAGCAATGTCATTAAAATAAAGGATCG.TAAAAGGGTT.CGTTCTCCT.ACTAAGAAGAAGAAAGAAACTGTGAATGTATCACGGAGC.GAAGATAAAA
JJ=    86  MV=                TTGATGCCTGGAAGAAA.AACCATT.TGCTAA.GTTTTGAAGGCTGAAT.TTTTCTTTCCCTTTTGT.ACATACT.TTTG.GTTATGGGT.C.ATGTG.TATATCA.G.AA.CCCTTCCTCATGCTTTT.TACGCTGTCTCGTCACATTGATTCGGCATTTTCGTTTTGAAGT.TTGGTATTCTTGGTCTTTGTCTGTT.AAACA.GTTTAAATGAAATACA.GTAAAAATGACGGCCTTGAGCTCTATTA.AAAGAC.CACC.GGAC.AAAAATGGATT.TCT.TATTTCACCGAGTG.C.AT.AAAAA.TGG.TTTCTA.ACTACAGCAAC.TATTGGAAAAATGTA.CAAACTC.ACAA.ACTGACGTC.GTTTTA.GCCCACACTGACCTCAGATTATAAACTAAAGTAACGTCCTTTTGCTATAGTCGATGTCTCGA.TG.ACGACGCAAGTA.G.AGTCGCTCCACCTCCACATGTA.C.ACGTGTAGGCAAAAAAATACACACACA.CATTACAAGA.AAT.GT.TCCAAGCT.CT.TCGAT.T.CCT.CCGCTTGACATGGCCATAACTATTCTT.GACACTGTCT.CTAATCTCT.GAGAATGACATTCATCGAATCTTGAAGACAAAGATGTCA.GGAAGATCTG
JJ=    87  MV=                CATTTTCCAGAATTTGA.CTTCATG.GCATAT.TCATTTGAGTTAGCAA.AACTTTTTTGTGTTGCA.CCTTCAA.ATTT.ATAAATTTA.T.GATTT.TTAACCA.T.CG.AAATTATATATTTGAAA.AGACTATCTCTACAAGCCAAACCCACTGGGCCACCAATATGGG.TTTATCTGCGAAATCTGTGAACCTTAGAAAA.TCAAAGCCCATATCCA.CTTTGCTGGAACTTTGCTGGAATGTAGG.TTAGAC.AAAA.CCTT.AAGACGCAGCT.ACA.AGTCTCTTATGTGG.C.AG.ATGTC.AAA.ATTAAT.GAGCACGTATA.ATTTACCCAAGAGGA.GCAAAAT.AAGA.TTAGCAGCT.TAAATT.AATTGTGTTGGATTAAATGAAACTTGCACTATGAATGGCAAAAAAGAGGTTACAATCTAGCA.AC.CACCTCATAAAC.C.CTCATTAATGAGATACTGACTC.G.TGAACCAATCAAATCTCAAGTTTCGTA.GTTTAAATAA.GTA.GT.AAACACCT.CC.TGATC.A.AAG.CATCACCACCACCAAATATCAAACGCA.AAAACCTATT.ATCAAAAGA.ACTAGGGAGAAATGACTAATCCCATGATCATGGTTATGC.TGTTGTTGTT
JJ=    88  MV=                TCTTGTGATCTTTGCCT.CCTTCGA.GTAGCT.TCTGGGAATTAGCTTC.TCCGACTCCGAAGAGAT.CAACCAC.TTTC.TCCATCGCT.C.TCTGC.TTCTTTT.T.TC.AAAATTCCACTTGTACA.GACGAAAACTCTTAATCAGAAAGATAAATAACCCTAGATTCGT.AATTAATATTTAATAGTTTAGTTCG.GATAG.ATGAATCAATAAGCAC.CAGTGGTCTAGTGGTAGAATAGAACCCT.GCCACG.GTAC.AGAC.CCGGGTTCGAT.TCC.CGGCTGGTGCAACA.A.TT.TGTTT.GTT.TTTTTA.AGTGAAAAGAT.TTAAGAGAGTCAACC.TTTTTAC.ACAT.GAAATGAAG.ATGATT.AAAATAAATAGATGACTTAGAAATCACCAAATTAACATTAAGAAATATTGGTAGGTAGGAAG.TG.AAAATTGAACAC.A.AGAAAAGTGTTGAGCACCCTCT.T.CTCCTTTCAGACTGCTTAACCAAAGGA.ATATAGCAGC.ACT.CT.ACTAATTC.TT.CTTTT.T.GTT.GAAATAAAATAATTACTCTTTAATTTC.CATCTTCTTT.GCGTTTTTC.TCTCTATCTCTCTTTTTTTGTTCCATTAGATCATTCATA.AAGCGGATCA
JJ=    89  MV=                AGCCACCAAAATTGAGT.GATTGAC.GAATCT.AATGAGGTTAAAACCC.GGCGAGGAGACGTGGAA.AAGGCAT.CTGA.ATTGACTGA.G.GCCTG.AGGGAAG.A.AG.CAATGATTTCGCCGGCG.GAGAGATTGAAGTGTGTGAAAGACGCGGGAAGAAGATTGGGGC.ATAAACTGCTTGTTCGAGTTTCCAA.GTGTT.TGGTCACAAGAGCAAT.ACTATCCCCAACGTCGACGTAAAATTTA.CTAAAA.GCCC.AATA.TGTTTTAATAG.AAA.AATTAACATAAAGC.C.CA.AATTC.GAT.GTAATG.GGCTTTCATCT.TTCAGGAAAAATTAA.CATTAGC.CCAG.ATATGCCAA.TAGAGT.AGAGATAATGACGAGTGACGACATAAAAAAAGGCACGCAAAGAATATAATATTAATTTCTTG.GT.GGACAAGCATGT.T.TGACCATTCTCATTTTCTTGTG.C.CCAAACTTATATTTGGTATGCTCCTCC.TACATATAGA.CAA.GA.CAATGGTA.AT.TCGAC.A.ATT.CATCAAGTCTCAAATCTAAATAAGTAA.ACATGAAGAG.TGAAGGTCG.TCATCAAGGCGTCGTAAGGACAGGAATGATTCATCCGCG.GGGCTTTAAT
JJ=    90  MV=                CCTCGACCCTCCTTCTA.CGTTTCT.CTGTAC.ACGGCTTTCTTAAATT.GCTCACACGAAGCAGAT.AATTCGT.CTCT.CTATCTCTC.T.CTCCT.TGCATCA.T.TT.TCTTCGTCTCATTGGTA.TTGATTGATTCACGTGACTTTGTACATTGCGGTTAAGTTCTTC.CGTCTTGGTCATTCCACATGTTGTG.TAGTG.TTCAACGCCGAATTTT.CCTTCACCCGAGGTTAGAGGCTTGCGGA.TTTTTC.TGTA.CATT.GGAATTAGCTT.CGA.TGTTTCGAGATTAG.TGTT.AGAAA.TAA.TAGTTT.GCGTGTTAAAG.TTCTTATCTTTCCTG.ATTTGGT.CGGT.TACCTCAGT.TTTGTC.TTGTTGTGAGATGAATCCATCTCTTGCTATATTAAGGACAAATCTTCAAATCGGTGATATTT.TG.CTTCTTTTTTTT.C.TCGGCCACAGATTAAAATCGTC.A.AATTATCTGATTTTTGATGCCCTGAAG.CTTTAGCTTG.CAT.CT.GTAGTCAT.TT.GTCAA.A.GAT.AATTGAACAGAGGCTTTCTATATTCGT.CGTCAAGGGT.TTAGGAGAT.TCTGGGTTTTGGCGTGATTTTGAGGGGAAAGATTGAAAC.TTTCCCCGTG
JJ=    91  MV=                AATGGTTAGCGAGATTC.GGGGAGA.TATAGT.AATGAGGTTGATGGGA.ATTTCAGCCAACGTTGC.GGATTTA.CTTA.TAGCATTGG.C.AGAAA.TTCACCC.A.AA.CCCCTTTTGTAACCACA.CCATTACACTCGGTATAAGCGGTTTAGTTTCAGCTTGGGCCGG.TTGGTATAGGAACTGGCCATCGTGA.GATGT.AATAAAATCAAATGTT.TGTTGTTTTGAATGAACGTATCAAACGT.GTAATG.TAAC.TCAC.TTGAATATATG.AAA.CATTTCTATTTTAC.A.TT.ATCTA.TAG.TCAAAT.CGAAATCAAAC.AAAACTAAGGGTATA.CAAAAGT.ATAA.TCCACATAC.GTGGGG.GACATTTATGAAATTCATAAAACTTGGTAACTGTAAAATAGTAACTTCCCACTCTCTCACCC.TC.TTCACTGGGACG.G.TTATTTTTTTTTTTAAATTCAT.T.TGCATCAAAAGTCGTTACCTTCCAGTA.ATATTTATAG.ATT.TA.TAACGATG.CA.ATACT.C.ACT.AAAGAAACAGAAACAGAGATAATTTTT.TCGAAAGAAA.TTGATGAGA.AGAATGATTCCAACATCGTTTTCAAGTAAGTTTCAAGGA.GTACTAAGTA
JJ=    92  MV=                TGAATGATCACAAAATA.AATAACA.TATTGT.GTTCTAGTGACAAAAT.TAATACTAAATCTATAT.TATTTTT.ATAT.TTTAGACTT.A.AATCT.ATATTTG.T.CA.AAAAAAAAAAAAAAAAA.AAGCTGTTATTTTTATAACTTCACTTAACCTATTGGGCTTTCC.CTCAAGTTTCTTATTGGCCCAAATA.AAATC.TCATCATAGCATCGTC.TATTCTATGATCCCTATAAACAAATTTC.CCTTAA.ATTT.CATA.CGACGTCGTAG.TCA.AGCATCTACCTTCT.C.GA.CGACG.ACG.ACGTGC.TGACCCCATTG.AACGCTACACTAACG.GAGACGT.TAAT.TAAGAATTC.GTCGTC.TGTCTTCCGTCTCAAAGATGTTACTGTTATTTAATGATTTTCTTAGAAAGTAAGCTATTAAT.TC.CCAACGGCCAAG.A.TTGAGTTAAATAAATCGACGGG.T.GAGATTGAATCTGTATCAAACGCTCTT.ATTTAGAGAG.AGG.TA.TGACTGAA.AG.AGACT.T.TTC.GTTTTCTTCTCCGTTTCTCGCTCATCG.CTTACTGAAA.CCAGAAACA.AGTTTAGGGTTTTTGCGGAGGTTTCAAAGTTAACAATGG.CGGAAGAGCA
JJ=    93  MV=                CAAGCAGAATGATGACA.TGTATAA.TCACTG.TTTTTTTATTTAATTT.TTAGTTAAAAACGAATT.AAATAAT.AATA.ATTAATTAA.A.ACTAG.TTAGGGG.T.GT.TAATTGTAATTACACAA.TTACTAAAAACATCTGAGTAATAAAAAAAAGATGTGTTCTATT.TTAGGAATAAACATACAAATGTGTT.TTATC.TTAGGAATTATTTCTT.AAAAAATCTTGTAATTTTTAGAAATAAA.TATCTG.ATCT.CTTC.CCAATAACAAT.TTT.TGTCCCATTAGTAC.C.AA.AACCA.TAT.TTCAAT.TTGGGATTTAT.TTCTATAATATCAAA.CCCGAAT.TTTG.TAAACCGAA.CCGGGA.CAGGATAATGGGACAAATGAGCACTTGTATTATCACGTGCATTAATCATTCACCAGTTTTAT.AG.TAGATCACAGTG.G.TTCATATGTATCTAGACGCAAA.C.TTTGAATCATTCATCAACGCAATCTAA.GTACAAATAT.AGATCT.CACTGCAA.TG.TTTCA.A.GCA.CCAACCTGATCATCATCAAAACCATTT.CATCCGTAGT.GGTCAATGG.CGGCTTCTCCGTTGGTGGTTCAGAAAACAGAGGAGGAGT.GGCGTGCGGT
JJ=    94  MV=                TCTTTGTTGAAGAATAT.GTTCTTG.ATTAAC.ATAGTGGATGAATAAA.ACAGTAGTCAACTCTTT.ATAATTT.TTTG.ACATGGCCC.A.AGAAA.GAAAAAT.C.TT.ACAGAGAATCAAAGTTA.GAAACTCGTTGGTTTCCTCTGCAATCCTTGCAACAACAAAACA.TCCAAGTACAAAGATTGATAGGCTT.TTTGG.TTTTGAGATTACCTTA.AAATGTTTTTTTTTTTGTCTGTACCAAA.CTTTGA.AATG.GTTT.TATTACTAGAA.ATT.ACGACGGAACAATA.A.GC.AAAGC.CAT.TTACCA.TATCCCCAGAC.CCCAATGAATAATAT.ATTATAA.GAAA.GAGAATTGG.TTCTTT.AATGTCAATTGTCAAATTGTTTCGTATAGAAAAAGAAGAAGACTTTTCTCATGGATTTTAAC.TT.ATTGCACGTCTC.T.ATCATTATTTAGTGTTCGCTGG.C.GGACACGTTTTGTAAACGTGTTTATCA.TCATCATCTT.GCT.TC.CCGACGAG.AT.TTGAG.T.TCA.AGAAGCAAAAATGGCGAGTTTCATCAA.GGCATGGGGT.TTAGTGATC.ATCTCACTGTGTTACACTTTTTTCATTGCCAAATTGGTT.CCAAAAGGAA
JJ=    95  MV=                TCAAACGATATACCAAC.AGACAGA.TCAGTG.TTCTTTTGATAGCTAT.TTGATACAAAAAATAGA.GTTTATT.GTAC.TAACTAAAA.G.AATTG.GTATATT.T.TT.AATCTTTTATATTCCGC.CTTTTTTTCATTAACAAGATATATAACATAAAAAAAATAGATA.TGTATATAACATAACTATTGGCTGT.TTTTG.TTTACTCAATTGGGCA.TAGTGGTATATCTTAGCATGTAAGCATT.GTAAAT.AGCT.AAGG.AAACAAAAGTG.AAA.AAGAAAACACTTTC.T.TG.ACCAC.TAA.ACTCTA.CGCGTTCTAAA.AAAAAACACTTGCGG.AAACAAG.ACAA.AGTGAACAC.TTTTCA.GTATTTTCTTGATAATCATCATTATTCCCGCCTAATTTGCTTCTGCTTTTCTTTTTAGTGTA.AA.AGAAAAGAGAAA.C.AAGCTTTTGTCTTAGGTGCACT.A.CTTTTATAAACTTTAGACTTTAGCGTA.TTTATTTAAC.ACA.AG.ATAGGCTA.AT.GACTT.G.ACA.ATTACAAGAGTCATAAATCTTTTGCAC.CCAAAAAAAG.AAGAAAAAT.GCACCAACCCTTTCCCGGAGATTCTTCACCACCAAACTG.CCTTCACGGC
JJ=    96  MV=                TGCTTCGTCATTCATGA.TTCATCA.TTATCA.AAGTTATAATCGGAAT.AAAAGCAAAAAATTATA.GATTATA.GAAA.AATAAATTG.T.ATTTT.TTCGTGT.G.AT.GAAATTCCATAAGTCTT.CTAGTTTTCTTATTGATTGTGTTTCATCAAATCGAGCAACCTA.TCATATTACATGATCCATGTTAGTA.AAACC.TTAGCTAGATTGTTTT.GTAGTTTAATTTTGTGAACAATTGATGT.GTTGAC.CAAT.GAAA.ACAAATTGCTG.AAT.CAAAAAAATGCTAT.G.CC.CCTAT.AGA.GTCGAG.AGGAGTATTTC.AATATGTCCTAACTA.AATTTAT.CCTT.TCTAAAAAT.ATATCC.AGAAAAAAACGAATAGCCAGAGAAATTTCTTCGAATCTCGTTTACGATTTCTTAACAACCTT.AA.ATTTATCAACTA.T.TTTATTCTTGTTCATTTTAAAT.A.ATAGTGAATTTAAGACGTTTCAAGCAT.CTATATAAAT.CCA.CT.CACCATAG.AA.AGCAA.G.GTA.CAATAAAAACAATTTCAACGTTTCGTT.TTCCTGTACC.TCTTTTAAG.AATAAAAAAAAAAAAAAGAAATGGGAAAAATTTCATTAG.CGATATGTCT
JJ=    97  MV=                AACGTTTAGTTACTAAG.AGCAATA.CAGTGT.TTCTCCTTATCCACCA.TTGATTGTAAGTTGTAA.CCAAGGT.GTTG.AACTATAAT.T.TAAAA.AAACACA.G.TA.TAGATCACATGAGGCGT.GAGGACGCAATCACTTGTTCCCATATCTTCCTCTAAAACCTAA.ATCCTAAAAAATCCCTTTTCAAAGA.TCAAG.TTTTAAGGCAAAAAAG.CAATCATGATTTTGGCCAGACACAGCGA.AAGGAC.CTTG.TCTG.TTTCGAAAAAC.TCA.TTTAATCATGTGTT.A.TT.AATTT.ATT.ATTATC.AACAATACAAT.CGTACTGGGTGACCA.ATAATGA.GACG.CACCCATCA.AATTGG.GCCC.TCCACGGCTCCACCACTGAGAGGGATACACGAAAGTCGTTTTACAAAAACACCTATT.AA.AAATAAATGTGC.A.TAAAAATCTATTACCACGTGTA.C.GGTGAAGATTAGGTTCTCGATTTTGTA.TAAGAAGGTC.GAA.GT.GTGAAGAA.AT.CAAAA.A.CCC.AAAATCGTGAAAGTTCATTTCTCCTCC.ATTGATCTTT.CTTTACTCA.GATCTTTCCTCTTCCTCTGAGATGTGGAGCTACGTTTGG.TTACCGTTGG
JJ=    98  MV=                TAGCTCCTCTTTTGACG.ATTTAGT.AGCGCT.CTCTCTCTCATTGACC.AAGCTTTGGATTTGAGA.TGTTACT.CATA.TATTTCTAT.T.TTCTT.AAATATC.T.TT.AAATCTTTGGTTTTCTA.ATATATAGAACCTTTTTCATAGACATATAATTTCAAAGTTATA.AAGTTATCTTTTTGTTTCTATAATC.ATACA.TTTCAAATTATAAAGA.TATATTTCTAATTATAAAGATATATTTC.TTTCTT.CCAA.AATA.TTTTTATATCT.TTG.ATTTTCTACTATCT.A.GT.GGTTA.AAA.GTTTTA.GATATCATTTC.AAATTATAAAGATAT.ATTTCTA.ATAA.TATATGTAT.ATTTTC.ATTTTCATAAGTTTTTTAAAATCTTTGACTTCTTATATGGTTAAACTTTTTTTTATAGACAT.CT.ATGTATATAAAA.A.CATATAAACTATCTTCTAAATA.C.TATCTAGTAATATATAAAGACACATAT.ACATTTACTC.ACA.TA.GACATCCA.AA.AACAA.A.ATT.ACTTGAATCTCAATTGAATTGTCATTT.AAAAAAAATG.GCCAAAATA.TCATCACTTTTGGCACTTCTTTTCATCATTCTATCTTCC.ATAATGATCA
JJ=    99  MV=                ACCACCGATCAGAATGT.GCATATA.ATAAGT.AAATTTTAACAATAAC.AGCAACATATTTTACTA.TAACTAA.TGAT.TTATTTAAA.A.AAAAA.AGATAAA.A.CT.AATTCTGAAATTTCAGT.TTTTTCTATGAACAATTTATTAACAGTATTCATATGTAGATAA.ACCTTGTAGATTCTATAATATAAAA.TTTAT.CAAGATGGAAATGAGG.GATCTATAGAATACAATTAATTTTGGTG.ATATAT.ATTC.AAGA.TAATGAAGGAG.GCG.TCTGAGGAAAGAAA.T.CA.TGGGG.GCA.TAAGAT.GGTACAATGTA.TCATACATGGTCACA.CACATCT.ATAT.GATACAAAT.GCGTCT.ATATACACAACTGTTTCTATATACATACAAACACAAAGCCTTCACATCCCCAGCTATCTCTA.TC.CATCTATCTTCA.A.ATATATATTTTTAAAAACACAC.A.ATGTTCATATCTTATTGTTATTGTTAT.AAAATAAAAG.ATG.AT.CATACTTT.TT.AAATT.T.CTC.AAACAAAACCAACTTGACAACCGACAG.CGAACAAGAT.CAAAAAGCTAGCTCTCTTCTTTTCTCATCAAACTTATTTCTCTCTCGAT.CGCAATATAT
JJ=   100  MV=                ACGATGATTTATAATGG.ATCAAGT.GATCAG.AAGAAAGCTAAACCCT.TTTCAAATTTCAAAACT.TTTAGAA.CTCC.ACCATGTAA.T.TGATC.TAATTGG.A.TT.AAGGAACAGCATTGAAC.ATTTAGGTCTACAAGAGGGGAAAATAAAAATCAAAACTTTGGT.CTTTTGATTGGTTTTGAAATCTGAG.TTTCC.TTGTTGGGGCGTGATG.AATTAAGCAGCGACTAGTCAACGTTCCT.TGTTTA.CAGT.GTAG.AGTAGATTGCT.CCA.ATCATTTTTATTGG.A.CT.CGGAG.GTA.ATAATG.TTTCACTTTTT.TTACGAACAGGAAGA.AAAATAT.GCAA.ATTATACTG.AAAGCC.CTAAACTTTTGAGTTTATCACATTTTTAACCTAAAGTTATCAGTTGTATCAAAATGATGTAG.TT.ATATTGAAACTC.T.CTTCACCAGTTAGAGGCTTTAA.A.GACTTGCCGACAAAATGTAGAAGTAGG.TGTATATCTC.CGG.CC.ATTTCAGT.AA.CTAGT.T.CTG.TTCTTGGATGTCGTGTGTTTTGTCTAA.GGGAGAAGCG.AGAAGAGAT.TAAAAGATTAGACCTTTTCGCATTCATGGATTCGAAGTT.GAGAAATTTT
JJ=   101  MV=                GTGATGAAGAAGACGGT.TGTATTT.AAGGAA.GAGAAAGAGGGTGATT.TGATTGTTGTTCAGGCT.TTCAAGG.GATT.GGAAGGTGT.T.TATGT.GACTGTC.A.AC.CGTATTGCACATATGGC.TCCGGGAATACGTGACTTGTCATGTAGTTTGGCTAAGCTCAAC.GAGTATAGCACACTAAGGAGTGGAT.CGTTG.GTGAAGAAAATTCAGA.AAGTGAGAGAGAAAATGCATCTTGAAGA.TGACTT.GATG.TGGA.TACCGCCTAAA.ATG.TTGAGCGGTGACCA.C.TG.GAAGA.TGC.AGATTT.GCATTGCCTAT.GGATATAAATTTATT.CACATCT.GAAG.AATCCTCTC.AAAGTC.TCAATTCTTTTGCTCTGCTCTTATAACTTAGAAGTAGACGGTCGTTGGATCATAAACCCTGC.TT.CATGTGTTATGT.G.AAAATTCTTTTTTAGAGATAAA.A.TGTTAATTGTATTGGTCCGGGTTCGAC.TGATTTAGTT.GGT.AC.CGACTTGA.AC.TCAAA.C.TTA.ATACACTTCAATATGTCTCATTAAGTA.GTGGCCGAGA.GAGAGAGGG.AGAGGGAGAGATGACGAAATTGGGAAGACGCAACGACGG.AGGAGGAAAA
JJ=   102  MV=                AGCCATTTGGTGTGTGT.GTAACGT.GTAAAC.CTAATTAAACTATAAC.ATGCTCTCTTTTTCAAA.AAAAAAT.ATAA.CACGCTCTT.C.ACATA.TAACATG.A.AA.TCAATATAAATATATCC.TTAATAAACACAATAGAAAGTGAAATTGATATTTATAGTTATT.GCGAGCTAGTATAGTTATGATTTTT.TTTAA.AAAATTGAGCTGGGAA.TTTTTGTAAAATTTAGAACTCTTAGTCT.AACCAT.GATA.GATG.ATTGTTTTGTC.ACA.CACGTACACACCAT.A.AA.ATCGT.ATT.ATATTC.CCTGGGAACGG.CTTAGATCCATGGAA.TAAAAGA.TTTT.TATCAAGCT.GACGAG.AAACAAATCGTCAACAGAACAAAAGCATCTAAACAATGTAATTATTAAATTTAACATTCTAC.TG.AAGAAATTTATA.T.ATAATTTTAAAATGATAATGAT.C.TCAATGGGCGGCTTAGCTTATGGTGTT.ATATAAGCAA.AGA.AC.TTGGCATC.AA.GCGAA.A.CCA.AAAGCGACAGAAAAAAACAAATATTTA.GAAACAAAAA.ATGCTATAA.TTCTTCCTTTTTCTTGTTCTTTCAGAGATTTTGATTTCT.ATTCAATCGA
JJ=   103  MV=                CTAAGACTTGGTGGTTT.ATGATCA.ACTTTG.TTATCTTTCGTTTACT.TTGAATACATGCAACAT.AATCCAT.AAAA.TCGATAAAA.T.TTTCA.TGGTAAT.A.TA.CTAATATTGGAAGTTAG.AGTTTACTGATGTATAAACAAAGAGTGTTTAATATGTGTGTTT.AGAAATTTTATTTATGCATGATAGC.CATAA.CAATATAATTTATACA.AGATACTAGACGTAAGAGAATTACTAAT.TTACTA.AGTT.GAAG.ATTTGATAGTA.AAA.ACTGAGCCGCCATC.A.TC.ATCCC.CTT.GTCGTT.TGAAGTCTCTT.GCCCATAAACGACAA.AGACTTT.TTGT.TACTCCTCG.TGTGAT.TTTATCTTTAAAACATTGGAAAAAAATGCTGAATTGTGAAATCGAATCACCGGTTTAAGCAC.TC.ATTAAAGACATT.A.AACCAAGGAACTAATTGTACCG.G.AGTCGGTTAAACAGTTTCAAGTGTTTG.TTATAAAAAG.CCG.TG.TTCGGTGA.TT.CTGTA.T.TCA.TGAGATTATAAACATGGCGTTTTACCT.CTCTTCTTAG.TCCTCTATC.TTTCTCTGCTTCTTGTTGCATTCTTGTTCTTGCGTAGTA.ACACGATCAT
JJ=   104  MV=                TCATAAACGAGACGAAAATACCTGA.TTAAAA.ATATGGAAATCGTAAG.GAACAATAGAGTAATAA.AACAGAT.TGAT.GACAAACGA.A.GTTAC.TATTGGT.A.AA.ATTTCTGATTTGGAAGA.GGAGAAGTTGACAAGTTCATCGACCCCATTTATTTGTGGAGTC.TTCCCCACGTATATTCCTCGGCCTC.TACCA.CAACCGCGTGAGCCAG.CTAACAGTGTCCATCTTCTTATATTTTA.GTTTTT.TTTT.TTTT.TTCTATCTAAT.ATT.TATTTATCAAACAC.A.TG.TTGGT.GAT.TGGAAA.CTAAGAAACAT.ACATATTCATAGTAC.CTTTCCA.GGAT.AGCATTTTC.TTTATA.TTAAAGAAGTTAGTTCTTTAATTGTTATGTTGTCTAATTCATGCATACAAAGTTCATTAGAT.GC.ACGTCAATTGTC.A.AAACTCTATACTTTTTGGACTA.C.GTCAAAATTTCGATTTCTTAGAAGTTA.TATATAAAGA.AAG.CC.TTACTGAC.AA.ACAAA.T.GGT.GATCGAATAGAGTTCCAATCCAAAACA.TTCCAAACAC.AAATCAAAT.TCGTAAGATGGCGGGTCTTCAAGCGAAGACGTTAATGTT.CGTTCTGGCA
JJ=   105  MV=                GCTGAAGTTTGTAGCGG.AGAATCC.ATTCGG.TCAAACTGCCATAACT.GAGACACACGAGTCATG.GGAGTTT.TACT.CTAAGGCCG.T.CGAAG.CACATAA.G.TA.ATTCCTCAACAGGAGTT.TTTACTGTTATGTAAATGCTGTCGACTCTCTAGAGCTCACAAC.AAGCAAGTGTTGATGCACACACAGA.TGAAG.TTCCTGTTGGAAGTGT.AATTCAGCTCACTTTACAT.CTTAATTG.ATATTG.TATC.TCGT.GTTTCGAAGAG.ACC.AGCGTCGATACATT.T.TT.AGATT.CAG.ATTTGT.AATTTGTCGTT.GATTGTTTACTCGTT.CAAAAAT.ACAT.TATCAATTC.AGAGTC.TAATCGTCACATTTAAAAAGGAACCTAACTTCGAATCTTCAAGACAAATAAAATAAAGCGAA.AG.CAGAAATTAAAA.T.TAAAATCATACTAATTAATTAA.C.TTCCACTAATTAATGGAGAATAATATT.TGCATAACTT.GGA.GG.AGAAGGTG.AG.AATCA.G.ACA.GAAACCAAGTCTTTTGATTGATCACAA.AAGAACAATT.CGTTTTTTC.GCTCTCTCAATTTTAATATCTTCTTCTTCTTCTTCCTTC.ATTGAGCTTC
JJ=   106  MV=                AGCTTCTACATCGAGGA.CACTACT.AGGAAA.GCTCATAATGGTTGCA.GATTACCAAGGAAACGT.CGGGTGT.GAAA.AGAAAACGT.C.CCATG.TCGTCGT.C.TC.TTGTTATTCTATGGTCA.CTATAGAAACCATTTGTTTTGGCAAGTTATATCTTTTCTTGGT.TATGTTTTCTCCTTCAAATCCGAGG.AAAAT.CGGGTTTAGATAATTG.GACCAAAGCGATTTGATTAATAAACCGG.AATTGT.TTTC.CTGT.TTTGACCCAAT.AGA.AAATTTGACATTTT.A.AT.CCCAG.ACC.ATATAA.GCCTGTCAAAT.ATAGAAGCAATAAAG.TTATTCA.AAAA.TAGTTATTT.TGCTTT.GGAAATAAATCGCTCTCTTGGTCTCAGGAAGTGAGTCGATAGATTGAGGAAAATCTGGTTTA.GA.TAATTGGACCAA.A.GGGATTTGATTCATTAACCGGA.A.TCTTAAGCCTTGTCAAATTCTGTTCAC.ATATATAAGC.AAT.AA.AGTTTTTT.TT.AAAGT.A.GTG.ATTGATTTGGAAATAAATCGCTCTCTC.GGTCTCAGAG.ATTGAGATT.CCGATACGGCGGAGCAAAGCAATTTAATAAACCTAGGGT.TCAGATTATG
JJ=   107  MV=                ACGGCTTAGGTCAACTT.CTGTTTT.GTATCC.TGAATCCTGAACGAAC.ATGCCAACATGGTGACG.ATGGTCA.AATG.AGTATAATG.T.GGTGG.TCTACTT.T.CA.TATGGTCATCAGAAAAA.AGGTTAAATTTTTATAATCCAACGTGAACTCATTAAACTTAAA.TTAGAATCCTTCAGGCATTGACATT.GACCA.AACTTAATTTGTTTTA.TAATTCCTTATGCCAACATGGTGACGAA.CTGACG.ATGG.TCAA.ATGAGTATAAT.GTC.ATTGGTCTACTTTC.A.CA.TGGTC.ATG.AGCAAA.ATATTGGATTT.GTATATTCAACGTTC.AATCATT.AACT.TAAATTATA.ATCCCT.CAGGCATTGACATTGACCATAGTCTTAGTAGTGTTTACTAATTTTTAGGTGCTTTGTAACTT.GC.TTCACGCTTCTT.T.CTAAACCTCTATTGACTTTTAC.C.TTAACATCAGATCGGGCAGGTCCTTAA.CATGTAGAAA.AGC.TG.ATTGAGAT.TG.ATCAG.A.TCA.AGGACCAAAGTAAAAATACAAGAATTA.TGAAGACTAA.AACTTACCG.GTTTGTATGTCTTGTAGCTTCTGTCTTAACTCTGCAGCT.CATGAATGGC
JJ=   108  MV=                TCATCTTTTCTGACAAA.TTTATAC.ACCTTT.TTCGTTTTTTTCTGAG.ACTCAAGCATTCTTTGA.TCTTTCG.TTTT.CTTGAATTT.T.GTGTT.TTGTAGT.T.GA..AATTGCTTCGAACTCT.CTGGAACTTTAGGGTTTGAGATCGATTTTCCTAATAACGGTTC.GTGTTTTTTCAATCTCGATGCTTTT.ACAGA.AAATAACGGTTCGAAT.TTCAAAATTCAAAATTTTCACTCTCCGT.CATCTT.CGTC.TTTT.ACCATTTGTGT.TAT.CCCTAATTGTTACA.G.TT.TTAAG.ATT.TAGCCC.TAGTTTTACTG.TGTTCACACTTGCGC.CGTATAA.ATGC.TCTTACTTT.AATTGT.CATTTTCAGCCATAATCTTGGAATTACATTGTGGGATCTTTCTAGATTATGTGTGAGAACAT.AG.AAGATTAAGATA.G.TTTCTGAATTTGGATAGATTAG.T.GATTTTGTGAAACAATTGTATATATGC.AGGATGATGA.TGA.CT.CAAAGGAT.CT.CTCCT.T.CTA.ATAAGCGTCGGAGAGTCTCTTTTGTTA.GAGATTTTCC.TCAATTTAG.TGTTAAAGATGAAAGTGACATTGGTGGTGATGATGTTGC.AACCATAAAA
JJ=   109  MV=                GAGAACTAATAGAAAAA.ATCGATA.CAATCT.CACTTCCTTTAAGAAA.ATAAAAATAAAATATGC.TTTAGAG.AAAA.TAAAATCTC.G.CTTAT.TTATGAG.A.TA.TCATATCATTTTTAGGT.AAAAAAGATTAGATGTCCTTTTGAGACACATCATACCATATAT.ATGACCGACAACACACATAAAACCG.CGTGA.ACAAAAAATATCATCC.ATCAACCCCTTACGATGCAAATGTACTG.TAAAAG.ATGG.TTCA.TTAATTTAACA.TCG.TATTTTAACGTTAC.A.AT.TGTAT.GGA.ACATGG.AAGGTTCACAA.TACGTGGAACAAAAC.AATAATG.TTAC.GTACGGTGT.AAGAAA.AACAAAAAAAACATAGCACTAAAATAGTTTTCTTTTAATTTTCCTCTTCAAACTTCTCACGT.GG.AGGCTACTAGTG.G.CGAACGTCATTCAAATTTACCC.A.CACCCACCATATATTATCTACTCACTC.CCTTATATAT.ACA.CA.CTTCCACA.AA.TAATT.C.ACT.ACACCCAAAAAAGCTTCTAACAAAGAG.AAAGTGTCTG.TATGTTGTG.CCCACTCTCTACATTTATCAATCACTTCATGTGTGTTAC.CTTGATTGCA
JJ=   110  MV=                AAAAAGTCAAAGAAAAT.TTCCACAAGGATTC.CAAGTGATTGTTGAAT.GGTCACATTCCAATAAA.GACATAA.TGAA.GTTGATAAA.G.ATTCA.ATGACCT.T.GG.ATAGCACCGACTCAATG.CACGCACCTTCTAAGGAGAGCAATAGGAAACACACACGATTTC.TCAGCAAAGAGGGCGAAGGTCTTAA.AAAAT.TCTGGAAATTGCTCTA.GGTCACTAAAAGATTCATCCAGCAGGAA.CAAGGG.ATGG.AATT.TGTCTAAATTA.ACT.ATTGGTTTTAAAAC.A.GA.GTGAG.GAT.GGAGTC.CCCAGCCGTTC.TCAGCAAAGTTGTAA.AACAAGA.ATAA.ATTAGGGTA.TAACAA.ATAGATAAATGGGACAAACTTGGGCCACGTTAATGTAAGGGTCCAACACATATAACACTTCG.TG.GGCTGAGGGGAA.A.AATTAATGGGCCACCAAAATAT.G.GGCCTATCACATAGGAAAAGTCCAACT.TAACAATTAT.GGT.TT.TGCCTTAA.GC.TTGTT.G.TCG.CCGCTTCAACGGAATGATCGGTTGTTC.ACTATTCCGA.TTTAACATC.GCCGGAGGCAAATGATCGGATATGGAGGCCGTCACCGGA.TATGTGAAGA
JJ=   111  MV=                GAAAGTTATTATAATTT.AATTTTG.TAATTA.AATTATTTTTTTCTTT.TTTTCAATTGTCCAATT.ATAAACA.GCCA.CCTATGCAA.A.CTTAC.AAAATTT.C.TT.TACACAGAAACGTTTCC.TTAATTATGTTATTCTCTCCTCCTTTATGAATTGTTTATATTA.TTTCAGTGAAGAAAAACTCCAAAAA.TTATA.ATCTATGGAGATGCTC.TTAGAACTGACGTTACGCTCCAACGTAC.GGATCA.TAAA.TCGG.ACAAAAAAAAG.TGT.GAAGAAATCGAAAT.G.AT.TCTTC.AGC.CTGTAT.CAGCAAGCACA.CGCTTACGCGTGGAA.CTGAGGT.GAGA.GAAGGTTGA.GATTAA.CGACGAATTTCAAGTTAAATGGGTTAGGCCTTTTAATAAGCCCAATAACATAACTGGACTTT.AA.TCTGGCCCATTA.G.TTCACACTACGGTACGATGTGA.A.AAGGTCGGTTTGTGTTTGGCCACATAG.GCTTATATAT.CCC.AA.CACCGAAT.AA.AATTC.C.CCA.GCGTTTGCCATCGTCGTCCCAAAAATT.CGTTTTTGCA.ATGGATGAG.AGTTTCAGAGTGAGGATAGACAAGGTTTTTGGATCTCTT.GCATCATCTT
JJ=   112  MV=                CTACGTATGAAAAAAAC.ATAATAC.TTGATT.TAAAATGTGCATTTTA.TTAAGTGGTTAAATTTA.TTTGATT.CCGT.TTTTTCTTC.C.AAAAT.TTGATTG.C.AT.TAAATTGTATTAGCGCG.TATAATAAAAATTATTTATGGATGGAATCTTATCGATCTAAAA.ATATCAACAAAAAATAATCTTTTTC.TAATC.ACTACTAAGAGCTAAC.AGATAATATCATGATTAAAAACTAATAG.TTGCTA.ATGT.AATC.GACGTATTATC.ATT.TCATTAAGGTTCAA.G.TT.TATAT.ATT.TGATGT.TGTTAACAATT.AAAAAAAAAGGCACT.ACTACTA.TATA.TTTTCTTAC.TTCAAA.ATTACTACTAGTATTATTCACAAGCGCCATCAAGCGGGTTATTACCAAGGCTCGAACACTCA.CA.AAAAATCGAAAC.T.CTACTGAGGTAGAGAATTGAGT.T.TACCACCAGAGACAATGCAACTTGGTT.ATATATGGAT.TCG.TT.GATTAGCC.AT.CCAAA.A.GCA.AAATAATGCAGACCGAAGAGTTGTTAA.GGGGAGTGTT.CCTCCATGG.AGGACGTGGAGAAGAAAAGTTGGTTGCTGCACGAGGTTG.AGCAAGAGAA
JJ=   113  MV=                AGGTTTTGCAGTTTCAG.TCTAAAA.CTTACG.AACTTTCTTAATCTCT.CTATTTAACGTTTGAGG.TTGTTTA.TCAT.GTAGAGAGA.C.CTCTT.TAGTTGG.T.CT.GTTTTTCTTAAAATGTT.GGCCAATTAATAAAAACTGTAATAACTTCTGAGTTCTAACAGA.GTCGTTTTTTATATCGAATATTTTC.TACTA.GAGAGGCTACTAATTC.AATGAGTTTGGCTGCAACGGCATCCCAA.AGCTGA.ATCT.CCGG.TTAGCATATGA.ACA.AGTCTGTGCCACCT.A.GA.GTTAC.TGA.TAAGGA.GGACTAATGAA.CTGACGAAATTACAA.ATTTACC.TCAG.AAAGATTTT.CTGAAA.ATGTAAAAAAAAAACACTAATATTTTAATTGTTTTCAGTAAATCGTTGCGGTTAACAAATTT.GG.TATTCGTCGCCG.G.TCACGGCGAATTGGCGAGAAGC.G.CAACATTGGCACATTGCTTTCATTAAA.ACCTCATAAA.CCC.TA.ACAACTCT.TG.GAAGC.T.TCG.AGAAGATTATTTTCCTTCTC.TCTGCA.ACGGAAATGG.CGACGAAGA.GCTCGGATTCGAGCCATAAGCAATCTCCTCCGAGTTTTC.GTAAGAGCGT
JJ=   114  MV=                CGAAATATTGTTTTGAC.GTAAAAA.AAAAAA.CCAACTCTAATTTTTC.AACATCATGCTATTGTA.GTATTAT.CAAT.CACATAAAT.A.AAGAA.TTAGATT.C.CT.ACAAAAACAAAGATTTT.AATAAATAATTTAGAAAAAAAATTCTATTAATACAATTCAGTT.ATACTTCTTTTTAATATATATATAT.ATATA.TATTTATTTATTTGTT.GATACTAAATCACCATCTGAATTGAGTA.CAAAAT.AAAT.GTCA.TGGTTGATCAT.ATA.AATAAAAATACTAT.T.GA.GTTTT.AAT.GAAAAT.ACTAAGATCTA.ATATAATAAGTGACA.AAAAAAT.ATTA.TAGATATTT.AGGCGA.TATAAAATTGATTACTTTCTCCAAGAAGTAAAGGAAAAAAGAAAAACAATAATCTTCCTCCA.AA.ATCATAATCATT.T.CCATTTGTTGAGAGGCATGTTA.G.ATTTTTTGGTACTAACTTTATGAAAATGATAAATGTGA.TGT.AG.TAAGTGAT.AC.AAGTC.T.ACA.CTCTATTCCAGTTATCGCAAACCCAAC.CGATCCAGTC.TCTTTAGAT.TCCCTTTCTCCTAGATCAGACCACAACCATTTGGCCACT.TCTGTCCTAA
JJ=   115  MV=                TTTATTAAGAAGATGCC.GCATTTT.GAAATT.GTTCAGCTGAATTCAA.GATAAATACACTCAAAG.TCTTAAT.TTTG.AAAACCCTA.A.CAAAT.GCGATCG.A.GA.AGAAAATCGTATAACCT.AGAAATGAAAACGGAGATCATCAAAGTGAGTGCGCGAAAAGAG.ATTGCTTACCATGGAGACGAAAATT.TCCGA.GAAGTAGTCTTTCAGA.GAGATACTGGTCTTTGTTCCTGAAGCGT.GAAGGC.CACA.AGAA.TGGGAGCTTGA.ACA.GACACGGAGACGAA.G.TT.ATAAT.CAC.TGCCCA.CCTGAGACCGA.CGAACTCGAGATAAG.CTGTTTG.GTTT.AGATTACTC.CGCGTC.TTCTTGACGTTAAGCTTCTCTCTATTTTATGGGCCTCTCTTGGTCCAGGCCCAAATATTCTG.GT.CCGGTATGAAAC.T.ATCCTAAACTTCGATAAACGTA.A.AATATGTGGGTCGAATATGAAATAATT.ATAAAGTATT.GGG.AA.CAATTAGC.AT.TTAGA.A.ACA.TAAGAGGCGTCTTTTTATAATTTTCTC.AGTTCCCGTA.AGACGATCC.AACTGCTACAGGCCGGCGATTAGCAAAGGCGGTGGTTCG.ATAGAGAGAG
JJ=   116  MV=                GAAGAAAATGTTCTTTT.CTCGTTG.TGATTT.TTTCGGTTGATTAAAT.GTTTAACAAAATGTAAA.GCAAAGA.TTCT.AGAAAAAGA.A.AACCA.TTCTTGA.C.TT.TGCTATTTCTTTGACAA.AAATGTGACGATATTCTTATGAACTTTTCATCATATTTTATCA.TCATAATTTCAAGCCTTACGGTTAT.CACAT.GATCCATATTCATGTC.AATGTCATGCTTATCCCCGAATATTACA.TACTAC.TGGG.TTTA.TGTACATAAGA.TCC.GGTTCACGTTAATG.G.GC.TGATG.CTT.TTTAGA.TAAGGCCCAAC.TAAAGCTGTTTCTTT.TGTTAGC.CGTG.GAAACAAAC.TGCCCG.TTTTGATTTGATCGCCGTAAGGCCCGTAACATTGACAGTGGAGAGGCTGAAAACATGATGGG.TA.TAATAGTCATTT.A.CTTGAGAAGCCTTTATATTTTT.C.ATTGTACGGTTTAACCACAACATATCT.AAACCGGTTT.CCA.AA.CACATTCT.AT.TACTA.T.GTA.ACCCCAAATTTGATCTCCGACTTCAAA.ATCGGAGAAA.TTTCACGGC.ATGGCTACAGCCGTTGGAAGCGGGAGCGATGTAGAGGTT.GGATTTGCGA
JJ=   117  MV=                AGCTCTGTGTAACAAAG.ATGCTTA.TTTCAA.CAGGCAAGAGTATGAT.GTTCGTGAGGAAAGGAG.GAGAGAA.TTGG.AGTTTCTAG.A.GAAAG.TATGAAT.A.CC.TATTTCCCTGTTCTATA.ATTGTTTTGTGTGTGTGTGTGTAAGAACTTATGATGACAAGCC.TTTACTCTTCTATCTGCTTCAGGGC.GGTAA.TCCCTTGGATTTCAAG.TTTGGTATTGCAACTTCACATAGCGTCC.AATCTA.CATC.ACTC.ACAGATCAGCA.AGC.AGAGCATTTTGTAA.A.CA.GGTAC.ATT.CGTGTT.TGGTGTAGTTC.CCACATTAATTTCAT.GGAATAA.CTCA.TCATTATTT.GCCCAT.AACCCCCACAGTGAAGTCAAAGATAGTTTTGCCCTGACTGCCTCACCACATGGTGACTCGGT.GG.AGAGTAGCGGTA.G.ACCTGGAGTTCCTACAATTTCT.G.AACCCAATACAGCAGATAATCTTTTAC.TGTTTGATTC.TGA.AA.ACAAGTCA.GT.TGAAG.G.GGA.AAGAAATTTGAGACATCCTAATAGGCA.AAACAGAACT.TCTGAGTCA.GAACGATCTTCCAAAGCACACACCAACCAGAATACCAAA.GAAACAGAAG
JJ=   118  MV=                ATTCTTATTTCTCTCCT.TTTTATT.TTCAGC.TACTTATTAATTCCAT.AATATTTTTATATTAAT.ATATTTC.AAAA.AAATCCAGA.T.TTTAT.TTCTATT.T.TT.AGAACTATAAATCAAGA.AATTATCTATGTAATGTTAAATTCCTATTTTTTTTTAGTTATT.ATAGAAACTGAAAATGGTCTAATTC.ATACG.AAGTCGATTTTTCTCA.CGGCATATTATGTAAACCATGAATGTAT.TTTATT.AGTG.ATTC.GTAAACCCTAA.GTT.TCATATACAATAAA.A.AC.AAAAA.TGG.AACCTA.AATTACGAATA.ACCTTTATCACTATA.CGATAAA.GTAT.AAAACACTA.ATAAAT.GGACCCTATTACGACCAATCGTACCAATATTTGGTCGTATCTTTCATTTTTATTTATTTACA.GA.TTTGTAAATTTT.A.AAATAGACACTTTTGTGTTGGT.C.AATAAAAAAATAGACTAAAATAAAAAA.TGTATTTACA.AGT.GA.AACCAAAC.TA.AAACC.A.TTA.TGAGAAAGAATCTCACAAAATTGACCA.GAGTAAAGAG.AGAGACAAA.AATGGGTCGAGCAACGAGGTGGTTCAAGGGTTTGTTCGG.AATCAAACCT
JJ=   119  MV=                TCCTCGAAAAGAAAAAT.TATGTTC.AAACTA.ACGTCTTTTGTTAATT.TAGTCCTATAGGTTTAC.ATAATTA.TATA.TGTTTAGTT.A.TACAT.TTTGATA.A.AT.GTTGTACCATTTTTATT.TAAATTATGATCAAATTGTTAATTTGAAAATATAATTTTTAAA.ATGGTATAATTCACATGGCCTTATT.GTGGG.AAAAGAAAAAGTTGGG.TTGAAAGATCACTATTCAATGGGCACAT.AACCTA.TATT.GTCA.GCCCACAAATA.GGC.CCACTATATTATAG.G.TT.ACCGT.TGG.GGATTT.TTTTTTTTGTT.AGAGATGAAAACTCT.CAGAAAT.TTTA.AAATTTTCC.AAAACA.TTAAACCCACGTGAAAAATTCATATTCCAAAACCAAATGTGTAGATCACTGTTGCAAAAAAA.AA.ACAAATCTCGTT.T.TCCACAACTCCAAGTATATTCC.A.AATCTACAATACGGTCCATTCTAACAT.TATAAATAGA.GTT.AT.ACGTACAT.AA.ATAAT.T.GCA.TTCGTACAATATTCTAGTACTATACTA.ACACAAAATC.GAATCAACA.TGATGAACAGCGACGATGACGATGAACCGAGAGGATATC.TGATTCTCCG
JJ=   120  MV=                ACCGGAATTTGAAGGAA.AGTGACA.AAGCAA.CAACAATTGAGAGAAT.CAATTTCCTTGGCCCAG.TCCTGGT.CGAC.GTGATCGTC.G.TATCA.AGTGATA.C.CT.ATGCGTGACTCTGAGTG.GCCAGTGGCGGATCCACGTCCCTGTGAATGGCACCCTTAGAAG.ATTTTATTGGTTAATTAAGTAATAA.ATATA.AATGCTCTTCAAGCTG.CGACAAAAAGATATACTAATTTAGACAC.TTGGTC.AGAC.TAAT.AGAGTAATAGT.GAT.GAAATATTAGTGAA.T.CT.CTCCT.TTG.AACATT.GACTTTTGGTA.TATCCACTAACGTGA.GGCAAGT.TTGA.GCTATTTCA.GCCGTC.AAAAATAGCTCTTACCCTTTTTCTACACAGAGACTACTAACTCAGTCAGCCCCCGAGGTGGA.CC.GGCAAGCCAACA.A.TAATTTATATGAAAATATTATA.A.AATAAAGAGAAATATCAAAGCCTTTAA.CTATAAAAGG.AGA.AA.CAAGGATG.CA.TCAAA.A.ATA.TACTAACTCATCATCTCAACACTACAA.ACAAGAAACA.CATACTCTC.TCTCAATTCATATTTCCTCACTTTTGATCAGTTTGATCA.CGTAGAGTGC
JJ=   121  MV=                CTTGACCACAAGTGGGG.ATAAAAA.GAAAAT.TCGTTAAATAGTTTGG.TCAAACAACCTTGTTCA.TCAATCT.CATA.GTTGCTTGG.A.GAAGA.GTCTTTA.T.GA.CGTGTGTAAATCATTTG.AATTTTGTTATTCAAACTCGACAATCGTCACAAAACCCCAATA.AACTGGTGCCGTGTCATTATCCACC.GAGTT.TAGTGGCACGTAATGC.ATTGGATCACGACCAAAACTAAATAATT.GTAATC.TAAA.TTAA.AGGCTTATTTT.GTT.CCCTTTACTAGAAT.A.AA.AAACA.TTG.GATTCA.CTTTCATTAGA.ACAGAGGACTGAGAA.ATAGAGA.AATG.TGAGATTGA.TGAAAT.CGAACGGTCAGAAAACTACCACCAACTTTACTTATTTAGGTTTCAGATCAAGCCACGTGGCT.AA.ATTACCTATTGA.C.TCCTCTCATAGTCACGGACACG.T.GTTCACAAGCCCTGCTTACTTCATATA.GTAGTCTTGC.CCA.AA.ACACAAAC.AG.AGAAA.G.CTA.AGAAAACTCAAAAGGCGGTGGTGAGTA.CTGGTGAGAG.TGTGAGTGA.AAAAACAAAAAAAACAATTCAACTGCAAAAATGAGTTCC.GGAATCGGAA
JJ=   122  MV=                GTTTATAAAGACCTAGC.CACGAGA.CCAACT.CCGGGCTGTCTCGTAA.AAGATCAATTCCCAGAT.GCTCTTA.CTCG.ACGCCCACA.G.GCAAG.CTTGTTT.A.GA.GAAGGAGAGTTCTCTTC.ATCAGGGAAACTGCTCAACCTCCACTATTTCCATAAGCATGAT.TATGCACTAGCAGACATAAAGTGCC.AAGAA.GAGAAAACGCATAACT.CATAAGCCAAAGATGTATTCGATCCTGA.ATTGAA.CGTA.ATTT.TTTCCGATTGG.TTG.GAAGGTAAGGATAG.C.AT.GATTG.ACT.GGTTGC.GGGTCCCTTGG.ATCATGGGCCACAGC.TATTTGG.ATAG.A.TTCAGAT.CCTTTC.ATGTAGTAGAGTCTTTGATGGGCTCGGATCCTTTTCATGATTTCATGTGAGGACACCTTTGG.CG.GGCTTTTTTGAT.A.GATCCAGGATTTCTGTGCGATA.T.CGATCTTCTCTTTATGGCTTTGGTTAA.TCTATCGTCT.AGC.TG.TCTTGGTC.TT.CCGAA.A.AGG.CGAAGACAAACGCATGGATTTACTTTA.TTCTATGACT.AAACCAGAA.TCACCCCGGAGTGAGCTGTTCCATAAGGGGCTCATATTA.TCCGACAGAG
JJ=   123  MV=                CAGAGCGAGAATGGCCT.TTTAAAC.TAAATG.CAATGCGTGGTGTGTT.AGTAGTGAGTTAGTCAT.TAATTTA.TAGA.TTTCTATGT.A.CGTCA.GCTTTTC.T.AG.GTTAATTATGTCACCCC.TTGCTCTTTTGTACTTTGGAAGAAAGGCATGCGTAACATGTCT.GAAAAACATCAATCAACATAATTTA.TTTTT.CAAAGTAAGTAGCTTT.GTAAAATCCAAAAAGAATATCATTTTTT.CTTAAT.AAGT.ACTT.AATAGTTGATA.CTA.TTGGTTAAGCAAGC.A.TA.TCATT.TAG.AGGGAG.GCCTTGATAAG.CAAAAGAAGAGAAGT.TTTAAAA.TCCA.AACAAAAGG.CAAAGC.CAGCTTAACCAGTTGACTAACAAAAACTAATATTGATCAGTACTTAATTACTAATATATATT.TG.AAAATTACGATC.T.TGAATAAATCCTAAAGTTAGTG.G.GAAGCCTCTAAGAGAACTTTCAAGGAC.TATATATGAA.AAA.CA.TAGTTGAT.AT.ATTCT.A.AGG.ATCTCAACATTAGCCTGAAAAATGGTG.TCTCTAGGAC.TTTCCTTCA.CTCTAGTTTTTCTCTTGGCAATCTTATTCACAGTTGCTG.AAGCTAACAA
JJ=   124  MV=                CAACAGACTATCCATCG.GAGAATT.AAAAAA.AAAAAACCGAATTTAC.ACAAATTCTCCGACTTC.CAGGTTC.CTAT.TTCGATCTC.G.CCGAC.TCCGATT.T.GA.AATTTACCTTAAAGATA.CGATCTCAGTACAATGGTTTGTGAAAGCAGCTAGATTGATGGG.AGAATGACAGCGATTGGGTGGATTA.TCAAG.GAGGAACCAAATAGAA.TTGGCTTTCACATGCATCCAACAAATTC.AACATT.TGGA.AATT.CTCCGTTTCTA.GTC.AACTTTCTTCATTT.C.TT.TATTT.TTT.TCCTGT.GAACAAACAAA.AAAGTAACATTTAGC.CGTCACA.AAAT.ATTAAAAAT.TACGCT.TTATTATATTAAGGCCTTGGGCTCACTAATCCAATATTACGGCCCATAAATAAAAATCACAT.GT.CTACGTGTCAAA.A.CAGTCACTTTTCTCTATACATG.A.CAGGCAGTGATATTATCATAACCCTCC.ACTTATACAC.ATG.TT.CATTTTTG.GC.GACCA.C.TAG.AAGGAGAAACAAATCTTCATTCCAACA.ATGGCGATTC.GTTGTGTAG.CGAGTAGAAAAACCCTAGCCGGCTTGAAGGAGACATCAT.CGAGGCTATT
JJ=   125  MV=                GAGGATTTTCTTTTCTT.GTGGATT.CATTAA.CAAAAGATACTTGACT.CTACCGAGGAGGCCATT.GAGCAAA.GCCT.AGCGAGCAC.A.GGACA.CGCGACA.A.CA.AGAGCGACAAAGATATA.TTCACAAAGCTCAAAGACAAGTTGCTTCCAGTGGCTCTTGATC.TTCGCCATGATCTGTGTGTTCATAA.TGGTT.GTTCTGTTGATCCGGG.TCACATAGAAATTGTTCAGATTGTAATA.CCAAAT.TAGT.GAAA.TCCAAAAAACA.TTT.CAGTCTCTTTATCA.T.AC.AGTTT.GTG.AAAGTT.CTTTTGACTTT.TGTAAATTCTGAGTT.TTTGATA.TGTG.AAACTATAC.TTCTAA.AAGATATGCCAGAAATCAGTACAATTTGTTTGTGAAGAGGAATTGAGAAATGAAGAATTGTA.AT.TTAACCGGTTTG.G.TTTGAAGACCGGTATGATTTGG.T.TAGTATAGTTTGTCTTCTTCGTACACT.TAAAAGTTAA.AAC.CC.TAAGGAAA.GG.CCAAA.A.CCC.AGAGACTGAGAGAATCCATTTTCTTTT.AATCGCCATG.GGTTTCGCT.TTGTGCATTCGTAGATCAGCTTCTACTTTAGCTTCCGTG.TGTGGTCGTG
JJ=   126  MV=                TGGCTCATATATATTTA.CAGTAAA.TAGCCA.ATTTGTGGAAGGTATT.CAATTTATTTATCTGCA.AAATAAT.TTTC.GATAGATAG.T.TGTGA.GAAAAAA.C.CT.ACCAAGCGAATTCGATA.GATAGATTTTTTTTGCTTGAGGTTTTAACAAATTTCATGTCTT.TTTTTTTTTCTGATAACATACATGA.CATTT.TCTGAAAACCCTACCA.CGCAATTTTACTAATTTTGGATTTAAAT.ACGACA.ATGT.ACCT.AATAAGCCCTT.GCA.TTATCCCCAATCTT.A.CT.TGTTG.ACA.AATAAT.GTTTTTATTTA.ATATCATATAAATTC.ATAATCA.AAAG.AATTCTGAT.GATTGG.CGTCACGATTAATAACAGATAAGCGCGTTGCGTGACCCTAATTAAATACGGTCAACGTTTAA.TT.ACATTACAAAAT.T.CCCCCAAAAAAACATTTGCCTA.G.TTGTCTTGTAAGACAAGTCTCCACGAT.CTCATAAGTG.TAG.AA.GAAACTTT.CA.AAAAC.C.TCT.GCTCTGTTTTCTTCAGAAATTTTTTAA.GTAAAAATGA.TGAGTAATC.TGAAACTTGGCGTTGAAGTCATAAGCGCAAGGCTCAAAC.CTAGAGAGGA
JJ=   127  MV=                CTATGGTGTCTTTGTTT.CCTGCTG.TATGTG.CAAGTATGTGAGCCGA.CCGGTGGTTCAGAGCTA.TCGCTTG.AAGT.TTGGTCCCG.T.TAAGT.CCACCAT.T.AC.CTATCTTCTTCCCGGGG.AGAAAAAAGAGGAAGGCGAGAATAGAATCTATAACGGGAAACC.TTGTTTCAGTGGCTGGTCGGTTCTA.TGTCG.GAGGCACAATCTGAAT.ATCGGAGACTCCGTGGTTTGTGAACTTG.AACGCT.CCGG.TGGT.GTGGTTACCGC.TGT.AAGAGTGCATTTCG.T.CA.AGAAA.GAC.TAGACC.AATCCTCTCTA.GTAACAACAATATGT.TATTTAC.AACT.TTCTGTAAC.AATGCT.AAATGTGTCAATTATGTGTTAGTTTAACAAACTTGTCAATTCACTTGCAATCGAATCGATTC.TA.GAGTATGATGGG.C.CAGTTTCTAATATGGGCCATAT.C.CGGCCCAATAATATTGTTTGACCATTT.TATTATTTCC.ATA.CA.CAGTACAC.AT.TTGAC.A.CTT.GTCACAGTGCTGTTGACTGTTGAGTCT.CCTCTCTTTC.TGAAAGCAG.AGAGATTCGATTTGGAGAACAAGGGCTGAGAAGAGCAGA.CACAGCAGCG
JJ=   128  MV=                AGAGGAACCCACTCGTT.TGGATGA.TAAGAC.AACTGTAGTATATTGT.CTTGTCGCACCTTCAAA.TTTAGTA.TAGG.TTGGTTGAT.T.GAAAA.TATTTCA.T.CT.TTCTAACCAAAAACTGA.AAAATGTGTATGAAACTCATTGCTATTTTTGGACAAGTCTCTC.TGCCAATACAAATTAGACCATACGT.AGAAA.CCGATGCATTGAATTC.TCACGTTTAACAATAGTTTTCCATAGAA.ACTGAA.ATCA.AAGA.ATTGAAGAAAG.AAA.AAGACTAAAGAACT.A.TA.ACACA.TAA.GAAAAG.CCAAATAAATA.CTCAAGTACATGTGA.TTAATCG.ATCATGCTTCCACC.GCACGA.GCGCATACATACATAACATAAATAAAATTTCTCTCTCTTTTGCTTACTTCACTCACAGTTTC.GC.CGCCGGGATAAA.T.CCGTTCAATCGGCGTTTGCCAC.C.TGCCATTGTTACAAGCAATGCATTATA.TCGTTAATGG.CGT.AG.CGCATTGA.GA.AGAGA.G.AGA.GAGAGCAGGGAAACAATGATTTCCCAG.GTGGAGAGAG.ATCTGTCGA.TTCAAAATCGGCTTCCGGGAAGCGATCACACTACTCCTT.CTCCGCCAAC
JJ=   129  MV=                ATCTCTTGACATTCCAT.TGACTTA.TTTACC.CAAAATGGAAAGTGTG.GGTGATTCTGGCTGTTT.AGATGCT.TAGA.CATAATCTT.A.CTTTC.TATCCAA.C.TA.ATTATTACCTGTAACTG.TAAGTTTCAATTTTAGGCATTTTATATTAATTATATTAAAATA.AAAATAATAACAAATAGAAAAATGT.ATAGA.GAAGAAAATATCTTAA.ATTACCTTTGAAATATATATTTTCCTTT.AAATGG.ACTT.TCTA.TATAAAAAATA.AAT.CACATTACATATAT.G.AT.ACAAT.TTT.CCCCCT.AAATGTCTGGT.TTTATGCCCCCCAAA.AGGTAAA.ATAT.CTATATGGG.CTGTCT.ATAAAGATAAATGATTATCACTTTACCATCAATCACATGCCAACACGTAAGGGTGAAAGTAA.TA.CCATATCCTGAA.A.ATAAAAATTGAAAATAGTCCAG.C.AAAGCAATAAGAAACACATTTTATCTA.GTATATAAAC.AAT.CG.TCCTCATG.CT.AACAA.A.GCA.AAACACATATAACAAAAACAATAGATA.TGAAGAGAAA.GATGAAGTT.ATCGTTAATAGAAAACAGTGTATCGAGGAAAACAACATT.CACCAAAAGG
JJ=   130  MV=                AAGAATAAATCTTCAGG.TACTATT.ATTTAG.TTTTCGGCATGTTATC.AAACTTCTCACGACTTG.GTAATGG.AGTC.ATCAATGAC.A.ATATG.TATTAGT.G.TA.CTCAACTTTTGATTCTG.AATTTTGATTAGTTAAAAATATTCTGTTCTTTTCTCACTGAGA.ATTTTGGAGTATTCAAATCAAAGTT.TCCAT.ACTTTGGAGATAGAAT.GTTGCAAGACACAGACTAAATCATATAT.TTACAT.AAAC.ATTT.GTTCCCTTATA.AAT.ATACAGAATTCAAC.A.TT.TCTTT.TCA.GAGAAA.AATAATGAACG.TCAGAATAAATATTC.AGTGATA.TTAA.TTTCGTGAT.ATTAAA.TAATTTAATCACCTGTTGGGCTATCTGGGCCGAACAATTGTGGGCCTTGAGAAACTCTATTA.AC.TTTTCCGTTTTT.A.ATCCAATCTGTCCAAGACGGGC.G.GGTCAAATATCTTTTGACACCTCTAAA.AATTGTTCAC.GGG.GA.AAGCAAAC.AG.AAGAA.C.GTA.AACCAGTCAAGTCTGTAAATGGCGAAA.AAAGAAGGTT.CAAAGATGA.ACATCGCCATTATACATCCAGATCTTGGAATAGGTACGA.TCTTCATCAA
JJ=   131  MV=                TTGTTAGATTATATGTT.TTGCAAG.ATTTTT.TGAAACTCTGGAGTAG.CTAAAAAAAAAATAGTA.TGCAATA.TATT.TTTTTCTAT.T.GATGC.GTATCAT.C.GT.ACATTATATATTTATAT.ATTGTTTGATTGTTTAATTGATTTATCAAATAGTGAAAATATG.TACAGAAAATGACTTAAAACATTAT.AAGTT.AGAATCAAGAGCAATA.AACTCATATGCTACTGGATAATATGTTC.AAGAGA.AGAG.ACAA.ATTAATGATGC.ACA.AACTCTTGAATATG.A.AA.TTACT.AAC.GTCGAT.TCTTTTCTCGT.TAATGTTTATTTTCA.TGTTTCG.AAAA.TGTTTATTT.TCATCT.CTTGTTAATGTCTTGCAAAAGTTGGAGGGCTTTCTTATAAACGTTGGTTATATTGGGGCACA.TT.TGTAAGATGTTA.A.ATATGATTGGGTAAAAAACGAA.T.TAACAGAAAGTATTCTCTCCTAAACCC.TTTTCGTCAT.CGT.AA.TCCCGCGG.TG.AAGAAGA.CGA.AGAAGCATTGAGAGTGAAAAGAAAAAC.AATGTCGCAG.CTGTTATCT.TCTCCTCCAATGGCGGTTTTCTCCAAAACCTTCATAAAC.CATAAGTTTT
JJ=   132  MV=                CAGAACTTCAAAAACTG.AGTGATT.ATTTTC.CTAAATAAAAATAAGT.TGAATGTTTTTGTAAAC.TAAAGAG.TTAT.TCTAAAACG.G.TAATC.AAATTTG.C.TA.GTTAAAAAATTACTTTT.AAATTATAAAAAGTGTACTTGCATGTGTATTGATTAAATCTCT.CTACATTCATAATGACTTCGACTGA.TAAAA.TTAATAGACTCGAGCA.ATATCTATTTTGATCTCATGCCAGCTTC.CTCTCT.TAAA.ATAT.TATAACAAACA.AAA.ATAAAACTACATCT.A.AA.TGTCA.TCA.TTTAAT.ATTAGTAAGAA.CCGCCTATATAAACC.TTTATGA.TAAC.ATAACTACA.CAAACA.TTGTCTCTCTTTGCTTACCAATCTACAATCTTAAAACCATTTTTCGTTGTTTCGATTTCTCA.AA.TCTCCTTAACCT.C.TCAAAGCAAAACCAAAGACATA.A.AAAAGAAACCCCATACATCTCACTAGA.ACACCCTTTA.GTA.CC.AATGTCAC.TC.ATTAA.C.GAA.CATTGCAATGAGCGTAATTACATCTCA.ACCCCAAATT.CTTCAGAAG.ATCTCTCTTCACCACAGAATTGCGGATTAGACGAAGGAG.CTTCAGCTTC
JJ=   133  MV=                AAGCTTCTTTGTTTCTA.TAGTAGT.ATATCT.ATATTAATAGAAAATC.CATTTAGCAAACAAAAA.GAAATAC.AAAA.TCCTCTTAA.A.AAAAT.TACTGTC.T.TT.TTGTATAGACAGACTTT.TAGACATATCTATCTGTTGCAAAATTTCAACTAATTGGTTTAT.TAAAGATGTACCTTGCCCTGTTAGC.AACTC.AGTCGTTGTAGTATAG.TGGTAAGTATTCCCGCCTGTCACGCGGG.TGACCC.GGGT.TCGA.TCCCCGGCAAC.GGC.GAATTTTTTTGTGA.G.GA.ATTTT.CGA.ATATTT.TTTACATATAT.GAAAAAACATAATGG.CTTCGCC.CGGG.TTCGAACCG.GAGACC.TTCAGTGTGTTAGACTGACGTGATAACCAACTACACCACGAAACCCTTTTAGTTTTTTATTT.GA.TATAGTTATATA.T.ATCTCGTAAACCTAAAAGGAGT.C.TGCATAATGATTTTTGAGCTCAGGTAT.AAATATTCTC.CAA.CA.CCGTCGCG.AC.TACTC.T.CGT.TTCCGACGAGTTTCACGGTGAAGAACT.CCAATTCGGG.GAGCACCTC.GTCTTTCAGCTCAGGTAACAATTCCTTCTGGTAATCATG.ATCGCAAAAT
JJ=   134  MV=                CAAAGTGGGGTCCCTTT.TTACCGC.AAAGCT.TGGAAAGCTATCGTCT.GTCATATCTGCGGTGCT.GTCCTCA.AATC.ATACCACTG.A.GTCTG.ATGAACC.A.AC.AACGTTTTTTGTTTTAA.TTCATTCGTTTTTTTTTTCCAACAAGCTACTTGCCATTGTATG.TCGCTTGATTGCCTACTTTAGACTC.TTAAG.TCTTAGCTAATGTTTT.TGTTTTTCATTTATCTCTCTGTTTCTGA.CTAATG.CAAG.TGAT.CCTTTTACTTA.CAA.GTCTCTTCAAAACA.T.GT.TTGGT.AAG.AACACC.ACTTAATAGGA.AAAAGCAGAAAGGCA.CATGAAC.GTGA.TCCCCCAAC.TTGCTA.TACAGCTTTCACCATTCAATGCTCTTCTCTCTCTCCCGTTCTTTAGATCCCTCAGGACAGTT.AT.ATTGGGCCCAAG.T.TTATGATCCAAGAAGGCCCAAG.T.TTTGTATTCATTGTCCATTATCAAATA.GTATACCCTA.AAA.TT.ATTTTACA.AC.TTTCA.T.CAC.CTCCATTAATTCTGCTGCTGCAAATTC.TATCGAACTG.GTGAGTTTT.GTTAATCTCTTTCCTCGTTCGTCCTTGTCTGTATATCAG.ATCGATCTCT
JJ=   135  MV=                ATTAAACCAATTGGGTC.ACAGTGA.ACCTGA.TCCAAGAGAGAAGTCT.TTTAAACATGAAAGGAT.CTCCATG.AAGC.CAAGATATA.C.ATGTT.TCAGGAT.A.GG.GAATCATTTCTTTTGTT.CTGAATCCATTCTCACAAACACTTCGAAGACTCATCTACTTGG.GATGGTAACCACTAACGCATGTACT.TTTGT.CAAATTGTTTAACTCT.TTCTGATTAGTGGAAATAGAGTTTTGAT.TAAGCT.TTTG.TGAT.CATCTTAATTT.CTG.AAAAGGGTCCCAAA.G.TC.CTAAC.AAA.GCTCAC.AGCTTAATTTC.TCATTGTTGTTTCTA.CTATAGT.ATTT.TTTTAATTA.CTTTTA.AGATAAAATTTGTGTAGAATAAGACGTTGCAACTTTTCAAAAGCCACCGCCTATTATTTAAA.TC.ATATTCTCTGAG.C.ATAGAGCCGAAGTCCTCACCAA.T.CACCACTCACATGTTATCAATAATTGC.TTATAAGAAT.TTG.TA.TTCCCACT.CT.AATCA.T.CAA.CTCTATTGATTCCACGCGATGACGACG.TTTTCAACGA.GCTTTCTTT.TCCTTTTGTTGGTTTTCTGCTTGATCGGTTCACTAGCTG.CCGATGATCT
JJ=   136  MV=                CCAACAGAAACACACCT.TGTAGAA.TATTAC.ATTCACTATAAAATGT.AAGGTTTACATTCACGT.GAGGCCC.ATAA.GTGTTTTTG.T.AATAA.TTAATTT.A.AT.ATATAGTGTAAACTTAA.TATTAATATCAAACCGACCTTAGCTCAGTTGGTAGAGCGGAAG.ACTGTAATGGGTAATTCCAAAGAAA.TCTTT.AGGTCGCTGGTTCGAT.TCCGGCAGGTTGAATATTTTTAACATTT.TATTTC.ACTT.TTAA.ATTATCTGGGA.CCC.ACACTCATCCATCT.T.TT.GCTTC.ACA.TTCAAC.TCGCGTGCCTA.ACCGTCGATTACTAC.GCCAAAC.GTTA.TCTTTGTTG.TAACGT.AACAGATTCACCCACTATTTCTCATATTTCGCAAAATAGCCCCAACTTTCTCGGGCACGTAT.CG.GAAGATATTTCT.G.TGATAGTTCCTGCCACGTGTAC.A.TTCTCTCCTCCCCCAAATTGTTGTATA.CAACAATCTC.AGA.AA.AGGAAAAA.AA.AAGAA.G.CAC.AGTTGAAAGAACCAAAAATGGAGAAAC.TAACTTTTCT.CAGCCTTCT.CCTGCATTTCGTCGTCTTCATCGCTTCAACGATACCGTC.TTCATCGTTC
JJ=   137  MV=                CTCTGCTTCAATGGCGA.TCCCACT.GATTCA.CACTTTCACAGTCTAA.AGACTCGAGAACAATCG.AAAGACT.CAAG.TAACAAACA.T.CAAGA.TTGTAAA.A.AA.ACTATCTTGTAGTGAGT.AGTGGTGACAAATTCATGATTTTTGAGGTTTGATACGTTATAT.AATATAACCAAAACTTGTAGCACTC.TGCAA.ACACAATTATTATTGA.TTTACATAACCTGACCCTTTGTTTCAAG.AGTCTT.TCAC.TACT.GTGAGTCTCTA.CTT.CTCTCCTACATGAA.G.CC.TAAAA.ACA.AAGCTG.TTAATAAATTC.GCTGTTGCATTGAGA.CAGTAAG.TATG.CACCAAGTA.AATAAA.CTCTTCAGTATTCAACAATCAACACCCATCTTTAAGAAAAACATAAATTACTTGGTCTTAAT.AA.CCGGACAGAACC.A.AAGACTAATCAAATCCTGAACC.G.GTCTGGTTCAATAGATCTAAACCTAAA.GTATAAATCA.AAC.GT.CTCAATTG.TT.TTTTC.C.TAG.GGTTTCAATCTCTCTCCCAAAAACCAA.AACGCAAAAC.CTCCGATAA.TGTCCGGCAGTCTAGGTTTAACGCCGGCATCCTTAAAGG.CATCTGGCCG
JJ=   138  MV=                GAGCATCAGAATTAGTG.AATTCGA.AGTGTA.ATTTAGACGATTTAAA.CTATCCGAATCCGATCA.AAACTAT.ACGA.TTAAAACTA.T.CCGAA.TCCGAGC.C.AA.AACGGTATTTAGTAAAT.TTAATATTTTATTCCGTATATTTCTAGCAATATATTTAAATAC.TCCTGCCCATTACCTGTTTATACGC.AATTA.CCTCTAATCATCTA.C.AAACCTGTCCCAATTGGACACTTCTGGC.TTCCCC.AGTC.ACAG.CCTAAACAGAG.CTT.GACTCAATAAACAG.C.AA.ATATA.ATT.GCATCA.AAACAATACTT.TTTTTTTACAAATTT.TTTATTC.CGGA.AGTAACCCC.AAATGG.TCAATAAGGTTCCAAATCTCTGAAAAGGAATGAGGTCACAACCCCACGTGGGATACCAACTA.GC.CACAGTGGCACA.C.ACTCGTAATATATAGAAACCTC.C.AAGGTCATTTTCATAGTTCTATCCCCT.TATAAGCAAT.AGC.CA.CAACTCTC.TT.TGCTA.A.TTA.CATTTTACACTCATCTCGTTCTCTCTT.CCGTCAATAT.GGAAGGCGT.CACCGTCGTGTCTTTCTTCCTTCTTTTCATCGCCACCGC.CATGGCCGCC
JJ=   139  MV=                AAGTCGCAAAAATTGTG.ATTGATC.AATAAG.TTAAGTCTCCAAGATA.TCCCGACAGACTGAACA.TCTAAAA.CGTT.TAGGTATCC.C.AAAAA.TTATTTT.T.AA.TAACATTGTAAATTATA.TCAACATTTTTTATCCAAAAAAAGTATAATATGATTTATTTGT.TAAACTATTATATTAAGATTTGAGT.TTTTA.TTCTATTATTTAGAAT.TACTGACTATTATCCAAATTTTCTACAA.CAGTAA.AAGT.AATT.TGTAGACTAAA.AAA.ATATCTTGAGATGA.T.TA.ATAAA.AAA.ATATAT.T.AGAAAAATG.TAGACTTTAAAATGA.AAAGATT.TAAG.AGACGTAAA.AATAAT.AATTGGACAGATCAATGACGACAAATTAGTTACTACATTGAAAATCCTGGTTTTCATGTAGT.GT.ATGCCGTCGAGC.C.AAAAAATCAAATAGACCGAACC.A.GTTCGGTTCAATCGGAAACCAAAGTCA.TATAAATATA.CCG.CT.TAGACGAT.TT.CTGTA.G.GTC.ACACACCCTCAAGCTTAAACCCTAGAA.ATCGTAGAAA.GGTGAAAAA.AAG.GCGGAAGCTTTACTAGCTTAACAATGGCTGAAGAA.CAAGAGATCG
JJ=   140  MV=                TCGATTCATATGGATAC.ACACTTA.GATGAA.AGCACGATGTTCTTTA.GTTCTTATAAACTTGAT.CAATGAA.TAGA.AT.GTTAGT.T.AAA.T.TCTTTGT.T.TT.GCTTTTCTTTGGCAGCG.ACCTTTCTTCGGTTACAATGGATCAACTTTCTGAAAAGAGGCG.AATTCAACCTTGTAATGATATTTGG.GTTAG.AACTGTTTGCTTATTC.ATTTCAAAAGCTGTAATTCTGAACCATA.ATTTAT.AATT.TTAC.CTCCCTCAAAG.CCA.ATATATTTCGTATT.T.AA.ACTGC.TTT.TGGGCC.TAGTTTGTCAC.TTGTGTGATATGATC.TCATAAT.TTTG.TCAATACTA.CTAAAA.ATGTAAACTGCAGCCCAAAAAAAAATTGTAGCCCATAAATCC.ACTTTGACGATTTTCTAAA.TT.AATATAGTACAC.A.TTGGACTGAATTGATTGATTAA.T.TAAGTTACAGGACAAATGTGTAATATA.GAATAAATAG.TTA.CT.GGGAGAGA.AG.ACCGA.G.TCA.CTGTAACTTGGCAGGTCTTACCAAAAC.CGGCCGTGCA.ACTTTTCAA.ACGCGACTTCCTTCTCCGGCAAGCAATTCACGCCGCTGC.TCAGTGATTC
JJ=   141  MV=                TCCGTCACTAAAACCCA.CTGCACG.CTGGGG.CTTGGATTGCTTTCTC.CTACCCATCACTAAGCT.AAAATAG.AAAC.TTCAGTACT.G.CGAAT.TCATAAA.C.AA.GATAAAAAAATTCAAAA.ACACACAAACAAGCTATGACCTTTATGCAATTTCATAGCTCAA.ACCCAAAAACTTTATGCAATTTCAA.AATAG.TTATTGAACCAGTTAT.ATAATTCATACGAAAACAAACTCAGTTA.CGATAT.GAAA.ACAT.GATTCCGAACC.TGT.GAAGTGAAAGAGAA.T.TC.GTTCA.AAA.TTCAGA.AATTGCGAATC.GACGGAGACTATGGA.GGAGTGG.AATT.TCAAGCGCC.GGAGAA.GATTAATAGACCGCCGCGTGATATAATAACGTATTGCCGGTTTATCTGCCAATTCGTTTGCA.CC.GACGTGGCTTGA.G.AATGACAATA.GTACCCTCAGC.T.TTTAAATAAAATAACGAAACTACCTCC.TCTTCTCTAT.TGG.AA.CTATTCCG.AT.TCCAG.T.AAA.ACGGCACACAACTGCAAAACCCTAATC.TCAAGTTTTC.TGTCGATTT.TGATCTTTTGGTTGTAATTTTGTTTGTGAAAGTTTCGGA.CTTTTGGAAT
JJ=   142  MV=                TTGAGGTAGAATTGTCC.TCATGCA.TCATAA.ATTTTTTTTTTCTCTT.TCTCGTCACGCATCATG.CATTCTA.ACCG.TAACCTTTG.T.CGTTT.ATTTTCT.T.TT.TCCAATATATTTAAAAT.TAGTGGGAACTAAAAGAGTTACGTTTGTTGCAAAAAGAAAAAT.GAGTTACATTTGTAGACAAAAAGAT.GAAAG.AGAAGTATAGACAAAT.AAAACAAGAAGGAAAAAGAGAGAGTTGC.ATTTTT.GTTA.ATGT.CACGAATCAAA.AGT.AATTCTTCTTTTCA.A.GA.TAATT.GAA.TTTAGA.GTTGTAAATGA.TCATGAGAACTTAAT.GAACGTG.TACC.AATCAAACG.CAACAG.ATAATATAGACAACACAATATAAGAAAGTTAAATTGTTTATACGAAAATTTTAATGACTCGG.TA.TGCACAATTGCT.T.TTTGATTAGTTTATTAGAGAGA.G.TGAGAAATTGGATGCAAAACACTCCTC.GACCATGTGT.ATA.TA.TACCATCG.CT.AACTT.A.AGA.CATATATCAATCAATCCCACAAACCTA.AATTGAAAAC.AAATATATT.TCCACCTGAAACAACATAAACAGAATGGAACCTTCAAAA.CAAGAAGTTC
JJ=   143  MV=                CAAAGCTCATGAACAAA.AGACGGT.CTCAAT.AAAAGTTTTCCACTGA.AATTTCTTAAACAATTT.ACCATAT.GATA.GTTACTTGG.C.AGCTC.AACAGGA.T.TT.TAAGTTTGTTAATTATG.ATGACTTTTTTTTTTTTTTTTTGGTTATTCCAGACGATACCAT.CTCACGTAGTGATTATAGATGGGCG.TTGGT.TAATGGCTATCATGTC.AACGCCACTAAAATCAATAATGTCATTA.TTTATT.AAAC.AGTA.TTATTATTCTT.AAA.AAAATTTTGTTTAT.G.CA.CTGTG.CAC.ACCTGT.TATGCAAATTG.TCTTTTTTTGTATAC.TGTATTG.ATAC.CATTATTTT.AATTTA.TTACTTAATCCAAATTGTCTTCTTTTTTTTTTGTAAACGTTGACTTTAAATACCCAATTCAT.GA.ATCTCACCTTCT.C.TAAGATAAAAAATACATTTAAA.T.CATTTCATAATGACCCAAGTTTAAGTC.TTTTGTTTAA.ATC.AA.TTGGTGCG.AA.CAAGC.C.GGG.TCTGCGTGAATGATGATGGTCTTTGTT.TATTACGACC.GAAATGACT.AAATCAAACTTCTTCTTCTTCAATGGATGTTTCTTTTTT.ATCCATCTCA
JJ=   144  MV=                AGACATATTCTCGCACT.GAAGCAG.ATCAAA.GGAGACAAGAGAGAGA.AACATCCGAAGCACATA.CCTCACG.CAGA.AGCCACCCT.A.CCGAC.TGATACA.T.GG.GACCAAAGCTATAAGTC.AGCCTATGAGACGGGAGAGAAGAAAGAAGAGGCTGGATGTTCT.TGTACTCACTAAAACTCTCCAGCTT.CTCCA.CAAAGCCCCAAGTGAT.TTTGCTCTGCACTGTTGTGACTGTAAAA.CTTTTG.ACAA.GTTT.TGTGTTTGCTG.AGT.TAGTTACACGAAAC.C.CA.AATAC.TAT.ATATGG.TGCGAAATGTA.GTTTTTGTAATAAGG.TTCTACT.TTTT.TGTAATAAT.ATGCAT.ATCCCTTGATGAGAAAAATACTT.TGCATAAGCCAAATAACAGAAAATATCAACAATTTGAT.TA.AACATTCATTTT.C.GGTTTGGTTTACGAATTTTCGG.T.TTGGTTTACCTTAATTAAAACCTGGGA.AACGAAATGA.AAT.AG.TAGAGAGT.CT.CCTCT.T.TCC.CCGGATAGTGAACAGAAATAGGAGCTC.AGTTTGAAAC.CAAAGCTAT.AAAAATGGGTCAGCTCGCTCTTCAGAGACTCCAGCCGTT.AGCTTCGCTT
JJ=   145  MV=                CCAAGACGCCCTACTGT.GACCTTT.GATACT.GATGTGAAGCCTAAGG.CAAGATAGTATATACGT.GGATCTT.CTCT.AATGTGACA.T.AAACC.AAACCTT.T.CG.ATGTATAACTTTATGTT.ATTAGTTAACCATTGTGAAATAATTTTGTTTTATTTACTTGTG.TTAAATATGAATATTACCCGTTCGT.AATAT.ATATATGTGAAATGTT.ATAACGAAATTTTTTGTTCTATG.ATGA.TTTAAT.TTCG.TTAG.TAACGGTGAAA.AGA.ATTTGGCGCTATAT.T.CC.TCAAT.CCG.TGGCGC.TTATTTGAAAA.TTTCATAAACTTTCA.CTTACAG.GCAT.CACGGGGAT.CGACAA.TATTAAGCGTCGATAAAATTAAATCAACGGCTAATAAGTAATCTCATTGTTCACCCGGATCG.TT.ATCTGCAACCGT.T.AGATCTAAAAACACATCTGATG.G.TTCAAATCAATTAGATCCATCTTGTAT.ATAAATGACA.TCT.CC.TCTTAACA.AA.ATTCT.C.AAA.TCATCTCAATCTCAATTAAATCTTCAA.ATCGAAAAAT.TTCCGAAGA.AAAATTCAAGTTCCTTTAGAAAATGTCAGGTCGTGGAAA.GGGAGGCAAA
JJ=   146  MV=                GGTTTGGGCAAAGCCTT.AATGAAA.CAAGGT.TTAAAGAACTGCATCA.GGTGGATTCAACACTTC.CTCGCAG.CAAT.AATGTCTCC.A.TTGTG.ATATTAG.A.TT.AAGTTCATTGTATGCTT.CATAGGGGGTTTAATAAATCT.TGGATCACGTGGAATGTGTTT.ACATTGAATCACTGAGATAACCTCT.TGGGA.AAGTTGTCTAGCTAGA.TTCAGTTTTTGTAAGGAATTGGTCAATT.TGTCAT.TTCT.TGAG.ATGCTTTTGTA.TAT.GAATTGGTCATGTG.T.TT.CCTTT.GGT.TTTCGT.GAATTACTCTT.AACTAATAGTCAAAG.TATACAT.AATC.GTTTACGGT.CCAACC.ATTGCCCCCTTGTCTCTCTGTATGTGATAATGTGCATGTGTTCACATATAAAGTCTTCGAGA.TA.AGAAATGGTCAG.T.TAAGGATATTGAAAGAAAAATC.T.ACACATAATAATGATAAGTTAAAAAAA.ATAGCTACAT.GTA.TA.TAAATAAA.TC.AAGTT.G.TTT.GCGCACTCAAAGAAACCATCACAAGTG.TGTGTGTGTA.TAAATCAAA.CTCTTCTAATGGCTTCAATAAGCTTATTCGAAGCTTCCA.TAGCCATCTT
JJ=   147  MV=                TTGCTTTATCATCCAGT.TAAAAAG.ATCGGT.CTTAA.ATTTATGATT.CATATCCATGCATGATG.TTGGCCA.ATCA.CCTAGTATA.G.TAGTA.ATAACCA.A.GC.TTTTGACTAAATGAATA.GGAGGAAACAAAAAAACTATATTGAATCTTTCTTTTTGCAATA.TTTTTCAGCATCATCACTAATTTAG.AGAAT.ATTTTACCTTGGTTTT.CACCAAATAGAATCCAACACTATTACCA.TATGTA.TTGT.ATAA.AGATAAGTCAC.TCC.AAAAACCAAGATCA.T.GA.CCCAA.GTC.AACCAC.TCTCTCTCATA.ATTCAGACACAGTAC.TCAACTT.TAAA.GACACT.CT.TTTAAG.ACTTTCCATCAGGACCAAGCTGAGAAAGAGAAAGCAATAAAGAAAGAAAGAAAAGGAAATAA.AG.CTTCAATACCAA.A.CCCTTCTTTAATAAATTTTGCC.T.TTTGGTTGTCTCCTCTTTATCAATCAC.TTTGGTTCCA.TAC.TT.TTAAATTC.AG.TTCTT.C.ACG.ATATCTAGATATGTCTTTGACAATGGC.TGATGGTGTA.GAAGCTGCA.GCAGGAAGAAGTAAAAGACAAAACAGCTTATTAAGAAAA.CAACTTGCTT
JJ=   148  MV=                TAGCTGTAAGAAGTGTT.ATTGTAA.AATTTC.TTATCCATTTATAAAA.TGTATAACTTTCTATTA.AAACGAA.ATAA.TACAAAAAT.A.GTTTA.GCATCTA.A.AC.AAGGGTTATCACACCAA.AAACGAAAGACAAGTAATGAGTTTTGGTATACATTTATAGATA.ACCATTTGGTATCTTTCAACATTCT.CGTCC.TTCTTATCATTATAAT.CATCTTTTTAATCAAAAAAGGTTTGCAC.ATAACA.TAAG.CTTT.TTTCTT.TCTC.TCT.TAATCAGAAAACAA.T.CT.TGTCT.CAC.AAAAAT.ATAATTAATGA.TTCTAAAT.TTCCCT.AACCGTC.CGAT.CACAAAAGA.TCGTGA.TCATCGCGTGGAAACTTTAGACCAATCTTTTCCCTAAACCGGACCGTACCAGATTCCTTCTC.TC.TCTCTCTGCTTA.G.AGAGTTTTAGGTTCGTTTTCCC.A.CTTAAGCCAAATTGGACAAGATTTGGA.CGTTTCTGTA.TCT.CT.CTTAAAGC.TA.AAAAA.A.AGG.GCGAATTTTTCCATGGCGTTGTCGGAG.TTTCAGCTAG.CTCTGAGCT.TGGTGGTCTTGTTCTTCTAGCTGATTTGATCGAAACCCC.ATGTTCTTAT
JJ=   149  MV=                GATTTTACACGACCTAA.TTTTGTC.TTTGTG.GATCGATATTCTATAT.ATTATGTTGCGGTTAAA.TATATCG.GGTA.ATTACTCGA.G.CAATC.ACCAAGC.T.TC.TAGTATCCATAGTTAAC.TGTAATAGATCGACTCTATCGATTTCCAAAAGTTAACTCCAAG.TTGCTTTGATCTGTTGAACTAATTT.TGGAC.TTAGTATAAGAACTGA.ATCAAAGGTTGCATCTTCAGATTGATGT.GGAATA.CTTA.TCAT.ATAACCATTGA.TTT.TGTTAGTTTTTCTT.T.AG.TACAA.CAA.AGTTAG.TAGTTTTACAA.ACAAAAGACAATGAG.AATGAGT.TTTG.ATGGAAAAC.GTTAAT.GGACTCTAAACATAAAACATTTGTGGCCCATATTAATTTTAGCCCGTGACCCATCTGCAACA.TA.AAATCAGTTTGT.T.TTCTTTTTCTCGTTAACCCAAA.A.ACGGCGTCATTTCACAGACATTTGCAA.TTTGCATTAA.GTT.TC.AGATGTTC.TT.CAATC.T.CTC.TCGGCTTTACTCAACACAAAACACAAA.GCTTCTGTTT.TTATTCAGC.CTCGTCGGAGATTTAAGCGAAGCACGATTCAAACCCTTT.TCGTATCTGT
JJ=   150  MV=                GTTAGGTTTAGTTTCTT.CAACGAG.GAGGAT.CGTGCCGGGCTTGTTA.ATGCTCTTAAGGTGAGT.TTTTTCT.TCAC.GATATGATT.T.GCGTA.TGACTAT.C.TG.GAGATTGGGCTATTCAT.CTTTGTAACTTTTAGGGATTGTTTTCTCTTCCTGACTAGTTTT.GAGAAATTGATTTGATTCTTATGGC.TTAGA.GAATTTGACTTTGGTT.TTGAGGATTGTCTATGCATCTTAATTTG.GTTGTT.TGAA.AGTT.TGTGACTTTTC.CTG.ATTTGATTTACGTG.T.TT.GCTGC.AGA.ACAAGT.TGCAGAATTTG.GCTGGACAACACTCT.GATGTCC.TTGA.AAACTTGAC.TCCACC.AGTCAGGA.AGCGTGTCGAGTTTCTAAGAGAGATTCAGGTGAGTAAATTTTCAGCTTTTAGA.TG.ATCTTGGATTTT.G.TATTGGTTTTGAATTAGCTGGC.T.GTTCAGGTCTAATGAGTTTTTGGTGGA.GCAAATTTAT.CTG.AT.TCCTTTTG.TA.TTTTA.A.CCT.TTGCAGAACCAATATGATGAGATGGAA.GCAAAATTCT.TTGAGGAGA.GAGCAGCTCTTGAAGCTAAGTATCAAAAGTTATATCAGC.CTTTATATAC
JJ=   151  MV=                CAAGGTTTGAATACGGT.CTCAATA.TGTGTT.AAGAGTTAGAGATTAG.AGGATTACAGACGTTTT.AGTAGTC.AACA.ATTAGACTG.G.TGGTT.AGGAAAT.T.GA.GATTTTTAACACTTGTC.TTCTCGGTTATGTTTAAGAGCAAATGTGGTGGTGATAATGTTG.AACTAGAAATATGTAAATAATGAAC.AAAAA.TCGATGGTTGGTAGAG.GATTTCATGATAGCAAAAGTTGAACAAC.ATTAGA.AGTT.TAGT.AAGAACTTAAA.TTC.GATTGTAGTGGTAA.G.CA.CTTAG.TAT.AATCTC.ATTTTACCTCA.GTTTGATACTTTGAT.TAGTTAT.TTTC.AAAAGTTTT.TGTAAC.ATTTGTCTTCTAAAATTCCGGTTTAAGTTAATTGGAACTTACCGACTTAACATTTCTTACAT.AA.TAATTTTTTTTT.A.ACATCATATAATTAATTATTCT.A.ATGAACAAAAGAAAAAAAAGATTAACA.AACTAATTTC.AGT.TT.AATTCCAA.AA.GCGGT.G.GTA.CACCGAAATAGACAAGACAAGTAAGAA.CAGGATTAAC.TGAAACCCT.AAACAACCACAATCGATCTGGGTTCATTGGATTCATTAC.ACAAACCGGA
JJ=   152  MV=                GAGACATGTCGGAGAAA.GAATAGC.GTTCTA.AAGATGTAAACTTTTT.AAGACTAATAAATGGTT.TTGCATT.TGAG.ATAAAACAA.A.AAAGA.TCATATC.A.AT.ATTTTAATAAGCAACAC.ATTTTTCTTGTTAGGTCATAAAACGTAACAAGTCGGTGTCACT.AATTTACTTATCAAGTGATACCTTG.CACGA.TTTGTAACTTGCAGAA.AAAAAGAAGATAGAAGGATATGATAAAA.TTTTAT.GCAT.ATGT.AGAAAAAAACC.TTG.CACGACACCTTCCG.T.TA.GATCG.ATC.AGCTTT.GACTTATACGT.TTAAATTTGCGTTTT.TGTCATT.CACA.GAGAAGAAT.ATGCTT.TACACTTATCCTCTCTTTCTTATTTCTATATTCTTGATGAGTAAAGTAATTGACACCAAGAT.AC.TGCATTTCTATA.T.AACCCATGACTACAAGTTTCCT.C.TGTTTTAACAAAAAACGAAAAAAACAA.ACAAGTTTCC.TCT.GT.TTAAATAT.CA.ATCTT.C.CTG.TTTATGTTCCGCTATCCCAAAAATGGG.AAACTGCCTT.TCAACCTCT.GATCCATCTCATGAAGATGTATCAAAGAAGCTTCCCAAA.GCACTTCCCG
JJ=   153  MV=                TCGATGCTGCATTCAAG.TTACTCA.CATAAG.AGTTGGTTCTAAAAAG.AAGAAAGACAAAACAAA.CTCCCGA.ATCT.ACTTAGATC.G.CTGTC.TCATCTT.T.CG.TCTCTTCCTCTTCAATC.TCCTCATACGCTTCTTCTTCCACTGCAACACACAAACACACAA.ACCATAAAGATCCTACACACTACTT.CAATT.TCTCATCACTAAAAAA.TCCATTAAACAATCAAAACCCATTACTA.ACCTTG.GCTC.TCAT.GCTGATTTCGC.AGA.AGCTGTCTCCTTCG.T.TC.CTCTG.ATT.ATTTGT.TTAGCTTTACA.GGATGAGGAGCGGCG.GAGATGA.ATAG.AAAGATTTT.GTAGCT.TACGCTCTTATTCCTCCTTTAAACAACAACAAAACCCTAGTAACTAACTTAATGGGCTTTAT.TA.TTTCAAAAGCCC.A.ATAAAACCCAAATGGATAAGAA.T.TTGCCAGAGGGGATATTCGCACAGAGA.GAGAAAGAAG.ATC.TT.TTTCCGAC.AA.GGTTC.A.AGA.TCGATTAAACATTACATGGAGGAGATT.CACTAGAAAG.AAAGGAAAA.AAATCTCTTTGTCTTTGCAGATGCGACACGCAAAACGAC.GATTCTGATC
JJ=   154  MV=                TCGCTTGTCTGATTTCA.AATATCT.GAGAGC.TATTTGTGCATTTGCA.TCAATGGTGATATGTAT.CAGATGA.AAGA.ATTGTGATT.T.CGTAT.CTGTATT.G.AG.TTGATCTAACTGGAGTA.ACATTACTTGTGCAGGAGTAATTTGTTGAATGTGTTAGAATTT.CTGAAGAAACCAAATGCTAAAGAAC.TTGTC.TCCGGGACAACTGACA.GAGAGAATTTGCATGACAAATTCAAGAA.AGCCAT.TGAA.GAAG.CTTACCCGGGG.ACT.ATCCAAGAGTTAGA.A.AA.GAAAG.CAG.AAGAAG.CAAAAAGAGCC.GAAGAACAAAGAGTT.TCTTTCT.GGGA.CTCTGCCAA.AACTGA.TACTTTCAAGTTTTCTTTCTAAAGACAATCAATACATCATCTTAAATTTTCAATTTTGTAAG.AT.CTTCCAGATCCT.T.TGACAAATGCAGATGCAGAAAA.T.TGTTACCCTTATTTTTATGCTCTTTGT.TACAAAAGTC.AAA.CT.TAAAAAAC.AG.AGGAA.ATAGA.CCGTTATATGTCAGATTCTTATAAATT.TGAGAACTTT.TGGGTACTT.TTTGCAGAGAATGAGTAACATTGTGCTCAACACACTTCG.ATTCAAACAC
JJ=   155  MV=                CCGAAGCTTGCCTTGCT.CTTGTCC.TCATTC.GATTTTTTGTTGATGT.GCGTCTGTTCTAGATTT.ATTTTGG.GAGT.TGCAGTTCA.T.GAATC.TGTCCTA.A.TTAGGGTTATTAACAAGAAG.ATGCTACTGTTAAAATTTTAAAATATTTTTATGAATAAATAAT.GTTGTGAAAACCTTAGATTTGGATG.AAACG.CATCGTTGGTATACAT.CGGTAAAGTTCATACATAAACAATACGG.TGATTG.ATCG.CTGT.AAGACCAACTG.TTC.CTGCAATCACAAAT.A.GATAAATT.AGG.ATTTCA.ATTTTTAACTG.CTGTAATTCTGATTC.AAAGATT.CTGG.TCGGTTGAA.CCGGGA.CGGGGAAAATAGACGTGGCAATGTCTTATTGGATGGTACTTTCTAGAAGGTTACAGAATAAA.AG.CGGTCGTCGGTA.T.AGGGGTCAAAGTAGCTTAAACG.A.CGTCGTAGAGGAATCTTCGAATCTCCC.AATAGCTTGC.CTT.TA.TAACAAAC.CT.CTCTG.A.ACC.ATTGCTATCCAAGAAATCTTTCAGATT.TGCGCATATC.GACAATTTT.CCGAGCGGCCAGTTTACGTATTTTGTTTGTACGTGATCA.AATCTCCCTC
JJ=   156  MV=                GCTTTCTCGCTATCAAA.AGAAAGA.GAACCA.AAACATTTAAGTTTGT.ATCGTTTCATGTTTCAA.TATCTAT.TGAT.TGTCAACTC.T.CTCAT.GACACAA.A.AG.AAGAGGAAACTTCTGTT.TGACTCTTCCTTTCCTACGACGTCTTCATCTCTTTTGATCGTG.TTCTCTTCTCAAGCTGAGTTCCATT.TTACC.AATTTGAGGATTGAAC.AATGACTAGATTCCAACATCCGGATCCC.TTAACA.TTAA.AGGC.ATGACTCTGAA.TCT.CTTGATGCGTTAGG.T.TA.TTTGG.TTA.GTTTGA.AGTTGGAGAAG.AAAAAAACGTTTAAA.AGCATGA.GAAT.TGTATTACA.GGGCCC.AATCGAACTAGCACCACAGGAAAATAGTTTTTTTTTTGTTTTTATGGTATGAACCAAACGAG.AA.CAGTTGTACACC.A.ACTTGATGACGATTATTGATGG.G.ATACACCAACCACCCAATTTATGTAGA.TCATAAATAT.AAA.AT.AAAGTCTT.CC.GTCTT.C.ACT.TGGAGATCTCATCAAACTAATTAACAA.ACCCCTTTGA.TTCATTCAT.TTGTACCCGATCAAAAGAATGGCTACAGAAGCAGTAGAC.CTACCAATTC
JJ=   157  MV=                ATGAGCACCCTCTTTTG.GATGAAT.TGGCTA.AAGGCCACAAGGCGTC.ATAATGAAGAACCTTTC.TTGTACC.ACAT.TTTCATTCA.C.TGTGT.CGATGTT.T.CA.CTTATAAACTCCAATTT.AGTTGTCATTGGAGGTGTTTGTGGCAAATGTTGGCCCGTTGGT.ACTTAAGCTTAATACGTCGGATGCT.GTTGA.GTGTTGACTTGAGGAA.AAGGTTCTTCATGAGCTTCATCCTCTCT.ATAATA.AACA.ACCA.TTTCTATAGAG.AAT.CCACCCCATGGTTT.T.AA.ACCGA.ACC.GGGGAA.GACTGTACCGT.TAATATTAATATGAA.ATTGATT.TCTG.AATTCGGTT.TGGAAG.AGTTGTAACCGAGATTAGACCGAATATAGATTATTGGTTTGCGTTAGGGCAATCGCTTCTGA.AA.TGTCACGGTTTA.T.TTTATGTTTTGTCGGCAATTTC.A.CAAAGCCCATAAAGCCCAATATCAACA.TTTTTGTGTT.ACC.AA.GATAAGCC.AG.AGAAA.A.CGC.GAGAGTCGACAAGGAAAAGGCAATGCA.AGAAGAAGCT.TAAATCTCT.CTTCTCTGCTCCTGAAGTCTGTTCATGGCGATGTCGGGA.ACTTTCCATT
JJ=   158  MV=                TGACTTCTGACTATGTA.CTTACGT.ACGTAC.GTACGTGTGCGACTAA.CCCTAGACAAATTAACC.GAATACT.CTTT.TTTTTGCAA.A.TGCAT.CACGCAT.G.GT.ACCCTAATAGTGGTGTC.TCCATCATTTGTCATTACTTTCTGAATGCAAAATGAGTAATCA.GATTCATTAACATTTGACTAATACT.ATATT.TTCTCATATTTTTTGT.GGGCATAGAGAATTATCAGTATTTTGAG.CATATT.ATAA.AAGT.AATCTCAAATG.GGA.AACATAACAAATAA.T.AA.AAAAG.AAT.GAAAAA.GTTGATGTGGC.TGCTGGTGGCAGCAA.ATTGGCG.GACC.CCATCTTCC.AGGTTA.CATTCTTGTCGTTTTCCAGCTTCTTAACACAGAGCTATAATCTCATGCACCAAAGAGCATAC.TA.ATATCCTATGTC.T.CCGAGTAATAATCAGCCACGTT.T.CTATAATAGACACAAGTTGGTGTGACA.CTGACAAGAA.AAT.AA.ATAAGATT.TA.TAGAA.A.GTG.GGAACAGAACACAAAAAAAAAGCTGAA.ACAAAGAGTT.CGAGAAAAA.TTTCGATTCTCTTGCTCGTAAAAGCTTCTTTTGATTCTC.TTTGACTCTG
JJ=   159  MV=                TTTTGTGGATAGCTCCT.TAGAATT.CATTAA.GAATAGTAATATCTTA.ATATGTCAAAATTTGAC.GATGCCA.TATA.GACAAGTTT.G.AATAA.ATTTAGT.G.TT.ATATAATGCAATCAACG.TAAAGGAATTTTATTTATACACATCTCGTGACCAATTTTTCTT.TTACTTATCTGTGTAGTTGTAAGTG.TTATG.CAAGTAGCATGTGTGA.TGTGTCATCATTGATCTATGATTTGTAA.CAAACTATGAC.ACAT.GTTGTCTTTTC.ATT.TCATTTATCCCTAT.T.TT.TCCAT.TTT.GCTCTT.GTTTTTACTTT.ATAGTAACTAGCTTA.AATTATT.ATTA.TTGCAAAAT.GCCAAA.TTGTGAAATAAAATCTCTAATTGTGGCCGAATGTGTGATAGGTGTAAGTTTTATGGTTTTTT.AA.TAAACTCGTGAA.G.TTATGGGTCTTTGTGGAATATT.C.TAAAACTATTGGGGCCCAATGTGTAAA.TATTTTCTAT.TCA.CC.TTCTTCAC.TC.TAAGA.A.TCG.TTTTTACCTAAGACAGATCGTTTCAAA.GGTTTCAACA.TTTGTCTCT.TGAAATCGATCGCCGTTTTTCTCCATCCTCCGTTCATAA.TTCCGGCACC
JJ=   160  MV=                GTTTATCCAAAATCTCA.AAAGTAT.CAAAGT.TTCTTTTCGTCCGTTG.AGTTTCAAAAAACAGAA.TCATCAG.AGCA.TATCACTTT.G.GATAT.AGCTTTT.A.AA.TTGATCCTGGGTACTTT.TTCCTTTCTATGTTACCAATAATTAATCTATTATATATTATGT.CATAAGATACATACCGATAAGAAAT.AAGTG.AAATATAATGGTTACA.TCATTAACTGAAAACATATTTTATTCAC.TGCAAA.CAAA.TAAA.ATAACATAACA.TAG.TAATTTTGGTAAGA.T.CT.TAAAA.TAT.CTGAAG.TGACTTAATAT.GATTAATTAGATTGA.GTTACCA.ATTA.ATATAAACT.GAATAA.TAAACGTTTATTAAACTACAATTTCACTTAACATATCAAAATTTCACGATACTTTTGTTTAC.CC.ATATAGTTTTGC.T.TTAATTTAATTAGTTGGTGGGT.C.CTCGCAAATAATGAGAAATTGTGTGTT.CTTCTTGTCC.TTA.TA.AATACCAA.GA.ACTTG.T.TTG.CACATTTTCACACACACTCCAACTTAA.AGCACTATCA.TTATCACCA.TCATCATTATCAGCCATCACCATGACCCAACGAGCCAAC.CCTAAGACCG
JJ=   161  MV=                GCTGCCTCACGGCGGCA.TGCAGTT.TCTTCT.TGGATCTCCTATGTAC.TGAATGATTCGTTTATT.ACCCTTA.AAGA.TTTGCTTTA.A.AAATT.AATTTAT.T.TC.ACTCTTTCGAGTTTATA.TAGTTTGTTGTATCTTGTGAAATTGGTGTTTCATCACATGCAC.ATATCTTCGTCTATGTGGTTCCAAA.TATTC.TTTTGTTCTTTTTATT.TTACCATGCATTGCTTTATTACTTACAC.ATAATG.ACAA.TTTT.GCTGGTCATTG.ATTAGAACATCGTTTTAA.T.AT.CGAAT.GGG.ATGTCG.AGTTGAATATT.TTGACAACGTTCGTT.GGCTGGG.TCAT.GAATGAAGT.CAGAAT.ACCATTTCTTTTTCATTAAACAATGCTATTTTTTTCCCGCAAAACAATGCTATTGGGCTCAT.TT.TGGGCTTAAAAT.G.TTTTGCGTAATCTCAATGTTTG.T.GGGGCTTTTAGTTTTTAGCCCATGTAT.GGTTTGATAA.CTT.TA.GTAACTCG.TG.AGAAA.A.AAA.AAAGCTTCGTTCTCAATCCCAATTCGA.AATCCTAGCT.GAAGTCTAT.GCTCCATAATCAAATCCAGTTCATCAGAGATCAAAGATG.GCTATTGCAC
JJ=   162  MV=                GAACTGGAGTTTATAAT.CTCAGTA.GAGCAC.ACCTCGATTATAGCTT.CTTCTTCTAGTTTGGCA.CAATTGC.TTTT.TTGTTTCTT.C.TGAAA.ATGTCTC.T.TT.CAGAACCATTCAATTAA.TACAAGCATACCACGTTTTCTTCTATTTCGAGAATGCGTGAAG.AAGTTAGCAATTTTAAATGGGCCAA.ATCAA.AGAGTAATTAATTTTT.GTATTCATATAAATAAGGGCAGAAGAAG.AAGCAA.CTAA.CATG.AGACACAAGGT.CGC.TTCTCTCTTGAGGA.A.AT.TTCCG.GGA.AAGTCA.CGGAGTCGGTT.ATGGGAGCCACACGA.AAAGGAT.TTTC.TTCAAATTA.CGAAAA.CGACGTCGCACGTAAGATCCAAAAAGACCCAATCCAACGCCCCATATGTAGAGAGCAATCAC.TA.ACGAACGTCCCA.G.TCTCACTTTCTACACCAACCTT.T.ATACAAAAATCCATCTACTAAATTATC.CCAAAGAAAT.ATA.TT.TAAACTCT.TC.TTTTC.T.TCT.GTGGTGACATATTGTTTTCATTTGATA.CATATTCTCC.CAAGTCAAA.TTTATATTTCAGAGAGGAAAAAGAAACAGACACAAATCC.CTCCAAGATG
JJ=   163  MV=                ATGCATGACAGTATGAA.TTTTGGA.AGTCCA.ATCGAAGCGAAATTCG.GAGACTGCGACTTGGGA.AAGAAGG.AATC.AGCGAGCGAGA.CGAAG.TTGATGG.A.CG.GGACTGGGTTCGGTGGT.TTCTCGAACCAGTTTTGAAATGGATTGAAGTTCATCGACGACA.TTGTTGAACACACATACAGTCGTTC.TCCAG.CCAAAGCCAAAAGAAA.ATTAGGGTTCAGGGCTTTATTGGCTGAT.GTTGTT.CCGA.CTCA.GTAAGCTCAGG.TGG.ATTAGATGTGGAAG.A.CG.AAGTG.TGA.CTGACC.CAACCCAGCGA.TTAAACATCATGTCG.TTTTGAT.ATTC.CGAAAACTA.ACTACG.TGCCGTTTTCAGTTAAATCAAACAACGCCGCAACAATTGTTTCAACGCCAAAACGCCCAAGA.TG.CCTTTAAACAAT.A.ATAAAGCATCAACGAATCACTG.A.AAGTAATAAGAAACAGTTTTATGTCTT.ACTTTCCTTG.TTT.AA.TGAGACAC.AA.GAATA.A.AGC.AAGAGTCAAAAACAATTCTCTGCAATC.TTCCTCTTCT.TCTTGTTTC.CACCAATGGCATCATATCAGAGGCTTTGCATCACAAGTT.GCACAATCTT
JJ=   164  MV=                CTTCTGCCTCTTAGCTT.GATTAGT.AAAATA.AATTATTACCAATGTT.TTTTTATATTACGACCA.ATGTTTT.AATT.GATCAATTG.A.CTCAA.GAAAAGG.A.AG.ATTATTATGACCCAATG.AGCTTTGACATTTGTTTTAGGATAAATCCCACTTTTGCACCAA.CTCTTAGCATCACAAAGTTATGGAA.TGGAT.CACAAAAGGGTCCCAT.AGATGATGCAAGAAAACCGCGTCTACTA.TAGCAA.ATCC.AATC.TCTTAAAACAA.AAC.CTTAATATTCTGCC.T.CT.TTCCT.AAA.ACCTCT.CATTAGTTTAC.TCATATTACTATTTG.AGGGAAT.CTAC.AGTGCATTG.ATACTA.AATAGATAACACTTGTTACACCCACAAAGGCCCATAACAATTTTGAAGTTTCCTCGAAGCTA.AC.TTTGGAGGCTTT.G.AGATTTTAAAACGAGTACACAG.G.AGTTTATCTGCTGTTAAGATACTAATC.CACACCTATA.AAT.AA.GTGCTGAC.AG.TTACA.A.ACA.TTCCAACATCAAAATCCAAACAGACAA.AATACAAAAT.ACAAAAACA.ACAAACACTCTTGAGCAAAAACTTTGTGTGCGTGTGTGT.GTGTGTTCAT
JJ=   165  MV=                GGCTGGTCTTAGGTAAG.AAGTAAA.TTTGAT.GATGTTAAAAACACTT.TATTCACTAACTGATTA.GTGATTA.CTTA.AACCGTTAT.T.TAGTT.ATTTTCT.C.TT.TTATAATCGATCTTTTT.ATACGAAAGTTACGCGTGACTATATTTTTTTATATGCAATAAG.AATGGTTAAAAACAGTACATGTTGC.AATGA.ATTGTGGAATTTGTAA.AATGATTATGATATTTTTTTTGAGCAGA.TGAGAT.GATT.CTAA.AGAGCCAAAAA.GTC.AATAACCAAAACCG.T.AC.GATCT.ACA.TCTCAG.AAAACAAAAAA.CAAAAAAAGTTAGGA.AACTCCA.CCCA.CGTTCCTCC.TGTGAG.TGTACTACAATCAAATTTGTGTTTTCTGGTTGGTGTTACAATATTCTTTAGGCACAAAAAAA.CG.AACACATCATTT.C.ATTTGTTAGATACATTTTTATT.T.TTAACTTTGGTATTAAAATAATGTTAG.GTAGTTATTA.TAA.AT.AACATTCA.AA.ACGAA.A.ACA.CCATCCTACAGGAACTCTCTTCCTTGC.AAAAAAAATA.AAACACTAT.TTCCTCCAAATACACGTAGAGAGATACATATATACATAT.AGAGATCAAC
JJ=   166  MV=                AAAGATGGGAAGAGAAT.GGATCTT.TTGATC.TAGTACCATTATATAT.ATAGAACTCATTTCTAT.TTATGTC.CTTT.TGCAATTCT.C.TGCAT.TCTTCTT.T.AG.TCACTAGAGTGTTCTTT.AATATCACCATTGTTGCAGACCCTTTTATCTCAATTGTGAAAC.CAAGATCTCTGCAACATCATTGGTC.ATACA.CTGAGTGGATTTGATT.CAATGATAATACAATAAAGAAATAGAGA.TTAACA.TAGC.TACT.CTCTGACTTTT.CAT.CACCAACCATTAGT.C.TT.TTTGG.TTG.TTGATA.AGATAAATAAA.TAATTGTACTCTCAA.ACAAGAT.GATC.GTCGACGCT.ATCTAT.CTGTCCTTATTTGACTGAAATAGAAAGTAGAAACATAGTAGCTGACAGTTCCAATGACGTAA.GA.GAGTGTCTCGAG.A.TCCACACTTGTTCTTGACAATG.T.CCAGAGTTATAGCCGCCACTAAATTCG.GTTCTTCTTG.TAT.AA.AAGGCTTA.AC.CTTTC.C.ACT.TGTCTGAGAGACCACTTCTCTTATCCC.TCTCACCTTC.TCACTTGGC.ACCGTTGCAGAGAGAGAACCAAACATGGTAAACAAAGAC.GACCGGATTA
JJ=   167  MV=                GACCGGTTCATGAAAGA.GCTTGGA.TCTTAC.CTTCCATAGTGACTCT.AGTGATCTTTTCTTTTG.TTTTCTA.TGAA.GATTAGTCG.A.CTGTT.TAATTGT.G.AT.GCTTTTGGTATCAAAAT.AAACAAACAATTTATAGGGGTAATATGTAAAGAAACGTTATAT.TAATTACGAGAGTTACCACTTTGAC.AATCG.TTCGTAAACAACCTTT.GAATTAAGACATAAAACGTTGACTGTGG.GATTAT.TAAG.CGTA.ACGAACAAATA.ACG.ACTTTTAAATAGAG.T.CT.ATTAA.TTT.GCTTAA.AAAGGGGGCCG.AATATTTCAGGCCCA.TCAATTA.CCAC.GTGAAGTCT.GGTTTT.GCTTTTGTTGATGTTACGATACCATCACGTGTTTGCACTTACCAGGAGGTTACACTTGCCCG.GT.CATTTGGTTACC.C.AATAACCACACACCATTCATCA.G.GACACTCACCAATCTGATCCGTTAAAG.GTTTATGTAT.TTA.TA.CACATCCA.AC.ACACA.A.CTT.AGAAATTAACAAAAGAGAACAAAAAAA.GTCTAATAAG.GATCTTCCG.GTAGTTAAAGTGAAATACAAGAGAGTCCAAGAAAATGGG.TGTTTTTGGA
JJ=   168  MV=                TCGAATGAATCGTCGGC.GGCGATG.AGCGGA.GGAGAGACGACGAGGA.CCTGCATTATCAAAGCA.GTGACGT.GGTG.AAATTTGGA.A.CTTTT.AAGAGGC.A.GA.TAGATTTATTATTTGTA.TCCATTTTCTTCATTGTTCTAGAATGTCGCGGAACAAATTTTA.AAACTAAATCCTAAATTTTTCTAAT.TTTGT.TGCCAATAGTGGATAT.GTGGGCCGTATAGAAGGAATCTATTGAA.GGCCCA.AACC.CATA.CTGACGAGCCC.AAA.GGTTCGTTTTGCGT.T.TT.ATGTT.TCG.GTTCGA.TGCCAACGCCA.CATTCTGAGCTAGGC.AAAAAAC.AAAC.GTGTCTTTG.AATAGA.CTCCTCTCGTTAACACATGCAGCGGCTGCATGGTGACGCCATTAACACGTGGCCTACAATTG.CA.TGATGTCTCCAT.T.GACACGTGACTTCTCGTCTCCT.T.TCTTAATATATCTAACAAACACTCCTA.CCTCTTCCAA.AAT.AT.ATACACAT.CT.TTTTG.A.TCA.ATCTCTCATTCAAAATCTCATTCTCTC.TAGTAAACAA.GAACAAAAA.AATGGCGGATACAGCTAGAGGAACCCATCACGATATCAT.CGGCAGAGAC
JJ=   169  MV=                CAGTACCCGATGATATA.AATATCT.TGCTTG.TTGCATCTTTAAACTG.AAGTCAATGTTATTGTT.TCTTCGA.ATTA.GGATTAGAA.G.AAGCG.TTTGCTT.A.CT.TCTGGATCACGGATTCT.TGTCCACAGACGGTTAAGGCCATCGGAAACAAGGCTCCTTTCG.AAGTCTTGAGCCTCGCTGGATCCAT.TGCTG.ATGCTCTGCAGATTTG.AAGCAGTAGAGATAAAGCCTGGTTCTTT.GCTCGT.TTTG.GACT.TTTGGTGGTTT.TAT.ACTCTTAAGAGATG.T.GC.TTTGG.ATG.ATCATT.TATGAAATAAT.CATATCACTTTTGCT.GAAATAA.CTAG.ACAGATTGT.TGAAAC.CTTGTACTCTGTTCTTGTTGATTGATCTTCTTTTGCAATGAATTGAATCGTTAAGTTCAGAA.AG.AAGAAAAACTAC.A.CACGTGTGGTTGTCTTGTTCAT.T.ATCAATGGCGATAATGTCACACGTGTG.TAATCTCCTA.TAA.AT.TATCCAAC.CT.TTAAA.C.TTA.AATCGACAAAAATGTCTCCGACGATCT.TATCCTTCTC.CGGTGTGAC.GGTGCCGGCGATGCCGTCATCAGGTTCCCTCTCCGGCAA.CACTTATCTC
JJ=   170  MV=                CGATTGATAGACAGAAG.ATTTTCC.ACCGTT.ATATCTTCCTCATATT.GTGATACAAGCTAGGTG.ATGATCT.TTGC.TTTTATTTC.C.AAGTG.ATTTGAA.G.AA.AATCTAACAGTGAAATA.AGACGTTATGGCCAATCTACTTAAGACATGTCAATCAGATGAA.ACTGGTGTGGAAACTGATCCAGACA.ATCAG.AGACCGATAGGTCTAT.ATATACTTGGGACCGATCAGTCCACCTT.CATTTT.TGAG.TCGA.CCCTAGTAGGT.CAA.AGGAAGATATAATA.A.TA.AGGTC.CCT.ATGCAG.CCAATGTATTG.ACCTTTTTCGTATCT.AGATCAA.TAAA.GTCCAACTT.TCTTCT.CAAGCTGTTTGCGAAAAATAGATCAAACCAATTTTATACATTTTCCACGGCCGCATTAATTA.AA.CCGGACAATTCG.G.GAATGGCACGCAAACCAATTAA.T.CAAACTCGATTCCGGTTATCTTCAATT.CTCCTTCTTC.TTC.AT.CTTCGCGT.CC.GTGAA.G.AAC.AACAATTGAAAAAGCTCCATCTCCTCC.AATGGCTACG.AAAGCTCCA.GAGAAAATCACCAAACCAAAAGACAGAGATTTCCTAAAT.CATCTCGAAA
JJ=   171  MV=                CATATCTCTCCAATTGT.CAAAACG.CTCAAT.CGTACCGAAAAAGTTT.TCACAGCAAGATTATAG.TCTAAAT.AATA.AGAAACTTA.T.TAACA.GGGAAAA.T.TA.TTACAAAATTGTAGCCT.AAACTGTTATAATAAAGATACAGAGTCAAATAAAACGATATCC.AGAATAAATTATTCGATAGAATACA.CGTTA.ATCCCTTTTCTTTATC.CAATTTAATTACCATCTAGTAGAGTAGA.CAAAAA.AGGG.ATTT.TACCGTATCTT.GCT.TTTGTACTCTAGAT.C.TG.CGAAT.TAG.TCTTTC.ATAATTACCTT.AGTACCATATTTTAA.AATCGAG.TTTA.ACTAATTTC.GTCAAA.CTTCTTCCAATACAAGTAGCACTAGGAGATAATTAAAAAAAAAAGTTGCCGTGTTGTTAGAT.TC.CATATGATAATA.A.CACCCAAACCTTTGACTTGTTA.A.AATAAACTCTTGCCTATATAATAATTA.AGCCGTCTAT.ATA.TC.TAACCCTC.AA.GAGGA.A.CTA.TTGGTCTAAATTATTAAACTTCTCCAC.AAAATAAACT.TCATCAATC.TCTCTTTTGCGATTCGAAGATGAGACGTTCATGGCCTAC.ACGCCTCATC
JJ=   172  MV=                CTCCTTATGGTTCCTTC.TTTACTC.TGTTCA.GTTGTCACAATAAAAT.GGCTGTTTGAAACATTT.TTTTTTT.TTTG.TATATACCA.A.ATGGC.TAACTTT.T.TT.ATTGTAATTATTGATGA.TTTATCATCATAAAGTCATCAAGTTAGAAGATACAAGGAGTGA.TCAGTGTGGTGTGTAATTGTCTATA.CAAAT.TAGTACATGAACGAGA.TTTATTTAGTTAATGACTATAATTAACA.TTTTGG.TCAC.ACAA.ATAGCCGGAGA.TTT.CACTGGTTTTTCTA.C.AA.GTCTC.TTT.ACTCGA.TTTTTAGCCTT.TACTGTGTGAAATAG.AAAACTT.AAAA.AAACTCCAA.AAAACT.TATTATTTGCAGAAGAGACTTGGGCCTGATAAGTACTTATTATTGGGTCATTGGGCCTCGCT.TA.ATAACCTGATAT.T.GTAATGTTGTTGAAGCCTTTTA.A.TCCTTGTATTTAGCTCTCTCTTGTTTG.TTTCTCTATA.AAA.TC.AAAAGATG.AT.TAAAA.C.AAA.AACAATCATCTCTAATTCTTCTCCTTA.ACCCTAATTG.CTACGTTTC.ACTTATTAAAAGAAAGATTGAAACGTAAGAACGTTTGGA.GAAAAACCAA
JJ=   173  MV=                ATCCAAACGGACCATTA.TGGATAT.GGTCTT.GTATTTGGAACAAATT.GTGTCTGTTATTTTAAT.GTGGAGA.CAAG.TCCATAAAG.C.TCAAC.CATAGAA.A.TT.AGTAGAGCATAAGACAC.CAGAACCAGCTAATAAAACGCATCTTTGTCGTAAAGGAAGAGA.GTAATCACATACGTAACTTCAAGTT.TACTA.ATTTCATTGAACTAAT.GAGAGCATCAGTTAATAAAAGTTTGTTG.TGTGTG.TGGT.AGCT.GTAAAATTATCAGTC.AATTTGGATAATCG.A.TC.AGTTT.TAT.GCGAGC.AAAAAGAACAA.AGGTGAAGTCATGGT.TACCCTT.TTGG.GCTTTAATC.AAAATT.TCGCCGACAAAAGAAGAAACTAAAAAACCAAACTCCCAAAGTCAAAACTAGTTCTGTCGGTT.AA.GGTTAGTTCACA.T.GGGCCGAAGTATATCATCACCC.A.GGCCCATTAAAAAGATGTATAAAATCG.ACAAGCATAT.AAG.TA.ACAGCGTA.AG.CCTAA.G.TTA.TCATTCAGAATATTCAAGCTGAGAAAG.TCGTAGCCTC.TAAAACCCT.AATCCTCTCTGAAACCCTAGACATCGCAGCTGAAAATGG.TACTTCTCTC
JJ=   174  MV=                TTCCTCTTTCTTTTGTC.TTGTGTA.GTCCCT.CTCTTAAACAACATGA.CGCTTTAACATCCTTGT.CCCCTAG.AGAA.ATGACTTGA.T.CAAGT.GCAAATA.T.CA.CTCACAATCAGCCATAC.CAATCCCTGTTCATCTAAAGACATGGTAGACTCATCTAGCTAG.AAACATGAAGTGTGCATAATTCACT.AGTGT.AGATCTTGCATCCACA.CTCACCCTTCATACTTGTTTTGCAAACC.GAGCAT.CATA.GAGT.CGTAGACAAGG.TGG.GCTTGATATTCATT.G.AC.CTTTG.AAT.AGGCTT.TACGCAACCTT.TTTTGGTATTTGGAT.AGCTTTG.AATA.TTTCTGATA.CAATAA.ACTCTGTTTTAAAAGTAATCTAAAAAGATAGACGTTACAAAAAACAAAAAAAAAGCAACGTC.CA.CTAAAATTTAAA.A.CAAAAATAAAATCATTTGACAG.A.ACATATAAAGCGAATAAATAGAAAGAA.ATAATAAATA.AAA.GA.TTTCTCAC.TC.ACAAA.C.GAA.ATTTTCAGTTTTAGAATTTGAAAACGT.TTTGATCAAA.GAGAGTGTG.AATCAGTGAATCAGAGAGTTATGGAAGAGGAGAGAAACA.ATCCGCATCA
JJ=   175  MV=                TTCCACCGCCGACGTTT.TACCAAG.ATTATT.TTCATTTTAAATTCAA.TTAATTGCCCAGTCTTA.GATTACT.TCCA.ACATAACTC.T.ACCAC.TGAAATT.T.AA.TTGCTGACTTTCATAGA.TAT.GAAAGGTCATTCTTTTAGTTGCTCAACACAAGTTAACTA.TTCTTGCAATAAGAAAATAAAAAGT.AAACT.GTATAAACACAATAAA.GTATGTTTTTAGTTTACTTTCAATCAAC.TTGAAT.TCTA.TATA.TTGTTTTAACT.TTT.CGTCATATGTCCTA.C.GT.CATAC.GTA.TAACAT.TATTTTCTTAC.AATATATCTAAGTCA.TCTCCTA.CAAA.TATCACGAA.ACCCCT.TGATACAGAAAAATATTTGTTTTAGAAATTGCTGCGAACTTTGAAATGTATTGGCTTCTATC.TT.TATATGTTGTTT.C.ACTGCTTACTAGGATGAGATAT.T.AAAAGATTCAACAACTATCCAAAACTT.TGGTATATAT.ATA.TA.TATGTGTG.TG.TGAAG.A.CTG.CAAACACAAACCAATAAGCAAGCTTCT.ATCAATTATC.ACCTAAAAT.AAAAAGAGAAAAATCCCCAAATGAAAAATTCAAAGCTTT.TCTTCCGCTT
JJ=   176  MV=                CTTGTTCTTGTTCCTCC.ACCATTG.ATGAGT.TCTAATTAAAAACCAC.CAACTTAAGTTTTCATA.ATAAATT.GAAA.AATACTTTT.C.ATGTA.GTACCAT.A.AA.GTTGACCCCTCCTCTTT.AAAGGATGTTAGAAAATTATAGCCATCTTTCATCTATCTTAGG.TATATGTATATTAAATAGTTGTTCA.CTCAT.TCGTTCACACTATAAT.TTTGTAATGAAAATATATATGACAACAA.CTATTG.TTAA.TTCT.TACAAAATTTG.TCT.TTGATTATAACCAA.C.GA.CCAAA.GAC.AGAAAA.CTCTCTCATTT.CTATGAAGGTTATAG.TTGTTAA.TTAA.CGTGTGAGG.CGATAT.CCCTACTTACACATGCAACGTGTGTGTTACCCAAAATCGAATTTACAAATATACACTTTTCA.CT.AAAATTAGATTA.G.TTCTCGTTAGTCTTTTACTAAA.A.TAAAACAAGAAACATATTACTAACTAA.ATAAAACCAT.ATA.GT.CTCTCTTT.CT.TCTTC.C.TTG.TCTCTCTCTCGCTCATTATTGATCTCC.ATTGTCGTAA.GGAGATCGC.AAAAAAGCCATGAGCCTAAATTGTCTATCATGTCAAGCC.CTTCCACGAA
JJ=   177  MV=                CAGATTCCAACAACTTG.AGGAAAG.CTAATG.AACTCGGTTAGGTAAC.TAGTCTTTTACTTTGGC.CTTGTGA.TGTG.CCATTTTGT.T.TCTCT.TTTATTG.G.GG.GGGTTTTGTGGAACCGA.AAGTGGATTGTATTGTTTAGTGTCTTAGTAACTGACGTCTGAA.AGGTGCGTAACGCAAGTTTCATCAT.TTTTG.TCCAATTTTTACAAAA.ATACAAAAGCACCAAAAACCCAAGTCGG.CAGCTA.AAGA.TAGA.AACTACGCATC.CCA.ATGGCATTCTTGAT.A.GA.TATTA.TTT.GTCCGA.ATATATTTTCT.TCTAAATTACAAATT.CATTTCA.ACAA.TTGACGTCA.AAAATT.AATTTAAGCCAAGAGACGAGGAACTAAAATTGAATTTCACATTTTGATTGAGCATTTGGGTT.TG.AATTAAGATTAC.T.CGAAAGTTGCCAAAAGTTTGCC.T.CTGAGTCATTTTATTGTTCATGAAAGA.TTTAAATTCA.AAG.AT.AATGTTCA.TT.GATTG.G.GTG.GTCGTGTAAGTAAGAGTCGTCAGCGAG.TTTTCTTCTC.CGAGAGTAA.TGGAGCCATCTCAACGCAACACCAAACCGCCGTCGTTTT.CAGATTCCAC
JJ=   178  MV=                TATCCCGGTTGATTTTA.AATCTAG.AAAATA.AAAATAATCTCGTTAT.GAACATTTAATTAACTG.ATAAACA.TTCT.CAGTGTTTT.C.TTCTT.TCAGATT.T.TA.TTCAGTTTTTATAACCA.TACTTTAAATTAAACCTTACAAAGAGTTTGATACAAACAAAGC.CAAAACTAGCTTTGCAAAAAAACCA.AGTTT.TTCAATGCACTAAAAA.ATATCTGCCAAAACACCATGGAGCTCCG.ATAAAA.GGGT.CTTC.GACTTGATTGA.TGT.AACCAGGATCAAAG.T.TG.TTTTT.TGC.ACTTTA.AATTGTTTGAA.ACTAGTAACTAATAT.AAATAAA.AGAC.TTCTCGCTA.AATTAT.GGCAAATTTTCTTCTTAATATATTAAATTCTGATCATATAAGGTCAGAGGACATTGGACAGA.TA.TTGGTTTTGTTT.A.TTTTGTTAGGCTTATTGGAGGA.G.GGTACAATAGACTTTCTTGCAACGTCC.TTAGCTGCTA.TAA.AT.ACTCTTAT.AC.TACAA.T.GGG.TATATTTGCCTCATTAATAACTTCTTC.CGAATTAGAC.CAAAGTCCA.GACAATGGAACTCAATTGTGTTCAATTTCTTCGAAACAA.GACGATTCTT
JJ=   179  MV=                GTCACCGGAGCTATAGC.TGATTCA.GAGATG.GAGCGCATGTCGTAAT.TCTTGTTTGTCGGATTC.TTATTCC.TTAT.CATAGACCA.T.TATTT.TACTATG.C.AT.ATGTATGAAATATAGAT.TATGATTAGTAACATTACATTTATAATGAAAACTTACATAATG.AAATCTGCAGCTTTGTTATCCTCAA.TTCAG.CTTATACAATGGATTG.CATGGGAAGAGACATGACTCTGAAAATT.CGTTTT.CTTA.AATT.TTTCATATATA.GGT.GAAGGGTAGATTTT.C.GA.ATATA.TAA.CTGAGC.CAATATATAAG.AGGTGCATAATTATT.GTTATTT.TGGG.TCAAATTGA.TATAAT.TATCTAATTTTCTTGACATAATTTTTAGATCATAAGGTGACTTTTTGATGATAATAAATGTT.AG.ACCTTGTTAATT.C.ATTATTTCGGTCTTTAATTCAT.T.TGATGGTCTTACAATAATCATTTTGTT.TTCGTTTTAA.TGT.TC.ACTAAACC.GT.TTGAT.A.TTT.TCTTGTCAAGAGAAAAAAGATCAAGAA.AAATACAAGT.ACTAGATGA.GAGCCATGTATCTTCCCAAGCAACACACTGGAGGAAGCA.CAACAATTTC
JJ=   180  MV=                AGGGGAAGATGATTGTC.AATATAA.ACTTGT.GTCGTCAGATATAATG.TTGGCTTATGTATGTCT.ATGAGAA.ATTT.GGTTTGGCT.C.AGTCA.TCATCTTAG.CT.TCCCACTTGACCTCATC.TAGATTGTTATCATCTGCTAAAAGTTTAGACATGAAAACAATA.TGGGCACATAATGGACTGGGCCTAC.GAAGA.GGCCCAATGATTGCAT.TCCTAACATATCTAGCCTCAACTTGGAA.TATACT.TGCA.TGGG.AAAGGGTTTAG.CTA.TGATCAAAATGTTG.A.TA.ACTTT.TTG.GAATAC.ATTTTTGATCA.TTAACTCAAGTTAAG.AAAGATT.CTCT.ACAAGATAT.AAAACT.AATTTATTCATGTAGCAATAAAATGATGAGTTTTTGCAATATGCTAAAGCCATACCTTTCCT.GT.TTTTTCTCAAAT.C.GCTTTCTTCTTTATGAATCCAA.G.AACAAAACCGTTCTTATCCTAAAAGTT.CGGAACTATA.TAA.TA.AACCATGA.AT.CTTAG.A.CCT.TAGCTCACAAAAAAGGCCACAGTTGTT.TCAAAACCTG.AAACCAAAA.CAAAATGGCGGTTTTTGGATATGAAATGGATGAACATAG.AGCTTCTTCA
JJ=   181  MV=                TCGAGACGACGATCGTT.GGACGGA.AGGACT.TGTACTTGAAAGTCTT.TTCTGTTAATATTGGGC.TTAGAGG.CCCA.TCATTTTAA.A.GGCTA.AGAAATT.C.TT.TATATCTTCTATTCTTT.TTTTTTTTTTCCCGTCTTATATCTTCTATTCAAGCGTTTCCTA.ATGTTATTTATCCGAACAGACTAAT.CAGTT.TGGGCCAAAATCGAAA.TAACAAATCGTCACGGTACCAGTAATCG.CTAGTG.TATA.CGTG.TCGGTAGTCCA.GCA.CAGGGATGAACGAA.G.CA.TGAAC.TAACTTTTCC.ACGTGTCATAT.ATCCATTACACGATC.TATGAAA.GCTG.GGGTATTCT.TGTAAA.TATAAATTATCCTGAGGGCACTTTCACCAAGGTAATCGTTATTCTGCTTCCCGTTTTTTTTA.TC.TTTTTCCGGTAA.A.TTTCTGCTCTAACTTTTTTTTT.T.TCATCATCTTTTTGGTTTCGCCAATAA.TGGAACTCTT.CTT.CC.ACCATTTT.CC.TGGAA.A.ATC.TCGGTATCGAGAAGATGAATCCCTAGA.CAGATAAATC.TAGAATCAC.TCAAATCTCTGCTCTTCTTCCGATTCAGATCGTATCGAA.TTTTGAATTT
JJ=   182  MV=                TGTATCTCGCTGGTCCA.CTCTTAT.TAGCAC.AAACATCACTAATTTT.CCTGCGAAAAATAGCTG.TGTCTAT.ATAT.TTAAACCTT.T.TTAAT.TACATCA.A.TT.CAATAAAAACAGAAGAA.TAAATAAATAATTCCGAAAATCCCGATGATGACTGAAAGAGAT.ATGCCCGATCTTCCACGCCACAGTA.GTGGA.GCTGTGGAGAAAGAAGACAAAACTGTAATAATGTTCATTATTACA.ATTTTC.ACTG.ACAG.TTTTTTTCCAT.AAA.AAGAAGCTACCACA.A.TT.ACTAC.TAG.CAGTAA.AAATAAAAGAA.ATCTGAAATATAATA.ATAACAA.CCAA.AAAGTGAAA.AAATCA.AACCACACCGTCCCACTAAGAGGATTAAACGGTAATTTGCTCTATCACGTAATATAAATGAC.GT.GGCATCATCGTG.T.CTAGTCAGCTTCTTCTTTAATA.A.CCTCTTCAGCTTCAGCTATCACACTGC.ACCTATAAAA.TCA.AC.CAATCTCG.TT.TTAAC.C.CCA.AACCAGAAGAAGAAACAAAAATCGAAA.TTCTCATCAA.TAGCAAAAA.AAAAATTACTCTTAGATTTTCCTCAAAAACCTTAATCAA.TCGCCGGGAA
JJ=   183  MV=                AATGAATATTTCATCTT.GATTTGG.AATTTA.AGATGTGTTATCTCAA.AAAAATATCAACAAAAC.CAGATTA.TATA.TCACTGATA.ATGAAAC.TAAATTT.A.TA.ATGTATCTAACTAAATA.GCTAAAAATGTTAATATAATAAGCTATCATCTTAATTATTTAA.ATTAAATTTACTAATATACTAAGCG.AGTTA.GTGAGAAATATAAAGT.CAGATTTGATCTAATCATCATATTATTT.GTACAT.TTAG.TACT.TTTCTTATCTC.ACT.AAATTTAGGAAATA.T.TG.ATCTA.AAA.TTGAAT.TTAAAAAAGAA.ACCAAAAATAAAAAC.TTTCAAT.TAAA.TATAATATT.TTTTGT.GGTTAGTTTTGATGTTTTCTTTTACAATTTTATATAGTTGATTTCTTTCCTGATATTTTTGA.AC.AACTGATTTTTA.ACAGATTAAAATATTAAACAGAGT.A.GTCTCTGTTATTTCTGACAGACAAAAA.CATAAAGCTA.AAG.AG.AGAGGAGG.TT.GCTTT.T.TCT.TTATTGGACGAACAAAAAACTTTATCT.TTCCTTCCTT.TGAAATCTC.CCGGAGAAAAACTATAGAGATTTTCCGTTTCCCGCTTTA.ATACAGTGCC
JJ=   184  MV=                CCAATTCGTATTTTAAT.TACAGAG.AGACAA.CCTAATCACTTGGCCA.CGTTGAAATTGCTAGGT.ACTAGTT.AAGA.CTTGTTCCG.C.AATAT.CTGTCTT.A.AA.GGTAAGTGTATAAATTC.ATTTGACTATATTTTATTTTCACGGTTTTTCTTCATTCTAAAA.AGTAGTTTCATCTTCTTCCCTCATC.CATCA.TCATTCATCATCATAT.CTTCTACTTCTTCTTCTTCTCAGGTTCT.CTTTTT.TGTC.CTCT.TTTGTGTAAAT.ACG.TTTTGTCATGATTC.T.CT.GTGAA.CAG.TACCGA.TCGTTTTTTTT.TGGGATTAGCGAAAA.ATAAAAA.TAAC.CGACGTTTT.TTGTAT.TATTTGTCTGACAGACAGAATCTGTATTATTTTGTCATCTTTTTTCAATAGTCTCATGATTG.TC.TCTTGTGTGTTT.C.CAGCTTTCCCATAGGGTCCATT.G.ATTTTTGCAGCCATGGATTATGATCTG.GTACATACCA.AAA.CCATCAAAAGT.TT.GTCTT.T.CTT.CATACCAAAAACAACCGAATTCTCATT.CTTGATTCTT.GTTTTTTTT.TTTTTTTGCCAGCTTCGTTCCAAGAAGAGTATCAAACGC.GTAGAATCCA
JJ=   185  MV=                CCAAATCTGGACGGAGA.AAGATGG.TTCCCG.CCAAGTCAGGAGTCCC.ATTGTCATATACTCAAT.AAAAGGA.CCAA.AAGCTTGCA.T.GTGAA.TTCCCCA.A.GA.AGTCAAGAACTGAAGCT.GCCACTTTTGATTAGTAAAAATAATGACTTTTGAATCTTCTTA.ATTAGTTGTCATTCCCGTTGATAAC.AAGTG.TGCTGTGTATTGATTT.AAATAAAAAAAATTACATAAATTATTTG.GCCATT.TTTT.TTTA.TCGTTTTAATT.TAT.TTTTTCTTATTCAA.A.GA.TTTTT.AAT.TTCAAA.TCTCATTAATGGTCATATACAGTTTAT.ACTACGT.AATT.CGTTCATAA.TAAAAG.GGGATGTTAAAAAGTGAAAGAAAACGCTTAAAAGGGAGTCCAATAAATGCTTTTATAAACGC.TC.AAAAGAAAAGAG.G.TTACAGAACTTATAGCTTCGCA.T.TTTTGGCCTAACGTTTTCATTGTTCAC.CACTATTTAT.GAT.TG.TATTCACA.AG.ATTGT.A.TTC.ACAAATCACAATATAGAATATTCTATC.CAAATCTCAA.ATCTTTAAT.CTCTCAGCAATATAATTCTTAGAGATTTTATTGAAATGA.CTTCCCAAAT
JJ=   186  MV=                ATTGTTAATGTGACATT.GCCTAAA.ATCAAA.TATGTACTAATTCAAT.TAATGTTAATAAGAATT.TTTTGGA.TTCG.ATTCTCTTG.C.GAAAG.TGCAAAT.T.AA.AAGACATTCTTATCTCC.TACGTAAACAGAATCACGCGTCCATTGCGCGTTCTCGCAACGC.TAAAATATTTACGTTGGAAAATATT.CTCAT.AATTCTCTCCTTTGCC.CCCACAGTTTAATATATTTCATAAACAC.CCCCAC.GAGA.AATT.AAAAACCGTTC.CAA.ATTTGAAAAAATAC.A.AC.AAACA.ATT.CATGAA.AATATTCAATC.TATAAGCAAAACATT.GGTAGTG.TTAC.ATGTGTCGT.CCTTCG.TGCTGAAAATTTGGATAGCATTGTTAATTATGACAACGTAAGTGTAGCCTGTGATTCATAGT.AA.AATATAAGGACT.A.AAAATAAAAATATATCTTTTTT.G.GAAATCGTACCGCGTAAGAAACATGTA.TAAATACCTA.TAA.GG.TCTTATTT.TT.TTCTC.T.TCC.AATTTCGTTTCGACATATTTCGCGATT.CGTCTAAGGT.AAAAAAAAA.CTCATCTTTTTTTCTTTTAGATCGTTAATTTTTGATCAG.CGATTCGCTC
JJ=   187  MV=                TTCTGAGTTGGTTTGTC.TTACAAA.ATAACT.TCTTTCAATTGTCTTG.CCAATCGCCACAGAATG.CTAATTT.GCAC.GATTCATTT.T.AGGAA.TGTTCAT.G.TG.TAAATAAAAAGAAACTG.AATTTGGCAGAGTCTGCAAGCAGAATGTGAAGGATCATGACGA.CTACTCATTGAAACCAATGGTCACC.AGTTA.TGCCCTGCTCCTGCTC.ATCTACTTACATAAATATCTGCATCACG.TATTTG.TATC.TTGT.CAACATCTTCT.CAA.ATACTAACATAATC.A.GC.ATCAC.CCA.TTCGTC.AACATTCGATA.ACATGTGGGCTTTGT.TTGCATA.TAAG.AAAACAAAG.TTTCCA.CTCAACCGAACGTGGATCACATGTACATCAATATAATTACTTTAATTGTTTGTCTGGCTAGT.CA.AGTGGTCTCTCG.T.CTCGTCATTGTGTATCTTATCT.T.TACTATGAGACTGAAAGAGATATCTTC.TTTATATACA.GTA.AC.ACTCACAT.TG.TGGTC.A.CTC.GAAAAGAGCTAAAGAAAATGGAAGATT.TGAAGCCAAG.TGCCGCTAA.CTCGTTACCATTGACACTGTTAGGCTTTCTTGAGAGAGC.AGCCACCGTG
JJ=   188  MV=                TATGGACAAAACCATAT.GTTTGTG.TTCACT.CACTAGTCACTACATT.CTTTAACCGAACCAAAA.TTTTCGC.AGGT.TTGTCAGTC.C.TATAA.TGCATTT.C.TT.TTTTTAAAAAATACTCT.TCATTTGATCAAATTCTATAAAAGTTTAGCATAACACATCATT.GTTTAGCTATTTAATAAGAAAACTC.CAAAT.TAATATTCTTAATAAC.TTCTATCCTAATGACCCATGTGAAATTA.TACTCT.TTAA.TTAT.ACGCTCTCATA.ATC.TCATTACATAGCAT.A.TC.AATAA.TAC.ATAAAT.CACTAAACTAT.AGTATGTTGATAAGT.GATAACA.AAAC.TGTCAAACT.TTAATT.ATAGTCTTTGCGTGATGTAATAAAAAAAAAATCATTAAATGTCTGTCAAAAAATTAAAAAAG.TC.ATTAAATGTATG.A.AAAGTCATTAACTACTGTGTGT.G.ACCACAACAATCTTGTAACAGCTCATC.TTCAAAGTGT.AAT.AA.TAACATAA.CA.CAATT.T.TTT.ATTTTCACTTCAGAGGTTTTTTTTTTT.CCTATGCCGT.CACGAACAC.TCCCGTCGCCGGCACCGGTAAATTCACCGTTCTCTTCCT.CCGTCACACC
JJ=   189  MV=                TCACCATGGACAGGTGT.AACCTCT.TTTAAT.ATGAAGAACGGCTACA.TTGAAAAGGATGAACTG.AAGTAAC.CGTA.AGCCAAAAC.A.TCCAA.TGATAAT.A.AG.ACTTTTGTTCTGGTTAT.TAATTAGTCTTATAATCAATAATTCTACAGTTCTTTAATTTTC.GTTTCCAAGTTCCAAAGTTTTAAAT.CATTA.GACTTTGGTCAGACTA.TAAAACGTGTTCAAGGCTTGTGTTTGTC.TTTTAT.ATAA.ACGT.AAAGACTGTTT.GGA.CATGAAGACTTATT.T.AT.CCACC.GTC.TGGATT.ATCTACACACC.TAAAAAAATGATAGC.AATCGCA.GCCA.TAATAAGAG.AGAACG.CGTTAGTAAAAGTCAACACGAAGTCAACTCCTTTGTGGCTTTTAGCCCATCCCACTTGGCGC.TA.TTTAAGTAAAAT.C.CCAGTATTACCAACTTCAAAAAAG.TCTCTCTTTCACATTGATCCTGTGTTT.TATAAAACCG.AAT.TT.TGATTCAG.AG.ATCAG.C.TCA.AAAATGAAGTTTGATGAATCGAAAACG.CTCTTACCGG.TGAGAAAAC.CTGTAAATGGCAACCGCAAAACCGCTGGTTACAAGCTTT.GGGTTCTAAT
JJ=   190  MV=                CGCTGTTGTTTGCTAAT.AGTATGA.ATTATC.CGTATGATGCGAGATTACATAATAATTCCACCAC.TCCGCAT.ATGT.ACTAATTTA.A.GATTT.CTACATT.A.AT.AATAACCTCTAATGTGT.TTTCGTATCCTATATGGCATTGGTCCTAATCTGGTGCATACAT.GTTTTAAAAAGCTTTTGTCCAAGGA.ATATA.TGCCAATGGCATTTTA.ATTATTTGTGGAATTTTGAACAAACCGA.AAGTTG.GTTT.TTTT.GGATGTATCCA.CAA.AAAAAGTTGGTTCT.T.TT.GAATA.TAT.TCTAAC.CACATTTTCAT.TTTCTGTCAACAACA.GTGTTGC.AAGC.AATTTAAAC.ATTGAC.GTTATCTAACTTGTGAATTGTAAATGTATCACGCCTCATGCATGTTAGATTGTTTTATACTC.AA.TTTTGTTTCAAA.T.TAAGTGAGATGCTTTTCTTCTA.T.GATTTCAATCCACTAGCATCTGACTAT.AAAAATCAAA.ACC.CC.TTGTGCTG.TT.TATTT.T.CAT.AGAAACTCAAACTTCAAAAGATAAATT.TCCATCTTTT.TTTTTATAA.TCATTTCTTGTTTTCGTGTTCAATCTAATAAAGGGTAAA.TCTCTGATTG
JJ=   191  MV=                TTGTCGCGGTCTCGAGA.TCTCTCT.TATTCT.TGCAGGAGACAATCCC.AATTCTGGTCTTTAAAC.TTTTGGA.AGCT.GTTATGTTT.A.TGTTT.TTCATAC.A.TT.TATTTGTGTTTAGTTTT.CCGAGTGTAGCAGTAGTAAATGATGGGAGCCTCTCTGTAGCTT.TAGGCATTTTAAGACTTCTGTAACA.TTTGT.CCCCAAAAAAGAAAAG.ACTTTTGTAAAACATAACCTAGAATCTT.TAAGAT.ATTA.CGTA.GAAATGCCTTT.GGA.AAGAAAGCGATTCA.A.GG.AACAA.AGA.TTAATT.TATTCATTAAC.GGTAAAAGAATAAAC.CTAATTA.CTGG.ATCCAGTCA.TTAACG.CGCATGTTATGTTTGTCGTTGTTGACGAATCCGTGATTTGGATCCTTTGAATGTTTTTGGAA.GT.ATTAGTGGTTAG.G.GATCAAATAAAGCCCAATTATT.CGACAGGCCCATCTAACAAAATTGGGGAC.CTAATTCCAG.GCG.CT.GAAAGGAA.TC.GCTGG.C.ACA.AGTAGAAGGTTCTAGTCGGAAGGTCTC.AGAAGTCTGT.CTACAGAGG.TACCGTTGGGGCAGAGAGCAACATATTACTAGAAAACTC.CAGAGTTCGT
JJ=   192  MV=                TATAATCTTTCTTTTCG.TTCTAAG.ATGTTG.AAATTACCATTCGTAA.TATATAAACTCCAAAAA.TTAAACA.CTTA.AATCCAAAA.A.ATAAA.CTCTAAA.T.TT.TAAACACGAAAATTTGG.ACAAAATAGGTATGTCATTAAATTCATTTTTTTTGGAAAAACA.GTTCCTTAGTTATTCCCTAATGAAG.ATTAA.TTCCTTCTAATGTTAT.ATAGTCCATTATTTGAATAAAATATAAA.ATTGTG.CTGA.GAAG.ATAAAGTACAA.TTA.AAATGAGTGGACTG.G.TG.GATAG.AGA.GTGATG.ACATGTCATGA.TATGGTTAGACAGAG.AAGAACC.AAAT.GGATCCCAC.GAGGAA.TAATATAATGAATAAAATCACTTACTGACACAGACCATTGAGTAGTAATTACCCCGTTTAAC.CCGCGTTAATTACGC.T.TGTGTCCCTACGCGCGTCTCAA.A.GATCTCTCTCTTCTCTGGAGAAAAAAT.AAAACAAAAG.AAC.AG.CGTTCGCC.GA.GAGAT.A.TAC.ATACTCGGATCAGTCGTCAAAAGCTTT.GGAATTTGAT.ACTTTTGAT.TTTTCGAGAATCTTGAAAATCAGTCATGGGTTCTGGAAAAGAGCGTGACA
JJ=   193  MV=                CTTCTGCATTATGCTTA.TGGAGCT.TGCTTT.TACTGAGTCCTTATCA.ACTTAATCTTCACTGGG.GTGGTAA.CTGT.TTCACGGTC.C.AATAG.TTGGTCT.T.AA.AGTGACTATTGTTTCTA.AGTTTCAGTTCTCTGTAAATTTGTGTATAAAATAGGTCTTTAT.ATTACATAATTTGCTTGTCATTTTG.TATAT.AAGTACTTATTTATTA.TTGTAGGCAAATTGTGGTGGCGTGGACC.ATTTCC.TGCA.GTGA.AAGAGGCAATG.ATT.GAATGGACAAGGAA.G.AA.AGGTT.TCA.CAGTGT.TGGTAACCTTA.TTAGTTCGTGTCATG.TTCTAAG.TCAC.ATGAATCAG.TTTTTT.CTTACAACTTTTGAAAGTTCAACCTTTGAGAAAAATCCGGAACAGGTTGTGACTGATTTCGA.TG.TCAGCAGTTAAT.G.TTGTTAGTTGAGGTAAGCCCCA.C.TTGGCTTTTAACAAGAAACATCATTTA.TATTGTTTCA.TCA.AA.CTATGATC.AG.AAATA.A.TCA.GAGAATGAAGTTCTTCTTTATCTTTTT.CATTTTCTTG.TTCTCCTTC.TTGATTCAATCTTGTTACTCTGACAACACAATCTTGAGA.AGTCAGTCTT
JJ=   194  MV=                TTTGATTTGAATCGTAT.TATGTGT.ATATAT.CTGTAGGCTATGCCAA.TGAATGTCTGTAGTGAT.CAACTTT.TGAT.CACCACCAA.C.CTTGC.ACACCAA.ATAG.GAAAATAAAACAATATTGTTACAATTATTTGTCTTGATATTAGCATTATTAGTCACATTTG.TTTTGCAAATCATCTACCTTTTTTT.TTTGG.TCTATATCTTATTCTT.CTTAGTTCTTACCTACCAGTCTTCTCCG.GCGGCA.TTAA.CGAC.ACCGTTTTATC.GAG.CTCAGCCACCACTA.G.TT.AGGTA.ACG.ATATAT.ATTCTTAAAAA.CGTTTAGAAAATTTC.TATGTAT.GTTT.CACACGAAC.AAAAAG.AAAATATTTTTCAGACATCAACGGTCATTATGGACGACGACTGTTAAACAAAATCGTTTAAA.AT.TCTTGTTGCGTA.A.TTTGACCATTTTATTTTATTTT.A.TACCAAAAATTGAAGATATTATATATA.TGTTTTAATT.CGA.TC.GCAAATAA.AT.CTGAA.A.ATT.AAAACACAAAACGTTACTCTTCTCTCT.CATTCTCTTT.CGCTTCTCG.ATAGCTTCTCAAATCATGGTTCAGCAAATATGGGAGACG.TTGAAGGAAC
JJ=   195  MV=                TCGAGTTTACAATTTCA.TATCTTC.CAGAAA.GATTTGTTGATTTTCT.GGTAAAGAAAGATTCGC.TGTATAT.TTTT.ACAAGTATG.C.GTGCA.TGCTGTG.C.TG.GCACAGAATATCGATTT.CGTTAGATCAATACCACAACACATTTATGATTTTTGGTAAAAA.TCCATCACACAAAAGCCTTGATCTA.GAAGA.CTAGAACCCACAAAAT.TAATCATATTAACATGAAATCTATATAT.AGTCAA.CCAT.TATT.GGATAGAATCT.AAG.ATATTTGAACTTTG.G.TT.CTCAA.TTT.ACATAG.TAAATCTATCC.AACCACTATGAAGTG.GTCGTTA.CAAG.TGAGCTTTA.ATTTGA.TTATTCTTTATATATTTCAATTTTTAAAAGATATATTAAAAATAACAAATTCGGATGGAGAC.GT.ACGATGAGTGGG.G.TGAAGGAAATAAATGAGAGATA.G.AGATAGAAAGGAAGAATTATCAATATA.AATGCTATCATAAA.TA.CAGCAAAC.CC.CATTC.T.CTC.TTCTTCTTCGACAAACACCAAGACAAA.CGTAAGCACA.AGCACGAGT.GAGTGAGAGATGTTTGCCGTGGAGAATGGGTTGCAGGGA.GACCCGAGTA
JJ=   196  MV=                AACAATAGACTTCTTTA.CGCGGGT.TCGATC.CTAGTGTACATTATGG.CAGATTCATTTTGTAGT.ATGTAAG.TGAT.GGCATACTT.A.TTTAA.TATTGTA.C.AG.ACTAAACTATATAGAGT.ATGATACCTACACGCAGGAAAATAGCTGGAGAAATCAAGAAAT.AGGATGAAACAAAATCGGCAGAAAA.TTCCA.GCAACTCTTACTCGAT.GAACCAGCTTGATCTTTGAATAAAAAAT.GAGTTA.CTTC.GAGA.AACTTACATAT.CCG.AAAAATCTGATGTT.T.AG.AAGAT.TAA.CTCTTA.TAAAATTTATG.TCTAAAAAGTTTTGC.ATAGTAA.ACAT.ATAAAATCG.AATATG.TTATATATAAGTATCTAATTTTAATAACAATAATTTTAATAACATGTTTAGATGGGTGAGCC.AC.ACAAAATCACTT.T.TTATTTTTAATTCAAAAATAGG.A.AAGCATGTGAATCATGTCTATAAATAA.AGGTTTCCAA.AGC.CT.CATATTCA.CT.CACAA.A.ATC.ACTACTACTTACTCATTTCTACTTAAC.ATTCTAACGA.TGGCAAACC.AAATCTACTTATTCTCCTTGATCTGCTTGTCTGTTTTAC.TTTGCCAAAG
JJ=   197  MV=                GAGGTTGGTCATTTTCT.GTTTTTG.CCTATG.TAAGTTTTCTGAAACA.TACTTGTCTGTATTCTC.TACACAA.ACTC.CCACCTCGT.A.GTAGA.AGAATTA.T.TT.GGTAGAAGACCATCACC.AATCATCTTCTTATAAAGATGAGTTCAAGTAAGTTTTTCTTCC.TTTCTTAATGTTTTGCAATGCTACA.ATTAG.TAGTAGTTCTTGGACA.TAAGGAAGTAAGGTATGTTGCCACAACA.ACACTC.ACTA.AGCC.CAATATGACCA.CGA.ATGTAGAATGGTGT.G.TT.ATTAT.TAT.ACGGAT.TTAAACGGATT.CGAAATTTTGGTGAA.TAAGGTT.AACG.GAAAGTGTT.ATGCAG.TTTATTGTTACATAATTTTTTTTTTTAATTCAACATAATAAATAAATATTGACAGAAAAATA.TG.ATGAAATCGAGT.G.GCAAAACTAGATGTAAAATAGC.C.ACACAAAAAAAAAGGAAATTAAAACAG.AGCTTGACGT.TAA.TG.GAGAAAAG.AC.TAATG.G.AGT.TTCCCAGGAAACAAAACAAAAGGAGAA.ATGGCGACAT.CGACAACGT.CTGCGATTAGGGCACCGAATTGGAGAACCGCTGTGTTGT.TCTGGACCAT
JJ=   198  MV=                TTGTGTCACTATGTTGA.AACATAA.TTCAAT.TTTAACATAATTTTAT.TTACAAAAATATATTTA.ATAATAG.TAAA.AATAGTACT.C.AAGCT.TTTACAA.C.TT.TATATTACCAATCAGAA.TTTAACATCTAAAATCTCAACAGTTAAGTCTCTACATCCAAAT.TTTCTATGGTAAAAGTTTTTAAAGC.CAAAA.C.ATTTACCGTCATCC.TTACCGATCGGCCCATAGTTGTTCAAAT.AATTTA.TATC.AGTT.ACACACATTTC.GAT.TTTGATTTCGGTTA.C.AA.ATATT.TTA.TCCACT.CTAATTCACAA.CAAGAAATTAATTTA.CCTTAAT.GGGC.CCAAAAGCC.CAAAAA.CTGCAACGTGGCTAATTAAGCCATTCCTCGAGCTCAAACTTTAAAACAGAAACAAAACTTCT.AA.CTTACAAATTGT.A.CTTCTGTCTTTTACTCTGTCTG.A.TTCAGTCAAAAAGAAAGGAATATTAAA.ATCTCTCAAT.TTT.AT.ATACACTC.AC.TCAAT.C.ATA.CCTTTCTCTGGAGACCTCCACAGGGTT.TGTT.TCCGG.AAATGTCGA.ACGGCACGGATCAGGCTCAACCACCACCGGAGAACCCGG.CTACTCCGGT
JJ=   199  MV=                CGACCTTATCGGATGGT.TCTCGTC.CGACAA.GTTGTTTATATCCCAA.CTGAAGACCTTCCTCAA.TTCCGTC.CCCA.TCTGACTTC.C.AAGTG.TAGTGTG.T.GT.AGGAGGCTAAAGACAAA.AACTTTACAGCTCCTAACAAAAATCCTTCAAATACATTTGAAT.ATATTTTTTGTATTTTTAATCTAAT.AACGT.AATTCGTTGACCAAAA.AAAAAACCCTAATAAAGCTATCATAATA.ATTTTT.TGTA.ACAC.CAATGTACAGA.GAA.AACAAATAAAGACA.A.GA.TCCAA.AAA.AAACTT.G.TTGTAATTA.CGCAATTATTTTACG.TGATTGC.CAAC.AAAAAAAAA.GGTCCC.ACCGAGACTTGAACTCGGGTTACTGGATTCAGAGTCCAATGTCCTGACCACTAGACCATGGG.AC.CATTTCGTTACG.A.TTTCTCCATGTTAATTTAAAAA.T.TAAAACTTAGTGTTCGAGTACTATATG.ACCAATGTCG.CTG.CC.GGTGCGGC.TG.CTTGA.A.GAA.ATTACCGATGCGAAGATTTTACCGGAA.GCCCTTTTCT.GTACCGCTT.CTGAATCGTCCGCATTGTTCTTCACAATCTCACTGTTTG.TACAAAAATG
JJ=   200  MV=                GTTTTGATAAAACTCTG.TTTATTG.TATATA.TATATATATCTTCGGT.CTCTGTTCGCTGCAGTT.CAAAACT.AATA.ACAAAAAAA.A.GAGAG.AGAACGT.T.TA.GTGCTGCTTTTAATGGA.GATAATGTGATATTGGCATGCATACAGATTTATTATCAAGCCC.TTTATATTAATGCAAAGGGTCGAGG.TATGG.TCGGTCTTAATTATGA.CAAGCAAAAACCACAAACAAAAACGGAA.ATATAT.CTTC.TTTT.TTTTTTTTTTT.GGT.CACCAAAACGGAAA.T.AT.ATCCA.ATT.TTAGGA.AATTGAATTAG.TTTATACGATTCTAG.TTTCCAT.AATC.GGTTGTTTG.TAGCGC.ATGTTACCAAATTATCATAAATCTAATTTTTGAATGTTGCCAATTTATCAAAAAGGAAATTA.TG.GACTAGTATATT.G.TTTGAATAGCATTTTGTACGAC.G.TCGTTTGGAAGTAGTCTTGCCACAATA.TAGTACTCTC.ATT.TA.TCAAAAAG.AT.GGATA.T.TGG.TCCAAAAGATAAAATCAGCAATCTACC.AGAAGCTCTG.ATTTGCCAC.ATATTGTCATTCCTTCCCATAGAAGATTCTGCTTTGACC.TCAGTTCTCT
JJ=   201  MV=                CCCTAGGTGTGGTTTTA.CCACTTA.TGATAA.GTAGCTGATTACAATT.GTAAACTCCTGCAAAAT.TGAACTT.CTTT.ATGGCATAT.G.AATGT.TTTCTAT.A.AT.CTCCAGCTTCCTTACCA.AAACAGGTTACTCCTTAATCCAAGAGGGCATTGATATTATGTT.CGACAAATACGGTTATACGGGCAGC.AAACA.GCAAGTTTTGCCAGAG.TTTCAATGGTTTCTACAATTCAGATTGC.TGCTCG.AGCT.AATA.TAGCCGACCAC.AGA.TAAGGTATCAAATC.A.TT.TGAAG.ACC.AAAGAT.GACTGATTAGT.ATAGAACAAAAAACT.TAACTTT.GCAG.AAACAAACA.CCACAA.AGATAGGAACTTGGCTACTATTTAACTAAATCCAAACCAAACCCAAAGCAAAAAATGCAACA.TT.TATTCGTGTGGT.A.GTGGAATCACTAATATGGATCT.T.TGACCCGTACCCGACCCGGCTCTAGAT.ACACTTGTTC.TTC.AT.CGTCATCA.AT.CATTG.T.ATC.ATTTCTGAAGATCATCACAAGCAAAGA.AAATGGAGAG.CGATTCAGA.GATGGTTCCGTTTCCTCAACTACCGATGCCAATAGAAAA.CAACTACAGA
JJ=   202  MV=                GAAGGCCTGTTTTTAAC.TTTTTAT.TTCTTC.AAACCGTAAGAAACAA.TCCTTGCAAGAAACAAT.CCTTGCT.TCTT.CTTCTTTTT.T.TCGTC.AAGAAAC.A.AT.CCTTGCTATATTTTCAT.TTTTACAGCTTCTTGTTTTTAAGAGAGCAAATATAATAAATAA.GGACGGCTGAAAAGAGGTATATGTA.TCACA.AAATTAAACAAAAGAG.AATCCACCTATCGACATAGACGTGGTAT.CCTTTC.GATA.TCGA.CAGAATTATGT.TGA.ACGCAGCAAGTTGG.C.CA.T.TAA.TCA.AATCTT.TGACGCGTGGA.ATCATTCTATTGTCA.ATGAAAA.CAAA.TATTAAAGA.ACAGGT.ACTACCTATATACCTAATAGATTCCTCTAACCCGTCAAATGTCAA.TGTATCGACCGTTACA.AT.TATGCACGTCTT.C.TAATTGAAACATTCTCTACTTT.G.CCAATGTCTTATCCCCAAAACTACATA.TAAATATGCA.TTT.AC.GGGGGCTT.AG.AATTT.C.ATC.ACAAAACTTGCAAGTATCATTCACAGG.AGAGGGAAGG.GAGAGCTCA.TCATACGAAATGAGGTCAATCACAGCTTTGTTTTTCCTT.TTCTGTTTCC
JJ=   203  MV=                TTGCAAACACAATGATC.TGTATCC.GAGTCT.GATTAGAGATTTCAAT.ACATTGAACATGACCTA.TGATTAT.GAAT.TGACAATTG.A.GTACC.AGATGAG.T.TT.ACATTTACATATGCATA.AAAAGCCATTGTCTAACTCATCATTATACAAAAAGAAAAGGGT.TGTTGAATTATTTCTTACAATGTGT.GATGA.TAGCTGATATCAGAAA.AAAAAGATGGAAGATGTTGATCCAATAA.TGGTTT.TGAC.CCGG.TCACCTAACTT.ACC.ATGGATAAATTATC.A.CT.AAATT.GCA.TATCTA.ACAAGAAAATA.TTACAGTTTGATTCC.TTATTGT.TGAG.TTAATAACG.CACCAT.GTTCATATTAATCATTCACCATGCATGCATGCATGCACCACATGTTGTAAACAAAATGCCAA.AA.AGACTAATCACA...AGTCTAATGGGCTTGGGCTCAC.A.AACATTTTTAATCAAATCGTCGAAAAT.TTAAATTAGC.ACT.GG.ACGAAAGA.GA.TGGAG.G.CGA.AGACAGAGAGACACTTTCTGGTTTCGA.ATTTTGGGAC.CGCCGGTGG.TGAAGTTTCGAGTGCGACGGAGAATAAGCGAGACCTGTT.CGGCGATTCG
JJ=   204  MV=                GCATTTATATATAATCT.TATTAAT.ATGTTT.TGATGTGCTGGTAAAC.TTGTACGTTAGTTTTTT.TTTTTTT.TTCA.ATTTACGTT.G.CGACC.AATTATT.T.GT.TAGTGTACGTTGATCAT.TTTTTCAGTTTGTGTTTAGTTGAAGATCTAAAAAGGATTATAA.AGATATTGTAAAATTAAAAAAACAT.CTGTA.AGTTAAAAAAACATAT.ACAGTTGTAAAGTGCCCTAACAACTAAC.AACTCT.TTCA.CGTT.ATTTACTTTTC.GTG.GAACGTGACTATAT.G.AC.ACGAA.TC..TTGTAG.ACTCAATTTTT.CTAACGTTAATGACT.AATTAAA.ACAC.GCACTACAT.AAAAAT.CTAGAAGCGCCATCTTTTCTCACTTTTTGACTTGGTAAAACAACACGCACCTTGACTAGTAA.TT.ATTAGCTTAAGT.T.AAAATCTGTTACATTCCTGATC.A.GGTAAGATTTATTCAGCTTTTATCCTC.TATATAATGA.CTA.AT.TAGATTAA.TC.ATAAG.T.TCA.GAATCAATCAGTAAAACGAAAAGCTAA.TCCAAAACTC.TTTAATTAT.TTGCAACAACTGATCAATGGCTGTAACAAGCTCTTCTTC.TACTTGTGAT
JJ=   205  MV=                GGTTTCGTGACCGTGAC.CTAGCTT.TTTTAG.TTTTTACTCCAACTGG.AACTGGTTATGGATACT.TTGTCAC.GGAC.GTTAGTTAA.T.AAATG.TTGGCGT.C.CG.TTAATCAGAATTTTTGA.AGTAAATAAAATATACAAAGGTGTTATTAAAAATCTGAATCTA.AAAATGAAAATTAATTGACTAACAC.TAAAT.GCCTAATTATTTTATT.TTTCTGATATAATCCTTTTAAAAGTGAA.TGTATC.TGGA.CAAT.ATGGTGGTAAC.AAT.TGAGAATCTAAAAT.T.AA.TCCGC.CAG.CATATC.CCAAAGCTGTA.ATTAATTTAACGGGA.TTTAGGG.TTTC.TCCGTTACA.CAAAAC.GCCGTTAATCCTTTTTCACCATCATGTTGTCATATTTTACATTTTGTCGTTTACTCCGTCAA.AA.AGTCAAAGTCTC.T.GTCAACATAATGAAAACATATC.A.CTAAATATAATTAATACTCGTGTATAT.ATATCCCACA.AGT.CA.CCGAGAAG.AT.GAGAA.A.TCA.AGAAAAGGGCATAAAATGGTAGAGATA.GGAGGACGAT.TTATCAGAA.CAGCGGCGGCTTTTGATGTGGCGGCGGCGCGTGCACGCC.CTCCGTGCGC
JJ=   206  MV=                TAGCATCTGGTTTTATA.ACGATTG.ATTTTA.AATATTAGTTTTTGTT.GTAAAGAAATCATTATA.TATGTCT.GTAA.TATTTTTAT.A.CTGAG.TTACATG.A.TA.TTTAGTTATTATAGCGT.AATTAACTAAGATAAGAAATTAACTAAAGTGATATTCTGATTA.TTATTATTTTTGTTAGGACACGTAC.GTGGA.AAAACTAAACACTATA.GGTTACAAAACGGTATAATAAACTCACC.ATTACT.GGAA.AATG.TTTGCATTTGA.CTC.AATAAGTAACTTAT.T.AT.AAGTT.ACT.GATATA.ATGCATAGTTT.TGAAATTCTTAAATA.AATTATT.TTGG.TTTCGCATG.AAAATA.TGAAAGGAGAGAAATTTATTATTGTCACTTATATATATATACATCGTAATCATTTTTTCGTG.AA.TAATTCTCTCTC.C.CATTCCATTATTTCTCAGTATC.T.CTCTTTCTTTCCCTTACTTTATTGTTG.CTTTTAAACC.TTC.AA.TTTGCTCA.TA.AACCA.A.ATA.TATAATATCAAAACAAACAAACAAAAA.ATCAGAATTC.CCCTAATAA.TGTCTTCGGATCGTCACACACCGACGAAAGATCCACCGG.ATCATCCGTC
JJ=   207  MV=                TTCTTAAGTAAATAATT.TTCCGTA.CCTGAT.AATATAAAGAAAGTAT.TGATTATGGTTCACTCA.AATACTT.AACA.TCAATTTAC.A.ACAAG.GAAAAAG.T.CT.AGTAAACAACCGAATAT.TGTTGGTCCACAAAATTTACTATATGTTAATGTACAAATAGCA.ACTAAGATGGCTTTTACAAGTTAAA.CACCA.TAAATTTGGTTATTCC.ATCAACCTGTTAAACAAAATAATTTAAT.AACAAA.AGAT.GCAA.GTTGAATATTT.TTC.ATAAGACTAATAAA.A.AA.AAGAT.AGC.TTAAAT.GCGAAAATTAA.TTAGAACAGAGAGAT.TGGACCA.CAAT.AAATTAGTA.ATAATA.TTATTATTAAAGAAATTCCATGTTTAGCCCGTAGACTTTTGAACACCAATGTCAAGGCTGCA.CG.AAATCGATCTAA.G.AAAATTAGACATTGAAACAGAA.G.ACTCTTGTCTCTTTGTTTCTCTCTGTA.TATATACACA.CAG.TA.ATATCCAT.AT.CTAGA.G.AGA.TCTACAAAAATTGAGATTAAAGTAATT.TATCTTTCAG.AAAATGGCG.GTTGAAGACGATGTATCTTTGATAAGAACGACGACGTTA.GTGGCACCAA
JJ=   208  MV=                CAAGATTCACATTTATC.TACAATC.ATAAGG.GACTTTAAAAACATAC.ACATTACACACACACAC.ACACAAA.AACA.AAAAATTTA.C.CATCA.AAATCTT.G.GA.GTGTGTGACGTATGAAC.AAAACAAGATTGATACTGTATGTAGAAAAGTCTCGTTATCAAA.CGATGTGGAAGCGTTTATCAAACGC.TCAAG.GATAAGTCTCGTTGTT.TCCATACCTAAAAACGGCAACCACTGTA.TATAGA.AAAG.ATGT.AAACGTCAAAA.CTG.AAGAAGTTAGAAAG.A.CG.AGGGT.AAA.TTAGTA.AAATAGTCGAG.ATCATATTAAAGTCC.TAACGGT.ATAT.CACACACCG.TTGAAT.TCCAGATCCGACCAGATAAGATCACGTCGAATCGAACGGTCATAAAATATCCGAGTAGTTGC.TG.AAGTATCCAGCG.G.TTTCGCCACGTGTCCCGACCAT.G.TCGCTCACACGTTCGTATTTCTCTATT.ACAAAAAAAA.GGA.AA.CGAATCAA.AA.TGTTT.T.TTG.ATCGTAACCGGGAAAAAAAAAACGATT.TTTC.GCAAC.GAAACTTTC.CACAATCAACGGATATAGAGAGAGATCTCTGCGAATCGT.TTAAATCGTC
JJ=   209  MV=                TTCTAATTCCGTGCTAT.AGTGAAA.TTGGCT.ACGCCTTAATATGCTT.TTGGGTTCTCCTAGCGA.CATAAAG.TTAT.AGAAATCCA.A.GACAA.CCAAATC.T.AT.ACGCATTTTACGGGAAA.AAAATTATTGTATACTTACCAATAAATATAAAAAGTTAGATGC.AAGGCATCAATTAGATAGAGTGTAT.TAGAA.AAAGACTCGATCGACT.CAAGGGACTAATAGAAAAAGACTCAACA.CTTGTT.CACA.CATA.AAGCAATTAAA.AAA.CCACTCAAGATATA.G.AA.TCACA.GCA.TGTTAT.AATTGATGAAC.ATTCAATATATATGT.GTCCTCT.AGTT.CTTGAATAA.AACCAA.ATTTAATATGATATAAAGAACAAACTATTAATTTTGATATTTTTCTCGAAAGATGTGGTTAT.TT.TGGCTGTTAACA.T.ATCACAAGACTTTAATAACAGT.C.CGATTGAAATTTTAAATGTGGAGCTTA.CATAATATAT.GAA.TT.TATAGCAG.TG.GAATC.T.TGG.AACAAGCCATTGTCCTTATCTTGAAAG.AGTCAACACA.GAGAATTAG.AGAGATGGAGAACAAAACTCAAGAGGAAGCTTCGACCAT.TAATGTTTCA
JJ=   210  MV=                TCCCTTGAATACGACCT.TCAATTA.TAAAAT.TGGTTAGTATATCACA.TTCACTTAGTTATTCTT.AATTAAT.TATA.ATAAACCTC.T.CAAAT.CCTCACG.T.TT.AGAAACAATATTATATT.CACGATTTAGAGCTTAACCATATCGATAATTACACACACTCAT.ATCATTATCGCATATCGCAGATTTT.TCTCT.CTTCAAAATTAGCTTT.GATTATTCACATCATAAACAGGCCTAGA.ACAAAG.TCTC.TTGA.CCCAGCATAAG.GTG.TTATATAGGCCCAT.A.AA.GCCCA.ATC.TTTCTA.ACTCTCTTCGC.AGGTCTTCTCCGCAT.ACAAGAG.ATAA.ACCCGTAGC.CGTTAG.ATTCAGGTTTTGCTGATTAGCTTATTCATCTCCACCGTCAATTTAATTTAATTGTTTTGGTT.CA.GGAACTGGACAA.A.ATATTAATTAATTTCAAGTTCT.A.ATCTTTCTTCTTCTCCAACTAAACTAC.TGTAGCTAGC.TAT.CT.CCAGTTCT.AC.GTTCT.T.TCT.ATTAATAAAATCTTCTTCTTCTTCTCT.TTTTGGTTGA.TTCCCACCA.TTGAACCTCTCACGAATTCGTCGTCGTATCATCAGATTC.TGCTCGAATA
JJ=   211  MV=                GCTGAATATGATTCGAT.CGATAAT.AGATAA.AGAGGAAAAAATATAT.AATGTATACACAAAATA.TTCATAA.GCAA.GGCTACTAA.T.TTTAA.AAACAAT.A.TT.TTTCTTATAAAAAAAAT.TGATCTCTCAACATTTATCAACCTCAATGTAACACAATATTCT.AAGTTTATTATGGTAGAATATGGTT.TAATT.CAACACTGCTTTCTTG.GAAGATATATCAGTTCAAAGCTCTCTAT.CATCCA.GATA.TAAG.GCTTATTTATT.TAT.ATTTAGGGATATTT.A.TA.ACCAC.TCA.TAATGA.CTTTTGCATGT.TACATGCAACGATCC.AATATCT.TGAC.AGTTTGTAA.GATCAA.CCAATTCATCATAATACATAATATTTAAAAAATAATCCCTCACATGAACAGTACATTGAAAT.TT.TGTCATTTCGTT.G.CCACTCGTCGATTTGTAATTAA.A.AACACATAAACCAATCTCACTCTTCAC.CTATAAAAAC.CCT.AT.CACTATCT.TC.ATATT.C.TTC.ACACAACACATCAAAAGCTTGATAAAG.AGAGAGTTTT.TAGGGTTTT.CTTGTACCTATTATAAGAAATACTCTAACTGAAACTTTA.CTTCTTCATC
JJ=   212  MV=                AATGGCGCCAATATTTT.TTTTTTT.CATAAT.CTTTCATTTCAATCAG.CAAATCCCTAAATGTGG.TCTATGA.TGGC.TTCTGACAA.T.TAATT.TTACTGT.C.AA.AGCTACAATTGGTCTAC.CCGAAGCATCTAATGGTAGCTTTGACCGTAAAATTAAGAGAGA.ACATACGACTAACAAAGTTTTAAAA.GTTAT.CATGCGATCAATTGTC.AAAAGAGAGGGTCCACATTGTGTAAAAG.AAACCG.ATAT.CTTT.CTTACATGCAT.ATA.TATAAAAGTAAATT.T.AT.TAGTG.GTA.CCAACA.CATCCTCCTCC.ATTCCAACCCATTGA.AGAAAAA.GCAG.AGACTATAG.TGAAAG.ACAGAGAAATGGCAAGAATCCACTTAATCATTATACTACTAGTGATTTCATCGACATCATCA.TC.ATCATCATCATT.A.AGAGAGCAAGAGGAGGACATGA.T.CAAGGCACTTCCAGGGCAACCGCAAGT.AGGATTCTCA.CAG.TT.TTCGGGTT.AT.GTGAC.T.GTG.AACGAGTCACATGGTCGATCACTTTTC.TACTGGCTTA.CAGAGTCCC.CTTCTTCTTCTCACACCAAACCACTTCTTCTTTGGCTCA.ATGGAGGTTA
JJ=   213  MV=                GATTACGAAGTGTACAA.AACCAAT.CACGAG.CATTGTCTGAAACCGG.AGTCAAAGAGACACAGA.GACAGAC.ATCT.CTCTCCTCT.C.ATCAG.ATCTCAA.C.AC.ATCACACTCTCTTCCCT.TTTTTAAAATCCAATTTTACTGTTGTTTTTTTCTCCTCCAGCA.GTAGTTTTTAACTGATAAAAAATCT.CCCAC.GGCTCTTGTATAGAGA.CTAGAGAGGTCAAGCCTAGAAAACGAAA.GCTATT.TTCT.CTCA.GTCTTCTAAAG.TTG.TGTTCCTTTAGTCA.T.TT.TGAGC.TGA.TTTGTC.TCTGGTAAGTG.TTTTTCTTTCTTTCT.CTCTCAG.TCAT.TCTTGAATC.CAAGCT.CAGAGATCCCATGACTTTTTTACTTCTCGCCAGCTTTTGATTTTTCTATGAGCTTTCCGTAC.TA.AATGTGTTGTAAAG.TTCTCACCTTTTTGTTTGCCAA.A.TCACCCATTATCAAATCTACATAACTC.CTTTTAAAGA.CAT.CC.TCCGCAAT.TA.ACGCT.T.TTG.AAGACATTTCTTTGGGTTTCTTTTAAG.GTTCCTGCAA.ATATTTGTA.TTCGGATCTGAGTTTCTTAGTAATTAAAAGGGTATTAAG.ATTTATTCGT
JJ=   214  MV=                TACTCAAATCTCCTTGG.ACTAGTA.TAACTT.TCTAAGTATGCTTATA.TCTTTCATTTAAAGGCG.AAAATTT.GAAA.TCTGTTAAT.T.AAGCA.GACACTA.A.AT.TCCAGATTAATTATTCG.GCACAAGACAAGCAAAATAGATAGGCACATGTGCCTTGGAAGA.TGAAGATATACTTGGAACGTGATCA.TGATC.TGGTGCCACGGAAACC.TATATATTTTGTTGCACGTATCCCTAAA.TGATTA.GGTC.CATT.CGGCATATCTG.GCA.TTGTAGATTTTCTG.C.AG.TACGC.TCA.ACTTGT.AGATGAACATT.ATCTTATATTAGGTT.TTTATGA.ATTT.TACACATAA.ATGGAA.ATCCCGGGCTCATGGCAGGTTTTGGATACTATTCACACGTGACGTAATTTGTGGACAACCAC.CA.AGGCCAAGAAGT.T.ATTAGTTTGGTCTCTTTTTTCT.T.CTCTTCTTTCTTCTCTTCTTTCTCTAT.AAAATGGCTT.ATT.TC.AAAGGCAA.AC.CAAAA.C.TCA.CATTTGTTCATTACAAAAAGAGGAAAC.TGACAACTGA.TTTCGCGCA.AGAGAAAGAAAAATGGGATCTCAGATCATTCATAACTCA.CAAAAACCAC
JJ=   215  MV=                ATGTATATAAAACGTTT.CAAATTT.TTTTAT.GTAAATGTTTTTACTT.TTCTTTTTGTTAGGCAA.GGCAACA.AATT.ATGAAATCT.A.ACGTA.ATGTGTG.G.TT.GGTAACAAGTAAGTTAC.CGTTGAGTGTTGTTGACAAAAGAGAAAATTGAATTAATTTACA.TTACTATATTCTGAGAGATCATGTT.CAGTT.AGACTACCATATTACT.TATACTTTTCTTTGTGTCTTAATTAATT.TACGGT.TTTA.TTTA.TGAAATTGGTG.TTA.ATCCCAAACATAGT.A.TT.TTCAC.GTG.ATATAC.CATTTTGTTAC.CATTTTATTGGTAAG.AAATAAC.AATT.AAATTTCGT.TATCGT.TCCAACTAATATCAAAGTAATAACTAACTAGAAATTTCATATATAGAACCTAACAACTGTTG.TT.TGAAAGAGTTAT.T.TTTAGAAGTACAACAAAACGAA.A.CCATTAACCATGTATATATGTGGACAT.GTCTTTGAAT.GTA.AA.ATGCAAGC.CA.ATCTC.G.AGG.AAAAAAGTTACAAACCAAAGAAGAAGA.TGAAGCTTCA.AATTATATG.GCTCGCTTTGGTTTTAATCGCCGTTGAGACTTATGCAGT.TAAGCAAGGG
JJ=   216  MV=                AAAAAAAAAAATATTTT.TAAACTT.ATATTT.TTATATTACTATTAAA.ACTTGAAGGTTTTCTAA.TTAAATA.TTTA.AAATTTATT.T.TTTTG.TAAACTA.A.AT.AGACACAATATTCAAAC.TAAGTGTTCTAGATTCAATATGGTTTACACTTCAAAATAAAAA.AAATGGTTTACACTTAATTTTAATT.TCTAA.CACATGTTTTTCTTTT.ATTAAAAAAATGTTTTTGAACTTATATT.TCAAAT.ATAG.TTAT.CCTATATTTGC.ACA.ACATGGAGCATGAT.A.GG.AAAAG.ATA.AATCAA.TGATTAAAGAG.AGTAATTAAACTTCT.TGATCAA.GGTG.CGTTGATAG.TTTGAT.TTTGACATATCAACAAACTCCACAAAAATCAGACTACGGAAAAAAGAAATCATTTCTTATGA.CA.GCTTGTTCCACA.G.AAAAACATTAAAAAAGACCAAA.T.CATATTACGTGCCCATTTTCGAGGTTT.GACTAATTGT.GGA.TT.TTGGGGCG.TT.AAACC.T.TAG.AACAAGAGGCTATATATATTAGTCAAT.CGTCAGAGAC.AGAAGTAAT.TAGCTCTTCCTGTGTCTTGGATTACAATTTCAAACGTTC.CGGTAAGTTT
JJ=   217  MV=                CGGTTAAAATATTTCAG.TATTTTA.GGTCCT.GTAAATTTGCACCACT.TTTTAAAGCCGTCCGTA.AGTGTAG.CCCT.TTGATGATC.T.ATTTA.TTGATCA.G.TA.TCACTTTACATAGGTTT.AAAATATGTCGACTAAAAAAAGGGTCGTATCCATAACAAGTAC.CAAGAGTGGACGACTTTTCTTTTCT.GTCCA.AAAAAACAACAACAAT.GATAATCCAATAATGAAGTTTTTGCATA.TCAATA.TTGT.TTAA.TAAATTTATCG.AAA.TATCCAAAAGACTA.G.TG.GGTTT.GCC.ATTTAT.GGAGTTTCAAA.TTATTTACAATGCGT.CCAACAT.CCAA.CCAGAATAA.GGGGAC.CGACGCAATTAAACTCATATATACTTAGACTTTTCTACTTTGTTTTAATTGTGATAAGTTCC.TT.TTCTCTTTATTG.G.ATTACGGATAAGTTATTTGACT.T.TTCTCATTCCCTCCTCCTCGTTTTCTT.TAAATAGAGG.CCA.TG.CATGGTAA.CA.TTTTA.T.GCA.TCACTTGTTTCTCCATAATAAGAGAGT.TTTAAGCATT.TGAAACAAA.AAAAATGGCTTCCAAGGCTTTGGTTCTGTTGGGTCTCTT.TGCTGTTCTT
JJ=   218  MV=                CTCGTATACTATATTGT.GTTGCAA.TTTTTT.TAAAAATATGTGTGAA.TAGTGTAAACACCTAAC.ATTATGA.AGTT.CAAGGAATA.T.AAATT.AAGAGAT.C.GA.TATATTATATTAATGTT.GGTTATCAAACTTCACATTCATAAAAAAGTTGTTATGCATAAC.AATAACCATGATACTATTTGTTATT.TTTAG.TCAATGAATAATTTTA.GTCTTATGTAAAGTTATAAAGTTTGATA.ATTGCA.TTTA.ATGA.ATTATCTTTAT.CTT.TATTCA.ACTTTAA.C.CA.ATAAT.AAA.TTAATT.ACATTTTACCA.AATCAATATAAATAG.ATGAGAT.TTAT.TAAAAAAAG.AAAACT.AGGTAAGAAAGTAAACTAATCCTGACCGTCCGGTCAGAGGGAAGGTAATCATCGCCGTGGAA.TA.TAGACGTCACGT.C.AATAGTGTACACCGGAGCACAG.A.GGATCGTGCCTTCTCTCCCTCTCTGAT.TAAAAGTATA.GAG.AG.CCTCCGAT.TG.AAAAG.A.TTT.GATCGGTGAAAATTTCCATTCGACGAA.TCGGAGTTCC.AAAAGCTCG.CTGACGAGTTCTCAATAGTAACCTCTCCGGCGCTTATCG.TGAAAAACCC
JJ=   219  MV=                TATGTTATACAGATTGA.TAGACAA.AGGTGT.GGAGGAGCTGTGATTA.ATGGTGTAAAGACGCTC.TGCCTCC.TCAG.CTTGCTCAA.T.GATGG.CGTCGAT.G.TC.ACTGACCTCAGTCACAG.ATTCGAGAACTTTCTTCTGTAGATTCTTGTAGTACTTGCCTTT.GTCTTTGGATTCTTGTATCATATGG.TTGTG.GTGCTTCACGAGTGAT.CGCCCCAACGACGTCTTTTCGCTCTTCC.CCATCT.CTCT.GTTC.TCAAGTAAACC.CTA.AAAGTCTCTAAACC.C.TT.AAAAA.TGG.ATTCGC.GGCGCGTTTGT.TATGTTGCTTCAAAA.GTGTTAG.GGTA.AAGAAAACG.TCAGCC.GCCGACTACACTCGCTGCACGGAGAAGCTAAATTTTTTTATCAAAGCGATTTTTTTTACTTT.TT.ATTTTCTTCAAA.G.TAAATACTAATTTTTAGTTAAA.C.TTAAGGGAAATTAAAAATCATAACATA.ACCCATCATT.AGA.CT.CAGAGGAC.AC.GAAGG.C.TTT.AGAAAACAAAAGGAACAACCTTTTTCC.CGGCAAATGC.TTCCGATGG.AACATCCACTTCCACTGTCGTTCGTCTTGCCAAACCCGG.CCACCCTTCC
JJ=   220  MV=                CGGTCTGACTGTTTCCC.ACACGAC.ACTTTT.GACTGGTTTTTAGTTT.ATTTGACAAGATTCGTG.TGCTGTC.GTCT.TGCTGTTGT.T.GTTGT.TCATGTG.C.AA.ACTTGAAGTGTAATAGC.CTGCAAACAGAATCTCCGATCTAGGAACCAACTAACAATAATC.AACAAAAACTCTCGATCCAACCTAG.CACAG.AAGCTTGCACTCGATT.TGCTATAGTGGGTGGAAGTTGTATTGTA.CTTGTA.TTTG.TAAG.AACTAAGAAGG.ATC.CATAGTTTTTTGAT.C.AA.AAAGA.AAA.AGGAAA.AAGAAGGATCA.ATAGGCTTGATGATT.ACTGATT.ATGT.AGATGGGTA.TTTTTA.TTGGCTTTCTTAGGCCCAAACAAGGGATCTTTATGGGCTTTTATTACATTGGTACTGTCAGA.GT.CGGATAAGACTC.C.GACCGAATTTTCTAACCAAAGT.G.AGTCTGGTTCGAAAAGACTGCTTCAAT.GAAGCCAAAA.CTA.TC.CAATAACT.CG.AAATT.G.ACT.ACTCTTTTCTTTTGTCTCTGTTGTTGA.TTCGCAAAGG.CGAAGATTA.TCCATCTTCTCAGTTACTCCTACTGGAACCAAAAGCTCA.GAACCTTAAA
JJ=   221  MV=                ACATGGGTGATTGCAGG.TGAAAGT.TGTCAA.ATGTTCTCGTTTTCTC.GACGGCATAACCACATG.ATAGAGG.ACGA.GATTACGCT.C.AAGTT.ATGTTGT.G.GT.GTACGTTAGTGTTGCGT.GGGGCTATTCTGATCACTAGCACATTACCAAGTTGGTTGGTTA.TACCAACTGTCAAACTTATAAAATA.GTTTT.CAAATTTGGATTCTTA.GTTTCTAAAAGTTACAAATTAAAACCCA.ACATTT.CAAA.AATG.TTCTATTAGAC.CCA.CCTACCCAAAAAAT.A.AT.TTTTG.TTC.GGTTTC.TCAATCAGTTA.TTCTGGTTTAGTTTG.AAATTCG.ATTA.GATTGGTAT.ATTTGG.ATTGTGTTTGTCTTATTTTAATAGATGCGAAATTCGAATATGTTAGAACGTTTGACCAACAA.AA.ATGGTTATACTA.A.ATTAAATTAATTTGAATGTATC.A.TTACATCAATCTGGAGGATAGACGAAA.TAAATTATAA.ATA.AA.CACGTTAAGAA.AACCA.G.TCA.TGGACGATCGAAAAATCGAGACTTGCG.AATTCAACAC.GGAAGCGAG.ACAGTAACCGACTTAACAATGGCTGCTTCATCGTCTCCG.TGCATCTTCT
JJ=   222  MV=                TCGCCACCAGAGAATCC.ATTTCTT.CTTGTT.TTATTAGAGCATTCAT.AATAAGGCCAAGATTAT.AAATCAT.CCGA.AAAGCCCAA.G.TGTCC.TATGTAA.T.TT.ATTTTCCAAAGCTCATT.TAATTAGATCTAAGCAACTAGGTTCATATATATATAGTCTCTT.GTAATGAACATCAAATAGTTAACTT.TGAAA.GCAATCTCAAAACATT.GAGATTTATGTTGTTAAAGAGCTTATTA.AGATAG.CAAC.ACGAGATTGAAATTAG.ATA.GCTTATTAAAGCTT.T.AA.TTAGC.TCA.CACGAA.CCAATGTGAAA.TGGGGTTTGTTGTTG.GGTCCAA.GTCC.AACGAAACG.ATTATA.TTTCTTGGATGGTAGTTTTAATAATGGGCCTGAATCATATGGGCTTTTTGATGAGACTGTGA.CG.GTAAGAAAATAA.A.AAAGGGCAAAACCGAGAAAACA.G.ATCTCTCTGTCTCAACTCAAACAATCA.AAAGCCCTAG.TAA.AA.CCCTAGCC.CC.CAAAG.C.CCT.TGTGCCATTGAGCCGTTATATAAATCC.TTCACTCGCT.CCTTGAGAA.GACGAATTTGAGATTGCCTCTGCAAAGGTACTTCATTTC.GGTGAACCCA
JJ=   223  MV=                ATTCACGTAAATATTAT.TCATTAG.TAGACA.GCTCATAATAAGCACA.CCCACACATGCATGCCA.CAAGCAA.TAGA.GGTTTTTTA.A.AAGGT.TTTCTTC.T.TT.TAACAAAAGAAAGGCCT.TTCTTTGATTTCAAATTTTCAATGATATTAATATTGCAATAAA.ATACCATGATATAACATATTTTAGA.TTTAT.ATTAATGATTTATGAC.CCCAAAAGAAAAAATATATTAATTAAAA.TATGTA.GTTC.AACA.ATAACCTCAGC.CTA.TATGGCTATTATAC.A.AT.CTTGT.TTT.GGGAAG.AAATCAACACA.TGCTTATGAACTTTT.ATGTTCC.TTTT.TTTGTCTTC.ATTAGC.AAAAGATAAAGGGATCAAGCCTTTTTTACAAACACTTGCATGCTAGTATGCTTCAGGTTCAA.TC.ACCGCCCCATTA.G.ATTCTCTCTCCCTCTCTAAAGA.C.CACACCTTTATGTTCCCTCTATATCTA.TATAAGACGC.AAA.CA.CAGGGACC.AT.TCTCT.T.CAA.AGACGAGAAATTATAAGTTAGGAAACG.ACAAAGACCG.ATCTATATA.TATATCTCGGAGCAATATAGCTAGCACAAACATGTTTCA.GATTGGGTCA
JJ=   224  MV=                AGCTTTGTTTGCTAATA.GTATGAA.TTATCC.GTATGATGCGAGATTA.CATAATAATTCCACCAC.TCCGCAT.ATGT.ACTAATTTA.A.GATTT.CTACATT.A.AT.AATAACCTCTAATGTGT.TTTCGTATCCTATATGGCATTGGTCCTAATCTGGTGCATACAT.GTTTTAAAAAGCTTTTGTCCAAGGA.ATATA.TGCCAATGGCATTTTA.ATTATTTGTGGAATTTTGAACAAACCGA.AAGTTG.GTTT.TTTT.GGATGTATCCA.CAA.AAAAAGTTGGTTCT.T.TT.GAATA.TAT.TCTAAC.CACATTTTCAT.TTTCTGTCAACAACA.GTGTTGC.AAGC.AATTTAAAC.ATTGAC.GTTATCTAACTTGTGAATTGTAAATGTATCACGCCTCATGCATGTTAGATTGTTTTATACTC.AA.TTTTGTTTCAAA.T.TAAGTGAGATGCTTTTCTTCTA.T.GATTTCAATCCACTAGCATCTGACTAT.AAAAATCAAA.ACC.CC.TTGTGCTG.TT.TATTT.T.CAT.AGAAACTCAAACTTCAAAAGATAAATT.TCCATCTTTT.TTTTTATAA.TCATTTCTTGTTTTCGTGTTCAATCTAATAAAGGGTAAA.TCTCTGATTG
JJ=   225  MV=                TTGTTTGTTTTTTTGTT.CTTAATA.AAAAGT.TAAAAACTGTCCCATT.CCCCACGGTAAGAGAGT.CGTTAAT.CTTT.TGTTTCATT.A.TGCAA.TTAGGTT.T.GT.ACATAATTTAAATTTAC.AATCGTTAAAGCTGTCTATTAGTCGCTGCCTAGTCAGTTTGAA.GTATGAGGCGGTTCTTGACTCGAAC.TTTCT.GCATATTATCACGGAT.TAAAGAGGTTTTGAAGAGTGAATAGATT.TATTAT.AAAC.GACA.GGATTTATAAG.TGA.GAGAGCTTTCGAAG.C.AA.TTTGT.AAT.CTCTTT.CGCTTTCTTTA.AGAGCCATTCGAACA.ACTTGGA.GCAA.AGCCTTGAC.TCATTC.AAATGTGAGAGGGCCCATTGAGTCTTGACTCTTGAGTATAAGAACAAAAAATCTTCTCTTTT.TA.TTATAGCCACAA.A.AAATTAATCTTATTATCTCTTT.A.TTTGATATTGCCTCTCTGATAATTTTT.ATATACAGCA.TTT.CC.AAAGACAC.AT.TAACG.T.TAA.ATATCTTCTTTTAGTTATCTTCAACAT.TTCCAGCTCG.TTCATCATG.GCTTCTCCTTCTTCTTTTTCGTCTCAGAACTACAAGTTC.AATGTCTTCG
JJ=   226  MV=                CGAGAAGTCGGTCATAA.GAATGTC.TCTCTC.TCTATTTCTTTGTCTT.TCACTATCGCCCATACA.TTATCTT.GCTT.CTTTCATTT.A.TTCCA.TCAATAT.T.TT.TGTTTTAAAATGAAAGA.TTTACACATTAACATGAATACTTATACTACTCTTTATCGCGTA.TATATAGTATAGTCTATGTTATTAT.GAATT.TATGATTATATTTTTT.CTATAAAACGTGCGAAAACTCATTTCAC.ATATAC.AAAC.AAAT.ATATACGTTTT.GTA.TTAAAAAAAAGCAA.C.TG.TAAAT.TTT.ATAAAT.CTGAAATGTAA.CATTTGAAGTCGACC.AAAGTTT.GTAA.GGTAATAAT.TTGTAC.TAATTCTCCATACTGTGTCATAATCACGATTCAAGGATAAATATATGAGTTGTGGACCAAAA.CA.AATCCTCCATAT.C.AATCAATCATAAATGAAATAAG.C.GAATATACATATATACAACCGACTATA.TATATATATA.TAT.GC.TGCTCTTC.AT.TAACC.C.CAA.GAAAGAAAACCAAAGTGTGAAGTCCGA.ATCTCTCTGA.TTCTACAAT.TCACAAAAACCGGAAAAAAAAAAAGACAAGTAAAGAAAG.CTTTGTTCAG
JJ=   227  MV=                TTTAGGTGTGAGTTATC.ATTGGTG.AAACAC.AACTAGCAACCCAACC.ACTAGTCGACACATCCC.AAGAAAA.ATAG.ATTTTTAGT.C.CAAAT.TTATTTA.C.AA.ATAATAGACTAGAATAA.TTATTATTAACACAAATTGATATTGTTGACCAAAAAAATAAAA.TCCAAGTGAATTATTCATACAAAAA.TCTAA.ATATTTTAATTATATT.CGGCATTGTAATTGGGTTCCACCTTTTT.TTGTTG.TTGA.TTAA.TTGGGTTCCAC.TAA.AAAGTTGTATGAAA.T.GG.TAAAA.ATA.ATAGAA.GAAACTATAAT.AAAATTCATTTTGTA.TATATAT.ATTT.AACTAATTG.GGCTCC.ATAAATTCGTCAAGCCTTTTTGCATAGTAAAGAGACTTTGGGCCGTTATTAGAGGCCTTAAT.CA.GATACTTCCCGG.G.TCGGGTAAGATCCTCCTATACG.G.GTCGAATTTAGGGTAGATATTTTTAAT.TTATTTTTTA.ATT.GT.TTGACATG.TG.AGAAA.C.AGA.GACAACCCAGAAAAAAAAAACAGAGGC.TTAAGAAAGC.AAGGGTTTT.TAAGCGAGGGTTTAAGGCGGCTTCGTCGTGTACGCTTCA.CTCACCATTT
JJ=   228  MV=                GTTTTTATAAATGAACC.AATGTGA.GAAACT.GAAAACAATTTTACAA.ACCTCGGAGCTTGTTAA.AGACTTG.TCCC.ATGGCGATG.G.ATAATCTTCTTCT.C.GT.CTGATTGATTGCACAAA.AATGATTTTTTTTTTTTTTAATATGTGGATCTGAGTGGGGGTG.GAGGCGTGAGCGTGACGAATTTGGG.CCAAT.TTATATGTTGGTCAAC.GGCCCATTTATTTGCGCAAGCTAATGAA.TCATGG.GCTC.AAAT.GGGCCTTAATC.GTT.AATGGTGAAGAAAT.G.TA.AATGG.GAG.AGAGAA.GGCAGCGAAAG.CGAAACAAGAGACGTAGCTGAATACCAC.AGAAACATG.GAGCCA.GTATCTGCTTCCACCAATCCCATCTCTTCTTTCCATATCTCCATTTTTTTTTATATCTCCTA.AT.TATCATATTCGT.T.TTTTTCACTATAATCTAAACTT.C.TCCAATTGTTGAAACCATTTTATATTT.ATCTCTTCTT.ATT.TT.CTGCATGG.TG.GTTTG.A.ATT.AGGCCACCAAAAAACTCTTGGATAAAA.AAAAAACTGA.GAAACAGAA.AAAAGAAAAAACAAAACACACATTCTCGATTTGTCTGTG.CCACACACAC
JJ=   229  MV=                TTATTTTTTACTTAAAA.GTTAAGA.GTCATA.TTGCTAAATGATACTA.ACATCAGGTCCATCACC.ATGACAT.TATA.TGAACACAC.A.TATAA.CTTCATA.C.TT.TGGAAACTTTAATGAAG.AACTTTCAGACTTATTTAGTCTCAATCAAGAATCCTCTAATTA.GTGGACACTCCTTCCCCATCAAATA.AATGG.CTTTATCTTGATTTGA.ATTTTGCTAAAATATGGGATGAAGTAAT.CATTTT.GTTC.ATTG.TCTTTGGAACC.TCG.GAAAGAAGAAGAAA.A.AA.ACATG.TGG.AGTACT.TGTGATGTAAT.GACTCAAACAGAAGA.TAGTGGT.CCGA.TCACTACCC.TATTCT.ATCTCCACTTTTTGCCCAATTCAGAAACCCACCAATACTTCAAAGTGGGATAAGCAATTCAA.CC.ATTAACGACTCA.T.AATTCTTTTGATCTATCTATAG.C.TTCCAGTGTCTCTCAACCTGTATAAAT.ACCCTTTTCT.TGA.GT.TGAGGTAT.GT.GAATA.A.GTC.TTTCCAGTGATTAGGAAACTACAAAGC.CATGAAAGGC.ATTACATTC.TTCACACCCTTTTTATCATTTCTATATCTCTTATGCATC.TTGTTTATGA
JJ=   230  MV=                CGAACCTCTCTAGTTAT.CCGTGTT.GAGTCG.GTATATTGTGCTATAG.TTAATGCGTTTCTTTCT.GGTTCAA.GCGA.GCATGTTTT.G.GACCA.AAAACCT.T.TT.GGTAAAAAGAAACTTTG.CAAAGTGCAATGAAGTTTGCATTTTGTTTGTTTTCTATAATTT.ACAAAATAACTCAAGAAAATGTAGT.CCTCA.GATTTATCACAGTGAT.CATCCATTTCAATCAATTGCTTCTTCAA.GTACTC.AGAG.AGTC.GCGTTGATTTA.GAA.AATGTTATTCATGA.T.AC.TCCAA.AAA.GCTATT.GATTGTCCTGC.AACAACATGTTCAGA.GTCTTGT.TATG.GCTTGAAGT.AGTAGT.TGAGAGTCACAGTGACTTGTTGGAATAACTCTGAGTGGTCCAGTTCATAATTTCTTTCTAAC.AA.GTTGCCATTGTT.T.TATTTATATTCTCTATCCATAT.A.ATAAAATAATGTTTACAACTTGCTCTT.ATGAAAGGCA.TGG.TT.GTGTAAGT.TA.GTCTA.T.ATT.CAGCTTGAGACACTAAAGAAACTCATC.TATTCCTTTT.TTGGAAAAT.GCGTCAAAATAATCTCTTCTCATTGATCTTCTGGCTTGT.CCCTGTGAGC
JJ=   231  MV=                TGGATCGGCAACAAATA.CTTAAAG.TGATTT.GTAATAAATGTGGGAA.AGTGTATGAATGATTAA.GGAAAAT.CTAG.GGCTTGAAG.A.AACTT.GAGAATG.A.AG.AAATTGAGGGTTCCTAC.TTAGTACCATAGATGACGGATGAATGATTGAATACTCCTTTAG.ATTGGACCGTTGTGAAAGTTGGTTA.CCATA.ATCATACACTAACTAA.CTTTTGATGCGGAGCGTATTTACCGCGT.ATTTTG.ACGA.GGCG.CGAAGAGTTAT.TAT.AGCTCTCTTCTCTT.C.TA.TCTAA.TTC.ACTCTC.TTTATTGGCTT.TCGATGAGTAGCGAA.TTTACCG.CGTA.TTTTTTGGT.GAAACT.GTAATGTCAGAAAGTTATCACGCTTCTACACTAATATGTAACAAAATATGGGGTTTAAAATG.TT.ATTCAATAAAAA.G.GAAATCTTATGTTGATGGGCCA.T.AATAAGGCCCACTTATACATGGTACTA.AAACCTCTGA.TGG.AT.AAACCTTG.TG.TGCTG.T.TGA.TCGGAAAGGAAAAGTAAAAAAGAGAGA.TCTGAGAAAT.GGGAAATGA.GACGAAGACCAACGGTGGTCCTGCAAGTATGGCCGGAGG.CGGAGGATTC
JJ=   232  MV=                ATTGGTTCTATCTAGCA.TTTAAGG.AGCTAA.TTAAAGACAGCCACTT.GAAGTTTTATACAAACA.TATATTT.CGTT.AACCTAAGC.T.CAAAA.AAAAATC.A.TG.ACATTTTTTCTTCTGTA.AATGTGTAGTTGTATATAGGATTAAATATAAATGAAGATGGAG.ATATTTTTTGTTACTTTTATCAATC.AGCCA.TTTTTTTCTATCTATG.AATTCACTACTTATAACATGCCTGCCAC.TTAAAG.AGCC.AATC.ACATTGATATA.GTT.TTGTATAAACTCTT.T.AG.TTTCT.TGG.GTGTCC.ATGGAAAATTT.CAAAGATACCACACG.AAAATTT.CAAT.TTTTAATAT.AGAGAA.ATATAAAACAAGAATAAAATGTTGCTAGTTGTTGAAATTTATATTTATTCTTGGTGTTATCT.CA.TATTTGACTTGG.A.ACATATTTCACTAACGTGCTTA.G.GTGTCCTTATGAAATCCAATAAATACA.TTAAACACAC.CAA.AT.CTCTTAAC.TC.TTCTA.A.GGC.TATGTCCTAAGATTTCCTTGTTCAGTA.CAAAAAATGG.GATGTCTCT.GCATCAATCTGAAGAAGAAGGTCAAGAAACCAACACCAG.ACATCAGTGG
JJ=   233  MV=                ATTAGGAGAAAATCAAT.GGTTCAA.GATTCA.CTATTTTCAAATGCTA.ACAATGAATTTGTTGAA.CAATAAT.GGTGGACCACTAAC.C.CACAC.AAGGCGA.G.TT.GCAATTTGTATTCTTCT.AACTGGTGGACCACTAACCCACACATTATTGTCTCACTTTCCT.CTAATATACAGACCCAATCCATTAG.AGAAA.TAAATAATTCCGTAAA.TGGCAAAACAAAAGTATAACTGTTTTTA.TTTACT.TGGT.ATTT.TTTCGTACATG.TAC.AACAATAAAGTACT.A.GA.TGTTT.ACA.TAGACG.ATTAGTAAAAC.ACTTTATTGTCATGA.TTAAGAC.ATTT.ACCAAAATA.ATAAGT.TAAACAACAAGCGACGTATGCAAAGACGTACCGGAAACAAGTGACGTATGTCACGACGTCAA.AA.TCGTTATTACCC.A.AAATAGTCTCCCCAGAATTCAA.G.TTTCCGTGTGGATTTTATGTGCTATAT.ATAGATATGT.ATA.AA.AGTATAAG.CT.CTTAC.C.ACA.TCATTCAACACGACAAGAAAACATCAC.TTTTCTAGGA.GCTTCAAAA.TCTCTGATTTCTTTTTATTATTTTTTAAATTTTCTTTTC.GATCAAAGTC
JJ=   234  MV=                CAAATATATGTTATGTT.TCGCTTC.TATTGT.GAATT.TTGTATATAT.CATTTGACTATTCCGTT.TCTACAT.TGTT.TATGTGTCA.T.ACCGT.TTAATTT.A.TC.AGAAAATTTAATTAGAG.AATAGAAGTCAGTAGTTGTAATATTAAAAATCAACATGATGGA.TTGAAAAAAACAACAACAACATGAT.TATGT.TAATTGTCGTTATGTC.TCGTTACGCAAGCAATGACAAAGATAAA.GCAGTC.CATT.AAAG.GGATTAAGAAT.GCA.CTAATCGCATGAGA.A.TT.GCACG.TAG.GAGAGC.ACATAGTTTGT.GTCCCTTTCTTATAA.ACTAATG.AAAT.GCCAAATCA.GCCACC.AGTTTTCACAGAACCAACGGGACAAGAGCCCACGTAATATCTATTATTCTTCCCTTAAAAGA.TG.TTTTTTTAATGT.A.ACAAGTTGCAATTATATGAATG.C.GAAGTCTCACCAATCCATTAATATATA.TAAATACACA.CGA.GT.GTGTGTTG.TT.TACTA.C.ACA.ATTTCTTCTTCGTTCCATTAACAACAA.CAACAAAAAA.TCGGAAAGC.TTTCTAATTTTCTTTCTCTACTACAATGGAATTTGCGAC.TTCGAAAGGA
JJ=   235  MV=                GCACCAGATGTAGCAAA.CACACCC.TAATAC.CTCTGCACGTCAGCTT.ATTTGGGCTTTAGCCAC.TATTCTT.CTTG.AATCTTTCT.A.CTTTT.TTTTTTG.T.GC.GTCAAAAACAATCTTTA.TAAGTCGATTTTGGCCCTAAACCATAGAAATGTAGTGTTATTT.AAAAGGAAGCTCAATCTCTCTTTGC.AATTC.TGAATTCAGGCAATAA.TTGTCTCTGTTTGAATGTGGCGATAGTC.AGTCAT.AAAC.TAAT.ACACTTAAACA.CAT.GAATAAATCTATGG.A.AC.CACAC.GTT.ATTTAA.GAAGTGGTGGC.CATGTGAAACAACAA.TACACAA.GCAG.ACATTATAT.AATTGC.AAATGAATAATCGATTAGACCCATTTATGTACTGATACGATGCGACATTGGCCACTTCAGGC.CA.TGTGCCCCATCT.T.CAGTCAGGGGTACAACCGTCAT.T.CCACCTCCTTTGCTTCACCAATTTATA.AGCTTAGCTT.TTC.AG.GAGATCTG.AG.AAGCA.A.AGT.AGACCAATCAAGATGGGAGTGATGAGT.TTGAGCAAGA.CGATGGTGG.TGGTGGTATTACAGGTGATGATATTGTTGGGACAAGAGA.TTGGTAAAGT
JJ=   236  MV=                GAACTAGTTAATGATGA.TGATGAT.ATATAC.TTTGAAAATGTTATCA.CTATATAATTGTTGACG.AACCGAA.TCCC.TGTTTTTAA.T.TTTTG.TTTGTTT.G.TA.CTTATTCCTAAACTCAT.TTTGTATAGAAGAGTTTCTTGCGGAAAAAGGCATCCTGTGAAG.CTTGAGTTTCTTGAGGGAAAAGGTA.TCCTG.TGAAGCTGCTTAACTC.ACTTGCGGCAAATTAACTTGTTCAAGTC.TAAATA.GAAG.ATAT.AGTTTTCCACC.TAA.CGTTAGTATAAAAC.T.GG.GTTAA.ACC.AAAACC.CCATATCAAGT.TTCATAATGTTGACA.AAATAAT.CCAG.CTGAAGTCT.CCAAAA.CCAAATCTTTGTATAAAATTTGTAACTTTCTTGTTCACTTGGGTCTAATTCTGATCCGTGTC.TA.ATCACCATGACA.C.GTTATTAAAGAGGACTATACCT.C.CTTATAACTTTAGCTTATATAATCTTA.CTGACGAAGC.ATG.AG.TCTGCTCA.GT.TCTCA.T.ACA.TCATTATTATAAGTTATTTCAAAACAA.GAATGGGGCT.TGAGATCAC.GGTAACTTCTCAGGAACTCGTCAAGCCCTCTCCTCGAAA.CCTTAATCAT
JJ=   237  MV=                CAGTTTTAACGAATACC.AAAGTAG.TAAATC.GAATGTCTAACACGTT.AAGCTTGAAATGAAATG.GGTGCTA.TAAA.ATAATTAAG.T.AAATC.TCTTAAA.A.CC.ACACGAGTCCAAAACAA.TAATATTAGTGGATTGGTTAATTGGTCTATTTTTGTGTGGACC.TTTTTTTTTTTTTGTTTTTTGGTGC.TTTAA.AAAATGGATTCAGAAT.TTCAGATCATTGAAGATACTCTGGTTTGCGTTTTG.AATC.AGAT.ACAATTATAGA.GCA.AAAGATTAATAGTA.T.AA.TTATA.TTT.CTATGA.TCGCAAAATGC.GAGGACGATTATTTA.GTAATTT.TATA.TAATACTCA.ATAATT.TTATAGTCCGTTTATCATTGACAATTCATTGTTAATTTGTTATACAGGGTGTAAGGATAAAG.GT.TGCAAGATTTTA.T.CCATTAGAAAACTGTGACAATG.T.GCGACTTTTTTTGGGTTCAAGTATAAA.GATGTTGTCT.TTA.AA.GACATTGC.TA.ATCAG.A.ATC.TGAAATACGAAATGGCAAACAAGTATT.TTTCCTCTGT.TCTGAAGTC.GTTGCTTCTGCTTCTTCACCTTGTATTCTTGAGTAAGCA.ACATGTTGAC
JJ=   238  MV=                GGAATGAATTAAACATC.ACAAGCT.GGCCAT.GATAGAGATTCATCTT.TATACATATAATATGTT.ACTTATA.TGGA.AAGACCCGT.C.TGAAG.GGGATCG.A.TC.ACGAGCATCAGATTACT.CCAGAGTGATATGATATTGAATCACTTTGACAAGCTCATTGTA.CAAAGCTATCTGTTAGTTATGCGTG.ACACA.ATGGACATGCACACAC.TTCTGGCAATGGTTAAGCAAATGTCCGC.TTTTGC.ACTA.AGAG.AGGCTGATAAT.GCT.CTTCTCAAATGGCT.T.TG.GCTGC.TCC.TCACCA.TTTTAACGATT.AAATAAAAAAATATT.GTGGGGT.GAGA.GAGGCTCGA.ACTCTC.GACCTCAGGATTACTCAGATAGCTATGAGACCTACGCGCTAGCCAACTGCGCCACCACCCCA.AT.TGTTTACTCCCT.T.TAGAAAATACTCTATCAAGCAT.T.TCAAATCAACACTATCGTTCTCGTCTA.GTCTCTGTCG.AGG.AA.AGAGAGAT.TT.TTCAC.G.TAC.GCACAACCCCAATCCGCTTCTTCTGCT.CTGCTCTGCT.CTGTCTCAA.TTCGTCCTTGTTGCTCTTCTCTTCCATGCTAATTTGAGG.TTTGTTTGCT
JJ=   239  MV=                CCGAAACAAAAAATCAT.GAGTTGT.AAGAGC.ATCCCCATCAGTTTTG.AAAGCCCACAAAGAGAA.GAAAGAT.TTAA.TTTGAAACC.A.AAAAG.TTTTTTT.G.TC.AAAAACTGAAAATGTCG.AGAAATGGGCTGTAAGTAAGTTTATATAAAATTGGGCTTGTAACATAAGATTGAGAAATAATAATTTAT.GGCCC.AATAAAGTGTTTTGAA.CAGATTTGGGTTTCGATAATGAGGAATA.AAATGA.TTTC.ACAA.AAAGTATAATA.TTA.TTTGGACAATGCCG.A.CT.AATCG.AGG.TTTTTA.AAACCATTGTC.TGTAACTAAAACAAG.TATTGGT.GCAC.ACACGGTAT.CAATAA.ACCAACCTAGCCAATTTTCTCTTTAAAGAAACCATCAAAGCCAATAGAAAGTAATGTGATAT.GA.TTAACATAAAAA.G.AAAGTGGAACATTCCTCATTCA.A.AACCCGCACACTGAAGCCAGTATAAAT.AGCTTCGTGT.ATC.TT.TGGCATAG.AA.TTGGA.G.ACA.GACAACTGATATAGGAAGATCCAACAA.TGGATTCATC.GGCGGACAT.AGCAATATTAGTGGCAGATGAATGTAACCAAAAGGTGAA.TACAACGGCT
JJ=   240  MV=                TTGTCTTTTAGTCGATT.TTTTTTT.TTTTTT.TTTAACGTCTGAATTT.TTAATTAGTTGATTATT.TCATAGG.CCCA.ATATGTTTT.A.TTTAT.TGTAGCC.C.AT.ATATTTTCAAGGTCAGT.TGACACAGTCGCAACGGAAAAAAAGATCTCAAGCGTTGATTTT.GAGACTAATCGACGGTTGTTTTAGT.TTTGA.AAGGTGAAAGCAAATC.AATGATCTATATTTATCGAGCGTTGGTG.CTCAAA.CTTA.TAGA.CGGTTATCTTA.GTT.TTGAAAGATGACAG.C.AA.ACCTA.TGG.TCTATA.TATAGTTGTTA.AATCATTATTCATGC.GGATAAG.AAAA.TCTTAAAAT.TCCTTTTAATCATAGTTTCTTCCTAATTTTCATTTAGATTCTCCACAAATAAATAAATGTCTCCACCCA.CA.AACTCTCAATAC.A.TATCTTTCACCATCAAAACTTT.T.TTACATATCAAAGTTGATTTGCTCACT.ATGGCTCGTT.CGA.AC.CAGACAGC.TC.GTAAG.G.CAA.CAGGAGGTAAGGCTCCACACTTCGCCA.TGAGAGTATG.GCAACACTC.AACTCCGCCGCTTAAGAAACCATATAGATACAAGCCAGG.AACAGTGGAC
JJ=   241  MV=                ATACACACACAATACAC.ATACGTG.GTTTGA.GAGGACAGGAGCAAAA.CGGCAGGTGTCACTAAT.CCCATAG.GCTT.CTCTCTCTG.T.TCACT.GTCCTTC.C.GC.ACAAAAAAAAAAAGTAT.TCATTTTTATATTCTCACGGTTACTTCGAAATCTAGCTTTCGT.TTTCTTTTTTTTTGATTTAAACCAA.AAGGG.TAAACAATGCTTTATG.ATTGCTTAGTGACGCCATTGAAGCAGCG.GCTCAC.TGAT.AGTG.GCTTCTTCTGC.CTC.CAATTCCAAGTTGC.T.AA.CCCTA.GTT.TTCATC.TCTCTCTCTGT.ATATCATATTCTCTC.GTACTTT.CTTA.CTTTCTCTT.CTACTT.GGTAGAGATAAAAAGTAGTCAAATTTTATTCAAAGTTTTGATTTTGACATCTGAGGTTTCACCTC.TGTTTTTTTTTT.C.TAGAACTCCTTTGGGTATGTGT.C.TTTTACGTCACTAAAGGGTTTGTTATA.GTCTTAGGTC.ATG.CT.TTTTGGTG.TT.ATCTC.T.CTC.TGTTTTATCTTTTAGCTCACCAAGTGA.TTGTGTCTGA.TTTTCGAAT.TTTCAGGTGGATTTTGTTTCACTCACTCATCGTCGTTGA.TCAGTGAAAG
JJ=   242  MV=                GTTTCATTATACTATAT.GATAATT.ATCATG.AAATTTACAACCCGAT.GAATATTGGTAAAATTA.CATATAC.GTGT.AATATTTGG.T.AACCA.AAAAGAA.A.AT.TCACATGTAAAACATCA.CAGTAAATAATTATAAGTAACTATGTGATAGGAGACAAAAATG.TATTTGTGTTGAAAATATATCTCTT.TTGAT.TGAAACTGGAAATAGA.AGGCCAAGACTAATATGACATGATTCGT.ACGTAT.AAGA.TATT.CCTCACATCTA.AGA.GATTTTGTTTTCTG.T.AC.GTTTT.ACC.TAATTA.GTTGATAGTTT.TATTCTTTAGCTGCA.AGTGGTA.AAGA.GTCAAGAAC.GTGTGA.GCTCCTCAAATTGTACTCCCACTATCTTAGTTTTCATTATTTTTTAATAGGTTCTTTATTTT.CG.TGTTATAAAGTT.G.ATTCGCTGAAAAGTGCTATCTC.A.AACCGACATCAAGAAAGCTATATATAA.AGGACCCTTA.GAG.AC.CCTTCACT.AC.ATCAA.A.AAC.AAACTCTAAGTCATCTCTTATATATCG.TCAGCCAAAG.ACTTCAAGT.TCTCTAGCTTACCAATTTCACCCCTTTTCTCTCATTTCA.ATAAAAAAAT
JJ=   243  MV=                AGATATATTTTATTTTA.TAATAAC.ATAAAA.CTGTATTTTGATTTTT.GCTAAAATTTGGTGATA.ATGTGAA.TTAA.ATTATAAGA.T.AACTA.ATCCAAA.T.TT.TAAGAAAAAATGAGTGA.TTTAAAATAGATTTTTATACATTAATTTATTTAAAAGAAGTAA.TTAATATGTAAAAGGGAATGTTACA.CTATT.AGGCACTTTTAGAAAA.TCTTTTTACGTTTGAGGCACTTTCTAAG.GTTCAG.ACAC.TTTT.CCTTATTTCTA.GAA.GATAAAAGGACAAT.T.AT.ATCCT.TTC.AAAATT.AAACCATAAAT.TGCTTAACCAGTTCG.ATTGGTT.TTGC.TGTGTTATC.TAATAA.AACACACGTGTAATACATGTTCTTTCTATTTCGTGCCGGTTGAGATCTCGACATGAGAAAGG.GA.GTAATCTCACAA.T.TACAGCAAATAAATGGATATTT.T.TTTAAAATAAATAATATATAGTGTCGC.TCTTCATCTC.TAA.AA.TCAAATTC.TT.ATGGA.G.GAT.CGGTTCTCCACTATCACCAATCTTCAT.GGAGATCGTA.AACAGGTAA.TTTCAAATTTCAAATTCATTTTTCAATTTAGGTTTAGAA.TTGAATCATG
JJ=   244  MV=                TTATAAGCATATATAAG.TGTTACT.CGAGAA.CCATAGGATATCATTT.GTAAATCTTGGTTAGAG.ACCCATA.TTAC.CTCTGATCA.T.GGCAT.AGCACAC.A.AC.AAAATAGTTTATTCATA.AAAGTAAATATAGTTTATTCATAAAATACAAAGATTTCCAATC.ACACAATGTAACAAGCACAAATAAG.TATAC.TTTTACTTATAAGAAG.ACATCGGATGTACGTAGACAAACAAGTA.TCAAAG.TATG.TTCA.TAAAGGAAAAC.AAA.GTTCGCATTCAACA.A.GG.TGGGT.TAA.TACCTT.CACGCATGCAC.AAGTGATGGAAAGCA.ATACAAA.TACT.CAGATCAAC.AAAATG.ACAACTTTTTCAGCAAGCAATACAAATATACAATATAAAAAATCTGGGGTTTCTTGGTTGGG.CT.TGAATTTGAGAA.A.GGCCCAGATCCTTCCAGATACT.C.TTTATTTGACTAATAAATATCACAAAA.ACAATTTTCT.CTT.AA.AGCTTTTC.TT.GAAGA.A.CAA.GAGAAATCAGAAGCTCTTTCCTTTGTT.TTTTTTTTCT.TTTTCTTCC.ACCAATCTACAGATTTCGAATCATCAGAAAATGGATTTC.GAGCTTAGAT
JJ=   245  MV=                ACATAAAAGCATGAAAT.TTTGATC.CCATTT.CTTCAAGAGAGCCAAA.TTGTTGACCCTTTTTTT.TTCTTTA.CTCA.AGTTATAGA.A.GAATG.GTTGCTT.T.TC.TTTGTGTAGTTGATATT.AAAAGAATGTGTCTTAAATATTAAGTGGGATTATTTAAGCTGT.GTTTAGGTGCTAATTGCTTGATTGC.ATGTG.CCACCATGTGTTGAAT.GTATAAAGCTTGCAAGTTGCAACAACAA.ATCTTT.AAAA.TATA.GATCAGTGTTT.TAC.TGTTAACTTGCATT.A.TA.AATTT.TAC.TGTTAA.CTTGCATTATA.AATTTTACTGAAATA.ATCAAAT.CTCA.ATGCTCAAA.ATCCAA.TTTTAACAGTTGGAATAGGAAATCCACGTGTAATGATTCTATTAGTTAATGATAAAAGCCCT.AT.GCTTTGGAGTGG.G.GCATAGTCATGGAGCTACCGGT.G.AAGTTGAACGGAGATAAAAATATAATC.TTTTTGTCTG.TCA.AG.ATCTTAAA.TT.GACAA.T.TTG.AGAGAGCCTGAGAGTAGTTTTGTTGGG.TACCCAGTTG.AAGGAAGTG.AGAATCAGAAAATGGGGGTTTCGATGTTGGATTCCTCAT.GGAGTTTGTA
JJ=   246  MV=                TCCTTTTTCGTAGGATA.AACTTCA.CATAAT.TAACAAAACCCAACAT.TTTCTTGTGTAAAAAAA.AATACGA.AGAA.TGTTACATA.T.GTTGT.AATAGTA.A.CG.CCTCCCAAAAGAAACAC.CTTATGGGAAACCCACATGATACATATGTTATACATGCTCAGT.CTCATTCATATATGTTAAGATGTCA.AGCAA.TGGATATGAGTCTCAT.TCTGACGAAAGCCCATTAACTAAAACTA.TGGCCC.ATTT.TATG.TGCTGCACAAA.AAC.GAATGGGTAACGTG.T.AG.ACATG.CAA.AGTGGT.ACAAATCAAAA.TCAATGATCAAGGTA.ACGTAGT.CAAG.TTCAATTAC.TCTTTG.TCAAATTTAAGTGGTCTCTATTACTAAACTATACACAACCGTTAGATCAAATAATTCTCTAC.CA.TCCAACGGTCCA.A.AGTCTCCACTTCTATTTATTAC.A.ATAAAATGAGAAAATAAAAACGCGCGG.TCACCGATTC.TCT.CT.CGCTCTCT.CT.GTTAC.T.AAA.TGAAGAAGAGAATCTCTCCGGCGAGAT.CACCGGCGTTATTCCGATAA.TTTCGCCTGAGAGTTGTCGCATGTTATAAATGGGTCTTC.CTTTATATAG
JJ=   247  MV=                TCTCATCAAGTTTTTCG.ATAAGTT.TTTAGC.ATCCTTCCTCCTGCTT.AAGGTTTGCTTGAAAAT.ATCATTC.AAGA.GCATGCCAA.A.CTGAG.TGGAAAT.T.TT.TTTGGTCCCAGGGTTGG.TAATTTGTTTGATAAAGTCAAGTAATAGCTTGTTTATATATTA.ATATTTTAATCATAAAATATGGTAC.TCTAT.CTACACATGCACAATC.TAAACCCTTCACAGAAGTCAAGTTGTGT.ACAGAA.TATA.TTTT.TTTTTTGTCAG.TTT.TCTGTTTAACCTAC.T.TG.GGAGA.ATT.TCGTGG.AGATGGTTGAT.CAACAGGTAAGGTTT.TGGTTCC.TTGT.TGTTCTTTC.TTTCTC.TGGTAGCAGGTTTACATTGTTTGACATTTTAGAATAGAGTTAATTAACGCTCAACAAAAAAT.AG.AGTTATTATCCT.C.TATTCACCAAATTTGGAGCAGT.T.GGCTCATTGCTTTCTCTTCATAAATAC.TTTTAATCAT.CTC.AT.CTCTTCAT.TG.ATATG.A.TAT.TATAGTCTTGTTGTTTGTTTAATTGTC.TCATGAAAAG.TTCAAATCT.TTGTTTTGAAAACTCTCAAAGTGTTAATCTTTTGTAGCT.GTTTCCTATT
JJ=   248  MV=                TTGAATCTGTCTATTTA.TGTATAT.GATATT.GCTATAGTGATGACAG.ATGAGTAAACATTAAAC.ATACACG.CAAC.ATAGCTATC.T.TGAAA.ACTGTTT.G.AT.GATTTGAGACAAAGAGA.CCAAAACAAATGGAACCTTCTTCACATATCTATCACACGTCCT.CATACACCACCCATATTCTGCCATG.TGTTC.TCACTCCATCAATATT.AATTATTTTTAGGGTTAATAGAGATGGT.TTAGTC.TCAT.GCTT.TTTGTTTATTA.CTT.TTTTTCTTTGGTCA.G.AG.CTTTT.TGT.TTGTTA.GTAAGGACTTT.AAAGATAGAGAGTAA.AAATTAC.TCTT.TTGTTTTGT.CAACAT.AATAAGCAGTTTTTTTCTACTTCATTTTGTCTCCGTATTTCATCAAGAAAAGACACGTATTT.AG.ATAGATGATGGA.A.GGGCGGTACCAAATCTCCTTGA.C.TTGACTTTGCATGTACCATATATATAT.TTGTATATAC.ATA.AA.TCATAATT.CA.TGAAG.A.AAC.CAAATTTTCTCTGTAATCAAGTTCTCA.AAGCTTATTA.GCTTCTCTC.TCTAGTTCTCTCACATATAACATTTGAAAAAGATGGGAA.AATCTTGTTA
JJ=   249  MV=                GTTAGGTGAGAAAAATA.AAAATGA.ATCGAC.CGATCAACTAACAACA.ACAATAAAACTAGAACT.AATCAAA.GTTG.GTCAATCGT.C.GAGAC.TGGTTCA.A.AA.TCTTGGTGCTTCATGAA.TAATATTCTTATCAGAAAATAATTTATATGTATATTTATGGTT.ACCTAAAAAAAACTCGTGCATTACT.ACTTA.ATAGATAAATATATTT.TATTTATTTTTATAGAATTTTTTACTTT.AAATTC.ATTA.ATGT.GGTCGATGTAA.ACT.ATTAGTAATCGAAT.T.TT.CTATA.TCA.CACACA.CAAAAAAAAAA.CATTTATGCGACTAA.CTCGTTC.TGAG.CAAGACTAT.TACTGT.AGTACTTATACCAAAGTTAGGTCAAGTCAAGAAATTTTAGATCTCTCGGAATCGACGATTCT.TA.ACTCGCCACGTC.A.TCAACTACGAGTTAAAACCTGT.C.ACATCAGATCATAAGCCATCTTCAAAG.TGTATCATCT.TCT.TC.CAAAAAGT.CA.CCATT.T.TTA.TTTTCGTTGACTCGGTCGGATTTGGGG.AAGAAGAAGA.ACATGAAGT.GTTTTCACTTCACCAATGGCGACAAGAGAACAACAACAA.CAATCGCATA
JJ=   250  MV=                TATACTCGAAAACGTAG.ATATATA.TCAATA.TCATTTACACCAGTTA.TTGCTGATTTTAGTGAG.TTACAGA.AGGG.AAATATTTG.T.AACTT.TGTGTTG.A.AT.TTTATATCATAACTAAA.TATTGTATATATGTGGTTGATTCCCTTGGTGGCATATCTATCT.ATATGTAAAATATTTTGTGATTTGT.TTTGA.CCATTGCTACACAAAA.AGTTCCCCAAAAGCTAAATACGTTTTCA.TGTCTT.TCTT.TGTG.CTTTTCTTCTT.CTA.CTCAACACACTTTA.T.TA.TTTAT.AGA.TCATAG.CGAAAAAAAAT.CCGAATTCAGTAAAA.TTGATGG.TTGA.TAAAAATCT.GTAGAG.AATTATAGGCAGTGGGTTGTAAATTTAAAAGGCCCAATGGGCTTTAGCCTGTAGGATCTAGT.AT.TAAATTTTTGAG.A.TTAGGGTTTAAAATTTTCATTC.T.TTTTAGCTAGGTCATATATAAAAAAAA.GCCGCAAGAA.TAG.AG.CTTGCGAT.TA.TCGGA.G.GAT.TCAATCATCGGCGGAGGACGAAAATGA.GTGTTATCAG.GGTAACATC.TCGTTAACTCTAGCCGGAGCTTTAGCTTCTCCTCCTTCC.AATTTACCAA
JJ=   251  MV=                GGGGTATTTGGCATAAT.GTTCTTT.TTCTCT.GCTTTCAAGGGGTATT.CTCATCCATAATGTTCT.TATCTTA.GGCA.CATGTTCTT.T.TTCTC.TGCTTTC.A.AT.ATCATAATGTTGTTGCT.TTTGTTTTAATTGTAGTGGTAGGCAGAGCTGATTCTTAATCCA.GGAAATTCAGCCAATTTCGATGAGG.TAAAAATTTGTTTATCCTCGTT.CAAAGTTGTGACTCGTATTTATATCTCA.AGATTT.CTCA.ACAT.CCTATGGTTTC.TTC.TTGGCTTTACTCAT.T.AA.GGGTT.TGT.ATCAAA.CTTGCAGGAAT.CAACTTTATTCTCTC.CCCAAGT.CCTA.GTGATGCAA.AGGGAC.TACTGACTTTGTCATCCATTTGTTGTATACAAACTTCTCGACTTCTTTCAAACCAAAGGTAT.TG.CCTATAAACAAT.T.TCATCTTGAATTTTTTTCCAGC.T.TTCGTTAAAATTTCGAGCCCTTTAATC.TTTTAATCAA.AGG.TA.GGAGGTGG.AG.CTTTT.G.GGA.TGCAAGCCTTAAAATGTCTTGAAAATG.CATGCATTTG.AACTCTAAG.TTTGCTAATACATCAAATGCATGCATTTTTCAGATATTT.CCATCATAAT
JJ=   252  MV=                TATTAGTTAATAAATCG.TAACCGT.AATAAC.CGTAACCTTAGTGATG.CCTAAATTCTCTCATTA.AAGCGTA.GATA.AACCGGTGT.T.AAACC.ATGAAAC.C.AT.GAGATTTTTTCCCCCTC.TCATTTGTGAAGTTGATTCTAAAATTTAATGAAAAAATAATAC.TACAGTAAGGTATTAATGGGGGTGG.AATAT.GAAGATATTATAAGCT.TAGGAATATTAAAATAGAACAAGAACAA.AACGTC.ACTC.CACA.AGGAAAGTTAC.TAA.AATTGACAAAACCA.C.AA.GTACC.AAC.AAATCT.AAGTTTTGTAT.TCCTCCTTTTTAAGT.TACATAA.TTCC.CCAATTCCT.CCACCA.TATCACGCGCCCACGTGAATTAACCAGACACCACAAACCACACACATTAGTTATAACCTCCA.CG.CGCTTAATCAGC.G.CGTATAACAAAT.GAACGTCTC.T.CTAGCGTTGTTCGTTTTGATATCTTCT.CGACTTCTCC.ACT.TC.TTTAGATT.TG.ATTCT.T.CTT.CTCTGATCTCTGAAAAAACACAATGTC.TTCGAAAGAC.AAGAAACCG.TCGAAGCCATCGAGTAGTCGTGGTGGAATCCGAACTCTT.TCCGATTATA
JJ=   253  MV=                TTATTCAATCATTAAAC.CCTAATC.TTAATC.CTAAAAATATGGGAAA.ATATATATCTATAGCTA.TAAAAAA.AGTT.AATATTCTT.A.AGGCA.TTAGGCA.T.AA.TCTAGTTAATAGACTCC.AATCTTGGGATCAAGTAAATGCCTAAAATAAGGATTATAACTT.AGAAGCTTTGGAGTGAGATTGCTAC.GAGAA.TAAACAAGGATCACAA.CAACAGACACTCGATGCCAAACTTACTT.AACTCT.TAAT.TTAA.CAAGGAGAGAA.GAG.AAACGAACCAGGGA.T.CA.GATTC.AGG.AAAGCA.AGTAACTAAGC.AAGCTCTTTTGGAGA.AGAAAAG.AAAG.ACAAGGACA.AGTTTC.TCGGTTTTGGGATTTTACGTTTTAACTTTACAAAACAGGATTAAACCGAAATTGAACCGTAC.AA.AACCTGTGCTTA.A.TACCGTCATCTCAAATATTGAA.C.CGTAATAAATCGACAACAATATAAAAT.TGATTTTGGT.TCA.CT.AAGAGGAC.CA.GACTT.T.TCT.CTCGGACTTGAGACACTGGAGAGACTG.AATACGACCA.TGTCCTCTT.CGCTCCATTGCTCGGGTAAACTTTTAACAAGGGTTCGAA.ATCGAATCAT
JJ=   254  MV=                ATTTATTTAAACCGTGT.CAGTGGT.CAATAA.TTTTATTAATTGTAAG.ACACTTAAATAATCTTA.AACACAA.AAAA.AAACTGTGA.A.AAAAA.AAATCTC.A.AC.ACTTTTTATTTTGTTGA.CAAATGTAAAATAATAGTATAAAAAAATCTGTGACAAATGTAA.TACATAAGAATTAATTTTTGTCACT.TAGAT.TGGTATATTATATATG.CTGGTCATAATTTAGTTGATAGAATCAT.CAATCC.AAGA.GACA.AGCAATTCATT.CTA.TATCAACACTTTTT.A.GT.TTTAC.TTT.TTGTGA.TTAATCTAATT.GAATTAAAAGATAAA.CAAATAA.TAAA.TTTATTACT.TGTATA.TACTTTATTTATAATAATAGCTACAATGATTTATTATACTATTATATATAATTATTATTCTT.TA.GGAAAGTAATTA.A.ACTTAGGCATGGCTATTATTAT.A.AAAGGGCACAAAAAGAGTCAATTAGAC.TTGTATAGTT.TGA.AC.AAAAGAAA.AA.AAAAA.A.ACA.ATAAGGAGAGTAATTATGAAATCTCTT.CTCGGTAATC.TCAGGCTTT.ACAAGTTTGATGTGCCTTGTGAGTCTGATGTCGGTGTTG.TATTAGCTAA
JJ=   255  MV=                ATTTTAGCGTAGTGAAC.ATTTAGA.TTGTTT.TTAAACCACCTTAAAA.GTTCCTAATCTTTTAGT.TAGGCCT.CTTG.ATTTGTGAT.T.GTGAT.GTTTTTT.T.TT.TTGGCTGTCTACAATGT.CACAATTACATCGGATTTATTAACAAGACTGAAAGGTTCAAAC.CATTTGAGCAAAAAAGTAATTCGAC.TAGTT.ATGAACTTTATTATTT.ATGTTGGCCTTCTTATGTAATCAGATGT.TATGAT.ATGT.TAGA.GGGAGATTAGT.ACT.TGTTGGATGAGAAA.T.TA.ATGTT.TTA.TGCGGA.GATTAGTCTGT.GCTTTAATATGAAGT.GGAAAGG.AAAA.GGATACCTT.CAAACG.CAGCGTTTTGATCCTCCTTACACGCAGCGTTTTGATCCTCCTTACACGCAGCGTTTTGTAGT.GG.GTGTATAATTTA.T.GGAACACATTAAATTTGTAACC.G.TTTATGTTTGCAAAAATTGATGATTAA.TAATAGAAAT.TAA.AA.TTATTGGG.CA.AAATC.C.TAA.CGTTGATCGTAAGTGACGATGGTCGGT.GGTGATGAAT.CTATCTCAC.CGTGTCGGTTCGAGATTCCACACGGCGAGCCTCGAGGCT.TCGTCTTTGT
JJ=   256  MV=                CTTATTGACGAAAAGTG.AATGTGG.TCTAGT.GGTATACTGATATTCA.TAAGTCTACCATAAACT.AGCAAAA.TCTT.CAACCTCAG.T.ACTTA.ATATCAA.A.TT.AAGTTTCTTAACACTAG.TGTTAATTGGACAAATGACCGGTCCATCGTGCCTTAAAACCGA.AAAAATGTGTTAGACTCTACTTATT.CTATG.TTTTCTAGTCCGCTTT.TTTTGGTTCACTTGACCTAAAACATAAT.GGTTTG.TTGG.AAGT.ATTATATGATA.TTT.GATTTTATGTAATT.A.TG.AAAAA.TGT.GCGATA.TTAGATGTGTA.AGAAGAAAGACTCGT.TTTCAGA.GTTG.GGTGTGTCA.CCAACC.CCAGGCAGGTTGTTGTTGTTCGAAGGGCAGGCCTTTGTAGTTGTTGGCACAGTTAAGGGTAA.AA.TCGTAAAACGGT.G.AAAGA.AAACATTGGAAGCATC.G.AATCCAATACACGCACTTCAAAAAGAG.AACACAACTC.CAC.CG.GACCAAAT.CT.AATTC.T.CTT.GTAAGAGACGACGACGACGAACATGGC.AACGAGCAGT.GCGGCTTCT.GTTGATATGGAAGATATTCAGACTGTTGATCTCATGTCT.GAGCTTCAGA
JJ=   257  MV=                ATTTAAAAGAAAAAAAA.GGATGTT.CTTGAA.TGTTACATCGTACTAT.TGACTTAGCAAGCACCT.TATTATT.TATT.CTATTTGGT.C.AACAA.GTTGTTT.T.TC.TTTAAAAATGTTATGAA.AGGTGCCTTATAAGTTGATGTTCTAAGTTCGACCAAATTTTTT.TTAATAAGATAGTATTATAAGCTTA.TTGCG.AAACATCAAATATAAT.TACATTTCAAGACTATGAAATATTTCAT.TTACTT.AATT.CAGT.TATTTTTAGTA.ACT.AGTTGGATTGGCTC.A.GT.TTCTT.TAT.GGGTGT.GAACTTGGATC.TCATGTTGTAATTCA.CAGTTTC.TTAC.ATTGTTCGG.GGATTT.TAACGCATGTCCCAATGTCTATGCATGACAGGTTCCCAATAAAGACACATGGCTTATGGTAA.GA.TAAAAATAGATT.A.GATTTGAAATTCTCTTGGGGGT.T.TTTCTTTCTTAGATCTCCTATATAAAC.ACTAGTTAAC.CTT.CT.TCTAATCT.TC.ATCAT.T.CTT.GCGTAATTTGATCTCACAACTCATTTT.GAGAACATTT.TTCGTAGCT.AAGAGAAGAAAATAAGACATGACCAATATCACTTCAAGC.TTTCTGTAGA
JJ=   258  MV=                GTCAAGGTCAGCTATTG.CAGAAGC.GTAGAT.TGTTTCAGAGTCAAGC.ATCTCAATACATTGTAA.TAATATG.CATG.CGTGTGTTT.C.AAGCT.ATATATT.T.AT.GTATGTGCATTTTACTC.TTGTTTATATCTTCTGTGATATCAAAACTTGATTGACTTGGTG.GTCAACACTTGTTATAGCAAACAAA.CAAAC.TATAGCAGTACTCTCT.CAGTCTCTTGTATGCATTGCAAAGAAAA.AACAAA.ACAT.CCGT.CTCCTTTCAGC.CTC.AGATTTCAACAATT.T.GT.TCTTT.ACT.TCTGAA.ATTTCCTCATT.TCGTGAATCCTTCAA.GTCAATT.CTGT.GTCGTGTTC.TCAGAC.CTATTCATTCCATCACAATCATCCATCTCAATTTCCTTCCTTCTTCCTCTGAAACCTTTTGA.CT.CTGTCTTTGGTT.G.TAAACTTCTTTGCTTTTTTCCT.G.TTAGCGTAAACCCTCACTTTTATAACA.ACTTCTCACT.TTC.TT.CGTGTGGA.GG.ATCTT.T.CCAGAGAGAGAGAGAAAGATATACGCTTCTC.TGTTAATTAG.TCAGGTTCT.AAGTTTTGATCTCCAAGTCTCTGAGAGGGTAGTGGCATG.TCTGGAAGAT
JJ=   259  MV=                CAAATCGATGCATTGTT.GCCTCAA.GAAAGT.GGTTTTGGTCCTTCTA.CAGTATTTAGAGTTTGA.GTGTTTC.TGGT.GTGAATGTA.A.TGTTG.GAATTGG.T.CA.AAGTTGAAGTCGTTTTC.TGAGTATTTTCGTATCACGTTTAGCTGAATAAGTTACAGGGCC.GAGTATTATGCTTGTGCTGATTTGT.ACGAG.TTATTGTTTTCGATTT.GATTCCTGTAAACAAGTCTCCTCTATAT.AAAGGA.GCAA.TGAG.TTTCTCTTTAA.TCT.AATAAGAAAAGCTT.T.GA.TTGAA.TAC.TCTGTT.TTATCCACTTT.TAAGATGTAATAATA.CGCAGAT.TTAG.ATTTCTAAA.ATGGTT.CATTGTTACATGCAAGAAAGGAACACAAAGATATGTTGCTTCTGTTACAAGTTTTGAATAGA.AT.CAAAAAGTTGCA.A.ACTTTGAGGAAAGGGAATCAAC.A.GAAGGAATTTTTTTTTCTTATATTACT.TAAATCTAAT.GTA.CA.TTCAATGA.TG.AAACA.T.CCT.ATACAAATACAATTGATACCATTCTTT.CATCGGCTTC.AAACATCAA.TACAGAGTTCAAGAAATCTCTGAGATTTTTTAGAAATAT.GTCAGACCAA
JJ=   260  MV=                AAACGTAAACCCGAGAT.TTTCCCG.CCAAAA.ACGTAAATCCGTTATT.TTTTCGCCCAAAACGTA.AACCCAT.CATT.TTCCGGCCA.A.AAACG.TAAAAAC.C.TA.TAATTTTCCCGCCAAAA.ACGTAAATCCGTGATTTTCGGTACCAAAAACGTAAACCTGTAA.AAAGTGGAATCCGTAAATATCTTAA.GTTTG.ATGATAATGAATTAAT.AATGATAATTATTTATTATTTTTTTATA.ATAATA.ATTA.A.TT.AAATTATTACT.TAA.ATGGGTTAACCCAT.T.TA.ACGAC.TCA.ACCCAT.CAAATTAAATG.AGTTATGGGTTGACT.CAACCCA.TTTA.GCAAAATGA.GTTGGG.TCAACCCATAACTCATTTAATTCTAAACTCATTTGATTATGAGTTGAGTTGAGTTGGGTTAC.CC.ATTTTGACACCC.C.TAACTGCAGTATATGATTACGA.T.GCCACGTAATATTGACGTCGTTAATTA.TCTATTCTTC.TCT.CA.CAAATCAA.TC.ATCAA.T.TTT..CAGTTTTCATTACCATTTCCTCTTCA.CCGGGGAAAA.TTCTGTTAG.TTTCTTTCTCCGGTAGTTGAAAGAAAATGTCTCCTGCGA.TCAAAGCACT
JJ=   261  MV=                ATTTGAAAAATTACCAA.TCATTAC.CTAAAA.AGTTGATCGCATTGAT.TTCCAAACCAAACTAGT.CAATGGC.ACCA.TCTTTCCTT.T.TCATT.TAATTGT.A.CT.CTGTTTTGTTTTATTTT.ATCTTCTTTATTTTGTGTTTCACTAAGACATGATCATGCTGTA.TTGCTGTTGATCAAAACAATAGCTT.CTTGT.TTCAAAAAACACAATG.CTTTTCTCCAACAATCCTAAGTAGATTA.ACAAAA.CAAA.ATTT.TGAATTTTTAC.ATT.TATATATGATCCAT.T.AC.CTAGT.ATG.ATGCAA.GTTTGAAGAAA.AGCAAGTTATTGTAA.GCCATGA.CATT.ATCATGCTG.TCCAAA.AGAAGAAGAAAACCCTTGAATAGTTGGTTAGAGAAATTGAATATAGAGGACTTTAATGAAAG.AG.GACTAAAGGAAA.T.TAAAACAATATTTATTGCTACT.T.ACCCGCTAGCTATCAAGAAACATATAA.TTCAGCTCGA.ATT.CT.TCAAAGTG.AT.TAACA.T.ATC.GATCAAGTCCCATATCTTTTCATATAG.TCACTTCTTT.AAAAATAAG.ATTGGCGATGGATAAGAAAAGTGGTGGAACTAAAGCAAT.AGAAGAAGAA
JJ=   262  MV=                GTAATAATGTTTTTTTC.GCTAAAT.ACCTTT.AACATTTACAAGTTTT.TTTTATATATTTAGAAC.TAATGCT.AAGC.TTTACTTTA.A.GATAT.TGGAAAT.A.AT.TATTTTTCATAATGTTT.TAAACTCAAAACATTCATATATACCTAAATGAACTTTCACATA.TTTATGTTAATTTATAATAACGAAA.AAATA.ACATTTGCATGCATGT.ATACCGTTTTTATATCTTGGTTCATGCA.CACCAT.TG.T.TTCC.ATTTCCAAGTG.TCG.GAAAAAATAAGTAA.G.AA.GAACT.AAT.GTAATG.TCGTCATGACA.TGACACATGAACAAT.AAACAAC.AACA.GATATAGTT.AATAAA.AGAAAAGAATATCTGAACGCACAAGGAATCTTCCTACTTCACTTTAAACTAAAATACGCCTA.CA.CTTCTTAGTGAT.C.AATTAATTTAAAAATTATATAT.C.AATTTTGTACAAACCTTCTACTATAAA.TTCCTTAATG.CCC.AT.AACTAAAA.TT.CCATA.G.CTG.CACTTACAACACAAGAAAAAAGAGACT.ACTAAAAATC.ATAATGAGG.CCGACACCAAAAGTAGAAATCTGGAAGTCACCAGTACCA.TATCTCTTTT
JJ=   263  MV=                TCATAAGAAAGATGATC.TAACCTT.CTTGCT.TTTAGTTGATCTGTGT.TTTTTTATGAGCTGAAC.CATTCAA.TAAC.CTAGACTAG.A.GTTTT.GGATTGT.G.AA.GAGACCAAGCAATAACT.ATGTGTTGTTGTTATTCTTCTTGACAAATGCAGGGGTTTGGTA.CTAGGGCATAGTGATGGCAACTAAT.GAACT.GCTTCCCAATTAAAGA.CAAAAAACAAATCGATTGTTATGTGTTT.GTCCGT.TGGA.GACG.GCTGTTCCCGA.GAT.GATACTGATGTTGC.T.TT.AAGAC.AAG.AGGAAG.AATTTACATTG.AATGATTTTTATCAC.ACTGGTA.AAGG.AATGCGTAT.GTGAGA.GTATAAAAGAAAATGATTAGAAAAATGGAATTGAAAGGTGAAAGTGACATGGTTGTTTTGGT.AG.GCGAATAGGAAA.G.AAGCACGTGGTGAATGGACATG.A.AGAGAAAAGGATGCTAGGTTTAATATA.AATTGGAATA.AGA.AG.CAGTTAGT.GG.TTGTG.A.AGG.AAGGAAGGAGGCAAGCAACCAAATCTC.AGAGACAATT.ATAACAGTA.TAGAGAAGGAAGAAAGAAAAGAAAAAGAAACCGTTGTTG.ATTTAGATAC
JJ=   264  MV=                GGAATTGATTTAGAGCG.CGTGTAC.CGCTTA.CTATACACGTCATTAT.CATTTGTATTAAACTCA.AATCAAA.ATTT.TAAAAGATA.T.AGCTG.GATTAAT.T.TT.TTCAACGCATTTGATTC.TGTATTTTATTTTTATTAAAAAAAGATTCAGTGAACATATAAA.AAGATTAGTATCATTAAGCCATTAT.TAATT.ACTATTTTCAAGCAAA.GAATGTATCGTGTTTGTGGAATGTACGC.AAGGAA.TGAT.TCAT.GTATTCGTGAC.GGT.TGGTTTTGGTTGGC.G.TC.TAATA.TGA.CAAGTG.ATCATAAAAGC.TTATGTTAATATATC.ATCATAT.AATC.CAAATCATT.TATAGT.TAGTACTTAGTATGCTAAATATACGTTGCAAATTTATCGTATATAGTCAACCAAAAAGGTAA.AT.TCAGATTTGTAT.A.AATGTAAATGGAGAGATGACTG.T.ATCTTGAGATTTCTGGTAGTTATTATA.TAAGTTGAGA.AAG.AG.AGTAAGAG.AC.CCAAT.T.ATT.GTTATTTTCTAAATTTGGCTCTGCTCA.AAGACAACGG.AACTCTCTG.CTTTTCTTCTTTCTAGAGATCTTTTCTTGAGGTAATAAT.TTAAAGATGA
JJ=   265  MV=                TTAGTATCGCATTTTTT.TTTTTTG.AATACT.TTCCCCAATGTTACCC.ATATGATATTCATCAAG.TCAAAGT.CACG.AGAGTTCTT.A.ATATG.CATCCAC.A.TT.GTTAATATTCCAATGCA.ATTATTTTAGTTATAAGCAATATTCAAATTGATTTAAATTTGG.ATGGCATGATACTATACGAATGCAT.GATAA.AAAAGCATCGAGCTCT.TTATTAACAACTACACCAAAGGTCATCC.ACCAAA.CTTG.TAGA.TTATAATTATA.TAT.GTTCTTCCAATACT.A.AA.CTAAA.ATG.AAAACA.AAAATCGAAAA.ACGAAACAAATAAGA.GGCCGCA.CTAT.AAGCAAGTG.CACCAA.TAGATTAATACTGGTTTATAATTTTTTTTATAATCCATATAGTATTTCTTAATAATTTTCTT.CT.TAGAAAATACTA.A.TATAGTAGAAAAAATTAAGAAA.A.AGCATTTCACTTTCCCACTCTATAAAT.AGGAGGAGAT.GTC.AA.AAACCACA.AC.ACACC.A.AAA.ACACATTTCTATAAACTCAGAAACAAA.CAAAAGATCA.AGAAGAAAC.ATGGTGATGATCAAGACCACAATGGTTTCCCTTTTTGCT.CTAGCGGCGT
JJ=   266  MV=                ATAAAATATTATATATC.TTTATTT.GCGTGA.TATGGAGAATATGATA.GATTAGCTATGTGTTCT.GGTGAAT.CGAT.TCTGAGATT.A.GCTAC.CAGAACA.A.AT.AGTAAAACAACATCGTT.TGCAAAGTGTTTTTTCAAATCACGCAAATAAAGTTACATAGCC.ACAGATGCAGGGTCCGATTCTGGTA.GCTAT.ATGTTTTTTGTATTAT.TTATTTTAATACAAAAACGATGTTGTTT.TACTAT.TTGA.CAGA.AAATGTTATTG.TTG.ACTTTATACGTTAA.A.TT.GATCT.GTT.AGTTGA.TTATCTAATAT.CTTTTATTTGGCAAA.ATCGAAA.AAAA.TTAATAATT.TACTTT.GATGATTTTATCATTACAGGTAAAGTTGATGCTTTGTTTCGACACTTTTGGCATAATAATTT.TA.ATGACATTTTTT.C.GGTATAAAAACTATAATAATTT.A.ACAATATCAACAATAAAGTTTTTATTT.ATCTATCTAT.CCA.AT.TGGAGACG.AA.TCATA.T.CGA.GCGATGGATTTGGCAGAACTGTGGGCG.ATTTTCGGAC.CCGGATTCT.CCGGCGCCGTTTTCGGAACCGGGTGGTGGTTTTGGGTCG.ACGCCGTCGA
JJ=   267  MV=                GCGATTAGTGAGAGATT.TTGCGGA.TTCTCA.TCGAAACGATCCAAAT.CCAAACATCATATGAAT.AAATCAA.TCGA.TAAACTTTT.T.TTTTT.TGTAATG.T.TT.ATTTTATTTTGTTGCCT.TAATAATGAGGGCAATGATCCATCATCTTCTTCATTTCTGTCG.ATGCTCTGTTTCTAATGTACAGTAG.GAGAG.GAAAAGAAACCTCATG.AAGAATCTTGAGCCATTTCTTTTAGATT.CATCTG.ATGAGAAGG.ATAATAATATA.CAT.CCCATTGTTAACAT.T.TA.ACTCT.CAT.TTATTT.ATTTTGAATCT.ATGAGGCAAACCAAT.AAACGGC.ACGC.AGTTTGAAG.GCGTCT.TGGTAATGTAGACTACAGCCAGTTCCACTTTTCACGTAATTGGGCCTTTTGAGTTAAGATAA.AG.CCCATTAGCTCG.C.TTTCCATGTGGTTTGCCACGTG.A.GTATCACGTGATTGGGTTGGGAGTTAG.AATTTGGGGA.AAA.CC.CTAGGCCA.GT.CAATT.C.TGG.GAGGAGAGAGGCCGCCGGAGGAGAGAG.AAAAAGAGGT.ACGAGCTTA.CGTTTTGCTTGCTCGATTTCAATCTCTCTGCATAATGGA.TTCAATCTAC
JJ=   268  MV=                TCATTGGTGAAGTAGTG.TGTCACA.CCATGC.TTTAATTAAAGCCCCA.CACTTATCAAACAGATA.TTATTAA.GTTT.TACTAGAAA.A.CAAAT.TACAAAA.A.GT.GTTTAAGACAATGAGAT.CAGATCATTACTAATCTGAATAACTAGCATCGGGTTTTTGTTT.ACATATATTTTTGTTCATACTTTAC.TTTTG.TATTTGTCTTATAGCT.AATATAATAACATATCTTCCCTAAATTC.TTTGAC.AAAA.AATA.ATCTGTTCGAT.AAA.TTAATTGTTTCTCG.T.AA.AGACA.ATT.TGTTGG.GGAACCCAAAA.AAAAAAAGAGAAGAT.TATGAAA.CTCG.CCAATATCA.CACTGA.GTGGAGTTAGTCTGGCTCATGTGGAACAAAACTATCTGGGCCAATTCTTAGGCCCATAATAG.AG.AATCAAAGGAAA.T.AATTTAGATGTAATTAGGCCTA.T.TCTTAGGCCCATAATAGAGCATGCATA.AGTTACTTGC.TCA.AT.TTCACCAA.AT.CAACG.C.AGG.AACTCATCGCCATGGGAGGATCAAACA.AGAACCTCAT.ATTCGTGTA.CGGAACGTTAAA.AAGAAACCATCGAAACCATTTCCTCC.TAGAAGATCT
JJ=   269  MV=                CAGATCTTTAAATTAAA.TTACTTC.TGAAAT.CTGAACCTTATAATAA.TCATTAATCTATGAGAA.AATTGAT.AATA.ATCGCAAGA.A.ACCAA.ACATAAT.T.GG.TCAGATTTAAGATCTAT.GACCATTTACTTGCACGAAGTCACGGACCTGAGATCTCACAAC.AAGATCAACGAAAGAGAAGAAGCCA.CGTCA.TTGTCGATATCGTGAC.GCTTGTACATTGGTGCGGAACAGTGTGT.CTTCGG.TTTA.GACA.ATTTTTCTCTT.CTT.AAAATTACTTTTTA.C.TG.CTGGT.AAA.ATGGAG.TAAATAACTAA.ATAAATTTTATAACG.GCCTAGG.TCAA.AATTATCAA.GACACT.GTATAAACATTAAAATTCTTGCCAAATCCCTATAAACTATGACGACGTAATACCCAATTAGA.GA.TAGCCACGTGGA.T.GTATGACCAATTTAGGAGCATT.C.AGTTTTCGTGTTTTGCAGTGATAAATA.TCTCTGAGAG.CTA.AC.CCCGGAGA.GC.TTACA.G.AAT.TCAAGCTAAACATTGTTAGAGAGAAAG.AGAGAGCGAT.AATGGCGAT.GAGGGGCTTCACGTTGTTTTCGATCCTTGTGTTGTCTTT.GTGCGCTTCA
JJ=   270  MV=                CAAACGTTATATTTCTT.AATTTCA.CCTTTT.ACCAAAAAACAAACGT.TATATTCTGTTATCATC.TCTGTGA.CATG.TTCCAAAAC.C.ATCTA.ATCTAAG.T.CT.TGTCTCCTTTATCTACA.TATACGGACAATTAGATATCACATGTACGAATATACAGGCAAT.GTGGGACAAAATTCAAAAAAATGTG.TCTAA.AAGGGGACAAGTGGTC.ATTAACCTTAATTTAAATTACGGCCAAA.TGTTTA.GTAA.CTAA.ATAAATATGGG.GTC.GAAATGTAAATTCT.A.AA.TTATC.TCA.CAAAGT.GGGGTACAGAA.GTGAACACTAATAAG.TCATAAA.GAGA.GATTTAAAG.GAGAAA.CGAAAAGCATTAAGATTTAATTTATATGAAATTAGTGAAAACCAACCAAAAAGAATTTATAT.GA.AATTCTAAGGGG.C.AAATTGCGGAACAAAGATTGTA.A.ATAGCAAAAGGAGTTTCAGTATAAATA.TATGGGGACA.AGG.GC.CATAAAAA.TA.ACAAA.A.ACA.TTCTTAGAGAGCTTTGGAGATAACGAG.AACAAGAAAG.AAAGAGAAG.ATTATATACATAGAAAAGGAGAGATCAAATGGAGTGGGA.GAAATGGTAT
JJ=   271  MV=                TCTTCAGATTTCCGATT.TAGATTA.ATCAGC.GCGTGTCTTCCGGTTC.CTGTTCGAATTGGAAAT.GTCAGTT.TCTT.CATTCAGTT.G.AAAAG.TTCATTA.G.CA.AAACACAATTGCTTAGG.AATATTTATTTGTATAGAAAAATATAATAAATATAAACAGTCT.CAAATTCGATGATTTTCTCTATTAA.CTTGA.TCGCTGTTCTCTGATT.TAACTGATCCCTCAAAACCGATATCAAA.TTCTGA.TTTA.ACTT.TAATTTCATTT.TGG.ATACAAATGATATT.A.CG.TGAAA.ATA.TTGTAG.CAAAGCTGAAA.GTATTTTAATATCTG.GGCCCGC.AGGA.TCAAGATTC.TGTGGC.GAAAAGTTCAGACCAAGCCACATCAAGATATGTTAATGACGTGGCATTCTATTATTGGCTAT.GA.ATCTGTTCTGGA.T.AACAAAAGCATCATCCGTAAAA.A.ACACAAACAACGAAAGTCTTTTTTGCA.CTCGCCATGG.TGT.CT.CATCTTCA.AT.GTATG.G.CAT.CCACATTGTTTACTTGAGGTACAAGCA.AAACGTCTAA.GCTCGTCGA.CCTCCTCTTAATGGCTTCAAGTTCAACTTCATTCCCGTT.AACCACCGCT
JJ=   272  MV=                GAACCTAATGATTCCTT.CTCTGTA.ACTAGT.CGAGACCAACCCGGCT.ACAAAAAAAATAGTTGC.ATTGATG.TTCA.AATGCAAAG.C.AGAAG.GGGTCAT.T.AT.AAAACAATATAGTAATA.AGCATCGCAAAATTTGGAAACTGGGTTCTTGATGATTCGTCGC.ATCTTAAATAATGTTTGCATTGTCG.TTTTC.ATTAGAAAAAAACTGT.TAATCACGCTTAGCAGTAGGATTAGGTG.ATTTTC.AATT.CACA.GATTTATTCGT.AGG.ATTTTGAAGAAATT.T.TA.AGTAT.TAA.CAGTCA.CTAAACAATCA.GACCATTGCAAATCA.TACATAG.ATCA.CCTGGTCAT.TTCATA.AAACTAAACTATATGATAATGTTTTACTTTATTGGGCTTAACGTTAATGGTCCTCCCGCTTA.AT.AGGCTTTATGAA.G.TCTCTTGATGAGCTAGAGACTT.T.AAAAATCCAATCACAAAGCCTACATGA.GACCGTCAAG.ATC.AG.TCAGAGAA.GA.TCAAA.C.GAA.GAAGTTTTTGTTCCAAAAGATACTAAA.GAGAGAAACA.TGAATCAAT.GTATTGCTTGAGGAATAAGGTAGGGAAGCTAATCAATCA.CAAGTAGACA
JJ=   273  MV=                CAAATCATAGAACTCTT.TTTTTTT.TTTTTTACCAAATTTATATATAA.ATTTGTGGGATCAATGG.TTTCTTA.AAAC.CCCCTTCAC.A.AGAAA.AGATGAC.T.GA.AATAAATGTTGAAAGCA.CTCACAAAAGTTAGTTCACTAGTTTAAGAATTTTAGAAGACTA.CATTGATAATAAAACTTGGATACAA.TCTTA.CACAACACACACACTT.ACTTGTACTACTTTACTTTAACTAAACT.TCAACC.TCAA.GCTA.ATTAACCAGAA.ACA.CTTTCTCTTGCTTG.T.CC.TTAAC.CAA.AGCTGC.AGCCCATTTAC.CTAAAAACACAAAGC.CCAACTT.TTCC.TTACAAAGG.CTCAAA.CTCCAACAAGAAGATCCAATAGCTAGTGCCTAGTGGCCCACTTGAAGGTTAAAATTAGCCCA.GT.TTTGGAGCTAGG.T.GTCGTATTGCTAGGTTTTCTCT.A.CGTCGTTTGTTCATTGGTTTTTCTAGG.GCTTACTACT.TTT.TA.ACAGATCT.TT.CCTTC.T.TCG.TGAATTCATCTTTCAGAACAACTTATC.TCATCCAGGA.GATAATGTT.GAGATTATCTTCAAAGTCAGTGGCAAGGTTTCGTTGCGT.GTCGAAGCAG
JJ=   274  MV=                CTCTCTGCTACCTTTAC.GGATGCA.TTCAAG.CTCTTGAGCATCGAAT.TTTGGATTCCGATAGTG.ACACCAA.TATT.AGAACCAGA.G.AGAGC.TCGGAGA.A.CT.TTTGGGTCGGCATCGAA.GAGCTTCACTTTGACAATGCCGTTTGATTTCAGAAGCTCTACA.ACCTTTGAAGGCGGAAGAGGGTGCG.ACGCT.TCTGTCCCCCAATTTA.TGCCAACTGCTCTGACGGTTGTTCCCGT.CAAGCT.CAAC.CCTG.CCGTGACGGCG.AGG.AGGAGGAGAAACAG.C.CG.ACGAG.CCA.TCAAAT.CCAGTGAATCT.CGTACTTCCACGATA.ATGTCGG.GCCG.AGAAATTCA.ATGTTT.AAAAAAACAAAACACTGCGTGCCGTTTCACGACTCAGCATCTCACTGTTATTTAGCTATCAA.AA.CGACACGGTGTT.T.AGAAATTGGGCTTGGGCTTCAC.A.TTCCCTAATCATCATCATCTCTGAAAT.AGAAATTATC.TGA.AA.CTTAGAGA.GA.CAGAG.A.GAG.AGAAAGCTC.AAATTCAATCATCAATG.TTAACGGACG.AGAGAGAAG.TAGTCTGTGTCACCGGCGCCAGTGGCTGCATCGGCTCGT.GGCTGGTCCA
JJ=   275  MV=                TAGACCAACAAGAATTT.AGATTCA.TGAAAA.TGTACTTCAAAATATG.ATTTCTCTATATTAGTT.AGATTTT.CATT.GGCTATATA.T.TTGAC.AGCGGAA.T.GC.CATCAGTTTATGGCCTA.GCTAGTAATTCATTATGGGGTTCAAAACAAAATACCAAACTAT.TTCCTCCATATTTTTGTTTCTTGGC.TTTTT.TTTCTTCTCCATTTAT.GAAAATATACTATATCAAATTACTATAA.AAAAAA.TTCA.GTAA.ATAATTCATTA.TAT.AACTTTTAAGACTA.C.AA.TTAAA.GTG.TTAAAC.AGAAATCTAAA.TTGATTTAGTCAGAT.TTGAGCT.TACA.TTAAATAAT.TATTTC.TAAGAAATATGTCTAATAAAAAAATAGTAATTTTATATCAAA.ATAATTATGAATCATATTT.TG.CCCAAAATCATT.T.TTCTAGTGGATATCCTTGTATC.T.ATTTTGACACTCACTGGACTACTTGTA.GAAGAGTGAC.ACA.GT.GCTTGAGG.AT.TTGGA.A.TTC.AAAATTTTAGCTATACGCGGGACAATT.TCGAAAGCGG.AGAATCTC....................................................
