# Supplementary material for: Multiple Alignment of Promoter Sequences from the Arabidopsis thaliana L. Genome
Source: Genes (Basel). 2021 Jan 21;12(2):135. doi: 10.3390/genes12020135 (PMC7909805; doi:10.3390/genes12020135)
Supplement: Supplementary file 1 [file genes-12-00135-s001.zip › Multi8.txt]

JJ=     1  MV=                TAT.TTGC.TATTTA.ATAAA.GATAAAT.TTATGAATAACTTGCTAAA.CATCTTGATCATATCTACAGCAGAAAGCAAGACAAATAATAACCGGTGTTT.TCACAATTGCATGT.ATAATCATATT.TTGCTATACGAATTTGCAAATTTTATACATTTTTTGGGGTGTG.AATATTATCAATCCG.AGAACACAG.AT.AAAAGTTGTATTG.TAAATTCAAAAC.TGAGAA.AAA.CGTTAACCAGGGTTTGTTTGTGAGTTGGTCCAATAATGCAATGGTGGAAGCAT.TTCTTGTTAGTTTTGTTATACAATCAAATGATATA.CAAGAA.CAGTTTTT.AACC.CTCTGCCTCTCGGAATACGTGTTAAC.ATATTCGAC.CGTGTCCT.A.TATAATATTTAA.TTCTA.AGTGAGAGCACTAAAATAGTGT.AACTTAATATTTAAGGAAAACAAAAAA.GAACTCATTGAGAATC.TCTCTTCTG.TATAT.ATT.CAATACATATTA.C.ATAAATCTTCCCTCAAGTAACCACAACATCTCCTTTCT.CTTT.TTCTT.AAAATCCATAATCCAACC.AAAA.GAAGAAAAAAAAACAA.GAATCTTGAT.AGCAAATGAA.TC.AA.GAAGGT.C.
JJ=     2  MV=                ACT.GTTC.GTCATT.AGTGGATAATTAA.TATTTTAGTGTAACACCTT.CACAACGATCGTCTCTCAAGGTCAAATAGTAACTTAGTAAGTAGCCCTCTT.GATACGAAGTAGGA.ACCAAAACGCT.TGTCTTTATGGATTAGAATGTTTGTCATATCTTGTTCAAAACT.AAAAATGTCTAAAAG.TTATCTTGT.TT.TTATTTGTTATTA.CAATAACGAAAT.CATTTC.AAT.CAAATTGATCTCA.AACAACCAATGTAGTTTAGTGTTAGGTAGAATCTTCTTC.CGAGATAGTTATGCCCCAGCTCTGCTTGCGACGGG.ATGGTA.ACTAAAAC.TTTT.GAATAAACTATAGTTGCATAGATGAA.AAATTGAATATATGCGAA.G.ATTAGCAAAAGG.GTTCT.CCCATAACTATATTTAATACTT.TGCTTTCTCCATATGACAAAACATTCT.TCTCCCCTAAACTCTT.CTTCAATCC.TATTT.ATA.TATTCATCCTTC.T.GAGTCATTCTTCAATCTTATTCATCGGTCTGAGTTATT.TTGC.TTGCT.CTTTGAAATTCTGACAAT.GGCA.GTGAACGTTGATGCAG.AGTACCTCAA.AGAGATAGAG.AA.AA.CTCGGA.G.
JJ=     3  MV=                GCA.GAGA.ATCCCA.GTCCT.GCCCAGT.GGCTTGACCGTTTTGGGAC.CGCCCTTGATGGAGGCGACTTGAACACCAGGCAGTTTGGCGGTGCTATTTT.CAGTGCCAACGACC.ATAACATCTTC.GGCTTGTGAAGTCCTGGTAAGAGGTTTTCATAAGTTGGTCCAG.CGTGTTGAGTGTTTA.ACCACACAC.CT.CGGTTCGCTATAC.TGTACATAATGT.TTGAGT.AAT.TATCAATGTAGAA.AATAAATATTTTGTGTTCCTCACACAGTCACACGTCGAT.GAGCTTGGTGGTACAAAGCATGTTTCGTTCATATT.TGGGAT.TCATAAAA.CGGT.GAGCTTAAGATTGTTTTTGTTTGTAT.TGAAGCCGT.AATTATCA.G.AACCCATATGAT.AGTAG.CGGTTATTGGGCCGCTAGTGAG.GCCCAAATTAAAGTAAAAAGGAAAAAT.CAGTCTGACCGGAGCT.ATATAATTA.ATATA.TAT.CAAGAAGACTCG.T.TTTAGTTGGTTTAGGTGATTCAGATCACAAAGTACACC.GAGA.ATGGC.GTCGTACCGGCCGCCGTA.TCCT.CCTCTTCCTCAGCCAC.CATCTCAAAA.TTCTTTGGCC.CC.TC.CGCCAT.G.
JJ=     4  MV=                GCC.TAGT.GATCTT.TAAAA.CTTCGAT.AACTGAGACTACGATGGAG.TAGATTGTAATCTATAGTGTGCTACACTTCAACCACAATACTAATGAGTAA.CGTAGATATAACCT.AGCGTACGTAG.TTTCATTTGCATACCTTTAAAATTTCTAATCTTGAAATGAAAT.GAAACCGCTATCAAG.AAAGAAAGA.AA.AACTAACTTGATC.GAACTATAGAAA.TTCTCA.ATA.TATAGCATCCTAT.AAAATCCTTGGAATAATACTTTCGAAAAAGTACTGGTAT.CCACTATCAAACTATGCAGAGTACGAACTAATAAT.ATACAT.CGATTGGT.CTTT.ATCACACGTTTATAAAAAAAAAGAAT.CCAACAAAT.CCCAATAT.T.GTGTGTTTTAAC.TGATC.ACAACTCACAATATCCAATGGA.TCAATCATATTTTATGGAGAAATCTCA.AAAGAAAACGTGCCTT.ATTTCATCT.CTATT.TAT.ACACACACAAAA.C.ACTCGTTTATTTATAGCACAAACCTTCATCTAGAGACA.CAAA.AACCA.CAACATGACTAACCTCAT.CCTT.ATCTTCGCCGCACAAA.TCCTCCTTTT.CTATGCCGTT.GC.TT.CCGTAG.C.
JJ=     5  MV=                TTA.TATC.ATATAT.CTCCA.ACTTTTA.TATATGGTTAAATGTTTAA.TATTTCGTTGATGTAGTAATCTGTAACAGTTGAAAAAATTATTGGCAAGTT.GGATTATAATATGG.ATGAGAAGTTG.GAGGTGAAGAAT.GGTTGTGGAGATGCGGACAAATATCAGATG.GGTTGTGGTCTAATC.CACAAGCAA.CT.TGTGTGTTCCTTA.CATTTCTTTCAT.ATTATC.GTT.CACAATCTCGAGA.AAAAATACTTAATAATTTTCATTTCTTTTCATTGGACAT.ATATCCAAGGGTGGATGATGAAACTGAAACAAAAA.AAAGTG.TGCGAGGT.AGAA.CCAAATTCATGGGCTTGACGAAACAT.AACAATAGC.TTATAAAC.C.CAACAGTATTTG.GGCTT.TAAATGTGAGAAAAGCCCATAA.AATGAGAGAGGATAATAAAAAGTGGGA.CCCACTTAAAGTCGTC.ACCGTCGCT.CTTAT.TTA.GCTGTTGTTGAA.A.TTTGAGAAGATGGGAAAGTGAAATACTCAGTGAAGGAG.AAGA.CGATT.GGAAAAGAAACAAAAAGC.ACTC.GGAAAAGTGTTACATA.AAAACCAGAA.GCGACAACTT.TT.AT.TCCGTG.A.
JJ=     6  MV=                AGT.CCCA.TGACTA.TATAT.TATTCAC.ATCACCTACCTTTGGGTAT.CCTTTACCCTTTTAGGCTTTTACTCCTGTATTATGTTTTCATTTTCTAACA.TCTAAAATGCAACT.GGTCGAACTAC.GAGTCATGTCTACGATGGTAGATAGATAGTGCAACTATTTCAA.GCTTCGACTTAAAAA.TTCTAACTG.AA.ATTTGGTCAACAA.ATTTGGTGAAGC.ATAAGT.GGA.AACTTTAGAGAGA.AAAATCCCAACAAATGTCAAATGGGTTAATCAGTGGTAC.AAATAGTGCGGTCTATACAAAAAGAAATATTATGA.ACTCAA.ATAACTTA.GGTG.TCGATTGTTTTAAAATTATTTGGGCT.TAAAGGCCC.AATATTAC.T.CAGGATAATAAA.TGGAT.ATTATACCTTATAAGCCCCAGT.TATTAATTGCGCTTTAATTGTAATACG.ACGTCGTAGAGAAGGA.ACTCGTTCG.TCATC.TAA.GCCAAGGACTAG.G.GTTCTCTGAGGGTACAGAACTAAACTTAATCCGTTAAT.CGTA.GCAAA.GAACTACACTCAGTGGTG.AAAA.TGGAGAATCAAGAGCC.TGATATCGAG.AAATTGCCTC.GA.GA.CGATGT.G.
JJ=     7  MV=                TGA.AAAT.CTTGAA.ACTTG.GATTACT.TAGGAATATACTTATATGT.AATTTAATAATTTGTATTTCTGTAAATTTTATAGTAGAAAAATCATATACG.TATTAGTACCAGAT.TTAAAATTTTC.AACGACATTAACACAATGAAAAGTTATTATTTAAATTGAACAT.TTTTAAAATGATAAA.AAACGATAA.AA.GACATATACGTAT.GATAGGGGATAG.GCGGGT.CAA.TCCCGTTTTTTAA.GATGTAGAATTTTCATACAAATCGATTTTTCTCATACGT.TTTAATTTTATTTTTTACATTTCGCAACTTTGATC.AAACGT.GGCAAGAA.AACT.CGGTTTAATTAAAAAAGAAACAACAA.TAAGAGATG.TATCGGAG.T.AGAACCCGTAAT.CTCTT.CACGTGCATGCACGCTCCTAGC.TACTTAACAGAAAAATCCACTGCCTTT.GCTGACGTGTGAATCG.AGACACTTC.GATAT.AAA.TACGTAGATAAC.C.TCTCTGTCCTTCTACGAGCATAGAGAAAGAGAGAGAGA.GAAA.TACAA.AGAAAAATAAATGGAGAA.CGGC.AAATGCAACGGAGCCA.CGACGGTGAA.GTTACCGGAG.AT.CA.AATTCT.A.
JJ=     8  MV=                AGG.AATC.AAAAAG.TAATT.TATGTTT.TGTTAGAAAAGCAAGATAG.GCATCTTGAGTTGGTATATATAATATAAATTATTAATCATTTCTAATCAAT.TTATATATTATATA.TATTTATTAGT.TCCTTGACTTATATATTTATTTTAAATAAAATGTTTGCCTCAA.TAG.TAATTTTAAAT.TTTAAAGTT.TA.AAACCGCTAATTG.TATGTACTTATT.AGATGT.ATG.TTATCAGTTATAC.CAATAAATAACACATTTTAATAACTACTATTAATTGAAT.TTGAATTTTATGAATATGTATAGAATAAATCCATG.TGTAGG.GTGGGTTG.AAAA.CCTCATGATGTAACAAAACAATTATA.GTTTAAAAA.CAAAAACA.A.ACATACATAGGT.TACTT.AACTTTCGTTTATAACAAAATA.AAACGTTTATTTGAAAATTAACTCTTT.GTATAACATATGTATC.TATAGAGCC.TATAA.ATA.TGACT.GTATAT.T.GTTTTAATAACTCCAGCACAAAACAAAAGAAAAAAGAA.TTCA.AAACG.ATTCACAAATTTTTTTTG.TAAT.TTTTTTTTTGTGGTAT.TGGTTAATTT.CTATGAAGAA.AT.GA.AGTTGA.T.
JJ=     9  MV=                GAG.ACCA.CAGATA.CAACA.ACTGCTT.AAGGGGTTTATTCAGATGC.ATTATTAGCAAAACATATTTTTCAATCACATAAGGCAAAAAGCTTGCCTCA.AACAAGCTTCGGCA.GTGTCCAACTC.TCCAAGTTTCATCATTTCCACTACAACGTACCACCTATATAAA.ATCATCATCGTCCGC.AACAAACTA.TA.AGTTCCAAAATTG.CTTACACAAATG.CTTCAA.CAA.AACTAAAATTGGT.TATACAAAGTCACAAATGCTTTCGCAAAACTTACGCCGA.TTGATAAACTTGCACAAATATACGAATATCATGGT.TAAGAA.ACCGAATC.ATTT.ATGTGTAGTGTAATAATACCGTATAC.GAATTAAAA.TTCAAGGT.A.CTTCAGGTAAAT.TTAAA.AGTGTGGGGCCTAAAATAAAAT.ATACAGAAACTTTGGGTACTAAATTAT.ATATTCTTGCAACTTG.TTTGTGTTT.ACTTT.ACT.ATCTCATTCTTT.G.CGACGGTGACCCGACAAGATTATTGCCGGGAAACAGAC.CGAG.AAGAT.TAAGCGTAAGATTCTCAA.CGAA.TGTTGGAGAAGGAATC.TGATTTGACT.GCAACGGAGA.AA.CC.AAATAA.C.
JJ=    10  MV=                TTA.ATAC.GACATG.CTAAA.AATTGAT.TAATCATGTTTAGAAAAAT.ATATACTATGATAAACCTGAA.ATTGTGTCACACAATTTTGATGAATGTAT.ATACCACATTTCCA.TATTATACGTT.TTAAAAGTAAGATTTTCATAAATTTTAAAATTATTCATAACAT.TCACTAAAATTAGAT.GTGTATAAT.TA.ACAAACTAAAAAT.ATCATTAATCTA.CTATTT.TAG.TAGTTATTTTGCG.AAAATATGTTTGAGTTACAAAATATTTTCACTATTTAAA.TCATGTCGATTATACCCACTGAAGGGTATTTCCGT.CAATCC.CAATTCTA.ACAA.TGAATTCAGGAGTATAAAAACGTAAA.TTCAAGCGT.GCCAATTA.T.AAACCGTCGATC.ATAAT.CTAATCCAACGGCAGTAACATC.GATCCGCGTGATTGTTTATTATTGGAT.AAGAATCACTCAACCG.TCTCTACAC.AGTAT.ATA.TAATAACCAAAG.A.GCGTCCTCTTACGCTTATCTTAATTTCCCTCGCATTGA.GAAT.TTTCA.ACTTTTTCTATCTCTCTT.CCCA.AATCACAAATGGCGGG.TCGCGGCAAA.ACTCTCGGAT.CT.GG.CGTTGC.T.
JJ=    11  MV=                ATT.TTAG.ATTTTG.GCTAG.AAATCTA.TTCCAATTAAAATATATAG.ATTACTCACCGTTTTCTTTATCATTTCACCAATTTCCATTGTGTTGATGAA.GTCACGAATCTCGA.GTCCGATCATA.TTCGGCCATCCCTATGTATTAATTAAAAATAAAGATCAGGACG.TGAAAGGATTCTGAA.AAACATGGG.GA.AAATCAGAAATCT.CAACAACTTTTC.AGTAGA.TGA.GTCATTTAATTCA.TATGTTAATACTATTATCATAATAGCATTTAAAACCATA.CGATGCTTTTATTGATTTGAGATTAGAGAATCTAT.TACTTG.CCGACAAG.ACAG.TCAACACTTCAAAAAGTTATATCACC.CACCATTAC.CTGCCACT.T.AACACTAGAAGA.AGAAT.TAGTTAGTTAATCAAAAATAAA.ACACGAGAGATTCTTGTTATATATATA.AAGAGAAAAAAAAAAG.AACTTTGCC.GCTCT.ATA.A.AGAATGTGAA.C.GTTGCTAGAGCTCAACCAATCACCATCAAAACTTTCTC.TCTC.AATGA.CGAAAAGTAAACCTGGCC.GGTC.CGGTTTTTCCGGTTAC.ATATTGTACA.AGTTATCTCT.AA.CC.GTTCTC.A.
JJ=    12  MV=                TTC.TTGT.GAAGTG.GCTCA.GGGGAAA.GGATCAATGTGCTTGCTTC.CAATGGGCGATGATTCGATTGGTGCAGAGTTTCTTTTTGTGAATCTTGAAT.CATCTGTGTTAGTA.ATATGTATTGG.TTGAAGACCTCTACTGTAAAATGGTGTGTTACTCGATTCTTTG.AACTTGTTTTATTAA.AACTTTAAA.AG.CTCATAGAACTTG.CTCTGTGTTGTA.TTCTTT.TAG.TATGTGTGTGACT.AAGTGTATTTGTGCCTGTAACATATTTATTTGTCTAAAA.CCCTTCTACTTACTAATCAACGGAGGTCCAATAAA.CCATAC.CAAACCCG.GACT.GAACCAAACTAAACGGAACAGTCATT.GTTAGTTAC.AGGATTCA.A.TAGAATAATCTA.AGAAT.ATCTAGGAGGATAAGTACTAGA.GATACTAAACAAAAACAAATAATATTC.GTACCTGAGAGATATA.TATATATAT.ATATA.TAT.ATATGCAGCTAC.T.TGCTCAATAAAAAGCGTAACTAGATGAAGCGCATCAAG.CCAC.CCACT.GTTCCTGCTGGAGTTGTG.AATA.TGGTAATATTCTCTGA.AGAACTTATA.CTATTATTGT.CT.CA.GCATGC.T.
JJ=    13  MV=                TGT.TCTT.CTGCAA.AGGTT.CCTTCAT.CGAAAACCCTAAATTTTCC.TTGGAGAAAGTCGCAAATCAAACACGAACACGATGAAGAAGAAGAAGAAGA.AAAGTGAAACACAT.CAATACGCTAA.TTTTGCCCTAATTTTTGTTTCCTCTCTTCCCTTTCCTCTGGGA.AAAGAAAAAATTAAA.ATACCCGTA.GA.CAAATCAATCTTC.GGTCTACGTGGA.CTTTTT.AAC.CTATATGGGCCTC.TAATGGGCCTTAATTATATGTTTCAACCGTCGGATTAAG.TTTTAAGGCATCGGACGGCAGATAATTACTCTGAT.AGTTTG.TGAAATGG.GCTT.GTTATTGGGCTTACCGTAGGATGAAG.ATTATAATA.ATACATCG.T.ACGGTGTATAAT.CAATC.TAATAGGTGATCCGCGTCGCAG.GTGATAAAGTACGAGTTTGTTTCGCAG.AGACTTCTGGTCTTGT.CAGGTTTTA.CTGAT.TCT.GTATAAAGTCCA.A.AAAAGATATTTTTCTCTAAGATTGTCGCTTTAGCTTCT.CCGG.TTTTT.AAGCAAGTAATCTTCTTT.CGTC.TCTATCTTCTTTACTT.GATTGCTTAT.TCATCTGTTG.AT.TC.TGTGGT.T.
JJ=    14  MV=                AGT.CCTT.ATCTTA.TCTTT.TCTCAAA.TTCTATATTTCCAAAATAA.AACACGCACTTTCTATTTTAATTATAATAAAAAAAGAGTTCTCAAGTTATC.TTCCAAAACTGGTC.TTTACCACTAT.ATTTCAGATTTCTCCTCCACGTCTACTGATTGTCATAGATGAT.GCGTTCTCTTCTTGT.TCACACGTA.AG.TACTTCATTTTTT.TGGGTGCAAATG.CAACAA.TTCACACGTAAGTATAC.TTTTCACAATTGCTTTTTTTTCTTTGTTAATATATAGTT.ATATACTTTCCATAATATAATTCAAGGATTTCTCG.TGAACC.GATTTTTT.AAAA.ACAGTTAGCTAATGCATATCTTTATT.TCTACATAA.AGAAACAC.A.TATTTAGTCTATTGCTTC.TCTATCAATATTCTTCTTTCCA.TATATATATGATTGAATTTTAACCCTC.TTACAAGGAATATATT.TCATTTATA.CATTA.TAT.ATAGATTACAAG.A.AAACCCCATCACTCTATATTATCAGATTCATCATCGAA.GGAA.AAATA.AAATAAACGGCCAAAAAT.GGGA.GCAGACGCAATCCAAA.CGAATGGTCA.CGATCAAGCC.AA.GT.TAACCG.G.
JJ=    15  MV=                TGA.AATA.ATTAAT.ATATT.ATTTGGA.TTTTTGTACTAATGGCCGA.TACTTGTCATCAAATGTAGGTTAATGTTCAAAACTTGATTCTTCGACCTTA.AACACACAACCGTC.TTAAGAACTCA.TTTGAAGATCTAGTTAAATGAAGATCTAGAAGAACTAGATGAT.GCTAATAATGATGAT.GATAATAAT.TT.TGTCAACAAAAGG.GTATGACAACAT.TAGTAA.TGA.TCTTTGTGGCTGC.GCTTCAGGCAGGTTGGGTTCTCCTAAAAGCAGTATGATG.GTGGGACAAGTTGGAGCCTGATAGAGGTTGTTGTC.AGAGAT.CTCTGGTG.GATA.CAAGAAGACACAAGTATGTCAAAAGA.GTGTAATGC.GCACACGT.C.ACTGCTTACGAA.ACAAA.AACATGTCTCAAAATAAGACCG.TTGACTCGACGGCCATGTGGCTGTATG.TCAAGTGATCCAACAA.CTATAAGTC.TATAA.ATG.TGGTCCATATTT.T.TCCCTGCTTTTAATCAAAAATTCAGAGGAAAAAAAACA.CGATCGAGAA.ATGGAGAATAATCCAAGA.AGCT.CATCGTCTCTCCCTCT.AGCCGGGCGT.GTAGCTATAG.TG.AC.CGGAGC.T.
JJ=    16  MV=                GAT.TGAA.TTAAAA.ATCTC.TTGGTTA.ACAACTATTTAAAGATACA.TCGCCACTTTGGTAATCAATACGCAAAACGTTACTAACAAATATGTGTTAA.GCGAAGTTAGTTAG.ATCATTACTTT.TTAACTATTCAACATTTTGATGACCCCAAATATATAAATTCCA.CCACTTCTTCTCCAC.CATCACAAA.TC.ACATTTTAAAAAG.ACACTTAAAAGA.CTCACT.TCT.TTACAATAAATTC.TTCCCGAACGTTCTAGACTAATAAATGTAAATGCCACAA.TCAGATCAAATATCTTAATCAATGTGACAACACAA.ATATAA.ACAATTTT.TTTT.AAAAATTTTATAACAAAAAAGTACGG.ATGGAGATG.GGTCAGTG.A.ACCCTTTGCTTG.ACCAA.ATAATAAAAAAAAAAAAAACTC.AAAGGGCCCAAAAGAGCCGTCCGTACG.CCTCCTCCTCCAGCCA.ATTGGGGCT.TTCAA.ATA.CACAATTCAATT.C.TGCGTTATACATTTATACGCAGCTGTGAGAAAGAGAGA.GAGA.TAAAG.CAAGCAACAGAATAAATT.CTTC.TCCTTTTCTTTTTTGT.TGCAACTAGT.GAAAGAGAAA.GA.GA.CGATCG.T.
JJ=    17  MV=                CAC.ATAG.TGAAGG.TGCAG.AGTTCTA.AGAGATTTCAGACAAACTG.AAGAAGGGACAACCATACGAACCAAAAACTTGACTTCCAAGGTATCTAGTG.TTTCACAATTGCAC.AAGCTTTCAGG.AAATATGAACCGTCCTCTAGGTGCAATCTGATCCAGTATGAAA.ATTAATGGAAGATAT.CTAAAGTTA.TT.TAATCCAAATCTA.TTTTTCTAAATA.ATTTTG.ATA.ATATATATATATA.TATATGTATCTATTTTTATTAATAGTTTTTATTTTACAA.TTTAATTTAATAAGTTTATGCAATTATTTTTGTAT.TTTTGT.TTAGCTAC.ATTG.GTGGATATAGCGGCGTTGGTGAATAA.AATTCCAGC.GTATACAA.G.GCCAGACGTTTT.ATCCT.ATAACGGGCCGGGCCCAATATT.TAAACCTTCTAGCTCACACAGAGGTCA.AAGTTTTTGCTCTCGT.CTCTAGATC.TGTAG.AAG.TAGAATGGTGGA.G.CCATCGAGCCATGTGATGTGATCGAAACAAAAAGCTCT.TTGC.TTCTT.CTTCGTCCATTTCTCGTA.GCAC.ACTTTTCACAAAGAAG.ATGGGTTCTT.CACAATCTAC.GC.AA.ATGGAA.T.
JJ=    18  MV=                AAT.GTAC.ATATTT.TTTAA.TTGTGAC.AGCATAACGTGTCAATCAG.TTTAGAATTAGGTACCAACACTTTGACTGTATTAAGACATGATGCATGCTA.CATAAAAGTTCATG.TTTTAATATAC.AACAATGTTTCTTATCCGTATGTGTATTTTATATATTTCATGA.TTTGAGATATAATGA.GAAGATAAT.GT.TGAAGCTTTTAAT.AGGACGAATTGT.TGTATT.GTA.TGTAACAAGTTGT.GTATATAAACTATGGCTGATGGCTCTCACAAGAAAACGT.TGTCTTATTTACTCAGTCGTTGTGATGTCCGAGGC.GCTTTT.TTTTTGTT.TGTT.TATTAGTATGATCACTGAGATATTCT.AACGGACGG.GACATAAA.C.GACGATTAAAAA.ATTAT.GGTACCTGATCATCGTTGACGC.CAAAAATGAGGAAATATTCGGACATTT.TTATCCCTAATCCCCA.AAACAATTC.CCATA.TAG.TGCAACTAGAAA.T.GTGTCTCAGTTTCTGCGATAATTTCCTCGACTTCGATT.TGGT.GCTTC.GACCATTCATCCTTCAAA.CCCG.TCCCTGTGCCAGGTGA.GTTTTGTAGA.TATTCATGAC.GT.TT.TTTTTT.T.
JJ=    19  MV=                TAA.AGAC.GCGTGA.AACAC.TCAGATC.CGCCGACTCGGGCTATACT.TACGTTTTTGGAAAGAATAATGTGAAAACCCTAATTTGTAAGGGCTATTCC.GTCAATTAGTCGTT.ATCATCTCCGT.GAAGCTCGGTCCGAGTTTGCTACGTCATCTGAAATACCCTTTT.TATCCTTTGCGTCTT.TCTTACTCC.AA.ACTTTATTATTGG.GCTTAACAAAAA.CTACAA.AAG.CCCAAAACCCAAT.GTTAATACGAGGAGAATAATTAATTTTAATTGACTTTGT.GATTAATGGGTCTCTTGTCCGACTTGGTTCCTTAC.GCTTGC.ATAGAAAA.ACAG.CTACAATTATCTGTGGGCATCACGCG.TTAAAAAAC.CATCTCTT.A.CTTCTAATCAAC.GGTTC.ATTATACCGCCACGTGTATTAT.TATTAAATATACAAAAAAGTTCGCGGC.ACAGACAATCCTTCCC.TCACCAAAT.ATTCC.CTT.GACTCTCTCGAT.C.TATCTTTCATCTTCATCTTCGTCATCGTTTCCAATTTC.CGAT.ATAAT.CTGATCAAATCATCGCCG.ACGA.TCACCGATTCAGCGAT.GCAACAGGGA.GATTACAATT.CG.TA.CTATCA.G.
JJ=    20  MV=                TTG.CATT.ATTCTT.CTTCT.TCTCACT.CATATGTCAGGGAAGTATG.CTGAACAAATAAAAGTTTGATCATCTAAACCCTGAAATTGATTTGAGATCT.CCAAGATTGGAAAA.ACTCACCGAGA.GCAAGCATGTATGTACATTATATGGTGGTTAGAACTCAAAACT.TTTTGCCTTTGATGA.TAACAAAAG.AT.ATGGTTTTATTGT.TCCCTTTGGATT.TGTTAA.ACA.GTTAAAAGAGAGC.AATCGGTAAGATACAAGAATGAGTGTGAAATAAATTTTA.CTCTTGGTAGAAGGAAATTGGATAAAAAAAATAAG.AAGTCG.AATCTTTA.AAGA.GATGAGCACTTGTGGGCTTTTGCGCA.TTTGACGTC.CATTCCTC.A.AGTCGAATATCC.GCATG.TGCCTAAAAGCCCAACGAAATA.TACATGAATGCACAATTTAATACACTA.TGACCCAAACTCTGCC.CAAAAATAT.GTATA.GAT.AGAAATGAGTCA.C.AAATGTAATTTCCATAAAAGAGAATGGGACAAGATTTT.ACAG.ATGGA.GGATATTGGGTGGAACAG.TGTA.CACGTGCAATCTTACT.TTCTCCGTGT.CTTGCATAAC.GT.GG.CGGATT.T.
JJ=    21  MV=                TGT.CAAC.TACTAA.TCTTT.AGTATCT.TTTAAAGTAGAAACTCAGC.TTTTATCTATATTTAGTAAAACCTCACATGAATGGATTTGGGTGAATGAGT.TTATCATATGTATA.AGAATCTAATA.TAATATTTGAAAAACGCTCATAGGTTATTTTGTAATTAAGAAT.AGTGACAACTTACAA.TATACCAAACGG.AAAATGATAGAGA.AAGAACAAGAGA.CTTGGA.CTT.TTTTTTTTCTTAT.AATAAATCAATTAACCATGGTTGAAAAGGGATGTGAGGT.GAAAGTAATAACTCCTGGTTTTAATTTTAACCATG.GTTAAG.TTAAAATA.AAGA.GAGAAGGAAGCAGGTTTTTATGCAGT.ATATATCAT.CATTGAGG.T.AACAGAGGTCTC.TCTGA.CACAAGTCATCATTGAAACCCT.AAGCCTCCCCACAACCCCATATCTCTT.TGTCTGAAAAAACTCT.TTTGCATAT.ATAAA.TAA.ATATAAGCCATA.T.CTTTTGAAACTGTACTGCTGCACAAGTGTAGAGGCAGT.GGCA.CAACA.TCTTTAAGAAAGAGAGAG.AGAA.AGAGTCATTTATTCAT.TTCCTCGCTT.AAAAATCTTG.AG.CA.CCCAGG.T.
JJ=    22  MV=                CGA.TGAA.TGTGAT.GTAAC.ACGAACA.ATCCCAAGTGGAATTTCTA.ATAATATCTGTTGGTTCTCTTCACCTGGCTAATATAGTTTGAGAATCTCTG.CTTGTTCCCCCCAT.TTTTACTCGAG.TGGACTATCTTACTCTTAGCCTCTGAGATCTCTTTGATTTCAT.GAGACTATCAAAGAA.TCCCACATA.GT.TACGCAAAACAGA.TTCGACTTCTAT.CAATGG.ATT.TGTCTATTTCCTG.GACGAGTAATCTTGGTTCTGCATAAAATGTACACTATTT.CCGAGAGCTGAAAAAGTGAGAAAAGACACTTAGAT.TTCAAT.CTTAATTA.ACGG.TTTGATTCGGTTTGGTTTGTCTCACC.TACATTTGC.ATCGATTG.C.AGCATGGGGGAC.TTAAT.ACGCAGTGGCTGACACGTGTCA.ATATAAAACGCACCGCTTTGTTTGATT.GTTCCTCCTTGTCCCC.GAGCAGAGA.AATAC.AAA.GGAAGAAGAAGA.A.GAGTTGTTTGATTATCTTTAAGCAAAGAGGAAACTGTT.TTGC.TTCTA.GATCCGATCCAATCCAAT.CAAA.CAAAGGATCCGATTGA.TCAGAAAAAA.TCCACCAAAT.TT.CT.CAAGAG.T.
JJ=    23  MV=                TCC.TGCA.TTAGGA.CGGTG.GAGAAGA.CGGATCCGGTGACGGAGAG.CTCGAAGTATCCTATCTGCCACCGGTTGAGCCAAGAAATGCCGTTGGTCAC.GGTTACTTACGTAC.GGGGATATTTG.ATTGGATCCGACAGATTCCATGATTTTTGAGAATTCCGTTACG.GCAGTTGGAGAATTT.ATGCGAGAT.AT.ATATATTCGTGTT.AAGTATATAGGT.ACAGTT.ACT.TATACATACACGT.CATGTAATCTGTGCGGAGATTCTTTGTATGAAACGTTGG.CACACGTGTGGAATAACGGCGACGTGTAGGAGATC.ACAAAG.ACGGCGTT.ACAC.GGAAGGTAAAGTTTACTTGGTTTACT.GGATCGAAA.ATTAAACA.A.TTTTAGACGTCG.TGTGG.TTTTTGGTATGACTGTGGGACA.TCATGCCGTTTGTCTGTCATTGACTTT.TTGTTTGATAACGTCG.TCGTTTTTG.GTTAA.ACC.TCGAAAAACCCC.T.CTCTCTCTTTCTTGCTCTTGTTAACCTAGAAATCAAAA.TCTC.AGCTT.CACCATTCGTTTCGTTTT.TCCG.GCAAAATGGCTTCACG.ATGTCGATCT.TTGTCAAAAC.CA.GC.GTTTTT.C.
JJ=    24  MV=                TAA.CTCT.CGAAAT.GCCTT.GATTGAT.CATATATTCGAGCATTACG.GAAATACTTAGGTTCAATAATTTGGTAATTTAGTTTTAGATTCAATAAGCT.TACATGAACTCCAA.CACTATTTCCG.TTTTGATATGTTTTTTAATTCCTTTTTGAAAAATCTCATATTC.CTTAGAATTAGACTT.GTCTCTTAT.AT.TAACGTTACATAT.TCTAGTAAATAA.CTTGGT.TGA.TACGCCCCAACAA.TAAGAATCCAATTACCCAAAACAATATTCTTGCATTTGT.TTTTCATCGTTCCATTGATTTTCGTAAAAGGAACA.TTTTAC.TAGTCAAA.AGTT.CTTTAATACCATCAGAAGCGACATCA.GCTCCCTTG.TCTTAAAG.G.ATCAAATTTTAA.CTTAC.CCATAATCCAGTCTTAAAGCAT.AATCTAAGATCGAAAACGACATGATTC.TTTTAGTAAATCACCT.CTCTGGCCA.CTTAT.AAA.TACTCTAACTTA.T.AACATTCAATTTTGAAACGTCAAGTTACAACCAAATTC.CAAT.GAAAT.TCCAGTCTACCTCCTTGT.TACA.ACTTTTCATAATATCG.AGTTGTATAG.TATATGGTAA.TT.TT.CTTCCA.G.
JJ=    25  MV=                CAA.TAAT.GGTAGA.AGAAG.CTAACCT.GCGAGGGATGAGTAAGCGA.ATTTGAGAGAGACAAGGCGGGACGGCGCAGAGCAATGAAGAAGGCAATGAA.GGTTTTTTCAATTT.CATTGCTTAAT.TCATTTTGCTGTTGTTCCAAAACAAAATAGAAATAATTTTTAA.CACAAATAAAAATAA.ATAAACTAA.TT.TTTTATTCCAAAA.ATCAAATTTAAA.TTTATA.GAG.AAAATTAATTGCA.TTTTTTTATAATAAACTATTCCCATTTTTAAAGAATTTA.CATTCAATAAATTTACACGATTCATTATAGTAGTT.TTTCAT.TGTTAATT.AGTT.TACCTAATTACATGTAGTGTAGTGTA.TGATATGTC.TAATACAT.G.TGCGTGAACCAC.CTGGA.ATAATGGATAGTCCACATGTTA.TGCTCATATAATTAAACAATATAAAAT.CCCCACATATGCCTAG.TTGCCTGCC.GCCTA.TAT.ATGTATACTATG.A.TTCTAATGGCATTACCTTAATCTAGTCACACAAAGGAC.GAAA.ACTTT.AGCTCCAGCAAACAAAAA.TGGC.AATGATGAAGAATCCA.AACCAATACA.CAAAGATAGA.GA.AA.GAAGAT.A.
JJ=    26  MV=                CTT.GAGA.GCGGCT.GTCAC.TTTTAGT.TTCAACCACAAATGATTTA.CTAAAACCTGTGTAAAATCAGATCCAAATGTCTTTAAAGTGGTCTAAAGAA.TCAAAACTTAAGGT.AAGCAAATTAC.TTAAATTAGAGTCAAACTTTAGGACTATATAAAAATATAAAAA.TCCACAAAAGTAATT.AATACAAGA.TT.GAATGTTCAAACT.CTACAAAACAAA.ATAATT.CAT.ATTAGTCTTCAGT.CTTCACATATGTTCTTATGTAAATAATTAAAAAGTATTA.ACACTAATGACATGTCATTTTTAATATGTATATTC.TATATA.TCTATTTT.TATA.ATATAGTATATTCGTGTGCCACTAGT.ATCTATATT.TTCAAACA.A.GTCAAAACGAAT.TTGCT.TCTTTACTCATCATATCTACTT.CGTCACCACGTTTGTAGTTCAAGTTGC.CTTTGTTGTTTATTGA.CTTAGTCGG.TCTAT.AAA.GATAGGATAAAT.A.TCATCTTAAAATCAAAGGGAAAGGCCTTCAACGTTAAA.CAAT.GGAGG.AGCCATTTCTTCTGAGAG.ACGA.GCTTCTAGTCCCTTCT.CAAGTCACAT.GGCATACAAA.TC.CA.TTAACT.G.
JJ=    27  MV=                TAC.GTTT.TCTATA.ATTTT.TCTAAAT.AATGCAAATCGGATTAACA.TGTGCCACGTGATTTAAAGAAAAAAGACCAACACAAAAGGAATCTTTTTCC.TGCAAAGTGTGACA.TATTTATATAT.AAAGTATCATAGATTATATGATTATATCTATAGTCTATTGTCA.TGATTACGTATTACA.TATGATAAT.TC.ATGCTGCAATACA.ATACAATTTATA.CAAGCA.AAA.TAA.TATAGATTT.TGAATGCATGCTATAGAAAAGTATCCAACGTAACAGAGA.TCCACATATAGATTTGAGCATCTTTGAATTTTGAA.TGTGAA.ATAATCTA.AGTC.TAAGCTATATTAATGATGATCATTTC.ATACTACAA.TGTCTTAC.G.GGTCTTGCTATA.TTATT.GGGCTTTATAATAGGCTTTTAC.GGGCCTGAATGATTTACACTGAAACCA.TGATCCATTAGAAAAA.TCTCCCCGC.CATGA.CCT.TATCCATGGAAC.T.CTGCAATCTTCTTCGTTACCATTTTCTTCTACTGCTGC.AAAA.ATCGT.GTCTTTTGCGTGTTCTCG.AGTC.GAATTGGATGATTTGA.TTCTTAATTT.TTGTTTGATA.GT.AA.CAGTCT.G.
JJ=    28  MV=                ATT.TTCT.AGTAAC.TTGTA.TCAGTGT.ATGCGAGAGAAAAACTGTT.TACGTTCCTCGTAATTTGCAAAGAATCTGCTACTGCGAGGAACGCTAAACT.GTTTATATTATGAT.AAGAAGCTAGA.GAGTACTAAACAAAACCCACCTTAATTATTTTATGATTTATCT.TGATCGTATCACTAT.CATTGTTAG.CT.CCATGTGTGCTGT.CATAACTTTGGC.ATCTTC.CTT.CTTTCGATAATCT.GATTAATACAATGAATCAAATCTTGCTTTTATCGTCAGG.GTAATAGTGATTTTCTGTTATTTTAATTAAGAAAG.AAAGAA.AACTTACA.TGTC.GAAGTAAACAAACTAATATAGATGTA.CTATAGTGT.TGATATTA.G.CGTTTGACTTTA.AAACA.CAACTTGCACTAATATAGATTT.TTACTAATCGATTTACTTTATTTAATT.AACAAGTAGCATTAAT.GTAATTAGA.GTCTA.TAG.AGGAACAACTAC.A.TTGATCTATTCTTCACAAAACCAAAGTGCTATTACGAA.AAAT.ATTAA.CTAGCAGTCTAGCATTAT.CTCC.ATCTCCGCTAACTGCA.ACAGCCATGA.GTTTGAGGTT.AG.AA.AAACAT.A.
JJ=    29  MV=                AGC.AAAG.GAAATT.AATGA.ATGGGGT.TTGGTGGTTGGTTTCTTCT.TAATTGATTTTTTGTCGAATATGATTGGTTTTCTACAACCTCCTCACACTC.GAAATAGCAGAATC.ATTTGGTCCAT.TTTTAAAAGATAAAATCTACACATCTTTCTTTCTTCTATATTA.CCTGGTAGGTTTTAG.AGTCAAGAT.TT.TAATTTACCTTTT.TCCTGTTAGATG.TAACAATACG.TTTGAATACTGAC.ATAAACTAAGATTTGACACTAAAGTATGTTGAGTTAATA.AGTTAAGGAAGGTGTCGGCGGCTACCATTCGAGCG.TGTTCA.TCACCCGC.CTGT.CGTGCGCGTAGAAAACTCATTTCGCT.CCCACAAAT.TAATGTGG.A.AGACCCTTGCTA.TCTAT.GTTACGAGGCCCATGGGCCCAT.GTAATTAAAATAGTGTAATTTGAAATT.ACTGATGTGTTCTCGG.GAAGATCAA.TATAT.AAT.TAGAAAGAAGGC.T.CTGCGCCGACGGCGTAGAAGACGATGCGTCTCTTGTCG.TCGC.CGATA.AATCGAGGCTTCTTCGAC.TATG.TTGAACTCTATCCATC.GCTCGTTTCA.TCTTACTTCC.CG.CC.ACCAGA.A.
JJ=    30  MV=                CAA.CTGC.TTAAGG.GGTTT.ATTCAGA.TGCATTATTAGCAAAACAT.ATTTTTCAATCACATAAGGCAAAAAGCTTGCCTCAAACAAGCTTCGGCAGT.GTCCAACTCTCCAA.GTTTCATCATT.TCCACTACAACGTACCACCTATATAAAATCATCATCGTCCGCA.ACAAACTATAAGTTC.CAAAATTGC.TT.ACACAAATGCTTC.AACAAAACTAAA.ATTGGTTATA.CAAAGTCACAAAT.GCTTTCGCAAAACTTACGCCGATTGATAAACTTGCACAA.ATATACGAATATCATGGTTAAGAAACCGAATCATT.TATGTG.TAGTGTAA.TAAT.ACCGTATACGAATTAAAATTCAAGGT.ACTTCAGGT.AAATTTAA.A.AGTGTGGGGCCT.AAAAT.AAAATATACAGAAACTTTGGGT.ACTAAATTATATATTCTTGCAACTTGT.TTGTGTTTACTTTACT.ATCTCATTC.TTTGC.GAC.GGTGACCCGACA.A.GATTATTGCCGGGAAACAGACCGAGAAGATTAAGCGTA.AGAT.TCTCA.ACGAATGTTGGAGAAGGA.ATCT.GATTTGACTGCAATGG.AGAAACCAAA.TAACAAGCAC.GC.GG.CTGATA.T.
JJ=    31  MV=                ATT.ATTC.AATCAT.TAAAC.CCTAATC.TTAATCCTAAAAATATGGG.AAAATATATATCTATAGCTATAAAAAAAGTTAATATTCTTAAGGCATTAGG.CATAATCTAGTTAA.TAGACTCCAATCTTGGGATCAAGTAAATGCCTAAAATAAGGATTATAACTTAGAA.GCTTTGGAGTGAGAT.TGCTACGAG.AA.TAAACAAGGATCA.CAACAACAGACA.CTCGAT.GCC.AAACTTACTTAAC.TCTTAATTTAACAAGGAGAGAAGAGAAACGAACCAGGGA.TCAGATTCAGGAAAGCAAGTAACTAAGCAAGCTCT.TTTGGA.GAAGAAAA.GAAA.GACAAGGACAAGTTTCTCGGTTTTGG.GATTTTACG.TTTTAACT.T.TACAAAACAGGA.TTAAA.CCGAAATTGAACCGTACAAAAC.CTGTGCTTAATACCGTCATCTCAAATA.TTGAACCGTAATAAAT.CGACAACAA.TATAA.AAT.TGATTTTGGTTC.A.CTAAGAGGACCAGACTTTTCTCTCGGACTTGAGACACT.GGAG.AGACT.GAATACGACCATGTCCTC.TTCG.CTCCATTGCTCGGGTA.AACTTTTAAC.AAGGGTTCGA.AA.TC.GAATCC.A.
JJ=    32  MV=                ATT.GACG.GTAAAC.CCCTT.TGACAAG.TAGAGGCACTTGATAGTAG.TGTAACAAAAGTACAACGATGGGTGAAGATTGGTCAAACATCAAAAGGACC.CCATA.CTCAAAAG.ATAGTATTCTG.TTTATTTATAATCATATATTTACAAAAAACTAACATTCAGAAT.ATAAAAATATTAGAA.TATGTAAAT.TT.TGCAAACATAGAG.GAGTATTAAATA.TAGTTA.AAT.AGTTTCGAATTAA.ACACTAAATAATTAAATGTTGACAAGAAAAAAAAACATA.AAAATTAATACGGATTCCGTGCGTTACAATAACTT.AGCAAT.ATTACTCT.CTAG.TAGAGATGAGAACTTGAGTACTTGAC.TAATAATTT.CAACGCAT.G.TTGTCTTCTTGC.GAAAT.AGTCCCACGCTATTCTAAAGGT.GGGCTAGTGGAAAGAGTGTAGAACCCA.CTTTTCAAAAGCACAT.CAACTACTA.TATAA.ATT.AATGAACCACCT.A.ACAAACAAACCCACACATTAAACTAAAGAAGAGAGAAC.TTTA.GAGGT.TAGAGAGATGAAGACGCA.ACAT.CAATGGTGGGAAGTTC.TTGATCCATT.CTTGACACAA.CA.CG.AAGCAC.A.
JJ=    33  MV=                TAT.CTGC.AAATCT.ACCAA.CGCAAAT.CCAGTCTAAGAAATGTAGG.AATTGGTACCTCATAAACATATACAACAAAGATTAACATTGATGAAGAAGA.GAGTCTGTATTCTT.ACAGGACCAAA.ATATACAGAAAAGAATCTGTGCTCTTCTTCTACATCCCCTTTT.CGGACAACCCAAACA.CAAGTTCCA.AA.AGAATGTAATTGC.TGTTGTTACATT.CAGAGT.ACC.TAAATAGATTGCA.ATGGAGACACTGCAAATACATAGAATTCAAAGCAGATGG.CTAAACATGGTTAACTATAAGCATAAGCAACACTT.GTCCAG.GCTTTTAT.CATT.CTGGCTGCAGCTACTATTATCTTATT.TGATGTACT.AGATTCGA.A.AAGACCTGTCAC.ACACA.CAAAGGCAAAAGTACCGGTCCG.ATTGCAAAATAGAATATCGATTAAGGA.GTAAACCGGAATAAGA.GTAACGGAA.TATAC.TTG.ACAGACCTCTCT.C.AGTAGAAGAATCACTGAGAAACTTTCACTTCTTCTTCG.TCTC.CGTAG.TTTCAGTTTCGATCTGTA.AAGT.TTCAAACTTGTGGTCG.AATTTTTAAA.TGGGAAGTGG.AA.GA.GATATT.T.
JJ=    34  MV=                GTG.AACC.TCTTCT.TAAAG.GTGAACT.TTGGACTTCAAAAGTGGAT.AAAGCCATATTAAAAATTGTAATAACGTGGCAGAAAAGCATTAGCTAAAGC.CAAAGAGGAAAACA.GAGTCCCCTGT.TTCTTTTGCTTCAGTTTTCGTAGATACTTTGCAACCTCCTTTG.CTCATAATGGGAAAC.AACCATAGT.TT.CTTAAGAGTAAGT.ATTGGACCGTTG.ACTACT.CAA.TGCGACTAAAACC.GGTCAAAAAACTTGTTAATGAAGTTAATAAATTGTCACA.TACTCTGCATTATAGATTCAGGCATAAAGTCAAAC.CAAAAG.ACAAAGAC.TTCT.ATGCATTTTTATGCTATTGTATAAAG.ACACTTGAT.GAAGATAC.A.ACCTTCCAAGAA.ATTTT.CCTATAACGTGATTAGATACTA.TCATCAAAAAGTCAAATCTATTCTTCA.AAGAATTTGCTTAATC.ATATAAGCC.TATAA.ATA.TGAAACCAAAGC.T.CCTTCTCCAAGTATCACCACCACAAGAACCAAACTAAA.GATG.TATGT.TACAAGGCGTTTATCGGA.ATAC.CAGAAAAAGCCATCGG.AGCTGAAACT.GCTTCCACCG.GA.AG.GTCCTT.T.
JJ=    35  MV=                ATC.AGAA.AAAAGT.ATATT.AGAAGCA.AGCTTCACATTAACAACAA.AACATCTCACCAAAGAAAAAAAAACGTTAACAACAAAACAAAAGAAAAACT.TATATATTGGCCTA.TTATTATAGGA.TCCCTGCAGGATGCTATATATTAAAGAGATTTAGAAAATCTAG.TAGCTTATATAAGCA.TCGCATGAG.AC.GGATAGAACGTAA.AGTCGTCACCTA.AGGTTA.ATA.TTGATTCTTGGAT.TAGCTTCGCATTTAATTCGTTAATATTTTTACGAAATTT.TGCAAAAGAAATGGCGTTGGCCGTTGGGACTATCA.GAGGCT.ACAAGAAA.AACT.TGTTTGAATTTGTGAAAACATGTGCT.ATTGCCGGT.ATATTAAA.G.ATTAAAAAAAAT.GGAAG.AGGTAGACAGAGCATTTATGGA.GAGTGG.TGAATTGCATTTAACGACGC.GGACTTTGATGCCACA.GTATCAGCC.CATAT.ATA.CCCAGTCTCTTA.T.GTTCATACAACTTATAACTCAAACAAATACAATTCGTC.GATA.TGTGT.GATCCCACTAGAGACGAT.GGCT.CCAGCCGAAGCAGAGT.GGTGAGTACT..ATGCAAAAG.AG.GG.CGTATT.T.
JJ=    36  MV=                TTA.TACC.TCTTAC.AAGAC.ATTTTCA.AAACACTAGTACACATATT.CTCCATTTCATTTGCGTCTAGTATGCTCTCGATTTATGCCAACTTTTCTTC.CCCAACTTTTGATG.TGTTCCTCCTA.TATCCGAGAATGATGTATTGCTCGCAGTGTAAGAGAACTTGTT.CAAAACTTCTCCGAG.ACTGCAATC.GT.TGTTTAACACAGA.AGCTACTACATT.TGTTTG.GGT.CATTGCTTCGGCG.ACTAACATGAGCTTCAAGACAGTTCATATTTAAAGTGAT.TCGAAACAGTTGACTTTAGCATCATTGTATTAATG.GTCAAT.GTTTTTTT.TTGA.CCAAAATAGTCAATTCCCCAAAGGTC.TGATTATGA.CAAATACC.G.AACCGGGATAGG.ATAAT.TATAATTAAATACAGAACCGAC.TCAACTGGAATAATTTTGATCCGGTTA.AAGGAAAACCAATCTC.CTTTTGATA.TTTCG.ACA.CTCTCTCTTTCC.T.CTCTCCTTGTCTCTGTACCGCGTCGAAATATGAGAAAC.GAAT.GATTT.GATCATCAATCAACGAGA.AACA.CACACGGAGAAAGAGA.ATCTCAAATT.AGCTCCAGCT.CC.TG.ATCGAT.A.
JJ=    37  MV=                AAG.CAAT.CAGTCT.AGTTG.GACTAAT.ACCGGTAAGCATAACAAAT.AAAGAGGATATAGTGAAATGTGAAGGTTAAGAAGAATATGTAAAGATGTAA.ACATACAGCTGGTT.TCGAAATCATT.AGTCGAATTCAATGAGCTCTAACCAAGCTGCATGAGAGACACA.TGTTCATGTGCATGC.CTCTATATT.TA.TTAGTATTTAACT.AGTCAGTTTTCA.TGTTTC.TCT.TTTTGATATTTTT.CAACTAATTTTCATGTTAAATGTACCAATGTTATATTGG.AAATTATGCAACAGCCAACATGCGATACACATGCA.TTTGTT.AAATCAGT.TTAC.TTATTTTCGAGTTCGGTACATTCGAT.GTTATACAA.CTATTGGC.A.CCAATTAATTGT.GTTTG.TAAATCAATAAGAAGTACGTTG.GGTGTGAAAAAATAAATTAATGGAAAT.ATAGGCCTATATATAC.TAAC.ACTA.GATAG.TCA.CTAGACAACAGA.C.ACAAAAGCATATAAGCAAAAAATACAAAACAAATTATG.GCTT.CTTCA.TCACTCATCAGTGTAGCC.CTAA.CCCTAATCTTGATCTT.CCACCTCATG.CCGGAAACAA.CC.GT.CGCTCG.T.
JJ=    38  MV=                AAT.ATAT.AGTCAA.ACCAA.AAGACAA.ATGAAATTTGAAACAATTT.TAATTAC.AAAAAGGAGAAAAAGAAGAGAATCTTTTTATTTCACAATATTA.ATAGTAATAGAGAC.GATTTTGGTAG.TTTACAAATAAAATCTTATCAAATGTATTTTGGTTTATATGTT.AGCTTTTATTTTATT.AGTCACAAT.GA.TTTTTATATAGAA.AATGATCTATAT.ATTTTA.ACG.GATATATTATTAT.GCAACTTAAACACTCTACACAGGTTTAAACACTTGTGGA.ATATGAGTCATGACCTTTACATTTTGTTTTGCATA.TGGCCA.AATGGAAA.AATA.TTTCTCACAACTTACACAACTCAACA.CATGCTTGA.GTACTTGT.G.GAACATATACAT.TAGTC.ATGATTTCACTTTATTTTGCAT.GATTGCCAAATGGATGAGTTTTTCTTA.TCAAGGATAGATCAAT.ATATATATA.TATAT.ATA.TATATATATAGA.G.TTTTCTCATCGTAAAGTACCTAGAAAACCAAAATCTCA.AATT.TATAA.ATTTTAAAACCAATTGAA.GCAA.AAAGAAATCATCAAAG.CTTCAAAACA.TGAAATTTGT.GA.AA.CTAATG.G.
JJ=    39  MV=                TAC.TGTT.GTTGCT.TTCGC.TCCACGA.TATGATTGCATCCGTTGAA.GCATCATCAACAACCTCATACACTCTCATGTAGAAATTGTAACCCATCCCT.AAAACCTCACAAAC.TTCACAAATTA.GAATCTTAGAATAATTAGGGTTTCGAGATTTTAGCATAGAGAG.GAAGAGCAAGAGCAT.TATTTATAG.AC.GAGCTATCAATTC.AAAGGACGGTCA.AGATAT.CAG.CAAAATTTCAGCG.GTCAGGATTAAAAGTTACAAAGTTTCCTTTTTTCTATTT.TGTTTCCTTTTTTCTAATACGCATATATTATGTAT.ATAAAT.AAGATAGC.TTTC.ACCTAACAAGCATCCGAGGTTCTATG.GTGTAGTGG.TTAGCACT.C.TGGACTTTGAAT.CCAGC.GACCTGGGTTCGACTCCCGGTA.GGACCTCTTTTTGTTTCTTACATTTTT.TTAGTTATTACTTTTC.AAAATTAAC.CCTAT.TAT.ATCACTCCCACT.T.CTCTTCTTCTTCTGTCGCCGAAAACGCAGCTTAAGCTA.AAAC.CCCTC.AGAGAGAACAATGAGCAA.AATC.GAGAGCTTTGATGATT.TCGTCAAAGT.ACATGGAATA.CT.TT.TGGCGG.C.
JJ=    40  MV=                TGC.GGTT.TTGAGT.TAATC.AGAAACA.GAGTAATCAATGTAATGTT.GCAGGCTAGATCTTTCATCTTTGGAAATTTATTTTTTTCTCATGCAATTTC.TTTAGCTTGACCAT.GAGTGACTAAA.AGATCAATCAGTAGCAATGATTTGATTTGGCTAAGAGACATTT.GTCCACTTGGCATCT.TGATTTGGA.TG.GTTACAACTTGCA.AGACCCAATTGG.ATACTT.GCT.ATGACAACTCCAA.CTCAAGAGTGTCGTGTAACTAAGAACCTTGACTAATTTG.TAATTTCAATCCCAAGTCATGTTACTATATGTTTT.TTTGTT.TGTATTAT.TTTC.TCTCCTACAATTAAGCTCTTTGACGT.ACGTAATCT.CCGGAACC.A.ACTCCTATATCC.ACCAT.TTACTCCACGTTGTCTCCAATT.ATTGGACGTTGAAACTTGACACAACGT.AAACGTATCTATGTGG.TTGATTGTA.TGTAC.ATA.TGTACAAACGTA.C.ACCTTTCTCCTCTTTCACTTCATCACTTGGCTTGTGAA.TTCA.TTAAT.TCCTGCGAAATGGAACCT.CGAA.TCAATGACCTTCAGGT.GGAATCTCGG.GTTCATGAGT.TG.CT.CGATTT.T.
JJ=    41  MV=                CTC.TACA.ATCAAA.TCAAT.TTGTACC.GAGTAGATAATTATTCATT.TAACTACTTAGCCACAATTGGATTGCCAAAACAATTACAATTTACTTTTGA.GTCTTGAAATTGGT.GTTTCATAGTC.TTAACAAACCTAGATTTTATCTTTTTCTGCTATCTCCGTAAAA.CATGATGTGCGGCGA.AGGTAAGTT.TT.TATTCCGACATTG.TGTTTTTTCTCC.TTAACT.AGT.AGTTTTACAGAAT.TGGTAAATTAGCAGAAATTCAATAAAAATTGAATTTCTG.CTAATTTACCAATTTTATAATTAAGTGGATTAATA.ATTCAG.TAGTTACT.TATA.AATTATAAGTTATAATTAAGTGGGCT.TAATAAGAT.ATCTTGAT.T.ACCCAATCTTTT.CCGGA.CAAAGATTTTCTCATTTAGTTC.ACCACTAAGAAACAGACACGTGTTATA.TTTGAACT.TCACTAT.TGGCAAAGT.CATCC.AAA.CAAAATCTGTGG.C.CCGTTGCATTTCACTTCAATCAGAGCAGAGCAACTTGC.TTTC.AGATT.TTTTTCGAGCCATGGAAG.CTAC.TGCTGTAAATCCCTCC.ATTGTCACTG.CCTCGAGAAC.AG.TT.CAACCT.T.
JJ=    42  MV=                ACG.TCCT.GTTTCT.TGAAT.TTAAGAT.GTGGAATGGATCTCTGTGG.CCAAAAAAATCCTCCTCTGAACAAACAATGGTCAGAATGGGGTCAGGTTTC.AAGTTATTAAACAA.CAAGTTTATAT.CACAATTTATTCAAGAGCAGATCACATGACAAATGCTGCTATA.TACATTAATTAAGTG.GCCTAGCTA.AC.ATGGTCCCATCTA.TTGATCAAAGTT.CTGCAG.ACA.GACTGTGACAGGG.TTAGTTAGGATGGATTCAGTCACTACAGAGAAACTTCAT.CTATATATGCATGTCCTTGTACATGTGATCTTGTT.CTCTTG.GTCCTATG.TGAA.TACAACTTGTAATGGTTTTGCTTAAA.ATGTGAGAA.CATAACCA.T.GTGAGGAAAATT.TTGTT.CATGTATGCCCCACACTTTTAG.ACACCATTGTTTTCAATTGATAAGTCA.AGTTTGAAGTTTCAAC.TCACTCACA.GATCT.ATA.TATACAGAAGAA.A.CGAAGTCTTTTAACATCATCAACTTACAAGCAATCTAG.AATC.TCTCT.CATTTGTATCCATACATC.TTCA.CAAGCTTCAAGAATCA.AACTTCAAGA.CAAGAAAATG.GC.TT.TGGTGA.G.
JJ=    43  MV=                AAG.TATT.AGAATT.TAGAG.TGTAAAT.AACTGAAACTAAAATAAAT.T.TCTCTGTAGATGAACTAAACTTGTGGACGTTAGCTTTGTTTGCTCAATG.AACTTGAATTAAAC.GAAACTCTTAA.AGCTTATCACGCGGGAAAGGAGACGAGGTCGTTAAAAAAAGCG.GTTGACTGTTAGACA.TAACCGTCA.AA.ACATACTAAAAGT.TGACGACATCAA.ACCTGA.AGA.A.AGAACGCCTGA.AATTTATCTTTAGTTACATCTGAAATTTCGATCTCACTT.TCGTAATGTTGACATTTCTCTTGACAATGACAGAG.ACCATC.ACTTTGAG.ATTC.TTTGGTCGGCTCTCAATATTGAAAGT.CAGAGGCTT.ATCCATTA.T.TATCTGATTATG.CTTCT.GCGGTAAGGCTTTTAAGGAACA.CGGTTTCGTGATTAGATACGTGTTTGT.CTTATAATTGAAACCT.TTTCCTCTT.ATCCC.TAT.ATATACTATATA.C.TTGGCTCATCAAATACTCTGTTAGATCAAATCTTAATT.TATC.GCAAA.AAGTATTCTGTTCTTTTT.TATA.TGGACCGGAGTCACAA.TGACATTAAA.GATTCCGATC.CA.AG.AGATGG.T.
JJ=    44  MV=                GAA.ATAT.GATCCT.GTCTC.TTTTTTT.AATAGAATGTCTGCTCCTT.TTTTCTCAAAGACCGGATTACCGGATTAGAGAATTCTCATATAGTATATGT.GGGTTTGTATCCGA.GTGGTGACACA.ACGCCGATTCTAACACAAATCATTCGGATACATCATACATGTT.TTGGTCGAATATAAC.ACAAACCAT.TA.GGACACAACAATA.GTTTAAACACAA.GTCATT.AGC.CATGATGTAATAT.AATTTAGGCAAAACTTTTCAATAAGTGTCAGTTTCATTC.TTATAATTATAATCCGGTATATGTATATTCAAGTA.TTGATC.TCTTCATA.CATA.GCTTAAATCAATTAATAAATGCGGCT.ACAAGCCAA.TCATTTAA.C.CATTTAGAAGTT.AAATT.AAATGGAGTAAAATAATCAAAT.AATCATCTTGAGAAATAATTTTTTCAA.AAACAAAATTCCAAAT.TGCGTAAAG.CTCTT.CTC.TATATAAACCCT.T.TCCCCTCA.ATCCATCTATCATCATTACATCTTTTCTT.GCCC.TAAAA.GTAAGTATAAATACACTA.AAAA.GCTCCCAATAAGATGT.GTAATAACAA.TAACACAAGT.TG.TG.TCAACA.T.
JJ=    45  MV=                CTC.AAGC.TGATTT.GACAT.CTTATCA.AGAGTAATATAATTTCCTT.AAACAGGAACTAAAAGTGTCCAATTTGTTTCTCTTAAACCTTGTTGGTATT.CCAAATCTATTTTG.AACATTCACGG.ATCAATCATCATCTCGTTCACAAATCACAGATTAATTATAAGA.GAGACAAAAATAATG.AGACCAAAA.GG.ACGATCCAATCGA.AGTCCCAGTCTG.CGTTAC.TCT.CGGACACATATAG.ATAAGATATGTCCACATATCATAAAGTAATTTTGCTTTA.GCAAACCTTCATTATTATATAATACTAATCCAAGT.GTAAAA.GTGTACAG.ATAT.AGAAAGTAAGCGGGGTCCGCACTCAA.TGCCATGAT.CATGATGA.C.ATCATCTGATCT.CATAA.AACAGTACAACACAAAACCCCA.AAACAACTTCTTGTGACTCTCTACGTT.TCCTTCGTCTTCTTCT.TCTTCTCTC.TTCCC.TAT.ATATAAAACCCT.T.CATGTTGTTTAGATCAGGTTAAGATCATTTTGAGTCTC.TCCA.AACCC.TAATATCAAATTCTCATC.TCAT.AACTAACAAAAGCATC.CCAAAATTTC.TAGTAAATGG.CG.GA.GGAATT.C.
JJ=    46  MV=                GAT.GACC.TTCTTC.GAAGT.AGACAAC.TCGTAATGAATGTATATTA.TTTTTATCAACCGACATCTCCGTTAAGAAAATAGATAACAATTTGAAGAGA.AGAGTCGTTGTTGA.CAATGATCCGT.TCATTAATATAAAGCATTGTCACAATCTCTATATGTCCCATAA.CCTTCCCCTATCCCC.ATGAATGAC.CA.CCCCCATCTCTTC.CTTATCCATCAT.CTCCCA.CAC.CTCATCACTCTCA.AAGACAACGACATTTTTCACCCATAAATATATTTACATA.ACAAAATTTATTCGAAACAACATTAATCAACAACC.AAACAT.TACATTCA.CACA.AAGTAACAAAAAAGGTTCAAGGGAAA.TGGACCACC.AGAGAGAC.T.TATCTGATCTCA.ATAGT.TTAGTGGGCTTATGTTTTAATG.TAGTATGGGCTTTTTTAACGAAGCCCA.TTTTGTCAAAAGCCTT.GTAGTGTTC.TTCAT.CAG.TAAACGTAACAA.A.TCATTCCTCTGAGAAACCCTAAGAAAAACCCTGCCTGA.AAAT.CTCTG.TTTTTTTTGACGATTCTT.TCTT.TGTGATCGGAAAAAAT.GGTGGCTGGT.CTAAGAGATT.TC.AC.GCTCAG.A.
JJ=    47  MV=                ACC.GATG.AAGACA.AAAAT.CATCTCA.TGAGCCGAATTGATATGGA.CACTAGTACAGCAGCTTCCTTAGATTCCATCCAGACATAACTTTTGATTTC.GATATAGGTCATCG.CTATTGTACCA.ACTACTACGTATAAAAGAAATACTGCATCCTCATAATAAATCA.TAAAACTTTATAATA.AACTAAACA.AA.AATAGAATTCATT.TTTCTGTTTATT.TATTGT.AAT.ATTCTTATGTGAA.ACTATTAATAAATTGAACAAAATACTTAAAGGAATTAGA.TTATATACGATATGTGAATACTGGTCATATTACTA.CGAAGG.TAGTTTTC.TTGA.GAGTCTTTAACGTTGAATTCTCGTGA.CCTGGCAAA.TACATGAA.A.GTAACAATAAAA.CTTTT.ATATTTATTTTTATTAAATGAA.GCAAAAAAGAAAAAGAAAAAAAAAAGG.TTTTCTTTCGACGTGT.GGTATTCTG.TATCC.ATC.TATATAACAGAG.A.GGACATCAATGGCTTTCTTTGAACTTGTAAACCTTACT.CTCG.AAGAG.TCCTCTGTTACTCATTTT.TACA.TTGTAAAAAAAAACTT.CTTTTCTTCT.CTACGTGAAT.AA.GA.ATCTGA.A.
JJ=    48  MV=                GAG.TCGA.CCAAAA.CGACA.AGTGTTC.ACTTTATACGTCTCTTTCA.ATCCAATTAATTATCGGTTTACTAGCTGTTCATGGACTAATTATTAGTATG.ATAGATTAATCCCA.CACAATTAAGC.ATAAAAATCAGGTGGCTTAATAAATAGTATAATCTATTGTCCA.AGCACAACACATGTG.GGACTAAAA.GT.CAAATAAACAATT.AAACTAATCCGC.GTAAAA.GAC.GAAGACAAACCTA.AAAAATAAGGAAAATTGTAAACCTAACATAAGTACACTT.CACCATCAAATTTTCTAAACCGGGACAAAGTCGGC.CGTATA.AGTCTACA.TAAG.ACATAAATGTCTTCTCCGGTTTAAGT.CAAAACTGT.GTGATAAT.G.ACATAAGCCTTC.TCCGG.TTTAGCTCATCACCGTTGACAA.TTTCAATCTTTGTTCCTCTTTTATCCT.CACTTTCTCAGAAGCT.TCAGACACA.ACAGA.ACA.TATAAGACCTAG.A.GTCTCTCTGTTTCGCTTTTCATAAATCTTGAAGAATAA.ATGG.AAAAA.GCTTCAAACAGCAACAAG.TCCA.CGAAATTCTCGAAAAT.GCTTCAAAGA.GCGATGTCAA.TT.GG.TCACAG.T.
JJ=    49  MV=                GCG.GCAT.TCTTTA.TGTTT.TCTAAGA.TAAGAAAATTAGGTATCTT.TATTTAATTTTAAAACAGGTAAGTTTGGTAGAAAACTTCAATTTAAAAGAT.TGAATATATTACTA.AAAATGGGTAA.TCGCATTTATTAATCAGGTATTCACTTTTCAATCTCTGAGATG.TTGATGAACTATATA.ACATACAAG.GA.TTAATTATATGTA.TTGACAATGAAT.TATTTT.TCT.CTTGCGAGAAAAC.GTATAATTCTTGGTCTCTTCCGAAGAAGGTACACATCAT.AAATATCGATGAAGAGACAAACCAAATTTAACGGT.TTGCAA.GTTCACCA.CCTT.GTTCCTGTCCTTGTTGTTCATGTTTT.TGAGAGATG.CCACGTGT.C.AAATGGGCCTAT.ATTCA.ACAATAATATTGACGGCCCAAC.AGTCTCGTGGGCCCATAAAGGTAAGTT.GGTGCTGACTGTATCT.GTACGTATG.TCTGT.ATA.TAAATATGCTAA.T.ATGTGACTGAACCATGAGAGAAAAAAAGCTTAAATTCT.TTAG.CATCT.TGCTTTAATAACCTCGAG.GAAG.CAAAACGACATAGTTT.TTGATAGAGA.CATAGAACAA.CA.AT.ATTCTC.T.
JJ=    50  MV=                TTC.TTAC.GGATCG.GGTCG.GGTCAAC.GCTTAATGGATCGGGTTCG.ATATGATCGGTGTATATCCAGGTTCCTCCGACTTGTTTTTGTCTCTCGAAG.ACGACCACCGAGTG.ACCTTCCCGTC.GAAGCTCTCGCGCCGCTACTAATCCGGCGGCTCCGGCGCCGAT.AACTGCCACGTGGTG.TGATCTGAT.TG.GTGATAAGGAAGG.CGCCATTGGTTT.TTTTAA.CGA.GATTCGTTAACGA.TGGTGAATATACTACGGCCTTTTTATAAATATGTGGCCC.AAAAACTCATGATCCACACACACCACGACACAATG.TTAAAA.AAACAAAA.ACAA.ATTCCTGAGAAATTATCTAAACGCTG.CGTTTTATC.TAGAGGGT.A.AGTGGAAGTCCC.AAAAC.AGTTTTATGGCCCGCTTCAAAA.TTCAATCGTTAGTAAACCGGTTTGGTA.ATCAGTTCTAAACCAG.AATCCCACC.GGTTT.GCA.TATCTCTCTCTC.C.GTGTAGGGTTTGCGATTTGCAGAGAGGAGTGAGAGTAA.GAGT.GAGAT.TGAGAATCAGCTGAAGCC.AAAA.CGAGAAGATGAGGATC.TCAATTTCGA.GTGTAGTTTC.AT.CGACGACGA.G.
JJ=    51  MV=                TAG.ATAA.GAATCT.TTTAT.TGCATAA.AATCGTACGAAAAGATAAG.ATTTTTCGTCTGAAAAACGACAAGATTTATTTTCACTATTGAAGGAATTGA.CAATGTATATAGAA.AAAATCTACTC.ACTGATTAGTGATTTGATGAATAGTTTACTTCCACGAGATTTG.CATGTTTTGTGGATA.AAGCTTCTT.GC.ACCATGTAACATA.CATTAGCCAATA.GTATAG.GGT.AGATATTTATCTT.TTGACATAATTTTCTTCAAATTTGTTATTTTTATTCAAA.AATTCAAATAGTTACTCTCTGCTTTTCACAATTAA.TGAGTG.TATATACT.AAAG.ACATTTAAGCGGCAATGGAATATTTG.TTCAAATTG.GTTCGGTC.G.ATTCAGTTTCTA.AACCC.AACCGGTTTATTCACCCGGTTA.TTTCGAGTCAATTTATGTGGTTTTGTG.GTCTCTGGGCCTCACG.GGGCCGCCT.CTCCG.TCT.TCATCAACATTC.T.CAAACTCTTTTACAAATCTAGGCTCGACGAGGGTTTAA.GCAA.TCACC.GGAGCTCTTAGTCTCTTA.CGCT.GTGAGCTAAGAACCGA.CCTTTTGCTT.AGTTTCTTTC.AA.GT.CTCCAA.T.
JJ=    52  MV=                CAA.ATAG.CCTGTT.GGACG.TCCTCGC.GTCCCAGACTGAAGAAGTG.ATGAGTAGGGCTGGGAAAAAAACCCGAAACCAACAACCCGAATCGAAATTG.GCCCGAAAAGTTGG.ATCTAAAACCG.AATCTGAATTCGAAGATTTATTCTATTAGGTCTTAAATTCTTC.TATCCGAAAAATCAA.ACCCGAACC.CA.AAACTAAAAATAC.CCGAATATTTTA.ATTGAA.AAT.CTAAATTTTACCT.AAAACCTGAAATTTTACTCAAAAATCCGGATATTTACCC.GAAGTTCCAAAATAGGGCCCAAAAATCTATACCCA.AACTAA.TCCGAACC.CGAT.TAGATGCGAACCGAAATCGAACCGAT.ATTTTAGAT.TTATCCAC.C.TGGGTTCTAAAC.TTTTC.TACCCGAAAAATCTGTAACCGA.TCGGGTTTTAACCGAACCCGACCCGCT.TACCCGAATGCCCATC.CCACTGACG.AGTGT.ATA.TCACAGAGATTA.C.CACTGGACTTGCCCTTCTTCTGAGAGAAATGTCTGACG.GCGA.CTCGA.CGACGACTTCGGCTATGG.AGAT.CTCCGGCGACAAGATT.GATTTGAAGG.ACGGTGAAGC.AA.CA.ACACCA.C.
JJ=    53  MV=                CAA.ATTT.TTTGAT.CTCTT.TTTGTAA.AGCCTAAATCAGGAACAAT.GTATATCCATTTAATCTCTAATGAAATGACGCTACAAAAAAAAAAAAAATT.AGTTCACTGCTCAA.TCAATCGCGCT.TAGACTTTAGTGGAATATTACAACCCATTGAGTACGCTAGACT.TGGAGACTGGAGACT.GGAGTGAAG.AC.AAAAAGAACAGAA.TGACATCAACAT.CTAGCT.GAC.GATTAAACGCCAA.ATTTGGAGCCTAGAGGACCAAATTACACGTTAACAATAA.TATCTAGAGGAAAATGTTACAACCCCTTTAGTACG.CGGGAC.ATGGAGAC.TTGA.GACTTGGAGTCAGTCGTCTCGAGAGA.CAGAAATAT.CAAACACA.A.ACAGGTTGGAGT.CCCTA.CTTAATAATGTGAATGTATGTA.TGATATCTTAGACTTTAACAACAGCCA.CTAGACACTTATCTAC.AGCAAAGAG.AATGG.TTA.TAAAAGGACCAA.C.CAAATTCATGTAATTGAGTAACACTTTTCTTGTTGTGA.GAGT.AAGAG.GGAGGTTAAAATGAGCAT.AATG.AGGAATTTCTTGAGTA.TGATAATTAT.GCTTTGCGTA.TG.TC.TCAATT.G.
JJ=    54  MV=                GTG.TAAC.TCTTAA.CGATC.ATGTCCT.TGCCAGTTTTTGTATATGT.CCAATGAGGAGGCTTAAGACTTGTTTAGTAATGTTGTATATGGTTGCTCCT.GACTTGTTAATATT.GTTTGTAATCT.TCAAGGATGTTGTTGCAAGTAAAGAGAAATCACCAGTCTACAA.GTTCTTTAGGAAGAT.AAATGAAAC.GT.AGCCACCGTTAGT.TTTATATTCTTA.AGCTTA.CAT.TGCAAAATTGTTG.TATCTTGGCTTTGTACTTACTAATGGTATATTTGGATTC.TTTAGTATAATGGGAAGGTTCTGAGTCAAAATTTT.AGTTAT.GAGCTGTC.TAAT.TTGATTAAGAATTAGTCTAGTGATGT.TTTATCTTC.GGCTTTGA.G.TGTGAAACGAAG.CAAAA.TGGGAGCTGATTAGAGTGTACA.ATTGTGATATCCGGTTTAGTCAAACCG.GATTTAATACATTTTA.ATTTGATTA.TCTCG.GTT.TATTTAGTCAGG.C.GCGCATCTTTCTTCTTCTTGTGGTTCGATATTCTTATC.GTTA.TGTCT.TCCGTCGCTTTGCCGGCG.ATGA.GCTGCCGGAGCTCAGG.TGAACAAGTG.AAGGAGATTC.GC.GT.TTGTAC.G.
JJ=    55  MV=                AAT.CACA.TGATCA.ACGGG.TTTTTTT.TTTGTTAATTGTTAGCCAT.CTAAAGATATAGTGCATATAAACAAAACAAAATAATAAGAATAAAAGAAAG.TGACACAATGTCAA.TCGCATCAGTA.CCAGTCAAATGGATCATCCTTATCCTCAGACCCAAAAGATTTA.CTTACATTAGGGAGT.AGTATTCGG.AT.ACATGTACACGCA.TATAACTTCCAA.ATGTTG.AAA.GATGTATAAAAAC.ATGTTAGACATTTACCAGTGACTTAAAAAAATATAAGTG.ATTTATGGTAGTATATATCACACTATATTATGAGT.CATGAC.ACTCAAAT.TCAA.AATCCGTTTAGTACAAAAGGTTACAA.GTCTAGAAT.CGATTTTT.G.TAATTTTTTTAG.TATAT.ATGACATTGGTTTGACTGTGTT.ACAAAGTCAAAGTAAAATCCCAAAAAA.AGAAAGAGGAATATTT.TGGTTCTGA.GAAAA.GAC.ATAAAAAAAACA.A.TAGAGAAACCTTGTAAAATCCCGCCAAAATTTTCACAG.AACC.CCTAA.AAAAGTTTGAGTGTTGCC.GCCA.TCCATAGATTTATTCC.ACCATCTTCA.TCTCTGGAAA.TC.CT.TCGCCG.C.
JJ=    56  MV=                CGC.GACC.TTCCTA.AGAGT.TAATGTA.TCAAATTCTTTGCCAAGAT.TGTATTTACCGGAGTTTAAACTTCGCAAAATGCGGAAGCATTTTTGAGTTT.GAAAGGATTTTGTA.TGATGCCAACA.TATATTATGGTATAGATTATGCTAAAAAAGATAGATTTCTGTT.ACTTTGGCAAATAAT.GACAATGAT.TG.TGAGTTGAGGAAT.CAAAGTCTCAGT.AATACG.ACA.CCGTTTGAGTCAA.AACGTTTCTGTCCAATTCCAGTCTGGTCCCGGGATTAAT.AAAATAGACAGGCCTTCCCAGGCCCATTTAGTCAC.ATGGAT.GAGTCAGA.GACT.AAAATATCTAAAAGTGATCTGATGTG.ATAAGGGTG.CACCATAT.C.GTTCGTTGTGAT.TCACG.AGATGTAATCTAAAGCCGTACG.ATTTAAATATCAATAAATGAACGGTGC.AGATCTCGCACATTGA.CTTTGTAGT.GGAAA.CAA.AATAAAACGTGG.A.CTGATCTCTCTTCATTGGTACTCTCAACTCTGTGACAG.CAAG.TTTCA.GTGTTTTGTCTTTTAAAA.AAAC.TCTTAAAGCTTCTTCT.TCTCTCATCT.CATCTCTCTG.AA.AA.AATGCC.G.
JJ=    57  MV=                AGC.ATCT.AAGAAA.AAAGG.AACAATT.ATTTATACCATGGACTTGA.AATCTTGATTATCATCAATTATTTTTCCGTCTAAATAAATCAAACACATTC.TATATCGTATGTGT.GACCACTAAAT.CACGAGTAAACATATATAGAATTTACCAACATTTGAACTAGTA.TTTTACAAATTAACT.TCAAATTAT.CT.TTTTTTTAAATCT.TTATAACTCTTC.AATTCA.AAC.CATCAAAAATGTT.ACTACTTGCGAGTTAAGGACTCTAGACCATTCTTTTCCA.CTCTTCATTACATGTACTTTATATTAAGCAAGAAA.ATAACC.CTAATTAC.TACT.TTGCTTAAAATTTCATAAGTCTTGAA.GTGGATCAC.GTCACCTT.T.ATTTCTTTTATT.ATAAT.TAGTTTCGTATGCTAATGAGTA.ACGACGTAAACACGATTTTAAAAGTAA.CTTTTGAATAATCACA.CGGACACGG.CACAT.CTA.TATAAATAGCGA.G.AGACTTGAGTCCACTTCTCATCTCATTTCCAATCTCTT.AACA.CAAAA.TCTCAAACACGATCCCAA.AATC.ACACAGAGACAATGGC.ACAACAGTAC.AAGTTCGTTT.TC.AC.TGCCGA.A.
JJ=    58  MV=                CAA.GATG.CCACTT.CGGTT.CGGATTA.ATTGCCTGGAAATCAAAAC.TAATAAAATTTAGATTGGTCGGTCTTATAGTTTTCAATATCCAACGAAACT.TTATTAAAAATAAA.ATAAAATCAAT.AATACATTTATTTATGTTGAATCTCGTCAAATTTCTTAACTCT.ACGGACAGAAAAAAC.GTTAAAACG.AT.TGAGACAAGTTTC.TGTATATGCTTC.TACATC.ATT.TTTAATTAATATA.ATTTTAAGCTAATCTCTTAATTCTTTGAAATACGCTAAA.ATTCATATATTATTTTGGTAAACCCTTACTCTAGT.AATAAG.ACACAATA.ATTA.AAACTCTGGCGACACCAAGACACAAG.ATATATAAT.GTAAGACT.T.AGGACATAAGCT.TTTTG.CATCTCACAAGACGCAAACGCG.GTTTCTTGGAATCACACACCAAGTGTT.CCTAATACGCGCAGTCATTTCCATTC.CACCT.ATA.TAAATATATCTC.A.TACACATACAACCAAAATATTATATTGAAAGCAAAAAG.ATCT.TAAGA.CAAAACGTAAATTCTCGA.TCGA.CAAGATAATTAAGAGA.ATGTTTGATT.GGATACATGG.AA.AC.TCTCGA.T.
JJ=    59  MV=                TAC.TTTT.ATGATG.ACGGG.TAGATAT.TTGTGAAGAGAGAGTAGTA.AAAGATGACAGTTGTTTTTACTTTTTAGTTGGATTTTGTCAAAGATAAATG.AATGCCGACCATCT.AAATCAATGGT.AACGGACCAATCGACGTGTCCACGCAAGGACAACCAAGAATTT.TGATTTAACGCTGGA.CTGGGTCAT.AA.CAAAAATACATGT.CACCATCGTATT.AAAGTG.AAA.GGTGACGAGTAAT.AAATCTTTTTTTTTTGGGGAAAGGACGAGTAACAATCAA.GAACGTAAAAGCAATGAAAAAAAAGAAGTAATCAA.GTAGTA.AAATGACC.TTAA.TCTTAATGGTCCTCCAAGTTACACAT.GCACTTACC.AAAGTACT.T.AAACAAATAGTA.AATAA.CTTTTGAGACAGCACCGACGAA.GTGACATTGGCCGACTAATATACTCAC.GTGTTAGATATTTTCA.TACCAACCG.CGGCA.TCA.TATAGATTTTAG.A.CCTTTTAGTCTCCAAAGCATAATAGAGATACAAAGAAA.CAAG.AAAAC.GAAAGGAAAAAATACAGA.AATG.GGTGGTTTGAAGTTTC.ATGTACTTAT.GTATCCATGG.TT.CG.CAACA..G.
JJ=    60  MV=                GCC.AACA.TGTACA.ACTCC.ACTTAGA.ATCTTCCAAAGAAAAACAT.TAATTTTTGGTTTTAGTCTTGAGCTTCCAAACTTAATGTTTTAACTCGTTG.GTTGAAAGTTGCAC.ATTTGCTTAAT.CATCCTTATCAATTAGCCTTTCTCGTCCGTCAATTGACTTAGT.TCTAACCATTCGTTT.GATCGATAA.TC.AAACAAACATTTG.AATCTTCTTCAA.CCAATT.AAA.TTAGACTACGAGT.AACTAAATGCCAATACACGAGAAAAGTAAGAGGAGAATT.TGTGTTCGTTAATATGTTATCCATACTCATTATCT.TACTTT.GGCGGCCC.ATCT.ATTCTCTTCCCTCTTTCTGAGTAGTT.TAGTGAAAC.AGAAGCTG.A.CAAGAAAAAATA.GAAAA.TGCCAGGAAACACACAGTTAGC.AGTAGGAAGACTCTTTGTTCTAGGATG.ACTCTTATAGGTCAAC.TCCTGTAGT.GGTAG.TGC.CTATAAATATCC.T.TGAGTTCTTTATTTCTATCACTCATTGAGAATCAAAAA.TCAA.AATGT.CTTCTCATACTGCAACTA.AGTA.CGATGTTTTCCTAAGT.TTCAGAGGGC.ATGACACTCG.CCAGA.ACTTCA.T.
JJ=    61  MV=                CAG.ATGC.AACAGA.GGTGG.GAAAGAC.TAAGTTGTAACAAACTGTG.GGTGGCTGTTATTATATAGTCATCTTTCTCATAAATACAGAGAAAGCAATT.CAATAACTTCAATG.GCAACAAGGTT.TACATCTATACATATGAACACTTCACTAATTTTTCCCTTTCAA.AATTTTCTATATTAA.AAAAATAAA.TA.ATAAAATTGATTT.GGTAGAAATACA.ATGATA.TGG.ACTAAAATGATAT.GGAATTCATTAAAAGTAGAAAAAGTAGACATACTTATTA.GCCCTATTGTAAAATCTACCAAATTGATTTAAATC.AATGGT.ATTATATG.TTAA.TTCATAATATTAACATATATTA.TCT.CAGGAATTG.TTGACCAA.A.CACTAATTGATT.AATTT.ACCATAAAACTCTTTCCCCAAA.TATTTTGGTCAATGGTCTTGAATTAAT.TGAAAAATGTTTTGTT.CCTCCTCCA.CTCTT.ATA.TATTAAAGGTTT.A.TCTTCGATGCTTCAAAATCAATAAACTCTCTCGTCTCT.CTCT.ATTGT.TGATTAAAATGGAAGTGA.TATG.GATGTTCTTAATCTGT.TGCATCTTTG.GTATCATAAT.TA.TA.AGTCAT.A.
JJ=    62  MV=                GCA.ATAT.TCTTGT.CTTTA.TTTTACA.TGTCTGCATCCAACTTTTT.TATATGTCACACACTTGGAATTAAATTTGACGAAGATGTTTTGTAACTTGT.ATGGATTCCTAAAC.ACCATTCCTTT.AAAATGGATGGTGGATAGGAAACGTTTAACCAAAAAACTAATG.AATTTGATGGATAAG.ATTGTTCTT.TA.AACATCAATTTCA.TTTTGTAAAACA.ATGTCC.TAT.GTCGGCTAGAAAA.TATATTAGTCAAAAACGAATTTTGGTTTCGCCATGTGTACATGTAGAGGTCAAGTACGTGAATATAATAACAACC.TCTAGC.TCTTAGCT.CTAC.TGCTCTAGGCTTGTTTCGTAAAACCT.TGGAAGCTT.GAAGGCTA.A.AAGCGTAAAAGA.AAAGT.CATGTTTTCAATAAATTTCTTG.ACTTTTAGTTATAATATCTTGACCTTT.GTTATAATATCTAACC.CATAGTTTT.TCTTT.ATA.TATAATGTGAAT.A.TGGAAAACACAAGACTTCATCTTATATTCATCAATCTT.ATTC.TTATT.TTCTCTCTGCAGTTTTCA.AAAA.CTTTCTCACTGTTATC.TGCGTCTCTT.TTTTGGATCA.AT.GG.CAAACG.C.
JJ=    63  MV=                TGA.TACA.ACAACG.TAGCC.TTATAAA.ATTTGAATTCAACGAGGGG.GGACAAAGAAAACAAAGGATTCAAAGAGAAGAGAGAGGAAAATTCAGTGCA.TTCTACAAATACAT.TTGGCATAAAA.TTCAACAATACTTAATCGCAATTATTTCAATTAGTAGATAGCT.AGGTTTGGTCAAAAT.ATGAATGAA.GT.CTTACCTTAGGTT.TCCATTTATAAA.ATCTCG.TGG.TCACTTAAAAAAT.CTCTGTATTCAACTACCTAAAATGATCATTTGAAATAAA.GAAGTTCAGTTGATGCGACTCACCCCCTGATCTAA.ATTATG.AAAGTCAT.TTCC.CCTGTACTATACGTATTACGTACGTT.GTAATTTCA.TAACTTTG.T.TCAAAATAAACA.GCTAC.TTGACGAAAAGTCAAACCAAAT.TCAAAAGTACACCGATATGGAAAAAAT.GGTCAAGATTGTCAAG.TTGAAATTA.TTGTC.TCC.ATATATATTGGT.A.TTCTATAAATTACAAAGTAGAGGCATAATGAACCAAAC.AGCA.AAATG.AAAGAAGCACTTTTTGGT.TTGT.ATCTTGTTCTTTTGGT.TTCGGGCTTA.GAAGCAGCAG.TG.AC.GAAACC.A.
JJ=    64  MV=                AAT.GGTA.AAAATC.GTATT.ATTCCAT.AAACCACAAATGGAGAAGT.CAAAGTTTGGCAAATATCACAACAAAAAGGTTGATATATCACATGCATATT.ATGTAGCTACACCG.ACATATCAAAG.TTCTCCTATCAAATTTTAAAAAACATAAATCACCAACCCTACT.CACACCCACCAATGC.AGCCCATCA.TT.CTTCCCAAATCTA.TAAACACAACAC.AATAAT.ACA.ACAGTGACAATTT.TAGCTTTTAAAGAATAACGTTTTCATGTGACTGGATAAA.AACGACGTCTACGTAGCACGAAACTGCTTTGTTTG.TTCTTG.TAACGATC.CGTA.CCATATCTTTTTTTATTAAAAAGTCA.CATTTATTA.TGGGATCA.A.TAATTTACTCTC.CATGG.ATTATTTCATACTATAATGTAC.ACGTACATTATCATAAAGCCAAGATAA.AATTAAAAACGCCTTT.TACTACGTG.TTAGT.CTA.TATAATATAGAT.T.AAGTCTGAAACCCAAATCACAAACTTCACTCAAAACCT.AATT.AACTT.AGAGAGAAAGAGAGAGAG.AGAA.GGGTTGCAAAATGGGT.TCTTCGTACC.AAGAATCTCC.AC.CG.TTGCTT.C.
JJ=    65  MV=                TTG.TTTT.GTTTGA.CAATT.AATTTGT.AACGTGTGAGATAGTCAGA.GCCTCAGAGAGTCAGAGGATATACAAAATTAATTGATAAAACTAGAATGGT.CCAATTGCTAAAAA.TCCAAAAATAT.TCATATTCACATCGTTTCAGTGATTCGAAACAATAATTGACGA.TTATTGACGATTATT.CTAAAGCAA.AA.AATTAGGAAATGG.AGACGTGCTATG.GACAGA.ATT.TTAAAACTTCAGT.TAAATAAGTACATATTAGATGATAGAACGATTTTTCTTT.TTTTGTCAACCGAATTATTAAAGTGATGAACGATT.AAAAAT.GTAAATCA.TTAT.TAAAATCAAGTGTGAATAAGTAATAA.CAAAGACTT.TTCTTTAA.C.AAAGAATATAAA.AAGAG.TTCAACAAACGAAATAATAATT.GAAAAAATATTAAACATATCGGTAAAG.ATTAGCTGTGTGTGTG.TCTTTAATG.TTGTA.TAT.ATGGAAGGATGA.G.AAGGAGACGACAAATATCACAACTACCCAAAATCATCT.TTGT.AGGCT.AGCTAGCAAGCAGCCATG.AATT.CAAATTTAGTGGGTGT.ATTTCGTGAG.AGGGAAATCG.AT.GG.GAAACC.A.
JJ=    66  MV=                TTC.TTTA.TTTAGG.AATTG.GGTTATA.TGGTGGATGTATTTGAATC.AATATTTATAAAATTTTAAAATATTATTAATATGCTGTTTTAATAGGGGTT.ACAACTTCAGTTTT.TTAACAATTGT.CTCATGGATTCGTGTTATAGCGTTACTTAATAACAATTATTAA.CTGTAAAATATAAAT.ATTTTATAA.AA.ATAAAATTTGTAA.ATTTTAATATAT.ATTACT.TTA.AAAAAATAAATCG.TCCCGCGGTATACCGCGGGTTAAAATCTAATTTATATAT.ATTTGTCCATCAGCTTTCAAATCCATGTGTACCCC.ACTCAA.ATGGAAAT.ACTT.TTAAACCGGTTCTTGCTCGGGCTAGA.CCGGACTGA.TCCGATCA.A.CAAAAAATCAAA.CCGGA.AGGACCAATAAGTCTAATTTCT.TTGTGAAAGTTTAGAGAACCTATGGAG.GCAAAGGCAATGATCA.ATCTATCTG.TAAAGGATA.TATAAAAAAACA.A.GTCTTCATTTTTCTCTCACTGTCCATTGCAATTGTAGT.TTTA.TATTC.ACAGATCCAAAGTCCTTT.CATT.TTCTTGGATTCTGATT.CTCCCACAGT.TTCATTTCTT.CT.TG.TGTGGG.G.
JJ=    67  MV=                AAA.TATA.ATCATT.CATAT.AAAGAAT.GTGAAGCTCTTTTAAACTC.ATGGAGTGTTATATTATTTTCCCTCCAATTAATCATATGTAGCTTGAAGAC.AAATTATTATTTCG.TACAGAATTGA.ATGCAGAATCTTCCGGACGACTGAAATAGCTCTACTTATTACA.AAAAAAATTGTAATC.AAACGAATA.AA.AACAAATGATAAT.AAGCAGCACATG.GAAACC.ATT.TACAGAGTAAAAT.ACTTGTAAAGCATCCATAAACAAAAAAAAAATCCCCAAA.AAATGGAAAACAGCAGAGACATTCGAAACTATATT.CTAAAA.ACAAAAAC.CAAG.AACATGCCCTTATTTTTCTAAAATTC.AAAAACATC.CATTATAT.T.CGATTTAGATTC.CTTCG.AGCTATATTGGTTGTGTGAACC.AAAAACAGAAGAATATCATGTAAAAGT.CAAATTTACAACTTTA.GCTATAGAT.GATAT.AAA.TGTCTTGTAGCT.TACTGATTCTAAGAATCTATCTACTCGTTTCTTCGGCTCA.CTAA.AGAAA.GAGAGAGAGAGAGAGAAA.AAAA.GAAAGTACAATTTCAT.AATAATAAAT.GAAGAAGACC.GT.AA.CAAGAA.G.
JJ=    68  MV=                TTA.AACT.TCAATT.AAGTC.ATATACT.CACAAATGACCTTGTGTAA.ATCATCTCAAAGAAAAATTAAAATTTCAATGTGTGTTTAAATATATATCAC.ATAAACGTACTAGC.TATGTTGTTGC.TAGTGATTTGTAGTATGTTGTTGCTAGTGATTTGTAGCTATGT.TGTTGCTAGTGATTT.GTAGCTATG.TT.GTTGCGTCAACAT.AAATCCATATAG.TGGCTG.GTT.AACAAAAGAAACC.TCGTTTTCAAATTTATTAGATCACATTTATTTATTTAGA.ATATTCTGTTCTGTGGATGGAGTATATAGTCAACT.TTATAG.ATTCAAAA.AACA.ATAATATATAATTGTAATGTCTTGTT.TCCACGAAG.TTACTCGA.T.CTACCAAATCAA.CAAGC.AAATCATTTTTGTCTTCTCAAA.AAAGACAATCAAACTTCAGGATTTTGT.CTTCATTAAAGAAATA.ATCATATTT.GTCTA.TAT.AAGTAAACAATC.A.AACTCGAGAATAAGGTAGAGACAAAATAAAGAAGTACC.ATGG.CAGAG.ATTCGCCAGAGAAGAGTG.TTGA.TGGTCCCAGCACCGTT.CCAAGGCCAT.TTACCTTCGA.TG.AT.GAATCT.A.
JJ=    69  MV=                GAA.TGTA.ACAGTT.AGATG.AAACTTC.ATCACATGAAATATTTTAT.TTTTAATTCAAGTTTCTAGGAACAGAGGAAGTCATACCACTTTCGTGGAGC.ATATCTGGACGGTT.ATATGAAACTT.CATGACAGTTTAACAATTTAAAAGACCAAAACCACGTGTCCGC.ACATCGTATACTCAA.TCAAAGTCA.AA.GAGAAGGTTTGCT.ACTTTTCTTAAT.CTAGTC.GTC.GATATGACATCAC.ATTTCACACAATACGTGAGAAAAACTTACCATCACATTA.TTACGAAAACACCCCTAGTCGTGGTCAACTTGACC.TTTCCC.CACAAACA.CTCA.TTGCGGAGGAAACTTCCCGGCCACCG.CCGCGCAAC.CGCCTCTA.G.CTTTAAATAATA.ACACC.AAAATATTCAAACCCGTGTTTT.AACCGTCGAACAATCAAGAATCTCTCC.ACCATTACACGCATTC.ACATACTCA.TCTAT.ATA.TAATCTACCACT.T.CTTGAAAAGAATTTGCATCAGAAATCCATTTCCCAAAT.CTTC.TAGAT.TCATATTCAAATCAAGAA.ATGA.CTCTCGCTAAGAACCA.AAAATCATCA.TTGTCACGAC.TA.TA.CAAGAA.A.
JJ=    70  MV=                GAA.GAGT.TTATAT.TTCAA.CATATAG.TATGCAAACTTAAATCGTG.AGAATGACACAACCACTAATTCAAACCACTACATTATATATTCTAATCCAT.TCAAATTCATTAAT.TATACATTATA.TATCATATCTATATAATGTTATAATATACAATCAAACAATAAA.TTAGAAGGAAGTACC.ATGCAACCA.AA.CTTCCATACGTCT.CCCGTGAACTAA.AAGTAC.ATT.ACTATGCAAATAT.CTAATATAAGTTAACTCTATATCAATATATTAAAAACAT.AAATCCTTAAATTAAGAAAAAATATGGGGTGATTT.CATTGA.TATTCATC.CACC.GACCGACCGACGTAAAAGAAAATGGG.TTCACTCTG.CAACTTAA.G.AAATAGTAAACG.TCCTT.TGCCATAATTTAAAAAACTAAT.GAAATCTTTAACAGCGTGTGACCTCCG.CGTTGGCCTGGACCCT.CTACTTCAC.ACACT.ATA.AAGTCCCACTCA.T.CACAACAATATTCATCACACAGCTCTTGAAAACCATCT.TAAA.GCAAC.TCAAAGCTCAAATCGAAA.TTTC.TAGTTTCTCTTTATCA.TTCACGCTAA.GTGTTCAATC.GA.AT.CAAGAT.T.
JJ=    71  MV=                ATG.ACCT.TAAGGA.ATTTT.CAGTTTC.AGTTTCTTCTTTTTTTTTT.CATAGAAAACCAAAAGTGCTGTAGAGTCGCAGAGATAGTGACATCCACTTG.AATATTCTTCTGTT.TTTTCTTACAT.TCATTAATTAAATTCAATACTCAAATTATATATATATAGTCCT.TTTTAGATATAAAAC.ATCATTATT.AA.CATCTAATTAAGA.TTGACAAAAATG.AAGTTC.GTT.ATATCAAATCGAT.TGCCCATTCCTCCACTTGCTTTTCTTCATTTAAATTCAG.AGATACTAGTAAAATAAACCATCAACCTCCATGCA.AAACCA.TATTATAT.AACA.AAGTTGCGAGCTTAACTTTTTTTTTT.TTTCTTTTT.ATCACATT.T.CTTTACACTCTA.AAAGC.AAATTCTAAAACTTTTCTTTTC.TTTTCTCTTCTTCTATCTATAGCTAAG.AAACTAGTGGATCAAG.TATTCAAGT.TCCAT.ATA.TACCGTCATCCA.A.TTCTTTACAAAGAGCTAGATACACACAAACTTTAACAG.TTAT.ACTTA.TGAAATGAACTCATGAAT.TGAT.TATCATCAATTCTAAA.CTTTGTATTT.ATTGTTTCAA.CT.TC.AAACCA.C.
JJ=    72  MV=                ATT.AACA.AGATCG.TTTTT.AATGACA.ACTAACGATATTTTGTCTT.CATCGTATCAAACTGTGCTCAGGCATCAAATAAATTCCATGCATGGGTGTG.ATTCGCTACCATCA.CTTTTCACTTT.CTCTGCCAGACTGACACAACAATCTTTTTGTCATATAAAACAC.AAGCTTGTCAAAGCC.ACAGCGAGA.AC.CAAAAAACTGTTG.AGTAACTGAGTA.TTGCGC.GGC.CATACAAACACCC.AAGGAGGAACTTCTTATGTTATCCTAATTGGTTATTTGT.GCTCCAACAATGGATAGTTTCCTTACTTTTGGACT.TCGGTG.TTTGTATG.GACC.ACCTACAATTGTGATTTATTTAACAA.AGAGAATTG.TAAAAAAA.A.AATTGTTGCCTT.ATTCT.TAATTATTCTCCCAACTTATTT.TTTCTTCTCCTTTTAAATTAAATCATT.TTTATTTATTTATTGA.AAAGTTAAT.TACAG.ATA.AGAGTAAGTGTT.T.GAGAGTTGACTCCTTTGTCCTTCCTCTTTAGGATTCTC.CTCT.GGGCT.CTGGTAAGGTATTAGAAA.GATC.AAAACTTTTTGGATTC.CCTGAAATTG.GGTGAAAGAT.GG.GT.AACGCT.C.
JJ=    73  MV=                TTA.GCGC.CAATTT.CTATC.TAACAAA.GTAACACCCGTATTAAAAA.CCGGAACCAATTACCCGAAACTGAATCTGAATCCGAAAATTTACTTGTGTC.CTAAATTCTTCTAC.CCTAAAAACCA.AATCTGAAGTCGAACCCAAAAATACATGAATATTTTAATCAAA.AATTTAAATTTTATT.CGAAATCCG.AA.AAATTTGCATATT.TACCCGCAAAAT.CAAGTA.TGG.TTCTAAAAAAGGC.CTAAAATCTATACACGAACCGATATTTTAGATTTACCCT.ATAGAATCCTAAACTTCTCTACCCGAAAAACCGTA.TTCGAT.CGAATTTT.ACCC.GAATCCGACCCGTTTATCCGAATGGC.CACTCCTAA.CCGGATCC.T.TTAAGGTTAAAG.ACGTA.CGACTTATTGTGATAATGATAA.TTAACTTATAAGACTGTGTCTAATCTT.CAATTAATGTTAATTA.ACTAAAACC.ATTTT.TTA.AAACTGTCCGCC.A.TGGCTTAGCGTTTTCTAGAGCAGAGAGAAAGAAGAATC.TCAA.TTCTC.TTCGTTACTAATGTCATC.GTAT.TCTTCAGATTCCACGG.CGGCGCGTGA.TCAACATGCG.CC.TC.TACTCC.G.
JJ=    74  MV=                TTG.ACAA.GATATC.CTTGG.AAACTAA.ACTCAATTGAACAAAAGCA.AACAAACAATAACACTCCAAATGAAAAGCAATGGTAAAACAAAGCAGCTAA.ATGGGGATCTACCG.TCAACAACGAA.TAAATCTAAACTATACCATATAACCCAACATCAATAATTCAAC.CAGTATATAAATTAG.CCACCTAAA.GA.ATAATAATTTGGA.TTTTTTCGGAAA.ACTCCT.TAT.GGTTCTATGCTTC.AAGAGACTAATTACGAACTATTTTTTTTTTTTTTTGTTA.AAGAGTTTGCATCACAATCACTCTTATCCAAAATA.ACTAAG.AAGAAACA.TATT.ACGTCCGGCCGGTAACCTTTTTGAAA.AGGAGAAAA.AAAAAAAG.T.ATTTGTTTTCGA.TATAA.TGAATTATCTTTCTAGTTAAAA.GTAAAAAAGATTCGCTTAAACATTACA.TTTACAAGTTACAAAC.ACAATCGTT.CACTA.TAA.ATAAAGGTGTAG.C.CCCTACTAATAAATATATAACTCAAAGCATAAAGAAAC.ATCA.ATCAT.GGAGTACTACACATTTAC.CGAA.AACGACGAAGAACGTG.TATCGAGAAA.TCATCACGTG.AA.TA.ACACGT.G.
JJ=    75  MV=                GCT.TCTC.GTAAAT.TAGTT.CGTTAAT.ATTTGAAATATCATAATGA.AAAAATGTAACGTGCAAGTCTAATCGCATGACACACCCAAGAATGCGTACA.ACTAAACTGATTTT.GACGTTAGTTA.ACATTTATAGAAATAATAATTTAATTACAAACAAGTGCTTTGT.CAACGTGTAATATTT.TATTACGTT.AA.GGACATTTTTACA.TTAAATAGTATG.TTTTAG.CAA.ATGATTACGTATA.GATTATAATCTTACTTGGCCTCCACGAAGGAATTACTCG.AAATTATCCAAAGGCTTTGAAGACATTTTCCAAAC.ATCAAT.AAAAAAAA.TGTT.CATGGGAATTTCAAAATCAGAATCAC.ATTCCCAAA.CTATTTAA.T.AAATCCAATCAT.GCAAC.CAAAAATTATAATCCTTTTGTA.GACAAGGTCAAAAGCTTATCCTTCACA.TAAACAAATGACTACA.AACTTGCTT.GCAAT.ACA.TAACAAAGTAAG.C.AGCCATAAGTTACATTAAAACACAAGCATTTGCTCAAA.ACAA.CAAAG.CACCTGGAAATAGAGATT.TGAA.TCTCGAGTATTATGGA.GATTAATGTT.GATGAAGAAG.CT.GG.GATCAT.C.
JJ=    76  MV=                ATT.TTTT.TCAGAT.AAGAA.AATTGGA.TTCTATCAATTTGTCGTCC.TATTGTTCTTTTCTTGTTTGATATACAAATACGAGTCACTGATTTTTTTTA.GTTGATTGGTAGAG.TCTTAAAGGAA.ACATCAAATTCAGACAGTCCTTTTACAACCATTTCATCCATGT.CGGCTCATTATTTCG.CACCACAGA.AG.AATAACCCAAAAT.TATTAGAAAACT.TGGACC.ACT.ATAAGCACTTGAA.CTGTGGTCGTGCACTGACTAATGTGAGCCCGTTTTGGTA.ATTCTCAGCTGTGTGCGTAATTGATGTCGGCGTCA.CCTTCA.GAAACTTC.GAAA.TTATGTGTGATACACCGTGTTTCATA.AATTCATAC.ACGTCATT.T.TAGATACAAAAT.TAGAT.ATTTTCATTTGATAAAACCGAA.AGAAATAATAAACTTTTTCTTTCTTGT.TCTCATTTTAAGTCTC.TCTTTATAT.CACTT.TCT.ATATATATTGAA.T.CATGCAAGGAATACACATAAAATACTTGTGTTCTTGTA.CTTG.TTTGG.TGACTCAAGCAAGACTCC.CAAG.CTATGGCGGAGAAGGT.ACTTTACCAA.GATCTGAATT.TT.CA.TATTAC.T.
JJ=    77  MV=                TAC.TATT.TCATCG.AGTGA.GTTTGCA.AAAAACACTTTTGCTAAGA.AATCTGTTTATCTCTTATTACTCGGATGCTAACGAAACATGGAAGTCGATA.AAATTATAATGAGC.TAAGCTAAGAG.CTCTTCCAATTTTGATCCTAAATATGCAGTGAATACGGCCACC.ACAATCATTTCTCAT.ATGAACTAG.TA.TATCAACCAACTA.TAATCTTGTTTT.TAACTT.AAA.ACGATGTATTTAA.CATATATAAGTGAAGCCATTAACAAGCAGAAATGCAGAA.TCATAAACGACAAACGACAAATATATATTAAACTT.AATGTT.CGATGACC.AAGT.TGCAGAGAGCCCACCATAATTAGCTG.TCCATATCT.AATGGTAT.C.CCAGACTTGGTT.ATTTA.CAAATTAATTAGAAAGATGATT.AACTAGTGTCATTATGTGTTGACATTTATTTATCCACTATCTCT.CATGTTCTC.TATAT.ATA.CATTCCAACTCC.T.CTTCCTCATTCCCTCACTTCTCACAAGACTTCCAACTA.ACAA.TCTTC.TTAATTAAGATTAATCTC.TTAA.TTAAGACGCTTAGTTA.ACAAAACATA.TAAAAATGGA.AG.CC.ATGGGA.G.
JJ=    78  MV=                GAA.TCAA.TCAAGC.AGATA.CAGGATA.AAAGAGGAGGGGAATTTGA.GGCTTTGCAGCAGCAAGAACGTGCTAAGGTTGTTGAGCAGCCTATATGACT.ATTAGTCGCCATTG.TAGTAAGTAAG.ACTGATCTAAGGAAGCATTACTCTTAACTTAATGTGACCACAA.CCTGTTCGTGACAAT.CTGTTAGAT.TG.AAGACTTGTCAAA.ATCCCAATCATT.CACATT.TCA.TTGTTTAATCACA.ATAAGCTCTAATTATCATGACAAACATTTCTTTGTATTT.TATGCCTCAAGTAGATGATAATATATAGAAGAGAC.AGATGG.TCAAACTA.TAAT.TAATAACCAAAAAGAAAGAATACACA.AAAGAAGAT.TCTTTTGG.A.GACGAGCCATTG.ACTTT.CTTGGAGTGGGGTGCAAGGGTT.TGCATAATCAGCTCTGAGAGTTTTTAT.TTTATTATGTTAACAA.TGTTTTTTC.TCTCT.ATA.TAACAACACAAG.A.GAACAAGGCTTCCATGTAAAAACTTGCTTGCTAAAATA.CATA.TAACA.CTCAGAAGAAGCTATGGA.AAAT.CTCAAAGCCGATGGTC.AGGAAACTTC.TAATTTCAAA.AC.AA.TATCCA.T.
JJ=    79  MV=                TCT.CAAA.TTTCAA.CAACA.GCTAAAT.AAGAGCGACGGTGACGACT.TTAAGTGGGTCCCACTTTTTATTATCCTCTCTCATTTTATGGGCTTTTCTC.ACATTTAAAGCCCA.AATACTGTTGG.GTTTATAAGCTATTGTTATGTTTCGTCAAGCCCATGAATTTGG.TTCTACCTCGCACAC.TTTTTTTTG.TT.TCAGTTTCATCAT.CCACCCTTGGAT.ATATGT.CCA.ATGAAAAGAAATG.AAAATTATTAAGTATTTTTTCTCGAGATTGTGAACGATA.ATATGAAAGAAATGTAAGGAACACACAAGTTGCTT.GTGGAT.TAGACCAC.AACC.CATCTGATATTTGTCCGCATCTCCAC.AACCATTCT.TCACCTCC.A.ACTTCTCATCCA.TATTA.TAATCCAACTTGCCAATAATTT.TTTCAACTGTTACAGATTACTACATCA.ACGAAATATTAAACAT.TTAACCATA.TATAA.AAG.TTGGAGATATAT.G.ATATAAGCTTTTCTTAGCAGTCCCACCCTTCCTCTCTC.GAGA.GAGCT.CCATTCCAATCAAAGCTG.TGTA.AGATTCTGTGTTCTAG.ACCAAACAGA.GACGCGTCTG.TG.TT.CTGGAG.A.
JJ=    80  MV=                TAA.ACTA.TCCTTC.TCTAA.TTATTGC.AACTTATGTGTCTATATAT.GGATTAATGTCATAAGTACTAGATGGAATCAAAGATAACACTAAATAGCGT.TAGTCATAGAATCA.TACTCACAAGA.ATGAGTCCTCTAAGTTCAATGGACCACTCCGAAGTCCATCATG.AGAACAAGACCAATC.AATAAAAAT.GT.CCTTTTGTTATCT.AAATTAGCAAGT.GTACCA.AAT.TTTGTTCACCATT.CTAACTTATAATTTCAGTTTTCTTTTGTGAGTGAAGTTA.TTGAAAAAGAAAAATAAGAAAGTATTGGTCAAAGA.TTTTGA.CAACAACA.AGTT.ATTTTCTTGAGGAACCACCAACTTAG.ATATTTTAG.TCATGTTC.T.CTGTTATAAGTC.CTACT.GCTACTACATAATGTTTCCACC.ACACATAAAAAACAAACTCAATAATTC.ACACTTATCTGATCCA.CATTCATTG.TATAT.AAT.CTTATGGCATTT.C.TGGTCATTTAGTCTCAAGCAAAATGGATAAGAGATGGA.GTCT.ACAAG.GTATGACTGCTCTTGTAA.CCGG.TGCAGCCAGTGGAATC.GGGTTCGTCT.TAATTCTCTG.TT.CT.CTATAT.C.
JJ=    81  MV=                CTG.AGAA.GTTAGT.GTCTA.ATGATGT.CCTACATGATAACTTCATT.GGGGCTTATTTGTCTCAAAGACATCACATGCCAAATCTCTCTATAGATTAT.GTAGGGACATGAAG.TTGTGTACCTA.ATGAACCACAAGTCTCTATCACTGATTAAGTCATACCTTCTTC.TCAATGATATTCAAA.AGACAGGAC.CACATGATTTGATTAT.ATACTGACAAAG.TCACAA.AAG.CCTTCAAAAAAAT.TCTGTGGCAAGAAAGGAAAATTTGACTAGTTATAGTGTC.TATCTAACAAACAAGTGGTCATATTGATTTCTGTC.TTCACA.TCAGAAAT.CATG.AAGATTGATCACTATAGGGCCCTTAC.TTATCATGC.CGTGGTCC.G.GCAAAGCCATGT.GCTTG.CTTGTTGGTGTAAAAATTTATG.AGCTGAAACTTTTGAAACCAATAAAGG.GTTATCTACAAGTAAT.GTTCTTATC.TATAT.ATA.CTCATCACTGAC.T.CCTTTCTGCTCTGCAAGTTTCTCACATTTTCCAATAAA.GCAT.CTAAC.TTACAATTAAAGACAATC.CATG.GCGATCAGAATCCCTC.GTGTGCTGCA.ATCATCGAAG.CA.GA.TTCTCC.T.
JJ=    82  MV=                TGA.TGAG.TGGAGA.GGTAA.AATAAGA.GAAGCGCAAAACATTTCAA.ATGCACTTCACAAATGATTAAATCTAAGTAAGCCGATTATGTTAAATGTCG.ATCCCGACTCTAGA.AAATGTATAAG.TATAAGCATAGGTCTAGAACTTCTATTTAAAGAGAAAAAAGTT.TGCAAACATTCGTGT.TAATTTCTT.TT.TGAAAATAGTAAA.AAATTGTGAGTC.ACCACT.ATT.TATGGAGAAAAAA.GTTTGAGACAAAATGGACAACTATCCATAGATATCCTTT.CCTTAGACATAATACTCAATTTTTACCCATTAACC.CTACCA.TGAAGTTT.TTTC.TTCGTCATTGATGTATATTTTTGCAT.ATGCCAAAT.AAAAACAA.A.TAAGAATAGGTA.TCAAT.TGACTTGCTAACTGCTAAGACA.TGAAGTCAAAACAAAAAAGCAACCTGA.AAGTATATATCTTGCA.AAATTCTAT.TTTCA.CAT.CTTGTGGTTTCC.T.CAAATATGGATTAGCTAAATTTAGAGTTTGCTCTAAGC.ACTC.TATAT.ATGAATTCACTTTTCTCC.TAAT.TCACAGAAACAAAGGT.GTCAAGAAGA.AGGATCAACA.TA.TT.AATTGA.A.
JJ=    83  MV=                CTA.CTTG.ACTTAC.GATGA.TAAGTGT.TTGCGATGCAACGGAGCAG.ATCTCTTGACCCGAGTAGCTAAACGGTTTTTAAACGGGAAGAATCGGCGTA.TGAATCAACAGGAG.CTGAACATTCG.ACCGTCCTCTGTTTTCTTCCCAATCAACTCACAACAGATCACA.AAGTAAAGCTCTCTT.TATGACTTT.GC.TCAAAGACTTCAT.CTTTTTGCAAAG.CTTTTA.ACT.TTGATCCTGTTTT.GATTTTGGTGAAGCAGCTATTTTGCATACCCTGCAATAG.AAGATGAGAGATCGCAGCAAGACGAATCGTTCAAG.AAGATA.CTCAATGA.GTCC.TTAACGTTCCATTTCTGGAACAGCGT.AACTTCCTC.ACTGATCC.C.TGAACCTGAGAG.CCTTG.TGGCTAAGTTCCTTGATCATAG.TTGTATCAGATGCTCCGATGTATTATA.AAACTATTTTTTTGAT.AAAATCATT.TATAT.ATA.AAGATTACATTT.T.TGCAACTCTGTCTCACACTCAAGAGGACGAGCCATTAA.AGCT.CCAAT.GTTATCTCTTCTTCTTCC.TAAG.TCGAATCGATTCCTTC.TTAGAACTTT.TGAGATACCC.AA.TT.CTCTCT.T.
JJ=    84  MV=                CAA.ATAT.TTTCAA.TAGAA.AAAAAAT.TTAAAACTCAATTTTAGAT.TTTTACGATAAAATAAATAGCTAAATTATATAGTAAAAATGAAATGTGTAA.GATTAAAATTTAAT.TTAAAATAAAA.ACTACTAAAAGTAGTTTATTAACAAAGTGTATAGATTACTATT.TAAAAGTATTTAGAA.TTTAAATAT.CA.GCTAAATGTACCT.TAGCTAATTAAT.TATACA.TTG.ATATAATATTAAA.TTAGTTTTCGCATTACAAGCAAAACAATCGGCATTTGAG.TTCAATCAGCGTAAAAACCTAAAGTTTAAACAAAA.CAATGA.AAAAAATA.AAAT.ACAACAGGGTAAGCGAATCCGACGGC.GGATACGCC.ACGTATAC.A.CCACTGCCGCCA.AAATG.AAAACAGAGTGCTCAAATCCAA.CGGCGGATTAATACGAATAAATTTGGC.TACTACTAGTCTACTA.GTATATATA.TATAT.ATA.CTAGTATATATA.T.ATATACTGATTCTTGTTCAGAGACTCTAGAAAACTAAT.TCAG.CAACA.AAATGGATTCTTTACACG.TTCT.TAGATCCTTTCTTCTT.CTTTTCATTG.TTTTTAATCA.TC.TT.CCTCGC.T.
JJ=    85  MV=                TTT.TGTT.GCTATC.ATTCT.CAGGTAA.GATACCAGAAGAGTGAGAG.CGATTGGCTGCCACTGAGGAGGCAGAATGATTAGATAATTGAGCTGCCACA.TGAGCAGAATGATC.TTGATGAACAG.AGTTCTCCTTGCAGATTGAGCTAGAAGATGAAGCTTGTGACCC.TAACCTTTCAAAGAC.AGAAGGAGA.GT.GGTGTGCTCTGTC.ATTTGAATTACG.ATGGCC.AGA.TTCTCTTGCTTTT.TCATTGCTTGATCCCAACCTTTCGAAAACAGAAGGGGGC.TGCTGAGGTTTTTCTCCAGAACCCAACCGCTCAAA.GACAGA.TGGTGAAA.CCTG.AGACTCTTCTCCCGGTGAATTTTCAG.ATTTTAGAA.AAGAATAA.A.TAATGAAGAATT.ATTAG.TCGTTGACAAAACAAAAAAGAG.AATTATTTTAGTCACACGACGTCGTTT.AGAATATGTTAATTTT.CATCAAGTC.TTGGA.TAA.ACCCTAGACTCG.T.CTCTCTATTTCTCTATCAAAATTCACACCGGCGATTTT.GAGA.TTGTT.CTCTGATTGGCTTAATCC.GAGA.GAATCAAGGAATTGAA.TGGCCAGTGA.ATCAGATGCA.TC.GA.GCATTG.C.
JJ=    86  MV=                CGT.TTGA.TTTGGT.GTGGT.TAGATCT.GGTTTTCCCCCAACCCAAT.TCAATTGAATCAAGGATCAATCAAATTTTCAAAGGATACTCTTGTTCTCTA.CACAAATCTTTCAA.AGGGTTCCACC.AAAAATCCCATCATTCTGACTTCAGAATAAACAAACAAACCAC.GAAACGTATCTCTAT.GCATTCACT.AC.AACGTGTCATGGG.CGAAAACGAAGC.TTATAA.ATG.TTGGAGCATAGTC.ACTAAATTTATAATGATTAATTAAATTTTAGATTTTCTG.ATATTCATAGAAGACAAAAGAACACAAAAGTAGCA.TCTTCC.AATGAATG..TAT.GACACTATGATCTCTCATTTCCATTT.ATAGCAAAT.CGGCTTTG.T.CCACATCAAAGA.TAACT.AATAAATAGACTTATCCAAAAC.ACTCAAAAGCAATACATTTCTATCCAA.AAATATTAAACCCCAA.AAATATAGA.CAGCA.TAA.AAGCATCCTCAA.G.CTTCAGCTATTCATCACAACTATTCTCTCCTCTCTCTT.TTTT.TATTA.AAAAAGCTCAAATTTATA.TAGG.TTTTTTGTTCACAAAA.TGGATTATAA.CCTTCCAATT.CC.AT.TAGAGG.G.
JJ=    87  MV=                AAC.CGCA.GTGTAA.ATCAG.CCTCGAG.AAAGAAAATGGGAAGAGCA.TTCAGCTTTCTATGGAAAAGTAAGAGCTTCTCAGTTTACCAGTGTTGAGTC.ATGTCTTTATTACC.TTTAGTTGATG.TAAAGTTGTACTTTGTTTTCCCCATCTCAAGACTTATATCTCT.TTTTGAAAGTCTTGG.AGGTAAAGA.GA.AAAGAAGCTTGTA.TAGGTATGTAGT.TTATAT.CCA.AGGATTTTTGGGT.TCTGGTTATACAAAT.TGTCAAATTACAATGTACTTGTT.GGGTGTAGGTTTTATAACTACTAATGAGAAATATT.TTTACT.CTGAAAGC.AACT.TTGTCATAAATTAAAGGACGAGATAC.GAAATTCAT.AAAAGATA.A.GACCAAGAGCCG.CTGAA.CAAAGGAGAGGGTCTTAAGTAC.ACTTGTGGCTTGCTTGATTTTTCTCGC.TTTATTTTCTATTTTT.CGATTTTCA.TATAA.TAT.ACAGAGAAGATT.T.TGAACGGAAAAGGTTTAGGAAAAATGTGTTGTTGATTT.GAGA.TTTCT.CGAAGTGTTGGTGA.GCG.ATTA.GGGTTCTGTATTGTGA.ATCTATCGCG.TCGTTCGTCG.GA.GA.ATGAAT.T.
JJ=    88  MV=                TCT.TACC.TCAGTG.GTCGC.TGACATA.GAAGCTATAAAGAAAAGCT.ATTATGTATATGGTTGTTATAAATAAAGCAAAAGCAAAATTCCCCCAACTT.ATTTATTTTCTTCA.TAATCCACTAA.TAAGTTTCAAAATGCATACTGAAAAAAGATAAAAAGTAAAACC.AACCATTTCGTATTT.TACAACAAT.AA.AAAACAAAAAAGA.GTGTGTGAAAAT.GGAAAA.AGT.ACACATCAGCATA.AACACTACTAATAACGGCGTAGAAGAAGAAGCAGACGGA.ACTGAGAGTTTCGCCGTTAGGAAGATACGGACCAT.TGTGGT.GGTTGCGT.CACA.GCTCAGAGAGGAATAATGAAAACAAA.TAACCACCA.AGTAACTT.A.CAGTAAAAACGC.TCACT.GTAAAAAACGCCGTCGTTTCAA.TAAATGTTGGTAGCTGCTAAAACGACG.TCATTTATTTTCTGAA.AGAGAGAGA.GAGAG.ATG.TTTTATACTACT.T.CTTACTCTGTGCCGTGTGGAAAGGAGCGAAATTTGCAG.AAGA.AACAA.AGCATAACCCCCCAGAGA.AAGA.GAGAGAGTTTCTCCCA.ACAAGATCAA.ACTTCGAACT.CT.AC.GAGAAC.T.
JJ=    89  MV=                ACC.TTTG.TGAGTT.TGTCT.TGTCACT.AAATTCCCAACTTTTGGTG.TGTTCTATTAATATTCTTCATTGCTTTAGGTCTGAATCATAGTGTTAAGTG.AAATAAACATTGAG.GGAAATGGGTT.AAGTAAATGTACTGAGATAGCTTGCCATCTAAGCAAGCAACAG.AAAAATTGGGCTAAT.CAAAGTCCG.GT.CCCGGAAACAATA.GAAGACAGGCCT.TCTAGG.CCA.ACTTAGTCACGTG.ATCCATTAACCGTACGATAAGGGGGCGAGTCAGAGTAAT.AATATCCCACAATGATCAGGTGTGTTGTGTTGCAC.CATACC.TTGCGTGT.TCTT.GAGATGAAAATATCTAAAGAGTGGGG.GCAAGGTAA.GGTAATTT.T.ACGAGATGTCGG.CATGT.AAGCTGAAGCCGTACGATTTAT.ATACCAAACAAATAAACGGTGCAGATC.TCGTAGTTGACTTGGT.AGCGCCAAA.AATAA.AAA.GCCGTGGATTGC.T.CTTTTAATTGGATCTCTGTGCTACCGACTACTTTCAGT.GTTC.TCTTC.TTCTCCACTAATTCAGAT.CACA.TTCAAGAATCTTCTTC.ACTCACATCT.CTGAAAAAAT.GG.CG.AGCAAC.A.
JJ=    90  MV=                TGC.GACC.TGAGAT.CCGGC.GCCGGAC.TTATCCTCTTAAGTTATCT.CTTTTTGTTATCACAACAGAGACATTGAACATTGAAGTCATTGAAGAATCT.CACAGTTTGTGTCT.ATATCCGGAAT.AGAGAAAGAATCCAAATTTGTCTTTAGGTTTACACTATCAAATATAGTGGAAAAACTGA.AATAAATCG.TT.ACAAGTTAAAAAC.GAATAAACACTA.ACCAAT.AAG.AATGGCAAAGAAA.AGCGATAGCGAAGCTTCTAAATTTCTCTAACAATGAAAA.TAAAATAAATCTAATTAAAGAACTTTTGAAAAATG.GAAAAA.GAAGCAAT.AGTC.TTTTGAGCATCAAGAAGAGAGAACAT.ACCCATAAT.AAGCTTCT.T.TCTCTTGATGGA.TGATG.ATGAGGATGATCATTGATAAAT.GATGATCATGATGATGATGTCTCCACT.ATCTCCATAACATCCC.TTTTAGCAA.TATGT.ATA.TATAGCCCCATT.G.AAATCTTATTGTCATTACAAACAACTTACAGAACTATT.CTAA.CTCTC.TTACGGAAGAAGAATCAA.AGAG.AATCAGATTAGAGTGT.GAGTTTTTAG.AAGTTACTAA.AT.GG.AGGGTA.A.
JJ=    91  MV=                AAC.AAAT.TTATTA.GAGTT.TCAATTT.CAAAATATTTGGGCGGGAT.TTCCAAAAAAAAAACTCAAAATTTTTGGAGATCGCGAATGTTCAAAAAGTC.GATTGATTAACGAA.ACGCAGCGTTT.AGGTAAATTTATTAAACACGTGATAGCAACAAATGCAGAACGC.GACATTTTGAAACAC.GTGGCAGTG.TA.GAAATAGCGACAC.GAATTTTGTTAA.CTAAAA.CGC.TGCGTTTTTAATA.AAATATACAGTAACAGTTGAATAGTTGATTGCGACACGA.AACGATGCGTTTAGGGTATGCTGTTTTTAAAACAC.GTGGCA.GCAACAAA.TAAA.CCGAAACGCAGCGTTTTGAGGTGGTT.ATTAACGTG.AAAGGTCT.C.GCCAGTTTTTGT.GTTTC.ATGCATTAGTACACGAAACGTT.GTCTTCTAC.TTCTCGGGGAAACGACA.CAACCGTAGATTTGAT.GTCTGAATC.TGTGT.ATA.TATAACTTCTCC.A.ATTAGAGACACTAACACAGAATTGATCACTACTCCTAT.CGAA.AAGTA.GACGAAAATGGCGAATGA.GTAT.GGATTCGGGATGGGTT.CGGTTTTGGC.GATTGTTGTC.GT.TG.CACTAA.T.
JJ=    92  MV=                GTT.GCCA.ATTTGG.TTCGG.AGACAAT.TGAGAGTAATCGGCATGGA.AGATTAGAGGGGTTAGACTCTGCTGTTGAGATAGTACTTGTAACTTTGTAA.GCAGAGATGCGGCG.GTGGATAATGG.CCTTCGACGGAGAAGGTAGCCGGAAGAAGTAGAAGGAGATTTG.GAAGTAGTAATCTCA.TCGTCGGTT.GA.TTCGACGGTAAGT.TGTACTTCCAGT.TCAAGC.AAC.AGTAGGGTTTAGG.GTTTATGAATCAGTGAATGCAAGCAAAACCTCAAACCCG.GTACAATGCTACGTTTGGTATTCTGCATTGGTTTA.TTAATT.AAACCCAA.ACTC.AAGTGGCATGTACAATACTACGTCAG.TTGTTTGTA.TAAAACGA.C.AGCGTTTGAAAC.CGCGA.CTGGTCCGTCAGGGTATATATG.TAATATATACGATAAACATGTATTTTA.TGGTCAATGCGAATTC.CCAATTTTC.CCATT.TCT.TAAAATCTCTTC.T.CGATCTCCTTTGTTTCCGATTTGCCGGTCTTCGAAGTG.GAAC.TGTGG.CAGTGACGAGCGTGAGGA.GAAG.ATCTGATCTTTAGGGC.TTTCAAGGTA.ACTCATCACA.TT.CT.TCTATC.T.
JJ=    93  MV=                GTA.ACAA.TTTCTT.ATTTG.TTTTTAT.AATATTTTGGATACCCAAA.CCTGACTTAAATATATAAAATACTCGAATGAGGCCTAGAAACCTAAACCAA.AAAACTCGAACACC.GAAACGTCGAT.GATTCTTTTTTTTTGGATATAATGTTAGTTTTAACATGGAAGT.AATCTAGAAATCTAA.ACCCGAAAA.GT.TTGTTTGCAAGTT.TAAAGGTTAGTA.AAATTA.TCT.CGATGGTTTATAC.TGTTAGTGAGATTTTTTCGAAGTTTAAAGTGTTATCCAA.TAACAATTTAAAGGTTAAAAATGTTATTTTCCCCT.AAATAT.ACTAATCG.GTAA.GATATCCATAGGTAATACCAAAACCA.AGAAAGAAA.GACCACTA.A.TCTGTTTATACG.GTGGA.AATTAGTCCCACGCCTAAAAAT.CTTGTACTCTTTATTGCAATGTTTTTT.TTTTCTTTTCTCGAAT.ATTTCTATA.ATTCT.ATA.TATATATGTATG.G.AACTTAGCTGTATCGGCAAAGCTTTGTGGAACCACAAG.TGAT.TAATT.TTGGAGAAAACCACTTCT.ACCA.GAAATTTTTAGCATGG.GGAGTGAAGT.CAACCGTCCA.CT.AG.CTGATT.T.
JJ=    94  MV=                TCC.ATTA.ATAGCA.AAACT.CATTTTA.AACAAAAACGGAACCTAGC.TAAATTGGTTTATGCAATACCGATCTATTCACAATGTATGTAGACACAAAA.TAGGGATAAACGTC.ATTGTATACAC.ATTAACCTAACAAGCACGTTACACTACATATATATCACAGTCC.CAAACGAATACTTAA.CACATTACA.CA.TGATCATAATCAA.AAGTCATTTAAT.ATGTTG.CAC.AGGGTGTAGAATT.TAAACCCTAGACCTAAAGAAATAAATTCGCTATCGACAT.TAAATGTTATTCAAAACAAAATCTAAGAATCGAAG.TGAGTA.AATAAATG.GGAA.GATAGAAGGGAATGAAGGACACGTAA.ATGATTGGG.TTAAACAA.A.TGTCAACGCTAA.GTCCA.TTCCTTAAAGCCAAACCACACC.CATTTATTAACCTAACTGCCTAACCGT.CTTGTCATCACCTTCC.TTTCCTCAA.CTTCT.CTT.TATATAGAAACC.C.TTTCTTCTCTCGAAAGCCAAACATTTTTATCAAGATAT.TAAC.ACAAG.AATACGATCATGAGGCTC.GTCT.GGTCGCCGGAAACTGC.CTCTAACGCT.TACATCCACA.CC.GT.TAGATC.A.
JJ=    95  MV=                GTA.CCTA.TCTTTA.TTTGA.AAAGCGT.TACTTATCAATTAGTAAGA.ATAGCAATTTTTTCTAAGCTACGATCCAAAAGTTCCAGAAATTTTTAGATA.ATTCTTCTCTAATA.ATTCAAGCGAT.CCAAGTAGAACCATAGCTGAAGAATAGCACCCAAATAAAATAA.TTCTTAGACCACACA.CCTACCTTC.TA.CTTTAAAAATTTA.TGTTGTTTAAAT.ATACGA.ATA.ATGACGAGACATT.ACCCCCTTTAGTTTAGCTTTATTTGCTTTTAAATTCAAA.AGCAATAACTATAAGTTTTAAGGGCCCAATTATTA.ATACAG.AATTACGA.ACAC.CCATATGATCATATCCACGTGGTCTC.GACCGACCA.CTTCAAAA.A.CCAAAAAGCCCT.GAAAT.ATTTTAATCTATTAATAACGTA.AAATATAACACCCATTCAAAGCATACT.CTTTTCTTCTCTCCAA.AGATAATCT.ACACT.TCT.TTATATATGTAC.A.CACACACATATAGAGACATCTAGATTTCACTTACACAT.TCTA.AAACA.CCTAGACCTTTATCAAAA.CCAG.AGAAGACCAAGAAGAA.GGCATGGCTA.GATCACCATA.CT.AT.GGTTCA.T.
JJ=    96  MV=                CTC.GTCC.TTTCCT.TCTAC.GGCGCCT.AAAAAGGGATGTGGAGAAG.CAACTTCCTTCGAAACATGAGCATGTTATTTTCTGTAGACTGTCTAAGAGG.CAGCGCAACTTGTA.TGAGGACTTCA.TAGCAAGCACAGAAACACAGGCTACGCTTACCAGTGGAAGCTT.TTTTGGGATGATAAG.TATCATAAT.GC.AGTTGCGGAAAGT.TTGTAATCATCC.TGATCT.CTT.TGAGGGTCGTCCT.ATTGTAAGTTCTTTTGATATGGCTGGCATTGATGTGCAG.TTGAGTTCAACAATCTGTTCGCTACTATTGGAAAG.TCCGTT.TTCCAAGG.TTGA.TCTTGAGGCTTTGGGATTCTTATTCA.CCCATCTTG.ATTTTTCT.A.TGACTTCTTGGG.AAGGA.GATGAGATCAAAGCTATTTCAA.CACCCTCAGAATTAATCAAACAGCGTG.TGAACTTGAAGGATGA.TCTAGAAGC.AATCC.CTT.TGAGTCCAAAAA.A.CCGCAAAAATCTGCAAGGGACAAATATTTTTGAAGAAA.TTCG.TAAGG.CTGTCTTTGAGGAAAGGATACAA.GAATCTAAGGATCGGG.CAGCAGCCAT.TGCATGGTGG.AA.TT.CTTTGA.GA
JJ=    97  MV=                TGT.CTAT.AGTTAC.ATATA.AGATATC.TGTTCTTTTTTTCTTGTTT.TATTTTGATGTTACATATGAATGAGAATTATGAATCTATAAGAAATATTTG.GTCCTTTTAATTAT.CTTATCAGTGC.GTTCACAACCTTACATAAGTTTCTGGTAGATAAATCCCTGCCC.TCTTTGAAGAGTAAA.AGAGGTAGA.GC.TCCATGGCCAAAT.ATTATCTTTCTA.AGGTAT.AGA.GCTTTCTTTGTAG.ATGCGTAGTTTCTTGATTTGGAAGATCCCTGATTATCTG.GATCGGATCCTTCATGATATGTATTTTAGTTGAAT.TGTAAC.AATGGTGT.AAAG.TATTGGTTAAGTTGGTGTGAAGTATT.GGTCAATGT.ATATATTA.G.TTGTGACAATGA.TGTAA.AGTATTGGTCAAGTTGTTGGAG.TAATTTATCTAAATAAAATAATTAGCA.AACGTGAGGTGATTAA.CCACTATGA.TTTCT.TAT.AAACTCACGTTG.A.CTTCTGAGAATTTTTGAAAGTCTGACATCAGATCTATG.ACAA.GAGGA.GCAGGAGGGGAGACAGTG.GCAT.GGAGTTACTTTTGCAG.AGATGTTGTG.CCGTTCACTG.CA.AT.GGTCGC.G.
JJ=    98  MV=                TTC.CTTG.ATTTGT.TCCAT.CCACAAT.AGATGACTTTGATCATACC.AAAAAAAAAGTCTAAACCCGTTATAATGGTCATTCACTTGTTCTTAAGACC.CTTTTATGAATGAT.CCAAATTTTAC.TGATTCACGTAAGAAAAAAAAGAGAGATAGAGGATTAGAGATT.ATGGGGATGAAGTTT.ATCTAGTTG.GT.GGATGTAGTAATT.ATACGTGCTTTT.TTTCCA.CAG.GAGTGGGTAAGTA.ACTGCAGAGGCAAACCTTGAGTGGCCACTAGGGTTACAC.ATCATCAAAAAAAAGGTGATAAAAGATTTGTCTCT.TATCCA.AAATCCAA.AGGC.ATATGGAAATGTTTATCTTTAAATAC.ATCAACACC.TTAAAGGT.T.ACGGTATATCCA.TTGCC.CATTCCTCTGACTAGGACGACC.CCTTTAGAACTTAATACATTCAGCCTG.TGGTTCACAGTTCTCC.ACTCTCTTA.TATTT.AGA.TGTTATTTTTCTGT.TCTACCTTCTCTTCATAGGAACTAAAGTGAATTGAGTC.AGAG.AAAAA.GAGAAAGAGAGAAGGTAA.CATG.GATGCTTGTTTTCTTA.CCTCAAGATC.AATCTCTGGT.GT.TA.AAGAGC.A.
JJ=    99  MV=                CAC.ATAC.TCGTCT.CAAAC.TAGGACC.CCACATCTTCACATGCTTT.GAAAATACCTTTCACATTTTTCGAAACGGTTAATATCTATATTACAATCCA.AACTCACACCTCCA.TTTTCTTTTTC.CGTTTTTATAAGAAAATTTAATTCAACAGATTCTCTCTTCGAG.CCAAACCAGATGACC.CAAGCGGTC.GC.TTTCGAGTTTCTACATTCTATCAATT.CTGCAA.CAA.ATTAAATATTTTG.TATCATCTAAATGCACAACAAATGGCTACCCGTAGCAAA.CACGCAAATTCATATTCAAGACAACAAACACATCA.TAATCT.CCTCAACG.CCTC.GATATTACCATCCCCCTCTCTCTCTC.TACACACAT.GTTGTGGT.G.GTGTATATATGT.ACATT.TTTCATAATTCAGTAATCCGTA.TATTCATTTAAAAATAAATAAAAAGAT.TTTCCACTCGCTCTAG.TCCTCCTCA.ATAAA.TAC.CCCCAACCATAA.G.TCCATGAAACCTCCTCCCTCACTCTAATTCACACTCAC.CCTT.CATTG.TGAAAACTCAAACCACAC.ACAA.GACAAATCCTTTTTGA.AGAGAATGGC.GATGAAAAAA.GC.AA.ACAAGC.T.
JJ=   100  MV=                CTT.TGGG.TTACCT.TTCCC.AAATCAT.TGAATATGATGTAACTTAT.ATTGAACAACACAGCATCATCCTTCTTCTTGTAAGATGTCATACTGAATAA.GACAGATGCAACAT.TTTGATCTCTT.TCTTTTGTTTGTTTGCCTTTATGTCTTCATAACCCACATACTT.ATAGTATATATGTGC.AAAATCTGC.AG.TGACAGCTTACTA.GTTTTGGTTACT.TGATAA.GTA.TTTTTGGTCCCCG.CAAGATCTTTAAACCAGATTGCAACTTGTCTCATATGGT.ATGATGATCAATTAAGAAACTATCTCATTCGGATA.TAGTCA.ACCTAATT.TTAT.TAGTCACTATAATTATTGATAATTTA.CCTTAATAA.CATGGTTA.A.TTACTAGTAAAC.CCTGA.AAGTAAATAAAATTACTATGTA.GAGAAAAAAAAGGTCCCTTTAATTTGT.TCGCCTCCGAGGACGG.GGTCCTAAA.CACAT.AAG.ACTAAAAACGGT.C.AGTAGTACAAAAAGATCAGATTTTTTTATTCCGATTTC.TTCT.CCATC.TTCGAGAATTTCGTTCCT.TGGA.GCTTCGAGATTGAGTT.TCTTTGTTCA.TCCTTTGGGT.CC.AT.ATTCTA.A.
JJ=   101  MV=                AAA.AAGAAGTAAAC.AAATA.TTATAAA.AATTTGGACTCTTTCTTCT.CAAACAATTGGCCATCCATGGCTTCTTTGAAGGCTATGATCTACATTGACA.AATCTGCTAGAAGT.ACATGATTACA.GATAATTTTACAAACTAATGTTATTTAATTGCGATAAATCAAA.ACATTTCTTTTGGTT.CTAAATTAA.GT.TTTCGACAATTTA.TATATCACTAAA.ATACCA.TAA.TCCTGAATTTATT.AAATTGTTAAAATTCTACTGAAACATTTCTTACTTCAAT.TTCTAAACCTTATTTGTGTTTCAATTTCCATATAA.CTATTT.AACACATA.TCAT.AGTCTAATTGATTATGTCATATATGG.AACGTTATG.TTGAACGC.A.TTCAAGTTCCTA.TAATA.AATAAGCTGTTGTTTTCTTTTG.ACGAGTTTCCCATGCACATGTTTAATT.AGTTCTCAGTATATTG.CCTTTCAAG.CACTA.TAT.ATATAAGCATAG.A.GAGAGGTCTATGGACTCACTACTCTCATCATAAACTAA.AGTT.AAACA.AGAAAAGAAGTTTGAGAT.AAAA.CAGAGAGATATATAAT.GACTACTACT.CAAGATTGGA.TC.AT.GATTTA.T.
JJ=   102  MV=                CCT.CTGC.TTCTTA.CAAGC.GCTCATA.GTGTTTGTTCTTTTGAGCT.TCGACTTGGTTATAGTTTGATTGATTTAGATGAAACTGTTGTAGTTTGCCA.CTGATCGGATTTCT.GGCGTTAACTC.AAGCTCGAATCTTCCCTTAAATTCAATTCAAAAAAAAGGGACA.CTGTTGTTATTTTTT.CTGAAAGTA.AC.TTCGTTGATTCAG.CTTTCATTGCGT.TGTAAG.TTG.TAACTGTGAAAAA.TGGCTCTTAGGGTTTTTGGAGCTTCTCTCGTCTTTGTTA.TCTTCTGTAAATCCATCAGTTGAATCACTCTGAGC.TCACTT.CATGTTTC.AGGC.ACTTTTAAGGAATCAACACGATGTCG.TTTCATCAT.AACCGCTA.A.AATAAATACTTA.AAAAC.CGGTTTGAGTTTTGATTTTTTT.TGGTAGGATCTTAAACCGGTTTGATAA.ATAAGGAAAACCAGTG.ATGAGAACT.ATACT.TAG.AAACGACGCCGT.T.TCATCAAGCATCATTCTTCTACGTCTGGTTTGTTTTTC.TTCA.GCCGC.AAATCCAAGTCGACGAAT.ACGA.CGATTTTAGTTATTCG.GCCGGAAAGG.TTGATAATTT.CG.TG.TGATAA.A.
JJ=   103  MV=                ATT.AAAT.TAACAG.ACATT.TTTTAAA.AATTATAGTATTGTATTTT.ACGTAAATATTTCTATAAATTAATATTTAATATTTATATAATAAATTATAA.ATATTAATTTATAA.GATAAATTAAT.ATTACTATAAATTAATAAAATTTTATTGGTCCCAACATTATTA.ATTTATAAAGTTTCT.ACTCTATAT.GT.TTTAAATAAACAA.AAAAATCAAAAA.ATACAT.TGG.ATATATAACATAG.TATCTCCTTAATTTTCACTTTTTAAGGAGAGGGGCTTAG.AGAGAAACACAAACACGTGAGTCATCATCAAGACA.GTGGTC.GGGGGTCA.CTTTCGTGTAACACAGACATTAAATCAAATA.AACAAAACG.AGAGATCC.T.TTACCTTAGTGT.ATACA.CACAGAACACACGTACACACTC.ATATTTACATTTGCCACGTAAGAATAC.GTATACTCCTGACGTG.TCCTGTATA.TATAT.ACA.CACGCACACTTC.A.ATTTTTCATTCACTAAACCAGATTTAATTTGAGACTCT.CAAA.GAAAC.ACCATGGAAGAAGAGCAA.CCTC.CGGCCAAGAAACGAAA.CATGGGGAGA.TCTAGAAAAG.GT.TG.CATTAT.T.
JJ=   104  MV=                CAT.TCAT.GTATAT.ATCCA.ATAAAAG.TTCGATATGTGAAATTATA.TATCTCCATCTAATGTTAGACTATTTCCGGGTCTTGACTATAAATTTAAAG.TATTAGACGAGCTA.ATTATATTTAG.CACAAACAATTTCTTCTGTAACAGTGTCACGCTTATCACTACC.AAAGAATAAACACTG.ATCTGTTTT.AA.TCTCTTATTTTCT.CACCCATATTCA.AAGTCA.ACT.ATTGCAAGACTTC.GAGATAATTAATTTGATGGCTATACTATTTACTTGACAT.TTGGGAAAATATATTTTCGCTGATAAATTTGGTTT.TTACTT.CTCTCTCC.GACG.GATATAGAAACAATTCAATTACATGC.GAAAATGAT.AATTCAAC.C.CTATAAACCAAA.ACAAA.TAACAGAATGCACATTTTTTTC.AACGCGTTAGGTCACCTATCTTTCACT.TTAGAACATCCCTTCA.CGTCTCTAT.ATAAA.CCT.CGACTCTGTTAT.C.CTTTGTTCTTCAAGTACAACAATCAACTCTAAGTCTAT.TATA.TTCAA.GTCTTTGTTTTAACCTAA.CAAT.GGCTTCAAATAAACTT.ATTTCGATTC.TAGTTCTCGT.AG.TT.ACAGGA.A.
JJ=   105  MV=                AGT.GTTG.AACTAA.TGTTT.TTTTTTT.TTTTTTCGTCTGAACTAAT.GGTTTTATTGCAGGGATATTAGACCAATGTACTCGATTGATAGAAGAGATG.CTTTACGCCGATGT.ATTTGATATCA.GCACAAGCCGGTTCCGGGTCATGAGGAACTAGGGCCCAAGGCC.CAAACCCCTCCATGT.TAAAAAACA.AA.AAACAAAAAATCT.CGTAGATGACAG.CACAAT.CAC.ACATTTGAAATAT.ACAATTCCGATATTCGCTAAAGGGTGTTTGTCAGATTGT.ATAAGATCCATTCCGTACAAGAAGATCCTGCACCA.GGACCA.CCAGAAAA.AAAA.GAAAGTAAAGGGGTGGATTTGAAAAA.TATAAAACA.TATTGGGG.A.CCAATGTTAAAA.AACAA.AACCAAATATTTGCTGTATATG.CTAAGAATTCAAAATTGTACAAAACCC.CGACCCCATTAGGTCG.ATGAGAGAG.ATATA.AAA.AACAACAAAATT.A.GACGAGAAAATATCTAAGAAAGGCGTCGGAAAATTGCA.AACA.GATAG.ATATAGAGACGACGAAGA.TGCA.TCCGATTAATGCGGTG.GTTGCGGCGA.GGATGTTAGC.CG.GA.ATCTAA.A.
JJ=   106  MV=                AGT.GTTT.CTCTTT.AGTGG.TTATGGA.AAATGAGATCTTTGTAGAT.AGAGATTACTCCTTCTGATAATTCTTCAATACAGTGTTATCTACACTGTTT.CTTTCCCGTATGGT.TTCAGTATCTT.GTTAAAATACATTAGCAAATGACTTTAATAAATTAGCAAAAAT.AAGTATGACTTAGAA.AAAAAAAGG.TG.TGTATTAAACTAA.AATGCAAGAAAG.AGGACT.AGG.GAAGTGTACAATG.CACCTCGTAGCAGGGAATAACATGTTCTGATTTCCCACA.AAACACCGTAGCTAGCTAGCTGCTTCTAGCGTTTT.CTCCGT.ATAACCGT.TTGG.TTTAAATTTCTCCGGTACGGTCCCAC.TTTCCAGAA.CTTTCACG.G.TTTCACCAAACG.CCAAT.CACCACCGTCTGTTCTCCTACT.TACACGTGTACGTATCAGATTTCACGA.TCGTAACCCATCCAAG.CGCCTATAT.TAACC.CTG.TTTATCCCGCTA.C.CGTAAGTCCTCATCAGCAAACACAAACACACGACTAGA.TAAA.CTCTA.AATCCTCACAGCAGATCA.CGTG.CTAATCACATGGCTCC.GGGGCTTACT.CAAACCGCTG.AT.GC.TATCAA.C.
JJ=   107  MV=                AAA.ACGG.TTCCGC.ATATC.AATCGTT.ACAAAATTTGATTGATTAT.ATATCATCTTTTTAGCCACTGACATGTTGTTTCTTTGTGTTTTAAGTTTTT.CAACCGATAAATTG.TTTGTGTATCA.GAAATTTCTTCCTTTGTGTGTTTTGTATTGTTAGAATAAAATT.TTCTTCGTAAGTTGG.AATTTACAT.AT.ATACTTACCACTT.AATTATCAGCCA.CGTTTT.CAG.CAACTTTTTACTA.TTATTTTGCAACCTACTAATACAAACGCATCTTGTCTTT.TTATGTCCCTTAACTAATGAAAATCAAATATAAAT.TAGACC.ACTAGTTA.CATG.CCCTAGAGGGAAAACGAATCTGGTCT.TTCTTTATT.AGCACATC.A.TGAAGAGTATAG.TTTTG.TCTCACTCTCGAGTAATAAAGA.ATGCGAAGTGCTAATAAAGAAAGACCA.GATTCGGAAATTTCTT.TATGTTATA.TATAG.ATG.TTTGTTATCAAA.A.GGGAAAGAATTACACCATTCACTGAAATATCAGGAGAT.TTAC.ATTTG.GAAAGAAGGTCAAAAGGA.GAAA.GCTTCAATGGATAAGA.GTAATGGCCT.ACGAGTGATT.CT.GT.TTCATC.A.
JJ=   108  MV=                GGC.AAAT.GTATCA.TTAGG.CAAATGT.TTTTATCTAAATTAACACT.TTTATTGGAAAACTACCAAAATACATTTAGGTTCACCCATCAAAAGTACTT.TATGTTGTTATGTT.ATATATTGTGT.GCTAACTAAAAAGATTACAATTTAGCAAATCTCAAGTTGATGT.GTACATTTATAATCT.CCACTACAA.CA.AGAAGGTGATCCA.CTTCTCTTGTAT.ATCTTT.ATT.TGTTCTTGCACGT.ACATAAAGAAATCAAACTGTTCAACTGCCATTTAGAATA.TTAAAACCAACAAAATAATATTATAACAAGTAAAT.ACTTAA.ACAATAAT.AAGA.ACAAAGGGCCAAAATCGTGCCAAACC.TACAACATT.CCTGACCT.C.TGCCTCCCCCAC.TATAT.AGAGGTCACATTTGAGAGAATT.AGGCAAATAAAAATCTAAGAACCATTT.TAATAGCTTCTCACAT.CTCTCTATT.ATAAT.ATC.AAACTACTCTTC.A.CCAGCCCTCTTAATTATCTAAGAAAGTCTCAATGGAAA.ACTC.AGCAC.TAAGCAACTGTGTGAGGC.GAAC.AAATTTCTCTAATCAA.CAGAGAACTA.TGCAAGAGGG.TC.TA.GAAGGT.T.
JJ=   109  MV=                ATT.TAAA.GAAAAA.AGTTA.TCCAAGA.AACTGATCAGTTCAACATG.AATCGAACCAAAATTCTTGTGTAACCGAACACTAATAAAAAATATGTCTAT.TGGTTCAGCCAAGA.GGATTGAATCC.AAACTGAAAACCGAAAATGTTTGTTCGGTTCGATTTTGGTATT.CTCGATTCGGGTTAA.AATCGCAGG.AT.CCTAATAGCTCCT.ATCCGGTTATAA.ATCCCA.TTG.GACTAACAACAAT.TGAGAAACTTTTGTGAAAAACAAACATCATATGATCCAA.TGTGTTCCGCGTTTGTGATTTTCTATTTCTTCAAT.CCTGAG.TCCTGACA.GCAT.AATTCTTTGCCTCAAATAAAGAATAA.AAAAGTTGG.GATGATTT.T.GCCGAAGTCAGA.AGCAA.TATAAAAATGCTTGAATTAGAT.TATCTTTCACACTCACGTCATAATAGT.TCTCTATCTTCCTTTT.GTAATCTTA.TATAA.ATC.TGTAACCTCGTA.A.TGTTACAATCCATGCACAACTAAATAAGTTCACAGAGC.AACG.GTGAC.GGTACACATGATCCAGGT.TCGA.GGGAAACAAAATTTAT.TTATGTGTGT.TTTCAAAGTT.TT.TG.ATGTTT.T.
JJ=   110  MV=                AAA.AAAA.TTATTT.GCATG.TATATTC.TAGAGTCATGTGGTGGTGT.CTCGCTCTCAGTACATATATCCAAGAAAGTTGAATGAATGATGAGGTGGGA.CTTGATAAATAAGG.AAATCTATTTA.TTATCTTTCGGCTTTGGCTATATATACACCTACCCCTCGAATA.TAAACCATTAATTGA.AAAATACAA.AT.GGTTGAGACTTGA.ATGTTCGGAATG.TAAAAA.ATT.AGAGTTTAGAGCT.TGACATAATTTGAAGGAAAAAAGACAAAAAGTATGTATA.TATCGATTAAGGAAAACTTAAATGTCATGATGCCA.ATCTTA.GTCGAACA.AAAA.AAATTCGAATTTTAGGACATAACTTA.TGGAATTGT.TGGTTTTC.T.TATAGCCTCAGC.TTTTA.ACAAAGAAAGAGACGGCCACTC.TAAAAGATGGTGCAATGTTTTTAAAAA.GAGTTGGTTATAATTC.ACCGCTTTA.TAATC.ACA.GTTTAAGCATAT.G.ATTGATCTTTTGGTGACAAAGAAAATTTGAGGAGAAAG.TCAC.ATATA.GAGGAACTTAGAAGATAG.CGAA.GATGCAGCAAGAGAGA.GATCACAAAA.GAGATTGTTG.CA.AG.CTCATC.G.
JJ=   111  MV=                TCT.TCTC.TGAAAC.AACTT.TAGCTTC.TATCTTTTTTATCCATATT.TAGGCAAACGAAACAAATTAAATGATGTTTATTAATTAATATTCGACAATC.AAAGAATATCATTA.ATGACATGACA.CATCAATTCCTCAACTAAATCTTCTAAAGCATGAGGGACCAAT.CTGGTCTAAATCTAT.CATGACCGA.AC.CGGGTTCTAGGAA.CGGTTTTAGCCC.ATATAA.AGC.ACCCAAAGAATAA.GGTTGAACCGGATTTAAATCCAAATTAAAATCAAGATAA.AATCAGAGCTGGATAGATTAAGACTGGACCGGCTT.ATCCCA.TTGTACCA.TCAG.GTAGAAAGAAAGTAAAGCCAAGTCGT.TGTCAGTTC.TGGTTTGG.C.TCATCTCTAATG.CCAAT.TCTGCTATCTCACAGAGAGAGC.CAATTCACACACACACACACAGAGATA.AATACATTCCCTTATC.TTTCTATAT.ATAAA.GAC.CACAGTCTGTGT.T.AAATAATTCTCATCTCTTGTCCGGACATTATAGACACA.AAAG.ATGGA.AGCTGTAAGATGCAGAAG.AGGC.AGAGAGAACAACAAAA.GTCCAGAGAG.GATCATAAGG.TC.TT.TGAAAA.T.
JJ=   112  MV=                AAA.TGTA.CAATTT.AGAAA.TAGAATT.ATTTCTTTTTACGATATGC.GAATTCAAACAGATGATGCCATATCGACATAACTAACACAAACTGTATATG.TCAGTTTAGTAATG.GTGAGAGCTCT.CTTTCGATAAAAAAATGAATCAAGTTATGTTATCTAAAACTGA.ACTTGAGATTTTGGT.CTAGACTAA.AA.ATTTACCTTTGTA.TCACCACCATAT.GTAACA.AGA.CCCATATATTGTA.TGGGCAAATGATAATAGTATAGGCCCATTATTAAGCCCA.TTTCATAGAATTAATTACTCGCAAAAGGAATTATA.TTTGTA.TATTGTTA.ATTT.GCACGTATCATTCTTAATTAACTTCA.TAAGATAGT.AATAATTA.A.TCCAACAAAAGA.ACTGT.CATTAGGACATCTACAGATTCT.TCTACACTAAAAGATTTGCGGCAGTTA.CTTAAAATATTAAAAT.GAATAAATA.GATAT.ACT.CTGGTTTACGTC.T.TCTCGATTACCAATTTACAACAAAACAAAAAAAAATGA.GGAA.GAGCT.GAAAGATTCGCGACGAAG.CAAA.ACGACAGTGTTATCTA.TCGCCGCCTT.GTTGTTCTGT.AA.GA.ATCAGA.G.
JJ=   113  MV=                TTA.AGAG.TCTTCG.AGTAA.GACTCTA.TCACTATTTAAATAATTAA.TGTAATTGAGTTATGATAATTCAAATGGATCTCCTTCATTCCATAGTTGCA.TTTGACATTTTTAT.ATAAAACTTGC.TGATTATCTAAGTCACAATTTGAGTCCTTGGTAATATTCAGTT.TCAATCATCAGGAGA.TGTCTAATA.GA.TTAAAAATTAAAG.ATAGAAATGTCT.AATGGA.TTG.AAATATATAAAGT.GACTCAGCCAAAAACATGTTAACTGAAAATCTTGTATAA.AATGGAGATTCTCTGATAACATGTTCAAATAACTC.TCTAAT.AAATAATT.AGAA.GCTTTCTTTGGTTGTGGATCCCACTC.TACCATCTT.TATCTGCC.G.GCCATTATCTTC.CCTCT.CGTGCTTGCTAAGGGCCACCTC.AACATTAGGTAGAAGCAACACATCAGT.AATCATCACATGTGAC.AAAAGTCAA.CATTA.AGG.TAGCTAATTCTC.T.TCTTTGAATGTAGATTGAGGAAGAGAAAATCAAAAGCT.ATCT.CTTGT.TGTTAGAGATGCGGAATG.TAGA.GCTCATCTTCATCCCC.ACACCAACCG.TTGGTCATCT.TG.TT.CCGGAT.A.
JJ=   114  MV=                AGT.GAAT.AAGAAT.TATGT.GATTAAT.GGGAATTGGAATCAAGGAG.CTCAAATTAGAACTATCAAGACTAGTTGTTTGACCATACCAAAATATGGTA.AAATAAGACTAATA.GTATGTGAAAT.CTTAGATCTTGTGGCCTAAAGGAATTACTAGTGATAGTGAAAC.TACATTATTGCTTGA.GCTAATAAA.CC.AATATAATTTAAA.ACAATGTACCAC.TCACAT.ATC.CCATACCGAAAAC.AAGTAGATAATTAGATATTTATATATTACTAGTTTCCAA.ATACCGTCCAAATTGGGAAGCATTTCTCACCAATT.TCTTAA.AGAAATCA.GTTT.GCTAGTTGCCAACCCTAGCCTCAAGA.ATCAAGATA.ATGTTTAC.T.TGTTTTATTTAT.ATTAG.AAAAAAAAAACAGAAGAAGAAA.TCATTCCCGCGCAAATAAGGACATTAT.TGGTATTTCGTTGACT.TGCAGCCTA.TAAAA.AGA.CCCCTAGTAACG.G.CCTGATACTGCATCCGCTTCTTACTCAAACACTTTATC.CTCA.ACCTC.AAGTCTCTCTTTAAAACC.CAAA.AATATTCCAACTTCAC.GAACATAAAT.CATCAACTAC.AT.TA.AATTAA.C.
JJ=   115  MV=                AGT.CGCT.AATAAA.AACAT.GTTGGTA.TGGAATCCAAACATGCCTA.GTGATTTTAAAAAAAAAAAGGGTTTTAACATATCTATGGCTAGTGGAAGTG.AAGAGAGAGATCGT.ATATGCATCCC.TTTTCT.GTTGTGTCGGCCGTTTAGATCTTTTTATATTATGGT.TCTTTTTTGTATTTA.TTTTAAGAA.CA.TTTGCTTCTCTAT.GTACACCATACG.GTATTC.AAA.TTCAATAAGGTTA.TACACATATATTTCTTTCTTTTGGGTGAAATTGTCTATA.CACATATCTACAATTTGTGTATATAAAGAAACGCC.CCCTAC.GTATTATT.GGCC.CTTCGCATAAACCAAGAGCCAACGAA.GCAAGCATC.TTCCAAAG.A.AAAAACGTTGCC.AATAA.TTGCTTCCAAGTTTCAAGCCAC.GTAGTATTTTGATCGGTCCACTCAAAT.AAAATAATAATATGGA.TATTTGCAT.ATATA.TAA.GTCTAGGTATTG.C.ATGTAAGACTTCACAACGTAGAGCAAGATATCTGGATA.CGCG.GAAAA.TAGAGAGAAGAAATCAAA.AAGC.ATATTTTTATTTTATC.TTTGAAAAGA.AGATTATTGT.TT.TT.AGTCCA.G.
JJ=   116  MV=                TGA.TCAT.GTCTAC.ACGCC.AATGCCT.TTGGATTCCGGCAAATGCT.TGTTTTGCCTGCGACGAGTTCGTTATATCGGATAACTCAGTTACCTACCAC.TACTGTAAAGGAAC.CTCTGATTCAT.CTAGAGGGTCTTCTTCTCAGGGACAAATATTGGTTTAGATCGG.TACAAGAAAAATTCT.ACATGATTC.TA.AACCCGGTTGAGT.ACATTGGATTCG.ATAATC.CGA.TGCGTATACTACA.CGTTAAAAAGTACATTGAATTTTGGTTTAGGCCTTTTCT.CCAATTAGTTTATTTTCTGAGTCAGACAAGGCGTT.ACATTA.TTGTTCGC.CTTT.TTAGTTTTATTTTATCCATTTTCGCA.AACGTTAAA.ACTTAAAG.A.CACAACAAAATA.TATAA.AACGGAGATATGATTGAGGGGC.ATATTTGTCATTTTCTTGTGATCGTTG.ATTTCGAAGTCGCTAT.AAGAGTATA.AGTAG.CAG.CCTTGAAAAGTG.T.TGTTCATCTCTCGAAGTAAAACTTTTCTCTCAGTGATC.GGAT.AAAAT.TCTCGGCGAAGAAGTGAA.GTTT.CCGGCGATCAGAGGTG.AGTTTTCCGT.TAGATCCTTA.TC.CT.AGTTAC.A.
JJ=   117  MV=                AGA.GATT.CAGATG.AGCTT.GAAAGGA.AGAGGCCA.AGGAGTAGAC.CTGGGAAGCTCAAGCTTGTCTTTGATTCTCTCAATCATCTTCTGTTTCTTC.CCTCTCGAATTCCC.GTACGATCCTT.TGAATCTTTTCCCTTTCTTCGTCTTCTTATCTCCTCTCCCACA.CAAATCCATTTCCGA.TACCGCCGG.AG.CTGCACACGCCGG.AGATAACGATGA.ATACCT.CG...CCGAACAATTCA.GAGCTGCAGATGTTCGCTGCGTCATCATAATCCGTCGTG.TCATCGCGCCGCACCACTGCATCGCCGCCATCTCC.TCTTTC.TCACACAC.TCTC.GTCCTCCTCCTCTCCGTCTCTCAGAC.TTCAATCAA.AGATTAAA.C.ACATGGACCAGA.AATAA.GACTAAATGGGCCTTAATAATG.AATATCAACAAAGCCCAATAAGGGCCT.TTAAGTTGTCTCCGTG.CAAAATACG.ACGTA.TAT.GTGTCTCCACCA.C.TCACTGTTAACGATCAGTTTCAGCGAAACGATGGAGCT.TCTC.TGCTC.ACCAACGTCTCTTTCCTC.CTCC.TTCGCTCTCTCTTCTG.CTCTTTTAGT.CCCTCGTTCG.TT.CT.CCGTAT.G.
JJ=   118  MV=                ATT.ATAT.ACCAGA.AACGA.TCCGTTA.AGAATATAGAAACCTAACC.ATACCATCAATGCGATGTTTTGTTTAGTGTAAAACCGAATAATTGTGTATC.CATATGAATTATAT.ATATATATATA.TATATAAAATTATAACAAATTTATGATCGACTGTATATAAAAA.TACAATATTTAAATG.GCAATGCAA.AC.GGCAAGGAATTAT.ATTATTTGCGTA.GACAAT.TTT.ATATAATTAAAAT.TGTAAGAAATTTATGATCGAATGTATATAAAAACAATAT.TTCAAGGGCAATGCAAACGGCAAGAAGTTATATTA.TTTGCG.TAGAGATT.TTCT.GTCTTTGCGATAACATGTTTAATAGA.TCTTTAAGT.CTATGACA.A.CTCGTCATATTG.ATCAT.AGAAGAATAAATAATTACAACT.GGCTAGGGGTAACATGTATAACACTCT.ATCTTTTGTCAACTCA.CTCACTATA.TACAT.ATA.TACTCTTCTCTC.C.TCCTAACGCAGAGGCACAAGGGCAATAAGAAAAGAGAG.AGAT.AGATA.AATGACGATGATGGCTCT.GCTC.TTGAACTCGACGATGA.CTGTGGCTAT.GAAGCAGAAT.CC.CG.CGACCG.C.
JJ=   119  MV=                GAT.TTAT.ATTTTT.CAGCT.TTATTGG.ATAATGGTGATTCTCCTAG.AAACTTATGTTTTGTTATGTCTACTCGTTTGCTATCTTACAGTTGTTATCT.TTATTTCAATATCT.TGTGTTTTTCA.CTCTTTCGTTCTTGTCCCATGATGTATGATGACATTTGCTTTG.TTCTATCAATAGCTT.GATTCACTC.AT.TGTTCTGCTGCTA.AATATTAGGTTT.GTTAAG.TTT.ATGAGAAGCTGTT.ACTTGATGTGGCTTAGCTATAAACTAGTGATCAGATATC.TGATTAGACTTTGATTCAAACTAATCTCTTTTGTT.GGATTT.CATTTCTA.AAAT.GCTGTTGTGATTCCACTACTAAAACT.AAAACTCGT.GTCGGTAG.A.AGCAAACATAAG.GCAAA.AAGTCAACCTTCTGGACGCGCA.AAGCGATTCTCAAGTGTTGACCCAAAT.CCGAAGAGGACAAGCC.AATCAAAAG.TCCAG.ATA.TGTATCATCATC.T.CTCAAGCTGTGTGGTAACTTAACTTTACAAAAAAACAA.AGAA.GGATT.ATAAGCTATACTTACTTT.TCAG.CTTCTCTCATGGAAGA.ATCTTCATCT.TTGTCATTGC.AG.TC.TTGCAA.T.
JJ=   120  MV=                CAC.ACAA.GTAATA.TTATT.GTTTTCA.TATATTTTTCCGACAAATG.TTAACTCTTTTCCCCCAAACTAGTTATATTTGTCTCAGACTCCAAAACAGA.AACAAACAATCTAG.AAGTAAACTAG.AGTACAAATCAAATCGAAACGAAAAACTTAAATTGACCGGCAC.AACAATAATTCTGGT.GGAGATTTG.AC.TTTAGGATTTGGA.AGTAAAATTGTC.AATACA.TTA.CCCCACCACTAAC.TAAACAACTAGAAACTAGAAAAGCTATTCCTCATTACCT.TACGTGTCCCCTACTGTTTCAATTATAGCCTCAAT.CATCGC.TAATTCCA.TTGA.CATGTAAATGAGGTATATACAATTTG.TTTGATGCA.TGAATTTA.G.ATATAAGTTTCT.TCAAA.CATATAAATATCTTCAAAAAAT.TTAGAATTGATAAGAAGTTAAAACTGT.TGACTTGATTGAAAAC.TAGGCCAGT.CCAAG.CTA.TATAAACACTAA.T.TTCTTGGAGATATTTAGGAGCCAAACTTTACTCAATTC.AGAA.TTGTG.TCTCTCTTTAGAGATGTC.TCAG.TTATTTCTCATTCTCT.GCTTCATTCT.AACTCATTTC.TT.TG.CCATAG.C.
JJ=   121  MV=                GAC.GAAT.CTGTCT.ACATA.CAATGCA.CGTATACATGGATGTTAGA.AACCGCAACCTCTAGAACTATATGACACACGAATTGCAGAACTTCTAAAAG.TTTTACTGCAGTAA.AATATCAATCA.TTAAACCAAAAAGTCTCCTATAAAAGAAATTTGATTATTGATT.ATATGATTTTGAGTG.AAACTTTCT.TA.GCAGTTAGCAGTA.CCTTTTCTTTTT.TCGTAG.GCT.AAACTTACCAAAA.TAAAAACTACATCGGTTCATGTCAAGTCTTGTAATATAT.AGCTAATCTAGTACTAGCTATAGGCTACAGCAAAC.AAAAAT.GTTTTTAT.TATT.TGTCACGAGAAAACAATAAAATGTGT.TATCAAACT.AAATAAAA.A.CCATATATTATA.CTAAT.CACAAATTAAACGGGAATCTTT.TATTTAATTAATAGTATACTCTCTCAC.ACAGACAGACATCTCT.GGATTTATA.TATAA.ATA.CAGTTCATCTTC.T.T.TAATCCACAAACTCACACACACACACACACACTCTG.TTTT.CTTCG.TCCATTCTATTACCAGAA.AACA.GAGTTTGATAGAGAGA.AAAGAATGGA.ACTGTCGACT.CA.AA.TGAATG.T.
JJ=   122  MV=                GGT.TAGA.CGAAGT.AAATA.CCACGTT.CCAATTTTATTTTTTGTCG.TAGTTAGATGAATGATAAAGTCAGAATAAACTAATTTCAGAGCAATGTTAC.ACACCTTTGTAACT.TAACTATTTTC.TCTTAAAGTTATTACCCCTCGGCAAATTTACTTTAGAGAAAAA.CCAGCGCAAGAAGGA.GATACTCCA.AA.TTACGAATTACCA.TAACATCCATAT.TTCAAA.TCA.AAAGTTGTAATT..TAGCTAGAACTAATGTTTACAAATTGAGTGAAAGAGAAG.TCGGAAAGAAACTTCTTTACTTGGCGTCGAGTTTA.AATTGA.CAACTTCA.AAGT.CTATTTTTTCAAATATGAAATATGCG.GTAACCGGT.GAGGGGTA.G.TTACCAAAGACA.TTTTC.CTCTCTAATTTTTCGTTGGACG.AAATTTGAAGCATTCATAAACTTCAAT.AAACAAAGATTCAAGT.TGTCGTACT.GAGTG.CTA.TATAATGTGTTT.C.CTTTGTATTACAATTTCATCAAAAACAAATCAGTTGAA.AAGT.ACAAA.CCAAACTAATTACAAAAA.CTGA.GAATAGAGACAAGAGC.ACACAAGTTC.AATCAATATG.GC.CA.ATCCTA.A.
JJ=   123  MV=                TGT.TTCT.AATGAC.GTTTG.TATAAAA.TAGACAATTAAACGCCAAA.CACTACATCTGTGTTTTCGAACAATATTGCGTCTGCGTTTCCTTCATCTAT.CTCTCTCAGTGTCA.CAATGTCTGAA.CTAAGAGACAGCTGTAAACTATCATTAAGACATAAACTACCAA.AGTATCAAGCTAATG.TAAAAATTA.CT.CTCATTTCCACGT.AACAAATTGAGT.TAGCTT.AAG.ATATTAGTGAAAC.TAGGTTTGAATTTTCTTCTTCTTCTTCCATGCATCCTCC.GAAAAAAGGGAACCAATCAAAACTGTTTGCATATC.AAACTC.CAACACTT.TACA.GCAAATGCAATCTATAATCTGTGATT.TATCCAATA.AAAACCTG.T.GATTTATGTTTG.GCTCC.AGCGATGAAAGTCTATGCATGT.GATCTCTATCCAACATGAGTAATTGTT.CAGAAAATAAAAAGTA.GCTGAAATG.TATCT.ATA.TAAAGAATCATC.C.ACAAGTACTATTTTCACACACTACTTCAAAATCACTAC.TCAA.GAAAT.ATGAAGAAGATGAATGTG.GTGG.CTTTTGTTACGCTGAT.CATCTCTTTT.CTTCTGCTTT.CT.CA.GGTAAA.C.
JJ=   124  MV=                TGC.GATT.TCGAAG.GGTAG.AATATCT.TTTTTTGTGCAAAGGGTAG.AATATCTAGAAGTTGAAATTGAAAAATAAATGATATACTATTACAAACCCA.ACAAAGTTAACAAA.ATTTTGTTTTC.TTATCCAATTAAAGAAATTCGAATTCCTTAGAAAATAAATATA.AAATTAAATGCTTCT.TAATTTTAT.TG.TTCATGACACAAA.AAAATGGATAGA.GAATAT.AAT.GTGATAATGTTAA.TGTATTAGTTATTTGTTTGAACTAATACACTTTTTAAGT.ATGGAAATGGATAGAGATAACACGTATCTATGAACTACAAAT.GAAAAACACATGG.GAAAAAATTAAGTTAATTGCTATAAC.TTTAACATG.GTGAGAAG.A.TGCATATAGTAA.TCAATGTAGTCAACCCTATATTTTTTTT.ACATTCATTCACTTTCTATTTATTTTT.ATTTATGCTTAGATGT.ATACCCGTA.TATAT.ATA.AACATAAACATT.A.CATAGCCATAAAGCAAAGAAAAGAGTCATTCATTTATC.CTCT.AATTT.ACAAAACATTAGTACGTA.GCTT.TCTTTTTTTTTGTTGC.AATCGATATA.TTGATCATGG.CC.AA.GATATC.A.
JJ=   125  MV=                GGC.CTGT.AGTGGT.CTTGG.ACCAACC.TTGTTTGTGGAACCTCTAT.TAAATGTTGTGGTGTGTGTCCTCTTATCTCTCAGTGTGTATACCGCTATTA.CTTACTGTCATGAT.CTCAGCTGATC.TATAAACATAATCATGACAATTATGGTTGTTTGATGTGAATAA.TTATTACATGTAGTT.TTTTAAAAC.CA.CAAACAATGACAT.GTTTAGTCTATC.TTTGGT.TTG.AATTGCTTTTAAT.AACCAAAAAACGGAACTTCAAAACTCATCCATGGATATA.ATGATGGATTAATTACCACCAATCCTTTTGAGTTT.TAACGT.AAAACATA.ATTT.CATTGATCTCATTCTCATAAAAATAA.ACACCTCTC.GCCAAAAC.T.AACAGTTTATAT.ATAGA.CTGTGGCCAGAAAGAGCAAGTT.ATATATAGACATACTCACGAGGATGTC.ATTGTTTTACATTTTG.TTCCCTCAA.GTCAT.TTA.TTTAAGACACCT.C.TTTCACAAAGAAAGAAAATAGAAGAAGGAAGAATCTAC.GTTA.ACGGA.CAGGATCATGGAGAAGAA.GGTG.GCTTTGGTGATGGCTT.TGATGTTGCT.TATGTCCGTG.TT.GG.TTTCTG.C.
JJ=   126  MV=                ACT.GTGG.TAGCAA.CCATC.ACCTTTT.TTTCCCCACCACCGTCGCT.ATTGCCATTACAAACGCCACCACTAACATAGAACACATAACCTTTATTTAC.ATGACAAACAACAA.TAGATCGTAAC.CCTTAAATCCTAAATGCTAAACTATTCACTACCGACCAGGACT.TGTTGTTTAGTGGTT.TGTGTTAAA.CT.TCATAGCCTCGTT.GATTTTTGTAAC.TTTTAG.ATA.TACATCACATTTG.TTTGTACTATTACTAGAAAAATTTTAACCACAATATACA.TTGTTGTCGCCTTTGTTTGTGAGGTCAAGAGTCTT.TTTAAT.GAATATCT.TACA.ACAAGATTTGGTTTGTTTGAGAGTGT.TTTGTTTTT.TTTTTCAT.C.CCAAAAATATAA.CAATT.TACTAATTTAGATAATACGATT.CAATTATACAACCACTCAATACGAATC.TATATACAATATCTAT.ATGTCTGCG.TCTAT.ATA.TATATGGCCTGG.T.GTTGTTTTAGATTTAGCGGTCTTTTGTCTCTTCTTCAT.TGAT.TAAAC.TCTATCGGTACGACGTTT.TTTT.TGGTTCTTTCTTGTTT.CTCCATTCAT.CCATAAGAAAAGA.TA.ATGTAC.A.
JJ=   127  MV=                TGC.CTTC.TCATAT.AGTGT.TATCGAA.TTACACAAATAGGCTCGAC.ATTTTACCAACAAAAATTACGATTCATCTCTCGTACAGTCGTACTTGCGGA.GACTATATAGAGTG.GTTGTAATGTG.TAAAATAATCTGTGTATTGTTTTTTTTATTTATGTGATTTAAA.CAAATAGCATGGTAT.TATATAAAA.AA.CAATGTGTTGATA.TACCAAATTGGT.TAGGAT.TAA.GCTTCAAAGATAA.TGCATTGAGATCAGTCAGTTCAGTTTTTCAAGACTAGTT.GTATATGGAAACAGAAGTAGAGTAAAATAACAGCC.ATCACC.AATTTTTT.CCAC.AATTCTTATCTCTTGCTTGTAAATCC.GGTTTGAGA.CTGTACTT.A.GTACTACTGATT.GAGAT.CAATGCAAAAGATTTTCTCACA.AAATAAACCGGTTAGGTAATAAGTTCT.AAACCAGAACCCCACC.GGTTTGCAT.ATCTC.ATC.CCTCCGTGTAGG.G.TTTTGCGATTTCCAGAGAGAGAGAGAGTGAGACTGAGA.TTGA.AGTCT.CCTGAATCAGCTGAAGCC.AAAT.CGATAAGATGCAGAGATCGATTTCATT.GACGGCCAAA.AG.AT.TGTTAC.G.
JJ=   128  MV=                TAT.TCGA.CGGTCG.ATTCA.GCCACAG.CGACAGGGTTGTTTTCGTC.ATTTAGACCAATCTCCGGTTGCTTTGAGAGTTTGGCCAGCTTCTTAGGTCG.TTCCTGTGAGATCG.GAAGAGCGTTT.TCAATGTTCCTCAACGCCATTAGAGATAAGAGAAAGAGAGAGA.TTTTGATTTGAAATT.CGTTAGGGG.AA.TAATAATCAATGG.TGGGGTTGAAAAGCTTAAT.ATA.AAGAGAAATTTTT.GTTACCTTTTTCGCATTTTATATTCAAAAATTCAAGAGG.AAAAAAAGCAAAAGACCGTTGGTAAGGTTTTGGCT.CCAACGGTCACAAGC.ATCG.GTTCGGTTTACATGAATTAGATTCGG.TTATCTGGT.TTATTGTT.C.AATTCACACGAC.GTCGT.TTCATAACTTTTAAGAAACGAC.AGCGTCTAAGTTATCACTTTTGCGCCA.CACGCGAGTGAGAGCT.AAGCTAATT.CTCCG.TCT.TCAATGGCTTTT.C.TCTTTTCCCCAATTGAAATTGAATCTATTCCCTAGAAC.AAAT.TGATT.GTGAATCCGGCGTCATTT.TTGA.TGGACCAAGAGTATCG.AAACTCTAGA.ACGACGGTGA.CG.CA.CCTCAC.A.
JJ=   129  MV=                AAAACTTT.ATTAAA.AACGT.TACAAAC.AGTTTTATTCTCAATTTAT.TTTACTAATTTTTCGTACAGCTAAAGTTTACAGCTCCAACTAACAGCTAAA.ACACTTTTAGTTAC.CAATAATCCTA.ATAAATAAGTTCTTTATGCATTATTTTCTATGACCCTTATCTC.TTTTGGTTTGTTGTG.TTGGGAAGA.AA.ATATAAAAGTTTG.AATGGTCAAATC.TCAAAA.AGA.GGACAAAAACTAA.AACCAATGTAACTTTACTAACTTCGACGAGTCCCATTAT.TTTTTCTTTTTCACTTTCAAAGAAATTATCCATTT.GCCTAT.CAATGATT.TAAT.TTTTTTTCCCCACCCTACCAAAAAAA.AAAAATGAT.TTAATTTT.T.TTTCTTTTACAA.TATAG.TAATAATAAAATTGTCTTCACG.AGAAGCCAGCTATATAGAGAGAGATGA.TTATAGACGAATCACA.AAATAATAT.AAAGT.AAA.AATATTTCATAA.T.TCGTCTCTCACCGGAAAAATAAATAAAGTTAGAGAGAG.AGAT.TCATA.ATCATCAAACCCACAAAT.CCTT.TTTTTTTTTTTTGTTA.AAACCCACAA.ATCCTTACTC.GT.AC.GTTACT.T.
JJ=   130  MV=                GAA.TTTC.CATTTT.ATTAG.TTTTTAA.TTTAATTTTCTTCTGCAAT.GCCATTTTGCGAGAGGATCAGACAGAAATCGCATATTTTGTAAAGATATAA.ATTTGTATATCAAA.TAAATTAGAGT.ACTTAAGTTTATACAAAAGAGAAGACATAGGTGTGGTTACAGA.AGTAAATGTGATTGA.GTATATAGG.AT.TAAATTAAGGGAT.TTGAATAACGAT.AGATGA.TAT.GAGTATCCTTGAC.ATATTTAGGGTATCGCGCGTTATGCAAGTTGTTAGGGAA.AAACACACACTTATTTAGTAGACGCATATATAGAG.TGGGAG.TATTGGGC.AAGC.GTGGAAGTTAATGTGATTACAGAAGT.AATTTAAGG.GATTTGAA.T.AATTTAATGATA.TGAGC.TTCCCTAAGAGTGTGAGTAGTG.GACATATTTAGGGTATCGTTGTGAAAG.TTATTAGACGCACACT.TATCTAGTA.GACGC.TAA.TATAAAGAGTGG.G.CAAGCGTGGAAGTTAAAAAAAAAAAACAAATCCTCTCA.CCAA.TAAAA.AAACCAAAACCCTAATTC.TCCA.TTTGACAACAATGACT.ATGATCTCTG.ATCTTTCGAA.GG.AT.TGTTTA.A.
JJ=   131  MV=                CCG.GGAG.GTAGCC.AGATT.TAGTGGG.GAGAGCTTCATCGGGAAAT.AGCGGTGGCTGAGGAGACTCAACGGAGACGGCGAGGAGGAGAGTGGAAAGC.AATATGAAGAGTGT.AGTGGCTTGCT.CCATTATTTCCACTAATTGGTGACGCCTTTACATAAAGATCCC.TTTGTATTATTTCAT.TTATTTCAT.TA.TTTGACTGCAAAA.CATTACGTTTAT.GTTTTG.TCT.TGTATAACATGTG.AATTTTTAAATGTGTAACAATAACATTTTTGTCAAGACG.TGCTTGCTTACTAACCTAATTGCATTAACATGTGA.GTTTTT.TAATTTAA.AGGT.TTTTGTTTGTAGATGATTTTCCATAA.TGTATATTA.TTTTAAAT.T.TATTGTTGCCAA.AAGAA.ATAAAATCTAAAAGTTTTATTG.GGCCGAAAAGAGAAAAAGGTCAGATAG.GCCCATAAAAAGTTGG.ACAATACAA.AGCGT.TTA.CAATTTGTCAAT.T.GCAAATTTCGTGAGATGCTTCTTCTACTCGTCATCTCT.GTTT.GGTAA.AGTGATCACAAGGTGTTC.GATA.TAATACCTGAAAGAGT.TTCCGAAGGT.GTGAAGATGA.TG.AT.CAGCTT.T.
JJ=   132  MV=                TGC.GATT.GCTACC.GTTGA.ATTGGGA.CTATTGAACTTGCTTTACC.ACTTTGATTGGAGATTACCTGAGGAGGATAAAGATCTTGACATGGAAGAGG.CTGGTGATGTCACT.ATTATTAAGAA.AGTTCCTCTTAAACTTGTCCCAGTTCTTCATCACTAAAAAGAA.AAGAGAAATGCTCAA.CATTAGACG.AA.GTCCTATATAAGA.ATAAAAAACTTA.TGAAGA.AAA.ATTACATTTTCTA.CAGTCAAGAGAAAATAATGGTTTGTATCATAGTGTATAT.CTTCTATCTGTTTTTCCTCTATATATTTTTGTATA.CTTCTG.TTTAATCT.TTCT.CTTATCTAAGTTGTTATTGTGAGCAA.TGTTTGACC.TCTCGAAG.C.TTATCCTCACAC.GGACA.ATAAATGACATGTGAATTTATA.TCTATTGACCCTGACTTATTTTGCCGT.GGTAAAGACGTCTTTA.ACTCTGTTT.TTTTA.TAG.TCTGAATGTTAC.T.CTTATCACCAAAAACAGAACACAAAACAGAGGAAAACA.AAAA.CTATG.TCGATTCTTCTGTATTTC.TTCT.TTCTCCCCGTTATTTT.ATCGTTAATA.TTCATGAAGA.AA.TT.CAATGG.T.
JJ=   133  MV=                ATA.TATA.GAGCAA.TCATA.AAATAAA.AAATAAAAATTAAAGAAAC.TTAAGATCAAACAAGTTTTGCTGATTAATAAGTAATAACCATAAAATATAA.AATAAATTTAGATT.CATGATTTTTT.GGGGGTACTTTTAGCTATAGTTTTAATATATGCATCGTAGATA.TATATTGATTGAGTT.AATTTATTT.TA.TATATAATTATTT.GTTTAATTGAAA.CATAAA.CCT.AATATGGAAATGC.GAATTTAACCTTCTTTTTTTAAGTATTCTTTATCTTTTG.CATGAACCTTCCTTTGTATTTAAGTTGACCCACAA.CATATA.CACACACA.AACC.CATATTATTCCGATACACCTACCCAT.ATATTATAC.CATCTCCT.T.AAAACACACTAC.AAGTA.ATAAAAAGGACGGAACTTTTTT.TTTTAATAACATACATGCACACTTGAT.GTTTCTTATTTCCCCT.TGTCTCTCT.ATATA.TAC.ACACATTCATTC.A.CACACGTTCACACATATACATTCACATTACTAATCTCT.CAAG.ATTTC.ACAATTTTCTTGTGATTT.TCTC.TCAGTTTCTTATTTCG.TTTCATAACA.TGGATGCCAT.GA.GT.AGTATT.A.
JJ=   134  MV=                GAT.ATTG.AAATTT.TCTGA.ACAATGC.AGAGAGCATGTGGTTTCTG.TTGGTTGTGTCAACTTATGAACTCCTTCGTATCTCCTCTTTTTTTCTCTAT.GTTGTTGGTAGTAC.AAAGTCCTTAT.TTCCTTCTAAACTTATTAAGCTTTGAACGCGTGATTTTAAGCT.ATTAACAGATTCGGG.CAAGCCTCT.CC.GGATTTTGCTATG.AACCTTGAGGAC.AAAGTT.ACG.TTTGGACGGCAGG.AGAGTGAAGAAGACACCATTGCGAGCATGTGAAAATGTA.AAAAAATAAAAATAGAGAAGCTAAAGTAAGAAGGT.GAAAGG.TTTCACAA.GAAG.AAGTATTTAAGTGGAGTCACGTGACT.TCTATTTCT.CTTCAATT.G.TTGCTGAGTCAA.TTATA.CGTAATACGTGGCATGAATCTT.ACCGTATACTACAACGACCAAATTTTC.AATGAGAGACGCAAGC.TCAAATGTC.CGAAA.CTA.TACACTTCACTT.C.TTATTCACTAATTTGACCTAATCTTATCCTCAAAAATG.ACAG.CCTCC.TCGAAAATGACATCCTCC.ACTA.CGTTGCTGTCGTTGTT.CATGAAAGAA.GATGAAGAAG.GA.AG.AGTACA.A.
JJ=   135  MV=                ACC.ATTA.AAATAA.AAATG.AGTTCCA.AATTTTAAAAAACAAACAA.GATAAATAATTTAGTTTTCCAAAAGAATTATTGATCCACATACAATTGTCT.ATTTGAAATTGAAA.ACCAGTCAAAT.TGTTTTTTTAGTAATTGATTTCCAAACTACAAAAAGAAAATGT.GGTTAGTAGAAGAAC.TAGTAGAGG.TG.AACACGTGGAGAC.ACGCTTAAAGCA.CGCGAC.GAA.GAACACGTTGATA.GCGATTATGGGTTTAATTCTATTGGGCCTTTTCTGGGAG.TCTAGACCCAAGCCCATATAGTAGTAATCTTTTTG.ACCAAT.CAGTCAAC.CCAA.CCATCCTCTCCCGTTGACCGTGAAGT.GAGTCACGC.ACTTACCT.C.ACAACAATAGCA.CTAAC.CACCGGTAGCTCTACAATGTCT.CTTAGTTCGGTAACAAACTCTTCTAAC.TAAAAGTATAGTAAAA.ACTTTGCTA.TATAA.GAA.AGAGTCTTTGCA.C.ATTTCATTTACTTGCAACCAATTACAAAAAAGAGTGTA.AGAA.GAAAA.ACAAAACAAATCCATTTT.TTTT.ATTACTCTGTTTTTTC.CCCTGTTTTT.AAGTTTATTT.AC.TT.CTGTCG.A.
JJ=   136  MV=                TTT.TTGA.TTGGTT.TTTAT.TAAACAC.AAAATGGATAATATGATGA.GTTTAAAAACAGTCTTTCTCCATGCTAGTATGATAATGATATTGACTGATC.GATGAATTCAAAGG.AATACATGTTT.TAGTTTAGTTCATCAACTTTAGCTTAACGTACGGTTCTTAAAT.CGAAGCCAAAATTCA.AATAAATAT.TA.ATATATATCCAAT.TTTGGTAATCTC.TATCAG.ATT.ATAGCTTTATGAA.AATAAAAAATTTAACAATGATTCAAATTGCTAAATGCTA.ATATATTGGTTAAAGTGTTATTTTCTGCAAAAGTT.CAAATA.ATGTTAAG.ACTA.TTTCTATGTAGTTTGATCATTTCAAT.CTCAACCAC.ATAAAAAA.C.GACACTATATAT.TAATT.CGAAGCCCATATCCATTATCGA.ATATGATGAATTGCTTACAATCATAAA.GTCAAAGCCCATATCC.ATTTTATAA.ATAGA.GTT.AGATATTTATCT.T.TTTTAGGTCGCAACACCGCAATAGATCTTTTCCCCAAG.TTTC.AGACA.AACATAAAGCAGCAGAGA.AAAT.TTTCAAGTTTCAAAGA.GCTTTTCCCT.CACCAAGCAA.AA.TT.TTTTAT.T.
JJ=   137  MV=                TTG.TTTT.CCTATC.AAGTA.TCAATCA.TTA.CTAGTTAATGAATTA.AAAGGTTGTTACATTTACATTCACTAAATTGAAGGATGTTAATACAAAATA.TATTTTACAAAATG.TTGTTATTGTA.TCATTGCGAGTAGGGTGACCAAAAAATAAATTAAATTATAAAG.AGTGATATAATATAT.GCTTGCAAA.AT.GAATAAAAGGAAA.CTTTACCAAAAT.ATAAAG.GAA.AGTAGGAGAAATG.AAATACTTATTCTTTTTAGTTGTAACCAATGGAAAAATC.AACAATATCTTTAGTAAAACAAAAACAGAAGTTGG.GAATGA.CGTGGGCA.AGAG.AGTCAGCGAGAGCCACCTGAAAAAAT.GTCAACCAA.ACATTAAT.C.GGATGTCTTCAC.TCTTC.ATAAATAGTTCACGAAAACCCT.ACCAGGAAAAAATATCCAATTTAAATT.GATAAATATTTATAAC.TATAAGTAT.CTCTC.TCG.TGTGGATCCTCA.T.CATTTCATGTAACCACAATCTGAGAAGACACAACAAAT.TAAG.ATCCA.ACATCAATACACACACAC.ATAT.ATATATATATATATAT.ATAGTGAGAA.AAAAAGAAGC.TA.TG.GGCTTT.A.
JJ=   138  MV=                GAG.AATT.CATTGA.ACCAC.TTCAATA.ACTTCATCTCTATTTACAC.GTTAGTGTCTTTTCTGAAATTTGCAGCCAGCAACTCCTATCTAGAAACCTG.CAATTTATTTCTGA.AAAATCTGCAG.TCTACTTCTAAATGACCTTACCAACAATCAGCTCCAAACCAAG.CCTGTATCCACCTTG.TACCATCTT.TG.AGCTGAAAACCCG.TTGATAATAAAC.TGTTCT.TGA.CTTGTTTTCTTAT.AAGCATATTGAACTTCCATGAATCTGATAAACTAGTGAA.TTACACAGCCCTTTAACTCTTTTATCTTCAGCTAA.CCTTCT.AAGACAAC.ATCC.ACAAACATAGCTCCACCATGAAAAAA.TAACAACCT.TAAGTATA.T.GTATTGCTAACT.AAACC.GGACAGATGAAACTAAACCGGA.GATTAAGACATTTAACCAAATTATTGA.TTCAGGTTCTGTAGCA.GATTCAGGT.ATGAA.GAA.GAGCTTTTTTCC.T.GTCACAACCTAAAACCCTAAATCTCTGATCCGCCATGA.GAGG.AGCTC.TCTTGAGAAATGCATCTC.TCTG.CGCTCGCAGAATCATT.CTTTCTCCTC.GTATAACCCA.TC.AG.ATGTTA.G.
JJ=   139  MV=                GAG.AGTG.ATCGTG.TACAT.GAGGCGA.TGAAGAATCCTCATCTCCG.GCGGCACGTAACGGAGAAGAAGAAGATCGGCTACCGAGA.GAGCTCGAGTG.CCGTAACTCTGCCA.TTGCTCGCCTC.GGACTAAAAGTCGCCAGCTTAATTTCTATATCCTCTCTTCCTT.TTCTTCCTCTTCACT.TTCTCTGTA.GA.TAGATACAGTGCT.TCTTCAGCTCTA.CTATGT.GGA.CGCTGCCATTTGA.GAGAGAGCTTGGAGATTCGAACACTCCACAGAGAGAGAG.AGAAATTAAAGAAGCTTTTTTTTTTTGAAAGGCTT.GAATGT.TCTTCTTT.AAAG.TCAATACTCTCTGAATCAAACAGAAG.ATTAGATTT.AAGGATAT.T.TACAAAAACATC.CCTAT.ATCTCATAAAACTTACATAACC.ACCCCTAT.ATTAGTAAATTCTCTGGT.TTTTATCTCATTTCCT.CCATCGCCT.CTTTT.TTA.ACCTAGACATTC.T.CCATCATCACTCAAATTGGCTCTTTGATTCTCTCCGGC.GAGA.TTCCG.ACCGGTAAGTCGAATTCA.GATC.CTATCACTGTCTCTCG.TCAATCTCAT.TTACGTTTTC.AG.AA.ACATAT.G.
JJ=   140  MV=                GTA.CTCT.GCCATT.ATTGA.TCTTGCT.AGGAGCATGAGGCTAAAGC.ATATATCCTTGGGAACCTGAGAAGTGAGACCAACCGGCTCTCGATCCACAA.CTTCTTCGGTTTGT.TCTGCTACGAG.ATCTCATGCTTCTTCTCAAATTTTTGTCCATACATGTAACTAT.TTAAAAGATTCGAGT.TCAAATATT.TT.AGAATTTTGGATA.TGGACTAAACAT.GTAACT.AAA.ATTAGATTTGAAT.ATAAAGGGATTAAAATCTTTTTCGAAAGGTTGCCGTTTT.TGTCATATACGAATACTAAAAATAGTAAGGTCCAG.TCAGGG.GGGCCAAG.ACTT.GAGAGTTAGAGGTAATTTCTCTCTAA.AGTAACATC.CGAGGGAC.C.AAACTGGTATAA.ACCAT.CAGGTGCCTTAGTTTGGGTTCC.TACAATTATCTTGGATTTTGTCCTTTC.GATGAATATTGCACGC.CTCGTGTTA.TCGAG.TCC.TTAAAGAAATTT.T.CAGCAAGTACATGCAGCTCTTGCGTTGATGCAGGTACA.GTTT.CTTTT.CTTATAAGGTCTCAAACA.AACT.CTTCCCTTTTGTTTCC.TGACATATGT.TGTTTCTGCT.AT.CA.GGAAAT.T.
JJ=   141  MV=                TAT.CAAA.CTTTTC.ATTGA.AACTTTT.CATCAAAGAGAGTGTGGAG.TCCACGTCATAATTGTGGGATCCATGACTACCCGATCCAACCACAATTAAT.TGCTAAGTGAAGTA.TATCAATTTCA.TAAATCTCTGTTTGTTTGTTTCTTTATAAAATTCTTGATTATG.AAAAAAAGGAGAGATGTGAGATTTG.GG.GGACCTATAATGG.TTGCCATTACCC.ATTAGG.CCA.CTACAAAAGAAAT.GCTTTGTTGGTTTTGGAATTAGTCTTGACATGGAAGCCA.CTCATCGATTTTGAATGCTTCAAGGAGCCAAATCA.ATTAAA.CCCTTGTT.CTTT.GATTAACCTCTTTATCTCTTGTGAAA.GGGACAAAG.CATAAGAA.A.AGAAGATAGTGG.ATGGA.CACCCTCTAGATTAGATTTAAG.CCCATTAGTTTATCTTTAACTTCATTT.TGCTTTCTTTCTTTTT.GACAGAGCT.CATAA.AAT.ATTTGAGAGATG.A.AACAGAAAATGGGGACTCACAAGTTCAGATTTTCAGAC.ATGA.TGCCT.CATTCATGGCTCTATAAG.CTCA.AAGGGATGAGCAGAAG.TAGCAGAAAA.CACCATCTTT.CT.TC.TCCGGT.C.
JJ=   142  MV=                AGC.GAAT.CAATGC.TTGTA.GCTGACT.TCGGAGTAGACATTATGGA.CACATTGTTTAAGAAATTTGCATACCATGTGTCACAACATGCTAGCTGCAC.GAACAAAACGACTG.TTACTCTAGTC.GTTTCTTTGATACGAAAGTAATCTGTCAATGTAGATTTTTTAG.ATTTCATGTTGAGAC.TAGGAAAAT.GT.TATATGATATGTG.TATTTGGTACAT.ATGTAA.TAA.ACTGTACTCTGGG.GGAATTAAACATAACTCAAGGGCAGTTTTCTAATACAGA.AAATTACAGGGTGTATTATGTAATAAACAAAATTT.AAAGGT.ACTTTCGT.TAAA.AACAAAAACCACTGGGAATGTTTTTT.CACAAAACA.AAAACATT.T.AGGCAATTTTGC.AATAA.AACAAATTTACACGGCGAATTA.TTGGGAACGTGACCAACCGACAATAAG.AACAGCTGACTTAACA.ACTTACTAC.TATTT.GCT.ACTACGTTTTTT.T.GCTTCAAATCCAACAAACAACACCGCATAGAAATCAGA.CGGC.AGTGT.TGGATCGGAGGATTTTGA.TCTG.TGGAGACGAATATGAA.AGGTGAAACT.TATCGAGTGT.TC.TG.TGTGGA.G.
JJ=   143  MV=                GCT.CCCC.CGCCGT.GAGTG.TGTGGCC.GTTTACTCTCTGATCGCCA.TGCGGTCATTAAACTATCTTTACTATCTTTTAATCTAAGAGAAAAACTACC.TTGGGTTGCTTAAT.ATTAGTGGCTT.TGTATTAGTCTCGAATCATTTCCTCGTAGCATTTTGCTGTTGT.ACGTGTTTGTAGTAA.CGTCTTTGT.GC.ATGTTTTTAAACA.TGAACCTGCTAA.GTACTT.ATT.TGTAGAGGTTTGT.CCTTCGGTGATAAGATTTTAAATTTTTAAGTGATGCAGA.AGCAACATGAAACATTACAATTGTAATATGACAAT.TTCGAA.TCGCATGG.ATAA.CAAATAGTCAAAACACTAGTCATATT.GCTCACTCT.AATGGGCC.T.TATCATTTAAAT.GGGCC.AGGCCTTATCATTTAAATGGGC.C.AGGCCTTATTTAAAGAGTTTTCCAA.TTGCCACGCGTTTGAT.GCAGTGTTT.AGAGT.GGT.CATCAAGAGGTC.T.TTTTTGTCTCTCATTCAGCTTGCTCGCAACGAAACATA.TTTT.GTTGG.AAAAAAAAAACAAAGGAA.ATCG.CCATGGAAGACGTTAA.CCAGTTGTTC.GATGCTGCTT.TC.GA.GTTCGA.A.
JJ=   144  MV=                TGG.GGGC.TGTGGC.ATTCA.TATGTGG.ACCTCATCATCTCCAGCGT.GTTTTCTTTAACGTCTTGATTTCAATTTTACTCCGATTAGTAAAAGTGTTT.CCTAATTGGTTCCA.CATACACATGA.CTTCTCCTCCATGACTCAATTAGCAAAAAGGCTAGAGCAAAAG.TGGAAAAATGTTGAA.ATGTTGAAA.CT.CTGTATCTGCCAT.CTTACTTACAAT.AGCACA.TTG.AGCTACTAGACGT.CACTTTTGTGGTTTGACATGCATGAATCCGTAAAAGTAA.ATAGAAATACATAGACACGGCTTCTGGTGGTTAGT.GAATGG.AGGAGAAA.GTAT.GATGATGGTGACAGAAAAACAGCAAA.AGTTATATC.CAAATTTG.G.ATAAAGAATCTC.TCAAG.CGCGTGGGGTAGGTGGGAGAAG.AAGAAGAAGAAGCAAAGGAAAAAGCAG.AGCAGAGAGACTCATC.TCTCGGCTA.TAAAA.ACA.GAGCAGGGGGTC.A.CAACACAGAATCACTACAACAGAAATACACAGAGCAAG.ATAT.TCAAA.AACTTATAAATTCTTTCA.AAAC.AAAAATGGGGATCGTA.GCATTCGAAT.GG.GCAGAGG.GA.AA.AACCAA.T.
JJ=   145  MV=                CGC.GTAA.ATATTC.CTGTT.TTATCTA.TAATTAATGAAAGCTACTG.AAAAAAAACATCCAGGTCAGGTACATGTATTTCACCTCAACTTAGTAAATA.ACCAGTAAAATCCA.AAGTAATTACC.TTTTCTCTGGAAATTTTCCTCAGTAGTTTATACCAGTCAAATT.AAAACCTCAAATCTG.AATGTTGAA.AA.TTTGATATCCAAG.AAATTTTCTCAT.TGGAAT.AAA.AGTTCAATCTGAA.AATAGATATTTCTCTACCTCTGTTTTTTTTTTTCTCCAC.CAACTTTCCCCTACTTATCACTATCAATAATCGAC.ATTATC.CATCTTTT.TTAT.TGTCTTGAACTTTGCAATTTAATTGC.ATACTAGTT.TCTTGTTT.T.ACATAAAAGAAG.TTTGG.TGGTAGCAAATATATATGTCTG.AAATTGATTATTTAAAAACAAAAAAAG.ATAAATCGGTTCACCA.ACCCCCTCC.CTAAT.ATA.AATCAAAGTCTC.C.ACCACATATATCTAGAAGAATTCTACAAGTGAATTCGA.TTTA.CACTT.TTTTTTGTCCTTTTTTAT.TAAT.AAATCACTGACCCGAA.AATAAAAATA.GAAGCAAAAC.TT.CA.TGTCGT.G.
JJ=   146  MV=                TCA.CACA.GAATGA.GTATA.ACGGTGA.GAAGAGACAGAGGGTAACT.GTAAAAGGAGTAGCTCCTCTTGATTTTGCTGCTGAAACAAGATTGTTGCTT.CAAGACATCTCCAA.CAAGAACAAAA.CATCTCAGTAGTAGCTTTTACTTCTTTTTTTTTCTCTATTGGC.CTAAAAAAGTCTCAA.AACTTTTCC.TT.GTATAATATAAGC.CTTTCTGCAATT.TATAAA.ATT.AGGGTTTTGCTTA.AAATTTGTTCTTTACATTGTTTACAAGCCATCCATTTCG.GTATCATTAACAAATAAAAACAAGCGATCTATTTT.GTGTTT.ACAGCTGT.AGAG.TCATAGAGAGTTGTGTAATTTGTGAAGATAACTTTT.CATCGACC.A.CTGTAATTTGTG.ATATC.TAGTCCAAACTTTAAGAAGGCA.GGCCCATATTTGGCCCAATTAGGTTAT.TAAAATAACAACATAA.CTAAAACCC.TTGAT.AGC.TAGAACTCGCTC.T.CTTTTCTCAGCCAACAAACACTAGTCTCTTCTGATTTG.TACC.CTAAC.GTTTACTCGACTTATCTA.AAGC.CGTGAACCTCGCCGGA.ATTCTTAAAG.TCGCGATTTT.TC.CT.TAACAC.G.
JJ=   147  MV=                TCG.TGTT.TTGATG.GTCCT.CCAAGGA.TTATTCCAATCCTCATCAG.CTGAAGTTTAAATCTCCGGTGGCCAAACTAAATCCAAAAAATCTCTCCCGA.CGAATTTTGG.CAA.AAGGCGTACGG.TACAACCAAAGGCGGGCAGATGTAGAACTTTCATGGAGGAGCT.GAATTATTTGCTGAC.CGGCAAAAA.AT.TCTCCGGTGAAGA.GGATTGCGTCGT.GTCGGT.GAA.GCCGTGAAGGTGC.TGTGAAACGTTGATCTACCCTGCAATTTCCACGTTGCAT.ACACGTGTCGTCATCTTATCTATTTTAATGTTTGC.AATTAG.TGGGCTTT.TGAC.CTGCAGTTGTACTCTGTTATGAAGCA.TATTTGGGC.TTGTTAAT.G.AAAAATCTGTTT.GACGA.CAAAAAAAAAAAAAAAAAAAAA.ATCAGAAATCCTAATAAAAAAATTCCA.AAGGTTAAAATATGAA.TTTAAATGG.ATAAA.TAC.AAATTGTTGTCT.T.TTCAGTTTTCCCCCTTCCGAAGGTCAGAATTGAAGGTT.TGAT.CTTTG.TTGTGAAATCGAGAGATA.AGCT.TTGGTAAACCATGGGT.GGTCGTTACG.ATCGGAACAC.AT.TC.GACGAA.A.
JJ=   148  MV=                GCT.CCTC.CTCTGT.CTTCT.TATCAAA.CCATGCCTGATCCTTAGGA.GCTGAAGACTCGTCTTCCGCCGGAGTATACGCCGGAGGTTTGAAAGCCGGA.GCCTTCTCCGGTAG.ATTCCCCAATT.TCCGCTGGATATCATCCCATTGAGTTGACGCTCCTTCAATGTC.CTTATACACGAAATG.ATAATCCGC.CA.TCAAAGTATAACC.ACCTACGAAGCT.TCAAAG.AGA.ACCTTTGAATCTG.AGAGGAGAAAAAGCAGATTGCTTTGACACTCTGTGATCG.CAATCTCGTTCTTTCTCTGGAAAGACGAATGATAA.AAGGCC.ATCCCCGA.AATT.GGTCTGGCTAAACCGACAATTACCAT.CTGGTACAT.TTCGAACC.G.GGA.ATATTTGG.TTTAA.AAGCCGGTTAGATATTGGTTTA.TTATTCTAGAGTAATGTATTAGACTCT.TAACCGTTCGGAGGGT.TCGTATATA.TATTA.TGA.GAGCATGTATTT.T.TATGGAGAAGATCCAGAGATAATTAAACAAACAGTTTA.GCAA.AAGAT.TTTGAGAGGGAGAAAAAG.GGCG.ATCGATTAGGGTTTTT.GTGTTTTCGT.CTTAGTATCG.AA.GA.TGATCG.G.
JJ=   149  MV=                AGT.GAAC.TGATAA.ACGCC.AAAGTGT.CTCCATCCATATTTATATT.CAAAACTTCAATACGTATATGTCTCCACATGGCTCGACCATCCTGGTCTGT.GGTTAGCACTTAGC.ACCTTTCTAAG.CCGTTATCTGGTTTGCGTGATCCGTGTATCCCCCCTAAACCGG.TATATTGGTTTGGTT.ACATTGATA.TT.GATTTTTCATTTG.AATCCTTTTTTT.TAATTG.ATT.TTATGATTCGTTA.TAGATGAAAATGAATTTATTATTCCCAACAATGCATATG.CCCTAAAATTTCTAGATACCTAATCTGGTTAGAAA.CTTGCA.AACTTTGA.TTAG.GTCGTCGTTATCCAAAGA.AGAAAAT.ATCACAAGA.AATCATTC.A.TGTTTTTGCTTA.TTTAT.TGCTATCATACATTCATTGCAT.GCATGTAGGGGACTCTCTCTCCCTTCT.TCTCGACTCTCTGACT.CAATCAACC.TCTAT.AAA.TGTAAAACGAGT.C.AGAAGGAACAAAGACGCACATCAAGAATTTAAATCACT.AAAA.TGGAT.TACCCCATGAAGAAGGTA.AAAA.TCTTTTTCAACTACCT.CATGGCGCAT.CGCTTCAAGC.TC.TG.CTTCTT.A.
JJ=   150  MV=                GTT.TTTG.TTTTAT.TCTTA.TGCAAAG.AATATGCATGACAGTTCTT.ACATATGTGGTTGACATGTCCGTCTTATATTTTAAAAACATGTCGGTCCAT.TTCACTAAAATAAA.AAAAAACGAAT.ATTTCGACTTACTAACCTTTTGTGGTCTGCTTCGGTTTTATTA.CTTGTCAAATAAAAT.TCTAGCCGA.TT.GGTTAAAGAACCT.TATTGGTCAAAC.AGAACC.TTA.TTATATTGATCAA.ATTTAAAATTTATTATATAAATGAAACAAATTTGTAAAT.CTAAATGATATAAATAACTTTAAACTATACGCGTT.TGTTTA.TATGTACG.TTGG.GCGACTACGTACGTAAGCTGGCATAA.TTCATTCAT.ACAATTAC.A.AAATAAAAAAAA.AACAT.CGTTAGTGTTAGACTACCACGT.AGGTA.ATGGGACTCCACGAACCTCTC.TAATGCAATTTTTTCA.AAAAATCTC.CCTAT.ATA.AAACACCAATCC.T.CGATCATATTCAAACCATCTGAAAACAATTACTTTTAA.GTTT.TAACC.AACAACAAAAATGGCGGC.TTTT.ACAACCAAACAGTCTC.TGTTGTTGTT.GTCTCTTCTG.CT.CT.TGATCA.G.
JJ=   151  MV=                CGA.ATTG.AACCAA.ACAAA.TAAAAAT.TCCGAAAACTCAATTCCGG.TCTGAATCCATACCAGCTGGTTAATTCATATTAGCTATTTGATTTAGTTTA.ATAGCTACTTTCTC.AAAGAAACTAT.CGGATATGTTAGTTTATAATGTGGTCCAAAGATTCAGATGACG.AATAATATTACATTA.CAGTGTGGT.CC.ATGTAGATTACGG.TGACTAGTAATA.TTACAT.TAT.AGCGTGGTCCATG.GATTCGAGTGACTAGTAATATTACTATATATTGTGGTCC.ATGGATTCCGGTGACTAGAAATACTACTATAGAAA.TAATTT.GTTTTCAT.TCAA.AAACGGATAGTTGAAATCTAAGAAGT.AAGATCCCT.TCAACATT.T.GTTTTCTAATGG.ACATT.CAAAATCCATTTTCATCTCAGA.GATTATTCCATCATCCACAATAGTCTA.AAATCCATGTCTAACT.TTAACATAA.GAGAT.TAT.ATATACATATAA.G.GTATGATTCACCACATAGGCAAATTAAAAAAAAAACGT.ATCA.AAATC.TTAAAAGAAAATAACAAG.TATC.AAAATGTCCCCTAAGA.TTCCAACCTT.AGATTTCTCA.AG.AG.AAGATT.T.
JJ=   152  MV=                GCC.ACCA.ACAGCA.CCCAT.CGCAAAC.GCACCTCCGACATCATCTA.GGATCCGATCCGGACATGGCTCTCTCGATGATTCTGGAGTTCCCATTGATT.TTCGATTTTGATCT.ACAAGTAACTT.TTTAGGGTATAAGAAAAGAGCCCTTGAAAACGAAACTAAGAAT.GAGGAAAAATTACAA.AAATGGAAA.AA.TATCGTGTTGTTC.ACGTTACTTGAC.CATGGT.CAA.AGCCCATTAAGGC.CCA.TTTGTAAACACGCTTTATCACAAAATACTAATATA.AAAACGCCACGTCATTCAAGAACCTTATCTTTATT.TAAAAC.GTGGACAA.ACAT.CCTCCACCTCATAATGCCATGTCACG.ACACAGTAT.CTAAAATC.A.ACCAATCACAAC.GCGTC.TTTATAGATAACTTGTTTTTTT.ATGGAGTTTGCTTTTAGAGCCATCCAT.TGTCCTATCTCACTTT.CTCTCTTTC.ACCAC.ATA.AAAACTCATAAA.C.TCGATCGAACCAAAGCTAAACGAAAAACTTAAAACCCA.AATC.TTATC.ACTACTCTAAAAGAATCT.TCAT.CATGGCCTCAGTAACC.TCAGCCACCG.TTGCAATCCC.AT.CT.TTCACC.G.
JJ=   153  MV=                GCG.TAAG.TAAAAA.AGCGT.ATTTCCT.GTATTTATATATGCGCCTC.GAAAGAGAGAGAAAATATTGAAAAATTAGTGGTTAATGATGACATAAATTA.AGATTGTGGGTAAA.ATCTAGAAATT.GATATATTTTTTTTTTATATATGCTGTTTTATAAGCTCATAAA.TATCACATTCACAAG.TTTGTGCGT.TT.TACTAATGTCATA.GACTCATAGATT.TCATTT.CAG.GGAATCTATGTAA.TGCAATTTTGGATTTCATTTCATAGCATTCCCTCCGTTT.CAGTGTAATTGTCGTTTAAGTGTCTTAAGTGAAGG.AAAAAC.AAAAATGA.TATG.TTTAAGTGCGAACGACGACGTTTGCA.GCACGTGCT.TTGAACCT.G.TGTGTGAAAACC.CTAAG.CCTAAGGTGTCTCTATGTTGGT.GAAAATGCTAGAGTCACCAGTCGAGCC.CCAAAAGACCACCTCA.CCGTCAGAA.GAAGA.AGT.TAAACTACCTAA.C.CGCTTTCAAAGGTCA.ATACCCGCGCAAGATCACTCTC.GGGT.CGGAT.CTTTCCGTGTAAGACCCG.TCCG.GATCTATCCCGGACCG.ATCAATTTCA.CGAGTGTTCT.CC.TT.CAATCG.A.
JJ=   154  MV=                ATA.CTAT.TTGAGG.TGTTC.TTATTAA.AGCTTCTCTTCAATGCTCA.TAATTTGATGTGCAACTTCCAATTCCACAAAGTAATTATATCATACAAAAA.CCTGTCACTACATA.CTATATTTCTG.AACAAGTCAAGATGGTTCCGAGTTTTTCCTGATTTTCTCTGAA.TAAGTCAAGATGGTT.CATTTCTAT.AT.AAATTCTCCTCAT.TAGTAAAAAACT.CTTATC.TTT.AAAGACAAATTAA.AGAAGAAAAATGTAAGTTTTGAATTTTTCATAAGAAGAG.AAAAAGTAACACAGAAGAAGTCAGCTATTCTGATT.TTATTC.CTCCAATC.CAAT.GGAGGAAGAGAGTTGAACAAACCGTT.AGTTGCCTT.TTAACCGC.G.TCCACGCTCATT.TAAAT.ATGGCAACAAAACCACCAACTA.GGGGTTATTGATAGTTACATTATGAGT.TTTTTAAAAGTAATTG.TTGCTTCAA.CTTCA.TAT.ATAGAGTGCTCA.T.TCTTCAAAGATGCAATTTACAGACTTTTTCTCAGCATT.CCAA.GGTCA.TCTCTAGGCTAGATAAAT.AGTG.ATCTTTATTGAAACCA.AAGCAGAAAC.CAAGATGAAA.GA.GA.TGATGG.G.
JJ=   155  MV=                TGT.GTCA.TTCCAA.TCGTA.TTATTAT.AACATTACAAGCATTACAA.AAAGATATCACAGTAATTAACAAAAATAGTTCTTTCAATTGAAATATTTAG.TCATCTACCATTTT.TTCTTCTTTTA.AACTCTTTTTATTTGATATAAAGAAAAATCATCACAAAGCAAC.CAAAAAAAATTAATA.TGATTATTA.GT.ATTCACGTATTCA.ACTGATTAGACT.TCACGT.ATG.TGATTATTAGTAT.TCTCGCAAACAAAACTAGTAGAAGCTTTTGATCAATATC.TTTGACCTTCACAACAAAAATTAGAAAGTTCAACG.ACAGAG.ATTAATCA.AACG.CTGACGTACGTTTACCTTTTTCTATT.GGTAGTCAC.CATTGGGT.A.AGCATGAACCAA.GCCTC.TTCCTAATTCCTAATTCCAATT.TCCATTGAGTATATATATAATATATAT.ACGTAGTCTTATGTGT.TTGATCCAT.AGTTC.CTT.TAAAACATCATA.T.CTGCAATAATAATCCCCTGAAGAAACAACTCTTATCAA.ATCC.TCTCC.ATGGCTCTATCTCCTCCG.TAAG.ATCCTTTTTGTTTACT.TTATGAGGTT.TCTTGATTAG.TA.TA.AAGTCG.T.
JJ=   156  MV=                TTT.CATT.ATTAAT.TTGTG.TTTGAAT.AATTCTATCTCTATCATTC.TTGACCATGCTTTTGAATAACTAAATTTTCTAAGCTGAAAAATCGGAAAGA.TTCATGAATAAATG.ATCAATGCTAT.ATATGAAGACTAGAGTTACTTGTCTTATCTTTCTTGTCGTTAA.AACTATATATGAAAA.CTAGAGTTA.GT.TAATATTAATAGA.CACTTTGTGTGG.TTAAAT.AAT.AAATAATAAGTAA.GATTTGCTATCTTTCTTGTCATTAAAATTGTATTATTGT.TATTACCAACATAATATGTCATATATCGACCTGAA.ATAATT.AAATCATG.AGAA.ATTTGGCAAACGGAAACTTCGGATGG.TCAACAATC.TACAAATA.T.ATGCATGTATAT.AAATA.CACCTAAAGAATTCTAACCCGT.AAAACAAAATAGTTTCCACTTTAAGTT.CTGTAAAAGTATTTGA.CCCCTCTAG.AGACC.ATG.TATATATATGGT.G.ACAAAAATTAATACTTTCAATATCTTCATTGTCTTCTC.TCTC.TCTCT.CCCTAAAAAACATGGAAA.CTAC.AAAAAACACTAATCTC.CAAAACCCTA.CTAAACTCCC.AA.AA.CCATTT.C.
JJ=   157  MV=                AAC.CCTG.GCCATA.GCACA.ATTGTAC.AAGGAAAGACTTTGGGTGA.GAATCATTAATCCTTGTCTTGAGAAACCCAACTACAAATATCGAATCAATC.TCCAGCTCCACTCT.TATGATTTGCT.TCTCCCAAGCGATATAAAGCCCATAGTAGACTCTCCGTAATTC.TGGTAGAGGTGCAGA.ACAACGTCC.AA.TGTTAACCGTAAA.ACCGTCACAGCA.ATTACG.TTC.TCCATCCCGCAGA.GCTCCCCCAGCTTACGAATCTCGACTTTAGTTTTGTAAA.ACAAAACATATAAAACGATGTCCAAACAAAACATA.TAAAAT.GGTGTTCA.AAAA.AATATTTTCGAATTTGGTGGTTTCAG.GGCCTAAAA.CGATATAA.G.AAACTTACATGG.GCCTT.TTAGGATCATCTCATTTTAATG.GGCCGAATTCGATATTGAAATAAAACA.AATTAGGGTTTTACTC.AGCACACTA.TATAA.AGA.CAATCATCTCTT.C.AATTAGGGTTTCTTCTTTGCGGTGGTGAGAAACAATGG.TGAA.GTTTC.TGAAGCAGAACAAAGCGG.TGAT.CCTCCTTCAAGGCCGT.TACGCCGGCA.AAAAGGCAGT.GA.TC.ATCAAA.T.
JJ=   158  MV=                CCT.TTAT.TTAATT.ACATT.TCCTAAC.TACCAAATTAGAGATATTT.AATCATTCCATTCGCACCTAACACACAGCAAGACATAAAGACCCACAAACC.ACAGGCTCCATCAT.TAAGACTCATG.TGTGCATGAACAGAAGTTTTCTGTTCAAACAATATCCTCACCG.CAAAATCAAATTTGA.AAACATGAT.AA.GCTTTTTCGAAAA.AAGGAAAAAAAA.AATGAT.ACC.AAATTGTTTCGAA.CATTTAATCAATGATAGAAACTAAACATAAGGTTTTAGT.TCAAAAGCGAAGCTAATGGTGAAAGCATCATGCCT.TTTCTT.CACACTTA.GAAA.CATGTAGGTCCTCCATATTATTCAGT.TCAATAATG.TATCTTAA.T.TTTATCCTATAT.TTGCA.TTTTAGATTATATCTACCAAAT.TATCTCTACACTATGTGCCAAATTATT.TGAATCGAGTTCGAGT.CAGCATGTA.TACTA.GTA.TATAAGCAATCT.A.TCTCTCTAGCAGCCAAACACACACACACGAATAGTTTA.CTTT.GAAAA.TTTCTCGATATATAGGAT.CTCA.ATGGCAGGGACAGTAG.TATTGAGATG.CTGCACTAGT.GT.AA.CCAAGG.T.
JJ=   159  MV=                TAG.TGCA.TTTCCA.TTTTA.TATGGGA.TATGCTAAGATAATGTTTC.ATTTTATTCTGCATATTTCGTTTAAAGTAACTTTTCAGAAATTTTACAGCT.CTGTTATTTAAATT.CTAGATATAAG.ATGGATCTAAATATAGAATGTTTCTTTGAATGTGCACACAGCC.AGCCTGGAAACAGGT.ATTAGAATA.AA.ATTTAATGAAGTA.AACGGGAGTATA.AAATAG.TTG.TACATATTCCTCT.GTTATAACCTGTATCTTAATCCATCAGTATATGATATTT.TTTGAATGTGCAACGTGCACAGGGTGGAAACAGCT.CTTGGG.AACAAATT.TATT.ACACAAGTAAACGATGACCAAGTTTA.AATATTGTA.TATTTTGG.T.CATTCTTAATAA.TATAA.ACAGCAAGTTGGTCATTTGTGT.ATTAGGAGAAATGGGATGCTTGCTAAT.TAATTAATATTAACTC.CCTTATTTG.CTTGC.ATA.TTTACTCAACTC.C.GAGAGAAGTGGGAGAGAAGAAACTATCAAGAACACACA.TTGA.TCATA.ACCAAAGCAGCCAAAAAA.TGGA.TGGAGGTAACCCAAGA.TGTCCGTTAT.CTCATCCAAC.TA.AC.CCTCAC.A.
JJ=   160  MV=                CCC.CTTA.TATTAT.CATCT.ACAATGC.TTTTGTAGACTTTTACTTA.GAAAGAAGAAGTAATATAGAAGTAGTTTTTTTGGATCCTTGTGTTTTATAT.TCTTCTTATCATCT.AAAAATGCTTT.TGTATGACTTTACTTAGGAGTGTTGAGAAAAATCTATAGAAAT.AGAATGTTACATGAC.TAAAAGTCT.AA.ATCTATTTACATG.TACTTGGTCTTG.ATAAAG.ACA.TAGAATTGTTATT.GACTTTGGAATATAATTCTATATATAATTTATAGAAGAA.TATCTCGTCACAAGTCGCGTAACAAAGACTTCATA.GGTAAG.TTAAACAC.GTAA.CAAAAGTCACTTGCTTTGCCTGATTA.GATAAAGGC.AAAACTTT.T.GAGATTCTATCA.TCAAA.AAACGTTAACACTTATAAGGGT.ATTATCGATATATCACATTAAAATCTT.AACCTCTAAGTCTTTC.GCGAATCAC.GAAGG.ATA.TAAATATCCACT.T.CATTGCCACGCTCACTACATAACAAAACACACCGTTTC.ATAA.GATAC.GATTCCAAAATTCAGATT.CGAA.AACAATGGAACAAATT.CACGGCGGCG.ATTCGAATTC.CG.GC.GGCGGA.G.
JJ=   161  MV=                GAG.ATTT.GTAAAC.ACAAA.GCATGCC.TACCTAATATAATTCCTCT.TTTCATTTTTCTTTATCTTTATCTATTACTATTTTATTTGATTTTCGGCTT.CATTATTCTTCTTC.TTCCAACATTT.TTCCTCTTTTTATGCTTTTCCATACAAAGCATTGTATGATGAT.TGATCGTTTTGCATT.TGGCCGTTA.CA.TGACAATGCATAT.TTTGCTTCCAAT.TGTAGA.AAT.ACAAAAATAACTA.AGAAACGTTCATACTATCAAATAAAACAATGAACACATA.CGATCATACTTAGAAAGGAGTTTCGAGTTTCACTT.CTTAAT.GAATTTAC.TTAC.CATTGCAATATGCAAAAATGAAAATA.TACATGCAT.GTACATGT.T.CCCAACTTTTTA.ATTAA.ATATAGGGTAACAAAAAGGTTC.TTGTTCTCCATAAAAGAGAGTGTGTGT.TCCTTTAACTTATATA.ACTCAATTC.CATTT.TAT.ATAAATAAGTTT.C.GTATCTTATACAATTAACATACATTAAGCAGACGAGGT.TGAT.CGATC.TTGATGGGGAAAACCGAC.GGAA.GCTCATGGTTCACGGC.CGTTAAGAAT.GTTTTCCGAT.CG.CC.GGAGAA.G.
JJ=   162  MV=                TTA.GTGC.AGTTTT.TATCT.TTCTTTG.CTTGGTGTATTTGCCATAT.GTCATTTGTTGTTGGGTTGGAATGGGGTTTGATGATTTGTCTCGGTGAGGC.TACACTAAAAGCAC.GTCTTGTTCTT.TCTATTGTAAGCTGTGTATAATGTTTCCAGATTCTTCTTTGAA.TTTCTCTGGAAAGAA.AACAAACAA.AA.AAAAGGTTATCTC.TCTCAGAACTTC.CGGTTA.ATG.GAACTTGGCATTG.TCTTGATCCTCAGATTCTCAATATTTTACTATAACCTAT.CAGGCTATCACCGATCAATAGATCATTTTTGTCAA.ATTTTA.AAAGGCAT.TAAT.CAAAATGTGTAATCAATCAATGATGA.TTCTACATT.AGCAACAT.T.CTGTAATACAGT.ACTTG.AGTAGTTATTACGGTTGAACCG.GTTCGAACCAAGATTTTCTCAATTCCA.TCTTCTGGTTAAATAA.TGAAACCGT.GGTGA.ACT.GATAAAACCCAA.A.ACCCTCGCCGCTAAGGCTGATCTCCGTCAAACATGCCA.AAGT.GCAAG.AATCTGTTGCTAACCTCG.AAGC.GACGTAAATCCAAATC.CAAAAGACTA.AAGCTCCATC.AG.CA.TGAACC.T.
JJ=   163  MV=                GAG.GAAG.AATCTC.AAAAT.ATTATCT.GTCGACCGACAACGGGAGT.TTCCGACGATAAGGTTTGTGATGAAGCGTCGTTCTCCTCACAAGAACCCAA.ATTGCATAACACGT.GTCTTAAAACT.GTCGTCCATATCTTGTACTGTTTTGTAATTAGTGGGCTTTATT.AGGCCTTCCTTCGTA.CTGAATATC.TA.TTTGAGTTTTATA.AAAAATTTGTGA.CGACAA.AAA.ATATATATACTTC.ATATAAAGCTGTATATGATTGAAATATTTATAGTTCTAC.GGTTTTCTTGTAAGCAAAAGTGTATGGTTTCACTA.ATGTGG.TTTTGGTC.TAGT.GGTAAATCTTCCAAGTAAAAATACCG.AATTTCGAC.GTTCGTTG.G.AAAGAATATTTT.CTCCA.AAATGAATTTTACAAGTTATGG.TTCTCGCCTCTATAAAAAATAACGCTT.TCAAACTTGAATTTCT.AGATATTAA.AAAAT.ATA.TATATATGTATA.T.GGTTTTCCCAAAATAATTATTATCATTATAGTTTTCTG.TCTC.TTGTA.CTTTCTATCTTCCAACCG.TTTT.GAACGGGTCCGACCAT.CACCTTCTTC.TCCCTCCATC.GC.TC.ATTCTA.T.
JJ=   164  MV=                CTT.ACAT.CTACTC.CACTA.ATGAACC.ACAGACTGCGTTTAACTCG.AGGATTGCCTTCTGTTTGAATATGCACAATGAAGCGGTTAGAGCACTGAGG.TTCCCGCCAAACAC.GCACAGGGAGA.AAGAGAGCGAGGAGAAAAGAAGGGAGATGAAACAGCAAGAAGA.GGAGCTCGCTAAATA.CATGGCTGA.GG.AAGACGATGATGA.TTTCTAGATTTG.TTTCAA.ATT.CTACTGTTTTTGT.CTGTTAACACTTTTGTTATTTTGAATTATCTGACTTTTT.CTTGTTATTATGCACATCAGTTCTTTTACTTTATG.AAAAAA.CAAAATCT.CAAA.CTTTATCACAAGTCCACATTGGGATC.AAAATTCTG.GTAAATAA.A.TTCACTGAAGAA.GTGAA.GTTAGTAATATAGAAGAACATG.AACATGATTCAAACCCAAGATCAGTAG.ATGGGCCTTTAGGCCC.ATTAGTTAT.GTAAT.TAC.AAATCGGCGAAG.T.AACTCCGATTGTTTTTTCGCCGTCAAAGGTTAAACAGT.CGAA.ACAAT.GGAGATTCTGAAGCTTGA.TGTA.GCGAAGTTTCCAGAAA.TTGAGGATAC.AATCGAATTA.AC.TA.ACCCAA.A.
JJ=   165  MV=                GAG.AACA.CTAGAA.CTTTG.CAATGCT.AGAGATCATACAAGTTATA.AATAACAGGAATACAAATTTGATCATAAAAGTTGTATACCCTTTTGAAAAT.ACTCAAAATTACAC.AAGGAATGCAA.GAACATTATTACCTTATCAGTTCATTATACACGTTAGCTGATT.AAAATTTCAGTTCAC.GAATCTTTC.GA.GATATGACTCAAA.AAGATTCTTATA.AAATGT.TTA.TAATTCACAAAGT.TATAACAAAAATTTTAAAAGATTTCGAACAATAAAATCA.ACAATCGAATGAGAATAAAACAGACCAAAAATGGG.CCTATA.ATCGCTGC.CAAA.AAGGGCCCATCATATAAAACTGCGAT.TTTGCGCCC.ATTTTACC.GCAAGTAAAAATAA.TGATG.TTAAACAGTCAAATTGATAAAA.AGACTAGAGAAACATAAAAATGAGAAT.CTAAAAAGAAACTTAA.CAGCAACATTGATGA.TCT.TAAGAATTCGAT.T.AACGTCCGAATAAAGCATACTTCTTTCATTTTCGGAAT.CAGA.TTGAA.ATATAAAGCTTTGGTTTT.TGTG.CGGTCACATGGCTTCT.TTAGATTACT.GGCTGGCTTG.AT.CA.AATCAC.G.
JJ=   166  MV=                TAA.GAGA.AACCAA.TTAAT.CAAGTGT.TAAAAAGGGTAGATATAAT.CATGAAAAGTTGAAATAATTTTGTTTCCTAAAAATTTAAATCCATAATAAG.AAAAATATATATGT.AGATGAGTGTA.GCCATAAAAATAACGTGTATGAATATATGAAAAATATCTAGAT.TTTTTTTTTTTTTTT.TTTTGGCCG.AT.AGACTCTCAATAC.TATATGTTTTTC.AACATT.TAT.CACCGACAATTTT.GTTTTAAAGCAGTACAAAACCAGTTTTAATTTCTTTGTA.CTGAATGTTATACCATGCATCGATTTATTGATTCATCCACCT.CTTTGAGT.GGGT.GAGATAGCAATGAAGAATGGCAAATG.TATAAGCTT.TAGGTTAA.T.TTTAAAAAGGAC.CCATA.GGATGAAAAATTAGTTGGATGA.GTTGCTCCACATAGTTAATGCAATTTA.TCATATCACTAAAGGC.TTTAAAACC.TCTCT.ATA.TATAGACACGTT.C.ATTGACAAGTTATACAAACAAATCATTCAAAGACATAC.AAAA.TAATT.GAGTTTTTTTTTTAATTA.GAAA.CAAATGGGGTTGAGTG.GTGTTCTTCATGTGGAGGTTG.AG.GT.TAAGTC.A.
JJ=   167  MV=                GTT.ATTA.AATTAT.TCGTT.GATAAAC.TTAACGAATAATATCGACT.ATCCAACCAAGAATATTCTAGATGCATCAAGACTGTGTATGGATAAGTCAG.CAAATACATTCATT.TGCTCTATCCA.TATAGAAGATTTAAGTTCACAAAAAAAAAATCTAGAAGACGGC.TTAAAAATGCATGAA.CCGACGTCA.AA.AAAAAAATATGCA.CGAACCAGATTT.TAATAA.CTT.CGACGACCAATGA.GAAAGATAATAAGTTGTTCTAGTAGTCTTCAAATATTGT.ATTTTGTGGAGGAAAGCACCAAGAACATTCCTTTT.CGTAAC.ACTTGACT.TTTT.CATTTTTCTGAGTCTCCTAAGTGTTA.CGCGTGACG.CGGTGACG.C.TAATAATCATAT.TTCCT.TACACTTTAGCTTACTTACGCA.GCAAGCACAATGGGTATTTTCGTCAAT.TAATATTAACTAAACT.AGATTCTAG.TATAT.AAA.TAGGAGTACTCA.T.CACACAACACACACAAACTAAAAAACCGATCATAGAAA.GGAA.AAAAA.AAATCAAAACCCTAGAAG.TCAC.TAAGTCGATTCAAAAT.GGTTGCGAGA.AGTGAGGAAA.TT.GT.GATAGTCG.
JJ=   168  MV=                TAA.CATT.TGTTCA.ATAGG.CTCTGAC.TCAGTCGTGACAGGAAAAG.ATAATGAAAAGGTGCCTATGGGCCAGTTGACTCTTGAGTTGATATATCCAT.TGCCTTCGAATTAT.CCAGAGTTTTT.ATTTTTAGTCCTAGTCCTGTCATGTCTTTACGAGTACGTCACC.TCTTATCTTCAAGTG.TATGAAGAT.GA.GTTCACACAATTT.TGCTAATGAAAT.GTAATT.ATT.TTCTTGTGGAAAA.ACTAAATAATTGCGCGTGAAAGAAAGAGAGAGGAACCTG.CGTTTTAGTTTGTAAGCGTATGAATGGTGTCTAAG.TCTTCT.GCTTACGA.AGTC.AACGAATATAAAAGTTTCAAGATTAC.AATGAGTGA.TAGAATAA.A.TACAAATTGGAA.AAGAA.GAAGAAAATACCATAAGCCAAA.ATGTCAAAGATACTGAAAACACATATA.CATGGTCTATTTGAGT.CATCATAAA.AAGAT.ATA.ACCACTTGAAAT.C.TCCCTCCCAGAGTAAGAACTTCCATACTTTGCTCTAGA.TTTC.TTGAG.AAAAGATGCAGCCGATCT.TCCA.TGCGATCCTTAAAAAT.GACCTTCCAG.CTTTTTTAGA.GT.TG.GTAGAG.G.
JJ=   169  MV=                AAA.ACCG.ACATTA.AACAA.TTTTCTT.TTTTTGTTGATAGTAAGAA.AAAGGGTGGGATATAAAATAGAAGTTTATGTATTTTCTTTCACTTCCTCGC.TCGTCTCTCTCTCT.CTATCTATCTG.AAACCATCACGATCTTCATCTCTAAAGTAACGATCTTCTATTT.TCTTTTGTAAACGAA.TATGATCCT.CT.CGACTCTCTACGC.TTTGATTTTTTT.TCCTTT.CTC.TGTTAGGTTTTTC.TCTCCTTGTAAAATCATCTATCATGACTGGAGGAGAGTA.TGCAAAAGTAA.ACATAACTTGCAATGACTCAGTT.GTTAAA.ATCCTTGA.TCCT.TGTTCTATGGCTGAAGTATCCACAAA.AGTTTCAGA.AATTCTTA.A.GAAATCATCCGA.TCCCG.AAGTCGTTTGTACTCTGGATGT.CTCTAGTGAAATCATGAGGAAGATTGT.AAACATTGAAGGAAAC.TAATGAACA.CCTTT.ATA.AATATTCATATA.A.GAGTTCTGTTTCCCACACCAGAAAGACAGCTTATAACA.CATG.CTTGT.TGGAGCTTCTTCTTTCAA.AGCA.ACTATCAACCAGAAGA.AGATTCCTAC.AAACCCTTCT.CC.AC.TAAGGA.A.
JJ=   170  MV=                CTA.CTTC.GATGACTACTTC.GCTGACT.CGAGCTCCTCATCATCAGT.TGGACTCTCTCTTTTCCGTCATTTTTTGGTTTCTCATTAATTGGTTTAGTT.CATACCCAAGGCAA.AAGGGCTTATG.TACCTCAGGCTCTATTCTTTATTCATTCTCTTCATGCAATTTC.AATAAAATACTCTTA.TCAAAAAAT.AA.TTATATGACGTGA.TTTTCAATATTT.GTCGTA.GCT.TCAGCTCGCAAAA.TTGCTTATAAATTTAATAAAGAAAACATGATCCACTACA.AAATTCAAAAGGAAGGAGAATGTCTAGCATGTACT.TGATTA.GGTAAAGA.AAGC.AATTAAATATCTTTGATCGACAATAA.AGTAGTTGA.ATCATTAA.T.GATGCGATGAAC.AAAGT.AATTAAGAAGTAGTGAACAATC.ACTCTCAAAATTAAATAAAAACACTAG.TAATTTATTTCCTTCA.TTCAATTCT.CTATA.TAA.TAGTAGCCATGA.A.CTTAAAGGGACTCACTCATTCTCATAACAATTCCCTTA.ACTC.TATCT.CTAGGTGACTTAAGAGTA.AAAAATGGTAGAGGCAGAGGT.TGAAGTAGAT.GTGGAAATCA.AA.TC.TACGCC.C.
JJ=   171  MV=                CAT.TTTC.TTGATT.TGGAT.CGATGAA.CAAAAAAGAAGATGGTGAA.AATTGATAGAGAATAGTTTTGGTTGCGTAAAGATTCAGAAATTTTTTGAGG.ATTGGAAAAATGTA.AATGTGTTTGT.TGGTGTAGTTAGAGACGCTCCTCTACGATTCGTGAGACGACGA.TACAATTAAAAAGTT.TCATGCGAT.TT.TGCTTGGAGAGAC.CCCACCACATAA.GCGATG.GTT.TCGTTACTTTCAT.ATTTTTAGGTTGATTTTGTGGGTCCCTACTTGTTTTTAT.TAATTGCGGAAAAAAATATAAGCTTAATAAACAAA.TAGACA.AGATATTT.TCCC.TATAATATATTTGGGGTTGTTACATA.AAAATCGTT.ACCCCTTT.C.TCATAGTGGAAA.ACAAA.ATCTACTCTCATACCAAAAAAT.GAATCATCTATTTAGGTAAAGAATCAT.ATATTTTATTAGGTAA.ACAAAATAT.CTTTT.AGGATACACTTCATCG.T.TATTATCGATCACAATCATCTTATATGTAAGAATAGAG.AGAT.GGATT.TTTAGAGTCTCTACACTC.AGAA.TCAAAGTTTCTATGGT.TAATCTCTAT.CTTCTTCTTC.TT.CT.TTACTT.T.
JJ=   172  MV=                CTC.TGGT.AACTTC.CATTT.TTACTTC.TTCTGCCGCGGTCAACGAT.GTCACTATTTGATTCTACTATGTAAGTATTTTATTTTTATAAATTGATACA.CAGAATCTGTGAAT.GTTTCTGATTT.GGTCCTCATCTTTTTATTTCTTCTGTTTTAGCATAAATATATA.TTTGCAGAAGTTAGT.GAATATAAA.TG.TAACAATTTTATT.TACCTAGACATC.ATGATG.ACA.TCTAACTAAGTAA.AATGTATTGCTTCGTTGCTGGTAAAAAGGTAAATAATAA.TTCAAATTCAAATATCAGGGAAATATTCCCATTTA.TGATTA.AAAAATAG.TTAT.ATATCTCAAACACATGCTAACAATTT.TAGTCAAAC.TAAAAGTT.A.AAAGAAATCTGA.AAATA.TGGTATAAAGTTTAGGGCACTT.TTAGAATTTTAACATTTTTGGTGATTG.AGTAAATTAAATACGT.GTATATAAA.GATTC.GAA.GTGCTCTTCACG.C.GTTTTTTTAGTATGAAATTAAAACACAAACGAAGGAAG.AGCG.ATTAA.CTCCACAAACACAAACCA.TAAT.GTCAAAACGCAACGCG.CCGTTTCAAG.CACCGCCTAG.AC.CG.CTATTT.T.
JJ=   173  MV=                TCT.TACT.TTAACC.AGCTG.CAAATGA.CCTTTCTAAATGCTTTAAA.CAATATATATATCGAAACAATGATCAGAAATTAGGGTTTAGTGAGGGTATA.TGTACATTACTAAC.TGTAAATAATA.TTTTATTGGTATAAGTCATGACTAAAAATAAGCCCTTGTCGAT.AAGTCATAAATCCTA.CTCTCCGCG.CG.ATATGTTTAATTT.TGGTAATTACCT.ATCCAT.TTA.CTGTAGTTCTTTT.TTTGTTCAATGTTCCTTCTCCAACTCCTCTTTAAGTTCC.TTATATAAGTTAATGTTAATTTAGTTGTCGGCACA.TATACC.TTTTAAAT.TATC.GAATATAAAGCCATTGATAAATCTTG.ATTCTGATG.TTGAATGA.G.AAAAAACTGGTC.ACATT.ATATTGGACCCACCAATCTTAA.AGTGACTAGGCCTACAAAAATTAAATC.TATCAAAAACACAAAT.GTCTCTCTA.TATAT.AGT.TACACAACTTCT.T.TGGACTTCTTCACATTCACTCATATCACTACACTTTCC.ATTA.ATTAC.CAATATATTTTTACTACT.TAAA.AAAGATATTGGTCTTG.AAATGGAGAG.TTACTTAACG.AA.AT.GGTGCG.C.
JJ=   174  MV=                GCT.GTTG.CTTAGG.ATTCT.GAGGTAA.AAATCCCAGTCTCCTTCTT.GATCACTCATGTTCTCAATCAAAAAGAAGATCACTAGAAAAAATTCATATG.ATATGATGATGGAT.GAAGAAGTTTC.AGCTTCGGCGACTCCAGAGTCCCGGAGAAAGAGGATTGGAAAG.AAGACGACGTCGTTT.ATTCAAAGA.TC.TATATCCTTAAAC.TACATGCCATCT.CTTCTT.GTC.CACATGTCGTTTA.TAGTAGCATAAGACGGCACACAGTTTATCAAGCAAACCC.CCTAGACGGGCTATGGATTGGCTGCGGCCTTTTTA.TAGCTT.GTTGCAGC.GATA.CGACATCGTTTGGCCAGTACGACTTC.GTTCGGCCG.GTACGACT.T.GTCTTCTTCACG.TTTTC.TAATAGGATTAATTAACTACGT.GTCGCTTATAGTAGCATAAGACGGCAC.GCATTTTATTCAGCAA.ACCTCCGTA.TATCG.CAG.GCTCTCTCACTC.T.TTCCGTCTTCTGATTTCTCCCTCCAAAACAAACCTCGG.AAGA.GAAAA.TTGGAGCGAAGGAGCGAT.AGAT.ATGGCGTCGGCGTCCT.CGTCTGACGG.AGTTGCCGGA.AG.GA.TTCTTA.A.
JJ=   175  MV=                CAT.CTTA.ATTAAA.CATAG.AAATTTA.CCATCGACAACGATAGACG.GATGATCCAATCCATGATACAGTATAAACAGTTACGAACATGGCAATTACT.CTATCTACAACTAC.TATACGTACAT.ATGTCAGGATCTCCAAAAACTATATACATAAGACATACTTTTT.TTTTTGCTAAACTAT.ATAAGACAT.AC.TGTAATCTGTATT.ATTCTCTACTAA.TTGTTA.AGT.TTTATACATAACC.AATATGAGAATGCAATTCATCATATGATCAGAATTTCAC.TAAACACGTCAATTACTATGGCGTGTAGCTATGAA.ATAATT.ACACTTAA.TCAA.TTGGCCATTTGGCCTACTATATTAGA.CCGCAGATG.TATACGTT.T.TCTAACTATAAA.TTTGT.AAATTAAATTTTTGTTTGTGGA.AAAAAAACTAAACATTATAAAAATGTA.TTCGAAGATACAAAAC.TACTATATA.TATAA.CGT.GTTCAATCCTCA.C.TTCAAAAACCCACAAAAACTTTAGAACGAAAAAAGATG.AAAA.TCTTT.AACTCATCTCAAAACCTA.TTCT.TGGCCATAACCTTTTT.CCTTGTTCTC.ATAGTTCATC.TA.AA.AGCAAT.A.
JJ=   176  MV=                TTA.GCTT.ATTTTC.TACCA.TTGTTTA.ATACGAATTCTATAAATCT.GGAACAGAAAAAATGTAAGACAATGATATGAGCCGAACATGGGACTTTCGT.GTACTAGTAGCCCC.ACTGGCCAGAT.CCGATGTTTCAGCACATTCCTTCCCAGTTTATTATTCATAACA.ATCTCATTGACCACT.TAAATAAAT.AA.TTTCAAATTTGAT.GATAAAAATTTC.ACGTGT.TTT.TGAAAACACATTA.T.TGGGCCCAATTGTTGCGATTCAAAGTTGGGTAATGAG.ATTTATCCAGCATATTGTTCCAAGGCCCAAATAAG.ATGGGT.CATAGGCC.TCAG.AGATTAGTTGACGTGTCATGTTTAGA.ATGGCTCTC.AGAACCTT.A.GGGGAGTGTCCG.AGATT.ACCCTTACTCTTTTGAGTTGAA.AGTACAGTTTCGCCCCTGTCGAAATAA.GAAAATAAAAAACATT.CTAATCAAA.TCTAT.AAT.GGTGAAGTAACT.C.CTCTCCTCCTTTGTTCTCCAGATCCCAATTTACAAGAA.TTCA.ACTTC.ACACACCCTAAAAATTAA.ATCC.CAATCTCCGATTCCAA.TATGGCTTGC.ATCAAGGGGG.TG.GG.CCGAGT.C.
JJ=   177  MV=                TTT.TCTT.ATTTTT.ATTTT.TAGATGA.ATGGTCGTGAAAAGAAAAG.AAAATTAATACTATGTTCCAGTCTTTTTAACCCGCCATAACATGTTGCCCA.TCTATACGAATACA.AGAGCACAGTG.TTCAAGACTTCAAATACAAGTGGCATACAAATTCAATAATACG.AAAGACACAAACATT.ATTCAAATG.GC.CATGTAATAAATC.AAAATTTTGCAT.ATATTG.AAA.AAACGGATACAAT.GTAGGTACCTCTTTGCATGGACCTCTAATAAATTGTTTT.TTCTTTTCTTTTCAGTTGATCACCTAGAAAAAAAA.GATTCT.ATGTTATA.GTGG.AACAGAACTAGCTACTCACAATAGAC.AGAGTGATT.GGGGAAAA.A.TATATAGAATAC.AAAGT.TAGACATATTTACTTCTCTATT.TTAATTATTTTGAAGAAACAAAAAACA.TGACACGTTTTTCAGT.CCACGTTAT.ATATA.AAT.ATGGCCATCATG.T.ACCTGAAATATCACCATTCAAATTGATTGAGTTTGTTA.TACA.AAAAA.AAAAGAGAAGAAGAAGCC.AGAA.GTCTGAGAGTTTTATA.AG.TAACGAA.AATGAAATCG.AC.CG.TCATGC.A.
JJ=   178  MV=                TGC.CTTC.TCATAT.AGTGT.TATCGAA.TTACACAAATAGGCTCGAC.ATTTTACCAACAAAAATTACGATTCATCTCTCGTACAGTCGTACTTGCGGA.GACTATATAGAGTG.GTTGTAATGTG.TAAAATAATCTGTGTATTGTTTTTTTTATTTATGTGATTTAAA.CAAATAGCATGGTAT.TATATAAAA.AA.CAATGTGTTGATA.TACCAAATTGGT.TAGGAT.TAA.GCTTCAAAGATAA.TGCATTGAGATCAGTCAGTTCAGTTTTTCAAGACTAGTT.GTATATGGAAACAGAAGTAGAGTAAAATAACAGCC.ATCACC.AATTTTTT.CCAC.AATTCTTATCTCTTGCTTGTAAATCC.GGTTTGAGA.CTGTACTT.A.GTACTACTGATT.GAGAT.CAATGCAAAAGATTTTCTCACA.AAATAAACCGGTTAGGTAATAAGTTCT.AAACCAGAACCCCACC.GGTTTGCAT.ATCTC.ATC.CCTCCGTGTAGG.G.TTTTGCGATTTCCAGAGAGAGAGAGAGTGAGACTGAGA.TTGA.AGTCT.CCTGAATCAGCTGAAGCC.AAAT.CGATAAGATGCAGAGA.TCGATTTCAT.TGACGGCCAA.AA.GA.TTGTTG.G.
JJ=   179  MV=                TGA.AAGG.CTTTAC.GCTCT.CTTAACG.TTTAATGGCGATGATCAAT.TGGCTTCGTTTTACTGCTGGCTCATATGTGTTTTGGTCGCGCTCTGCTGGT.ACAATATACCGATG.TGGCTTTGGTC.TCTCTACCCTATCGCATATTGGCTTAATTTCACGCCCTTACGC.AACGATATGCCCTGT.GGAGTCAGC.AA.CTTCTTCCGAAGA.TTGCCCACAAAC.GAAGTA.TTG.TTCTGATGAATCT.CTCTCTCTCGCCATGAGTAGTAACACGCGGATTCTTGGG.CTTTTCTATTTGGACGGCTCATATTTATCTTTTGG.GCCTTA.GTGTTTGA.AGCC.CATTATTAGTGTCCGAGACAAATTAT.TTTTTATTT.TTTTAAAA.A.AATCATTGAAAT.TTATT.TATTTTGATTTCTCAGATTTTT.GGTGGGTTTTAGATAAATTTGGTGTGG.CAATAAAAAATTGAAA.CTTTGGAAT.AACGA.TAA.ATAAAAATAAAA.A.AATTCCATTTCTCGAGAAGAAGAAGAATCTGCTCTGCT.CTCG.TTTCT.GTTTTTCGCTCTCCGGCC.AATC.TACTAAATAGTTCGGA.CGTGATTCTC.GAGATAAAGG.TA.AG.CTTTAA.T.
JJ=   180  MV=                TTT.AATT.ACAGTT.GGTTT.TTGGGGCCTTATTATGTCTTTTAATCA.GTAGTTTACCGATTATATTATTATAATATAAATTAATAACTTTTATCTATT.TTGTTAGTCAAAGT.CCTAAAATATT.TTTGAAAGCCCATTAATGTCCTAAATCGGCCCTGTTCCAAATT.TTTTGGCTTAGCAAA.ATGGTGATA.TC.CGATTATAAGCAC.GGACTAAAAAGA.TAAGAT.AAG.GTTTTGTTAAAGT.TTTATTGTTAAAATTTATATATGGTAGTATAAATTATAT.TTAAAAAAGTTATAATTAGTAGCGATATATAGTAT.GTTTTT.GGAATCTT.TAAA.ACCAGGTCACATGGAAGTGTCGAACA.AAAGAATAA.GATAATAC.A.GGTAATTAACAA.TCCTT.AGTGGGCTGAACGTTGAATTAA.GAAATAAAGCCACGAGTTTGGTTTTCT.TGTTATTTAATTTACG.TCTCTCTCT.ATTTA.TAT.GTTTAACGTTAC.A.CTTATTAAGATCGTACCTTAGGGAAAAAACACTCAACA.GACA.AAAAA.AAAAAGGAAGGCGCATCA.GTGA.TGGAGAAGATTATTGA.CGTAGCTTAT.GGTGCATCAG.TG.AA.GGCGAA.A.
JJ=   181  MV=                AAA.TATA.TATTCC.ACAGT.TTCACCT.AATCTTATGCATTTAGCAG.TACAAATTCAAAAATTTCCCATTTTTATTCATGAATCATACCATTATATAT.TAACTAAATCCAAG.GTAAAAAAAAG.GTATGAAAGCTCTATAGTAAGTAAAATATAAATTCCCCATAAG.GAAAGGGCCAAGTCC.ACCAGGCAA.GT.AAAATGAGCAAGC.ACCACTCCACCA.TCACAC.AAT.TTCACTCATAGAT.AACGATAAGATTCATGGAATTATCTTCCACGTGGCATTA.TTCCAGCGGTTCAAGCCGATAAGGGTCTCAACACC.TCTCCT.TAGGCCTT.TGTG.GCCGTTACCAAGTAAAATTAACCTCA.CACATATCC.ACACTCAA.A.ATCCAACGGTGT.AGATC.CTAGTCCACTTGAATCTCATGT.ATCCTAGACCCTCCGATCACTCCAAAG.CTTGTTCTCATTGTTG.TTATCATTA.TATAT.AGA.TGACCAAAGCAC.T.AGACCAAACCTCAGTCACACAAAGAGTAAAGAAGAACA.ATGG.CTTCC.TCTATGCTCTCTTCCGCT.ACTA.TGGTTGCCTCTCCGGC.TCAGGCCACT.ATGGTCGCTC.CT.TT.CAACAT.A.
JJ=   182  MV=                GAT.TCTT.TCGATT.ATCTG.ATCTGAT.CAAGTGAGTTCTTGTTAGC.CTAGCAAAAGAGACCCTGAATCTGTGTCGTGTTATGTTCAGAGTTATTGCA.ACCTGAAACATTAT.TGGATATTCAC.ACCAGAACGTTCTTCTATTTAGGTTCTTGAAAATTCTAATAGA.CAAATTCTCTTCTTG.AAATCACCA.TT.CTTGAAATTAAGT.CACATAACTTCT.CAGAAA.AAA.TGATACATCTTCT.CAACTGATTAAAACTGACGTCATTTGGGGAACATAACTT.ACAAGACATAATAAACTTGTGAAGAAAGCAAGAGA.ACATTA.TGCTTTCT.TTGT.AAGAGAAGTAACATATGAATGATGAC.CTGAGACAA.AAGAAGAG.A.TTTTGATGATCA.CAAGA.CATAGCCGCAAAACTAGGAATA.TCCATTGCATAACAGTAGAGAAAATGG.CTAAGTATTGCAGAAA.TTCAAATCT.TATTT.ATA.TGCAGAGCAATA.A.ACACCTAATAGTATCATCAAAGCTCAAATTTAACCAGT.TCAT.AAGAA.AGAGGAAAGATAAGTAAT.TAAT.AATGGCAGCGAGACAG.CAACAAAAAG.GAACAGGCTT.CG.GG.GTTCAT.T.
JJ=   183  MV=                AAA.AATT.CCAAGT.TTGAC.CCTTGGA.CACAACAAAATATATCAAC.CTATATTAATGTTAGAGAGATGATGGATGATGATTGATGATGTGCAAATGA.GACAAAATTATATC.ACACTTTCCTT.TTCAATCTTTAAATTCCAAAACAAAAGGTACTGTTGGGTTGCT.CCCTTATTAGGTGAA.AAAAACCTC.AC.ACAACACAGACAA.TTTCACTCTGTC.TCTTTC.ACT.ACACCTCTATATC.TCCCTCTAGATACATATCCCTATTTATATATGTATTGTT.TCGAACACTGCGTGCTCTCACACTTTGTTACACCT.CCAAAA.GACAAAGT.ACAT.AGAAGAAGAAACTTCTTGTCACGCCT.CTCTTACCC.CTTCCCTTGT.GGTCCAATAAAA.CCCTA.ATTTTCTTTTCTTTCTTTTATC.CATTGTATTAGATCCTATATCTTTCTT.CCTTATAGACCATCTC.TCATGTCTT.CTTAT.ATA.TATTAAGATATT.C.ACAAGAACTACAAAAGAAAGAAAGGAGATGGAGTGGTC.AACA.ACGAG.CAACGTAGAAAACGTGAG.AGTA.GCTTTCATGCCACCGC.CATGGCCGGA.GTCTAGTTCC.TT.TA.ACTTTG.G.
JJ=   184  MV=                TGC.TCGG.GAAAAT.TATGC.AATTTTT.CGAGTTGTTAATGGCTTTA.GTTCTTCGTGTTTGCTCTTTAATGAATTACGAACTTTTTCCAAAGAGAAAT.AAGGTCTATTTTTT.TTGGTGAAAGT.AGGAGATTTTTTATGGCGGAGGGACAATTGACGAACATATCGG.AGATGATACTGAAGA.AGAGGAAGA.AA.GGGATGAGCTTGA.ATTGAGTAATTA.CGGCAA.CAA.TTACAGTAGCAGA.GTGTTACATTAGTTGAAAGTTGAAAGATAGTTGTGCTCT.TCATATTTTTTTATGGTCAATATCATTTTGTGGAT.AGAAAA.CTTTATCT.TATA.GTTTCTTAATGTTTGATGGTCAATGT.CATTTTGTG.GATATCTG.A.ACACGCATCTTG.ACTTT.TCGTTGAAGCTGCCACTTTCAA.TAAGATATTAGAACTTGCAGTCTGACT.TTTAAATTTTCTAATC.AATATCAGG.AGGGC.ACG.ATTGTACTCTTT.T.TCCTCTTCTCCATTCAGTGCTCCTTATCTTGTGTTGTT.TCCT.GCATCGTCTTGATATTTGAAAGTT.TGAG.TAAGATGGGAAACTGT.GTAGCACTAG.AAATATCTTG.TG.AT.CACAAA.T.
JJ=   185  MV=                CCG.AAAG.CATGAA.GCTGA.ATTGAGA.ATCGATGAGCAATTTAGATATATGGTGAGAGAAAGAGAGAGAGGAAGAAGAAGATAAGTGAAGGAGGAAGA.AGAAGAAGAGAGTG.CGGAGATAACT.TTGAACTTGAGCTTGTGTGGGTGTGGCTGCTTCTATGCCTGGA.ATTTTCGCGGATTTC.CGATAAGGC.CA.ACTTACAAAATTA.AAATTAAAATCC.ATAAAT.ATT.TTAGCTAACAAAA.AAAAAAAACACTTTTGTTTGTCTGAAAAGTAAGGCTATT.GGGCTCGTCTCTAAAGCCCATTTATAAAATCAGAC.CCGGAA.ACTTCTGC.GTGA.TAGACACACGTGGCTACATTTAAGCC.GTATATTGT.AAATATAG.G.GGCAAATTCGTC.ATTAA.CAAATTAAAAGTATTTAATATTATCGATAAGTAACAGAGCATTTAATACT.AAATTTAATAAATATT.AAATAACGT.CAAGA.GAG.AGATTTGTCATT.T.GAGACCTCAAGATTTCTCTTTCTATTGCCTACTCTCTG.TTGA.AAAAG.TGAAGAAGGCCCGATATA.GAGA.GAGAGTGTGTGTCGTT.GACGAAGGAG.GATGAAGGAA.GA.GG.CTGATT.A.
JJ=   186  MV=                ATC.TTAT.TATGGT.AAATT.GCAATAA.TGTCTCCGAATTCTCTTTA.ATATTCTTTTAGCCCAAGCTTCTGAATGAGACAAGATTGACCTTACGTTAAACTGAGGCTAACACA.ACCGTAACAAA.TAGTTTTTTTTTTTTTTTTGTTGTTGTTTAATTCGTATTCTTT.TAGATTATAGTCGAA.ATGAAAGTA.TA.ATCGCCGGATCCA.GTTCCAAGCCAG.TAGAAT.TCA.GCGCAACGATTAA.ACAAATTCATCCACTAGGAAACTAATTCGTCCACAAATC.TCTAGATGCGTAGGCTATTAGGTCGGTTTATATGT.GTTTTG.GTTTGGAG.TTAT.GGAAAAAAAGAATAGGTGATATTTAC.AAAGTTTAA.TTGACGTG.T.GTTTATGTAAGA.AAGAA.GGGTGTCCTTTGTTATTTAAGA.TAGGTGATGGTTCATTTTGCAAATAAC.TCTTAACACTGGCTAT.TATATTGGG.ATTAC.AGA.GGCATATATCAA.C.GTCTTCCATCTTCACTTGGAGTCTTGGAGATCTCATCA.AACA.AATTA.GCAAACCCTTTTGATTCA.TTGA.CTTGTACACGATCAAA.AAAATGGCTA.CAACAGCAGT.AA.AA.TAGGAA.C.
JJ=   187  MV=                CAT.TCCC.GACTCT.TGCAA.GGTTTTA.CGAGTCATACAACGAACTG.CCTGCATTTCAAAATGCAGTCCCGGAGAAGCAACCAGATACTCCTTCCACC.ATCTGATTCTGTGA.ACCGTAAGCTT.CTCTCAGTCTCAGCTCAATAAAATCTCTTAGGAAACAACAACA.ACACCTTGAACTTAA.ATGTATCAT.AT.GAACCAGTTTACA.AATAATATTTCA.TTCCAA.ACA.TAAACATGTTGTA.TTCATCAGAGAGATTCAGTGAAAGCTTACATAAACCGAA.AATCTCGGTTTGATCGGGTCGGTTTGATCGGTTTC.CACCGA.AATCAACA.GGGC.TCTCAGATAGACTCTTTTGACTGAAA.AGAAAACAA.AAATATTT.G.CATCTGATTTAC.GTTGA.CCGT.AAAAGACAAAAAATAAA.AATAAAAAAAGTCTAGTGTCGTCGTCG.TCGTCTTCGAATTCGC.CACTTCTTG.TATAT.ACA.AAACAAAGTAAT.C.GCGAAAACACACAACAATCGCTGGACTCTGCTACTGCG.AAGA.ACAAC.AAATTCCTTGTTTATCAT.GGTT.GGTTACAACATCTCTT.TCTATGGTGG.ATAATAGATC.AT.CG.TATGAA.G.
JJ=   188  MV=                ATT.GATT.GATGTA.ACTCT.ATATTTA.GTTTTCTGTGTATATTGTG.ATTCTATGTAAACTATATAAACAGTTTCTTCCAATCTTCTCCCATTTATGG.GTTTGATTTGTAAC.TTCTTAATGCA.TCGAGAAGCAGTATTAGTACTCTTTATCTTTCTTTTGTACTGC.TATTTCTTACCGCTA.ACTCTCATC.TC.TGGTGACTTATCC.TGCCTTCGTTTA.CCTTTT.TTA.GTGTTTGCTTAGA.AACACTAATTGCACCTATGTTATGTATTCTACCAGATTA.ATTTGACAAAAAACAATGTTAGGAGTTTTAATGTT.TTGAAG.AAGTGGGC.CAGA.TGTTTGGAGTTTTAGGCCAATGTAGC.TCATCTTGG.GCCCAGTA.C.AGAAATAAATCC.AGTGA.TGATTCTTTCTGATTGGCTGGA.AGGTGTGTGTACGTGAACCTGTCCGCA.GGTGATTAAAACAGAG.CTGGGCTTT.TGGCT.TGT.CGCCTAAGTCGG.G.AATCGTTTACTGTGAAATAAAAACGAGAGAGAGTTTTT.GAAG.AAGAA.GAAAGAACACTCACAAGA.TCCA.GAAAAAGGTAAAAGAT.GGCGAGATAC.GATCGAGCAA.TC.AC.AGACTT.A.
JJ=   189  MV=                AGC.GAAT.TGGATT.GCGCT.CAATGCT.TTGCAACTGCGGTCGGGAG.CTTCATGACAACTTGCCACAACAAGAAAGGTTGTCGTGTTTTGTATAGTAG.TTGCTATGTCCGGT.ACGAGTTTTAT.CCGTTTTACTTCCCTCTTGATCCGGCTAAAACCGGTCCTAGTG.TTGGTAGAATTTCTT.CCGTTCATC.TC.TCTCCGTAATCGC.ATAGTCTAATAA.AAGAGT.AAG.TTTGTTTCTAAAG.AGTATATGTATATGTGTGCAAAATAAGGCTCTTTGCTTA.TGTTTCTTTCTTTAAGATGCAAGACAATTAAGTAA.CCAAGT.TATTTATG.TTCT.AGACTCCAACATGTATAGTTGCATAC.AAATCATCG.GATCATAA.T.GCATCAATGGAA.AAAAT.A.AACGAACTAACAAAAACCGA.CTTGGTTTGCTATAAATGCAATACCGG.TTTGGTTTGGTTTGGT.ACAATCATA.TATGC.AAA.TAGGTTTACTCA.G.TGAACGCTCACTTACCAACTTCACCAGCTATGCTCTCC.GTCG.CAAGA.CGTCTCGGTTCGGCGACG.CCGT.CGCTTCAAAACGGAGC.TTCCTTACTC.CGGTTCATGA.GA.AC.GAAGAC.T.
JJ=   190  MV=                CAA.GATT.TGCTAG.AATGT.GGTTCCC.TCGCATTATCAGTCTTCTT.GGTCAATGTCTAGTAGTTTTAAATTCGCTATAAAAATAGCAAAAAAAAACA.AAAACAAAAAATTG.TTGATTAAAAA.GAAATTAACACCAAACTTTAAAAATAGTTATCCTTAGTAATTT.TATGTAAGTATCTTT.AACACGTAA.AG.TCGAACATAGTAT.ATGATTTTGTTC.ACACTA.ATA.GTCGAACAAAACG.TAAATTAAGGTTTGAATTATAACGAAAGCAAAACATGCT.TCCACGACCTTTGGTTTTGACTTAAGATCTTAATT.AACATC.ATCAAACA.TTTT.TATTAGTTATGGACTTATGGTAATGA.AATTGAACG.TGAAGAGA.T.CGATGTGTCTTA.CAAAA.AGACAAAACACGTCTTCAACAC.TTTCCTCCATAATTCCCGATTTGCCCA.TCATTCCATAACGGTG.CCTCTGAAT.CATCA.ATG.ATCGGCCAAATT.T.TCTGATTTCAGATTTCAATCACCATTTTCAAATTCGGT.GGAG.CTAGT.TGGTAGATGATGGAAGAT.GGAA.ACAAATTGGATCGGAA.GAAGACAATG.ACGATGAACT.GG.GA.AATCGT.G.
JJ=   191  MV=                AAA.TCGT.CATGGG.TAATA.AAATCAT.GACACCAACATACTAAACT.TGAAATCTTAAAAAGCATAAACAGAAAAAATAATATTATTATCTGAATCAA.TTGATTAAGTTCAA.AAGAATATCAA.ACTGTTTATGTAAAGAGACAAAAAAAATATTTTCTGATTCAGT.GAATTAAGTTGATAA.GGAAACTGA.TC.AATAAGCATTTGC.ATATAGATAACG.TGGAAA.CTG.AGAGTACAACTTT.GTTTTGCAATAATTCATGCATGCGTCGCTTTATCGACTA.ATATTCGTACATAACAAGTTGTACTCACACAAGTC.ATAAGT.ACATTATC.ATTA.AATAACATAGACTATGGAATCAAGTA.ACATTTAGG.TCACTTAT.A.TTTTAATGCACC.GCATCTAACGCGATTAGTCATTAATACA.CGGATCGTCCGATCTAAAATAAAATTT.GTTTTTATTTTATATA.TACAGTATA.TAACC.TTT.CTCATTATTTCT.T.CTTAAATCATTACAATCATCACAAAGCCATCGCAAATT.AGAA.GAGAT.TTAAGATGGCCAACAACA.TCTC.CTTTCCTTGCGCCATC.ATATTTTTCT.CTATCAATAT.TT.TC.ATCTTT.T.
JJ=   192  MV=                TTT.TTAT.TGAGAA.GGAAG.TTAGAGG.GAAACATGTACTCTAGAGA.AGACCAAGACTTTTAACGCATCTGTTCTATTCATTGTTATGCACAACTGGA.TGATGAACAAACAA.AACTTATTAAT.CATCATAATTGACATATCGACTCAAAAATTATTAAGTCTTTTG.CCATACATGTCTAAA.ACTACCAGG.CA.ACGGTGTAGTAAA.CAAATATTATTT.GTGTTG.TTT.ACCATTATTTAAT.CAATTTATTTTGACCCAGTCAAATAACTATTTCATCTAA.TTTTTTGACTCAATCAAATAAAGATTTTTGTTAGG.CTTTTT.AAAATTAA.AAAA.TTGGTAATAAGCTCGTACGAATCGGC.AACTAGAAC.CAATAAAA.C.ACGTAAGGACCG.AAGAT.ATGAACCTGACAACGATATTCA.AACTATCGGATTCCGTTGTGTGAGACA.ACGACTCATGGAACAA.ATGAATATA.TAAAA.TCG.ATCCTTATTTAT.A.TTTCCTCTAATTTGTGATCGAAGAAGACACAAAAAAGT.TCGG.AGCAA.ACTCCCATCAAACAAATC.ACGC.GGATTCTCAGAAGACA.ATAACATGAA.GGTATGTCTC.CT.GT.AAGGAA.A.
JJ=   193  MV=                ACA.ATTT.TGTTTC.CAAAT.GATCATC.AATCAGTCCCTTCTAACCC.CTTTTTTGTTTTTTTAGATTTTCAAACTTTCTTTTGGCCAAGACTTGTGTA.AGTTACTATAAGTT.ACAACAAATTT.TCTTTGACTTTTCTTTCTGTTTTATGTTAAATTCGTTAGGAGA.CTGGAAGTTATATAT.CATTTCGAA.CA.GAATTCGAAATAT.GAGCTTTTTAGC.TATTGT.AGA.CAACGTGGTAAGG.ATATGAACAGTGAGAGGCAAAGAATAGCACATGATGATG.ATAAAGTTATGAACATAATCTGTGCTGAGAAAGGG.ACATTT.TTGCTTGG.GGAG.CTATTTGGAGACAAAAAAAAGCTAGA.TAGAAACTC.TACACTTA.A.TGTTTTTTTTTT.TTTTT.TTTCTGACA.TCTAGTACAATT.ATTGCTTGGAGAGCAAGTTGTGTGTTT.AATAATATATAACGTA.TATGTAAGT.TGAAT.AAA.AATGTAGAGAAA.A.ATCTTAATGTTAAAAAAAAAGAGAGTAGGTTTGGGGTT.TAAG.TTTGT.GATTAGGTCTAGAGCTAA.AGCC.AAGGAACAAGCACGTA.TCAAAGATCA.AACAAAATGA.GA.GT.ATAAAT.T.
JJ=   194  MV=                ATA.TTTA.AACTAA.GAAAT.GTGATAT.GATGCAAAAGTGACAAAAT.TTCGATGAATCATGTGATGATAATACGAAATGATATACCTAACCTACACTG.CTCATTCTACATTT.GAAGAATATAT.ACCTAAATATACATACCAATTCTGGGATAATTACATAATATAC.AGTTTCATATTAGTC.TCACGTAAT.TA.CGATTCACGACAG.TAAGAAGATTAG.TTTAAA.CGG.TACAAAACAATTC.ATATATTACGAAAACATTAAATATCACACGAAGAGAAGA.AATATGCAAAACGTCTTTGCTCGAATCTTCGACGA.AGCAAC.ATAGTTTT.TCAT.TTGAGTGTAACATTATTTTTCGTAAA.TTCCCATTT.CACCCTTT.T.ATTACATGACAT.TTGTC.TTTCACTGAGACAGTAAAAACT.CAAGTCTAATTTGGACATTTGCATATA.CATACTCATTTTTTTC.TCTATATAT.ATAGA.CCA.TGTCAATCCACT.A.ACGATCCCTAACCGAAAACAGAGTAGTCAAGAAACAGA.GTAT.TTTTT.CTACATG.GATCCATTTT.TAAT.TCAGTCCCCATTCTCC.GGCTTCTCAC.CGGAATATTC.TA.TC.GGCCAA.C.
JJ=   195  MV=                TAA.GAGT.TGCTGA.TTTCC.GTGTCGT.TGTGTAAACATAATAGTGT.CACGTTGTTAATTAGTAAAAACGTAAAACGTCATGTAGTCTAGATTCCCTA.TAGCCGTTGCGTAG.CCGTCCCAAAG.CTCCGTTTCGACTTCACAGAGAAGCAATTCTCCAGACTTTCCC.GGGGAAAAAAAATCC.CGGAAAATC.TC.GTAAAGGAGAATA.AGGGATTCAAAA.ACCTCG.TCC.TGGGTTTGCTTTC.GTACCTATTTATGGAAAAAGTCACAGCTCAAAAGCGAGC.GAGTGAAAGAAAGAAAAATCAATTCTTTTATTCTG.AGTGTA.AAGGAAGA.AGAC.ACAAATCGAGAAATCAATTTTTTAGA.ATATCTCCT.TTAGCATT.C.CTTTCTTCCTCG.TAGAG.CAATCGCATAACCCTAAAGCCC.ACTCCACG.AATCTAAGCTCCTGTTCC.CGCTTCACTTTCCTCT.GCACACATG.TATAT.ATC.CACAAAAAGGGG.G.AAGAAGAAGATGGGTTTTATCGATTCTTCGGAATTTGA.AATT.GATCA.GCTATTATGGCGAGTACT.AGTA.GTGGTGGAAGAGGCGA.AGATGGGCGG.CCGCCGCAAA.TG.CA.GCCAGT.T.
JJ=   196  MV=                TCC.CTAG.TTTCTT.ACAAA.CAAGCAA.GTCATTTTATGCATGTTCT.TTTCTTATAAAAAATAATAAAAAATATATCGTACTACTATACAAGTAACTA.TTCGTGTGATAATT.AATGCTAATGT.ACTAAGTAGTGACTATAAAAATAGTTAATGAGTGCTAAAAAAA.GTTTTAAGAAATAAT.CGCATAGTA.TA.CAAAGCTAAGTAA.ACCATTCGTGTT.ATTAAA.TTA.AACTGTTAATAAC.TTAATCAAAATACAAAATAGGCAAACAACAATTCGTTAT.TAATTATTTGCTGCCACTTGGAAAGAAAATTGAAA.AAATGG.GATTCTAT.TTGG.TTCAGGTACCCTTATAAAGAATCACG.TGCTACTAA.CTAGTTAA.C.TGTATTAACCTA.ACTTA.ATTTAATATCAGAAGTTTTGGT.AATGATACTGAAACACATTTCACACAC.ACTATAACACTGACAC.AACTCTCTA.TATAA.CCA.TGAGCTCTCCTT.C.ATTTCATCCTCAACAAATTCCTACACCAATATCTTTAG.CTAG.AGAGA.AAAAAAGAGTGAGGAAAC.TAGA.GAGAGAGACCACCCAA.TAATGGTGAG.GTTCGAGAAG.GT.TC.ATTGGT.T.
JJ=   197  MV=                GTG.ATTG.TTTCGG.GGTGC.AACATGT.TTTTTCCCTCATGTTAACA.GAGCACTTATGAATGGCCACAAAAAGAGGAATATTTTGCTTATGAAACTTC.CCGAGGTTCTAAAA.ATAGTTTAAAT.TATTGAACATATATAAAAATGAAAGTTGAAGCCAAACTAAAGA.TAAAATAGGAAAGTT.AGTAAGATA.AA.ATTAAGAAATCA..AATATCGTTTGT.ATAAAT.ATA.GAGCTTCCTAGGT.TTGAATGATTGGTTCAGTGGTTAATTATTACTTATTTAA.ACTTAAGCGTCAAGGAAATTGGATTACAAGAACAA.CAAACC.CACATCAT.GACT.TGTGTTATTATAGTTTTCTCCACCAT.GAAATAATT.AATTTAAC.G.CTAGCTATATAG.TAGTG.CTTAATTTACTCCACATCAATA.AATCATTTCAGAGATAGACACCAATCA.TAAGATTGATATCTCT.CTCGTTACT.ATATA.TGA.ACTTATCGATCA.T.ATAGTTTCTTTCATCACACACTCACAAAAACAACCAAA.TAAA.CAGAA.CAAAAATATTAAGGCAAT.TAGC.TTATTTAATGGAGAGA.AGAGAGGACC.ACTACTCAAA.CT.AC.TTCGAA.G.
JJ=   198  MV=                TAA.GCGA.CATCGC.ATCGG.GAAGGGA.TAGGGATAGCGCATTTGCT.TGGTTGGCGGCTGGCTAGCTTAGCTCTCGTCTTGTAGCTGCTGCTTATCGA.CCGGCAGACCGGCT.ACCAGCAGCAA.GAATTGAATCTTTTGAGCCTTAAGTTCTTCTTGCCCCAGTTTC.ACTATCTCTTTCACT.TCTTCGATT.CC.CCTTGAAGTAGGG.GGTTTCAGTGGG.AACGAG.ATC.AATCAATGAAGGG.TCAAGAGAAAGAAGAAAAGAAGACTAATCTGGATATTCC.CGAAGATGCTTGACTTCGAGTTCTTGGAGTGACAG.CTTTGT.AAACAAGG.GTCC.CTTACTTTTGAGTTTCGAAAATGCAT.CTTTCTTTC.TCCCATGC.T.TTTCATTGGTCA.ACAAC.CAAACCAACCACTAATTCTTCC.TTCACTACTAATCCAGGAAGAAGTCTT.GTCTTCTTCTGTTCGG.AATACATTT.TTTTC.AAA.A.GAAAGACTCA.A.AAATAATATAAATAATAATATATAGAATATAGAAAGAA.TTGC.TTAAA.TAACTCAGCGATCTAAAA.TCAT.AGTCACGATCTACTAA.AAGTAAAGTT.GAGCACCCGG.AC.CA.GACAGA.T.
JJ=   199  MV=                GAC.TTGT.GCCATC.TATTT.ATAGTCG.TTTTTTCTTCTTCTTAGTT.CTTGTTTGGCCAAAAGAGAAAAAAATTCAATTTCAATGGTTAGAGTCTTGA.GAAATGTGAGAATG.GTTTGATTCAG.TTCCTCTTACCGTTACTTCACGGACTTTTTTCTGCCGTCTTAC.TCTATAAATAAATAT.CCAAATAAC.TA.ATTAATTACATTA.TCAAATACCATT.TCCTGC.CCA.CGCCTATTAAATA.GGCCATTTAATATGCAAATATACGAGTAGATATTTTAGT.AGTATCTCTAACCATAAATTAATAGACACGTGAAT.TTCCCC.ATTAACCG.CCAA.GAAAAGACAAAAGAAATTGTAGAAAA.TCAATAAAT.TAGCTCAA.G.AAATCTGTAATC.ATTTT.TAAAATTGACAATAAAAATAAA.TAAATATACCGTTTATTTTTCAAGTAA.CGGAGTTAGATTGATT.TCTATAAAT.AGTTA.AAA.ATGACCAATTCA.T.CTTCTTCTTCTTCACAAACTTTCTTTCTCCAACAAATA.TTAT.TCAGT.GCCGAGTCAAAATTAGTG.TTGA.GAATTTGCTGCTTCTG.ATCAGGTCTG.TTTTATTTAA.TC.TC.TGTGAT.A.
JJ=   200  MV=                CTT.TTTA.AATTTG.ACTTT.CATATAT.CTCATTGCTTTCCAATCAA.AATTTGTCACATGTTTTTAGTTATTTGACGAAGAAAGAATTGATCGAGTAT.AACCCTAACCCAAA.TTGTTATTCAT.TTAATTTATTCTAACTGGTTTAAATGTTAAATAAATTATGGGA.TGAATTGTTTGGAAT.AATCCATGT.TC.ATCAAATTTAAAT.TAATTGACCAAT.TTATAC.ATA.AATTTCTACTTCA.CAAATAAAAAAGAGTTAAATATGTCTACCCATGAACACA.GAAATATGTTTCCTCAAAATAATTAACAGACTTTT.TCTCTA.TTGGTCTT.TCAT.ATAAAGCTAACACTAACAGCGTTTTA.GACATGAAT.AATACAAC.G.CGTTATCGTAAC.AAATC.ATGTCCGTTCATGTTGCCACGT.GTACATCATATTGTTAGATTAGAGGGA.AATGACTCGTCGCCTT.CGTCAACAC.AGAAT.ATA.TAAATCTCAAAA.T.TCTATAATTCGATATTTTTTCCCAGAATCAACCAGATC.TGCT.TTCGA.AGACGAATCTAGCTATTA.GCCA.TGGACAAACCGTACGG.ATACGCGAGC.GTGAGCATGA.GC.GG.CATAGC.T.
JJ=   201  MV=                TTT.AAAT.TAGCAA.CCAAT.AACACCC.TCCTCACCTAGGAAAAAAA.CGAAAAGTAAAAACCACATATTTATCTTCACGGGAATTTATAAATCCATAT.TATTGGAAAAGGAA.GAATGGTTTTA.AGAGAAAAATATATATTTTCGTGATACATAGCGTAACATATGA.GCCATT.TGATGACT.CCAAAAATG.AC.CAATCAACCGAGA.ACCATTTGATAA.TATTAA.TGG.TGAAACACACGAC.CCATCAACAAACCCTCCTCCAATGGTCACACCACCACAA.ACCATTAGATCCTTTAATGACTCCAACAACAACTC.TTATGT.TTGGGGAT.TTTT.TTTATAGACAGTCAGACCGAAAACAC.ATCAATAAC.ACTTAATT.T.TTTAATATCATA.TTATA.CAATTTAGTAATTCGTGTAATT.ATTTTCTAATTTAAAATAATTAAATAT.TAAATGTCCAAATAAA.AATGGATCG.TGGTT.TTT.ATTGGGTTTTTA.C.CTGTAAGGGCTCTCGTTTTATCAAAAAAGAAAAAAAAA.CTCA.GGAAG.AATCTAGTTGCGGTTATC.TTCA.GCCCAAAGAGTAAAGA.CCCATCCATC.CGTTGCTGAA.TC.TG.CTGCTT.T.
JJ=   202  MV=                ATC.ATTT.TGTTTG.ACGAG.TATATGT.GTAAAATATAAAATAAAGA.GAATCTTACACGCCAAATTGTAAGATTTTTTATAAAAAAAACGAAAGAAGA.CAATTTCTATATTTCATCACTTCTAG.TTCTACATATATTATATATGGATTTCAAAGCTTCATTGAAACC.AGCAGAATTCTACAA.TCGAATGAA.TG.GCTTAGTGAGAAA.ATAATATAAAAA.GAGTAA.TGA.CTACTATTATTAA.ATCAAATCTTATTAACTTTAATTATAATGATGCATATAA.ACAGGAAGATCGATCTTAAAATAAAATAAAACGAG.AAAGAT.ACTAACAT.ATAC.ACAAAGAAACATGAGAAGCACTCGCA.ATGTTAACG.ATCAAATT.A.TTCATCTTAGTG.CCTCC.CACGCAAAATATATATTTGTGC.CGCGTAAAATCAAGTTTAATCATTCAC.TTTAATTAAAAATACA.AATCGTCGA.CTCTT.ATA.TATCCTCTCTAC.A.AGAGTAAACAGATAACATCAAAAACATTTGATCACACA.AAAC.TTCAA.TATCTCACAAACGAGAGG.CCGG.TTAGGAGGAAATTACA.AAAATGTCCT.CCTACGGCAG.AC.TC.GACGAG.A.
JJ=   203  MV=                TTT.CTGT.CATGTT.TCTTG.AGTTTAA.GACGTAGAATGGATCTCTG.TGGTCAAAACGTCTTCACAACAAACTATGGTCAGATGGGGCTGGTTCTAAG.TTGTTAAACAACAA.GTTAATATCAC.AATCTAACCAAGAACATATCACATGACAAATGCTATATATAGA.TATTGGAAGTTTCTG.TGGTCCAGC.TA.ATTTCGTCCCATG.TATTGATTAATT.TCTCAT.CTG.TGTCAAAATCTGA.TAAAGATTCTGCCGACAGACTATGACAGGGTTAGTCAGA.TGGATTTTCTTATATATCAATCAACGTAGCTAGAG.AAACTT.CTTCTACG.GCCT.TAACATGCGATCTTGTTCTCTTGGTC.CTATGTGAG.TACAGATT.G.TAATAGCTCTGC.TTTAA.ATGTGATAACAAAACCATGTGA.AAAACTTTGTCCTTGTGTGTCCCACAT.TGTTTTCAATGGATTA.GTTTGATCT.ATATA.TAT.ATACACATCTCC.G.CATCAGAGAGAATATCATCAACCACAAGCAATCCAGAA.CTTT.AGTCC.TTCCTTTGATCCCATACA.TATT.CAGAAGCTTCGAGAAT.CAAACTTCTA.GACAAGAAAA.TG.GC.TTTGGT.T.
JJ=   204  MV=                TAT.TTAT.TCATTT.ATTTT.GATAAAG.TTGGTGCATTATTTTTGAT.TTGGGTTATTCGTTTTTTTATAATAATTTTGTTTCTATTGGCGGTGGTTTG.GTAGTGTTTGACAC.ATCTAATTCGT.GTAAAAGTTTTACACATTAAATCAATAATATTGTCATAACTCA.CGACGTATGAAACAC.ATCCCAACC.TT.AGCAAATAAAATA.GTAATCTAGGGC.CATCCT.TCA.ACTTTTTTCTCCA.CTTTTGTGAGAAAGAAATCTACCAAACAAGATTGTGTCA.ATAAATATAACATTTTTAAATATATATTGCATCCT.ACTCAT.CATCCCAT.CACA.TTATTCTTTTCGTTTCCGTCAGATTT.GCTCACAAC.GTAAAGAG.T.CCAAATTTGATA.TATAT.TAGAATAGTCCAAGTCTAGGAG.CCAATCGTTGTTTCCACGACTACTTTC.CCCCAAACTTCATCTT.TTTCTCTTT.ATATT.ACA.TCTCCAAAGGTT.T.GCTCATTGGTTTCAATCTTCCTTCATAAGCAAAAATGA.TACA.ATTTC.AAGAATCCGAA.GAAGAA.CCAG.ATTTTTCTCAAGAAGA.TCATCTAACA.TCTTCTTCTC.AA.CC.ACTTCA.A.
JJ=   205  MV=                AAA.AATA.TGCGGC.AACAA.AATTTTG.GCTTGTTTTAGGTATCAAA.TAAATTTGGACCGGCACTGTTTGCGAGCGTAGAAGAAACTGTTCACACATA.CTAAAGTAATGGTT.GACAAGATCAG.TTTCAGAGTTGACGATAAGAAATCAACTAGGTTAACAAAATGT.AATGAAATCAGAACA.TGGAAATCT.GA.ACGTGGCAGATAA.ATATACATATTC.AAACTC.TTT.TCTGTTAATTTGC.GCAGAAATGCAAATTCAATTGCTAAGCCTATGCGGCCTT.TACAACGAATCAGTTAAAATAATCAAAGTAAATCA.AATAAT.CTAATGAT.GATA.TATCGTGTTTACAGGTTTATATGGAG.GAAAATATA.GTGATATG.A.TAATCCTCATTT.AAATC.ATTATATAGTGAAGATACTACT.TACACACGTAACCTCCTCGATCGTCTT.TTCCGATTGAAGTGGT.ACAGAATCC.TATAT.ATA.TGACTACCTTCT.T.GCAAGTTTTCCACCAACACCACATCTCTCTCTATCTAT.GGAA.GCAT..TAGGAAACTTTGATTACG.AAAG.CTACACCAATTTTACA.AAATTGCCAT.CCTCCCAATG.GG.GT.GATCAG.T.
JJ=   206  MV=                CGC.GAAC.TTCGGA.AGACG.ATGAAGC.GGAGACGCGGCGACCGACT.TCAGATCCAGCAGAGTAGTAAGAGGACACTCCGGTATCCTCCACGTCTATG.CCGAGAGAGCGGAG.GTGTGTTACCA.TCGCGTCCTTGAGGCTCGCTCCAAAGTCATCAGCTCCGGTGAT.GATTTTCAACGGTTG.ATCGACGGC.AG.AAACAGCTCCGGC.CATCTTTTCAGA.GCTTTG.AAA.CCTTAAGCTGTGA.CCAGAAGAATCTTAAATTGGAAATTTTCGGAAAAAAGAG.AAAGACATAAGTTACACTACTCTTCCACATTTCAC.CCTATT.AAGTTATT.TTAA.CACAAAAGGACCCTCCAATTTTAAAT.GAAATAAGG.TACTATAA.A.TTAATAAATAAA.AGTTT.TAGGGTGGAAACAAAATTATAA.GGGAACAACATGCCGACAAAAAAAAAA.AAAAAAGGGAACAACA.TAAACATTT.TTAAT.ATA.AACATGCGGCGG.A.GTCGTGGCGGCCTTTAAAATAAAATTGCCGCCGACGAC.TATT.GTAAG.TCACTCGGCTAAGTAAGA.ATGG.CGGGAGTGGCTTGCCA.GATATCTATC.AGCTCATCTT.CG.AC.CTTTAG.G.
JJ=   207  MV=                AGT.ACTA.CGAGTT.GGAGT.TTAAAGT.CGAATCACCTCTTTTCCGG.CGGCATAATGTAGCCGTTTGTTGCGCTCACAGTGGCCGGCTTTATACACTG.AACGCTCAAGCGCC.AGAGTCAGCTT.GGTCAGAGGTGAAATCGGAAATTTACACTACTGCGAAATCGTT.CAATATAATTTCTTG.AATGTAAAG.GA.TCGGAAAACAAAT.TGTAAAAACCCA.AAAAGA.AAC.AAGATACTACAAA.GCAAAGCTTATTTTTTCTTCATATTGATAGGGTCTCTTT.GTTTTTCTTAATTAATTCACACTATTGAGTTGATT.ACGATG.ATTAAGGT.CAAA.AATACGAAGTGACAATAAAAAGAGAA.AAGTTTCGA.GCATAATC.A.TGTCTTCTTGAT.CGTGC.CGCTCGCTATATAAACACTGCA.CCAAGCAATTACTATAATTTTTGATCA.ATTAAATATTAAATTT.TGAGAATAT.GTTTC.TAT.ATTAATGAAAAT.A.ATTTAAAGTAATCATAAGTTTGTATCTTTGAACAAACG.AAAC.TAGAA.AACGCCTATCTCTGCTCA.TTGG.CTTCTCCATCTCCGAT.CAAATCCGCG.GTCGTAGTCA.GA.GA.GAGAGA.C.
JJ=   208  MV=                AAT.TAGT.TTGTGA.TTTGG.TGACATA.AAGATGACATGAGTACAGT.ATAATTTTGTTAAAATATAAACCAATAGAAAACCAATTTACTATGTGAGTT.CTTTTACTTCAATG.TTGATTTCATG.GCTTAGACTTAAGAGTTACAATATCATGTGGTGAATGGTGCGA.TGCATAGTTTATGGA.AAAACATAG.TT.GAGAGTTGTGATA.CTCTAATAATCT.CATCAT.CTC.ATGTGTTAGGAAA.TGACTCTCGTAGAATCTGATAAATTTTGTTGATCTTTGC.TTTTTTGGTTTTTCAAAGAAGTGAAAGAACCTTGG.TGGGTT.GTTGCTAT.TCAC.TCTAGGCCTATATATATTCATTACTC.TCAAAAGTG.GCCCATTT.A.AGACCTATAAGT.CCACT.ATGGGTAAAACAGTCTTTTACT.CAGAGACCTCCAAAAAACTAGGGTTCT.TAACTTCTTTTTGAGC.TTTCGTTCA.TCATC.GTA.TATAAAAACAAA.A.CCACTCTCGATCGTCACTTTTTCCAGAAATCTCTCACT.ATCG.CCATC.GATTTTAGCAGACATTGA.AGAA.GATGGGAGTATTCACA.TTCGTATGCA.AGAATGGAGG.CG.GC.GCGTGG.A.
JJ=   209  MV=                AAT.CCTT.TTTTTT.TTCTT.AAGTCCT.TCAAAACATTCTCAATCAT.ATGAAAGTCTTGTCAATCAATAAAAGTCCAAAATATATATTTTAGACCCAA.GTGGTTTTAGAGAA.ACCCCGTTTTA.AATCATTACTATTTCATTAAATTTACTTTTACATTTCTTTCAG.AATCGAAGTTGCCAA.GAATATGAA.AT.CGAAATAGATTAC.GATGAACATTAA.TTACAA.TTC.TACTATTATCGAC.TTAGCTGGATCAAATTTTCAGCATATCATATACATTGTA.ATATAAATTATTAAATTTACAACATGGCAAGGAAT.GTTACA.AAGTCGCT.CGCA.CGCCTTTGCAAACGTTTCTAAGCTTA.ATTATCTAA.ACAAATAA.T.ATAACCTTTGAC.TTTCG.CATGTAT.TCGGCATGTATATG.AGGTGTATTAATCTTTTAGGCTCTAAA.TTATATTTCGAAGGTT.GGCTTTATA.TATAT.ATA.TATACCTTATGG.T.TGATCTTAAATGACTCACAACCCTTTCCACAAGAAGTTATAAA.CCAAT.ACATAGAAGAAAACTTCC.A..........................................................
