# Supplementary material for: Multiple Alignment of Promoter Sequences from the Arabidopsis thaliana L. Genome
Source: Genes (Basel). 2021 Jan 21;12(2):135. doi: 10.3390/genes12020135 (PMC7909805; doi:10.3390/genes12020135)
Supplement: Supplementary file 1 [file genes-12-00135-s001.zip › Multi9.txt]

JJ=     1  MV=                AA.AATA.ACTATT.CGA.TCTATA.CATTA.GCTTGACATTATTATTTTTACAAAACAAATCAGTTTTTATAAATGCTATTTCTCAACAGGATATGATATTTCTCTCTTTGTCATGAACAATACCATATACTAAGAAAAAATGATTTTAAAAAAAAAAAATCTTAAGA.AATTAAAGAA.TA.GAAAAATTGCCTATATATTTTTGACACC.AAATAGAGAAATTACTAAGAATATA.TTTCGTAAATATTAAGATATTCTTATCGTTTAATTTTTGTCATTTTC.TTTAAAGGTATAA.TAAAGATAATTAATGAGATTTTATCCATACTTCTGCATTTATCCAC.GAATCAATTATCTGAAAACCGGAAATTGACAAAAGGAAAAACCAGC.CGC.CGTTTACGCTGGTATTTCGGTAATGTCCGTATATCATAAA.GTAACGGTGAGCCAAAACGACGTCGCTTTCTCGTTCCTTACTTCTATACCACTCTGAGCTCTGAGAATTAAAACTCACATACATACATA.CGCTTCAA.ATTCACAGTCGCTT.TACGTCACCGGA.GAGAAAAACACTCAGAAGAATAAGGTTTTCTTCGATGGCTTCTAATGGCGTGGA
JJ=     2  MV=                CC.AACC.TATCGT.TAT.TCAGCG.GCTTT.TCATTCTCAAGGACACTATCGAAGACGAGTATTTAGACAAGAAAACAATCGTGGCTGATGAAACTCCAAAGAAGGAAGAAGAAGATACGACTATTGAAGATTTTTTGAACTGAAAATTGTGAAATCCATGAACACAC.TCTGTTTACA.AT.TAGTACCTTTTATGTAATGGGGAAAAGA.GTAATTTTGTAGAATTCTCAGCTAT.AATTGCAATTACGACTAAATGTGAGGTCTAATTTGTAATTAATATTT.TTGGCAAAGGTCG.GGCCTGGCTATGAGATCAATAAGCCCATGTAGGGTCCAGGTTAGTA.AGAAAAGTCAACATAATACTTGTAGCCCACGAATATTTTTGATTGG.TAT.TCCTATATTACCCCGTGTAATCTATGTTACTTTATAAAAA.CACCATAAGGTTATAACAGTCATTTTGAGTTTAATCAACCTTTATTATAAGGCCTTAAACCCTACGCGTAAGCAGCAGCCAAAACATTT.CTTGTTCA.TCTCTCCGACCTTA.AACCCTCCGATC.CAAAAATCTCCACCGACTCTAATCCAATCAAATGGCCTCCGTCGCGCTTCTACG
JJ=     3  MV=                AT.TAAA.GAATCA.ACT.AAACGT.GATTA.CCGTCGAACAACATGATCGGCCTTTTATCTTCTTCGAAAAAGCTTGAAGTTTCCTTAACCCAATCCACTGAATCGCGACGAATAGTGCGTTGGTTAGCAGAAGCAGAAACTCTCACTCTAACTTGTGCACGCGACGT.AATTGTTAAT.CG.CCCGAAACTCGCCGGAATAAGGATCGCC.ATCTCAAAGCTTCACCGGAGAGCCA.CTGAGTTTGGCTTAGCTTTGATTTTAGTTTCCTTGAGAAGTGGTTTT.TCCGTAAATAAGG.ATTGATCCTAGGGGTAAAGGATATGCCACGTCATTAAAAAGTAGCC.AACCACGTCATCAAAATGCAGCCAACCAAAGATTTAAACCACGTCA.CTA.AAGAATTTTCTTAAACCGGTCCTAATTTGTAAACCGGTTT.CCTTATTTGGTACCGATCTTGAGAGAAAACGCTCGTCGTGCCTTAAAGCTGACTCTGAGAGAAACTCTTCTTCTTCACTGCAAACGCTT.TTGAGACA.AAGTTCGTCACTTC.GATCTGAATTAT.AACACTTCGTGCGAGAATCGAAATAATCGAAGGTTCAAGATGGGTTGGATCGGA
JJ=     4  MV=                CA.AATA.TTCGAT.TAC.CTCGAA.CATGA.AGATGATTGGCTGATTTAGCTCTCATGAATCCTAGTTTGATCAACGGGTAAGCACAATGACAATGAAGAGCCAAGTCCATAGCTTTAATTCCTGACTTTCCCTGAAAATCAGAGATTGTCTTCCGACAGTTCTCACT.TTGGCCTCTT.TC.TTCACCTCACAACAAAAAAGAAACAAAT.ATTTATCCCCAAAAAATCCAACCTT.TATATGTCAGGGTCCAATTACAGCTACGCAAAAACTTGTGGACCATA.ATAAATGGCTAAC.TTTGAAGTTTTGGGTGCTAAAAAAACACACTTTCAAGTTTTTGAAA.CAACGCTCTCAAGTGGGCTCTGATTTTCACAAGGAGACTTAAACCT.TCG.AAACAACTTTTACTGAAGATAAAATCCACTTACAGAAGCA.TTACAATTTTCCCGCGCTTTTTCCGTCTGATGAGTTAGAGGAAGATAAGAGAAATGGCGATGTTGGTGACGAATTTATCTTCTTCAAGC.TTCTGTTT.TTTTTCCTCTCCTC.ATTTACAAAACC.AGAAGGAGATCAGAAGCGGCGTTAGAGTTCGAAAATATGTGATTTTCAATAGAG
JJ=     5  MV=                AT.TTAC.CCCATA.CCA.CAAATG.ATACT.TTTTTCACTTGCATTATCTTTTGTTTTCTTTCGTTGTTTATGTCAATGTATTACGTAGCAAGCTTAGTCGAAATATCACACGTTATTGGTTGAAAGTTATGTGATTTTTACGATTGCCATAGTATTTGAGATTTGGT.AAAGAAGCTG.TATAATCACTATACTACTAAACAAAACAAAA.AAAACTAGATTTGCATATCGAAATC.GCCAGTTACCATTTTCACCAATGATATCGTAAGGTGTTCGTGTTTTT.TTAATTGGCAAAA.TAAGAAAAAACTAGTATTAATTTTGACCATTGATTTTGACTTTGAA.GGAAAGCATTCTTTTTCCTTTTATGATGCATAAATTTGTCTTGAGT.ACT.TCCCTTGTAGATTTTTCTTATTTGCCTAGCGCTTGTTTGT.TTGATGATGCGCACAATATCTTTTTTCCAAATTTTTGGTTTTTTCTTTAACAGCTTTACACAAGTTTGAACCTTCAGAAACCATTTTTG.CTCAATCT.CATAGACAGAGAGA.GACAATTTACTT.AGCTAGGTTCTAATAGCTCACTGTAGAGTTGGGTTTTGACTAGCAGAGGAAATC
JJ=     6  MV=                CA.AAGT.AATTAA.CAT.CCCAAT.AATTT.AATTTAAATTAAGATTGAGTCAATAGCAAAACTTAATCACCTTAGATATATAAGTTTTCATTATATTACCTAAAACGCACAGAGTTCAATCAAATATTTTGACTTCAAAATTTGTATGTTATTATATTGACAAAAAT.AAGATTCAAA.CT.TATGGATTTCATAAGGAAAATCATAAAA.TTCTAATAAATGAGGATAAAAACAT.GAGACTTATTTGTTGTTCCTAAACAATATAAAAAGAGGGTAATGCAA.ACTATATATATAT.ATATCCATCCAAACAACAGAAATCATATTTCAGTTTCTGAGAGGTT.TTTTTCAACTCTTTATTGCTTACTCAATGTTTCAATTGTGTTTTTG.TTC.TCATTTCTCAATAAACTGATGAGAACCTCGTTGTTGTCAC.GATTCAAAACAAAATATCTTTGATCATTATAATTGTTAGTTTTTCCATATTTCTAAATTTTTTTCTGCATGTAAGAAAAATGAGTTATA.CGTAGAAA.CATGACTTGTTTTT.TATGATGCAGAT.TTATACTCGATTGTTTGTCTTCTTCAATCCTTAAAAATGAATGGATCCGACAAT
JJ=     7  MV=                TT.ATAT.TAAATA.TAT.TGTGTG.ACGGA.TATATCAATGAAAAGACATTAATGTCATTTTGCATAAAATCTTATAAAACACGTAATCA.TTTTTAGAAACGACAAAAGTCTTTAAAAAATATGACAAAAATCATAAATACGTAATAATAAAAGTAGTCTAAAATAG.TTAATCTTAA.AT.CTAGTTTAAATTATCAAATCTTAAAATC.TAAAAATGTATATATTTCTTGTTAT.TTACTTTCTGATTTTTTCAGATTTAATATTTGTCAAACTCCCTATTA.TATGAACTAAATA.TATTCATTTTGATTTAATCCTTTGAATATATTTCCAAAAACATAGA.TATTACTAAGTTTACAAAACTCTTAAAAACCTTTACAAAGTTAATA.AAG.CTGTGAGGAAAAGTCAAATTACCAAAAGTAGCCTTCCCAA.AAAGACTCGAACCTTCTCACTGAGAAAGAGGTATAAGGTCTATTTCAGAGCATGAAACTTTGAAAACAAAATCCCTACAGAGAGATAGA.TTGGGAAT.TGAATTTGGGAATC.CAGGTTTAGGGA.TGAATCGATCAACGATGATGATTATGAGGATTGAAGAGTCGGCGATTGTTTTGT
JJ=     8  MV=                TT.TGAT.TCAATT.TCT.TTTTAA.TGTTT.TGATTTTATTTTTGAATAT.ATGTATACTCGAAAAACAGTAAAATTAACACTTTAAGCAATGATATTTCGTTAATATTTTAATCTAAATCATTATCTTAAACAATAATTGGCATAAGAAGTAAATAGAAAATGTGAC.AAAGATATTT.AA.ATTAAAAAATAATATTTTTAGATTTTCA.TAAACTTTGGTGGTTATTTTGACTA.TTTTAAAGTTATTTTAGGAATCTCTTTATTGAAAGATACGTATGAAA.GTATTTTGAATAA.CTTTGAAACTTTTTTGGTATGTTATGTTTACATATGGGAAACTAAA.AGCCATGTATCCATATTTCCCTATATATACACTTGAACGTTGACCA.AAA.AATATATACATATGTTAATTTTGGTAAAACATTAAAAACA.CAATTAATATGAATAGTTTAGATAGTCTTTGACTCGAATTCGTTTATTTATACTGAAAAGTATCATTGATATAAACTAGGTAAACTAAA.AATAACTT.AGCAATGGCATTAC.GTCTAGCTTTAA.GTCTATGTGTTTATCTGCTGTTTACACAAGGTGCACAGGGAAACACTGATGTGA
JJ=     9  MV=                GA.TGTT.GAATGT.TTT.TGACAG.GGTGT.GATTACGTATGTAAACAAACAATCACATGCGTACACAAGATTACAAAATATAAACGAGAATGTGAGTGGTATATACACTAAAAAGATAATGACTCATGAACCGTTTTCAAATCAATCTACTTTGCTTTAAACTTGTT.ACGATTACTT.TA.AATTAGTTAGTATTGCTTTAGTAGTTTA.GTAGAAAGTAATGAACTAAAGCGTG.TAGAAATTAATTCAATGGTCTTAATTTTTCATGGTAAAATACATTGA.TTCTGCTATGATT.GGGAAATAAGTTTCTTGAGGCATAAGAAAGTGAAGAAATTCATACT.GACATATAGAATTAGTAACTTTGGTTACTTGTATTCATTGTTTATG.TTT.ATTAATACTAGTGGACCAAAATAGCGTTTGCGTTTTAAAG.AGCGTTTGCGTTTTAAAGTGGTTGACTTGACAGAGAATTCGTTTATTACGGTTGAGACTTGAGAGAGAAAGAGAGGGAAGGACAAAATG.GAGGAGTG.GATTCCACTATTCG.ACATTTTCTTGA.AGAGTCCATCTCCGGAGGCTGAGGCTTCGCTGTGGTTAGACCAGGCTTCGAACC
JJ=    10  MV=                TT.CTTC.CTCCAA.GCG.TATACC.AAAGA.CTGACAACAAGCTCTTCTCTGATGAACCTTGCACAAGTTTTAGCCTACCACAGAGCGTACGTTTAAGAAAATAGTAAACCCAGTTTAGTGATTTTTGTTAACGTCTGGCTAAAAACCTTAAACACCCATTGCATAAA.TCTCAGGTGT.TA.CGAGGAAATGCCGCTGCAGGAATTGCAA.GCAACGCAGGAGCAGCAAACCATTC.AGAATCTGTGCGATACTCTTCGCACTATTCTCCGCCTCTAAATAGTC.TTGTGTTCATATC.TGTTGCTACTCTTGTATTAGTATAGGTCGTCTCAGCAAGTACATGT.TTATTTTCCTAGAAGTTTTTATTAAAAACCAATCAATTTTGTCTCC.TCT.TAGCACAATTGCTAGAAGATTGAATGGAACAAACGGATTT.TGTAACACTCGTATAAATAGTATCCCCTTAGGTTTAATAATAAATACTATTACAAGTCGTGTCTCTGTGGGAAATTCGAAAAAGCATGG.CGAGATAC.CAAAATCTCTTTGT.AGCTGCTTTGTT.CCGAGCTTCTCGCCGTTTTACCAAACCGGCGACTTGTATCTCCGTTAGAACTTT
JJ=    11  MV=                TA.GGTA.CCTGGA.TAC.AGTTGG.ATCGA.AATACGAAACAAAGTTCACCATTTCAGATCAAGTGATCGGATTCACCCTGAACTAGACTCAATACACAAGAAACTGAAGGAGTTGGAGAAGAAGATGAAACTAGCTGGATACAAACCGGAACTAGAGTTTGCTTTAC.ACAATGTAGA.GG.AAGAGCAAAAAGAGAAGCTATTGTTATG.GCACAGCGAGAAGTTAGCTGTTGCA.TTTGGTTGCATAAAACTCCCTCAAGGTTCACAGATACAAGTGTTCAA.GAACTTGAGAATC.TGTGGTGATTGTCATAAAGCAATCAAATTTATCTCGGAGATAGAGA.AACGAGAGATCATTGTAAGAGACACCACAAGGTTTCACCATTTCAA.AGA.TGGGTCTTGCTCTTGTGGCGATTACTGGTGAAAAGAGAAG.AGCTTTGACTCTCTCATTGGTCAAACCTGACTGTATTTATATGCGTTATTGTGTGGTAAAGTTTCGACCTTTGACTTGACAAGTTGCCG.TTAAGAAG.AGAGATGCGTAGAT.CAGCGAGTGGTT.CTAGAGTTTTGGATCATTTTCCGGCGACTTCAAGGTCTCCGCCTCGATCTCAGA
JJ=    12  MV=                GA.GAAT.ACTAAG.CAA.CTTTTC.GACAG.ATTTTCAGCAAAAATATTCGGTAATATAACGTGTTAAAAATATGATAAAAAAAAAAACTTGATGAATCTACTAAAACTAAATTTTCAATCATATATATCTATTATTCATATATTTCATTCATTTTATTATTTTTCTC.TTAACAATTA.TT.TAGTTATTCTGGTATCGTGTAATTATAT.TCATATGATTTATTCTGATATTGAT.TCGGTTAGCATCCGGATAAATCTGGGTTGGGCTTTTTAACTTGGTTT.TTCTAAGAAAAAT.TCTAATATGATTTGGTTAGCATCCGGATTAGTCTAGTTTGGTAGGC.CTGCCTTTGTGATTCTTAACTCGGTCTTTTGTATGGGTTTGAACAA.TTA.CTACACCATTTAGATTCTTCTGACCCATATCAAATAAAGATCCACTTAGGCCCATTAGGGTTAGAACAAACATGAGGTTGCAGAATAAAAAGGGTTCATTTTCCTCACTCTCAAGTTGGATCTCAAAACC.CTAATATC.TGAACTTCGCCGTC.GAGAGCATCCAT.GGGTCGTGTCATCAGAGCTCAACGTAAGGGTGCGGGTTCCGTCTTCAAATCCCA
JJ=    13  MV=                CA.ACAT.TGGATC.TGA.ATAATA.GTCCA.AAGCATAATGCTGGTTGATTGATGATACATTGATACTCGTACTAATTAAACGGTAACGGAAACAAACTAGTCTCGTCCTCTTTTTTTTTTGGCTTCTATTTTAAGATTAGATTGTGAGATCATAGTTGGTCCTGAAA.TCACCATGGA.CA.GTGCAAAAACAAATAGACATTCCATTAA.GAAGATATTTCTAAGATATGTACAT.TATATTTGATAGTTGGTCCTGATTCCTGAAATCACCATGGACTTGTT.CTTTGTTTTTCTT.TCTATATTCGTTCCTATGAGGATGATTTTGTAAATAAATATGCCCA.AGCATCAATTTTTTATACGAATCTATTAGCCGCAACAAGTCTGACG.TGT.CGAAATACGTGGCAATTTGTTCACCACTTTCCACTTTACA.CGGAACGTTTCTCAATACGAAACGGCATCGTTTCTTGTGTCTGCTAAATGCGAATCCCCTTGTTCGTCCTGTCTTCGAAGAATCTCCCT.GAAGAAGA.CTTCAAACCCTAGA.ATTTTGTTTGTT.CCCTCGATTTTTGATTCACTGGGTAAGTATTTTATACCCTTAATATGTTTATGG
JJ=    14  MV=                TA.TAAC.ATGAGG.CGG.CATACA.ATAAT.TTATTGTTTGGTAGGATATATTTTTTTGTCACTTTTGCATAATAATAATT.CTGCTTCAGTCTCATTTGTTTTGTAACTAGAAAGTTATTCCAATTCCTGCGTTTACCGAATATGTTGTGTTCTTGCAGAATGACGT.ATGTTAGATA.TG.CAGTAAACTCGAGGGTCGGCTTTGACCA.CATCGCCACTTATCGGTTTGCGGAT.GCTGGAAAAGTCAGTCTAGTGATGAGGCTGAGTGAGCCATCGTCAGT.TACTATTTTATCG.TGAAACTCTGAACAACGAGATTGTCCCGGATATTCAAATGAGGAAC.AAGGCCCAATAGTCCGATCAAAGTGGGCTATTCGTATCGCTTACGA.GGC.CTATACGATGGTAATTGAATTCACGCGCATTCATCAGCGC.GTGATTTGGAGTTGCTCAATTTCAGATCGCACAGGCTCTGTTAATCATCTCCTCCTCCGAAAGACAGAGAAAGAGACAAATCAAATTCA.TTCATATC.AAAGAGATAGAGAG.AAAATGTCCGGT.GTGGCTATTCATGCGAGTTCATGGGGCGCGGCTCTGGTGAGAATCTCCCCGTAC
JJ=    15  MV=                AT.TCTT.CATAGA.AAA.TGTTTT.GACAT.CTCTTTAACTTGATACACAATGTGAGGAATCTCAAGGTTAGGACTTGCTATCATATAGTAGTTTGGCTAATTGGGTCGTGAGATTCCATGAAGTTAGCAAAAGTTTATAGACTTTCTTCTAATATTCTCTAAGAAAC.AAACTGCAAA.TG.CCCAATGACATGGTCTCCATCTTTTACA.CTCCATCCCTTTCTTCTTCTCCCTG.CCACTTATTGGATATTAGCATCAATGGTTAATCACTAATAATATGTT.TTAATAAGTTTGT.TTTGTGCAACAAATACATAAGAGATGCTGAATAGTTACTTGGATGG.TTTAAATTCAGGTTTACCACCAATGGAATCAAGTTCCTTATTGAAT.TAC.TAACACAAATACCTTTCCTTTACCCTCTTTCTTCCATATA.CTCATCTTCCCCATCTCCTACATCTATATCTCTGTCTATATTTGTATATATACACAAATAAAACCCAAATTCTCATTAGACCCCACATT.CTGAAACC.CAAACCCCACACTT.TTAGAGAAATGA.GTAGTCATGATACATACCAAAAACTCATTTTGTTTTGCCTATCCATATTCTTTC
JJ=    16  MV=                TG.CTCT.GAATAT.ATT.CTCGTC.ATGTG.TGTCATTGTGTTTAAATGTCATTGGGTGATTGAAAACTCCTCATTTTGGCACCTTAAGACACTGGAATCTATTTATTTTCGGAAAAAAACTCTTCTTTCTCTATATAACTGTTAATATTCTTGGTACTGATTCAGTT.GGTACTGATT.CA.GTTGGTGTTGCTTCTATATTATTATAAA.GAAGGAATGCAAAACATGACTTGAA.ATAGTGTTTGTCTCTAGTATCCATGTATACGTATATCTCTTTCAAAT.GATCTCTTAGGAA.CATTTGGGAGGTAATGTATCAAGCCTTTTAAAATAAAATCTCCGGG.GTCAATTTGAAAGGAGCCCATAACATTAAGTAGGGCGTTCATTTCA.TTA.ATTGGGTTTGAATGTTAAACATAAAGCATGGGGAACATTT.AGTGATTTAGTAAAAATAAGGGGCCAAAGATAGAATTTCTCGTTTTTATCACCCGCTTCATTTGCCTTTCTATCGCCACAAGAACACAG.AGAGAGAA.CGATTAGCCCAGTT.CCGATATCGTTC.GGTGGCTTCTTCATCTGAAGCTACGATGATGTCGGTGAGAGCAATCAATGGTTG
JJ=    17  MV=                CT.TTTC.CGTTAG.GTT.TGTTGC.AGGTC.CGGCCAGCTCATTGGTAAGAGATTTGCGGCAGGACTCGTATACTTCGGCCAATGATCTCGTTCCGGTGGTTGTGTTGCAAAGTAGTGGGCCTTGTATACGACGGTACTAATAGATCTATTTGCTGCCTCCGTTCCAC.TGCCCAAATC.CA.CCTCTGGTTCTCTTTTTCCGGTGACCGG.ATTTTTCCTGTTTTGTAACTGTGGA.CGATTGTAATTCCGGGCCTAAGCCCAATTGGGACTGGACCTTTTTTT.TTAAAAAAAAAAA.AAAAAGATATCTCGTTTGTGGAGAACGCATGCTAGCAACTTCCCTA.TCTATAAAATCAGATTTGCACCCCACAAACTAAAATATTATTTACG.TAC.TTGATTAATTCCTACAATATAGTCATTTACAAAAATAACC.CTCCATTTGATATTTAAGTCAAAATCAGTCAACGGAACGTGGAATAAATTATAACTTTCGACGCTCCGATCAGATTCATCATCATCTCT.CTCTGTGT.CGCTCCGATTTTGA.ATTTGGAATCTC.TTAGTTAAGTTGGAAGTTTGTTCTTTGGTCTTTTCGCCTAGTTGTTGTTGGATC
JJ=    18  MV=                TC.TGAA.GAGATG.AAG.GAAAAA.AAAAG.TGAAGATCCATCACCTGTAAAGCAGAAGCAGAAGTTGTGGCAAAGGCGGTTGACTGTTCTGATACGCTCCGACGAGCAAAATCGGAGTTGATAGAAGGTGAAGGAGTATTCCCAATCTGAGGATGAGCAGAGAAAGC.TTCAAGCCAA.TC.TGTCACATTAACTTGGTTGAACCAGATG.TCTCTTGCAGTATATATTGCTTCTT.GAGAAGTTAACGGTCCAGACGTAGACATCTGCTTCGCGAATTCGGAG.CTTCCACAGCAAA.CCTTCCATT.CATCTTCTCCGATCTCCATCGCCATTTTTTCTCTCT.TTTCTCCAATCCTCACTTCTGTTGACTGGTGTAAGATCAAAAGTCA.TCT.AATTGGGCCTTTTCATAAACGGGCTTTTCAAAAATGGGCC.TTTTCTTTATCTTCTTCCTTTTTTTATTCATCATCTTCTATATGTGAATTATTCAGAAACAGAAGCGAGAAGTTTCTTACAATTTGTAA.AGAGATCT.GTTTTAGGGTTTTG.CCTTGTTCTTGT.GGCGGGAATAACAAAGACATCGCCGATATGGGGAAAGACGAAGAGGAAATGCGA
JJ=    19  MV=                GG.ATAG.GTATAT.TTT.GAAAGC.AACAC.CTGAATAGATTTATATCAATGGATTAAACTTATGTGCAGTAGAGATTAAATATCAATCAATACATAGTTTGACAAAAAGACATGTTCTAAGATGGCTTGTGTAAAGACTAATCGAATATATTGACTACTAGTTATAT.TTTACATTTA.TA.AAAGACCGAAACTTTTTTCGTTAATGAA.AGATTCAAAAGTTGTATATATGTTG.AAAGCAACACGTGAATAGATTCATATCAATGGATTAAACATATGTGT.AGTGGATTAAATA.TCAATCAATACATAATTTGACAAAAAGACAAGTTTCTAAGTGACTA.GCGAACTACTAGTGTAATAGACTAATAGTATAATAGTATAAGTGAC.TAG.CGAACTACTAGTTATATGTTACATTTATAAAAGGACCGAA.ACTTTTTTCGTTAATGAAAGACTCAAAACTTGTACAATAAATAAGAAAGAAACCCTTCGTCCATGAGCTTTTAATTTTATACCACCTCT.ACAACATA.ACAGCACTCTGATC.TCTCCTCTCCTC.CACCATCAACGGTTAGATCTTTCTCTCTTTTTTAATATGCTTCGATTTATGTAA
JJ=    20  MV=                GA.CCGA.TTTTTA.CTT.TTGTAA.TTTGA.CGACATGTTTCTTTTTGTGTGCAGTTCCGACTTGGAAAATAACTATATTTTCAATTTCAATCTCTTTTCCGAAACCTTGAACTCTGTCAGTGAGTCCGATATGTTACTTTTGATGTTATTTGTATTTTATATTCAAA.AATATTTTCA.AA.TCATTAACGAAGAATCATAAACCCTAAA.AATCATACCTTTTTTTTTACTCCTC.ATTCCCCAATTTAGGGTCGGTCTGTGTGATTTTGGATTTCATGAGAT.TTTGATAGTCGAC.CACCCGTCGATCTTTGGCGGCACTCGATCTATGGTTCACTGTAACT.TTTGAATTTTGAGACTAATCTTCGTAGCCTGGTCGATCCATTTTCA.CGA.ACTGAAGAATCAGATAGATTGCTTCTGAGCCTCCCGTCAT.GTATTCTCTGATACTCCATGGAAAAAGGTTGGTCCAGTTGAAGAAATGTCGTCATTTAAGCGTTCCAGTGAACCTCCTCGAAAAGGCAT.CTCCTTTT.TCCAATTCCTTCTC.CTATGCTAATGC.TACAGATGCGAGCCTTAGAGCTGGTCGAAAAGGGTTGAGTTTTTCTGTCTCTTA
JJ=    21  MV=                CC.ATCT.CCAAGT.TAC.TTTGAA.TGAAT.AACGTACACCTAAGAAATGATAGTACCACATCTTCGCCATAAGGCACAAGAATTAACGTGGGAGTTGACATGGCATGCCTTGAACCGTTGATGTAGACTTCACAATATCTGATGATAATCTCCAAACATAACCTCAG.CCTTAAAAAC.CT.GTGAGAACTCCTCACCACCTCACAAACT.AATCTCTCATTGTAATTTTTGTTAT.CTATAGTTTTTTAGATGAATTTTGTTGGGAATTGTCGATTTCTCTTA.TGCTCGGATTGCT.AAATAATTTTTTTTATTTTTTTTAA.TGGTTTGATTCTATAATTCT.GAGAGGTTTTTATCATATGGTTTAGTCTTTTTTGGCATTTTATCTG.AAA.ATATTATCATCATCCACGTGGCAAATCCTCGTCAGCCGGC.TCACGAGAACCTCAATTATCCAATCTTTGTATGTCACTTGAGTCTCTATATATCAAACCACCGAAAAGCACGATTGTTTATCGTAGTGC.GTTACAAG.CGTTTTAAGCTCTC.ACTAGCAAGCAA.GTACTAGCAACAATGGCGTCAAGCACTGCGACTATGCTCAAAGCCTCACCGGTG
JJ=    22  MV=                AA.AAAA.GTTTAC.TTT.GTTAGG.AAGTA.ATGTTTATTTATCACTTGTTGAGTGTAGATTATGAATACAATGTCTTTTATGCAATTATTGGAACCTAATATTTATCTCGAACAATTTCGAGCAATTTTTGAAATCTTCAAATCCTTCTCATGTGAGCTATTATGAT.TTCTTCTGCA.AT.AACATACCATGAACAATTTCGAGCAATT.TTTGAATACAGATGTTTTAAATTTC.TAATTGATTTGATTCCACACATTAAAACTACGCCATATCCAACATAT.ACAGGCAAAGGTC.TTCTGTAAAACTAAATAATGTGAAGCCCACCACCCAACGGATATCA.TTTTACTATGAAAGGCCCAATGAACATGTTGTTATTCAGTTTATAA.ATT.AAAAATATTTCGGATCCAGATCCAAGCCCGGATATTTGCG.GATAATTTGATTGTTGGGAGGATATCTTCCGGATCCGGATCCACCCTAAATTAAAATTGTTCTTCCTCCACTCTTCTTCAAGTTTGGCC.TCCGTTTC.CAGATTTTTATTCA.ATTCTTCTTAAT.CAACTTTTAAAATCCGGCGACTCATAGTCCGTGAATTTTGACCGGCATATCCGG
JJ=    23  MV=                TT.TTCC.TATTTA.TGA.TTGTCA.ATATC.TCAATAAATAAAACCCGACACAACACTTAAATCATTCAATTCTTGATATGTTAAAAGGAAACACTGCGTCAATTTGCTTTCCTCATTAAATGTAAAGAAAATTCTTGCTTTCTTCACCTAACTTCTCTCTTATCACT.CTGCCTGTTT.TA.ATCATAAATTCATTCTTCAATAACTTTA.GTTTCAAGAAAGAATAAATAAAAAT.CCTTATCAACAAAATCAGTCGCTTGAATACACACACACACAAAAAAA.AAAATCAGATACG.AATAATAAGTTTGGATTTCATAAAATATTTGTTTAGAAACTTATAA.TCAATCTATTATACAATTTGAGTCACCACATCAAACCAAATAAGTA.TCA.TATTTTTCTAGGTATTGATTATGTAAACCATATGGGCCAG.GCCCAGGAGAAAAATTAGAGGGTAAAATCGTAATATGAATGATCATATGATAAAACGCTCGCGGGTATTTTTTTTGTTCATAACATACA.TATACATA.ACTTGTTGAAGAGA.GAAAGAGAGACA.AGAACAATAAAGATCCGGATCCAAGAACCCGAACATGCCAAATGGGTGGATCAA
JJ=    24  MV=                AT.CCAA.AATCAT.TTT.TAAATTACCTAA.ATTATTACAACAAAAACTATTAGACAGAACTAAGTCTATAATGAAACGAGAGATCGTATTTGGAATGTAGAGCGAGAGACAATTTTCAATTCATTGAATATATAAGCAAAATTATATAGCCCGTAGACTTTGGTGAG.ATGAAGTCTA.AG.TACAAACAACTGAATGAATTTATAATCA.ATAATATTGATTATATTGTGATTAG.AAAAAGAAAACAACTTGCGTTATTTTTCAATATTATTGTGAGGATTA.ATGTGAACATGGA.ATCGTGTTTCTCCTGAAAAAAATATCAGCATAGAGCTTAGAACAAT.ATAAATATATCCACCAAAAATAACTTCAACATTTTTATACAACTAA.TAC.AAAAAAAAAAAAGCAAACTTTTTGTATATATAAATAAATT.TGAAAACTCAAAGGTCGGTCAGTACGAATAAGACACAACAACTACTATAAATTAGAGGACTTTGAAGACAAGTAGGTTAACTAGAACAT.CCTTAATT.TCTAAACCTACGCA.CTCTACAAAAGA.TTCATCAAAAGGAGTAAAAGACTAACTTTCTCCATTTTTTCCCCAAATAACACA
JJ=    25  MV=                AA.GGTT.ATTCCT.TCT.AGTAGA.TTATT.ATCGTCTATTTTTTGTGTTGAATTTGCAGGTAATTTCTTGGTGGTAGCTTCTTCGCTTTACTGGCTTTTGGAGAAAGAGTTCCTTACGTTTCCTGTAATTTCCTTTAATCTGTAAAAATCATTGTCAGATTTATTTA.CAATCTGTAA.AG.AGTTCTTTGTTGTAAACAATTTTGTTCA.TTGGTGATGAAATTTTGTTCTCATT.ATGAATTTTATTTGTGATGAAATACCGTGATTCCTTTATTTATCAAC.TTTGAAAGCTTAT.TACTGAAAACTTTGTTTGAGCTTCAAAGAATCAATGATCTCTGAAA.GCTGTAATCCACATTCAACAAATAACACTCTTATATACAAAAAAAA.AAT.ACTCGAAATTTAGAAATTCTATGTTTACAAGTTACAATAG.TTAGGAAATTGTAATTTCAAATCAAATAAGCTAAAAAGATGTTATTATTAAAATGTTCAGACGAATTAAACCGGACCTAATTTGCTTGGTCTTTTGGC.CGCTGACCTTGTCT.GATTGATCGGGA.TTTTTGTACGGCGAATCAAAATCCACCGAACAAACCGGAAGGCTAGGATGCTCA
JJ=    26  MV=                AT.TCGT.GAAGCG.AGAATACCCA.CGAGC.CATAGAATTAAAAATGACAATATCTGGTTCAGACATTGCCTCGAACAAGTGGCGTGCATATGACATTGAAGACTCCGTTGGAGACTCAGTGCAGAAATTTATCAGCTTAGCGACGAAGGAAACATCTTCAATATGAG.ATTTGATCGC.GT.AAGCTTGAATTTGCATCAGCTCTCTTAG.AGAATTGCATTTGGAAATCAGAAGA.ATCGGGTTTTGTGTATTCACAGTGTCGATTTTCGAATGCTTAGTGAA.CGTTTCTGCGTGT.GAGAATGATGATATTAGTGAAGCTGAAGATATCGCCATTAAAGCTC.TGATTTTGAGCTTCTCATTATTCAAACTGACAAATCTTGAGGATAA.CGA.TAAGCCTGTTATGTGATCATGACCCGATTGCAAAATTAAT.AATCAAATAACCCGACCCGACCCGAATTGTAATTTAATAATTAGGTATAAAAATCGTAAAAGGCGCTACAACGACCAATTTATTTTCCA.ATTTAATT.TTGCTTTTTAATCT.CTTTTATTTTTA.TTTTTATTTCTATCACCGAGAACGACATCGGAGACTTGAGAGCGGCGGCGAGCT
JJ=    27  MV=                CG.AAAC.AAACTA.TTA.CCCAAA.TCAAA.GATATTGCCTTTACTTCAAAAACTGATTACAGTTTTGGGTATGTTTTAGCACTATACCATCTTATTCTTATCATACCATGATCTTCTTGGAGAATTCATCTAATACTATTTTGGTCATAAATCAACATTTCAAAAAA.TATCCACGTTACA.ATTGTAAATTGTTATTACTTAATTATGT.CTTAAGTTTTTTAACCACACCAAAA.AAATATTAAATCATATACACAAACATTTTTCGAATGTATTTGTTATT.TGATTTCTCACAC.AAATGTGAAGAAGTATGAGGGTGTTTCGATACACTTTTAGAGTTTG.TTTGTTTTTTTGTAATTTTTTTCTCACAAATGTGGGGTGATGTTAT.TAT.ATTTGAAAATTTGTGGACCTTAATGCAAATAACGCCTCTA.ATAGTAGATTCGTGAAGATGATAAGCTGACAAAACGACAGCGTCTAATATAGTTTCGAGTTTCTTCGACAGTGGCAATGTTTTCATCTT.CGATTAGG.TTAATCGTATCTGG.GTTCCACCGGAC.TCAACCCCTAAAATCGCCGGTAAATTCTCCGAGCGTCTTCATCTCCGTACCTAA
JJ=    28  MV=                TT.AAGT.ACTCTT.TAA.GAAATA.TCATA.TATAATATAGATAAATACTTATTTCCATATCACTCAAGTAGAGTGTTTTTGCGGTGTCGTGAACATGCATAGCATAATACACATTGGAGAAGCCTGAATCACATATATATTTTTTTTAACATAACGCATTATGGATT.GTTGATAAAT.TA.TAGATTTCATTCATGGGCACATCTTTAG.CGTAAACCAGCCATAAAAAGAATTC.TATATCATTTTAGTTCTCTATAGTTTCATGATCTTGGACTCTTGGTC.GCTAGTTCTTTAA.CAAAAAAAAAAAAATCTTGGTCGCTAATAACCGGGAAATATAAAAA.GGAATCTCAACCGGAAAGTACCGATAATTTTAAGTAACCGGTTCAA.AGC.ATTTTTGGGCCTTTATAATGGGCCGAGAATCCATACCACC.ATACGACGTGTTCGAAACGCGCCGATGACACAAAAAGCCAATAAATTCTCGGAGGGAAATTAGTGACAAATCCCTAAACTTCAACGGAC.ACCACAAA.ATCCCCAAATCGAG.AGAGCGGTTAAA.GAAACTTCGACTTTGATCTCTTTTCTTGAAGGGATCGGCAAGAGATGGCGTTGT
JJ=    29  MV=                GG.TAAA.TTGGAT.TTG.TGCAGA.TAAAC.TTGGAGAATATGAGGAACCAGAACGGATATTAGAATAGTTGTCATCATCATCATCAAATCAGTTCTGGATGAGAATGAAACCTGAGTGTTTTCTCCCAGAAGAACATGAGGTGAAAAGTATACGTCTCTATACATAC.GTCTTTACAT.AT.GGATGCTGCCAAAGAAGAAGGAAAAGAT.ATACATATGTCATGAAATATCTCAG.TATCTGTTTGCGTTTATGAGATTCTTGTGTTGGCAGTTATAATTCCT.TGTTGTACAAATT.GGTGAATAGAAAAGATTTGATTGATTAAAGTGTTCGAGCAATAAGA.GTGATTCCACCAAGCTTTGTCAGTTTGTTGATCAATAGAAAAAAAA.GGA.GTAAAATCGAACGTACCGGAACGAACCGAACCATACAAAT.ACCGGATCTTTAATCGCGCCCTACCGTGGAAAATGATTCGAATTTATTAACCGAGTTTAGATTCGGACCAAACTCAAACATTTGTCAGC.AAAGATTC.GTTTGAAGATAGTT.CATCTTTATTCC.TTCCCCTAGAACCCTAGAACTCCCAAAACCCTCTACTACTACACTTTCAGATCA
JJ=    30  MV=                CA.GGCA.TAGCCT.TTG.ATGCCT.CTTTT.GGGATCCATGAAAGTGCAACTATCGTCATTCTGCAAAAATCAAAAGAGATTTTTACTTAATAAGCGCAGCTCGGTTAGGAAAGCAGAGAACGCCATGAAGCAACTATGAATGAATCAGCAAACTAGAGATGACTTTT.AGGGTCTGTA.AA.CTTGGCAACTAAAGAGCTTACGATCCAA.AAAGGTTTCAACTTTAAGAAAGAGA.GACTCCAATTCATCTATACAAGACTATTGTATATACAATGCACTATA.CAAATGAACTATA.TACTATGATAGCTTACTATCAGAAACGAAAACCACACAACAACGTA.GGACTCGTCGAAGAGGAGAATCCAAGAAGCTTGCTCTGCTTGGGAA.CGC.GCGGCACAAGGAGGCAAGGAGGATAAACGAGAAACGCTTG.AAAGCAATTAAAATAAGGGTTTCCTCTTAACTTGCCATTTTTCTGTTTTAAAGAAAAATCACTTTTTTATTCTACAGTGTTTCATTTTC.ATATCTCA.CACGTACGAACGAA.GAATGGAGAGCG.ACTCCGAGATGGTAGCGTTGCCTCTGTTACCGACTCCGATAGAATCGAACTACA
JJ=    31  MV=                AC.TTGT.AGTTTG.GTT.TATGAC.GTAAA.TGAATAATTTGGAAATGACAATAAGTCATCATATCTAATTTAGTGCATGACCTCCAACGTCGGCATATATTTGAGTCGGTGACCGGATATCCAGTACAAAGTAAAGTACAAACCAAAAAGAAAGACAAGACAATAAA.ATGGGTAAAG.AA.GACTTGCATACACGGACGTGATAGAAGA.AGACATGCATAGTATAATTCTGACT.TTCTGAGACCTTTAATGAAAATATTTGGCAATGTATTTCAAGAATAA.CTATGGCATATCT.CTTAGATTTTGTGAAAATAGCCCATAATCGAAGAAGATGATAGTAA.AAAACCGAGGCCCAAATAGAACCCATTTACCCAAAATATCAAAAAG.ATT.AGTCGTTTGGCAATGAAATTAGAAGCCCAACACATGTCCT.AAGCCTTTTTCACTTTTCTTCACTGTTTGGTTTTCCGACATCATTAACTTCGCGGGGGCAAGCGACTAACAGAAGAAAAAAAGCGACTA.ACAGAAGA.AAAAAACGAAAAGG.ATTATTCCGCCG.TAGAATCCATATTCTCTCCCTCATCACTTTGATAAACAAGAGTCTCATTTTTCT
JJ=    32  MV=                AA.ATTT.ATATTA.TTA.ATTAAT.TATAA.TACAAAAGCAACATGACATATATTAAATAAAAAAATGCAATGACCGACCAAAAAATACAATGACATAAAAATACATACTTAGTACCAACATTGAAAATGCAAAATCAAGATTTGACAATA.CTACGAAATTGTAGAA.GTGTAGATAA.AA.TTAGATGTGTAGTGATTCCAGTTCCCAA.ATTCTTTGATATTTTTGTTAATTCC.AAATTTCTTTAATATTGATGTACCAAAATAGTAAGTGATTCCAACTT.CTTCAATATTGCT.GCAAGGCTGCATGCACCGAAATAGTAAGTGATTCCAAATTTGTTTC.CAAAATAGTTATTGTCAAAACCAACCCCGTGTAAGGTTTGGAGGTA.CAC.ACAAAAAATCTACTCGACGTGGAGCGACCAGTGATCATTG.AATCAAAAATGCAACCTACCCACTATTGTTTTGGTAACTAACTATATTAGATCATTTTTACCATAAAATGGATTTCGAAATTAACAGAG.AAAATGAG.AACTTTTTCACCCA.AGTTGCTGCTTC.TTCTTTTACTTGTTTTAAGACATCATGCTGAATCTGGCTCTATCGTCAAGTTTC
JJ=    33  MV=                TT.GATA.TATGTG.AAC.ATTCTA.ATTAA.TACAATGCTCTCAAATGAATATACTACATAAAGTCATATCTTGGATAACAAAAAATACTTTTCTTTTCCTTTTGTTGAATACAAAAAGTAAAACTTTTCTTGCAACCCAAACTATCCATTTCTTTACTAGTCCACGT.ACGCCTTTCA.AG.ATATCAATCTCTTCAATATACTTGTCAA.CATCCCCTAATACACAATGAGTGGG.GGTCTAACAGTTACAATAAACGTGAAGACTGTAACGAGCATATTTAG.TGAAGAGTTTATT.CGAATTGATTACTGTAACGATCGAGCACTAAAACTATTCACCAAAG.TATTTCAAACATTCATAAATTATTTACTAAGCAAACAAAGAAACGT.GAA.AAAAACAAAAGTAACATTGATCATTTCCTTTTTGAAAACG.TAATCAAATACGTATATTTTAATTAATTATGCATCGGTTTTATACAGAGCTACATAGATATTTCATATCTCTCTCTAGAAGAAAAGAGA.AAACGAAA.ACCAAACCCACGCGTAATGTTGATTTC.ACCTTCCACTCCAACAAACCAGCGCCTCTCCGAATCACTTCAAAAGTTTTGAAG
JJ=    34  MV=                TAAGTAA.AAAAGC.GTA.TTTCCT.GTATT.TATATATGCGCCTCGAAAGAGAGAGAAAATATTGAAAAATTAGTGGTTAATGATGACATAAATTAAGATTGTGGGTAAAATCTAGAAATTGATATATTTTTTTTTTATATATGCTGTTTTATAAGCTCATAAATATC.ACATTCACAA.GT.TTGTGCGTTTTACTAATGTCATAGACTC.ATAGATTTCATTTCAGGGAATCTAT.GTAATGCAATTTTGGATTTCATTTCATAGCATTCCCTCCGTTTCAGT.GTAATTGTCGTTT.AAGTGTCTTAAGTGAAGGAAAAACAAAAATGATATGTTTAAGTGCG.AACGACGACGTTTGCAGCACGTGCTTTGAACCTGTGTGTGAAAACC.CTA.AGCCTAAGGTGTCTCTATGTTGGTGAAAATGCTAGAGTCA.CCAGTCGAGCCCCAAAAGACCACCTCACCGTCAGAAGAAGAAGTTAAACTACCTAACCGCTTTCAAAGGTCAATACCCGCGCAAGATCA.CTCTCGGG.TCGGATCTTTCCGT.GTAAGACCCGTC.CGGATCTATCCCGGACCGATCAATTTCACGAGTGTTCTCCTTCAATCGAATATC
JJ=    35  MV=                TC.TGAA.TTCTCA.ATT.AATTCA.TAGGA.GACTTTTTTCAGGTTCTTTAACAAAAAAAGTCGATACAAGAATCCTCTGAACACAGAAGGTAATTAATGGTTTTATTATGACAATTGTCACTGGTCAGTGGTAACTTCTAAAAATAATTTAATCGATAGTATTTTTT.TCTTCTAAAA.GC.ATGGAAACATGAACTCTAAATGTTAAAT.GTTGCGAAAGACATACATATAAACT.CTCCTAACCATATGCAATAAATAATATCATGGAGTATATACTATTCC.CAGCTAAATAATG.CTTATAAAATTCATGTGACAGTTGATGAATTATAGCACGAGGCCAT.TGGAAAAAATAAAACCTAAGTTGAAAACAAAACAGTAACGGAGAAG.CAA.AACTCCATCAATCAAACCCATTGCCCCCACATTTGCTGCT.AATCATCAATCAATGCTTCAACCACACTTTTGTTAACAAACCTCATTAATCCAACAAAAGTTTCAACATTCCCCAAGAAGAAAAGACAG.CAACTTTA.ATCAAAGCTTCTCG.AGTTTGTTGAGT.ATCAAAAAGCAAAACAAGAATCATGAAGAAGAAAGGCACCAACAACAACAACGC
JJ=    36  MV=                GC.CGCC.GTTGAT.GGA.GGAGCA.GCTTA.GAGTCCCTTTTGAGTCTTTGGGTGTTGTATTGTAGTCCAATAGGACTGTGCCATCTGGCAAGAAACTATTTATGGTTTTACTGTTTCGTAATCGTAGCACATGGTTTACAGTTAAACCAATACCTTTGGGTATCATC.AATAATATAA.AA.AATCGTTGACAAGAAGAGAAAAAAATAT.TTGAAAATTAATGTTTCAGATTCTC.TACCAATTTCAGAAAATTTTCAAATAATGGTCAACCATCTGATAATG.TCGTTGTTTTCTC.CGTCAAGGGACAAGAGCTCAAATCATAAATGGTTCAAGTTACTCTG.ACATAGTCGTCTAGAACAAATGTCAAATGGTTCAAGTTATGTACTA.AGA.ACGTAAGTTAACAGGC.CGTAAAATAGGCCCAATAGATTA.AGATAATTGAGGCCCATTAATCCAGTAAGAACCCAAAACCACATAAACCCTGCGAAATTGGCAGGCGGCTGCTGCACTCGCCGGCGGCA.GAGATGGG.GAAGAAGAACAAGA.GAAGTCAAGACG.AGTCTGAGCTCGAATTGGAGCCAGAGCTAACGAAAATAATCGATGGAGACTCTC
JJ=    37  MV=                AG.AACG.AGCTAT.CGT.CACGTC.AAATG.TACTACAACTTCACCAGTTTTTTTTTTTTTTTTTTTTTTGTGGTCAAAGGCTTCATCAAGTTTAAACCTATAGCTTATAGCTAAAAAGTAAAAACAAACACCTGTCTATTAGTCTAAAATTCGATGTGGAATATATG.GTTAAAAAAA.AA.AAATTAGACCTTGCTTGGTCAAAGATAT.GTAAGTAAGTTTAACACACTGTCCA.TTATATTGGTGTTAACATTAAAAAAGATAAAATAAAAAATGGTATCA.ACATGAAATAACT.CTGCATGGCCATGTCATATTGTGGAGTTAAGTGGGCTTTAAATAAT.TTTATAGAGCCCATATAATATGGACAACGACGGCCCATAAAAAGGG.TAC.TGAATCATAGTGAATTACGCACGATGAACGAATCATGAGC.TTTAGCTGCTTCTCCAAGTAAAAAAAAAAAACATAAGCCCTCTTTAAATCCCTAGCTAGCTTCCACCGAGAAGTTGTTCAATCTGGGAA.AAATCAAA.ATCTGCTATTACGG.ATCTTTAATCGG.AAAATGGGTTTGACGAATTTCATATTGACGGTGGCCGGAGTAGGCGCCGTGGTA
JJ=    38  MV=                CA.AAGT.GCTGCT.TCT.AAAGAT.GCAAT.TCATGTGCGGACTGCGGACTAAATGATCAAGTGGCAAATATTCTTACCATGCATTGTTCCTTCATCAATTTGAACATCTTAAATGGAGAATGCGTCTTATACATATCTTTGGAAGCTAATCTTGAGAAGGCATATTA.GAGTCGTTCA.GT.ATGGTTTATAAATTATGAAGTGTCGAAA.GCGAATACAAACCGTTGCTTGCAAT.TTGCGTACAGTTTTAAGACTTTTAGTCAGAAACATACAAAGTAGGGT.CATATGTGACTCG.ATGCATATTAAGATCTTCTTGTCCTTTGTCTCCAACATGAAAACAA.CGCTTTTACAGTCACACATTGCCTTACCAATTTTCCCACTTTCTGT.TTC.TTAATTATTTTGGTTCTCTTTGCTTTTAAAATCTCAATTT.GACTAACCGGTTAGGTGTACCAATCATTAGACCGAATGCTTACATGAGTAAATGAGTTCACAGGAAACTTGAGTTGTGTTGTTTTCTAT.CAGTTAAT.CAACGCAACGCCGA.GAAGCTTTTTCA.GGGGTTTGGTGCGTTGAATTTGTGGATCAAGAAACAATGCAAATTCAATGCAAG
JJ=    39  MV=                AT.TGCC.ACTCGC.GTG.CAAGGG.AGATT.GCTTGAGACCGGGTTTCTCTCGGAGAGTCGTGGCGGTCGTTGAAAATTTTCTAGTTTCGGGCAAGTCAGTGAAGTATGATCTCACTCCAGCTCAGGTATCATGGAACATGAACCTTTGGCTTATCTCTGATCTTGAC.TCATCTCTCT.CC.ATCCTCAACAATGGACACATGCTTCTTT.AGCTGACTTTTGTTAGATAGGCATA.ACATTCATGCTTGTGTGGTTTAGTAGAAACACTTTTCGACTGTCTAT.GATTGATTCAGCC.ATTCAGGTGAGAACGGGGCAGATATATTATTCCTTTTTCTTTTGCT.TTTGATTTTGTGAATTTGGGCTTGTTAGAAGAAAATGATTAATGTT.TGT.AAATTGGGTTTTGAATATTGGGCTTGGGAGAGGAGCTTTA.ATAATTGGGCTAATAATGGATTGGAATTAGAGTTGAGAAATTAGATTAAAAAAAGGATTAGATTAGTGATGAAGTAAGAGTTTTTGCTC.TCTCTCAA.ACGGCTCGCTTTGA.TTACTCACGTAA.GGTAAGCTTCTTCGATTCTCTCATCTCCTGTGTCCTTTGTGCCGATCCTCAAAA
JJ=    40  MV=                GC.CCCG.GC.GAG.ATT.CTGATT.TCTTC.CATTTTATATTTTACCAGCTATATTGATGTTTTTACTAGAGAACCTCGAAAAAACTATTTGGGCCTATCAGGCTTATTGGGCCTATCCTAAAAAATACGCATCTCATGCAATTATAAAAGAAAAGGTTAGTTCCATC.AGTATACAAA.AT.ATAAATGGGGTCTCACGACCGTTAATTA.TTAATACCCAAATACTGAGCTTTTT.TATCTTCGGATATCGTAAAGTCGACACAATAGTGCAATTGATGTGGT.TTCCGTGAATATA.AAACCAAAAAAAATGTCACGAGAGGAGGACTTCATCATTTGTTTCT.ATCTATATTTCCAAGCAAACTCACATTCTACTTTCATTACATTATG.TAT.ACACGCATACATTTGTATCCACATAAGGATGTATATTTTT.TTTTATCTTTTATTTTATTTTTTTGTTAAAACCATAATATATAATGTATATATAGTATGTAAGAAATGATAAGGCTGAAATTATATTGT.TTTGAGCC.ATGGAAACTCTTTT.CCACACTCTTCT.TAGATTATTACTATTCGTAGCCATCTCTCATACTCTGTCCCCTCTCGCCGGTTC
JJ=    41  MV=                TG.GAAT.CAACGA.TTT.ATACAA.CATAT.GGGTATCCTATAGATTAGGGAGGAAAGTGATTCTATTTTTATATGGTTGTTCATATTGAACATTT.GACTTGTTCTTTATGTATATCGGTGTATGGTTGTTAGGATGTTGTATATCTTACAAATCGAACAATCGAAG.TATTACAATT.GC.TTTCCGGTGCTCAAAGACTGGGCTATGG.GTTTAGGCTTGGCCCTTTAACGGAG.AAAAGCAAGGATTTGGTGGGCTTCTTTAAATTTGGTTCGATGGACGA.TTCTAAATTATGT.AAATTAATTTGATATACAGTAACATTTTTGTTTTTTTAAATGTTTT.CTGCTGAAGTCAATTTATCAATAAGTGTTTCGTATGGGCTAATGTA.TCC.TTTGGATGATAAACTTAAAGTATCCAAAGCCGACAAAATA.AAATTTTAAAAATCATTCAAATTACGAATGTTTTTTTCTTTCTCCAATTTATATATGATTTTGGGATCTGTTACCGTATATACTTACAC.GTACGGGA.CAAGGGCACACGGT.TTCGCTTTCAAC.TTCACCTTCCCTTCTCCGCCATTGTTACTTTCTCAGAAGCTTCCAAGTCAACCA
JJ=    42  MV=                AA.ATCA.AATTCC.TCA.CATAGT.CAGAA.TAAAGATTCAAAATTGCAGCCAAAAACTATCATGAATCCTATGAAAAAGAACATTCCAATTCTTAGAAACGAAGATTACCTAACGAAGAAACGAAGATTGAGCAAAGTTCCTTTGTCGATTGTCGTTACTCAACAGA.GAAACGAGAA.AC.GAAGATTGACCAAAGGCCTAGGAGTGAC.TTCGGATTAATTTTGTTAACCGGAA.ACTAACCGAACCGAAATCGTTTAGCCAATCGTTAATTTCTGTTCGGT.TAATTTCACGGTT.TTAGTCGTTCTCTGATTATGGTTAAATTACAAGGATTTGTAACATT.ATTATTGTTTATTCATAACAATAAAGTTGTTTGGATTACCATAACA.CTA.AATCACAGAAATGCAATCTTAACCGTCGTGAAAGAAACAA.GAAACAGAAAAACCAATTTTTAAAAATAGGAAATATTATCTTCACTATATAAATCATCTAAACAAAACCCAATATCCATCACCAATTCA.TCTTGTTT.TCTAATAACATTTG.TTCTAATCAATA.TCACTACATTTATATACATTATGGCAGCTCAAAGTTTGAAGAAAACATGCGATC
JJ=    43  MV=                TA.TCCC.ATCGTT.AAT.CCATTA.CATTT.TATTGTATAGATTTGACACACAAAACAAAACAAAATGCATGCAAAGACAATTAGTAAAACAACTTCTTTTTTTGATCTAACATCATGAATAACATTTGGCATGACAACAGAAATTTTATAGTTTCGATAATAATACA.GTAATACTCA.TA.GTTTTATGATTCTGACTGAATCGCCAAT.TGTTTTTCATTAAAGAGAAAAATAC.TATGGTAAGGAACTAAGGATCCATGTGGTAATCGAAGAGTCGTCGAT.CACGTGCAATCCT.CCACACGTGTTAAGTCAGCTCGTAGTTGATTCTTCCCCCTTGACGG.TCATCTCATCGGACGGTTGAGATCAGCCAACTTTAAGTGTATCACA.CGG.AAAAGGGAAATGTAGCGCGAGAAAGTCAAAAGATCCAACG.GTCGATATGAAACAAAAGTCAGATAATCGTACGGTAGAAACGAAGCTATATATAGCAACAATTGGATTATTCTTATCATCATCACTCTC.TGAGATCG.AAGAGAAAGCAAAA.TCAAAGTTGTGA.TGAAATCTCTATTGATGAGAACCGGTTCGATGCCGGTTCTTCAAAACCGGTTAA
JJ=    44  MV=                TC.TTTG.TTTGCC.ACG.TGGAAA.CAGCG.ATATAAACAAGTGCCCAAAAAGGCTTGCAATGGTTTTTGTACAAGACCTTCGTTTTCTTCAATGTTCCTCTTTTCTTAGATGCATTTGCATGTCCTCTCGAACTGAAAGTTTAAGGTTCTTCTTCTGCCTTCGCATC.TGTACTAAGG.TT.GGTTTCGAAGATTTCTCATCTCTTTCAA.TTGTAATTCTTATCACATATACTCT.ATCTGTTGTATAATTCTGTTTCTGTTGAAGTTAAGTGTGTTTATCTC.CGCTTTGAAACTC.CTTTTCCTGTTTGTATTATTTTGCAGTGGGTGAATGTTAGTTGAAT.TTGTGGTTTGAAGTCTCAATTGAAATTAACTGAGTAGTGAAAGGGG.TTT.TCTAGGGTTTGACAAGAGGATGGATAGGATTAGCAATCTA.CCAAATGAGATCATTTGTCACATTGTATCTTTCCTTTCGGCAAAGGAAGCTGCTTTCGCATCGATTCTGTCAAAGAGGTGGCGGAATCT.CTTTACCA.TTGTAATAAAACTT.CAGTTTGATGAC.TCAGTCAAGAATGAAGGGAGTTTGAAGGATTTTGTCGATGGAGTATTGGCTCTG
JJ=    45  MV=                CC.TGGG.TAGCTA.TTA.TTTTAG.TGTAG.AACAAAGTTTGACACTTGTGCTTACGCACATGCGCTGCCAACTATGCTGCAGGTATTAAATCAGTTCTGAAAATATTGAAGCACAACTGGAAACCGTTTCTTTTGTGCACTCAAGATATTAAAATGGTTCTCTGTTT.CTGAAAATAT.TG.GAACAGAACTGAAAACTGTGTTTTTGTC.ATGCTAGCGTATTGTTATATTGTGT.TTTATTGAGCAAATGATGATACTAGCAATTCAAATTTCATCTCTTCT.CTTTGTTATTATG.AATTTCATGCTTGTATTGGAAGACATTATTTTGCAAAAATTTGATT.TTTGTTTACTCAAGGACCCATTGTTTCTTAACCATTGGAGTAGAAA.TTT.GTTAAAGACTCTTATTAGTTTCTTAACTTACAAAAAGCAA.AATTTTAATAAAAAAAAAAAAGTTAAGGATCATGGTTAAGGACCTAACCAATGGGGATGGTCTTAGCTTCTGATCTCACTGGTCTTTGT.TCGATTGA.ATCAATCCAAGTTT.CGTAAGTGGTGA.TGGTAGGTAATCGGAGCAGCAGCGCATGTAACCATCGGCAGTTGTCGAAAGCTT
JJ=    46  MV=                GA.TTGT.CTAAAC.AGG.AGATGA.CATTA.CCCCTGATCTTTAACTCCACTTCATCTTGTTCAGATGATTTTGCAGTGAAGAGCGAGGTTGTTGAAATCATCGAAGAACACAAGGTTGTTCTTGATCAAAGCTTCATCAAACAAATTAGTTAATGTTCTTGGATTGT.CTCGTATACA.TC.AATGCGTTTATGCGCTAACAAAACCTTC.TATTGGTTCCTGTTTTGAATATTGA.TTTGCTTTCATTGTTTACATTAGATGATACAATGCTTTATGTCATTA.TGCTGCAATGAAA.AGGTACAAGTTCATCAAAGTTATTGCTTGAGGAATTATTTATCTTG.ATAAAAAATATGCTAATTAAGACAACAAAACTGAGACTTCGATTAT.AGG.ATTTTATATCAATGGAACTTTTTCAATGTACAATTATTAT.TGTGGGTCCTGTCTCTTTGTTTATAATTATATCAACGGCTAGTGACTTTTAAAATCGTTTTTCTCCTGACTAAGAGCATCTGTGAGAGT.AAACATTG.ACTTTTAATTAGAG.AGAGAAATAGAC.TTGAAAGGAGCATAGCTTTGTGATCTCAGATTCAACTTTTTCTTCTTCCTTTTC
JJ=    47  MV=                TT.CTAT.AAAAAT.TAA.TATATA.TTGAT.AAATATGAAATTTATTAAAACAAATTTATCAAAAATTTCATGGTTACGTACAAAAAATATATAATCACCAATTCACCATTTTGTTTATATATGTTCTTATTAGATTTTGATATTTTGATAGGTAAAAAATAAATAAA.TACTGGGGTA.AT.AATTTACGAAAAGTTTTTAAGTGTTAGA.TAGTACACCTTCCATTTAAAATTAA.TTGTCGTTTAAAGTTTTTTCACGAGTATAACTAATACGAAACAAAAA.AAGTAATAGATAC.TATCTTTTCTTTTCTTCTTTTACCTCTTTACACATAAATTTTGGCA.AGATTTGGGTATTTGGTATGGTAATAGACTAATAGTAGAAATTTGT.GCT.CGATAAAACTTTCGATATCTAACGGCAGGAATTCGAAGTA.AAATCCAACGGCGGAAATATAATAATACCAAAACAGGGGGGGGCTATATAATTGTATAACCCTAATTAGAATAACGCATCCCACTACTC.ATTCTCTC.GAGAGCATCCTACA.GAGTAAAACGTG.TAGAGAGAGACTCACTTTTTTTTCTGGAGAGAGAGACACACTTTCAAATAAATA
JJ=    48  MV=                AT.TTCA.AGTTAA.TAT.TAAATG.TAAAT.GAGCTAATGTTTGAATGTAATGTATCAGATGAAGGGAGTTCACATAGAGAAAGTGAGATACATGAAGATGAGTGGAACATCGGCGACAAAGGTGGCTATGAAACTCGAGTGTTCAGGGGAGAGTGTTCCATGTTCCA.ACCTTTTCAT.GA.GAGACATTGACTTATCTCCGGCCGATGGTATTGATTCTGTCTCCTCTCTCTGCT.CTTTTGCTCACGGCTCCGCACAAGGCATCATTCGACCTTTATCCTGT.TTCTAACTATTTT.AGTAATTTGTAAAGTTTTGGGGTGTAAATTGAATTACTATGTAAAT.GCAGGGGTCATATTGGAATAAACAACAATGTTTTAGTTAAAAGGCC.TGT.ATAACAATGCAGGCCCAAACAAAAAGATATGAGCCCAATA.GTCACTGAAATTGTTTTCTCAAACCCAAAAAACCTAAAACCTTAAACCTCCGTATGTGTTCCGTCGTTAGCCTCCTGCTAATCTCCATC.TCAGATCG.CAATTTCTCCCTTT.TCCGGTCACTGC.TCCGGCTTACGACTATAGCGTTCCGAGATAAAGTTCGGCTGTGTTAATTAAATT
JJ=    49  MV=                AG.TGTG.GAATAA.AAC.TCATGG.GAAGC.CACCATCTGGGCATTGATGACACAAAGAACATCACGAGGGTGGTGCAACGGATGCTCTCAGAAGGTGCAGTTCTCAAGCTCACAGCTCGAAGGAGCAAATCCAATATGAGAAACGTCGAGTTTCTCTTCAAGAACAG.GATCAAGTAA.AG.CTCTCAAGGAAAAATGACAAACCCAACA.AGCTCCATGATCCATAAATTAGTTA.CTTAGTCAAGTCTTTTGAGTATTAAGATGATAACTCTTAGAAGACAA.TGTGGTTACGCCT.AAATGTGATGTGGTGAGAAGGTTTTGTAGATTCACATGTTTCAGAG.CTATGATATTTAGATTACGAAGACATAAGAGGCCCATGAATTGGCC.CAA.AAATGCTTGGTAGCAACTTTTTGTAGGAAAATCTGAGAAT.CTCGAAAATGAATAAGAGGCCCATGAATTGGCCCAATATCGGCTGTAATAGACTGTGTGCTGGTTCATCGGAAAGTCAAACAGCAACTT.CGTTCATT.TTGTCAGACTCGCT.GACTGAAGAGGA.CTCTCGTGTGCTTGAGTTTGTACTATTGACAAACAGAAATTCATCATGGGCTTG
JJ=    50  MV=                CT.TTTA.CCACTT.TAG.CGGACT.CCTGT.TGATAAGATTTGATTTTGTTTTCGAATATATGTAGTAACTGAATTGAGGATTTTGAGTTTGATTTCAGAAGGCTGATAAATAAGTTGAGAGTTCAATCCCTCATTGTGTATGATAACCATCACCAATTTTTCTACTA.CATTTTTTGG.CT.CTGACCTCATTTATCAAATTTTGATAGG.AAAATGTCACTTTGGTTTGTGCCAA.AAAAGGGCAGGCTCTGTTATATTATTGACGGCAGAAAATGGTAGGCA.TGCTTAAACGTAT.GAGTTAGTGTTAAATTAGGTAGAAAAATGACAAGCTTGGTATATAA.CGTTCAATAATATAAGGAAGATGTGGCAGAGTTAGTGTTGAGAATG.GGC.TAGTCTACTTGTGTTTAGGCCCATATATATAAGGCCCATA.TATATTTGAAGACCACAAATAACTAGGGTTTACAAATTTGGTTATATAGCTCTCTCTCTCGAGCCGCACATATTTCGTCTTCTTGATCT.AATCGCTT.TGAGCTGTTAGCAG.AGAGCAGTCGAC.AATCATGGGTCACTCCAACGTCTGGAATTCTCATCCTAAGAAATACGGTCCTGG
JJ=    51  MV=                CA.CACT.TGGGGT.GAT.CTTATT.GATGT.TGAAGCCAAAAGTGTTTGGTTTGATATATATAGTTTTCCCATCTGAAGTCAATGTTACACTGTTTATCATAAGACAACATTATAGACCAAAGAAAAGTTAATGTCTACGTAACTACTGTTTTCTCTAGTACTTTGAT.CAAAAGAAGG.CA.CCCTTTTATGTCTACCTTAAGACTTATA.CAGAAGTATTATTCTCACTTAAAAC.TTATACAGAGATGCTAACCTTAACAATAATAGTTTAAATAAGTTGAA.AATTAATTCGTCT.GTCCCACGTGCAAACTGCAAAACACTTTACGCGCGACTTTGTCCCT.TCCACGTGCATGATCACGTGCTCAAATTTTCATTTCAAAAACCTAG.TTT.TATTTTCTTTAACCAGTTGCAGACGGAACAACTAAACAAA.GACTAAAAGATGTTTGTTTGGGTCAACGTCTCTGTTTTCCAAGATAAAGATGTTTTGTCTTTAAACTCAAAAACTTAAGACAAGAAAAA.GAATGGGT.TCATGGATACCCAA.GTTGCTGCTGCT.GCAACTTGTGCTTCTGTTGACTAAGCATGCTGATTCAAGTTCTATCATCAAATA
JJ=    52  MV=                AA.CCAG.TTTTTC.CGG.GGAATG.GTATA.TATATATATATATGAGTCAATGTGTCTAGAAAATGGTTACCAATGGTATTTTCTTTTTGATATTTGTTCCTGTGTTTTGTACTTTCTCTGATTTGGTTATCTATTTAACCAAAAGCAATGTAACACAGCTAGCAAAC.CAAGGCAGCT.AA.CAGTAAATGCCAACGTCCATGTTATTGT.CTCGAGCCTTTTTGTTGTTCTTATT.GTCAATAACCAATATCCCTAAACCCGGTTAACAATAGTCGGGAAACC.GAACCGTATTGGT.GGATCCTATCAAATCAAAGCAAACCAGAACAGATAAACGAATTGAA.CCAAATCAGAGCTAAACCGAAAAAATGCAACTTGAAATTCTGCTGG.ACC.TACATTGGGCCTTTCGGCCTGTATAAATTTCCACAATTTA.CGGTAATACCCTTGTAAGAAACCCTAAGTAATAATGATGTGCTTTAAAAGCGCACAGCCTCACTTCCAAACCCTTCGTTTACAGCAAAA.AATCGAAA.ATGGTTGCCTCAGC.CGCCGCACGACC.TCTTGTCACCGTCCAAGGACTTGACGGTGACATGAGCACCGATCAATCCACCAC
JJ=    53  MV=                AA.AATC.CAAAAA.TCT.TCTCTT.CTTCA.ATGCAAATTTCTCTAAACTCTGTTCATCATCGTCGCCAAAATCAAAATGGAACTTTAATACTCCTGGATTCGCCAATGGCTACTGGATCAAAAAGATTAATACAATGTGGATTCCGATTCGCTTCCTTTATTGCTTT.CTTAATCATC.CT.CTTAACTCATCAATCAAATTGACTATTA.ATGGATAAAATCAAAGTCATCTCGA.TCAACGGTCAAGATCCCTTTAATCTCTGAGTTTCTCGAACCCTTTTG.ATACGTACAGCTG.AGGCCCAAGTACAGTCCAAAAATATAGGCCCATTACTGAAGAACCA.TAGTTAATTAATAAATTGTTTAGTCGACAATAAGACAGTGAACGGG.TTT.TACCGGTAGCCGGTGAAGTTGGTCAGAGAAGGGATTAATG.TCCCGGCAACGTCGTAACTCAACCGCTTTAATTTGATTTTTCTTAAATATAAACCGATACTCTTCATCGCTCAACCATCACCAAAAAAG.AAAGCAAT.TTGTCTTCAAAACA.TATTTCTCTCTC.TAAAACCTCTTTTTCATAAAAGGTTGCGTCATCTATACGAATCCATACGTCTCT
JJ=    54  MV=                TA.AAAG.TTACTG.AAC.CCATGA.AATAAACGGTGGGTTGAAGTACATGAATAAGGGTCGGACCTAGCAATCCATTTTAATGCAGCAAGTAATTAAATATATTTGAAAAAACATCTGGAATCAGAAAACAAATATTAAAAATGGATGTAAACTTGGAGAAACGATCT.GTCCTAACAA.CA.ATCTCTATTTGAGTCAAACAAAATTAAT.TTGAGTAATAAATTCTGAAAGGTGC.AAAATGCAATTATTTGTCATAAAAGAGAGAATCCCAATAATTAGTGT.ATAGTATAATCTA.ACCATTATTTACTTAACAAATATGGATTTGGAAGCAAAAGGAAATG.ACTGTAACCAGATTCTGCATGAACCCCTTCTTATCTATTCAATGTA.TTC.ACCATTAATGCCAATATAACAAAAGGACATATATTTTGGA.CTTCCAAGATTTTTTTTTTGGTCGAAATGGACTTTCAAGATTTTATATTCTAAGATTTTGCAATCAAAACTCAGTAGAACAAAAATGAA.GATTGTAA.GGATAGTGAAATCA.CCTTACCTTGTC.ATATGTTGCCTTCTCTTGATCATTCTTTGGTTATTGTCTCATCATGATCATAAG
JJ=    55  MV=                CC.ACGT.GATGTC.ATT.AGAAAG.CTTAC.CATCCAACGGTTTCCATCAATCCACTTGTAAGACTAAGAACCCTCCACGTAAATCGAATATTTTTATGACTCCTTCCTTTAATGTTAGCTTTGAACACACTAATCAAACGAATAAATTCTTTATACATACACAATCA.CATTATGTGT.GG.CCTATGATTTAGTCAGATTTATGACAAA.CTGATAAAGTACAAGAAATGATAAC.CAAATAGAATTCAATTCATATATACTCTTTTCGGATAAACAGTACAG.TGATCAAAATTAT.TAGAATTAGTGGCCAAATAAAACTAAGAACGTTATGTATATTAAAT.GACAACTCGAGAGAAGACGAATACTTTTCTATATAAAGATGTAAAA.TTC.CAAATATGAAATGCCATTGAATTATATATTTCTATAATTA.GTGTACTCGAATTAAATATATAATTTCTTAACGTAATAATAAGATACAACAAGTTGCACCAAATCCCACTCTCTCACTCTAGAAACCAA.ATGTCGTT.GATAATAATAGAAC.ACTTTCTTTCTC.TCTCTAAAAAGCAAAAGTAGTCTAGTCACTGATTTCTTCTAATCCTCCGGTGGT
JJ=    56  MV=                CG.TTGA.CGATGA.TGC.CCATTA.AATAA.ACGTTGTAATCCATCATCACAATCATTCGATTCTCTCCTAATTCCCTTGCTGCTTCTTCTTCTTTCCGTATGTGCATCTTCTTAAAGCTCTGGCTTTCTAACAAAGCATTCCAGTTTTTGCAAGTTAATCGCATTGC.TCTCAAACAA.TG.TAAAGGAACCCTAGAGACAATGTCCTCT.ACTAGTTCCTTTGGAAGATTTGACA.TTGTCGTCCTCATTGTGTTTTTGATACAAGGGATGTTCAGAAACCTT.TTGCGACTCATAA.AGGTTGTAGAACAAGAAAGAAAAGTAGAAACCCTAAATTAAGTTGG.GCTAATTAAAAGGCTTCAGAATCTAGTCGGGCTTTTTGTAAAAGCC.CTA.AATGATATTTTCTCGTTTCCTAAGAAAAAACAGCATGCAG.TCTACGTTTCTATCCCGAAAACGCTAATAAGTGAGTACTAATTTCGTTTTGGTCATACGAAAGCAAAAACACTTTGTCTTTTACCACTT.CTTCGATA.CTTCCCAAGTTCAC.CGCAATGGCCAC.CGCTTCAATCTTCCCCGCCGCCGTGACCGTCACCAGAGATGTGACATCTCTTCG
JJ=    57  MV=                AG.TAAT.AGATAT.AAT.GATCTT.TGAGG.TCTATGGATTTTTGGTAAGGAATAATTTGAGCCAAATTTGAGCAATTTTGATTATCGATCGTACAAGTTGTAGTTTTGTTGCTCCGGAAGATTTCAGATTTTGATGTAAATTTAATCCCACAAGTTATAATCATTTT.TGTAGTTTAT.GG.AATTGAAATTCTAAACATAATTGTTCTG.ACAAAACTTGTATTTTTAATACAAT.TTTGAAACTCTGCACATCCAATTATTTTCTTTAACGTGCATGCACCG.ATTTATTTAGTAG.CCTTAATTTTTTCTTATTAAGAAAAGATCCTTTACTAATTATGACA.CTTATTTTCGCTAATTACCGATGGGGAGATACAGCCCCCAAAAGTT.ACA.ACGGCTATTTTCAAATGCTGATTGGTGCCTTTTCAAATGC.TGACGTGGCTTAAATAATAATTGTCGAAAAAGTAGAATACTGTATTTAACTTGATCGTACTACAGAGGACAAAATAAAAAAGCAGACTT.TGCGAAAA.GCGAAAGGTTTCTT.CGTCAACATGGA.AAGAACTTAGTGGAAACTTCTTAAAACTTAGATTGTCAGATTAGCATAACTCAA
JJ=    58  MV=                GG.AGAA.GCTTGG.GTT.TGGGGT.TGTGG.GAAGAATGGTAGGCTCGGTTTAGGAAGCTCGAGCGATGAGCCTGAACCGATGTTGTTAGAGGATGTAGAGGGTTGTGTTCTTCAAGCAGTCGCTGGCTTTGATCACAGCCTGATCTTAGTGGCTGAATAGCCCCACC.CAATATCTAG.TA.AACATTGATCTTGAAAATTTATTTCATG.TATTTACGTGCGATCAGTTGCTTTT.TAAGTGAACTGGTGAAATAAAATTAGAAAGATCAGCGAGTAACAAAA.AGATAATCAGTAA.TACATCATGTTCTCTAGAAACTGATACCAATAATCCAACATGTTAT.TCGGTATCACAACATTTCAAATCCTAACAACCAAATTTCCGGTTCGGTCG.GTTTTTTATTCGGTTTCCGCTTAACAAGTAAGGTGATAAG.AAATGCACGCGCTGAAAGACTAGCGCGTGAAGAGCAGAGGCTATTCGACGACCTCGAGACGCAGAGAGATCTCCATTGGAAGGAGATGC.AGAACCCG.AACTCATCATCTTC.ACTGGTGGATTC.AACCTCCGCCCCTAAACGATACACTCCACCTAACCAAAGGTTCATTCTCGTCAA
JJ=    59  MV=                GA.GGGA.GACCAA.ATC.TGTCTT.CTTTA.GTAATCTAGTGTGGTAAAATATTGAAGTGGAAATGTGTATTAGAGAATTCGTCTTAACTTCTACAAAAGACAAAAGGGATTCAATGCTAAATTGGAATTTGATCCAATTTCTTTCTAGTCTAATCTTTGAACAATAT.CCTTACAAGA.AA.TTTTTTATCGGACATAGCGCAACTCTTT.CTTTAACGTTGAACAATAAATCCAA.CTTCGTCTAGATGTTAGTGTTCCAAGAACAATCCACTTGATACCTCA.ATTTCGTCTGTGTTGCTTCCAATACAACATCTTGTTTCTTAGATTGTTGACAAAAAAGTT.GAGCTTCTTTCTAAACATATTAAAGGGCCGTTTAAGAAGCCCATCA.GAA.AGAGGTTAAAGGGCCTGTCCAAAATAGAAATTTGAAATCC.TCTCTGTGAGACGAAGGGTTTACACTAAGGCGGAATAAACCCTAAACCCTAGCTGAGTAGCTTCTTCCTCCCCAATTGCTATTTCTCTG.CCTCCGTG.TGCTGAGAACCAGA.ACGAAACCCTAG.CAAAATATCGCCATGGGTAAGGTCAAAGGAAAGCATCGTTTGGATAAGTACAAC
JJ=    60  MV=                TA.TAGT.GAATGT.TAG.TGAAAG.TATGA.TTTCAACCCTTATGCACTATTTCCATGCAGTCGTTATGTTGGTACAAAATTGAGGATCTGAAGGCATTTGAAAGGTCACCAAACAGTCTCTCTGAGAAACATGAAGCGAAGAAATTCATATTTAGTCAATAGAACCA.CTGAGCCGGA.CA.ATGATTACCTCAACATGATACGAAATGA.TTAAATTTAATGAGTAGTAGTAGTA.TTCTAATACAAATGTTCCGATTTATGTAACGTTGGCTTGTATTAATG.ATGCATATGTTAT.GCTTGAGTGTTCTTATAAATTTGGTCGAACACTTGAAATGTAAACG.GATCAGATCTTGTATTTAATTGTGCATGGGCTAAATTAAATACTTC.TCT.TTTACCTTTTTTGCCAATGAAAAGTTGAATAATAGTAAGG.TCCGATAGGCCCATTAAAAAGCCCACAAACCCTTTAATCAGCTATATTCCCATTCCACTGCTCCCAAGTCGTCACCACCACTTCCCGTC.CTCTCTCC.AGTCACTGTTTCCG.AAGCCCTAAAGT.TTTCAAGGTCGCCGATTAAATCACCAAAGGAGGCGTTTTTATACTATTCCCATT
JJ=    61  MV=                TT.AGCT.TTTGAA.ATT.CGAACA.CCAAA.TTCTAGAGGGTTATTGGCAAAAAGATGTGACAAATTAACAAACAAGAAATGTTGATTTTGTTACGCATGTTGACATTTTAAACAAATGACTTGATTTTTATGTATAGATTTTTTTCTTTTTGTAAATTTAAAGGATG.ATTTAGCTTT.TA.TTGTGAAATTTAGCCCAAAACAAGTCAA.CCAAACAAACACATTATTTTATAAA.GCGTCATCAGATAGAAACCGTCAAACCCATTCAATTGAAACTAAACT.AGTGTAACGGAAA.CATATTTATATTATAGTATTCACCAATAGAAACCAATGCATGCTTA.TTTTCCACACAAACTACTCAAATATTTTTAAAAATTACTACTAATG.TCT.AACCACCAGTTTTTTTTCTTCTAATATGCATGAATGTGTG.TGTATATACTGTATATCAGTATATGTATATGTGCGTTGAGTATAAATACGAAGTCTCATCTTCTAAGTCCAACACCAAAATTATTTTTC.TCTCTTTT.AACTACAAGTCTAC.TACAACTTCCAA.TAAGAGAGAAGAGACAG.AGCATTAATGGAGTCACCAAGCCTTCCGATGACGAC
JJ=    62  MV=                GC.ATGT.CGCCTA.AGA.GAGTCG.GATTG.CTGAAATCTGATTTCGAATTTCTTTATCAACCCATAGTCAGGTTTGATGAGAACTATATGTTTTTTGAAGGCTTCAGATCCAAATCGGATCTTAGAATGGATTTGTCTCCAGCAAAAAAGACATCACTGTATTGGTA.GGGAAATAAA.AT.GCCAAAAGAATAGCATACCCTTACATAT.AACGAAACTCAGAACATTTATATGG.GCTACATTGAACATTCTCTCTCTCAACTTATAACTTTATAGCTCCAA.AAAGTATATAGTC.ATATAAGATGCATCTTAAAAGAGAGTTTCGATTCCACTAACATTTC.TTTGGACTATGACTCATGGGCCTTAACTATATGATGGGCCTTAACA.ACC.TGATGGGCTCATTAGGTTTAAAGGCCTCATAAAGTTAATC.AGACTCTAGCGCCCACACGTGTTGAGGAGGCGGGAAAACAATTATCATCGCCGGCGTGAGGAGACCAAATTGGCAAAGTTCCCTGAGAG.AGAGAGAG.AGACAACACCTTCG.CATTCGCTAACT.TTCTCTGTAACCGCCATGGGTATTAAGGTCTGGTTCAAACAAACGATTACTTGG
JJ=    63  MV=                AC.TACT.TGTATC.CCG.GCCAAA.TCGAT.TACTCCGGTCAACGAATGTACTATATGCCTTGAGGAATTATGCCACGACGAAGAATCTATAGAGACACATGATTGTTGTCATGTTTTTCATAAACTCTGTCTTTGGCGCTGGATTCGGACCAAA.AGCTCTTGTCCT.CTTTGTCGTC.AT.CCTATCTATTCAAGACCCAAGTTTTAGG.TTTTTTTTATAGCTTTTTTGGTATT.CTTCTTTTGTGTAAAAATGTCCAAAGATGCATATTCCACATTTCTAC.TTGCTGTATATAG.CTTGCTTGTTCAACATCTCTTGTGTAAAATTTAATAATTAAATAAA.TAAGTGAAAGCAACGAAAAGACATATAGACCTAGTTATAAAAAAAG.ATG.CCCAAGGCCCATAATTGTGGTTTGTGTGTG.TGTGTGTGA.AGTCACGTGACCATTATAGATTATGCACGTGTTGTCAATCTGTCTCCTTTACGAGGGCGAGCGAGCCGCCGCCGTCAGAAGCTTCCGTT.CTGCTGTC.TGAATCGGTCATGG.AGGACGTGCTAG.CCACGGCAGAGGGAGTGGTAGGTCTCTTTTTCTCATACGACGTTAGCTAGAAAT
JJ=    64  MV=                GT.TCCT.TCTCGT.CAC.ACCACC.TCAAA.AATTTTAAAATAAATTAAGTTTTTGATATATATTAAGTACAAAGAAACATAACCAGCGAAGTCGATGAGGTTATGTTTCTAACCATCTCAAGAAACTAATAACCCTCAAACCAATTTTACTAGATCCATTTCTAACC.GTCTCAAGAA.AC.TAAAAGCCCTCAAATCAATTTTCAATAT.AGGAAATTGTGTAAAACGAAATGGA.TTAAGTAATCTTGGTTATTAGGTGAAATGTTAGCAGCCACAATAATG.TTTCTTTTGTCTC.ATAGCGTTTTTTACTGAAGACAAGTACCTCTCACAAATAGTAGGTA.AACCAAATTTGAATTACAGAAATAGTCAAAGACATTAACTAGCGTC.TAT.AACTAATTAAAATCTTAAACCAAATCCCCAAACACAGAGT.TGGGGGTTTCTCAAAGGATAAGAAAATGACTTTTCTTCAATTATATATAGGGCCACTAAACCCAACAAATATACTTGATCCAGTTATAA.AACCTTTC.CTACGAAAACTCAA.AGAAACAATGGC.CATCAAATCCATATTTATCATCATCATCATCAGCATCATCACATCAATATCTGA
JJ=    65  MV=                AC.CACA.GCACCA.GCT.CTACAC.AAACA.ATCAAAAGTAACATCCTTTCTTTAATACCAATCCTCATCAATGTCAATCCAAGATTCCAAATTTCAAAGCTTTAAACTTTACCTGGTGGATTTGGTTTTGAAGCTTTGGCGAGAAGGTTTGATGAAGAGCTTAGCTC.CGGCAAGAGA.GC.TACCTCCAAGTCCTTTCACGGCGGCAGA.AGGTTGTACGGCGGCGATGGTTGCA.AAAGACGCCATGTTAATTTCTCTCTTTGTTGTTGTTTGTTTGTTGCC.AAAGTAAGTGAGT.GGATTGATGTAATTTGTATAGTGGAGAATCTTCTTCACTCATTTGA.TAGATCTTGTTCTGCCACGTGGCGAATTGGGTTGTCATCTTTGAGA.TTT.GATATGCCACTTAGGAAATGCCACGTGGATTATAAAAAGA.TAAGGCTATCTCTAATCCATAACCAAAAATTTCTTCGTCTCTGTCTCCAAAATCGAATCAAAATCTCTAAAGTTTCAATTTTTTTGTTC.TGTTCTTT.TTATTTTTTTAAAG.AATGGCTTCAAT.TTCTGCAACTTTGCCTTCGCCATTGTTACTCACACAGAGAAAATCCAATCTCAC
JJ=    66  MV=                TA.GTAC.CACTAA.CCC.TGAAAA.AATTC.ATGAGATTTCTATTTCTGAATAATTTAGTTTTTACATCTTCTTATCACTCGCAAATTTCTAATCGAATTCTTACCGTAACACCTAAACCGAATATAACCGAA.ATAAATATAAAGTCCACCTCAAATCAGCACTATA.TATCAAACCA.AA.ATTGTATCAAATCTATAATACACTAAAG.AAACAACAATGATTGAACTAATTAA.CATTTCTCGACACTGAAGAAACTAAAAAATCGAATAAAGCAGAATTA.CTCTACCGGGTTA.AACCCGGTCTGGATTATCATTCACCCGACCCGGTTCTAAACCCGTT.TTAAAAGTAACGCGCTCGGGAATATCAGTACATGGGCCCAAATTAC.TAT.GCTGATACATTCAGTTAATGATAACGTTACCGTCACAGTA.AAGCTAAACAACTTCGATTCGATTAAAAAAAAACTCGCCGCTTATAAACGGCGTCTGCCCAAAAAAGTAGGAAACTCAGAAGTAAAAAA.AAACCAAA.ATCGCACCTCCATG.ACCACCGTCTCC.TCCGCTTTCGCCACCGTAGCGGAAGGCGCGAAGGTTGTCACACCGAGATGGAAG
JJ=    67  MV=                AA.AGAG.ATACAG.AGA.ATTCGA.CGGTT.CGCCATTTTTGACGGGAGAGCCAAAAAAGCAAATTAATCACACAGAGGGGACTGTGAGACGAGCCAACTGCAGAAACAGCACGATTCTTTCGAAGAAAATGCCACCTGGCATATCGGAGCTGGCTCAGCCTCGTCGT.CGTTTAAGTT.TT.AACAGTACAGAAGCCATTTTTAGAGGGA.GAGCCAGCTGGACTTGACACGTGTC.AAACTAAATCAGGCCCATTTTATTTTCGCGTGGCAAAACTCAATAAA.CAACAAAAGATAC.GTCAACGTTATTCAAATATGACCAAAGGCCCACCAAATCATGGGCC.TTGACGCCGATCCGGTACACGCGGCTTTGTAGTTTTCCTCCGTGAA.ATC.TCAACCCTTAGATCTCATCGCAAAAGTAGTTACGATGGGC.CGCGACGCATCAGAACACAGTCATCGTCTTTGCAGAATCGTAAGCATATTTTACATGAGAAATTGCAATTGCAATTTGCATTTGTCTCA.TTTTTTTA.CTCAAACGAACATT.TTCGTGGCTCCA.GAGCTACACTCAAAAGCCATTCAGCGGAAGGGGTTAGGATTTTTGGCGGCGAGA
JJ=    68  MV=                TC.AAAC.CACATA.TAT.TTTCCA.AGTCC.CAAAGTTGGATTATTTACATGATGACTTTGTATTTTTTGTTGTAATATATCCAATCTATTTTAAGAAAAAGGGATTCTTGTCATTACATAACTACATAATAAACTAATAATACCTTCATTTCAGGTTGATAGTGCGA.ACGTATCGTG.TG.ACTCTAAGATA.TTAAAATCCGACAAAC.ATTCGAACTTTGACTATTTCATCTG.CGCTCTTTTCTTGGCGCAAATACCAAGTCTCAACGTCCAACTCCTCT.CTCTTTTCTTACA.GACTAATAGAACATGTGTTATATATAGAAATAAAATGATCAATCGA.ATTTGTATATAAGGTCAATATTTCCACCAATTCTAATATTGTTAAA.AAA.AAAAAAAAAACAGCTTCATTTAAGGTCCAACATCCCTCAT.CATCAAGTCTCCATTATAAACATTCGAACTCCTCGACGATTTATCTCATAATAAACAGGAACAAAACACAATCTCCAGAAAAAAAAATC.AAGAAACC.AATAATATGTCTTC.AAATATTTTTGG.ATCGGTCCCTATTTTGGTCGTGGTGGCTATACAACTTCTTCTTGTACACAATGT
JJ=    69  MV=                TT.TTGA.GACGAG.CAG.CTATGT.TGTCT.CTAAGACGCCGCTCGAAGGAGAGGACAAGCTTTTTTAGGGTTTTAAGATCAAGCGCTTCTACTCCATTATGCGAAGACTTCTCAAGTGCTTCAAGGAGAGAAAGATCTACACCATCTGAGCCTCGATACGCCGTCGG.CTGCGAGCCA.TG.TCCGGCGTCGATTGCTTTCCGTTTTCTG.GTCTGATTTGAGACTTCCATGGCTA.TACTCTCTCTTTCCGTCTGAAACTAAGATTTTTGGTTTAAGGGATGA.AATAATGGTGACG.ACTGACGAGTCTGAATTTTAATTTGGGCTTTTTATTAAATGAAGAG.TCAATGTCATTTGAGGCCCAATGGTGTAACGGTGTCGTTTAAGATT.TAA.GCAATTAGAATTTAAATTTCTAATAAACTATATTTTTTCT.GGGGTCAAAAACTCAAAAGTCAAAAGATCAATGTCTTTATGGAACTTTAAAAAAGTTATGATGTTATCCAAGGAAGATGGAAAACCCTA.CACACTAA.GCAAAAAATAAGAT.CTTTCTCTCTCT.GACGACGCAATCCCTAATTTCTGGTTCTCCGTTCGTCGGCGGAGAAGATGGGAT
JJ=    70  MV=                TC.TTTT.TTGCTG.TAT.TTCTTT.TTGCA.TAGTGAAACATTATAACA.ACAAAACATCAGAGCTGAACAGATTTTGTTTGATAAATGATTAGTATGGCATTCTATAAAATTGCTTTAAGTAGATGACTATTTTTTTTCTCTTAATTTTTTGTTGCACATTATACAT.ATAGCTAGCA.TA.ATCACTTTATTAGTTAGAAACATGAAAA.ATGATATATCATTTATCACCTTCTT.TGTTTACATGTGAGATAAAGTACTCAGAGTATATATATTGACAATGG.GTTCTCAAATATA.TTATACAAACGAAATTGATATTCACTTTTTTTTATTCTAGTAAAGG.CTATGAGCCTTTTTGGTAGGTGGATCGAGATAGTTTAATATTTGTA.AGA.AAGCAAACATTAGCAAAGGGTAATTTGCAAGGCATTCCAA.CAAATCCTTACACTTCATGCAATTTCATATTTCATATTTGTTCGTATAAATAACTCTCTTATGCATCATCTTATTCATTAAGTTCCTTT.TATCCTTT.CCCTCTCAAACCCC.TAAATCAACCAA.TCAAAGTTTCACAGAATTATCTTCTATTATTCAGGTATGAAAATAATCTCATTA
JJ=    71  MV=                TC.CTCA.AGGAAT.GTT.TGCAAG.AATGT.CCGAGGTTTTTTCACTTACACATTCTTTAACATAGCTTATATGTTCTTGTTGAGAGAATCTTGAAAATGAGCTTTTGATTCATCATTACAGGTCTTTAAAGGTCTTGGCTTAGAGTTTGACACAGCTGGTCTCACGT.AAGCACCATG.AG.TTTCCTTTTATCAATCAAGAAAATAGAT.TTCTTTTCTTTTCTTCTAACATGTT.TTGTTGATAAGAACAGAGGAAACAGTCTGGATAGTCATAGACTTATA.CATTATACCGGTA.AACAAGCGCCGGAGAAGCAACATACACTTGTTGAGGAACTGTTTAT.CGGTTACTTTACGCAGGGAAAGTTCATCGGTGATAGGTATTTATCA.CTA.GGCTCTTGTCCTCAGAATATGTGAAACAGTTTTATTTTGT.GATAGATT.AGCTCAAGTTTAACTTATGATGCTTGTGGATCAATAGAGAGTTTTTGGTAGAGACGGCTAACAAGGTTGGGATAGAAGGA.GCAGAAGA.ATTCCTCTCAGACC.CCAACAATGGAG.TTACAGAGGTATGTTTTCTGTATCATCTAATCATTAGTGTTTTTTTCTTCCTCT
JJ=    72  MV=                GT.AGAA.ACTATG.CAG.TTTAGT.TACCG.CTTAGTTTGCATTTATTTGATGTTTGTGTGATAGTTGTAAGTCTCACATTGTTAGAGGATACACATGAGATGTTGTTTTTACAAAGTGTTCGACTGTACTTTTATGTTATGAATAAATCATAGAATGCTTTTTGTTC.CATACACATT.AT.AAAAAAGAAAGATGGAGTGTATAGAATA.ACAAGATAGTTTATTATGATAAATA.TATAATTAAAATATATTGAAAAATCGAATGTATATGATTGAAATTTT.ATTAAATACAAAA.GTTACTAAATTAAATATTAGAAAAAGTGTGTGAATCACTATTTACT.ATTTAAAATTTAAATATTATTAATAAATATTTGAATAAATTTATAT.CTT.ATACCCGTCTATTTAGGTGGATTTTAGCTAGTAATATAGA.TTTGATTTAAAGTAAATAAATGAAATAAGTATTTTTTATATAATAGGGGTTAAATAGAAATTCTTTGGAGGATAGGGGCTGAGGATTAA.AATCGGAG.ATTGAGAGAGCAAT.GAGAGGTGTCGG.AGGTCCGTTGCTGTCAATCGGAGATCTTCTCGCCGATCTCGGTGATGAAACTGG
JJ=    73  MV=                CC.ACTA.ATGCAG.ACA.CCAGGT.GAATT.AGCTGATTTAAACACTGATGCTAAGAGGATACTCGAAGAAGCGATAAACAACTCAATGATCTCCTAGTGATGCTGCAAATCTGCAGAGTTCATTGGCCAGTTTTGGCGACTCAGTGAAGTAGTAGCAAAATGTTAAC.TTTTTCTTAA.TC.CTGTTTTTTGGTGGTTTCATATACAAAA.GGTTTCAAATTTTGATACCTATGGA.ATTAAGAACTTCCGTGTCGGTTTTAATCATGAAATTATTATCAGATT.TGAGTAGTACAAA.ATATACTAGTTTCTTTGTAAGAAAACTGGAATCAATTTTAAACATT.TCAAACATCTATATTAACAAGAAGGAAATTGAGCGGTTTAATAAGT.TGGTGGATTGAAGTGTGAATACTTGAGAAATAAAAGACTAAAAC.AGTAAAAAGTAATAAAATATGATCCACCAATGAGCAGCTTTGAACTTGATAGCAAGCAGAGCACTTATTCTGCCTCTTTCCTTTCTTTT.TGGCTGTC.TCCGGCGAGAAGAG.ATTTTCCGGGGG.AAAATAGCAAAAGCTCGGTTTTAGTTTCTGTTTAGAAAGAGGATACAGAATAGT
JJ=    74  MV=                GA.TTAA.TTAAGT.TGG.TATAGG.AAATT.AAGACATAACTTTTGATAGATATTGTGCCTTTTGTGAGGAAAGTTCTAAAAGAAGATCTTCTTATTCTTCTTTAGTTAATATAACACATTGCTTTAGTTCTAAGATTTTTTATATATCACACATTGATTCGGAATAA.TTAGTTAACC.AC.CAAATCATATCCTTTTAAAAAAATGTCA.TACAATATAGTGTTGAATGAGAGAT.TATTTTCTCCTCAACCATTTGGAAACTCTATACAACAAGATTTCATC.CCTGAAACTTGGA.AATGAAAAAATGTATTTGGCCGAGTTTTGTTTTTGTCCTAAGCACT.AAATAAGAACGTGAGATATATAGTTCACCGCGTCTAAAGACGAAAG.TGA.TGGGTCTCAGATTTAGGACACGAAAGTAGGCCCCACCATA.CGTGATGAGCTGTATACGTATTTATTTTATTTGTAAAAAATAAGCCCTTTATATTTACGGTTAATTACACAATTAGCCCATTTCTTTCT.TCTCCACG.ATCACAGCGACGAG.GTCGAATACGAT.CTTCTTACCCCTGTCGACAGTTCTGAATTAATATCAATTTTCATTGTCTTCCTA
JJ=    75  MV=                TC.TCTT.TTACCA.CTT.TAGCGG.ACTCC.TGTTGATAAGATTTGATTTTGTTTTCGAATATATGTAGTAACTGAATTGAGGATTTTGAGTTTGATTTCAGAAGGCTGATAAATAAGTTGAGAGTTCAATCCCTCATTGTGTATGATAACCATCACCAATTTTTCTA.CTACATTTTT.TG.GCTCTGACCTCATTTATCAAATTTTGAT.AGGAAAATGTCACTTTGGTTTGTGC.CAAAAAAGGGCAGGCTCTGTTATATTATTGACGGCAGAAAATGGTAG.GCATGCTTAAACG.TATGAGTTAGTGTTAAATTAGGTAGAAAAATGACAAGCTTGGTATA.TAACGTTCAATAATATAAGGAAGATGTGGCAGAGTTAGTGTTGAGA.ATG.GGCTAGTCTACTTGTGTTTAGGCCCATATATATAAGGCCC.ATATATATTTGAAGACCACAAATAACTAGGGTTTACAAATTTGGTTATATAGCTCTCTCTCTCGAGCCGCACATATTTCGTCTTCTTGA.TCTAATCG.CTTTGAGCTGTTAG.CAGAGAGCAGTC.GACAATCATGGGTCACTCCAACGTCTGGAATTCTCATCCTAAGAAATACGGTCC
JJ=    76  MV=                TG.GTGT.GAAGGG.GAC.AGGACT.CACAG.GAGTAGAAGGAGAAGGATGGGGGAGAAGATTATTCGTTAGAAATAAAAGTGGGGAAAAGAAAGTGTGCAAGCAAGTTAACAAAAAAAGAATATTGCGTGATTTTCATTTTGTTTGAAGCAAAATCAGATTTTGTGTA.CCTTTTGCTT.TT.CTTGGGGTT.CATGTGTTAATAACATAA.AAGGTATGGGTGCAAAAAGAATGCT.CCTTTTCCCCCTCTTTGATGGATACTTTACTTAAGATTGTGGTCCCT.GTGGACAATGATA.CTAAATTACTTTATAGCAAGATAATAATTATATCATTATACAGTAC.TAATTATCCATTAATTAGTACCAATTGGAAAAAAGATTCAAGTTGA.TCA.ATTTATAGTCTAGGAAATTAAGTCATCACTTGATTAATCA.TATGGTTACACTGAACTAATTTTGTTGAGATTTTCATTATGTACCGGAATATAACAAGCGGCCAGAGAAACATACCGGATATCGGACCG.AATATCGATATGCTAGCTACTCA.AACCGGTTTTGA.GCCGGTTAGACTCTTTCGTTGTTGTGTCTCGGAGGAGCTCTCTGAACTTAAACG
JJ=    77  MV=                AC.GAAA.ATGGAT.TAT.AAAATC.TCACA.AAAGAACTTTCGGTTCAGTTTTCTCTGTCTTATTTTCGCGGGCAGCTCACATTTCTCTCCACCGTCTCCTCGTCTTCTCTCACCAAAGTAAGCTTTTTTCTTCTTTTTTTTCTTTCAGTTTCATGTTTCCATTATTG.ATTGATTCAA.AA.TCTCAACCAGCAAAGAATTAAAAAATGA.TTCAGAACTGATTCTCAACCATAGC.GTTTATTGCTCTCTCTCTATCCACATTCACATCACATGGGCTTCGTT.TCTTTGTACTTCA.CTTTCCATTTTGATTTTTTCTTTCCCAACTTGAATTTGATTTGATG.ATGATTCGTTTAGAATACTCTGCGTCATACGGAGGAGTCTTAATTC.TAA.CTAAAATTGAAGGTTTGATATGCAATTACTTTAAAATACG.TCATCTTTTCTAATTAACCCCAAAGTTGATTAAATTTACTAAAATCATCAAAAGAAGAAATTAGATGGCATTTAGTTTCACATTACAGG.CGTCGTGA.ACTTTAGTCGGATT.CATTCCTCTCCG.GTGAGTTTCTGTAATTTCTCTCACTCTCCAATTGAGTTACCTCCTATTTCATAA
JJ=    78  MV=                TT.AATC.CCTTTT.ATC.ATCTTT.TAACA.TACACATTTCAAAACTAAACATCAACAAGAACAACGAACAATAAAGTAATTTGATATAAATCTCAGTAAACTTAGCTACAAAAAAACACAGATTTAACATGCATGAAATTTCCTTGCGTGACTCTCACCCCAACACA.CACCTCTTAC.TG.TTTTAGCGGTGCTACTCGGAACAGTCAC.TGTCGTCTCGTCTTTGTTGATAAGA.ATGCTGCTGACAGCTCAAAAAAGCATTCAGGGATATTATTGTTTACT.TCGTCTCATAATG.GCCTTTTTATCGTCGTCTTTATTATATGGGCCGAACCAAAAGCCCA.TATTTCTGCTCTTATATAAATTGGGAAAAATATATACTGTAAAACA.CTA.TCATATCGACATGTTGGGCGGACTTATCGAACAAATGACA.CTGGCTAAGGCCCATTAATAAGAGTCAAAACACAAAATTGAAGCATCTCAATATCGGAAGAACGACGAATCAAAAAATCAGAAAGAAGA.AGCATCGT.CGTCTCTTTTCTTC.TCTCCGAGTAGC.TTAAGCTTTCGTCGTCGAGCTCTTTCCCGCTTCTGGCGATGTTCATCCTCAGAG
JJ=    79  MV=                TT.CGAC.ATTCAT.TTT.TCCACA.TGGTT.TTCAAGTATACAATTATAAAATAACTAAAATTACTATGAGAAAAATAACTAAGAAAACTATATATTTCTTTTTGTCGTCAAGTACATTATTCATTAGAGATATATTTGATCTATTTATTATGATTAATTAAGAAAAT.AGTTATGGGT.CA.ACTAGTAAAGCGAATAATTTGGCACAAA.AGTTTTATACCGAATCGCATCATAT.CACGTTTATAAACAACATTTATTAGTTTTCATTGATCGATAATAATT.TGAAATGAAAAAA.AAAAGCTATGGGCCTAAAATAAGTATTTAAACTTGGTAATGGGCTA.ATGGCCCATCATTCGTATATCCAAAAGTTCCAAACCCAATCGCAAA.CTC.TCGGAAGGCTGGTTCAATCTAAACCGGTTAATTATATTCT.GATTCGGTTTGGATTAAATCTCTATTAAATCCTTTATTCGTCTCCCCTTTATAAAGATTCTTAAAAAAAAAAACAATCTGTCATTGATG.CTCAAGAG.TTACATTCTTTGAA.TTGAAGATCATT.TCTCTGTTTCTCAGGTAAGCAAACAAATTTCGAATCATGCAAATACTTTACTCT
JJ=    80  MV=                CA.AAAT.TAGCAT.CAT.CGCCAT.ACATT.CACGTGATCTACTAAATATCATAGAAATTAAACTAGCATAAAACTGAGAAATTATCTAGAGGATAAAAATAACTTTGAACGGTAGTATATTCTAATGATTTGTACATTTTTGTGCTTCAAAGTTTCTCCTTAATAAT.AATAAAATAA.AA.GCATACCAACGTATATAGAAAGATATGA.AGAAATTGTCTTGGATTTTTAATAC.AGTAAAAATCATTTCAGTCAAATCCTTGTTTTAAATTTATTTACAAA.GGGGCATTATCAA.GGCTCTCTGACCCTTTCGCCTTATTGACTTGGTAAAACAGTTGATA.ATAATAATACAATTACTTACAAGTCGTGTCTTCGTTGGTAAAAAAT.ATC.TCGCAAGTGTTATTAATCGTCCATAAAATAACTCCAACCT.AAACTCTATATAAATCCTCGTTTCTAAGTTCTAACCAATAACACACAACATAGAATAAAAGAGCTTACAGACAACTAAGAAAAAAAATA.AAAATGAA.GATGTTTATCTCTC.CTCAAACCCTAG.TACTATTGGCATTAGCTCTTGTCCTAGCTTTTGCAGTTCCACTGAAAGCCCAAG
JJ=    81  MV=                AC.CGGA.TAATTT.TGA.CATGTC.TTTTT.TTTTTTTAAATGTAACCACGGTAACTTGTTTTTCTGTAGTATGAAATAATGTGAAATCTATGGGATATCCAATGGTATTGAATATTGTTGAATCCAGTGAGAAGTACTCAGTTTCCTTGGTTAAAAGTTCAGACTTA.AAAGAAACCA.AG.GACCAAAACCGGAAGCTTAATTTAAAAT.TTAATAAGTAACAATTGTAGTTGAT.GTTTCCATCATCATCACGACCACCAATTACTTATATAATTATGTATG.CTCCTATAAGAAA.TCAGAGATAACATCAAAACCATGTTGTATTCTACAAAGCAAGAATA.GCATATACAATATACTCTACTATCAAAATTGCATTACTTAGTGGAA.TCC.C.TAGAATTCCTCCTAACTCAAAAGTCATATTTTCTTCTT.TTTTTAATTCCCATGAAAAATATTACAAAACCCTAAAAACCCTCCTATAAAACCAACCTCAACCCCTCCCACATTTCTCCATCAGCTCT.TTCTTACA.TCATATTCCAATCT.ATCACTTTATAA.CAAATTAAAGTCTACGTTGAGATATGGCTTTAAAAACATGGAAGCCATTCATAA
JJ=    82  MV=                CT.GTTG.CAAGGA.TTA.TACACT.AAAAC.AAATCATTTATTTCCTTACAAAAAGAGAGTCGACTGTGAGTCACATTCTGTGACAAGGAAAGGTCAAGAACCATCGCTTTTATCATCATTCTCTTTGCTAACAACTTACAA.CCACACAAACGCAAGAGTTCCATTC.TCATGGAGAA.GA.ACATATTATGCAAAATAATGTATGTCGA.TCGATAGAGAAAAGGATCCACAATT.ATTGCTCCATCTCAAAAGCTTCTTTAGTACACGATACATGTATCATG.TAAATAGAAATAT.GAAAGATACAATACACGACCCATTCTCATAAAGATAGCAACATTTC.ATGTTATGTAAAGAGTCTTCCTTAGGACACATGCATTAAAACTAAG.GAT.TACCAACCCACTTACTCCTCACTCCAACCAAATATCAATC.ATCTATTTTGGGTCCTTCACTCATAAGTCAACTCTCATGCCTTCCTCTATAAATACCGTACCCTACGCATCCCTTAGTTCTACATCACA.TAAAAACA.ATCATAGCAAAAAC.ATATATCCTCAA.ATTAATTAGATCTCATCTATCTCTACCCTCGAC.ATGGATCATGAGGAAATTCC
JJ=    83  MV=                AT.CCAC.ACCCTA.ATC.AAACAA.AAACC.TAATTCCCAAATCCAATACAACCAAAGAGAATTGCATAACAAAGGGGTGAGAATCGAGACCAGCTTGTTGGATTCTTTGGCTTTATCAAGTTGCACAGTCCATACATCGTTCGTGTGACAACCAATCACTTGACCCT.CTTCTGCCGC.CA.TTTCTCCCAAATCTGAGAATAAGCCAAA.ATCTCCGATCACCTTTTTTTCTTTC.TTCCGTTCATCTTTGTAACCTATATATGACCAAGAGATATTGACACA.ATTACCCCTGCAA.ATTCATGGTTACTACGAAATGATATCCAAGTGGACCGGTGTCTCAA.ATGCATGTACTACACACTTACACACGAACCAAATGGCTCGTATATA.TTT.TTATTTCTATTCTAAACAAATTTCTAGCCACAGGAATTAT.GAAATAAAAATATCTGATGAAATATATTTTCTCAAACAGATAAGGTTTAATTTTAAAGACGAAACAATTAAAATCTTAAATCAATTTCG.CCGTTCAC.TTGTGAAACCTCTC.CTCCTTCACTCT.CTCTAATGGCGCTTCCAAGCACTGTCTCATCTCCTTCCTTCAAATCAACTCCAC
JJ=    84  MV=                CT.TATC.GCAGTG.CTT.ACAGTT.CCTGT.GTCATATGAGTTTGAACATGCTCTAGCTGTTACCGTTTGATGAATGACAGACTTGAATGTGGTGAATCTTTAATGGTTTGTGGGTATTTGATCATTTTGTTGTATGATTGTGTCTTGTCTTTTTAGCTCTTATGACT.TATGCTATTG.AC.ATTGTTTCACTTGTAAACCTTTGATGGT.TAGCTTTCTTTCTGCTGCTACAGTC.AGACCTATGAAACACTGTTTTGGTTGAAAAGAAAGTTTAATACTTTC.ATTGTGCAAGTAT.GTCTCATGTCATTGTACGTTATGGAATCATCCAATGATGCAGTAGC.AGTACTGTTAGAGTTGAAATTAAACTTTTCAAATGTATTTATAGAA.ACG.AAATCCAGTGTAATGAATTGTGCATTCTTCTTCAAATTAA.CAAATTTAATGCTTTGAGGCCCATTAAGAATTTATTAATGTGAAGGATAAACGCAGAAGCAACAAAGTCCATTACGCTCGATAAGGCTT.AGCAGTCA.AAATCCCTAAAATC.CTCTTTGACTTT.GGTTCTCTGCAGTCGATAATTTTATTTTCGCCAATGTCATCGCCGGTGAAGAAG
JJ=    85  MV=                AT.GAAG.CACGGT.ATA.TGTAGT.CTTTT.TTTTATCCTAAGCGAAAAGATCGTATGAGACACATTGGAATCGAAGGTACTAGTGCGGAGGAAATAAAGCGTAATCATCTTATTCATATATTGGGTGTTCCATATCATGTGGAGAATACAATGTGTTTGTATTAGTT.AGAAGTTTTC.AA.ACAATTTTTTTTATCGATATAATGGTTT.CGAAACATAGGTTGTTATATATAAA.AGTACTTAACCATTGAGTGATTGTCTTCTCTATATGAACTCCACCTT.TTCCTTTGCAATT.CACTTCCAACATTGCTTTCATATGTGCTAACGTGCACGTCAATGAC.ACTATTGTGCGCACCCTAATCACTTTTCGCATGATATGGCTTGTTT.TTA.GAGGTGGAAATAATTCATATAAACCTCATCGCGTTCACAC.AACCTCTGTTGAAAACCAACTCCAAACACACTCCCAACGCTCGTTTTTCGTGTTGTCTATAAACCCTACCTTGTACACCAAGCGAAAAC.GTCCTAAC.TAGTTTGGCCTAAT.AATCAAAAGATA.TGACGAGATCATTCTCTCCGGTGGTGTCTCTCTTCTTATTACTACTGCAAACGA
JJ=    86  MV=                TA.TGTT.AGGCGG.TGG.ACGAAT.AGACT.TTGTTGAAGCGAGTCCAACCATCCAAGATAAAAGGGATTAGGCTTTGCCGACTCGAACCTGAACACAAAAATACTCGAATATTTTAATCGAAAATCTAAATTTTACCCGAACCCCAAAATTTTACGCGAAAATTCGG.GTATCGCTTC.TA.AAATAGGGCCTAAAAATCTATATCCGAA.CCGACCTAAACCTGATTAGACCCGA.ACCGAAATCGAACCGATATTTTAAATTTATCCTTTTAGATCCTAAAC.TTTTTTACCCAAA.GGACCTGTACCCGATCGAGTTTTATCTGAACCCGACCCGCTTACTC.GAATGTCCACCTCTACGAGTGAGACATGAAACCCTCTCTTCCACTC.CGA.GTCTTTCCTCTCAATTGAATCCGAGATAAACCGGTTTAAT.CTCCAAACCAATCCCATATTCTTGTACCAAATGTTGGTTTGCTTCTTCGTACAAGAAGATATTTTCCGGGAAAATGACAAACAGAGAAA.ATCTCCAG.AAAACAATGAAAGC.TATACACAAAAA.CTCGCGCTTCCGTTCACGTGGCAATCACTTCCAATGAACGATTCTCCTTCGTTT
JJ=    87  MV=                CT.CCCA.ATATAA.ATT.TGTAGA.TGAAG.ATTTTGACATATTAAAAAAATGTAAATGCATATTTTAGCATCAATTCTTCCAACTAATAATGATAAAAAATTTCCATCGTTTGGAAATAGTAGACACTATCACACTAATGATCCGGTAGTAAACCATGTGCATGAGC.CATGAGGTTA.AT.TTGCATTCTTTCATTTGATTTTCACTCC.ATAATCTTTCGTTTTTATTTGGTCA.GTCAAAACTCAAAATAATAACACATCTAATTTTAGTGGCTTATCCGG.TGGACTGACCATC.TTCAACTATACATTTTGAAAATTATTTGTATTTTAGATCAAAATTA.TTTATTATTAACAAAAATAAAATAAAATACAACTTATATCCAATGA.TAT.ATATAAACATATATATCAATGGTCAAAATTTTTATAATTT.TTAAAATTGTAAAGCAAAATATTAAGGTCGTAATAGTAAAATGTTAATTATATCTTCCCACTGAAAAAAGAAAAAAGAAAACGAATCAG.TTTTATTC.CACTTGCACAAATC.TTCTTCACACAC.ATTTTTTTTTCTTCACTCGGACTGATATGAGTAGCCAAATCGCTTTGTCACCGG
JJ=    88  MV=                CC.ATCG.ATTAAT.TAC.CATACT.CGAAG.ATCACAAGTAAGGAGTTGACGTGACCAAGAAATTGAATGGTCACGAATGCGAGGCAACAAACATCAAAAAGATACCTGATCGTATTTGTATCCAATCACAAATTAACATGAAAATACTAATATGTAGTCTCTAAAAT.ATAACATAGG.CC.ATGTATAAATCTAATGTAATGTAGTTGA.TTAGTCTAGCATGACATTTTTTATT.TTTCCAACTCATGATACCGTAGCATCTAAATAGTGGAATTCCCAAAG.TTTGAATATGGAC.GGAGGTGGTACACTCATCATCAGTCGATTGTCGCGCGTGTATCACC.TTCATTCTCCTACTGCTACTATTCCAACACAAGCCACAAAATGATC.TAT.GCCACGTATGTCTTAAAGAGGGTCCTACACTTATCAAGAG.AAGAAAAATAAGTTAATTCCAATATATCTAACTGTGCAATAAAACTCAATATATATATACAAATCCACCCATTAACTATGCCACAGAGA.TATCTTCC.TCTCTACTTTTTCG.CCACCATCTCTC.CCATCTCTCCTCTCTCTCTTTGAGTTGCGACTATGTCCGGCGAAAACTGGATTC
JJ=    89  MV=                GA.GTGG.TCTTAG.AAA.AGAAAG.AGAAA.TATATCCTACTATATAAGTCATATGGATTTTTCATTTCAAATCCATGTAATATTTATTACCTTCATATGTTTTTTTGTATTGGCAACACACTAAAATGCAATCTATGATAATGGATAATAAAGGATATGAA.ATCAA.AACATTTTAA.TA.ACAAAAACCTTTGTATGCCTAGTAATCT.ATTTAGTATTCTTAGAAAAGAAAGA.GAAATATATCCTACTATATAAGTCATATGAATTTTTCATTTCAAATC.CATATAATACAAA.TTACCTTCATAAATATATTCTTTTGTATTGGCAACACACTAAAATT.GCAATCTATGATAATGGATAATAGATGGTATGAAATCAAAATATTT.TAA.TAACAAAAACCTTTGTATGCCTAGTGATCTGATTAGTATT.CTTAGAAAAGAAAGAGAAATATATCCTACTATATAAGTCATGTGGATTTTTCATTTAAAATCCATGTGATACAAATTAATTTCATACTC.ACAGACAC.AAAAATCAAGGAGA.GAGAGAGAGATG.AAATCAAACAAAGTAACATTTTTCTTGGGCTTGTTCCTTGTATCTGCCTTTTGT
JJ=    90  MV=                AA.GTTC.TATTAA.ATC.TTCATA.GTGGA.TTGCTGGATTGAATTCAGCCCCAGACATAGATTCATCACATCGATGGATTAAACTGAGTAAACAACTTTGTGTCTTTGTTCTTTCTTTTTGTTTTCATTCACGATTCAAAAAAGTGTTTGATTCTTGAGAGTTGAGA.GAGATTGAGT.TG.GAAAGTGTTAAAGTTTCGTGTGGTTTTG.AGCATCGGTTTACAACATTTATACG.TACATAATCTATTTATATTTTCATAAAACTTATATTTATATTTAAAC.CTTTAACGAACTC.TACTATATGATTGTGATCGTTACTTTTAATTTTTTTATACATATAT.TCTTTCGCGCTGCGCAGCTTGGATCGATACCTAGTACATTTATTTA.TTG.TACTTGTTTTCTAACGTCACGCTGTTTAGATGACTGAAAA.ACGGCATGTAGTTTTCAGTCCAGATCATCATCTCTACCATTCCCTTATGGCCTTATCTAACCCAACGATAAAACGCAGGAGCCATAGAA.GAATAACA.GATAAAACTCTCTG.TGTGAGTGAGTG.AGACTCAACCATGGCGTCTTTGGCTCAGCAATTCTCGGGATTGAGATGTTCCCC
JJ=    91  MV=                AC.TCTC.TCCCAT.AAC.AAGAAT.CTTTT.TCATTTTATTTATATTATAGAGAACTTTTAAAGCAGTCTGGTTATGTTGGATCTGGAGGAAAATCAGGAAAGTACATTTGATTTTTTAAATGTACTCATATGAAAATGTAAACAAAACATGAATAATCCTTTATATA.TGGGAGTGGG.AC.CTAGATTTTTTTTGTTGCTATTTAACAA.AACAACATTTCTCCAACATTCTGAA.AAACAGGATCACTTGTTTTGTTTCACTGTACAGTAGAAGAGTTTTCA.CTAACTAGTAAAC.TAATTAATTAGTGATTTTTATTTTTTTTTAATCAACTCAGGCCTAA.TTGAGATAACTTGTTCGTGGGTATCAGGCCCAATATAAAGTATTCT.AAG.GCCTACTCAATAATATCTCCAATATTTTTATTTTCGGACA.GATCATTTATTTATTTTTGTAATATTTTGTTTTTTCTTCTCGTAAAACCCTAAAATATACAAAACCCTCAAATTCAGTCTACCAGCGAG.GATCGATG.TCGGAGCTCACAGT.ATCTCCTTTCAC.GCATTAACTCAATTTATCTGCTAAACCCTAAATAGCTTCACGCCGTTTTTCTAA
JJ=    92  MV=                TT.CTCAAGTTTATAGTT.TTGGCT.TACAT.GTACGATGCTTGTGCTTTGTTTTCAATGGATGTTCCAACTTCCAGCTAGATTGTTAACAAGTCATATCTTCATTTAGTTGTTCACCAAATCCAGTCTCGCCTAATTTTAAAAATTTAATACATTTGGCGTATGTATA.TTAGGCTAAT.GT.ATTTGGATCTATTCATGTATTTTTTTAT.AAAAATTGGAGACACCGACAGCATT.TTCATCTTTAGATGCAGTCGGATTTTTTTCTTGCTGAAAAAATGTGT.TTCCTCTAAAGAG.TTTAGAGAAATTGTAATTTCCTAAACAGGATTTTAACCCTAACATT.TTTTATATTTATTTAAAAGTAATAATTCATTTAAATTCTTCAAGGT.AAA.AAATACGATAGTCCACAAGGATTGGGAGTAATCGCGAATA.CAGAACAACAGATCAGAGTATGACACGTGGCGAAATCTGAAAGAGAGTTATAATCAAAGAGAAACGCGTTCCGAATCCGACATCTTCTC.TCTCTCTT.TCTGAAGTGAACTG.TTGTTGTTGTGC.TCTTTGGTTTCATCGAGAGAGAACCTAAACCCGATCTGAACCAATAACAATAAG
JJ=    93  MV=                AA.GACA.TGTTAT.AAG.CATATA.TAAGT.GTTACTCGAGAACCATAGGATATCATTTGTAAATCTTGGTTAGAGACCCATATTACCTCTGATCATGGCATAGCACACAACAAAATAGTTTATTCATAAAAGTAAATATAGTTTATTCATAAAATACAAAGATTTCC.AATCACACAA.TG.TAACAAGCACAAATAAGTATACTTTTAC.TTATAAGAAGACATCGGATGTACGT.AGACAAACAAGTATCAAAGTATGTTCATAAAGGAAAACAAAGTTCGC.ATTCAACAAGGTG.GGTTAATACCTTCACGCATGCACAAGTGATGGAAAGCAATACAAAT.ACTCAGATCAACAAAATGACAACTTTTTCAGCAAGCAATACAAATA.TAC.AATATAAAAAATCTGGGGTTTCTTGGTTGGGCTTGAATTT.GAGAAAGGCCCAGATCCTTCCAGATACTCTTTATTTGACTAATAAATATCACAAAAACAATTTTCTCTTAAAGCTTTTCTTGAAGAACA.AGAGAAAT.CAGAAGCTCTTTCC.TTTGTTTTTTTT.TTCTTTTTCTTCCACCAATCTACAGATTTCGAATCATCAGAAAATGGATTTCGA
JJ=    94  MV=                GC.TTAT.TGCATT.AAA.CGTCTA.CCTTA.AAGGCTTAAACGTACATAGAAAAATCTGCACCGATCACATTTCACTAAAATATTTTTCTGTCAAATCACATGTTGGATGGTGTAACTGGTAAGTTATTAAAAGAGGGAATTACATGCGAGTCCACTTGTAACAAACA.GTTGTGAGGC.TC.GACGGCAAGTTGACCAGAAACAACTTGC.ACTGCATCTATACAATTTTTTTTTG.CTTTATTATTTGACAATTTTTCCATGTAACCCACACAAATCATATTTATTTGAATTAAAAA.AATTTTGTATTTATGTTAGCCATTAACTCTTCTAGATACAAGAGAG.AAATGTCATCAAATTTCATTGTTTAAAAAGAAAGGGTGATTTATAG.ACA.TTTATCAGAAAAAAAAAAAACATTTTTGCTTTTACGAATT.TTATAGAAAGAAATATTAGTATTATATTTAACATTTTTAGTCGTCGATTATAAGAAAGGAGGTGGCGAACCACCACACACGCGGAAACA.GGAACAAC.CAATGAAAACTCGA.TAAATGGCTTAA.CTCAATTGTTAAGAGCCGTTTGTTTTTTGGCAACAAAAGTGCTCGAGAGAGAGA
JJ=    95  MV=                CC.TTGG.TGTTGC.AAG.AGTCTT.GGTCG.TCCCAGCATTGATTTATGTTTATTCCGCAGCAATAACAGTTTCTTTTAAAACTAAAATTAGGGTCACAATTGATATGAAAAAATGTCGGTACATGTTGAAAACCTTTTTAGACCGGTGCGCGCGCGATGAAGCATTC.TTATAATTAA.TG.CTTAATTGTACTACTTATCTTTTTAATT.ATTACTAGATGCTTCAGTTCAAATA.AGAACGTTATTCATTATAATTAGCTTAATTCTCTATATAATCTGAAT.TTGATTGCATGCA.TTTACTAAAGAATTGATACAAACTACTACGTTAACCAGATAAAAAG.AAATGACATAAAGTTAAGAAAATTAATGAAACAATAAGCTACAAAT.TCT.CAACTTTAAGTCGATTTTGGACGAACCAATCCCAAAATTG.TGGAAACATGTGTTTTGTGTGTTTACAAGTTACAACAACTCAGATAAAGAGATAATTCAAAAAAACACCATACAATATCCATTGAGACA.TCCAGACC.ATGAAATCATCACA.TACATCTCTCAT.ATGCATACTCATGCTCTCTCTCGTCGCTCTACATCAATGTATGTATATCATATA
JJ=    96  MV=                CA.TATG.CACGTT.TAA.ATTTTT.ATATT.TCCCCACCAAAACCTAATAATATTGATCGAGAAATGTTTTGATAATTATTACTCATCACACTACACCAAGCTAGGATCCGAATTGAGAAGGAAGGAATTACTGTTTTGTGGTTAATTCTTGAGTGAAGTATTTATAA.ATACGTATTT.AC.ATGCATGATTAGATAAATTAACTAAAAC.AAATAGAAGAATTTGGTAGGAATTA.ATATTACGCCATGTAATATAGTATTTGATGTGGGAGTAGAAATAATT.AAGAAAGCGTTAT.GGTTCAAATGATAACTGCAAATTCTATGATTAATTAACTTATTATT.ATTTATAAGTTGTTAATGGTAGTTGCAAAAGGTTATAGAGCACACA.GTA.AATAAAGTAGATGATATTAATAAAAGTTTCTAGAAGAACT.TGGTCGTCAAGCAAAAACAGCAACAACTCTGACATTGTCTCACTATATAAAACCCAAATTCTCTTTCTCTTTTAGGACTCGGTTCAAAA.ACGAAAAC.GCAAATACGTCTTG.TTCTAGTTTGGA.GTTGGAAGCGTAAAAAACAAAAAACAAAAATGTGTGGGGGAGCTATCATTTCTG
JJ=    97  MV=                AT.TTAA.TAAGTG.TTA.AAAACA.TTATT.TGCTTCGATACCATAAAGTTTAAACCCAAATTCAGAATATAATCCTAATAAATAAGGTGTATGCATAAAAAGCTAGTGGTGGAAACTCGAGCACCAGTCTCGATTGAAAGTTGAGAAGAATTATCAACTCATGGAGCATCACAAATAG.CC.AATTGGTCGTAACATAGATAGTGGCTAC.AAGTAATATTTAACTACTGAATCGA.ATTTGTAGTGATTTGTTCAAATAATTCGAAACCTATTGTACCATTTT.TATACTTTTTTGT.AACATCAGCTAAAGTACCAAATTAAATGATAAAAATGTTGTTGGTT.AAATAATTTATTGCAATATATACTGAAATTAGGACAAAGAGGCTAG.ATT.TCTTGAGGGAAATAAATGCGGGAACTGTCGTAAATGGGGT.GTGAAACGGCGCCGTTATTTGGGTGTCTCCATGTCTTCTTCCACATTCTAAGAAAGAAAGAAAGAAAATTAAATAATTTATTTTCATCA.ACTGATGA.AACATCAATTCAAC.CAAGAACGAAAC.TTCCTCTCGCTCGCGCTCTACTGACAATCTGAGATCCAGGGATTCTATTCCAGA
JJ=    98  MV=                TC.ATAC.CGAGCT.TTT.CTACTC.GCCGG.TATTGTGGCCTGATTTCGATAAGGATAAGCTTCTAGAGGCCCTCGCTTCGTATCAGGGCAGGGAAAGACGATTTGGTTGTCGCGTGTGATCCACCTTTCATCCTCTTTATTCATCTATAATTTCTATCAAACTACTT.GCTCTTTGTT.TC.ACGTTTCATTGTAATATATGTCTTTAAA.TCGGATAAAATCAGTGATGTCTTTG.CTTCTCCTTCTACGCATGTATCAGTTTGTTACTAAAAATCAATATCT.TGCTATACAAGAA.AATATCTCAGAAACCTAGTTCTACAGCACTAAAATTGAAAATCAGT.CTTTGCGGGAAATAGTTTGGGCTTTAAAGGTCCATGTCCACTCGAT.TTA.ATGGGCCTAGCTGTCAAATCAATAGCCCACCTTATCGACA.ACGCAAAAAAATAACTGAAGACCCCAAAATTGACACGTCACGAAGCAAATAAACCAAATTCCCATGAATCAAAAAAATCATCAGCGACC.ACTGTGAC.TCCACTTGAGCGCC.GGAGCCGCCGCC.GTCGCCGTCGCGTCGGAACTCCATTTTCACGTTCCTCTTCAAACACACCGACGC
JJ=    99  MV=                GT.ACCT.GAGTAT.TTC.GTGCTC.CTGCT.CCATATTCAAACCAGAGAATCCAGAAGTAGCTTTGCTAACTTTTCTAACTCTAATTTCAAAACAGAGAATTTAGCTTCTAAGATCAGATTAATCCTGAGTTGTTTTTGGGCTTAACCTGATCGTGTTCATCCTGTGA.GCAAAAATCT.CA.ATCAGAGCCACCACTGATATCGTCGTCA.CTTTCACCTGAGAGAATCGTGCATT.ACCACTTTCTTGAGATTTCGCGAGCTTTGTTCCAGCCTTCCAGATTT.GAGTGACGAATCT.GAACAAACTTTAGGGTTTCGAAACGCCGGACTCCGAGAACCAGGCA.TCGAACGCCGGAGAAGAAGGATACTGAAATCGATTATATATGTTGC.TGC.CGTAGTTTGGTTTTATTAGTAAACCGGATCAGATTGTACC.GGTTATGTCTGTTCGGTCCGATTCTTATTTTTTAATCCAAGCGTAAAACGATGAGTGGTTTTGATCCACTGGTTCTCTTAGTGAATTCG.TCTGAGAA.AACAAAAGAAATCG.AACGAAGAGTGT.GTGCACTTGAGGATCGAATTAAGGTGAGAACAAAGAAGAGAGAAGAATCGAAAT
JJ=   100  MV=                AG.CGCA.GGAGGA.TCT.AAGTAG.GAGGG.AAGAAAAAGATGAGAGGAAACGCAAATACAATGTCAATTACACCAACGATGTGACCTCCGAGGAGATGGAAGCTTACAGAATGAAGAGAGTTCACCACGAGGACCCAATGAGAAATTTCCCCGGCTGATAAATGTCT.TTTCCCTTTC.AC.CATATTAAGCTGAAGAAACCTTGTTTTT.AAGTTTCATGTCTTTAAATAAGACC.CTTGTTATTCATGTCATTATTTGTTACTGTCTTCATGTCCACCCAAA.GATTCATTATATA.ACGTATGAAACTAGAATAAATTTTCTTAGCCAAATCAAATTAACCA.TGTTGTATATAAACCACGACCAAGCTTTATATGAATTTTGGTCCAA.TCA.AACCGAAATCCTTTATTAAGACAAAACTGATAATGTATTG.TTTGCAAAAGAGCCCTCCAAATTTGTTAAAATGTGAAAGAAAGCTAATTAAATATCAATTTATCTGTGTTTAAAGTTTTAACGAGAGGG.GGCTTTTG.AATTTTTTTGCTCA.ACTTCCAAATCG.TCGCCGGCGATAGAAACCCTAGATTTGATTCTCCGTCGGTTATATCCAGCAATG
JJ=   101  MV=                TC.GAAA.CAAACC.GTA.GTTATT.ATATT.CGTAACAAAAGATGGGGGAAAAGTTAATATAAAACAAACCTTATACTAGTATATATAATACATGGCTCATAATACATTACTGCTAAATGAGCAAAAACAAATAAAGGTAAAGTTCTTAACGGCTTTGTAGAGATAGG.AATCATTAAT.TT.TAGAGAAAAAAAAATCTTGAATTGTACG.TTTACCTTTCCAGAATTACATTATT.TGTTGGCTTTTAATTGTTAATCATTTTTGTTGTGTTTTTCCTCCAAA.TTATAAAATTTAA.AAACTGTGTCAGGGAATTTAGGAATCTAATATAGTTGGACGATTTC.GTATTAATAAAGATTTTCAAAAAAAGAGTCTGCTCTAATCGTTATT.TGG.GGGTAAATTGATTCTATAAGGTAGGGTTAGCCAGAGAGCC.TTATTCTGTGTTTTGGGTTAAAGTGAGACCAAATAAATTAAGATATTTAAAATGAATAATTAAGAGCACTTAAGACAATAATTAACCCA.GAAGGAGA.AGCTGGTGTAGTGG.TGGTTCTCATGG.CGATGTTGGTTTCCCAGGAAAGGTAAAAGAGACGGAGACGAACCAAAACAAGGA
JJ=   102  MV=                AG.AATC.GTTCAT.CAT.CAACAG.TGTTT.GTCCTGGTTTCGTAAACACAGAAATCAATTTCAACACTGGGATCTTGAGCGTTGAAGAAGGTGCAGCGAGTCCAGTGAAACTGGCTTTGGTCCCTAATGGAGACCCATCTGGTCTTTTCTTTGATCGCGCCAATGTC.TCCAACTTTT.GA.TTCTTCAATCTTATGTGTTCGGTTGGGT.GTTGGTTTGTATATTTTATTATCTC.ATCAATTTAGCAGAAAATAAAGTGAACTCCAAACTATATATCAACCA.AACTTGGTTATAT.TATAAAGCTTCTTCAATATTTATGTGGTTTTGTATTCCCAAAATAA.TGTATTTTTCCTCTTGAATCCTATCGGCGTGTTTCCCCACCTAGGT.TCA.GATAGTTTGCCTGTGCGCGTTCTCGTGACGCAAAATTGTT.ATTGGGCTGCTAGAAGGCCCATTTTAAGTGAGTCTGTGAGACTATATAAATGCCCTAAGTCTCGGAAAAGAAAAAAAGTGTAGCCGTAA.TTTGTAAT.TGATCATAATGAAG.CCGGAAACTAAG.AGAAGCACCGCCACAACAAGACGGCGGACCAATGACGGTGGTTCTCCGTTCAAT
JJ=   103  MV=                TT.CAAA.GAAAAA.AAA.ACACTA.ATTGG.TCTAAATGCGGCTCAAATGGATGATATATGTATTTATTTTGCTCCGTCAAATGACGTTACTAGAAGAATAATGGCTATTGCCAATAAAAAAAAAGATAAAAAAAAAAGTAAGAAACAGCATAAGCAACTCTAATGTA.AATAGATGCT.TA.GCTTTTTTTTTTTTTTTTTTTTTTGGAT.GAACGTGGTCGCCCATGAGGAAATG.TTGTGAATCAAATGTTGCTCACACGATCGATTCGCATCCACTTGCCT.TAACCAAAGAAGA.ACCAGCTTGTACCATATAATTCTTTTTTAACTTATAATCCTTAAAAATTGAGGGTTGCTCAAGAATCTAGTATTATTACATATTCTTCACGAA.TCA.CGAATTTTCAAACAAACAACTTAGCACGTCCTCTAATGTA.CTTAGAAGTGCCACACACGAACGCAAGTTGAGAACACAAAGTAAGACTATATAAAGGGTGTTCATGTTCAAGTCTAACATAACCAAAAA.CAAAGAAA.TAAAAGAGTGTGAT.GAGATCCTCAAG.AACAATGGGATTAATGAATTGCATGGTTTATGTTGTGGTCCTAAGTGCTATTGC
JJ=   104  MV=                GG.AATC.CACTAT.TTT.TTTGTA.TTCTT.GAAAGTGGTATCATTCGAAGACTTATACCAAGTCTACAACATCAATACATGATTTCTAATGTAATACTTCCTGATCTTTTTAATATATGAAAACATTTTCCCAACAAAAGCAAGAATCTGGAAATATGTAGAATCAC.CTCTCCTGTG.AG.GAATGAAGTAGATTATAGGATTATATTA.CTTACAGGCTAACAAATTCTCTCTTATTGTTATGTCATGCATGGTTTAGGCTTGCACCCTATGATCCTGATAT.CCATAGGAAAGTA.AGAAATTATAGTTTGAAAGACCATCAAGTGAATCTGATCAGTAGCA.TATCTTCGACCTCAAACGTAATGTGGAGCGTATGGAGAATTCAAAA.CCG.GTTTATATATACTCATGAACCGGTTAGGAGAACCAAAGTC.GGAGAGCGATGTGGGACGAAAACAATTAATTATTCAAATTTGATAATTATTCGTCATCCTCATCCGCCAAGATTTTCGAATTTCTATAA.CTCTAGGA.GGTTCGTCAATGGC.GACGGCGGGATC.AAGCTACAGTGTCTCAACAGATCATCAAGTTTCGTCACCTCTCGTGAATCTAGG
JJ=   105  MV=                TA.CTTT.AAAACT.CAC.AAGAAT.TTTGT.GTAAAGAACTTACAGAATCCAGACATGCAAAACCTTTTTACTGGATACCTTTTATGACTACAAAGTAAGGTATTCGAAATATACAAATTATGATATTATTGTATTTAAGAAAGTTATTTGAAATATACTAATAAGGT.ATATAATTTT.AA.GAGATAAATAATTCTGTGGCTATTAAAA.AATCAAACATATAGAAGTAGAAGAT.GAAATATATTTTTTTTTGGTAAAATATTATTTTTGTTTATTTTATCT.TTGAATAGCAAAA.TGGATTGTTTCAGTTTAATTGTGATGTGTGATTGGGTTGTCAGTAA.TATTGTAGAGATTTCTTTGCTTTTTAGGCATAGGATTTGTCCATTT.GAG.AGGAAATTTTATTTTGCCCATTAAAGCAAAGAAAGAAGAA.AATCTGAGTGGACCCTAGTAACGTAACATACGTAGAAAAACTTTGATTATATAACCCTGTCCAACAGAACATAAATTAACAAGAGAAAT.CTCTAAGA.ACTGTGAAACCAAA.ATAATAAAAAAA.ATGATGATGATGATAATTCTCTTGTGGTCAATAATTTTCATGACCATTCTCTTC
JJ=   106  MV=                TG.TACC.CTGTAA.ATT.GATAAA.GAAAA.CAAGTGGAAAATATGTAAATATATCATTTTAGAATTCAAACCAAAATAGAACTCATGTAATCTTATAATTCTTATCCCCTTTTTAAAAAGTCTTTAATTTTAGACATGACTTTAAAAATTCACGAGCCAGGTTGGTT.ACAAACTTAC.AA.AAACTCGTCGGCGCATGTAAAACGCAGT.CGTTTAACCGAATCGAATCCAAACA.CGTGCGGGTTCATCCACACCGTTAAGTTTCATCTGACGCTGTTTACA.TCAACGGCTAAGA.TTTGTTATTCTCTCTTTTCGTCAACGCATTGTTACCGTGGCGCCAG.ATATGACGTCTATATACGCGCATAAAATCACGTGACAAACACGCGC.TCA.ACAAAAGCTGGTTCTTCTCCTTTTCCTCTCCGATGACTTT.CTTACCGACCAGCTTAGTCTTCTCCATTACGGCATCATTCACCTATAAATTTCGCCGCTGGGTTTAATTCTCTATTCATTCAGAACCAA.AAAAGAAG.AAACCTTTTTGATT.CTCTTTGCGATT.TCTTTGTTCAATCTCTTCTCAGATTGTGTGAATCGGGTTTAAATCGGGGTTTTA
JJ=   107  MV=                GT.TAAT.TTTTAC.AGA.AAAATT.CAGAA.CTCGAAAGAGGGAAAATTAAAGAAGAGTTAAGAGAGCAATCTATAAAGAAAAAAAGCTGAAAATCATTAAATGCGATAATTAAAATAGAAGAAAAAGGGTAATTTAGTCTAAAAATTTGGTTATGTCATCAGTAGTC.TAGATTTTAA.AA.TACAACAGTAACAGATATTTAATTGAAA.TTGCTCAGATTTTGTTATAGTCGTC.GAGATTACTTCGAAAACAAGTGTAAGAATACCGCGACGTTCTAATGA.AGCATTCGAAGTA.AATTTACAATCATACCCTTGCACTGTCGTTGAATACGAAAGACCAA.CTTTTGCACCAGAGGCACGTGGGAAATTTATTAACCAGTGCCTAGT.GGT.TCCCGCTCCAGTGAAGTAGTCTCGTTAACCGTTATGGGCC.TAAGCCCAATCCATAAAATTATTAAAAAAAAAAAAAATGATCATGGAAGAAAAAAGCTTGTGATTGTGAGACATTTCATCGAACACTTG.GTGATCAA.TATTTGAAAACGAA.GAGCACAGCCAA.AATTCGATAAACCCTAAGGAACAGTGAGATGGAGAAGAAGAAAGCAATGCAAAT
JJ=   108  MV=                TG.GGCA.AGCTCT.ACT.TTGTCA.AATGA.TGACAAAGATAATAGTTGAAGACAATGCCACCCTAAGTGACTGCTAGTGATCCAAATATTATACAGTGGTTTCAAGTTAATGTTTTAATTTTGTGGTTTATTACCAGAGTATAAACGATCTTTCACAATTCCAGTTT.CTTTACATTC.AA.ATTTTCAATATTCTTCACACATATTATA.GGCATGAGCTTTTTATACATCTCAC.AAATGACAATGAGTACTATTATCACCTTTTTAACTTTAAAAAAATTC.AATTGTTGATAGC.ATAACACACTCATAGTCAATGGTCTTGAGTGAAATAACTAATCTAT.TAACCATAACTAATCTATAAAAGTCTCTGGCGTTTATTGAACAATT.AAG.AAATAGATGGGAAATGTTGGAGATAAACTAAACTTTTCAG.GGTCTTAGTTGTCAATCTGAAACGGGGCCCGATTAAATTATACTCGGGTCATTCTTTTGTCCACCGGGTTTTTCTTCAGAACTTGAGCG.AAGGAGGT.CGCGATATTGGAGA.GATCTTTTCTAATGGCA..................................................
