# Supplementary material for: Multiple Alignment of Promoter Sequences from the Arabidopsis thaliana L. Genome
Source: Genes (Basel). 2021 Jan 21;12(2):135. doi: 10.3390/genes12020135 (PMC7909805; doi:10.3390/genes12020135)
Supplement: Supplementary file 1 [file genes-12-00135-s001.zip › multi_alignment.fasta]

>1
------------GATGCGCCGCGAAGGCGCCCATATGCAGTAGTGGCAAGAAAATGTCCC
CGAGCCTCAAA----------TTACCATAATCAACAACTAA--------CGAGTCTACAG
ATATATG-------CGCTG----TCGGTAACATCGGTAATTTAGTAG----TCGAGTCAA
GCAAAGTCGATA--------------GCC-TCTTGCAAGTGTATCTTCGCCTCCTTATAG
ATC----------------AATTCAATCGCGGATGGAAGGAACGGACCATTCT-------
--------CCTGAGGGGGAATGTCA-AGTATTCA-------AAGCGTC--CGG-------
---TTACCCGCTATAGAA---GGCCGGGGCCGT---------------CCCTGTGATTGT
CCGTGTGTGTACCCTCCGAGCCCATTACCGGAAAAATAGGGGGAG--TGTTTTTTCATTC
ATGGCCAGACTGGT----CATGATCTTCGTCGATAAATTGTGGTCTAATTT-ATTGATTA
TTGAACCAATGAAAACCTTAGCCAGCTCTGGTGCCGACT--------------------G
ACGAAACTATG--------TGACCTCAGGAAGGTTTGCTGA----------------CAG
TATACCTTTATCAGACCGCAACCTATGCAGCCGGGTTTTCGGCTATCT----------TC
GGCCCCCTACC----CATGTGTCGCACAAGGATACGCGAC-----------CAAGGCGGA
GTGGTATCCATTGCGGCGCACGCCG-----------------------------------
----
>1801
------------ATAACGACCAGAGATATCAAATCGACAATCGCGAGCAATGTCGAACCC
GTAAACTTGTG----------ACTTTGTTGTTCGCACGATA--------TCCAAGGCAAG
ACGTATA-------GTCTC----CCGCTTACTGAAGCAGTTGTACGT----CTCCCTCGC
TGTGATTCTGTT--------------A-A-TCCGGCCCATGAAGCCCCTAGTTCCTATCC
TCC----------------ATTCCTTACCAGGTTTGTTAAGACGAGCTATGCG-------
-----CC-TAAGACATGAACAGTCG-CAGTGCCC-------CTATGTT--GGA-------
---GACGGGCCTCGAAGG---AAGCGCTGCGAC---------------GCCTCTCCC-AT
CAAGGTTAC-CATTGTCACTACCGGAATTACTGCAGTGAGGCGAT--GTTATATGTTACG
CCCGTGTGTAACAC----TATCAGGTTCGGGACAACTAATCTGTAGGCCAT-TTGTTGAC
GGCCGAACCGCCGCGCCTTCTGAGGACGTCTTGTCCACG--------------------C
GTATGACTATT--------AGTACAAATTATCTTGTCCTGC----------------GAG
TACACAGTCTACCTGAAGTGGGCAATGAACCAGCTTTCTCTTTTCTCG----------AG
AGAATGGGAAC----TACCCCCCATTGTAGCCGGGGCCAG------ACGCGCGCCCTGAG
ATAATGTCCGGTGGATCGATC---------------------------------------
----
>54001
--------------TGCCCTGTAGTATTGACCTTTTCGACGCGCGGAAGCAAATCGTCGT
CGGAACTTGTT----------AGGTTTTAGAGTCCCATACC--------AATCTTGCTTA
GTAGGTG-------AGACG----TGCCAAGTCATGGGTTTTGTCCAC----CATTCTTCT
GACCTCCGCAAA--------------AGT-CCCGGTACTGAAAGTTATTGTCCCACATTC
CTC----------------TATAGATCCTGGGTAAGAGTCGAAGAACACCGGT-------
-----TC-TAACTCTCCGACCTACC-CCGACGCC-------TGAAGCA--ACC-------
---GATGTTCCTTGAAGA---CTACAGCGACGC---------------AACAACTAC-CT
CGAAGTTCT-ACTGAATGCAGTCTCCAGCAGTACCCGATCACGCC--TCTATATTCCCCC
CCTATGGAACAGTA----CAGTACCCCCTTCGGAACGAAAGCCGTTTATGC-CAAGAACG
TGGCCCCTGAAACAACCAACTTCGGTACCTGTATATAACTCGT-----------------
-------------------TGTCAAATCCAACATTCAAGGG----------------TGG
CCCGTGAGTGGTCTATTCAGCCTTCGGGATCAAAACTTCTGGCTAT------------TG
ACGTTCCTGGA----CCGCACGAGTTGTAGCTCGTGCACG------TAGATTACTACTAT
GCCACGTGTAAGAGATTATGCATGATTCCGAG----------------------------
----
>48001
------------GCGTCCCGACATGATGGCGTCACGCAAAGATCAACCTCCATGGAGCCA
GG-TCCCGGGC----------TGGGACGAATCGCATGTAAC--------ATGGCCGTAAG
ACAAAAG-------GATAA----CAGAGTCACAAGGGCGCCTACTAG----ACACGCATA
GTCGCAAACGGT--------------CGA-CCCTACCTTTCGGGTTACTCGCGAACGTGT
GTT----------------ATCTCTAGGGAGCGCGCGGTGAGAGAAGCGTGCA-------
-----AT-TCAGGTGTGGTTGTTGG-CAGAGGAC-------TCATCCC--TGA-------
---ATTGCGCCGTAGAAG---GTTCTTCCTTGA---------------CCCAGTGCT-AT
ATCTGAGTT-ACTCAATCAGCTCGCTTTGTTTACAAGGCTGGATA--CTTTTTTGCATTT
ATTGGGGATAGCGC----CATCCTTATCATGTACTATTTGGGCTCCGTTCT-GGCGACCC
ATGACAAGAGACTAATAAGACCTCAGGCTAAATTCGAAG--------------------A
GAGTTGATAGT--------TGGCTCTCGTGTGCTTCGTCCC----------------GCC
TACTCAATCAGCCAATCGTGGATTACCTATCCCTTTCCCAAACATGGG----------GA
GCGACCTCCGT----CCAGCAATGCCGTTAAGGATACTGT------CTTTGCAGCGTGGT
ATCTCTACTGAAGACGTCAGA---------------------------------------
----
>601
------------ATCTCCGGGGGACTAAGCACTTGTGGCACCCAGGTGACACGCCCGGAA
ACTGCATACCG----------AGTGGGTGTGTTCCCCAAAT--------AGACAGTGTTT
TCTGGCC-------TAGCG----CGTAAGATCTTGAGGACGTACAAA----CAATGAACA
TAATGGTCTGTA--------------TCC-CCCTTTCTGGACAGCGCCGTATCCGATTTA
GTG----------------AATAGCACCGAGTGGAAGAGTGACGATAGGTCGT-------
-----TC-GACTGTTCCAAGGTGGA-GAGTGCGC-------AAAGGGC--GGA-------
---GTTTCGATTTGAATA---TTGCCGCGGAGA---------------AACAGAGCG-TG
TTGGAGCCG-TTTTAGAAACCCCTGAATCACGATTCCAGTGTACG--TGAATGTTGCTAC
CTTATTTCATCTTA----AACTACAGTTGTGCGAATACTTTTGCCCTTTCT-CACCTCTG
GACACAAGCATACGTCCTACGTGCGATGCCACATGTCAG--------------------C
CGCAAGTTATC--------CCGCAACTGTTAACTGGATAGC----------------GAA
ACCACCCTCCTGTGCTCTTGGCTTAGCTCTGACTGCAAATCATCACGG----------GG
AACTCAGACGC----GTCCCCACACATGTTAGGAACCCTT------AAGATCGCTCACAG
TTACTTTATTGAGTCTTTCA----------------------------------------
----
>57601
-------------GTATTAAGGACCGCAGACGCAAAATCGCTAATGTGGCTGATTCGAAA
GACCCGGTGAA----------AGATTTTCTGACCCATTCCC--------AAGCACTCCTA
AAATATG-------ATTCG----GCTGAAGTCCTGTGGTATTTGCCG----CAGTGTACG
TTGCAGCACAGC--------------GGC-CCCTATATTTGACGTTGTATCCGCACGGAG
GTC----------------AACACAGCCGCGGATGCCCTAGAGGACGCGTTAT-------
-----TC-TGTTGTGGGGACTAGCG-CAGTTATA-------TAGCCGC------------
---TTTGTAGACTGCGGGCAGGTGCTGCCGCGG---------------TTCACCGAG-AG
CGACGACTG-GTGTTATGTTGCCGCAAAGAGTGCGATGGCGGTAT--ATGCAGATGGCGA
TGACATCTACTGTA----AACCATCCACATCAGCACGCCATGATGAAGTCT-CTGGACTC
TGCACACTGAACTAAAGCTGCACCCTTTGAAAACTTTAG--------------------C
CGAAAGCAACA--------CGCATGACTTGGGCTTGAGTGG----------------CAA
TTCAAAATAATTCTCAGGCTGCGGTGCCACCCTCGGTCAACAAACTCG----------GA
GCCGGCAGTTC----CCTCTGCCTTGTATAGCTACAATTT------CAGGACACGGCGTT
TTAGTCGCTAGCGTACTGCAT---------------------------------------
----
>1201
------------AAGCGCCTGGCGCTAAGCTAATCGCCCAACGCTAGGTGTCAGACGCGT
ACGTCCGGGCA----------TGGCTACGTACAATGAGAAG--------ACGTCCTGCGG
AGGCTGG-------GGCAC----TATTGGATGGGGGGCATTTAACAA----CCCAGGCAA
TGCCACTTTGGT--------------TTC-ACTAGGTCTACGAGGTGTTCGTCCACTTTC
GAC----------------GAGACGCCGGGGCCAACTATTGACATACGGTTAT-------
-----AC-CTTATTTAGCACTGACC-CGAGATAC-------TGAGAGC--CCT-------
---CCATTGTGGGGTAGT---GACCGTACATGT---------------GGCAGCCTT-AG
ACAAGTTTT-CTATACTGAGTATGTCCGCCATGCTCTCTGTGACG--TCTTCTCTTCCTC
ACGGTTTGATATGA----CAGGATCCTAGTCTTGACAGATCTACCACAAAG-CGCTATCC
ATGTAACTGATCCCTCCTTCTCAGGTTCGGGTATATGAC--------------------G
CTTCTCTCTCA--------CGCCGAGGGGAGGGTGGACTGA----------------ACT
TATACGATCAGTAATGGGTGGGCGGGCAAATTCAGGGCCTCATGATCT----------CC
CAATCCACAAC----CCTCGTGCGTATTTGAGCATACTGT------CAACGTGGCCTGAG
AGTGCTACAGCACGATTCCA----------------------------------------
----
>3601
--------------AGCTGCTTGCTGGAACCATGTATAAATCCGTTGCCTCGAGCTCAGA
GCGTCCTTAAT----------ATAACGTAAATCGCGTGACC--------AGGGCCGTTCT
TCAGGCT-------CGCCT----ATCTATTCCTGGGGCATGCTTGAA----AATCCTTCA
AAAAGACTACGG--------------GTC-ATCCTGTCCGTCAGTTGAAAGCCCGTGTTG
AAT----------------GATAAAAGACGGGACTGACGAGTTGCCCGTTTTA-------
-----GG-CTAAAACCGCACGCACG-CAGAAGGA-------TAAACGG--CTC-------
---GCCGAGGAGTGCATC---GGTCAGCGACCA---------------CACCATGTG-AG
AAAAGTGGG-GTTGGATCACGAACGTGGTAAGGGATCGGGCTGGA--TCACTGTCCTCAG
TCTGTCTGTGACGA----CACAAGCCGAACCGCTACGAATCGATCAATGGG-CGCTGTTA
TTGAGAATCGAAGGACATGCGTTGGTGAGCACAAAATAG--------------------C
CTCCCCAGATT--------GTGCGAGGGTTGGCTGCGCCGA----------------GAT
CATACCTCTGTACTGCCGGGGACTCGCATAATACGGATCACTCTATCC----------AA
TCGCACACATC----CCTCTCGTCGATGAGCGTTTGACAC------CTGCGTAGTGCGAA
AGGGCCCTTTCGGGATTTAGCG--------------------------------------
----
>50401
-------------CGGGCTCAGAAAAGTGCAAATTAACGCATGTATCCGGCGAGGCGAAC
GGGGCCTGGGG----------GTCCCGTAAATGTAGGGTAC--------TACGCCAGACA
CCAAGCG-------CGTAT----CCTCTATGGATGCGTCCTTTTTAA----CCGTCTTAA
AAACGGAGCCGT--------------TCC-TCCCGGGCAGACAACTATATCGCCGCTCTG
ACG----------------TATAGCTCCTATGTTCTCTATGGAGTCCCCTCAC-------
-----TC-TAATATGCGACTGACCA-CACCTAAC-------TTGTGCT--GAA-------
---TACAAAGGATATTTG---GTTGAGCGGGCG---------------CAAATGCCA-AG
AAATATGTC-TTGTTCGACGGGGTTTTAGTTGTTACACGGTGCCA--TACG-ACTGCTAT
TTGTGTCACTGAGA----TACCTTCAAGACGCGGACGGATTGGGCAGTCAC-TTTGGATT
TTGATTAGCTGCTTGCAACCCTTGGTTATCAGGAGCTAG--------------------G
CAACGGCGATT--------AGACTAACGTCTGTTTGGCGGA----------------AAT
TATGCCACCATAGGGTTTGTATCTGTTTACAACCGTACCTAACTTTCT----------GG
ACCGGGCAATA----ACTTCTAACTATATGGTGCAGTTTC------CGGTCCACCGGTTG
ATAGGTACAGGGGTATACAAAT--------------------------------------
----
>43201
-------------CCTCCGAGGCACGCAGCGAAATAGCAGTAGTGAGCATTTTCCATCGC
GTTTTGTTGTC----------TCGGACCCAATTCCTTTGAA--------TGAGGCGGCCT
GAGGGTT-------CGCCT----ACCCGCGATTTAGATGGTTTCCCT----AGCCTTCAC
CTACGCCTAATT--------------GAC-GATGAGACGCGCAGTTACTAGCTCGCGCTA
GAC----------------AAGGATATTGAGGAGCTAAAATTCGAGTTCTTAA-------
-----GG-TGAGGACTACCCGTTCT-AGGAACCC-------GGATGCC--TCG-------
---TTCTGGAAATGACCA---AGTACGCCGGGT---------------CGTAGTTTT-TC
CAAACCATC-TTTCTTTGCCGATGAGTACATTACTAGATCGTGTA--CCTATATTTTTAG
ACCCTTTTATGTGA----CCTAATGTTCAACCGTAAGCTTGTCTGAGTTTG-CTCGACCC
TTCGCTACCACTGGATTTCATTTCGTTATCGCATTTTCA--------------------T
GTAAAGGTCTG--------TGAATAGATCAGGCTCGAGTAG----------------GCG
AACAGTATAATAATCTTCTAGTTAAGGCTCCATCAGATCAAACGATCA----------TT
GACATCGCCGC----CAGCATCCGAGAACGAGTACGCTAG------CTGCCCACCAGGAA
ATACCTGTTTAAATAGGCCCA---------------------------------------
----
>13801
---------------GCCCCGCCGCGTTTCACGCTGCCAAGCGTGAACCGGCCTCTGCGC
TGGTCAATGAC----------AGTCCAGAGATTCTAAGGGC--------AGGAGTAGTAA
ACAGGCC-------ATACG----TCCCGTTAATGGAGCTTATCCCGA----CAGACATCT
GCACAGAGTCGC--------------TAG-CTCGCGATTATACCGCGAGCGCTCATCATA
TTC----------------TAACCTGAGCCTACTTAATCTAAAAAGTAGTCAC-------
-----GT-TAATATGGGGTTTTGCC-AAGACGCT-------TGAAGGC--GCT-------
---GTCAGGTCATCGGGT---GGACTCGGGAGA---------------CCATACCTT-GA
ATTAAGGTA-TTCCTTTCAAGATGCGTGCAACCCCACCGAGTGTG--TCGAGACCTTC-T
ACTGCTTTTCCGGA----CTTCATCACGATGTGATAACATCAGTCAGGGAT-AGCTAGTG
GTGAAAATCAACTGTCCAGCTACGCCGGTAACAAAATGG--------------------C
CAAATGAAAGT--------AAACATTGTTAGGTTAAGCAAT----------------GCG
AGGGCTAAACTCAGCTCCTGGGCCCAGGTGAGCCTTACCTAACTAGTT----------TG
ATAACCTGATC----CGTCGTTAGTCACTGCGAACACTGG------CACCCCAGCGTCGA
AGTTTGAATGTGCATTTGCCAACC------------------------------------
----
>14401
----------------TCGCTCGTATTATCCTCCCAGGAATTGTAAGGCGGAGACCCCAA
GAATCCTGGGC----------GCCTCAGAAAACCAAAACAT--------AAGCGTATCAC
CAAAGGG-------CTCCC----TCAGTCGATTTGGGTTCGCTCCGT----CTTAATTCA
CGGGAGCCCAGA--------------CGC-CACCTGTAATTAGCATATAAGCTAAGCGTT
GTT----------------AATATCAGGCAGTGTGAAGACAGAAATCCTTTCT-------
-----TT-TTTTATGGGTACTTGCG-TACATCCC-------GACATTC--TCT-------
---GCTGTAGGGCAATGT---GAGCTAAGAAGT---------------CACAGTGTA-GA
TGCCGTGCG-CTGAATTCACGATGAACTCTTCACTGAAGATTGCG--TTGTTGTCGTGTT
TTTGATTGCGAGGT----ACGGACGCTCATAGGTAGGAATCATTCAGCTAT-AAAATCTC
GAACCAAACTATTTATCTCGCCATATATTTGTTTCGGAG--------------------T
CTACCATTATT--------AGTCTTAAGGGGGGTCGATACA----------------CTT
GACGTTGTTTTAAGCACGACGAGGTGTAAGCACTGTGCATGACGGTGT----------AG
TCCTTACCAGC----TTGACTCGCTGGAACGGGACGCTAT------CAGGTCGTCGCCCG
ATATGTACTGGTTGGTTCCGATGC------------------------------------
----
>20401
-----------------GCCTTGACGAGGCACGGAAGCTCAGGGAGGATTTGCGTCGCTA
GTGACCGCGGA----------ACGGTTGAAACTCCCGCGGC--------CGTTGCCGGCC
GCAATGA-------CGCCA----AGTAGTGAACCTAGCTGAATTGGT----CGGACAAGA
GCGGGAAGCCAA--------------TTG-CCAGGCTGATGAATTTATGCACACGAGTAT
GTC----------------ATCACAACTGAGGTCTAAGGCGTCGTTCCAGCCT-------
-----TC-TCCGAATAAGACTTCGC-CAGGGCAC-------ATGTGTG--GGA-------
---ACTACGTTTTGTTAC---AGTTGGTGACCA---------------CTAGCGTTC-AG
TAACATTGA-TTTATGGAACGGGAGGAGTCACCCAGTAGTCTGCG--TTTTTATCCTG-T
ATCGGTCGCTCGTG----CCATCCGCTCATCCGTAGTATTGGGTTACGTCT-GTCTACTT
ATGACGTACTTGGGGCAACCTTGGATAAAAGTTAGCACG--------------------T
TATACTCTAAT--------TCACTGAGTTGGGTTATCAGGC----------------TAG
GACACGGTTTCACGTTCCTGGGCATGCTAACAGTGTACTCGACTATGC----------AG
CGCCCCGCGGC----GATGAAACGAAGATATGCACGCACG------CTGTAGCTCACGTG
ATAATTACCGGACTATGCTGACCTCG----------------------------------
----
>52801
-------------TCACCATAGAAAAACGTAGTCGAGCTCACGCTGATTTTATCCGGCGC
GGCCCGCGCGC----------CGTGACTAACCACGGACAAC--------CTACTAAGCGC
GGATGAG-------CGGCT----GGTAGTGAGACCGACACCTGCCAG----CCACGATCA
TTACGATGCCAC--------------TAG-GGGGTACCATAGAGTTTGGTGCACTCGGTA
GTC----------------TGCCCTGCCGTAGATTCAATGGTCTATCCCAAAT-------
-----TC-TATCTTAGGGCACTGCC-GAAAGTGC-------TTTGGAC--GGG-------
---GCCTCAGTCGGTACA---GACTCGCGCCGG---------------TTAATTGAT-AG
CAATGTTAT-GGTCTTACGCGGTGGCAGGAAAGGACACGGGTGCT--TACATACTAAGGG
TCAATATAGTATTG----CCGCTTGGTGCGTCGAACGGCGTGTTCGGGCCT-CTTTCCTC
GTTGAGAACGCCGAACCTGTTAATATAATTACATGAGAG--------------------T
CTACTGCAATT--------CAGTTCACTCCTGCAGGACAGC----------------TAG
CACTCGCTTCTATTGTAAGCGGAACCCGACAAGTCTACTCGAGCCACA----------TG
ACCTTAGCTGA----GCTAAGACCCCGGAGTGCAGGCTTC------GAGCGGAGGGCGAG
ATGACTGGTAATGCGTAGCCA---------------------------------------
----
>34201
-----------------GCAGGGTTGAAGTACCTGAGCCAACGTTGGCCTGCGTAGCAGG
GGGCTCGAACG----------AGCCATTACCCAGGGCTATC--------ACACGGAAACA
GTATTTG-------CAACA----TTTCACAAATTAGTTTATTCACAG----CCGTTTGCT
CCTGTACGACGA--------------CAT-CAAAGAACAAGTGGATTCTTCCCGTCGAAA
GTC----------------TCGCGGAGCGGAGAGTGAATGACAGTTCCATTAA-------
-----GC-CGATGCCAGGCCGTCGA-GAGCGTTT-------TACCGGT--GGC-------
---CTCTCTTCTAGGTGC---GGCCGGCGCTAA---------------CGCTGCCTA-CA
TTTGGTTTT-ATGTCTCAACAATCTATGAAAACGCCTAGGGCTCG--GCTGGAAGCTATT
GGGGATATTAACGA----CTGCTTGATCATCGTCATGTTAAGGTGAGGTCG-TTTTGCAC
CTCAAATACAACCAACATCTATAGACATCGTAATCCCAG--------------------C
GCTCTAAAATT--------CGACGATAATAACTCGGACCTT----------------TAA
TTATCGACAATATGCTTGTGGGCTAGCTACCGGTGTGTGTTGGTACTA----------TG
TCGACCGAAAT----CTATGTCTGTCCCTGCGCGCCGTCC------AGGCGCTTCGCTTG
ATTGCCCTTACGCGGTTGGATTCCC-----------------------------------
----
>15001
---------------TAACAATGTTAAACTGAACATAAGGCTAGGGCAGTCGATCTGCGG
GTATGTTCGGG----------ATACGTCAATACCGTGAATG--------CTAACAACCTG
GAAGTGT-------CGCGT----CTACTCCCAAAGGGGTGTTGTGTC----TGCTTGCCG
TGCAGAACCGAG--------------GCC-GCAGTTTAAGCAAGTACTTGCCATAGCTTT
GTC----------------AGTCCAAGACGGGTGTAAACGGGATACCTGTTCT-------
-----GC-TGCTAAAGAATCGTGTC-CAAGATCG-------GCAACAC--GGG-------
---GAGTCCTCACTTGGT---AGGTGGCCGTAT---------------GAGACATTA-AA
CCCGCTTCT-TCCACTACATGGTGCAATGGCTGAACCATGGTACC--CTACGACCGTCAG
TGAGTTGCATGGGG----AAAGACCGTCACCGCTGCGGATTTGTGTGTACT-TTATTCTA
GCTGCGATCTTCGAACCTTCTTAAGAGAGCACCAATTAA--------------------G
AATAAGAGTTG--------AACCTAAGAAATGCTCGCAAGC----------------CCT
TACACGGGGCTTCCTTCACCGGCAAGCCTCCAGACAACGAAACACCAT----------CA
GGCATCATGTC----ATAGTGCTGGGGGGCGATAGGCGTC------CAGCGCACTTTTAG
GGAGAGTGTGGCAGCTTCAGTTC-------------------------------------
----
>41401
--------------GCCCGGCATTCTGCGATCACATAAAACAGCGGTATCTGAGGCACAC
ATCCGTTGTGT----------TCTTCCAACTACCCGCCGGC--------TCGCGCCATGG
CTGGGAG-------CCCAC----ATGTGACGTAAGTAATTTCTCGGG----AACCTAAAG
TTGCCAGTAGGA--------------ATC-CTGG--AAATGAAATTCCAGGTACACGTTT
GCT----------------GCTGCACCAGCACCCGGACGGTCCGACCATTTAT-------
-----TG-CGCAAAGAAAAGTGGCG-TCAAGCGG-------CAACCTT--GTA-------
---ATGTCGTCCAGCAAC---GGGCGGCGGACA---------------GACCGTGCA-AG
CTAAGTCAT-TTCGCAACAACGCGGTAGCGTACAACTAGGGTGCT--TGTCTACAACCAG
TCAATTCCATCCGA----CTCCTTGTGCAGCGCTACTCCAACGTATTGAAC-CTGGTCGA
ATTAATTTTAATAGATGTCACTTGTCGAACATGTAATCG------------------CCA
ACACGCCTATT--------AGACTGAGTTGACCGGGCCCGA----------------GGA
AAATAAAGTCTACTCTTCTGGGGAGACCTGCATCCCGCCAAACCACCT----------CG
GCGAGCTTGCG----GATGCTGCTTAGAGCATACTACAGT------TAGGGCAAAGGGAG
AAAGCTCCTATAAGCGGCACGT--------------------------------------
----
>13201
---------------GCACGCCGATGAAACATAGACCACAATGCGGAGCGTTTGTCAGAC
CGGTCATCGTG----------ACTGTGCAGCGCATACAATC--------CGTAGCGAGGT
GAACGGG-------CCCTT----TCAATTTCACACTGAAAGGATCGT----CATCTTTAA
GTACTATTCCTA--------------GTC-CTAGGGCCATTAAAACATCCTCTTAAGCAT
GTA----------------TTTACTAGCGGCTCGCTCGGGGTTAATACTCTCC-------
-----AG-GTAGCATTATACTTGCT-CTCTTAGC-------CTGGGGG--AGA-------
---GTGGAAACTGTGAGA---GCTCTGCGGCCA---------------CACGGTGCA-CC
CCACTGGTC-TTTCGCTCCCGGTATATACATGGTACAAGCGGGGG--AGCCACCTCTGTG
GTGGTCTGTCAAGA----CAACAGGTGCAGCTCCACGGCTCGGTCTACGGG-CGAAGGTA
CTCGCAAACCCGACAGCACCTAAGGGCAAGATTTACACG--------------------C
CTCACATTAAT--------CGATGACAGATATCTCGAGAGG----------------TCT
TCCACTATGATGAGATCACTATCCTGCCAGAAGTGTACAATAAATTTT----------TT
TCCACCAGACA----TCTTCGCAGGAGCTGCCCACCTATA------CAGCTCATCGATGA
CCAAGAGCGATAGGGTTACCACA-------------------------------------
----
>38401
----------------CGCACGAATGGGACCCTATGTACTAAGTGCTCCACCCCACGAAC
AGCTGATAGCG----------ACGCGATGAACTGCCAGACT--------AGGCAGACACT
GCAGTAC-------TACCA----TCGAGTGAAATTGGGAGTTTATTA----TCTAAAGAA
CATGGACTCTCG--------------AAG-TCTGGGTCATTTTCGTACGAGCCAACGTCA
CGC----------------CGAAATAGCGGATCACTCAACAATCCTCAGTCAT-------
-----TG-TGCGACTTATCCCTCCG-CTGATGGC-------ATAGCAT--GAT-------
---GCACACGTTAATCAG---GCGGGGAGGCAA---------------CCTATGATT-AA
CTGCAGTTT-TAACATTTACTATTTTGGATTTAGACTTTGCTGGG--AATTTGGCTTCCA
TGATTGCCCCTACC----TACAAACTAGTGCTTTGCATAGCACGCCGTACG-CCCGACGC
ACCATCATCTTAGCAAACACTTCGATTTTCAAATGCATG--------------------T
GGAACGACATT--------CCACTGAGCACGATTGGACGGA----------------TCG
TGCACTATCATACGTTAGTGGACAGGGCCGCAGCTTGCCTAACACTTG----------GC
TCGTCGCTCTC----CTCCCTCTATCATCCCATCCCTTTT------CCGTGGTAGGTGCG
CTAGTTCCGGGACGGCTTAGGTAG------------------------------------
----
>40801
----------------CACCGGCACCCGAGTGTCGACAAAACGTGGTACACTTGAACCGT
GCGGCAATGTC----------AAACGACTTATCCGGCGTAG--------AGGGCTCGCGA
GATAGTT-------CCCTG----CCGCTTAAATTCGTGCTTTTACAC----CCATATAGG
CTTACAGCCCGG--------------TTT-TAGGCCCCGTTCGAATGTGTGATTACGTGA
AGC----------------AATATTAGCAGGGAGGATAAAGCAGCTTAGTGCA-------
-----TC-GGGCAACAAGGCATCGG-ATGAGGCC-------GATGCGG--GGA-------
---GCTCCACTTTACAGG---GAGACGCGTGGT---------------TTTAGATGG-AT
ACGTGTTCT-GTTATTTCACGTTGTATGCAGAAGCGTGGATATCC--ATTCACCGGTCGG
GCTCCCTCATAGGG----CAACAACTTTATATCGTTAAATGCACCAGGAAT-CGGGAAAC
CTCACCGTCGAGAGACCTCCTTATGTTAGAGTAAACCAC--------------------C
CTTTGGTGCTC--------ACCCTCAGTGAGCGTGGGGGGT----------------GAG
GGTAGTGTCAATCGCTGGCGTCTATCCTGGCCTCTTCCATAACAATTG----------GT
ACGATGACTCA----GCCGCTACTCGAATGTCAACTAGAG------TAGCGCGCGGTTAG
GTAGCAACTCGATCAGTTCGACCC------------------------------------
----
>33001
-----------------GGTGAAATCCTAGCGCAGACGAAACCTGGCTTATGAGCGTACT
GTGCCCGGGGA----------CACTAATACGCATCGATCAC--------AGGCGAGTCAA
GCGGTTG-------CGACG----GCGTGATAGATGGCCAACGTCAGG----TAGACTTCG
GTCGGATGCTGC--------------ATG-CCCAGGACGTTACTGTAATGGGCCATGTTC
AAG----------------ATTACTGGGCTACACGGTATCCTCGATGACATAT-------
-----TC-TGAAATGGCGACTGGCA-GACAATTT-------ATATGCA--CAG-------
---CCCCGCGCGTGAACC---GAACTCGCCCGT---------------ATTATATTC-AA
CTAGCATTA-GCTCATTCCCGGCGTAGGACGCACGCTTCCGTGCT--TCATCAAGACCCG
TTCCGTCTACCGTC----CTTCAGCTCCAACAGGATAGAAGGGTCCGCGCG-CTCGTAAT
TCAGCCTCATATGCACCTGCAAGCGATATGGAAGCATTG--------------------A
CTGGGATTAGT--------ATACGTACGTCCGTTGGAAACA----------------TTG
CGCAGTACGGGATCTGCTTGGATTGACAGGCACCTATCCTTGCAACCT----------GT
TTCGGATCTCA----CATTTAACAGATCTTTTGACGCTTA------CCGTTTCAGAGCTG
ATAGAATGTAGAGATTTAACGTCGC-----------------------------------
----
>19201
---------------CCCCTAAGTACGGACTCAATCAAGCGTCGTAAGACTCTCTCGGCT
TGCACTTGCCG----------TCACCGTTTATTGATCCAGG--------AAAGTGGCTGC
ATATGCT-------TCGAG----AAGTCATTAGGGAATGATGGTCAC----GCTATAATT
AAAATCGATACT--------------CCA-ACAGACACTAAAATGTCTCGGTGGGTCTGT
C------------------AATAGCAGCGCTTATTAACTGCCAGACCCATGGT-------
-----TC-CAAGCTGTACAAACACT-TGGATGTC-------TTTGGAA--CTT-------
---GCGTCAGCAGTCAAA---CGGGTGTGGCGA---------------CATATTGCT-AG
TGCGTTGTT-GAAAATTCAGAGTTTCACCGAGAATCGCAGACTAG--CTGCTGTAATATA
TTTGTTTGATAGTA----TGTCGCCTCAATCCGTACACACCCGTCGGTTCT-GGCAAGCC
GTCAGTGTTAGTAGTCCTCCGTGTCTTTTGTTATCTACG--------------------G
ATTAGGAGATG--------CGACGTTCTCTGGGCTTCCTGA----------------CAG
ATAGTACTGATAATCTTGCGTATGGTCACGCATCAAACAAAGTCGTTT----------TG
GGCAGGCTAGC----GCAGTTCGGTTGATCCAGCAGCTCA------CGGAACTACCTAAT
ATAGCTAATAGACCCTGCGGTGCGT-----------------------------------
----
>35401
----------------TGGGGAGTGTGGCCCTGACCCAAGATTGCGGGACCCGAGAAGTG
GGTAATTTGTT----------GTAATTACTTCGGATCCGAG--------GGGGGAGGAG-
GTACGTT-------CGAGA----TCGCGAATGATTGACAATTTTCAA----CGGGCATTA
GTTCATGCTGAC--------------CCC-TCCTACATATGAATCTATGAGCCCCCATTA
CGG----------------AACACTAGCCACGCCGCCAGTCACCTGACGTTAC-------
-----GC-CGCTCTCGTTAGACCCG-GCATGCCA-------TCTGGGA--CCT-------
---CCCCGAGCTTTCACG---TACGTGCGTTCT---------------ATGGTTGTT-AG
CGAGCGTTT-TATCTAACGTTGAGTAAGGACAAGTCTCGTAATGC--CAACCCGGCTCCG
TTTGTGTAGTAGTA----TGACGGCCTACTCTGGACGGAGATGTTCGCAGT-GTCGACCC
GTAATAAGACACGGTCCTGCAGCGTATAGAACGAACAAG--------------------C
AAAATTATAAT--------CGCAGACCGCAAGTTGGTCCGA----------------TAG
TACTATCAAATATGCGCATGCGTAAGTCGGAACGATACCTAGGTGTCT----------GG
GCGACAGCGAG----GCGCGCCGGCGGATGCCAACGCGAT------GCAAGCAAGACTAG
TGAGTTAGTGTAGGATCCTGATCGA-----------------------------------
----
>33601
---------------ATCGCGTTGTGGTACGTGACCGGACCCAAGCCATCCAGTGCAGAA
TGGCATTGGAG----------TTCATGCATACCCGGCCAGA-------------------
--------------GGGCC----ACAGAGAGAAGAAATGTCCGTTAG----CTTGCACTA
CGGGACCGAGCA--------------GTA-ATTACCACTGAAGCACCAAAGGAGAGGATG
TGA----------------TGAGCTCTCATTCATATGTGTACGCTGCGATTGC-------
-----CG-GTGAGTACGCCAATTCT-GAGAGCAC-------CACTGGA--GCA-------
---ATTCCAGTATAACGG---CGCATTCATTTA---------------AAGGGCGTG-GC
GCACCAGCG-GACGACGTCGCGACTGTTTAATTCTTCGCATGTAC--ATGGCACAATACA
GCAGTTCAATACTC----TATCTGATAGATACGCCCTTACACTAAGCTTTC-CGGACCGC
CCAAGAGTATTGATTGCGCCCTAGCGTTGGTTATGCTCA--------------------G
GACATAAGGTA--------CAACACCAGTTAGTCTGTACTAACTACGGTTGGACACTGGG
TGGACGTACAGACGTTAGTGAAGAAGCGTGCAGTCTACCACCCGATGG----------GT
GGCATAGGAGC----ACTCTACCATCGATGCCCATGATTT------GCGCCCGGCCATAA
CTTGGCTCCACAGAACAATTAGCGG-----------------------------------
----
>7801
----------AAGCAAGCGCGGGACTGCACTTGTTGAAGTATTGAACCTCCCATCGAAAT
GTGCTCGAGAA----------TAATCAGATTGCGCTTACTG--------ATAGACCCGTC
ACGTGGT-------AGGTC----AGCCGCTAAGGGAATATTCAAAAT----ATGGTCTGT
TCAAAGTATG----------------ACG-GGGGCTACCGCGAGACGTGGATTCTTGGAA
ACG----------------CTTACAGGCACGTAGATAGGGGCAGCGTCCTTTG-------
-----TC-TCATATAGAGAAACGAG-TAGCGTCG-------TACTTCC--GTA-------
---CTCTCTTACTCTAGG---TCGACGATGGGG---------------CATAGTTCG-CC
CAACCGTTT-TGGCATTCGCCCTGCAGAATTTATAGTGGGAACCT--CGCGTATGCCCTG
ACCGTTCTTTCGCC----AATCAATGTCGTCTATACCATTGGCTGAATGCA-CTCGACAA
TCCATACATGACGGCTCATCCTACGTAATTGTAATGGGT--------------------C
CGCCGGCTCTT--------CCAGTTCCGAAGGTATGATGGA-------------------
GATGCTTGGATCAGGGGCTTCGGGGTAAGGCATGTGGTGAACAACATGTCT-------CG
GCCACACCCGA----GCTTCTCTTTTTATTGGGATACTTC------CTAGCCACGCTGGG
ATTCATACTAGACGGTTCGG----------------------------------------
----
>42001
------------AGACGCGCACTGAACAACGTTTCTATATCTATAATCTCAGACGGGAGT
TTTTTTGCGCA----------TGGTAATATACGTGGCACAG--------ACTAAGCAAGC
CGATGGG-------CCAAC----TCTCACTATCGTCATATGCTACCA----ACCGCTTGT
GCTGAAACTG----------------CTG-GGCGGGACCGCATTTGATGGGCCTAAGTAA
GAG----------------TATTGAAGACTCTCGCACAGGGGCTAGCAGTTAT-------
-----TC-ATAGTCTGATCCTAGTG-CTGAGTGC-------TTCCACC--CGA-------
---TCCGTAAGCTGAGCT---CGGGGGCCGGGG---------------CGCGGTGCC-AC
CTATGCATT-CTTAATTAACGTTAAACAACATTCATTGTCTTGTG--GTGTCACGTGCTG
CTGCATTGAGTATA----CATTAACTTCAAAGGGACACAGCAGCCAGGTTT-CTCGGCAC
GCGACAACGGAGAGCCCGTTTTAGGTTACCATCCAACTA--------------------T
CAAATATGATC--------TCACTCAAAGGGGGTGGCCTGA----------------GAG
TATACTTTAATGCCGACCATGCCGACCCGGCAACGTCCAAGCGATAAT----------GC
CTGACCATACC----GCCACTCAATCGAAGGGAAGTTTTC------CAGAGCTTTTAGAT
CTTGGTACTGGAGCTTTCCGGT--------------------------------------
----
>16801
------------CTTCCCACTAATGAATGGCGCCAGGGGGACTATTGCCCGACCGTGTAT
TGTTGCCTGCC----------TCTTTTTCCCGAGCAA------------AACAACATCCG
CCAGGCT-------AGAAA----GCAATTAACTTTGGCCTTATCCTT----GTGAATTAG
CTCTAAGACGGA--------------GCC-GGGGAGACTATAACGTCTGCGATCTTGACT
CTC----------------TCCATGGACGTCCAACGGCGGGAGGACGATAGGA-------
-----GT-AATGATGAAAACGCGTT-CAAAGTAA-------GCCACTG--AAT-------
---TCAGGATCTGGTAGC---CGACGTCTGCCT---------------CATAGGTTT-GA
CCGCGAATG-GCACAGCACTGTTGTTGGAATAGCACTTTTGAGGA--TTCTTAGCAGCAG
TCTTTCTTGTATGA----AACAGCACGGATACGCGCCAACCTGAAAGTTCC-ATCGACGC
ATCACAACCCTGCATAATCAGTTGGCTGCTATGCGCGCG--------------------C
TACGTGTTAAT--------TGCTAAGTCTCAGCTGGGAATA----------------TAG
TATACAATACACAGAACCGAATCACGACCGCAGCGACTCCGTGGCTCA----------CG
GGGCAGACATT----TTTGATGTGACGAAGAGAATGGAAT------CTATTGACCTCTAT
ACGGTTTCAGGACGCCTCAGCCCA------------------------------------
----
>42601
------------CGCGCCATGTTTAACTAAGTATTGTGAAGTTATACTGGCTATGCGCGC
GGCCATTCGAG----------TCGTTGCACCAGGATGCGCC--------GACAAAGGCTG
CAGTTGC-------AACGC----GTACTAAAGTCGCTGAGCTGGCAT----CTGCTTCAT
CTCATAGCCTAT--------------ACC-GCGGGTAC-GTAATGAATTAGTTCACACGA
TCT----------------GGACTTGAACGAGACTTTCCGGTCGATATGGTAT-------
-----AC-ACTTATACCTACCCTCA-GTAAGTCA-------TCTTGTA--TTT-------
---TGTGGATGTGGAGAG---TACAGGGGCCGT---------------AACCCGTTT-AA
CTACTTGTT-TCGTACACAGGAACTGTACATGCCTTTTGAGTACT--TGTCCAGTCTCGA
TGTTGGTCATTGTA----GCGCGGGTCCTAGGACGGTAATAGTCTGGGCAT-CTCCGCTA
CCCTCTATCAATAGGTATCGTTCTGGTATGCGAGAAAAG--------------------C
AAAAGGCTAGA--------TGGCGACCGCCGGGTTGAACGA----------------AAG
TATATGACGTAAGGGGGTTGGCCGCTGTCGCAGCGAATTAGTCGTTTC----------GT
CCGGCTCCCGC----GACTCTGCGTCGGCGCGGGAGAATT------TGGCCCAGCTAGAG
CGCTCGACTATAAATTTTCCG---------------------------------------
----
>49801
----------------ACGCGGAGCTATACCGCACTTAGCCAATAGTTTGGCTACCACAA
TGGCGCACGTG----------TGAGGTTTTTCTACGTTCAT--------TAGAAACGCAC
TGCGTCA-------ATAAT----CCGTGAATCTTGTATGTTATTGAT----CCCACAGCG
ACAGTTCACAAT--------------CGC-TACCCCCGATTATTACGTATCGTCACCAGC
TTA----------------GAAAGCACTAGGCTTTACTTGCCGGACGAGCAGGCT-----
-AACTGT-TGGGGTGCGTGCATGAG-AAGCAAAT-------TGGGGGC--GGC-------
---ACGTCAAAGCGCAGG---AGCCGAT---GA---------------AGTAAGATT-AG
CCATCGACA-TTAAAGGAAACTGGTAAGCCGTACACATGGAATCA--TAACGGTTGGCAG
ATTAAAGGTAGGAA----CCTGTTCCCAGTCGTTCGTCTTCATTCAGGAGT-TCCGAGCC
GACATAACCAATAGACAACCTAAGTCGCGTTAACGCTGC--------------------C
GTATCAAGGGC--------TGCACAACGTTGGTGGCATACA----------------CAG
CAAGAGAGCATTCTCTTACGCGAGCGGTAGTATCATTCCGCTCACTCA----------GA
GTCCCAGGGTC----TATCCCTGGAACTTAATGCGGATTT------AAGAACTACATCAA
TCTGATATTGGGATGTCCCGA---------------------------------------
----
>51001
--------------GGTCCTGTAATTTTATAGTATGCGTACTAACGTATGCTGGAAGCGC
GGCCCCATGAG----------AGTACGTAAAGACGAGGAAC--------ATATGTGGAAA
TCGTACC-------CGCAC----TAGGGTCTCTTGCCCATTCGGCTC----CCATCATCA
GAGAGCGACAGG--------------GGC-CCCCCGGAGCCATCCTCGCTGCCAACCACA
TAG----------------CATTCCAGCGGACACAACCAGTCCGAAAAGTGAG-------
-----AG-TACGGCCCATCCGACAA-CCTTGGAC-------TAACGCA--TGA-------
---ACATCAAGGAGATTG---GTTCTGCCGAGA---------------CGCAGTGAG-GG
CTCCTGGCC-TTACTCAAAGCTCGAAGAGTATAGATTTGCGTGCT--TAGGGATGAAGGT
AGTGTTGGACCTGT----TTTATACGCGGCCTTCCCGACTGGGTCCTGCCT-ATTGCTAA
AGGGCGAGGATCTACGATTTAAATATCAAAGTAGTCAAA--------------------G
ACCATCATATG--------TTAGAAACGCCATCTCGGTACA----------------CAG
TGGGTTACGTTAACCTGTTTGGATAGGCATAAATCTACTGATTTACTA----------GC
CAAGCCACAGT----ACTGATAGATAGAGGGGGTAGTAAA------AAGCGCACCGTGAG
TCAAGTGCCGTTAGTTTACGCT--------------------------------------
----
>12001
-------------ACGACCGGCACTTAGGCACGGGTCTAACCGTGAGAATCTGTTAGGGC
GAATCCCTTGT----------TCGCCTTGTATAACTCGAAC--------AGCAACCTCGA
GTCCGAC-------GGGTA----AGTACTAACAGGGCGAGATCGATT----TCGATATTG
TTCCAGCAACGA--------------CTA-CCAGGCATTTGTGAGCGAGGCCTGCCAATA
GGA----------------ATAAGTCAAGAGGTGTAAGCTCGTTTTCGGCCCC-------
-----TA-CGCGCCCGACACATATG-CCGTGCCC-------TAACCCT--TGG-------
---TCGGTGTGCTGAATT---GTAGGCCAGCGG---------------TGAACCAAC-GC
CAAGGCGTT-GTTACGTAACGGTGTCAGCATAAGCCATTGGTTCC--TATGCAAACGCTC
ATCATTTTATCATA-----ACAAAGGCCTTCTTTACACATTGAACAGCTCA-GTTGATTA
GTCCTAACACGTTGGCTTTTACCAATTATAACGCTTCCC--------------------G
CTATGGATCTT--------GTAAGCACGCCCGATAGGTGTA----------------GAT
CCCGCTATGACCCGCCACTGTGGAAGCCTGCAGTTGACCCAGCACCCA----------TT
TTTATGCCGCA----AGCGTCGCGTCAAAGCGGAATCTCT------ACGAGTAAGGTTTC
ACTACTGCCGGAGGAAAACTAG--------------------------------------
----
>53401
------------TTGTTTCGATCTCCGAAAGTGACCAACGCAGATGAATCGTACTCGTGG
GGCTTTAGAAG----------TACGTATGCTCCGGTATGAG--------TCGCGGTCGGA
CTGTACC-------CGGCC----AGCAACCTTGCGCTTTCTGCGGTC----TAAGTCCCA
TGCAAGAAGG----------------CAA-TCGGGAGAGTGGTGCTACCCGATAACGTTA
TTC----------------TAAATTTGCGGACCTTCTACGGGAGCTGACTTAA-------
-----CT-CAAATATGGGTAACCGG-CAATATGA-------TGAGGTC--TTG-------
---TGACGAAACTCGAGG---CCCCCTGCAGAT---------------GTACGTGTA-TA
CAGACGTTT-TACCTACGCAGGTTCATGTATTCGAAAATGAAGCG--GAGTTAAAGTGTA
AACAATTGTTCGGA----CGTAAGGCCTAATTAGCGGCGTCTACATTGGCT-TCCGACGC
GTTACAATCCAGGGACGGCGTACTGGCAGGTAATGCAAG--------------------C
GAGGAAAGCTT--------CAAGAATGTCGGCGCATGGAGA----------------ATA
TAAAATGCGGTATATTCATCGCGCAGGCTTCTTAATTCAGTACTATAT----------GT
CACACCTCATT----CACTATCTGTCGAGGGAGAGGGCTG------GAGAGAACCAGCCG
CTTGGCAAGAGGCGCAGTAGAA--------------------------------------
----
>18001
---------------ATCCGTGAATCGCCACATAGGCAAACCTGGTCCAAACCCCCCCCG
GATCATTTATC----------GCCTACTAAAACCCGGTCAC--------TTGGAGGTT--
TCGAGTC-------CGCCT----GATAAAACAACAGTCATACCCCTA----GATGCTGCG
GTTCTTCCCGGA--------------CAC-GAGGGTAGTTTGAATCAGTGTCCTAATTTA
AAC----------------CATTTAAGGGCTTGGTTACCATTCGACCCCTTAT-------
-----TC-TCAGACCGACACTGGAG-CAGACGCA-------TCTGGCA--GTT-------
---TGTCCAGCAGAAGGC---GGACTGTTACGA---------------CCGAGTCCT-GG
CGTAATTTG-TCTCACACACTGGCTTCGAAGTCGTGTTAGGTTCG--AGTATACACTGTG
TGATTATGGTAAGC----CTGTGTCCTAATATTTAAGCTCCTTGCGTTGCA-CTCGAGGC
GCAACTAGATATGGAAATCATTATTTAAAAGTATACGGG--------------------C
GTCAGAGATTC--------GAGTCAGGGAGAGTAGGACTCT----------------AGT
GACATGATGAGACGCACGCATGATACCACCCAGCGACATAAACTATGT----------GA
CCCCCGAGGCA----CGCTGTCCCGGTACGGAGCAGCAAT------CCTCTGTGCCCGTT
ACATATTGTGGCTCTCACGTTTAAC-----------------------------------
----
>8401
---------------------ATCACCCGGGAATGATGACTATCATCCAGAGGATAATAA
CATTCGCTTGA----------TCCAATTGTGTGCCATTAAC--------GTAAAGTCGCA
GCT--------------CA----TCCGTCTGCCGGTTATTCTGGAAA---ATCCGGGGTT
ATCGACCGGAAA--------------CCA-TTTGGACGTGATGGTAGTTTGACGTTAAGT
TCC----------------TTAGTAACGTCAGAGTCTTGCTATTCCCCGTCTA-------
-----TC-GACCTTTCGCTCTTCTG-CAAAGGCT-------ACCGGGG--CTG-------
---CACACTACGTCTTGA---GCGGCATCTCGCCGCCAGAGTGAGTTAATCCACGTT-AT
GCACGCTCT-CTATAATAAGGGTTTTTTCACTATTCTATGAAGCA--TTCCCCGGCACTC
TATGTTGTCTTGGT----CTTCATCCAAATGTGGTACCAGAGGAAAAGATA-GTTGATTG
GTCTCAATCGTCTCAACGCATTGGCGTCTTCTCTGTCGG--------------------C
AACTTAAGTAT--------CGATCATCGAAGCTAGCATCGG----------------TCC
TATGCTAGAATATGCTGGTGGGCGTCATTGGCACGTAGCCGGCTAAGG----------CG
GCGTCGACAGC----CCAGCGACGCCAAGCGGGCAGCTTT------GTATGCTCCGACCC
ACACCTCCTGGAGCGGTTGC----------------------------------------
----
>10801
-------------TCGCCCGCGAGTCAACGACTAATCTACACTCTTTCCATCACAAGCGC
GGGTCATTGGG----------CATCTCTATGTATCGGTACC--------GAGCATTGGTA
ACCGTAG-------CGACA----TCTAGCAACTGATCCATTTATCAA----CCAACTCCC
TTATCACGCAAA-------------GCTT-CATGGGCGTACTGCTCGGGTGACTTTTGAA
CCA----------------GTAGT-ACCTCGAAGCAGTTTCGCGCCCCGCATT-------
-----TT-CTTGTCGGCCACTAAGG-CAAATCCT-------ACAAGGC--GAA-------
---GCAGATACGTTGGGA---AGAAGGCGTCGC---------------AACTGCTTT-AG
GCCTGTTTT-TTGGCAACCAGAAACAATCACGTCCCTATCCCGCA--ACAACCATCGGCA
TGATTTTGATAGGA----CCTCATGCCGGTTTGGACGCTTTTCAGATGGCA-TTCAGAGA
GCCAGAAGCAAGCAGAGTCGCTCAGGTTAAATGTCGTAG--------------------C
CGGCCCAGACG--------TAAATGGCATGATTTAGGCGGA----------------AGG
TTAAGGATGGTACGCAGTTTGGCACGAACCGTGCGCAGATGGCCATTA----------TG
TGCAGTTCCGC----TCTGTGCAGTAGAGGAGGACCAATT------TGATGCATGCTAGG
ATACGTCTGTTAGCATTCAAT---------------------------------------
----
>26401
----------------TCCCGCTTTCAGCCCCTGATAGGGTGATGGCTTCCAACCAGGAA
AGCGCACTCAT----------GCGATTATAATACCAGATAG--------ATCCCAGCCGG
AATATAG-------CGCGG----TTAGGCCAGTGCTCCG--GGTTCA---GCCGTCTGCT
GATCACCGAAGA--------------GGC-TACGGTTGATCAAGTCATCATCAAATTGTT
ATT----------------ACTCTTCTGCGCAAGGGAGGGTACAAACTGTTAG-------
-----TG-GGTGAGCGATTATTACG-AAAATCTG-------TAAGGTT--GGT-------
---ACCTCAGGTATAAGG---GGTAGTGGTCGT---------------CCTCCGGGT-TA
CAAGTCTTT-TTTTAGGGCAGCCGTCAGAAATCGCCGGTTCTTCA--TCAGGAGTATCTC
TCTGGTTAATAGAA----CCCTATAATGATGCCGAAGTATCCACCAGGTGT-CCAGAGTG
GCCACGACATTCAGAGATCCTTAGATCATCACCCGCCAT--------------------C
CTTTTAATGTC--------CAAATAACTTTAGGTTGACATG----------------GAG
GACATTCACAACAGCTGTGCGCCGTAAATCCAGCCTTAGAGCCTCGGT----------AG
TGTATAACATC----GCGGTTGCTAGCCTGCTCGCGGTGT-------AATAGAACCCGGA
GTGACCAACAGGGCACACACTATCAC----------------------------------
----
>15601
---------------------------TCACTTTAATGAGGCACTCTCTCCCACATGGGA
CGTGCGGACTG----------TACTTCGATCTGATAGCAGC--------AAGACCTAAAT
GCACTTC-------CGCCGGAT-CGCGAGGAAAAGGGTGCCATGCAC----AGTTAATAC
GCATCCCGACGC--------------CGG-CTGCTAGCAGTAGGGGATCTTACCGTGCGA
TTG----------------ATCCTAAGCAATGCTTACGGTTCGTACTGGGAAC-------
-----GT-CCTGTCTTTCAGGATGC-ACGGTTATGGCGGAGATACTTG-GGGA-------
---TCCGGCTCTGGGAAG---GTGAGGCGGCAA---------------CTGAGTCTC-CT
CGCCGTTGT-CATAATAGTTGTTGCGACGAATAGTCCCGTAGCCG--ACTTTAGTCTGGA
GTCTGTGGGTCGGA----CGTGATCCATACATGAACGCATATGTCAGTCGA-CGCGAACC
CACCCATTAAACATTCCTCCTATGCCTCTCACAAAAGTT--------------------C
CTAGGGCTCAC--------CACCTAATGTTTGTTAGAAGGA----------------CAA
TTCTCTAGCAACCACCCGTGGCCAAGCCCTCCCACCCTGCCGCAAAAC----------TC
GCCGGCCCAAC----TCTGCTTCGAAGATGGGGATGTTCT------TACTGGACCCTCCT
AAGTCAAATTGAGTCATATCTAAA------------------------------------
----
>46201
------------AATGCCTGTTGGCGTAGAGGTTGATCGCGCTTCATCCCTCCCTCGGGC
AGCGTTTACGG----------GAACCCGATCTTCAGAGAAT--------TTGCTCAGTCA
GGATGCG-------CGCCA----TACGTATACTGCTAGTCCCTCCAA----CTGTCTTAC
GGGGAACGTCCA--------------CAG-TCATGGGCATCCTGATATCTCAGAGCATAA
TTA----------------GGTCCTAGAGGTTATCAACGGGTCGGTTATTTAG-------
-----GT-GTTGATGGGTACTGGAG-CAAATGAC-------TTCTTTG--GGT-------
---TCCGTATTTTCAAGA---GGCCCGTCGCGA---------------ATGTGTCGT-AG
CCGCTATTC-TTTTCTAGGTCAAATGCGCACTACTCTGGGGGAAG--GTGGGAATTTCTA
TCTGCTTAAAAGGA----CAGTCAGATTATATAGTCCCGGCGGTGCATCCA-GGCGTCTT
GTATATGGGTATGGAATAACTCACGCGAGAAATAACAAA--------------------A
CGAATGCTATT--------CGAACCACGACGGGAAGCGGAA----------------GAC
TACTGTCGCCAAAACATCAGGGTTGGCTTGCCGCGTCTTACAAAAATG----------GG
GCGACCGTCTA----CCGTCTCCGCCAAGAGGGTGTGTTC------CCCTCTAATGTGTG
AAGGCGAATGGCGAACACGG----------------------------------------
----
>24601
-----------------ACTGAAGTCTGACTCTGAGTGTAAAGTCAACCTATTGAAGTCC
GGCGAGCGAGG----------GGTCCGTTCTTCTAAAAATC--------AGACGACGCCA
ACAACAG-------CGCCG----TCTAGTAACTGGCGCATTTAACTA----GATGATACA
GGTCGGCGCAAA--------------CCG-CTCCGAACATTTAGTGACGTGCATACGGCA
GGC----------------ACGACCGTCGGCTCAGGAAGGGACTGCCAATTCT-------
-----TA-TCAGCTGG----TGCGG-ATCCTACT-------TGCGTGC--AAT-------
---CGCCGCTCCATACTG---AACGGCCTCTCC---------------GGTCGCCCT-GA
ATAGTATCG-TTTTTCTTATTCCCCCTGGAATTTGTAGGCCGTTG--GGCACTGCGGTCG
TATAAGCGTATCCT----CGTCCTCCACAATCAGCTGTATGTATCCTCCAC-GCCCTATG
TCTCATTACAACAAACTGCCTAAATTTGATGGTATAGAG--------------------A
AACGGTGTGTC--------GTTCCAACGAACGTCGGTTGGA----------------CGG
ACAGTTGTCTCACATATTCTTGCTCGCGCTCCAATTGGCGGATAACCTTTCC------GA
GTGACTCCGAT----ACTGCTCCATCAGGGGCGATGCCTT------CCGTGAATTATGCC
GTTTCTAATCGAGTACGTCCATCGC-----------------------------------
----
>36001
-----------------CACGGGACGAACCAGGGGATCCAACATAGGAGCACCGGCAGGT
TGCATTATGGG----------GGCCTCTAGTGGCAGTTAAC--------AGGCTCAGCCA
GTAGTAA-------CGCCG----CCTAATAACATCCAATTTCTCCAG----CCGTCTGGA
CCTCAGGATATC--------------TAA-CAATGTAGCCAAAAGGATGTAGTAGCTGTC
GTG----------------TTGACTCTTATGCAAGTATGTTATGCTGGATGGT-------
-----GT-ATAGATGAAGACTTGCG-CGGCGACC-------TGCTGCA--GGC-------
---GACGACTATACAAGT---GGGGGCTTTTTC---------------CAAAGTCAT-TG
ATTCGTCGG-TGTTTATTCAAGTATACGCGAGACGCAAGCGGCTG--TTCCTATCCTCTG
AACGGTTCATACAG----TTGTATTGTGGGGGAATTGCGGGGGTCAGCAGT-TCCGTCAG
GTTCTCTTGCACGGAAATCCCTAAGCTTATATAGGCAGT--------------------T
TATAGAGGGTC--------GGTCTGGCTCTTGCCGGTGCGA----------------GTC
TCCAT----CCACATAGGTCGGGTGGGGCGCTGGGAGTGTATGAGACTATCA------AC
AACACAGCAAG----CCGGTAGCTAGTTTACATAACTTGA------ACGCGCCCCTGCCG
GAACCACCTGGGGGACGCCGGAGGC-----------------------------------
----
>25801
------------------GCGGGCTAGAGCTATTAATCAATAGTACGATCTCAGGAGCGC
GAACCGTGCTT----------AGCACCTAGATATCCAGGCC--------ATCTGCCGTCA
GCTGGTA-------CTCGG----TCTCGCGAATGGTAGATTTTCGCA----TTCCCTAAT
GTGTACGGCCAG--------------TAA-GCTTAGTCGAGGTGGTAGACGTCGACGTCA
CGC----------------GAAACTAGATGCTCGGAAGCTGCGGATATGATCT-------
-----GC-TGAGATAGGAGACTAGCGCCAATCTC-------CAGCATA--GGT-------
---GTCAAAGTTTAAACA---GTGGCCATGCAG---------------GTTTCTACA-TA
ACCGCCTTT-ATTACGCATGTAAATCATTATCTCGCCTGGCTGAC--CAGGCCCTGTCTT
CTTGTTTGGTCCGC----CTTTCTCCTCATACGTTGACGTCGAAATATAGG-CATGTTTG
GGAGCCAACTGTAAACTAGCCTATATCATTCTATAAGAT--------------------C
CTTCTCATGTC--------GAAGATATCGAATATGGCTAGA----------------TAC
TATTC----GCGACTTAGCGAGACGGTATACCTGACCGGAAGAAAATTCTCA------TG
CAGTCAACGGT----CCGATCCGCGGCCAGGCTACACGTT------CAAAACGACACATA
GTGCGCTATGTAGGACTCCATCTGC-----------------------------------
----
>30601
------------------TAGGATTACCGTTCACCTGCTGACTCAGGACGCCTGCCGTGG
GGGTCCCTGTG----------AGTGGATAAACTCTGTCGAC--------ACCCGTAATCT
ACACCGG-------GTCCG----CAAGTAAAATTGTGTCTTTACCCA----CGGTCAGGG
CGACAGCACCAAAGACCCGAAAGAGTAAA-ATTCGGGCTCGCCGTATTGAATAGACGTCA
GAC----------------GTGATAGGAAGCGAAGTAATTCCGTGTCATACCC-------
-----CG-CCGGAGGGGAACCGCGC-CCATGCCA-------CAGCTGG--GAG-------
---GCTCTAGACTAGACT---CAGCCTTTGCAT---------------CCTGT-------
GTAGTCTCC-ACGGTATAATCGTATCTCGCGCTCCGGCGTATTAC--GCATGTGTACTGT
ATGGGGCAGTCATG----TTCATCTGTTCGTGTTTGTAAGTTAGCTGCACA-CGGGAAAG
CGGACCCACCGTCGACGATCCTGCAATACATCGTGAGTG--------------------A
TCGACGCTTTA--------TATAGGTCTGACAGACACCCGA-------------------
-AGATCAATTCCTTCGTGCAGAACCCTGTACATCCGCCTCCACAT-------------AC
GCCGAAACTGT----AAGTCCCCTCAGATTCTCACAGCTGA-----AGCTTGCGGTGCAA
TTGCGACCGGTGCTATAGTATGGA------------------------------------
----
>25201
-----------------TCCGTATTTTTGCACTCAGAGAAACCCATGCTCCTGGACTCGC
GGGTATTTCGT----------AGACATTATATCGGAGAGCA--------CATCGGTGCGC
GCCTGCT-------CTACG----TCTTTTTGCTTGTGCATCTTTCAA----CCACGTAAA
ATAGCCTACAAAC-------------GAC-CCTGCCAGAGACTGTTGTCGCTCACTGATG
TCC----------------CTCATCGGGCGCAGTCCCTGGATCGACCGTTCGGA------
--------AGAGAGCGAGTGCATCC-AGAAGCCC-------TAACCCG--CGA-------
---GATGTATGTTGAAAA---GGCAGCGGCATG---------------GACATTGTC-TT
CTAAATTCT-GTTGGACTGGGGTGTAAGTCTTGCAATCAGGGGTG--TTTGCACTATTAG
TTGGATTCGGAAG-----CCTTGGTGACGTCTCTGTCTTTACGTTAGCCAA-AATGGCTT
TACACAATTCGAATACGGCTTTAACTAATCACATTACCA--------------------A
CCAGGATTCCG--------AGCCTTCCCTCGTTTGGCCAAG----------------GCT
GACGATCACGTCGTTTTACTTGATAGCGCGTCTTGCAGCAGGCTCTCT----------GC
GCTACTGCCGG----CATGGTCCTTTGAGGGAATTACGTT------GTGCGGTCGGTGGA
GTGGTGAATGCTGAATTGTACTCCTC----------------------------------
----
>48601
-------------TCGCAGCGAGGGTATGAAGTTAACTGGGGGTATAGTTCCGGCCGAGC
GCCGCGAAACT----------TGCAATTAAATACCCGAGTC--------AAGGGCCGGAT
ATTTGTC-------ACGTG----TGTAGTGCCTTGGGCATGCTCAAA----TAGCCGTCC
GTACGTCGCCAA------------------TTCACCGTGTGACTAAGTGGTGAGTGATGG
GGA----------------CATATCGGAATTTAGCCCGCAATCATCCAGCAGT-------
--TGATC-GACAAAGGCGACATGAG-CACTTTCC-------TAAGAAT--GTC-------
---AGCCCCAGTAGAGCG---CAGAGACCACGG---------------CCGAGCTTG-GG
ATTAGGATA-TCGCTTCCCCCAGGCTTTAATTATGAAACGGAGTG--TAACTGTCACCTG
ATCTTAGAATGGAT----GGTGCTTTTCTTCTTTCATCTTAGGTCAGTCGA-ATGGAGTT
GCCCGTTTCGAAGGATGCTTCCTGTCTCTACTAAATTGACC-------------------
-------------------CAATAATATTCAATGTACTCAA----------------ATT
GAATACAGAGCAAAGTTGAAAATAAATGTGGGAAACATCAAAGCTCTA----------CT
ACCAGGGAAGG----TTATGCCTACTGCCCGCTGCTCATG------TGGTCGCTTACGCG
AGTGCGACCGTGAAACTCTTGTCTATTACGT-----------------------------
----
>22201
---------------------GAATTGAAGCAACAATGCAATTGGGGGCATAACGATCAG
CACATATTTTG----------GAAGTATAAAAAACCGAGAT------GAGGACGGGGCAA
CTATAGG-------GCCAT----ACAGTCAAGGGGTGCAGCTTACCC----CCAAATCTT
GTAGACGTTTGC--------------CGT-CTCGTAACACTCGTTCGTGTACGGCGAGTC
GGC----------------GATAATGTATGGAGGCTGCTCGACAGTCTGTTAC-------
-----TC-GAAGACGTCTGATTCTA-TTGAGACC-------TGGTGAG--CTA-------
---ATCGCTTCTAGCGGC---CAGCAGCGCGCA---------------TCTCGCACA-AC
CTACAATAT-CGTTTCTTAGAGATCGAGGGTCCTTCGAAGCTTGG--TATTCCGAATCCC
TTTGTCCTCTCAGA----ATTCTTACTGGGCTGGAAAAGTAGGTTCGCGCT-ACTCACTG
TTCGGAATTGACGAATATACGTTGCGTATAGGACAGGAT--------------------C
CAATTGAGGGG--------CGACTGATTTCGGTAGACTCGC----------------TGT
CAAGGTAACACAGACATCAATTGGAGCAGTCAGCTGTCAACTGTGGCC----------TG
GCTTCGCTGCACCGGATCACCCGAGGAATAAGAAGCTCAA------GTTACGAATAGTGA
ACGGCTGGACTCGCTGACCATGA-------------------------------------
----
>37201
-------------------CGGGGCAGCTCTATCCCGCCACCATAAGGACTACTGGCCCG
TGCGCCCTAGG----------TCTACTTTAGTAACCCACAA-------CTCGCCGAAGCC
TCAGCTG-------CTCTC----TCTTGGACCCTGGGCGGTCGCCTG----GCTTCTTCA
GTACAACTAGGA--------------CAA-CCGAGGCCATCCGCTTATGTAAGCATGTTA
ACT----------------TGTACCCCAGGCGACTCCCTATACCATCTTTATA-------
-----TA-GGCACTATAGACTCAGT-TAGCAACA-------CATTCGC--AAA-------
---ACCCCCTCTAGGAGT---GAACCGACTCGA---------------CTGTAGCTA-GG
AGGCTGTTT-TATGTTTACTTGAGGCATGGTTGTGCTTTGTCATG--GTTCTAAGCCTCG
TTACTGTATATAAA----GCACCTCCTCATATGTAATCAGCAACCAGCACG-CACCATTG
GTGTCTTTCAACTGATCGACAGTGACAGTCAATTCCAAT--------------------C
CTATAGAAATC--------TCACGTTCGCGGGTTGGCCATA----------------GAA
TAGACATTCGTACATACGCTCTCAGGCACACGGGGTCAGGCGCTCGCT----------GA
GACAATGCAGGCTGTCCCCGTCGCATCTTGTCCGCGCTCC------TCACGTACAGATCC
GTAATAAACCGTACTGATTACG--------------------------------------
----
>3001
--------------CTCCCTGGGATGCAGGACTACACATTGTATCTCCGTTCCGATGGCC
TTAACCTAGTT----------GATCCTTATACCGAGCTATC--------ACCCGAGGAGC
TAGAATG-------CACTA----ATGGAAACAAATGGCAGGAACAAT----CCTGCTTC-
-TTAAATGCCCC--------------TGG-TAATGCGAATGGTATTGTGTGGGCTCGTAA
TTATT--------------GGTAGCTGCGCATATTCAGAGTAAGGGGGTCCTA-------
-----CC-GCTTATTCATGCTTGCA-AATAACGC-------ATTTGCC--AGG-------
---GCTAGTGCATTTATT---GGATGGAACAGA---------------GGCAGAATC-AG
CTGCGACCG-TTTCATTCCCGCTGACATAACTACGCTGACGAGGA--TCTCTATTCTGAG
TTTGCAACATTCGG----TCAACACCTCATGTGTCCGCAGGGAAAGGGGTA-CTCGCATG
GTAACAACCCCATCATCTTCCTGCGCTATCGGCTGGCGGCTTGATGATA-----TACCGT
TTTCCGATGTTG-------ATGAACATATAGGATTTTCA------------------CCG
GACCTTGAGAAGTTACGATTATACCATGTGGCGTGGCAGACGCATTTT----------CT
TGCCGCTAGAG----GCGGTATCTAGTTT------GGTAC------ATGGCGAAGGGTAC
CCGAATTGCGCAAC----------------------------------------------
----
>28201
-----------------TACCGTATGTAGACCGCATCAATACGTCCACTAACCATCGCGC
TAGTGATGTGG----------CGCGCATGACCACGTATGAC--------TCGCGCACCTA
CCGAATC-------CGTCG----GCTGGGATCCTGCGCTGGAATAAA----CCCACTACA
GTTGATAGCCCC--------------TAC-TCACGGGGCTTACTTTATTAAATGCCTGCA
GAC----------------CTTGCCAGCGTCAGTGGACATCAAGAGTAGGTCG-------
-----CC-TAAGCTGGGAACATGCC-CGGACCCT-------AAATGCG--CAT-------
---CCCGCGGCTTGAGGG---TGTTTGCGCGGG---------------CACGGTGAT-GG
CCATGCTAA-CTTATTTCACTGTTTCATTGATAGACCTGGATGCT--GATCTATCTTCGA
CTTG-TCCGTTAGA----GGACGTTCCAACTGTCAGGCCTGCGGTCGTAAT-TCCATATA
CCTTCCGATATCGTTGCCTAGGGTGATGATCAACACCAT--------------------G
CCGAAGGATCA--------CCGACCAAGCTTATTTTTACAT----------------AGA
CCCCTGAGCAGCCGGCGGTCGATAAAACCAGAATGGAAGGATGATTAC----------AA
TTCCGTCCGCC----GCGATCTCCGGGTTACAGAAAGCTT------ACGGTGGATTGTGT
CCATGTGGCTTGAATGTTACGATGGC----------------------------------
----
>34801
-----------------TGCGGGAGGGTGCAATTAAGTGGTGTCGCGGCTTGCTAATTTT
CGTCCCACAGC----------CTTTCGGATAAATCTTCGCA--------TTGCGCAGCAA
AAAGGTG-------CAAGT----CCATGGTACTGAGGCTTACCAATA----CATTTTGCA
TAAGGGCCTTAC--------------TCT-AAGTCGAAGCTGTGTGTGTTACTCACGTAG
GCC----------------CGTACAAGGCTTTGGTAAGGGGTCGCCCGTGTAC-------
-----TA-CGATATGTGGATTGCCG-TGAAGACG-------TAGGGCG--GGA-------
---GGCTAATCGTCAATG---AGTCCGCTGGGA---------------TTCGGTCTC-GC
GTCATATTT-CTGCCTAGAGTATGCCCATAGTATACAGTGGTCCG--CTTAGAGTCTCGA
ACGATTTTACTAGA----GGAAGGCTCAGGCCGCATTTGATCGGTCTCTCT-TACCACAG
AGAACTGTAAACGTGACTAATAACCTGCTCACAGATCAG--------------------C
GCAATTAGATA------------CCACTAACGGAGATAGGT----------------AAC
TGTATTCGCCAAATTACCCCCGGAGCATACCCAGCCGTTCAGCGATCT----------AG
CAAGGTCGCCC----GCACTCTGCTGGGTGGCCGCGGTCT------TATGCATGGAAGGG
ACGTATAGCCAATCTAGGGCTCCGAAGCG-------------------------------
----
>23401
----------------TGGAGTGACGGCTTTGAACATATGACGGATCATCGCGGCAAAAG
AGCGCGGCTGT----------GCGTTGGCCTAGAAAAATGC--------TGACGCCACAA
GGTGGGC-------AGCCT----GTT---TGCCAGGACAGCTTTGAA----CCAGACCTA
GAAGACGCCCCA--------------ACC-GCTGAGGGATGATATTGATCACTCCTGTTA
GGC----------------CATCATCGAAGGAATTCACGGGACGCACTGTCTG-------
-----GC-GGAGAAAGCTTTCTGTG-AAAAAGCC-------TATCGGT--CGG-------
---GTCGAATGGACCAAA---GCGTGGCAACGC---------------GTGAGCTTT-AG
AAGCCCTGT-TCAGGTGCTAGGTGGACTATTGACGCTAAAGCGGG--GTTTTTTACACTG
TGTATTTTATACCA----CGTTTTCCCCGATTAAACTATTATGGCAAGCCG-CTCGACTT
AGGGGACAAGTGCGAACACAGCACATTAGACTTTAGGCG--------------------C
CTTGAGATATT--------GTCATCATGTACGTTGGACACT----------------AAT
TGGCCTCCTCTATGAGGCGAGATCGAGAAAACAGTGTCTAGACCCTGC----------GA
CGGCAACCGAG----CACTTCCCTGGGCACTCTAACGCCC------TCGCTACACCGGCC
GATGAGGTTATAAGAGCTTCCATCGCA---------------------------------
----
>57001
------------TGGACCTACAATAGAATTCGTAGACTAGAAGAGACCTGGAGGTTAAGT
GGTCCCCGGAA----------GCCGAGATTTATAAAACACG--------GGTCCCTTCGA
CGAGTAC-------ACCAC----GTTGAGAATCGGGGGTTCCCAGTT----CTTCATCCA
TATATAGCAAAT--------------TAC-CCTGTACGTTCAAGCCCATACCTCCGTCTG
TTT----------------AGACCTGGACTAAGTATCTGCTATATCTTTCCTC-------
--------CACCGTTGCCGCTTTCA-AAGGACCG-------CTGGACC--AAA-------
--TTCCCCGGATAGATGG---CGAACGGGAATA---------------TGGAGGGTC-TG
CGCACTTGA-TTACTATTACGGAGACGACAGTACACTTAGGCGAG--TTTGCTGGAATTC
TTACTTCAAACCGA----AATAGCTTTTTATTTACTGCATCGGTCAAAAGT-CTCGCCTA
TCCCCAACAATCGGAACGTCCTTGCTCTTCAGGTAGGAA---------------------
---------------------CCGGGTGAAAGTGGACAGCC----------------CTT
CATTGTTCCACATGGTCCGAGAACGTGGCACACCCGGTGGCGCCCAGCGT----------
---------------ACTGGAGGACCGGTTCCGGCCCACC------CCTGTGCCAACGGA
CGTGAGGCCTTAAGAGCTACCTGCGATCGCTACTAGCCGAGCGCCA--------------
----
>52201
------------------ACTGAGCACCACTAAAGCTCCGATTCGACCACCGGCTTGTTT
AAGGGCAGAAC----------GTTTTCGAACTTGCAACCCT------CCCGCTTCTGAAG
GTATCTGG------TACCCG---ACACATACTAGGAACCCATTACGA---GCACTCTTGG
TATGCGCTCTAA--------------TGA-GCTGTGACACTACTTAACTCGCCCACTTAG
GTT----------------TTCTGTACGGCGGGGGAACGATACAGCCCGAGTT-------
-----AA-TCAGCTTGAGAAATCCG-CAGTCTAT-------GAATTGA--GTA-------
---GCCGTAATTTGATGA---GAACGGGTTAAA---------------CACTTCCTT-AA
TGCGCCGTA-TGACCCAATGAGAAGATGCCTGAAGCTAGCGTTCG--TTTCTTGTAAATG
TCTTTAGGTTATGA----AAACGTCTTGATTTTCACGGATCGGTCTGTTGT-CTCTTAAT
CTGATCCGGGGCGGAGGTAATCAGTTTAGCATTTACCAA--------------------C
GTAATGTAATT--------CCTCCGGGGAAGTTCATGTGGA----------------CAC
AATAGAGGGTTATCGCCATTAGCTAGGGAATAGCGCTCGAGACTATGG----------AG
CGACCCCTAGT----AGTTCTCAGTTAAAGGGCTAACTGT------CAGCGGATCGGGAG
ACTTGTACATGAAGGGTCATG---------------------------------------
----
>9601
----------------------CTAACCACGAGCAGACGCCTGTAACCCATCGTCGAGTA
TCGAAAGAGCG----------AATAACTCGGTATCCCAGACTGT---CGTGTGCAGACTA
AATAGCT-------TATTG----ACCGCCTGGTAATTTGAGAGACTT----TCCTCGACT
ATATCAACACTG--------------GTG-GCGCGGTCGCTCATTAACGTAGGCGTTCTC
CTGTAT------------CATCACAATGGCTCTGCACCGGGACGATTATTAAT-------
-----CC-TAAGAGCACTCCTAACG-CGGCGTGC-------TAAATGA--GGA-------
---GCCGTATCTTCCATG---CTGGTGCGTGGA---------------GGTCAATAC-AA
ACGGCTCAT-GTAAATTCCCTGCGTACGTTACTCTGTGGGGTTCT--GGACGCTACTAAT
CTTGTCCGGTGCGC----CAAATTGTATAACCGCTCCAGACGGTGTAAGCA-AACAACTG
AGCATATGGAACGGGGCAAACTAGGTTCTGATTCACAAG---------------------
-------------------CTAGGGGGCTGTCGACTATAGG----------------CGG
TTGATTAGCCCGCGCTGGAGGTGGCAAGCCCCGGCGGGTTAATAGCAACCGGACCAATAA
GGCTCCACCCA----CCCGTAATATGCGGACGTGAATACG------TAAAACGGCCTAGA
AAATAGCAACCGGAGGAGTCCGT-------------------------------------
----
>11401
---------------------GCGCGCCCAGATCAAACCTATGTGGGTTATCTGGTTAAC
CGTGCAACGAA----------TAATGGTGTGTTTTAAAAAACGGAAACCAGTCACATCAG
TCAGATC-------GGCCT----CGAATCCTACTGTCCATTTAGCCC----CCAATTACT
CCACTACTCCGA--------------AGT-CATCAGTTGTTACTTCAAGAGGTGATAAAG
CTT----------------CCACTTAGCACGCCATAACGCTGATCGCTCTTAT-------
-----CC-TGGGTTGATGATTCTGA-TCGTACGC-------CACTGCC--GGA-------
---GTCCCGACTTTCGAG---GAGGAGTGTGTA---------------TGCACTAAT-AG
GCCCGGTTC-TACCATTTAACGTGAAAGGATTATACTCGGTTGCG--CTTGAATTCTCTG
ATTGTATCTTTCGG----CGTCAACATGTTAGATATGCATCGTGGAACTCC-CTGGAGAA
GCTATTGTACAAACGCCTTTTGAGAATGACATTGAGGAG--------------------T
GGATGGAGAAT--------CGAATGACGAAACTTGTGAAGC----------------TAT
CAAACTACCCGACCCTCGCTTACGTATGAGCTGCGTGCAGAACTGGGC----------GA
GCCTCTCCTGC----AATACTCTGTGTATTACTCGGTCGG------CAAATGAGCTTGCG
ACTCCTAAGGGGCCTGTCTGA---------------------------------------
----
>55201
-CAGCTCAGACTGATGGAATCGCAAATGACATATAATGCCGCAGTGCTAGTCCCCCAAAG
TACTCCATTGA----------GGAGGTAGCGTGTCGCGAACCAG-----AGCGAGGTCTG
GTGGCCT-------CGCCC----GACTCCCACAAGCTGAAGTTGTAC----GCCGCTGTG
TATTCGATTTCA--------------GTT-ATAGGGTCATGCCCTAAAAGCCTAGCGGAT
CGT----------------AAATGGACTGACGAACGGCCTCCGTGCCACCCCT-------
-----CC-GCCGCGCCCTCCGTGCG-GTGTATGA-------ACATTGC--GAG-------
---TACCCCTACGGCATG---GTGGTTGTAACA---------------TTTTGGAAA-TG
GCCATCTTT-AGTCAGTTGACTTGGGTGCGCCCCACTATTCCGTT--TGTATCTTAGTTA
ATCAAACTCTCAAG----CACTTCTAGGGCCGTTCTCTAGCTATGCCACTC-GGGACGGA
TTTTTGCAACGCATGCAATCCAAGC-TACATGAGTGTCG--------------------G
CTTGCATCGGCAG-----GCGCGGGACTCGTCGAGTAAGGG----------------TTT
GTGGGTAATTCAGCCACGTACAACTGAGGCGAGAAGACGACGCTG-------------CG
GCGTCGGAGGT----GCTGATGCATGAAGCGAAGGGTCAG------TCAATTAACTTGGG
ATTCTGA-----------------------------------------------------
----
>18601
-----------------TCCGTAACGAAATTGTGAGTCATTCGTTGGGTAGCATCCGTGA
AGCGATGCTGG----------TCCCGTATAAAACCGAACAC--------GTGCACTTGAG
GTAAATG-------CACTC----------GACATTGAAGTAACTCAT----CTGTCAGGA
GGTTAA--------------------TCA-TATTGGACTCGCCACGCGAAGGTTACATCT
GCC----------------AGTACAGTGAACAGTTATTGGTTCCAGTTTGGATTCCAACG
CTTCTTC-TGAATGAGATACCTAGA-CGGTGCGA-------TTATTCT--GCA-------
---GACGCACGGGAATGG---CTGCAACCGTAT---------------AACAGGTCG-CA
ATCGAAGAT-TTTCCGTTAGCGGTTGAGCATCGCACTGTGATTTA--CTACAATTCTGAG
GGACCACCTCACTC----CCACAACACCTCCTCCTTCCATCGCCTTTGCAT-CCTTGGTC
ATCACCGTCTTCGGCTTTAAATCGTTTGTGAGGCACACG--------------------G
GCACAGAGGGG--------CGTGGAGTTACCGTTTATCAGA----------------AAC
TAGAGTAGCATGCGCATCCATGGCAGCTAGCAAGACATCGATCCAGAT----------GG
GCTACCGCCGT----CCTGTTCGGTTCATGCGGCCACAGG------GAGCTCAGTGGCAT
CCATCTTATTACAGTTCTCGCACGG-----------------------------------
----
>28801
-----------------CCCCGAATATACTACTGAACCATCTGAGGGCCATCGGGCACTC
GGGTCATTGAA----------AGTTCTTAAAGTCCGACAAC--------CGGTGCAACAG
ACTCTAGCCCCGCCTAGTT----TCATACAGTTTTGCATTCCATCAT----ACTTACACA
CAATA---------------------TGT-CATCGGATTAGTAACGAAGAGTCCGACCTA
CTC----------------GATGTGCCTGGAAGATACTGTCGAAACCCGCTAC-------
-----AC-TGAGACGCATTCAGGAG-GACTCGCC-------TATCCAA--CGT-------
---AGGGCATATAGAAGT---CTAGCATCAAGT---------------AGGAGTCAT-AC
CATAGTGAT-ATGCACTATCGTGTACAGGAACACAAATCGGCGCG--TGTAGCCTC---G
ATATTTCTTCAGAA----CGCAATCACTACCGTTTGTATTCGTACGCGAAT-CTATTTAC
GGTTCCACCCTCCTCGGACTACCGTTGGTAGCATGAAAC--------------------G
AGCCATATGAT--------CAGGGAGTAACTGAGAGCGAAC----------------ACA
TAAAACTCTGTGGTATTATGGTTGTCGAACCATATTGTAATATAATGG----------AT
TTGGCCACCAG----GTCCATCCTCCGTAGCGTCCGACTG------TTGCTCAGTACTGA
ATCATCAATGCAGGGTGTCAATGGTCTC--------------------------------
----
>27001
-----------------GCCGGGAATCTACGCTATACGAAAAGTGGTCAATCCGTCCCGC
GAGTCCTCTGG----------CGTATGCCATCCATCAATAA--------GATTGCTGCGA
GATCGAG-------TGAAG----CGTGGAGGTTTGGGAACTCTCCAG----CATGCCCGA
GGTCAATCCCGT--------------CTC-AGAGTCATATGAATCGTTGCGGCCCGATTC
GAT----------------AACCTCAGAGTTTTCAAACGGTATAACCCGTTAA-------
-----CT-CTAGATCTAATAAAGAG-CTCACCCG-------TAACCCC--ACT-------
---CACTCTTCTGGTAGC---CAGCCCCGTCTA---------------AACAGCTGT-AA
CTCCATTAT-TCTCGGTGAATGTGCGTCCATTAAGCTCCGGTATG--TCTTTGCCCTTTT
TATCGATAAAACAC----CGTCGTCCTCCTTTCAAGCGTCCCGCAAGTGCG-GTTGTCCC
GACAGGAATAATCGAGACGCCATTCAGGTCGTACACAAG-----------T--------C
TTCCTCGCATT-----------TCCGCATGGATTTTCATCC----------------GAC
TAAACCCAATCATACGCGCGATGGCAAGCGAGCGGCGTGATTTCCTGT----------TC
GCGCCGCGCAA----CTTCCCATAGTTGGGTGCGGAAACC------TACCGGAAGATGTG
AGAAACCTCCTGGGTTCACCCTCTGGT---------------------------------
----
>39601
----------------ATCTGGGCGACTGCCGTTCGGCCAGAGTCCCCTTTAAGACACCC
GGCGCCTAAGC----------TTTCCTTGGTTAACGAGAAC--------AGGCGCCACCA
TCGGTCG-------CGGTG----TGCGGTTGATTAGGCAATTTCCAT----CATCCGGCA
CTAAACCCCGGA--------------AGC-ACTAGGAAGTCTAATTATGATCTAAAGCTA
GTC----------------AATCCTATAGACTACTTACGTAACGACTCGTTAT-------
-----CC-TGACGTAGGAACTAGCG-CATAGGCC-------TAATACG--GGC-------
---ACGTTAGCCTGAACT---GACCGTCCGCGG---------------AATACCGAA-AT
TCGATGCGT-CTGCCTACGTGTATAACTTATTCCCCCGGTGGGAC--TAGTCTTTAACGG
ATAGTTACTACGGA----CGATCTCCTCAATGGCCCTTAGCGAGGAGGGCT-CTCCCGAC
CTCCTCCTCTCCGTCCAGAGGGTGGGCTCCTTCGATCAA--------------------C
CTCTTCTTACT----------CTAGTATGTCGTCTTGGGTT----------------GTC
AAACATATATTATACGCTCGCTGTCAAGCTGAAAGCGGATCAAAGTCT----------CA
AGGGAAACACATCCCTCTACTTTCTATATAAAGACACGCG------TCTCGACGTATGAC
AGTCTCTGGACGGTAGAAACTG--------------------------------------
----
>45601
----------------TCCCGCGGGTGTGCCCCCTTAGCGGAACTTCTCTGGTCCTACGC
CGGCGTGGGCT----------GCACCCCGTTAGCCGGCACG------TAAGGTTCGCCAT
CCGGGTA-------TGCCA----TCAGGTTCGCTCCATGTCTTGGAG----TCGTCTCCA
ACACACGGTCTA--------------TCC-CGCATCCTTTTAACTTCTTCCCGAACGATA
GAC----------------AATCCTCCCTGCGAAGCATCGGCCCACTCATTGA-------
-----TT-TAAAGTCGAATCCTCTC-CTGAATAC-------CCACAAC--GCT-------
---TTCGGGACCCGACGC---GTGCGGCGCCGT---------------AGTCGAATT-AG
ATAATTATC-GTTCTATCAGGGACTAAAGCTCGCTATGGGTTGAT--TTGCTAATCTAAA
TGTGGTTGCAAGGG----CGACAACCCCATCCTCCCATCTCCGGCGCGTGT-CATAAAGC
GCACCGGCAGAGCCCACCCTTTGTAGGTTAACTCCGCTG----------------ACTAA
CAAGAAGCAACAT-----ACGATAATCGTGCAATATCACCT----------------CAC
TAACTTATTTTAGGTCACCCAAGCCGCGTGCCCTACTGGCCAGTGTAA---------CGT
CGGAGCCCAAG----TCTCCTGGTTGTAAAAAGGTGACGC--------------AACGAG
GAACTTCATCTGGACGTACCTG--------------------------------------
----
>6601
---------CCTTTTCGCCTAGTCAAAGTCCTGCCCAAACGTCGGAATTCCAGCAGACGC
G--TCAAATGG----------AGTCCCTACAGACCTATATA--------TAGTGGTACCA
GGAAGGG-------CGGCG----TATTCTGAGTTGGGCATCATAAGT----CCCTTCTTA
CGACGACACCGT--------------CAC-CGAGGGACAGTAACCTACGGGCTGAGCATC
CTC----------------ATGTCTTGCGGCGAGCATGGGGGGCACCCGCCTC-------
-----GC-TGCAATGCAGACCCCCA-CCATCAGC-------TAGTGAT--GCA-------
---GCCGTGCTCCGGAAC---GTACGGTGCGGG---------------CTCCGAGTA-AG
CCTCGGTA--TAGCATTTTATGTTTCCCCTTTACCCTAGGGGGCG--CTGACATCCTGGG
GAGCTGTGTCAGAT----CAAGGTCCTCCGCTGTGCTCAACGTCCATGTCT-CACTGCTA
TACATAATTTAGTCTAATCCCTTGGTTTTCGTATCACAG--------------------C
CTCGTGTTAATCT----CCTGACGTTTCGTTGCCAGTCAGG----------------CCA
ATACTCTATGATCGTAGGCTCGCTCGGACGGGCTCAACCTAAAGGTGC----------CC
TCCCATCCCCG----CTACTACGCTACTCAGTGGGTGCCT------CTCTAACCTGAGGT
CAGCCGAACCAAGGCG--------------------------------------------
----
>29401
-----------------TAGTCAAGAAGGCACAGAAACAGCTTGGAGCCTCGCTAGACTC
GGCCCCACTGA----------AGCTATTAAATCAAGACAGC--------AGATGTAGCCT
GAATGGG-------ACTCG----TCCAGCAAAGTGGGCGTAGTTTAG----CCGCTGACA
GTGCAGCTCCCA--------------TTC-CGAGGGCAGCTAAGCCTTGGAGTCACGACA
TTC----------------ATTGCTAAGGCTTGGTATCGTGATACGATATAAG-------
-----TC-AGGTGTTATGAGTTATC-CAGCGCCC-------TGATGCG--GCA-------
---GCGTCATCACGACGA---CGACGACAGTTG---------------GAACTGCCT-AG
AGGAGGGTA-TCCCATCTAAATTGGCATCCATTCTCACCCCAGAC--TTTGAAATGTCTA
TTTTCTTGCGAGGG----TTGATACTCGCTAGGGACGGAGTTGTAAGGACT-CTCTACTC
CTAGTATAATATCTTCCAAGGTAGTTTATTAATAACAGC----------------TCTA-
-------------------TAGGTATTTGGCGCCTGGGACC----------------GGA
ACGTAGAAGGGGGTGAAATGTGCTCCCGGCCACACGAGCTGGATGGGG----------AC
TCTAAGGCGAG----CCATCAGCCGATTCCTTGGCAGCGC------TCAGATCCTGCGCG
TCATGCACGTGATCCTCAATGATTCCCTCATCC---------------------------
----
>12601
----------------------ATGGTGAGTTTTTAGCCCCGATTGACCTCTTGGCGTAG
GCCTGCACTTG----------CGCTGTTGAGAACAGGGGTA---ATTCTAGCTTTATCAA
ACTCACGTT-----GAATG----GCTTTTCTCCTCCGCCCAATGCAA----CGATATACA
GCACGGAGCAAC--------------ATC-AACCCTACGTAAAGCTAATTGCCCAGTTCT
GTC----------------CAAAGATTTGAGCAATCACACGCGGAACCATTAG-------
-----TC-TCCGGGTCTCAATTGTA-TCGCTTCA-------ATACCCA--CGA-------
---GATTGATCTTGAAGG---GTTCTTAGCATA---------------CAGTCGCCA-GT
TTACACTCA-ACTCTTCCTCACTGGAGGGAAGAGTCACGGGCGTT--CTCCCAATAGCTG
TTGTCGTTATATGG----CTAGATACTTTTTCATACAGCGGGGTCGCGGAG-TTGTATTC
AACCTAAGGTAAGGGGTTGGACAAAATCTCGAATCTCAA---------G----------C
TAATGACTTGCGA-----TTCCCACCAGTCGCAACGC--------------------TAC
CACCCTTGCAAACCGAGATGCGACTTCGAGGGTGAGACCATAACAATT----------GG
CGCCACCTAGC----TAGAGGCCGTCGACGAACACGCAAG------TTAAGCACCGTCTC
AAAAAGGTAAGAGGAGACTGAGC-------------------------------------
----
>58801
-------------CCGGCCCGCAATGGAAGACTTAGTACCTCGTGTGCCCCGAGAACGGA
GCACCCTGTGG----------TGTGCTTGATTACACGGGAC--------CGGGGTGCCAA
GCTGTTG-------CTCTG----TGTATTCACTGTAGCATGTTTTGA----CCGTTTTCA
ACACGTCGTGCA--------------CTC-ACAAGGCCATTTAACTCTCAGTGCAGGTTG
GGC----------------TATACTAGCTGAGAGTCACCCGAGATGACAGTAT-------
-----CG-TTATTGGCTTCATACCA-TAGAGACC-------TAAGCGG--AGA-------
---ACGTAAACACTAGGT---CGTCCTCGAGGC---------------CAATGGGTT-AC
CAACTCTTG-GCGCATGCTCGGCATCAGCACGCCAGAAGGGCAGA--CATATATGATCTT
TTGGTTTACCAGGA----CACCGCCCCCACCAGTCGGTTAGTACGAGTGCG-CGCTGACC
GGGTGCAACACTGGAGGACCAAAGTCCAACCCAAACATC--------------------C
ATAGTTTAATC--------TTAGGCAAATATCAGTCAGGGT----------------TAG
TACCCTCATATATGCTACTATACACCCCAGTGGCAGCACGTACACCCG----------AG
GCCGCGTGAGT----CCATTCCTGTCGTTTCGTACACTTC------AAGCTTATGTTGCA
ATAGAGTGCATAGTACTACCA---------------------------------------
----
>45001
--------------CGCCTTGGGACTAGGTACATACTGACTGGTCAGCCATATAACCCGT
CCGTCTTTTTG----------AGTGTTTAGGTACCTGGTAAC-------TAGCCCTGCAA
CATAAAG-------CGGCT----ACGCGTTACTGGGAGATGGTCCAA----ACCTGTCCA
ATACGCGGTAAT--------------TGC-CACGCAAACGTTCCGAGGCCACTCTTTCTA
GGC----------------AATTGTCGGTGGTGGTCGTCGGCGAATGTACTCC-------
-----GC-TGAGATGGTGCGTGGAT-AGTCGTTC-------TACCGTC--GAA-------
---GTACGGACAGGGTCT---GGGGGGCTGTGA---------------AGAAGGATC-AG
CGACTGATA-CTCCCACCATGCGATAACAAAGACTGGGTGAA---CGTATTCTATTGCTG
TGACTTTGATAGCA----TATCATACAGCGCGGAACGAAGCGAAATCGCCT-CCTGCCCC
GCCCCGATCCGCGGTCCCGGTTAGGTAATGCAAAATG----------------------T
TCGTGGGTACT--------TACGTCTTCACAAGGTTGGAAA----------------GTG
GGGCCTCTCATATATGAACGAGGGCTAGACCTACGAGTCCATATACGC----------CT
AGGCCTTCCGC----GGGCTCCTCCTAGGCTCCTCACCCT------TTCTCCGCGCCCGG
ATCCTTCCTAAAGCGGCTGCGAGT------------------------------------
----
>46801
------------TGGAGCCTCAGTTTTATCACAGTAGCACACTTCAGCCTCGTGGGCCGC
GGATCGTTAAG----------TGAGGGTGAAGACCCAGGTA--------GAAATCGCCCA
TTTTATG-------GGCC-----TAATTTTCACGTGGCCTTTTTCAT----TATGTTGCA
AATTTACCACCT--------------CGC-CCGCGCTACGGGTTCGAATAATCAATATTC
TTAA---------------GACATAAGAGGCTCATGCCACTCTGATATGGAAT-------
-----GT-GCGGATGGGGAAGCACG-CACAGGAG-------TGACTGC--TGC-------
---GTGACACAGGCTCGA---GAAGTGCCCCGA---------------CACAAGCGT-CG
ATGGATTGG-CGTTCTTGGATTCCTAGGCGTTAGATCGGACGCCG--CAAGTATATGTAG
CATGTCCCTGCGGT----CATCACCACCCTTTGTCCGCTTCGGTAGAGGCA-CTCCATTC
GTCACAATCACGGGAGCTCCATAACGTTCCAGCCTCCTG------------------TCA
TAAAGGATTCGAC-----CCCCATGGGTTGTGCTTGTAGAC----------------TGC
GATGGTACACTCCGTGGCGGTACTAAATCCAGTCGACCTAGCATGG------------TG
AGCACCGCCTA----GATATGTGGAGAATTAA-----TCT------GAAATCGAATTTTG
ATATGGTTATTGGAGAATTTCT--------------------------------------
----
>51601
------CGGGCCGCGCGGATGGGCTGAAATAAAGTAGTGCCCTATGAGGCGACCTGGTTT
GGGCTACCATA----------AAATCCGGGAATCTGTGGAA------CTAGCAGCCGCCA
CGTCTTC-------T---AACTCCGTGCTAAGTCAATCGTTTGTAGA----TCAATGGCA
ATTACCACCGCC--------------ATT-CCACAATCGGCGTGCGGCTGACCAG-----
-------------------AATAGGACGGAGTTTCTTGGGCAGCATATATTCT-------
-----TA-TTGGGACACAGGCGGCG-TGCTGTAA-------GTCAGAT--GTC-------
---ATGGGCTATCGTACG---GAGACGAGGACA---------------AACTGTCAT-GA
ACCAATCAA-TCGTTGCTGCTGCGAGATGTTGCCCACGCATCATT--TAATTTCCAGATT
TCTTCTGTAGCGGG----CGCTCGTCAGGAGTAACCCGGGGTCGAACGATGAGACGTGGC
GTAACGGACGGCACGGCTTCTGATTGCCTATCAGGTATA--------------------T
GCTGGTATCTG--------ACTGAATTAGAGAGCCGAGTGA----------------GTC
TCCAGTCCCACGATCAGGGTCTTTAAGCAAGCTTGTCACGATCTGT------------GG
GTCACCTATCA----CGGATACGAAAAATCGGAATGTTGT------GCGCACGAGGTGAG
AAACCTTCCTCAATAGATGG----------------------------------------
----
>59401
----------------TCGGAGGGAATTCTGTGACGCCACCAATCGATGCTGCCTTTCTC
TGTGCGGGCGC-------GGAAGGCGTTACCTACCGAGTCA--------GAGGGCATGTC
ATGTTAT-------CCCCG----GATGTATACATGGGCAGTTTACTA----CAGTCGTAA
GATGTATCCGGC--------------TTC-CGATGACTTTCAGACAGTAGGTAAAACGTT
TCC----------------ATTACTACCAGAGCGTAGCGTGTCTCTGTGTCAT-------
-----CC-TTGGTTGGAGCGTTCTC-GGGTGCGC-------TCCAGAA--GGA-------
---GTCGACATATTCAGG---GGGGGCACGACG---------------GCGAGAGTG-CG
TTCCTGTTT-TGTCATTAACTAAGAACGGCTGCCATGTGGGTGAG--TACCTCTGAAGCG
CGGATTCGAAACGG----ACGCGTGCTCTTCTCTACCCACGGAGACCGCCA-GAGCCTAC
GTGGCAGGTCACCGAACGCTGGTTGTGGGACACTACAGC---------A----------A
CTGAGGCTAGG--------CCACGGGTGGAGGGCTGTTAGC----------------GTC
TGCAATAGCTTAAGCGGGTGAACAGTCTTCAAGAGCACGCCGCTTTGT----------GG
GCCGCCATAGC----ACTGTCTTACCGATCCGGATGCTCT--------AACCACACTGAG
AGGACGTCACTTAAAAAATGAT--------------------------------------
----
>2401
------------AAGTAACGATCCTAATCTGTTCCACAACTTTCGCCCGACCTACCCTAA
GAACACCGGGA----------CGGATCCGTCCAGTCTAGCG--------GTCGCACCCAA
AGCGTGT-------CAGGC----CTCAGACGTAGGGCAGGGACTACA----TATCCATGG
TAGCGCAGCCAG------------------ATAAAGTTGACTACATATAGCTCGGCGCCG
TAG----------------ACCATACTTACATGGAGGGGGGGAAATATGCAATT------
-----TC-ACATGACCGTTACTTAA-GAATGACT-------CGGTTGC--GGG-------
---CCTGGCTGATCTAAG---GGCAAGTGCCGG---------------ACACGGTAT-AG
CCAATGGTG-TCCCTAGCACACCGGAAGGAGTACTCGAGGTTGAA--CAACGGTGGTTAG
TATGCTTACCAGAC----CTTCTTCCACTGAGGTACGTCTTGGAACATCAG-GTGGCTGC
GATAAGATAAAGAAATCGCCTTTATGCGAAGAAAACTTC--------------------A
TTAATCATAAT--------CAGCTAACCTCAGATGAACTGA----------------CAG
TACCCGGTTTTACTATCGTGCGGCCCGTATGACCTTTACCACCTAGCT----------GG
ACCTGCCAAGC----TGCCCTGCTTAGCTACGTACCTGAT------CAGCCTACTGCGAG
TCATTTCTTTTATCATTCGCGT--------------------------------------
----
>4201
--------------------TAGCCGATATGGCGAGACGGAACCAGCCAGGATTGGACCG
ACGCGGGTGTC----------CTTGATCATG-ATATGTTGC--------CGACGCCAGCG
AGAGGGA-------CGACG----TATGACAGCCAGTGTCATTGCCGGCTAACTACCTTTT
TCATGACGATGG--------------CGT-CCTCCCTCGATATTCGCTGTTGAGATAATA
CGA----------------GCTCTCAACAAACGGGAGTAAACCTAGGATGGTG-------
-----TT-ATACAAGTCGTACGCGA-AAGCACTC-------CCAGATT--GCA-------
---ATCTGACTGTCCAACACCAGCCGTTAGCCA---------------GGCTGTGCT-CG
CTAAATACC-TGTCCTTATAGGTTGGGACTTCAATCTATTGGGAT--TTAGCATTAATTG
CTGTATCGGCTGGC----CCTGCTGATCGTTTGAACGATCGATGGTGCTAT-CTCTACTA
ATCACTTACTGGTGACAGTGATTGGTCATCGAAGACGTG--------------------C
CGGTAGATATT--------ATGTGACCGTAGTTTTAATTGT----------------TAC
GCCACTTTCAGTCTCTATTGAGCGAGTGTTGCGCCAGGGCAAATAGTC----------GC
GCGACTGCAAT----TTCATTCTGTCGAAGACAATGCTAT------ATGCGACCGGCAAG
ACAATAGGCGCCACATTTCCAC--------------------------------------
----
>10201
AGAAGCTTCCATATAATACATAACCCAGGTAGGACCGGCGGACCGGGGGTGATTGGGTGA
CCGTTAATGCC----------AGTGAACAT---TTCGATTA--------CGGTGGCACTA
AAACTCG-------TAATT----GAGACCGGCTGCAGCCTTTTCACA--------TTTAT
CTCTAGTCGAAG--------------CAT-CCGTTTTCTCAATAACTCGGCGGGGAA---
-------------------GCAACTTCTCAGTATTATTGGGACGCTCAATCTT-------
-----TC-TGGGATCGAGACAGGAT-CAATGCGT-------CCACACC--TGG-------
---GCGGCAAATCAAAGG---GGAACGCGGCCA---------------CTTAGTCTA-AG
CATCGTGTT-CCCAATTCATGATGGAATCATATCACTGCACGGCG--GGAGACGTAGAGA
GTTCCATAATCATA----CAACACCGCCAGATGACGCCATCGTTCAGTTCG-ACCGCGCT
AGCCACCGCCACTGGTGTCCGTTGTATTTCACCCGGTAA--------------------T
AGGTGACTCCC--------TTAAGACGACTTATTCAATCAT----------------TTG
TAAATGATGACAACAGCCATAGATTGCTAACACCCCAGGAAGCCCTAC----------GG
ACCTGGTTACC----ACCGTACCGACAATGGTTATGCTTG------GAGCGTATATTGAG
ACAGCTAGAGGAAGAGTAGGA---------------------------------------
----
>30001
------------------TTGGCAAGAGGTGAACACCCGACCGGGATTGTAATCCACCGA
GGGTGGGTGTG----------ATCCTTTACGGACCATGCAG--------AGGCCCTACAC
AACAGAG-------CGTCGA---CTGGAAGGCTCAACATTCCCTGCT----GAACGTAGA
TGCAACGACCGAAAAATG--------GAAACATAACATATAACCTCTGCTTGCGATATTC
TAGCGC-------------AGCCTGCACTGCAGCTTGTGGAGTCGTTCCCGAA-------
-----TA-CGTTACCAAGACTCGAA----------------TGTCGGT------------
---GCCGCTGCATCTACG---GGGCTACACCAA---------------CACTGTTAA-CG
CCGCCTGAT-AGTGAAACCCAGTGATGGCCAGTGGGGACGTAGAG--ATTCCTTACTTTG
TATGGCATCAACTA----CTTCCGCATCATTGGGCAACGTAGGTGAGTACT-ACCGATAC
CTTGTAAACCGCACTTATCATTTGTTTAGTTTCAAAGAG--------------------T
CCAAAGTTGCT--------GGACCATCCAAAGTAAAGCAGA----------------GCA
TCGAGGGTAGGTCGCAGCTCGGATTGTTAGCGAAGTTTAGTACTTTCT----------CT
GCCCCCCTAGC----GGGGATCCGTGGCTCCCGACGCTCT------CCGATTACCGAAGG
TTACATTCTGTACATTGTCCCGCCCG----------------------------------
----
>56401
------------------TCGCCCTGAGCTGCAGCACCGAGGGTATAGTTGGTGTTCCGA
---CGCGGATG----------TTCATAAAAAGACTGCAACC--------CCGTGATGCAC
CGCGCAG-------CAAAGG---GCTACCGCATTGTCCGTGGCGCTT----CTCGCTCCG
GTGGACAGTTGACCGTCG--------ATCGCTTGGGACAGGAAGTTAAGTGTGCGAGATA
ATGA---------------AGAGTCCGATCTCGGTCATGCAGAATCATGCTAGA------
--------CGAAATAGGAGCTGGAG-AAGCGCCC-------TACAAAT--GGA-------
---AACCCAACGTTATGG---GGACGTAGCGGT---------------GGCAACGAT-AT
CCTAGCTTC-CTTCTGTGGCGTCTCACGAATACTCTCGAGACTCT--GCTCTAGTTCGAG
TTTCCTTGACTACA----TACAAACATTAGGTTTAAGGGTCAGTGATTTCT-CGCGAATT
GGAAGAGCCACCGCAACTCATGAGGTTATCATTCGCTAG--------------------C
CTAAAATTGGT--------GTCCACACCAAGGGAATCCAGA----------------GAA
TGCCCGACCATATGCAAGAGGGCCTACTCGTAGCGGTTTGATGATGCC----------GG
GCTACACCCTC----CAGCGTGGAGGGACTCGTGCGCGTT------TAGCTAATCGGTCG
TTGACTAGGAGCTGGTCCCGA---------------------------------------
----
>5401
-------------TACCCAGGGATTCGGGCATGCTACCAAAGAGGTGTAGTCCGGCGTAT
GATCTGCCAGT----------CTTCCAGATATAACATACTC--------TGTCGCATACT
GTGTGTG-------AGCCC----TACGACAAGGTAGTAGTTTTTCAG----TGGGCCCTA
ACTCACGTATTA--------------ATT-CCCCTCACATGAAGTTCGGTATATACTTGA
GCC----------------GCTACGACTGGGGAGAGGATCGGCGTTCTGCTGT-------
-----CC-GGTGACAGAGACTCACG-TGAACGCG-------TATTCTC------------
--GATCAAGTCCTATACA---GGTCGCCACTGA--------------GATACGTGATCAG
CTTCCTTAG-TATCATACAGAGCTTAGGACGTTGCTTAGTGTTCT--TACGTGTTGTAGG
TTTGTCTAGTAGGG----CCCGCTTGCCAACTCCAAGCCACTGACGTATAA-CTGCACAC
ATGATATCCTATAGACTTCGCTTGTAGCTACGACTGCAGGATAG----------------
-------------------GGACATTCGAGGGTCCTGCAAC----------------CTT
CTCGCACTTGGCGATCTAAAGTTCGGGAGCTGACAACCAGGAGGCAGG----------GT
TATCTGGTCCA----CCCCCTCTGTGCGCAGGCCCTTCTC------CGCGTAACATGGCG
TCCAGATACTGACCCTGGACTCTTAAGA--------------------------------
----
>36601
------------------ACAGAGATGGATTACTTATCAGCTCGTGGTCCACCAGGTGTC
TATTCTCTTGT----------TACTCTTGTATGATAAAGCT------AAAGTGTTGCCAG
CAGGGTT-------GGACT----CCAGAAAGTGGAGCGTTTTCCCAC----TCACGTCTA
TATAGGGCGTAG--------------ACC-CCGGGTTACAGAGGCACGGTTTGCCCCCGA
GAA---------------GTATGTGTTCGCAGTGACATGGCGATCTCTCTTTG-------
--------CGTTCAATACTCTTGCG-CATAATCC-------AGATGCG--GGA-------
---ACCCGAACCCAAACC---GGTAGCACACGA---------------GTCAGTCTG-CC
GTGTTTCCT-TACAATTCCCGCAGAACCGGATGAAATCGGGCGCG--TGTCTAGTCTTAC
ATATATCCGCAGCG-----CATATGCTACTCTGCATGTTCATGTAGCATCC-CTTGTAAG
GTGGGTAATTACGGTGAGATCAAAAGTTTCTCTTATGAG--------------------C
GGCTCGAAAAT--------ATTGTTGCACAGGTTTAGCCGA----------------CAA
GAAAGGGTACTACACGCAGGGTGGAGCTGACGCAGTACCAGTGTATCA----------AC
CACGCGCCTTA----CCTTCTTCCTAGATACGCACTCTCT------CCCGTACCCATGGT
CCAAGCACTAGATGGCTCAAGCTCCC----------------------------------
----
>31201
-----------------AACGCCATGGTGCACCTTCTGAGTCAACTTCCTACCCAGCTGA
CAGTAGATGGA----------AGTACTCCCAGACCGAACGG--------AGGGATAGACG
CCAGTTT-------ATGCG----TAAGCGCACTGAGGGTTACTTCCA----TTGTTTATA
CTACTTCGCCGG--------------TGC-GCGGGGAGATGGATATTCGTGTCCACGGCC
TCA----------------AGCAGTGTCCGAGATCTCTCTCCGATCCAACGTTC------
--------TTTAGGGAGCAGTTCGG-CAGTCGAC-------TGAAGCA--GCG-------
---GCGGCGTCTATAGTA---TGGCTGTCACTA---------------TCAGCTGAT-AT
CCTCGCCTT-TGTAGTGCGCAGGTTTTCAACCTCACGGACGCTTG--ATTCAATTCTCCT
TTTTATTGTTATGA----CGTCTTGCCAATCTGTAAGACGTGGTCCCTTGT-GTCGTGTC
GCCCTTATCGGGGTTTCTACAGGGCCGTTATCTCAGAGA--------------------G
GAAAGAACATT----------TCGTTACGCAGTAGGACCGT---------------ATGG
TACGTCGCCATACTCCTGTCTCAAAGCCACTAGAGCTCCATACGGGAG----------CA
ACGTCCCCAAG----GGAACGCCGGCTAAGGTGAGCTGTT------CGGATCCCAATGGG
AAAGGCAGTGGGGGATGGTCCTCGCGC---------------------------------
----
>21001
------------------CCCGCACGTCGCGCTTAGTAGCCGATTGGAGCTCCAAAGAAT
TGCCTCTGAGG----------CCACCTTTAGTTCCGAGGAT--------GGACGATGTAA
GACCGTG-------AGCAG----TGGAAAGAGCTGGTCGTTTACCGA----CCTTGTTCA
GAAGGAAGGCGAT-----------------CCTCCGACATCAAGCGGACTATGCATTCTA
CAGAC--------------ACAACACGAGGCGCTTAACGACACAGGCCGAAAA-------
-----GC-CCAGTTCTTGACTTTAT-GTGAGCAC-------TAAGGGG--TGT-------
---GCTGCAGCATTAGCA---GCGCGTCGCGTA---------------CCCCTGGTT-GT
TAATTTCTG-TCGCAGGCAGCGTGAAGCCTAGACGCTGGCGCGCG--GTTCTATCTCTCG
ATTCCTCCATCTAA----CTTTTGCCACAGTTTTTAACCCGGGTCAATTCC-CTGGCCGT
AAAACAGCACCCTCTTTTGTTTCAGGAGGACCACACTAT------------------TTC
GTTGTGACGCCGC------ATCCTGCGTGTAAAAAGCCCCC----------------ACA
TTCTCCTCAGATTTCGTCACACGAAACAACGGACAAAGACATTGGTGA----------TG
CCCCACTCATG----CTCCTTCTGACCAGAAGCATTCGGT------AGACGAGGAGTTAG
GTGGTGGTTGACTTCCTCCGCC--------------------------------------
----
>24001
------------------CCTAAATAAGCGGGTGAGATAAAATTGTGGCCTCCGTGCCGC
CTCCCCTTGGG----------AAACTTTGAGTAGCGAAACG--------GGGATAAAACA
GCGGATA-------CGCGA----CCTATGAGATGTTGGTAAAATCAT----CGGTCTCCA
AGTATTCCGCCGG-----------------TTGGCCTGGAGGCGTCCTTGACGTATGACG
TTA----------------GCGTTGAAATGAATGCTGCTTTCTGGATAGTGAT-------
-----AAAACAGCTTCGGAAGCCGA-CGGCTCCCCT-----TTAGGTC--TG--------
---TCGGGATGATGCAAT---GTGGAGCGGGGCT--------------CGTAGGGTT-CG
ATGTTTAGT-ATACCGATTCGAGAGGTGGCCTACACAGTGTTGAG--AGCCCACTCTCGG
TTCGCCTGGTCGTT----ATATACCCAGATCCATGAGCATTGGACGTTCGT-CCCGGTGC
AGGCTTAAGCAGCGAGCAGCGGTTTTAGCTATAGACGTG--------------------G
GTACTGCTACT--------TCCCTCAGAAAGCTCTGGCAGA----------------AAG
TCCCCTAGACTCGGGGTGTGGCTATGTTAAGGACGGAGCGATCATACT----------AG
CGCTTAACTAC----CATTTTTTGATAGACAGGAAGTGTT------TAATTCAGCCACAG
GCAGGTTCGGCAACGAAGAGACGTA-----------------------------------
----
>58201
-------------TCCACGCGGAATGGTAGAATGGACAAATGGAGGACGTCGCGAATTGC
TGGTCCTTTTC----------AGTCCATGCCTCGAGAGCTC--------AGTCTAGCGGA
TATGGTC-------CCACT----TTCACAACCAGGGCAAGCCCTCAC----GCAATTTTT
GTGGAAGGCATGA-----------------GTGGGGTCAAATTACTGTCGGCTCAGATGT
TAG----------------CATCTAAAGACGGACTTACTCGTCGCGGTGAGGA-------
-----GC-TATCTGAAGGATTGTAG-CGATGCGTTG-----AAAGGCT--GAC-------
---GGACCTTTATGCAAG---GGACAGCATCTA---------------TTGACTGAG-CC
GTTCGTTAT-AGTGAGTCACGCTCATAAGTGTTTACCTGGTATCA--GTACTCTTCTTTA
TGCGGTGCTTGTGA----GTCGCTCGTCCTCTGTGTGCAAGGTTGCTGTCT-CTCGCGAG
GTCCTGCTAACATCTGCTAGTTAGATCGTCTTTCCGGAG-----------C---------
-------------------AGCACGACAAGCCACCAACTTA----------------AGG
TTCGCTACTACACACTAGCCACAGGATCATAGAGAGGCTTAACTCATA----------CT
TCTGTACCTAG----CCGACCCCATTCAGAACTTTTGTTA------CAGGACGTTATTAT
GGAGTAATGGCCGTGCGAATGCATAATGTTAG----------------------------
----
>49201
-----------------------------------------------AATTTACTGCGGC
GAACCCTTAAT----------AAAATGTTTAGATGCCTATC--------TGCGTCCACTA
GGTCCAG-------CATGA----CTACCAGGCAAAGGATGAGCAAGC----TGCTCCCTG
AGTAGATTCTAG--------------AGA-CATATGCCATTCGGACGGTAACCAACGATG
AGT----------------TGCGATTAGCTCAGGTGAAATGTTATCTATTTTC-------
-----AA-TTTTCGCGGTCAGTGAG-GGGCAATG-------CAGTTAC--CGC-------
---GATAAGTGTCCTTAC---GTAATATGAGTT---------------AGCAGGAGC-AC
AAGCCTGAC-CTCGGTAT---------GTTCAACACTGTGTTGCG--GAACGCTACTCTA
CGCTCTGCGTCAGA----TGGATACTTGAGTGCTCTCCTAGTCGAGTCTGG-TTTGATCG
GTAATCCGCGTTACCTATTCCCAGATTGATCCTTCCCCT--------------------C
CTCGCCAGAAT--------CAGTCGGGGATCTTTGAGTATT----------------GTC
CAAAATTTTGGTGTTAATGGATGTGGCATGTTTAGCAGGAGCGTGCGC----------TA
CCTCCGGTGTA----CGGTCTTCCGAGTAATAGTCCAATT------CTGCTGCGTGACCC
GAGACTTCCTTCGTCCACGACTACGGACTAAACGAGAAGGGGGATAGATTCAAACGGAGG
ACGC
>4801
--------------AGTGCTCGAATGCAGGATTTAAGAGTTATTTCGACTTGCTGCGCGT
ACCGCCAATAG----------AGGTCAGAAATTACTTGACC--------ATGCGTAATCG
TCTAT------------------CACAGCCGATTTT--AATTTGGGG----ATATGAACA
CTAGCCTAAGTA--------------ACC-CCCCCTTACAAGTGCCCGTGAATATATGTC
GGCTG--------------GGTACTCAATACAACTTGGGGTAAATACGGCCGGAC-----
--ACGCT-TGTACCAAGGTGCTGCGCTAACGGCCA------TACTCAC--TGT-------
--CGCGCTAAGTTGACAG---GTTTGGGTCCGT---------------TGTACCGGA-AA
TTATTCTCG-GTGGTTCGATGGTGTGAGAAACTTCTTACTAATGA--GTAGGGTGCTCTG
TAAATCGGGTACGA----CCTCTTCCCAATCCATACCGTTCTTTGTTCTCA-CTCTACAC
GTCCCAGCGCAGGGCCTTACACGGCCTATTAACAACTAT--------------------C
CTAATATATTC--------CGCCAAGTCTATTGTGGACGGA----------------GAC
TAGTCTGTTTTATCTTGAACGTCATGAGGACGCTGCGCAATATATTCT----------GG
GACATAACAGC----GTTCCACCGTTAGGCCACACGTTTT------TGATAAAGCGACAG
AAAGCTACTGTGAGATCCCCA---------------------------------------
----
>7201
------------TTCAATGAGGATTTGGACACTTAGGATATGAAGTCATTTGGGACACGC
TGGTGCCGCGG----------ATTCGATAAATGCTACGCCG--------ACGGGAGAGTA
GCATCTC-------CCAGA----TTTAGAACCATGCACATCTGACGA----TCACTTGCT
CTCAACCGCTGA--------------ATC-GTCCCGGCCAGAAGTCGTTGCCGCGTAGTT
ATC----------------CGGTCTCGCTGGGTCCTACTCGTGCCTCCGTTTA-------
-----GC-CCGGATGCGCATTTGAG-GCGAGCCA-------TTACACA--TCA-------
---TTCACTATCAAAAGA---CAGCTGTTGCCA---------------AATAGCCGT-CG
TTAAGTCGT-AGTCAGTCCCGGTGCAAGCGTTCTACCGAGATGCT--CTTCTTTTGTCGC
TCAGAAAGTCAGCG----CCCCCCGCTGGGCCCCAAGCTCCTGTATGATCA-CACTATTG
GTCATAAGTCACCGAGTTGTACGGAAGACCAGTGCAAGGCCTAGTCTGATTCGATATGCG
TCAGAAGTGGTAG-----GTGGCTGGTGTAAGAAAGACGGC----------------GAC
ACGCCAGCGTCGTCTGAACCACGCTGCGC-------------------------------
--GGCCACACG----ACACCGGCGGTAAGGAACGGACTAA------CAGACCATCGCGAG
ACCTCTCGCGAATTAATCGT----------------------------------------
----
>47401
--------------------ATCTCTCAGGATTGATAGACTCGATAGACCGCATGCCGGG
CTAGGCTCGCG----------CGCCTCTGAAGCATGGAAGT--------CGAACACCTGA
TTAGCAA-------TCCTG----TGAGAG---------GTTTGGCAA----GCGTTGGCT
TCCAATTTCATC--------------TTG-GCTACGACGCGGATCCCAGGGCAACTCAAT
GAG----------------TGAACTCCGGTTAACCAATACGAAAGGCAAATGA-------
-----TG-ACAGCTTTACGCTTATG-CAGTTGGT----ACATAGCACTGGGTAGTATAGC
AT-GTAACAATTTAACGA-GGAGGCGTCGGCTA---------------GCAGGAAGT-AT
TGTCATCCT-TTGCAGAACAGGCTTATACTTTTTTCTCATCGGCG--ACTCTGTTCTCAC
TTTGTGTTATAGTC----CTCCATCATTAGCTGTGGCAACCAGTCAGATTC-CTCTCGGT
TGCAGTATCAGTAGAGGTCCCTATTTTATTTCATGAGAG----------------CCCCC
TTGTATAGCCCTA-----CTGCAGGTTATCCAGAAAAAAAC----------------CTC
TCATCAGGTCCTTCCGTACCATGCTGCGTACCAACCTATCCG----------------TG
TGAACGCCACC----CTGCGCCGGGTACTCAGCAGATGTC------TCCGTTCCCGTACT
TAACTGGGTGCCGTTTCCGT----------------------------------------
----
>54601
--------------GGTGCCATGCTCCGTGGACGACACATACGAGAGGCTTCGTACCAAT
GGGTGCTGCGA----------AGTCCATTCTTTGCACCAAC--------AGGTCACCTCC
GCTGATG-------CCCCG----CCAGGAATCTTGGACATTTAGCAA----TGCCGGATT
ACCGATTGCCAA--------------GGC-GGCGCCTGTAGGTCTGATGTGACGCTCCTG
GTT----------------GATACTCTCGGCCTATCGCCGGGCCGGCGGTACA-------
-----TG-TGAGAATAGAGGTTCCT-AGGATTCT-------AACGACT--GTA-------
---GCCGCAACTATAAGT---GTCCGCGGCCCT---------------AACAGACTC-GG
CCACTAGCC-AGATATTTCACTTCTCAGCAGTACACGCCGGCGTT--GTACCATTCATAA
TTGGTCCTACCGGA----CCTATTCTTCAACTCACCCCAGCGGGCTGGTCC-ATCGCGGC
AGGTCCTTGACAGTACGTTGGTACGACTATCAATACTTT--------------------C
CTGCGATTC----------TGCAACCGACCTCGTGGACACA----------------GAT
TCTCCACCACCGTGCGCTCTATAGCAAGTCCCGGTAGTACCA----------------GT
CTGATTGCCCC----ACTCTCACACTTCCTGGCGAATAGC------CATACCGTCCGCGC
AGAGTATCAACCGTATTTTATCCAACCGTC------------------------------
----
>19801
-----------------ACCGTGACGAAGCTCGTAGGCATACAGGGAGCTATGCTGAGAC
GGGGGTATGAAGTCGTATGTCACGTTGAAGATGCCTAGGGA----GCAGGGGCCCCGACA
ACGAGGT-------AGTGG----TGTTGCGATCGGTTTGCAGTTTAA----AGAGACTAA
GGCGTTACATTC--------------CTA-TATTGACGCACTTGTGTGGATATGAGGGAA
AAA----------------AAAATGGGCCGGACGCTGCGGTGAGCTGCTCTAACG-----
-----GA-------------------CAGAGCTC-------TAGGACC--TCA-------
---AGGACACAATGTTGC---GAATACGCTTGA---------------CTGAGAATT-AC
CTACGAGAT-TGCTCAGAATAATATAAGATCTTAAATACGTTAAT--CCGCAACTCCCTG
TGCCTTCAAGATCC----CCGTACTCGCATCTTTTCGCATTCGACCAGTCA-CTCGCATA
GACACTATTGACGCACGTAATCAATTGATCATAAACTTG--------------------C
GAACTGATATC--------CATCTTACCCTCATATAACAGC----------------TAG
AGGTCTGTCGGATTCGCGGGCGCCACTCATGATCGAAGCCAAACTATCTC--------AC
TCGCACCCCCA----CTTTTACCACCTAAAGTAAGCTCTC------AGACATCCCTGAGA
CAGCTAGCGTGAGCCACCTTTTGG------------------------------------
----
>27601
-----------------ACCGGAATGACTGCCGCAGGGCCCCCTAACGCTACGGTCCCAA
TGGACCATAGA----------CGCCATGAAGTCAGGAGCAC--------TTACCCAGCCC
CTCAGTT-------CGACG----CATAGCAAACTGGTTATTCCCCAC----CAGAATTAA
GTAGATGTTTCA--------------TGC-CTTCAGCCTGAAGGTGTCAATCTTAGGTTA
GTC----------------GTGCCAAACTATCAGTACCGAGAAAGAGCACTTA-------
-----TC-GACTAAGTGTGACGCCC-TGATGGCA-------TAAGGCC--GGA-------
---CAGGCATCTACTAGG---CCGCGACGGGGG---------------GGGTAAGAT-AC
GAAAGTTTT-AGAACACGTCCCTGAAACAGTTCCACTATATGGTA--AATAGAGTCTCCG
TATTGATTATAGGC----CAGCTTACTTTTCAGTATCGCAAAGACGTATTT-CACGAGGC
GGGTCAATCAACACATCTAGACGTGTTTCCATTGACTAA--------------------C
TCGTAGGTATT--------CTACTCATATACCTAGAAAAGC----------------TGC
TAACCGGCCATACGAGAGAGAGCAGGTTAGTATGGTTTGTTACAGTCAAT--------GT
CCGCACATAGC----TTGGCAGTGGGTGTTACTCATTTCG------GAGCCTCGCTTTAG
CTCTCACGTTAGGTTACCGAGGC-------------------------------------
----
>43801
-------------TTACCCGTCTAGGGGGTCCTTGCATAAACTTCGGGATCCGCCCACAC
GGGTCATCGCG----------AGCACATAAAGACTGGTGAC--------AGGATCAACCA
CCAAGTG-------GGGTG----GTGAGTGGCAAGTTCATACCCAAA----GCGTCTTGG
GCCTAACACTGA--------------GAA-TACCGGGCATGAGGGAGCAGAGTTAGTCTA
GTG----------------GCAACTAGCGGTTCGAACCGACAAGTGCTTTCAT-------
-----TA-AGCGCGGGAGACGGCCG-CAGGCATA-------TATGAGC------------
---GTAGTGCGCTAAAGG--ACGGCCAGGATAG---------------GACAGTTCCGTT
CCTCAGTTTCCGGCGCTAACCGAGTATGTAGACCACGAGGGATCG--TGATCATGGGATG
CTCCTCATATACGA----CTTCCCCCTACTTTGGCCGGAGCACCGAGTATG-GTTTAATC
GTAAGGAGACGACGGCATTATTAGTATATCATTTGTTAC------------------CAT
ATCGAGGTAGGGG-----GCCCGGAGGAAACACATAGTCAG----------------TTG
GAATTTTCCTTGGTTGGGAACCCAGTAGTTTACCTACACATAC---------------GG
AAAGAAATAGC----GCACCTACCATGAGCCGCAGGCTTTC-----TTTACACTGATCAA
GTGCTACGGGGGGCGATCGA----------------------------------------
----
>22801
-------------------CCCGCAGGAACATCTACCTTGTCGTACGCACCGGGATTCGC
GGTTACTTATG----------AGACGGTAAAGAATGAGAAC-----CTAATCTTGGGCCC
GTTCGTC-------CGTAC----GGCACCTCGCACGATTTCCAACCG----ACGTCCGCA
GGTCCCCTGGGA--------------CAT-GCGCTATTAGCTCTAGTGCTCGCCAGTCTC
ATT----------------ATTTCGCTGAACAATGTGGATTTAGCGGTAATCA-------
--------TCGATGGGGCGTTTCACTCAGCTTCA-------CGCCACG------------
---TTCCAGTTGTGGTTC---GTGGGGGCTCAA--------------ATATAATAGT-TG
CACCGTTGT-ACTGAGGAATCGTGTTCGCGTTAAAGTAGACATAG--GTTCTTTTTCATG
ATCGTATGACAGCT----TCCATACAGTCTCGCTCCGAAAAGATTAGGCCC-CTCGGCTG
GTCCCCAGCCCGGGCCGTGGGTGGGAGGTCTTCTACAGGAATG-----------------
-------------------TTAGTATTCCGGTCCGAAAGGA----------------CGC
AGCTAGCGTCATCTAACATATACTCTTGGCCAGGCGACGGGCGCTCTCAG--------TA
ACGAGGGCGCT----TTAGCTGTCAATGTGCCCGTACCCATACAAATGACACAAAATAAG
ATAGTCTGTGGAGGAGTGCAACTGTCC---------------------------------
----
>37801
--------------------AGGGAACCACAGTCCACAAGTAACATTACGCAAAATATGC
CTACGCCAGTA----------GAACGACTTCCAACTACCAG-----CCTGGGGTCAGCTT
GTTTGCC-------AGCTG----TCGGGTCGCTTTAATTTTCACTCC----ATGTCGTGA
CTCCACAGGCAT--------------TTC-GCCGCGGTGAGCAGTTGACAAATCACATAC
ACC----------------AGTCTCATTGGGGTATGATGCCCCCAACCGTTAT-------
-----TA-AGACAAAGAGACGTGTG-AATACCCC-------AAATGGC------------
---ATGTCCTAAGAACGG---GCTTCGTGGGGA------------TGCGTACGTTAT-TA
CGGCTCTTT-TTAGTTGTTCTCTGAAACCATTACAATAAGAGCCC--CCGTTGATGAGTG
AACTCTATATAGTA----CAGCCACGATGGAGCCAAGCTTAGCTCTGTGTG-TGTGAATT
ATTCCGCCCAGCTCCTCTCCGTTCGTACTCCTGTAGGAA-----------C--------T
TCATCAGTAGG--------CGACTAACATGGGCCGCATTAC----------------CAG
GGCACGATCAGACGCAAAAATCGACACTGACAGCCAACCGTATCACTG----------CG
GGGCATCCAGC----CCCGCACCGTCTGTGAGGTCGATTT------GAGTATTACTCAAG
TTAAACAATTGAGACATCCGCTCG------------------------------------
----
>31801
-------------------GGTACTCTAGCACACAATCAAACGTCGGCCAGCCGACTCCG
TCCTGCCAACG----------AGTCCATTCGTAAAGAAAAG-----ACGAGCCCTGGGCG
ACTGGGC-------GTGGG----AACGACCAGCACATGTCCCAACGA----CTTTGAGTA
AAGGTGTGGTGC--------------CAT-GGGCCCGTAAAATGCCAGCCGCCTTCACTC
-------------------ATTACAACTATAGAACTCGGAATCGACTCGTTAG-------
-----GT-ACAATATGACATTTGTA-CCGTTCCA-------CAATCCC--CCT-------
---ATGGCCTGTTAAAGG---GGCTGTCGCCGA---------------GACCGGTTC-CG
GTTATTTTG-CGACGTTTACGATTGTGTGTTTCCTTGTCCCCGCG--TAGGGATGGAGTG
CGTTTTAGCTCGAT----CATCATCGGCCGCCAAACGGTTCGGTTAGGTCTGTCCGCTAC
CCAAAGATCAACTGCCACCCTGAGAAGAACATATATAAT--------------------T
ACACAGACCTG--------CAACTTGAGTAGATTGCCAAAA----------------GCC
TGTAATATCACTTAATCGTCAGGGCTATACTCGGGCGTTACATTATCT----------GT
TGACGACATAT----CGACCTGCTTAAAACCGTACGCTTG------CCATGCAAGATAAA
TTAGTGCCCGGATACTCAGCACCAGC----------------------------------
----
>32401
------------------GTGAAAAGAAACTCATTGTCGAAGTTGAACTGTCATGCCCAC
GAGAGCTTGGA----------GAAGACTAAACACATTGAAC--------AGGCGCAGCCT
GTGAGAC-------CGCCG----ATGGAAAACAAGGGCTCTATCGAC----TTGTGTGGA
CTGCACAGAAGA--------------TAC-TCCCGATAAGGAATTTCAGACAAGCCGTTA
GGT----------------GTTACATTTGGCTGTTTTCGAACCTACGCGGTATG------
--------ATTCATCCATGTTTTGA-TTAAGCTC-------GACCTAT-AACG-------
---GATGCTGCTTCAGGA---TGCACATTCCGG---------------TTAACTGAT-AG
TTGTGATTG-TCACACTCAACCGGGGGGCATTTTCCTAGTCTACT--TCTTAGTTGTCTA
TTTTCTTTTCTATG----CTACAATGTTACATGTGTGCTTTGATGCAGAGCTCTACATTC
AGTTCTGGCTTGTCTCATCAGCGGGTGATCACCCACATT--------------------T
CTAACGGTATT--------ACTATAGCGTGTGAGGACCAGA----------------GAA
TACAAGGTGATTCGCAGGGATTCAACCTATTGGCGCTCCTATACATCT----------GA
ACGTAACTATC----CCCATTACAAGCAGGCCGTCGGACTAAT---TCCCTCCGGATGTG
GCTGTGTGTGGATTCCGCCCCG--------------------------------------
----
>39001
----------------CTCGGCAATAAACAAACTAGCGACATTACACCCTTGCGACACCG
GTACATTTGGT----------AGAGCATACTTGCCTACAAC--------TCTCTCGACCT
GCTCCCG-------CGCAT----TTCAGGTAAATGAGTATTATCCAA----CCGTATGCC
CCGCCTCGCTAC--------------TTG-ACATAGACGGACCGATAGGTGCTGGGTCGA
GCT----------------AATACCACCCAGGCGTACTATCCCTATCCCCTTA-------
-----CA-GCTTTAAGTCCGTTCAG-CGCCGACC-------GAAACCC--GGC-------
---GACGCAGGTACATAC---GCGATCGGGCGA---------------CACTGGCTG-GG
CGACCGCCC-TCTCAGTCTCACAGTAACTAGGGAACTTGTGTACA--TCTGAAGCCGCGG
TTTACTTTATCTGA----CAAGATCAACAACCGTATGGGACGCTGGGGGCC-AGCCAAGA
CTACTTCGAATCGAACCTACTTAGCTATTCACAATGACT---------A----------G
GTATTATCATTG-------GATCCATTAGGGTATACATTGA----------------CGA
TACACTCAAACGATCATGAACTTCGCTCCCTGGTAACAAGAGATCTAG----------GA
GACCTCCTAAA----TGGCCGTTGTTTCGGGGCACTTTCAG-----GACTTTGGCATACG
TAAGTCTATCCATTCGGACAC---------------------------------------
----
>17401
----------------ACCACGACGTATGCATTGTACCGCACACTCGGCCAGCAATCCGT
GGTTCGGTAGG----------AGATTTTATCTACCCTTAAC--------ACCCGGTTCCT
GCACGCGCTA----GGTCA----AGGAGGATGGCCTTTTCCTTACCG----ACGTCGAAC
----------------------------------CAACCGCTTTTCAGTGAGAGAGGCTG
TTAGCATAATACCTAACAATATAGTAGAAGGAAGTTACAGATGGTTGCCTCCT-------
-----TC-CGTGTTCGAGCAGCCCG-GAGCGATT-------AGATTTT--AGG-------
---GACGTTACTTGAAGT---GTCCTGGGCAAG---------------AGTATTGCG-CC
CGAAGGGTT-TTCGAAATACGGTCCTCGCAAAACACTTGGGTCCC--GGGAAATAATTTC
CTCCTTTGATAGCA----CCGAGTCCTAAACTGGACCCAATAGGAAGGGCT-CTGGGCTG
GTAACTGTTAAAGGGCGCCCTGGGGCCGTCGTA---------------------------
-------------------TTCCTGAATTGTGGTATAAGTC----------AGTCCTTGG
TTCGTGGTGGGAGAGACGAACACATGCGCGTGTCGTAGGCAGGTTCGTATCAC-----AT
TAAATGGCATG----CCTCTGCAATGGACATTTAAGGCGG------AGTCTCTGTGCGGT
CTGGTCTGTATGAAGTAGCGCTCGTGGTCCT-----------------------------
----
>55801
--------------TCTGCCCATCACGTAAATCTTTACGGAAATAGGCCCTGGGGTAACA
AACGTGATAGGC---------TGGCCTGTCATGCCAATAAG--------AGGAGCAGTCA
GCCACCA-------GGCCT----GATAGCATATTGCTCATATCACTT----ACAGGGGCC
GGGGAGAGGCCA--------------CGC-CCGGGGGCAGGTAGTCATCTGCAACCTCGA
TTT----------------GAACTGAGCCGGTTCCTACGGTAGGAAACGGATC-------
-----CG-TTATGAAGAAACATTCC-GCGCGCCC-------TAATTCC------------
---CGCTCAGCATGAGGA-TCGTGAATTTTGCAT--------------GACTGTACC-AT
CCTCGATTC-CTGAAATCAGTACGTATGCTTGAGACTAACGGGCA--CCAATCGCAAATG
GTAGTCCACAAGTA----TCTACACTTCACCGCGACGTAACTCTAATCGCG-CTAGGATC
GTGAAGACCTGAGCACTTGGTCTGTTTAGGGTCGACAC---------------------C
CGAACCTAGCT--------TGGATTAAGATCGGTGTCATAA----------AGCCTATAT
AACGATTAGCCAACTGTCGATGCAGTTGCGCATCTAAGAAGCT---------------CA
GTGACCGAAGA----GATTGTAGGCGTAAGCACAGGCGTG------GGTCGACCCGTGAG
TTAGCTACTGTAGGACTACGT---------------------------------------
----
>40201
----------------CCTCGGTAACGTGCAGACACCGGTGCCGCCGCTCGTTGATGACC
TTTGCCTTGGT----------CGTCCTTATAAATGTCCAAC--------AGCCTAGGGAA
CCTGCTA-------TGCCG----GCCGTACACTCGCAGATCGTCCCT----CCGGGTTGT
CCAGAAAGCAAT--------------AGA-AGAGATACGCTAACACGTGGGATGACCTAA
TTT----------------TCTACTTGAGGTGGATAGCTGGACCCAACCACAT-------
-----TA-GGGCGTAGCGAGTATGC-CAGCGCTA-------AAAATAC--AGA-------
---GCAGTGTCAGGAACG---GGGAGGCCGGGA---------------GAATGTTGT-AG
GACCATAAT-TGCGCCCTGCCCAATATAAATAAACGCATGTACAG--TGTCTACTCTCTG
CCCTCGTAACGGGG----CGAGACACTTGGTTCAGCACCCGGGTGTTGGCT-GTCCACTT
TACCGAATATACGCCATATCTCCGCGACTCATATAGGAC------------------GCG
CTAAATTGCTTAC-----TGACGGCAGCTAGACACGAACTA----------CACTCCCAG
TCCAGCCTGAGAAAGCTAGGAAGGTCCACGATCAAGGTTGTAATCTCA----------GG
AGGGTCGTGGC----CAAGCAGTCCGAATCTAAGAACCGA-------GGCTCTAACGTAT
CGAGACTCCGTTCA----------------------------------------------
----
>21601
-------------------CCGGGGGCCAAGGCTCAAAGAAGGTTATATTTTCGAACGAG
TTGACGATGTA----------CCGTCTAGAACCCAGGTTTG--------CGGGTGCAGCG
CTCCCGG-------CTCCA----TGTCGTCCCGTCTCTATTTCACTA----CCGTTCTAA
GATAAAGGCAAC--------------ACA-CGATGGGCTATAACTTAGGTGCTCAAGTTC
AGT----------------AATTATAGCGGGGACTCTCGGTCCAAGCTATTAG-------
-----CT-TATTGTTTATATGAGTT-TCGATCGC-------CCATTTT--TAA-------
---AGGGCAACCTGAAAG---TAGCGTCATCTA---------------GGTAGCGAT-CC
CGACGATGC-TATCTGTCATCGATCCGGAACGGTAATAAGAGATG--TTAAGGCTCAATG
TTAAGTTGTTGGCC----CTACGCCGTAACGGTCAACAATTGATAAGTCTC-ACGTGGCA
GCACTAAAATGGGTCCCGCCTATGCCAAGCAATTACGGC--------------------A
CATACATCTTAAA------CGAAATGTGTAGACTCTGAAAA----------AGTCAAATC
CTCGTCACGGGGGGTTACAAGGCCTGTGCGAAGCTAATCCGGTTTGCCGTCCCGT---GC
TCCGCCGTGGA----TACAAGTTTATGAGCCACGTGTTCG------ATCTATGTTCTCAT
GCACGGGCACCC------------------------------------------------
----
>44401
-------------ACTCGCTACTAAGAATCAGCTAACCGCACCTTGACCTCACGATCAGA
AAGTCCTTGTA----------TGTTTTCGCGAATAA---TA--------CACTTCTACTG
ATAGGGTTGT----TGTCA----TGTACTAAATGGGGGATTTTATAA----GCCTCGTCA
CTGGGAGGCCGA--------------TCC-TCCCGCGCAAGACGAGAAGTACAAGTGCGT
GAT----------------ACATCTTGACTCTTATAGCGATCTAATCCCAAAC-------
-----CC-CGATTTGAGGAATTACG-CCGGCAGC-------TCGTGAT--GGA-------
---TGCGAATCTTAAGGT---GTCCCGCGGAAG---------------AGCATGTGT-CC
ATCATTGCC-AATCCTTAAATCTGGGAGAGCTACCTGAGGAAGCT--TATGACATCATTC
CACGTCTTTCTTAC----CATCATATTTCACAAACGGCGTAGGTAAGAGTG-AAGTAGCG
TGTCAACTCCACGACCACTTGTAGATAATGATATGCCAT--------------------T
CTAAGG-------------TTAGCGGATACCATACGTTGCA----------CATTACGTA
CACCGACCGACGAGTTTCGGCAGTTGAGCGTTGTACCCAAGGGTCG------------TC
CCAACCGCACA----CACATCCCTATCATACACAAATTTG------TTCCGCAGCATTAG
ATCGAAGAGATCGCATTGCGCT--------------------------------------
----
>6001
-------------GCGTCTTTGGTTAAAGGAATTAGCAAAAGCAGGGGTTTCGGACGAGC
CGTGCCCGCTT----------AGTCACTCCAAATGGATTAT--------AGTCCCGGCCA
ACGACTG-----GGCGCCGG---TATCCCATTGTGATTCAACATCCG----TACTCCACA
GTGCGATGAAAGC-------------CCAGCAAAGTAAAGTAATTCGTAATATTATTTCG
TACC---------------AGGGCACGGCGCTCTTGACGTGGAGCTAGGTGAA-------
-----GA-CCAGTTAGTCACTCCGT----------------GTATTTC--CGC-------
---GTAATAGCTTCGAGA---AGTCGGTTGCGA--------------CGGCAGTGAGTGA
GCTCGGTTTATATACTTCGCGTGGAACATAAGACTGGACGATCCG--TATTTAGTCGCTC
TATTTTGCATTTTA----AGGAGGCCTTCACTGACCGTGACGGCCAGGTGT-CTGAGATC
GGCTCGAACAGTGTATCTTCATGTGTGTCCGTGCAAAAG--------------------C
CAAAAGGTATT--------TGACAGGCGCAAGTTAGCCAGG---------------CTAG
CAAGCTTGGATCTGGGAGTTTTCAGGCTATAAACCGGCCAACGTGTAT----------AA
GTTCGCGTAGC----ACCGCTGCCTTAAGTGTGACGCTAC------CGGCGGTACGTTGT
GGACCTTACGGGGGGTGGT-----------------------------------------
----
>9001
-------------------TGCGACGAAGGATTAATTACGCATCCGTTCTTGGAGAGGGA
AACGCTCGGGA----------GAGTGTGAGTCGTTGAACAC------CTCGAAGGGGCGG
GGCGAGG-------AGAAGC---CTCTCCTTTTTATTTACTTATCCC----ACAACGGCT
AGCGGAGGTGCG------------------TGAGAGACGTGTGATCTGATTCTTTGCTGA
GAC----------------TATAACGGCTGGAAGAGGGGAGATAATTGAAGATGC-----
-TCCCTTTTGTGTCTGAGGTTTGCT-CCTACTCC-------CAGTGTC--TGA-------
---GGTGCTCTTTAAGGG---GGACTGGTGAAG---------------GAAAGTGCG-AG
CCACGACTC-GTACATGTACGCGACCCAGGGTGGGCGAGGTGGTG--TCGCATGTCTTTG
GTCTCGAGATAAGA----CTCCTATAACATTTTTTCATCTGGGTACGGCCGCGCACAACC
GGAGCTGTACACATAGCTTCTTGCGAAACACGTCCCCAT--------------------C
GTTTT--------------CCGTACGGGGAAATTACCTGGG---------------ATGG
ACACGTGCCCCGTCAACGCTAGTCGGCAAGCGAG--ACCAGAACTAAAG---------AA
GGTTTAGGACA----GGGGCACTACGGCGTTGATGCGCAG------GTGAGAATCGCGGC
GGGGTATGGGTTCGATAGCACTCCT-----------------------------------
----
>16201
-------------------TGCCAGAGTGTACCAGAAATACAATTGAGGGTCTAAGGAGA
GTGTCCTGCTG-------GGTTAAGGTCAGAGGGCTGTGGC--------AGTGTGACTCA
CCTGGGG-------AGGAG----TTCATTCACTTGGGCCTCTGGGAA----CCTTTGACG
CTAGAACGCTCA--------------TAT-CCGAGTAGATTAGGTACTTGTCCCATCTGA
GGA----------------GATACTGGTGCGCACAAATGGAGCGATAGAATGT-------
-----CC-TCAACGAGGTGCTTGCG-CAGTGGAC-------TACGGGC--GGG-------
---GGCACAATATGAACG---GGGCAGATGCGG---------------AAAGGAGTC-GA
TGGCTCACT-CTACAAGCTAAGTGACCACATTACATTATTATTCC--GTTGTATGCAGGG
GTTGTTGAGTCGATGCTCGAACGCTTCCGTATTCATCCCTCTAGTTGAGGTACACGACGC
ATATGTCTTACCTCATATGCAAAGGATACCGCTGGGCAC---------------------
-----GATTTCTAAGCTACTTTAGGATGTAAAGATACTGCC---------------GATT
TTTCTGGTCCTGTGGTTCCCGGCCGTGTACGGAGTTTCCGGGTGCCCTC---------GC
GGGCAGATCCG----GGTTAGCTATTGTCTTCTACTTGAC------CTGTCAGGTCCAAG
AGACCATCGGGATGG---------------------------------------------
----
