# Supplementary material for: Multiple Alignment of Promoter Sequences from the Arabidopsis thaliana L. Genome
Source: Genes (Basel). 2021 Jan 21;12(2):135. doi: 10.3390/genes12020135 (PMC7909805; doi:10.3390/genes12020135)
Supplement: Supplementary file 1 [file genes-12-00135-s001.zip › read1.me]

1. Files:

araTha1_xMjYn.fa. Sequences of promoters from the A.Thaliana genome, which were used to create the classes. 
Multi1.txt � Multi25.txt. Multiple alignment for 25 classes of promoter se-quences. 
stat1.f. Software for calculating the statistical signif-icance of any multiple alignment of nucleotide sequences in fast format. 
multi_aligment.fasta. This is the input file with multiple alignment for the stat1 program. 
output.txt. This is the output file for the stat1 program. 
seq.fasta. The nucleotide sequence created by the stat1 program. This sequence should be analyzed on the site ttp://victoria.biengi.ac.ru/mahds/main. 

2. Translation stat1.f
 Windows: gformtan -o stat1 -O3 stat1.f
 Linux :  mpif77 -O3 -finit-local-zero -stat1 stat1.f

3. How to calculate Z for fasta alignment.

Copy the multiple alignment to the "multi_alignment.fasta" file.
Run the stat1.f program. stat1 writes the length of the period and SUMMA to the file output.txt.

Then go to the site http://victoria.biengi.ac.ru/mahds/main.
In the field "Average length of sequences" write the number after "Average length of sequences:" in the file "output.txt".
Attach the seq.fasta file in the "Upload file with sequences in fasta format:"
Then we run the calculation and take Sred and SIG from the final file.
We calculate:
Z = (SUMMA-Sred)/Sig
