# Supplementary material for: Multiple Alignment of Promoter Sequences from the Arabidopsis thaliana L. Genome
Source: Genes (Basel). 2021 Jan 21;12(2):135. doi: 10.3390/genes12020135 (PMC7909805; doi:10.3390/genes12020135)
Supplement: Supplementary file 1 [file genes-12-00135-s001.zip › seq.fasta]

>  SRED  DIS       60000       602
AGCGTATCGTCGATACATTCCGAGCACCGACTCCCTCAGTGAATAGGATTGTCCGCTTGA
TCATTCCGCTTGCCCAGAGGATGGGGGCCTAATTATCGTTGGTATTGCTAGCCCAAGCCT
ATCGAGAGCTTTTGGGGGGACGCTCCCTCCGAGTTCAATTTGGAGCCGTCCCGAGTAGAG
TACCAGGGCGGTTTGGCCGTACGTTCAAACACTACAAAGCGATCGGATAACACAAAACTA
TAGTAGCTTTTCCGTGCTTATCAGTGAACCACATGCCCTCATGCACCGGTCCACTATCAC
TATGCACATGCCTTTATGGTAGTCAACCAATAGATGGGGCCAGTAGGTCGCCGTTCCATG
ATATGGGACTAAATTTGTTTAGACATCGCCACTCCTCCATGTTCCCCACTTTGAAACAGG
TCGAGTCCGCGATCGGACAAGTGTAGAGTATGCACACCTTGCTTCGAACGGTTGGCTTGG
TACAGTGCAAGACATTCCAGCGTTGTAGGAATAACACCAAAGGCGAGGCCTTTATTCCGG
GAGAAGAAGAATCCTTAGGACGTGGCCTGTGGAACTGGAGCCGGTTTCACGTTTAGTAGA
TTAGCGTATCGTCGATACATTCCGAGCACCGACTCCCTCAGTGAATAGGATTGTCCGCTT
GATCATTCCGCTTGCCCAGAGGATGGGGGCCTAATTATCGTTGGTATTGCTAGCCCAAGC
CTATCGAGAGCTTTTGGGGGGACGCTCCCTCCGAGTTCAATTTGGAGCCGTCCCGAGTAG
AGTACCAGGGCGGTTTGGCCGTACGTTCAAACACTACAAAGCGATCGGATAACACAAAAC
TATAGTAGCTTTTCCGTGCTTATCAGTGAACCACATGCCCTCATGCACCGGTCCACTATC
ACTATGCACATGCCTTTATGGTAGTCAACCAATAGATGGGGCCAGTAGGTCGCCGTTCCA
TGATATGGGACTAAATTTGTTTAGACATCGCCACTCCTCCATGTTCCCCACTTTGAAACA
GGTCGAGTCCGCGATCGGACAAGTGTAGAGTATGCACACCTTGCTTCGAACGGTTGGCTT
GGTACAGTGCAAGACATTCCAGCGTTGTAGGAATAACACCAAAGGCGAGGCCTTTATTCC
GGGAGAAGAAGAATCCTTAGGACGTGGCCTGTGGAACTGGAGCCGGTTTCACGTTTAGTA
GATTAGCGTATCGTCGATACATTCCGAGCACCGACTCCCTCAGTGAATAGGATTGTCCGC
TTGATCATTCCGCTTGCCCAGAGGATGGGGGCCTAATTATCGTTGGTATTGCTAGCCCAA
GCCTATCGAGAGCTTTTGGGGGGACGCTCCCTCCGAGTTCAATTTGGAGCCGTCCCGAGT
AGAGTACCAGGGCGGTTTGGCCGTACGTTCAAACACTACAAAGCGATCGGATAACACAAA
ACTATAGTAGCTTTTCCGTGCTTATCAGTGAACCACATGCCCTCATGCACCGGTCCACTA
TCACTATGCACATGCCTTTATGGTAGTCAACCAATAGATGGGGCCAGTAGGTCGCCGTTC
CATGATATGGGACTAAATTTGTTTAGACATCGCCACTCCTCCATGTTCCCCACTTTGAAA
CAGGTCGAGTCCGCGATCGGACAAGTGTAGAGTATGCACACCTTGCTTCGAACGGTTGGC
TTGGTACAGTGCAAGACATTCCAGCGTTGTAGGAATAACACCAAAGGCGAGGCCTTTATT
CCGGGAGAAGAAGAATCCTTAGGACGTGGCCTGTGGAACTGGAGCCGGTTTCACGTTTAG
TAGATTAGCGTATCGTCGATACATTCCGAGCACCGACTCCCTCAGTGAATAGGATTGTCC
GCTTGATCATTCCGCTTGCCCAGAGGATGGGGGCCTAATTATCGTTGGTATTGCTAGCCC
AAGCCTATCGAGAGCTTTTGGGGGGACGCTCCCTCCGAGTTCAATTTGGAGCCGTCCCGA
GTAGAGTACCAGGGCGGTTTGGCCGTACGTTCAAACACTACAAAGCGATCGGATAACACA
AAACTATAGTAGCTTTTCCGTGCTTATCAGTGAACCACATGCCCTCATGCACCGGTCCAC
TATCACTATGCACATGCCTTTATGGTAGTCAACCAATAGATGGGGCCAGTAGGTCGCCGT
TCCATGATATGGGACTAAATTTGTTTAGACATCGCCACTCCTCCATGTTCCCCACTTTGA
AACAGGTCGAGTCCGCGATCGGACAAGTGTAGAGTATGCACACCTTGCTTCGAACGGTTG
GCTTGGTACAGTGCAAGACATTCCAGCGTTGTAGGAATAACACCAAAGGCGAGGCCTTTA
TTCCGGGAGAAGAAGAATCCTTAGGACGTGGCCTGTGGAACTGGAGCCGGTTTCACGTTT
AGTAGATTAGCGTATCGTCGATACATTCCGAGCACCGACTCCCTCAGTGAATAGGATTGT
CCGCTTGATCATTCCGCTTGCCCAGAGGATGGGGGCCTAATTATCGTTGGTATTGCTAGC
CCAAGCCTATCGAGAGCTTTTGGGGGGACGCTCCCTCCGAGTTCAATTTGGAGCCGTCCC
GAGTAGAGTACCAGGGCGGTTTGGCCGTACGTTCAAACACTACAAAGCGATCGGATAACA
CAAAACTATAGTAGCTTTTCCGTGCTTATCAGTGAACCACATGCCCTCATGCACCGGTCC
ACTATCACTATGCACATGCCTTTATGGTAGTCAACCAATAGATGGGGCCAGTAGGTCGCC
GTTCCATGATATGGGACTAAATTTGTTTAGACATCGCCACTCCTCCATGTTCCCCACTTT
GAAACAGGTCGAGTCCGCGATCGGACAAGTGTAGAGTATGCACACCTTGCTTCGAACGGT
TGGCTTGGTACAGTGCAAGACATTCCAGCGTTGTAGGAATAACACCAAAGGCGAGGCCTT
TATTCCGGGAGAAGAAGAATCCTTAGGACGTGGCCTGTGGAACTGGAGCCGGTTTCACGT
TTAGTAGATTAGCGTATCGTCGATACATTCCGAGCACCGACTCCCTCAGTGAATAGGATT
GTCCGCTTGATCATTCCGCTTGCCCAGAGGATGGGGGCCTAATTATCGTTGGTATTGCTA
GCCCAAGCCTATCGAGAGCTTTTGGGGGGACGCTCCCTCCGAGTTCAATTTGGAGCCGTC
CCGAGTAGAGTACCAGGGCGGTTTGGCCGTACGTTCAAACACTACAAAGCGATCGGATAA
CACAAAACTATAGTAGCTTTTCCGTGCTTATCAGTGAACCACATGCCCTCATGCACCGGT
CCACTATCACTATGCACATGCCTTTATGGTAGTCAACCAATAGATGGGGCCAGTAGGTCG
CCGTTCCATGATATGGGACTAAATTTGTTTAGACATCGCCACTCCTCCATGTTCCCCACT
TTGAAACAGGTCGAGTCCGCGATCGGACAAGTGTAGAGTATGCACACCTTGCTTCGAACG
GTTGGCTTGGTACAGTGCAAGACATTCCAGCGTTGTAGGAATAACACCAAAGGCGAGGCC
TTTATTCCGGGAGAAGAAGAATCCTTAGGACGTGGCCTGTGGAACTGGAGCCGGTTTCAC
GTTTAGTAGATTAGCGTATCGTCGATACATTCCGAGCACCGACTCCCTCAGTGAATAGGA
TTGTCCGCTTGATCATTCCGCTTGCCCAGAGGATGGGGGCCTAATTATCGTTGGTATTGC
TAGCCCAAGCCTATCGAGAGCTTTTGGGGGGACGCTCCCTCCGAGTTCAATTTGGAGCCG
TCCCGAGTAGAGTACCAGGGCGGTTTGGCCGTACGTTCAAACACTACAAAGCGATCGGAT
AACACAAAACTATAGTAGCTTTTCCGTGCTTATCAGTGAACCACATGCCCTCATGCACCG
GTCCACTATCACTATGCACATGCCTTTATGGTAGTCAACCAATAGATGGGGCCAGTAGGT
CGCCGTTCCATGATATGGGACTAAATTTGTTTAGACATCGCCACTCCTCCATGTTCCCCA
CTTTGAAACAGGTCGAGTCCGCGATCGGACAAGTGTAGAGTATGCACACCTTGCTTCGAA
CGGTTGGCTTGGTACAGTGCAAGACATTCCAGCGTTGTAGGAATAACACCAAAGGCGAGG
CCTTTATTCCGGGAGAAGAAGAATCCTTAGGACGTGGCCTGTGGAACTGGAGCCGGTTTC
ACGTTTAGTAGATTAGCGTATCGTCGATACATTCCGAGCACCGACTCCCTCAGTGAATAG
GATTGTCCGCTTGATCATTCCGCTTGCCCAGAGGATGGGGGCCTAATTATCGTTGGTATT
GCTAGCCCAAGCCTATCGAGAGCTTTTGGGGGGACGCTCCCTCCGAGTTCAATTTGGAGC
CGTCCCGAGTAGAGTACCAGGGCGGTTTGGCCGTACGTTCAAACACTACAAAGCGATCGG
ATAACACAAAACTATAGTAGCTTTTCCGTGCTTATCAGTGAACCACATGCCCTCATGCAC
CGGTCCACTATCACTATGCACATGCCTTTATGGTAGTCAACCAATAGATGGGGCCAGTAG
GTCGCCGTTCCATGATATGGGACTAAATTTGTTTAGACATCGCCACTCCTCCATGTTCCC
CACTTTGAAACAGGTCGAGTCCGCGATCGGACAAGTGTAGAGTATGCACACCTTGCTTCG
AACGGTTGGCTTGGTACAGTGCAAGACATTCCAGCGTTGTAGGAATAACACCAAAGGCGA
GGCCTTTATTCCGGGAGAAGAAGAATCCTTAGGACGTGGCCTGTGGAACTGGAGCCGGTT
TCACGTTTAGTAGATTAGCGTATCGTCGATACATTCCGAGCACCGACTCCCTCAGTGAAT
AGGATTGTCCGCTTGATCATTCCGCTTGCCCAGAGGATGGGGGCCTAATTATCGTTGGTA
TTGCTAGCCCAAGCCTATCGAGAGCTTTTGGGGGGACGCTCCCTCCGAGTTCAATTTGGA
GCCGTCCCGAGTAGAGTACCAGGGCGGTTTGGCCGTACGTTCAAACACTACAAAGCGATC
GGATAACACAAAACTATAGTAGCTTTTCCGTGCTTATCAGTGAACCACATGCCCTCATGC
ACCGGTCCACTATCACTATGCACATGCCTTTATGGTAGTCAACCAATAGATGGGGCCAGT
AGGTCGCCGTTCCATGATATGGGACTAAATTTGTTTAGACATCGCCACTCCTCCATGTTC
CCCACTTTGAAACAGGTCGAGTCCGCGATCGGACAAGTGTAGAGTATGCACACCTTGCTT
CGAACGGTTGGCTTGGTACAGTGCAAGACATTCCAGCGTTGTAGGAATAACACCAAAGGC
GAGGCCTTTATTCCGGGAGAAGAAGAATCCTTAGGACGTGGCCTGTGGAACTGGAGCCGG
TTTCACGTTTAGTAGATTAGCGTATCGTCGATACATTCCGAGCACCGACTCCCTCAGTGA
ATAGGATTGTCCGCTTGATCATTCCGCTTGCCCAGAGGATGGGGGCCTAATTATCGTTGG
TATTGCTAGCCCAAGCCTATCGAGAGCTTTTGGGGGGACGCTCCCTCCGAGTTCAATTTG
GAGCCGTCCCGAGTAGAGTACCAGGGCGGTTTGGCCGTACGTTCAAACACTACAAAGCGA
TCGGATAACACAAAACTATAGTAGCTTTTCCGTGCTTATCAGTGAACCACATGCCCTCAT
GCACCGGTCCACTATCACTATGCACATGCCTTTATGGTAGTCAACCAATAGATGGGGCCA
GTAGGTCGCCGTTCCATGATATGGGACTAAATTTGTTTAGACATCGCCACTCCTCCATGT
TCCCCACTTTGAAACAGGTCGAGTCCGCGATCGGACAAGTGTAGAGTATGCACACCTTGC
TTCGAACGGTTGGCTTGGTACAGTGCAAGACATTCCAGCGTTGTAGGAATAACACCAAAG
GCGAGGCCTTTATTCCGGGAGAAGAAGAATCCTTAGGACGTGGCCTGTGGAACTGGAGCC
GGTTTCACGTTTAGTAGATTAGCGTATCGTCGATACATTCCGAGCACCGACTCCCTCAGT
GAATAGGATTGTCCGCTTGATCATTCCGCTTGCCCAGAGGATGGGGGCCTAATTATCGTT
GGTATTGCTAGCCCAAGCCTATCGAGAGCTTTTGGGGGGACGCTCCCTCCGAGTTCAATT
TGGAGCCGTCCCGAGTAGAGTACCAGGGCGGTTTGGCCGTACGTTCAAACACTACAAAGC
GATCGGATAACACAAAACTATAGTAGCTTTTCCGTGCTTATCAGTGAACCACATGCCCTC
ATGCACCGGTCCACTATCACTATGCACATGCCTTTATGGTAGTCAACCAATAGATGGGGC
CAGTAGGTCGCCGTTCCATGATATGGGACTAAATTTGTTTAGACATCGCCACTCCTCCAT
GTTCCCCACTTTGAAACAGGTCGAGTCCGCGATCGGACAAGTGTAGAGTATGCACACCTT
GCTTCGAACGGTTGGCTTGGTACAGTGCAAGACATTCCAGCGTTGTAGGAATAACACCAA
AGGCGAGGCCTTTATTCCGGGAGAAGAAGAATCCTTAGGACGTGGCCTGTGGAACTGGAG
CCGGTTTCACGTTTAGTAGATTAGCGTATCGTCGATACATTCCGAGCACCGACTCCCTCA
GTGAATAGGATTGTCCGCTTGATCATTCCGCTTGCCCAGAGGATGGGGGCCTAATTATCG
TTGGTATTGCTAGCCCAAGCCTATCGAGAGCTTTTGGGGGGACGCTCCCTCCGAGTTCAA
TTTGGAGCCGTCCCGAGTAGAGTACCAGGGCGGTTTGGCCGTACGTTCAAACACTACAAA
GCGATCGGATAACACAAAACTATAGTAGCTTTTCCGTGCTTATCAGTGAACCACATGCCC
TCATGCACCGGTCCACTATCACTATGCACATGCCTTTATGGTAGTCAACCAATAGATGGG
GCCAGTAGGTCGCCGTTCCATGATATGGGACTAAATTTGTTTAGACATCGCCACTCCTCC
ATGTTCCCCACTTTGAAACAGGTCGAGTCCGCGATCGGACAAGTGTAGAGTATGCACACC
TTGCTTCGAACGGTTGGCTTGGTACAGTGCAAGACATTCCAGCGTTGTAGGAATAACACC
AAAGGCGAGGCCTTTATTCCGGGAGAAGAAGAATCCTTAGGACGTGGCCTGTGGAACTGG
AGCCGGTTTCACGTTTAGTAGATTAGCGTATCGTCGATACATTCCGAGCACCGACTCCCT
CAGTGAATAGGATTGTCCGCTTGATCATTCCGCTTGCCCAGAGGATGGGGGCCTAATTAT
CGTTGGTATTGCTAGCCCAAGCCTATCGAGAGCTTTTGGGGGGACGCTCCCTCCGAGTTC
AATTTGGAGCCGTCCCGAGTAGAGTACCAGGGCGGTTTGGCCGTACGTTCAAACACTACA
AAGCGATCGGATAACACAAAACTATAGTAGCTTTTCCGTGCTTATCAGTGAACCACATGC
CCTCATGCACCGGTCCACTATCACTATGCACATGCCTTTATGGTAGTCAACCAATAGATG
GGGCCAGTAGGTCGCCGTTCCATGATATGGGACTAAATTTGTTTAGACATCGCCACTCCT
CCATGTTCCCCACTTTGAAACAGGTCGAGTCCGCGATCGGACAAGTGTAGAGTATGCACA
CCTTGCTTCGAACGGTTGGCTTGGTACAGTGCAAGACATTCCAGCGTTGTAGGAATAACA
CCAAAGGCGAGGCCTTTATTCCGGGAGAAGAAGAATCCTTAGGACGTGGCCTGTGGAACT
GGAGCCGGTTTCACGTTTAGTAGATTAGCGTATCGTCGATACATTCCGAGCACCGACTCC
CTCAGTGAATAGGATTGTCCGCTTGATCATTCCGCTTGCCCAGAGGATGGGGGCCTAATT
ATCGTTGGTATTGCTAGCCCAAGCCTATCGAGAGCTTTTGGGGGGACGCTCCCTCCGAGT
TCAATTTGGAGCCGTCCCGAGTAGAGTACCAGGGCGGTTTGGCCGTACGTTCAAACACTA
CAAAGCGATCGGATAACACAAAACTATAGTAGCTTTTCCGTGCTTATCAGTGAACCACAT
GCCCTCATGCACCGGTCCACTATCACTATGCACATGCCTTTATGGTAGTCAACCAATAGA
TGGGGCCAGTAGGTCGCCGTTCCATGATATGGGACTAAATTTGTTTAGACATCGCCACTC
CTCCATGTTCCCCACTTTGAAACAGGTCGAGTCCGCGATCGGACAAGTGTAGAGTATGCA
CACCTTGCTTCGAACGGTTGGCTTGGTACAGTGCAAGACATTCCAGCGTTGTAGGAATAA
CACCAAAGGCGAGGCCTTTATTCCGGGAGAAGAAGAATCCTTAGGACGTGGCCTGTGGAA
CTGGAGCCGGTTTCACGTTTAGTAGATTAGCGTATCGTCGATACATTCCGAGCACCGACT
CCCTCAGTGAATAGGATTGTCCGCTTGATCATTCCGCTTGCCCAGAGGATGGGGGCCTAA
TTATCGTTGGTATTGCTAGCCCAAGCCTATCGAGAGCTTTTGGGGGGACGCTCCCTCCGA
GTTCAATTTGGAGCCGTCCCGAGTAGAGTACCAGGGCGGTTTGGCCGTACGTTCAAACAC
TACAAAGCGATCGGATAACACAAAACTATAGTAGCTTTTCCGTGCTTATCAGTGAACCAC
ATGCCCTCATGCACCGGTCCACTATCACTATGCACATGCCTTTATGGTAGTCAACCAATA
GATGGGGCCAGTAGGTCGCCGTTCCATGATATGGGACTAAATTTGTTTAGACATCGCCAC
TCCTCCATGTTCCCCACTTTGAAACAGGTCGAGTCCGCGATCGGACAAGTGTAGAGTATG
CACACCTTGCTTCGAACGGTTGGCTTGGTACAGTGCAAGACATTCCAGCGTTGTAGGAAT
AACACCAAAGGCGAGGCCTTTATTCCGGGAGAAGAAGAATCCTTAGGACGTGGCCTGTGG
AACTGGAGCCGGTTTCACGTTTAGTAGATTAGCGTATCGTCGATACATTCCGAGCACCGA
CTCCCTCAGTGAATAGGATTGTCCGCTTGATCATTCCGCTTGCCCAGAGGATGGGGGCCT
AATTATCGTTGGTATTGCTAGCCCAAGCCTATCGAGAGCTTTTGGGGGGACGCTCCCTCC
GAGTTCAATTTGGAGCCGTCCCGAGTAGAGTACCAGGGCGGTTTGGCCGTACGTTCAAAC
ACTACAAAGCGATCGGATAACACAAAACTATAGTAGCTTTTCCGTGCTTATCAGTGAACC
ACATGCCCTCATGCACCGGTCCACTATCACTATGCACATGCCTTTATGGTAGTCAACCAA
TAGATGGGGCCAGTAGGTCGCCGTTCCATGATATGGGACTAAATTTGTTTAGACATCGCC
ACTCCTCCATGTTCCCCACTTTGAAACAGGTCGAGTCCGCGATCGGACAAGTGTAGAGTA
TGCACACCTTGCTTCGAACGGTTGGCTTGGTACAGTGCAAGACATTCCAGCGTTGTAGGA
ATAACACCAAAGGCGAGGCCTTTATTCCGGGAGAAGAAGAATCCTTAGGACGTGGCCTGT
GGAACTGGAGCCGGTTTCACGTTTAGTAGATTAGCGTATCGTCGATACATTCCGAGCACC
GACTCCCTCAGTGAATAGGATTGTCCGCTTGATCATTCCGCTTGCCCAGAGGATGGGGGC
CTAATTATCGTTGGTATTGCTAGCCCAAGCCTATCGAGAGCTTTTGGGGGGACGCTCCCT
CCGAGTTCAATTTGGAGCCGTCCCGAGTAGAGTACCAGGGCGGTTTGGCCGTACGTTCAA
ACACTACAAAGCGATCGGATAACACAAAACTATAGTAGCTTTTCCGTGCTTATCAGTGAA
CCACATGCCCTCATGCACCGGTCCACTATCACTATGCACATGCCTTTATGGTAGTCAACC
AATAGATGGGGCCAGTAGGTCGCCGTTCCATGATATGGGACTAAATTTGTTTAGACATCG
CCACTCCTCCATGTTCCCCACTTTGAAACAGGTCGAGTCCGCGATCGGACAAGTGTAGAG
TATGCACACCTTGCTTCGAACGGTTGGCTTGGTACAGTGCAAGACATTCCAGCGTTGTAG
GAATAACACCAAAGGCGAGGCCTTTATTCCGGGAGAAGAAGAATCCTTAGGACGTGGCCT
GTGGAACTGGAGCCGGTTTCACGTTTAGTAGATTAGCGTATCGTCGATACATTCCGAGCA
CCGACTCCCTCAGTGAATAGGATTGTCCGCTTGATCATTCCGCTTGCCCAGAGGATGGGG
GCCTAATTATCGTTGGTATTGCTAGCCCAAGCCTATCGAGAGCTTTTGGGGGGACGCTCC
CTCCGAGTTCAATTTGGAGCCGTCCCGAGTAGAGTACCAGGGCGGTTTGGCCGTACGTTC
AAACACTACAAAGCGATCGGATAACACAAAACTATAGTAGCTTTTCCGTGCTTATCAGTG
AACCACATGCCCTCATGCACCGGTCCACTATCACTATGCACATGCCTTTATGGTAGTCAA
CCAATAGATGGGGCCAGTAGGTCGCCGTTCCATGATATGGGACTAAATTTGTTTAGACAT
CGCCACTCCTCCATGTTCCCCACTTTGAAACAGGTCGAGTCCGCGATCGGACAAGTGTAG
AGTATGCACACCTTGCTTCGAACGGTTGGCTTGGTACAGTGCAAGACATTCCAGCGTTGT
AGGAATAACACCAAAGGCGAGGCCTTTATTCCGGGAGAAGAAGAATCCTTAGGACGTGGC
CTGTGGAACTGGAGCCGGTTTCACGTTTAGTAGATTAGCGTATCGTCGATACATTCCGAG
CACCGACTCCCTCAGTGAATAGGATTGTCCGCTTGATCATTCCGCTTGCCCAGAGGATGG
GGGCCTAATTATCGTTGGTATTGCTAGCCCAAGCCTATCGAGAGCTTTTGGGGGGACGCT
CCCTCCGAGTTCAATTTGGAGCCGTCCCGAGTAGAGTACCAGGGCGGTTTGGCCGTACGT
TCAAACACTACAAAGCGATCGGATAACACAAAACTATAGTAGCTTTTCCGTGCTTATCAG
TGAACCACATGCCCTCATGCACCGGTCCACTATCACTATGCACATGCCTTTATGGTAGTC
AACCAATAGATGGGGCCAGTAGGTCGCCGTTCCATGATATGGGACTAAATTTGTTTAGAC
ATCGCCACTCCTCCATGTTCCCCACTTTGAAACAGGTCGAGTCCGCGATCGGACAAGTGT
AGAGTATGCACACCTTGCTTCGAACGGTTGGCTTGGTACAGTGCAAGACATTCCAGCGTT
GTAGGAATAACACCAAAGGCGAGGCCTTTATTCCGGGAGAAGAAGAATCCTTAGGACGTG
GCCTGTGGAACTGGAGCCGGTTTCACGTTTAGTAGATTAGCGTATCGTCGATACATTCCG
AGCACCGACTCCCTCAGTGAATAGGATTGTCCGCTTGATCATTCCGCTTGCCCAGAGGAT
GGGGGCCTAATTATCGTTGGTATTGCTAGCCCAAGCCTATCGAGAGCTTTTGGGGGGACG
CTCCCTCCGAGTTCAATTTGGAGCCGTCCCGAGTAGAGTACCAGGGCGGTTTGGCCGTAC
GTTCAAACACTACAAAGCGATCGGATAACACAAAACTATAGTAGCTTTTCCGTGCTTATC
AGTGAACCACATGCCCTCATGCACCGGTCCACTATCACTATGCACATGCCTTTATGGTAG
TCAACCAATAGATGGGGCCAGTAGGTCGCCGTTCCATGATATGGGACTAAATTTGTTTAG
ACATCGCCACTCCTCCATGTTCCCCACTTTGAAACAGGTCGAGTCCGCGATCGGACAAGT
GTAGAGTATGCACACCTTGCTTCGAACGGTTGGCTTGGTACAGTGCAAGACATTCCAGCG
TTGTAGGAATAACACCAAAGGCGAGGCCTTTATTCCGGGAGAAGAAGAATCCTTAGGACG
TGGCCTGTGGAACTGGAGCCGGTTTCACGTTTAGTAGATTAGCGTATCGTCGATACATTC
CGAGCACCGACTCCCTCAGTGAATAGGATTGTCCGCTTGATCATTCCGCTTGCCCAGAGG
ATGGGGGCCTAATTATCGTTGGTATTGCTAGCCCAAGCCTATCGAGAGCTTTTGGGGGGA
CGCTCCCTCCGAGTTCAATTTGGAGCCGTCCCGAGTAGAGTACCAGGGCGGTTTGGCCGT
ACGTTCAAACACTACAAAGCGATCGGATAACACAAAACTATAGTAGCTTTTCCGTGCTTA
TCAGTGAACCACATGCCCTCATGCACCGGTCCACTATCACTATGCACATGCCTTTATGGT
AGTCAACCAATAGATGGGGCCAGTAGGTCGCCGTTCCATGATATGGGACTAAATTTGTTT
AGACATCGCCACTCCTCCATGTTCCCCACTTTGAAACAGGTCGAGTCCGCGATCGGACAA
GTGTAGAGTATGCACACCTTGCTTCGAACGGTTGGCTTGGTACAGTGCAAGACATTCCAG
CGTTGTAGGAATAACACCAAAGGCGAGGCCTTTATTCCGGGAGAAGAAGAATCCTTAGGA
CGTGGCCTGTGGAACTGGAGCCGGTTTCACGTTTAGTAGATTAGCGTATCGTCGATACAT
TCCGAGCACCGACTCCCTCAGTGAATAGGATTGTCCGCTTGATCATTCCGCTTGCCCAGA
GGATGGGGGCCTAATTATCGTTGGTATTGCTAGCCCAAGCCTATCGAGAGCTTTTGGGGG
GACGCTCCCTCCGAGTTCAATTTGGAGCCGTCCCGAGTAGAGTACCAGGGCGGTTTGGCC
GTACGTTCAAACACTACAAAGCGATCGGATAACACAAAACTATAGTAGCTTTTCCGTGCT
TATCAGTGAACCACATGCCCTCATGCACCGGTCCACTATCACTATGCACATGCCTTTATG
GTAGTCAACCAATAGATGGGGCCAGTAGGTCGCCGTTCCATGATATGGGACTAAATTTGT
TTAGACATCGCCACTCCTCCATGTTCCCCACTTTGAAACAGGTCGAGTCCGCGATCGGAC
AAGTGTAGAGTATGCACACCTTGCTTCGAACGGTTGGCTTGGTACAGTGCAAGACATTCC
AGCGTTGTAGGAATAACACCAAAGGCGAGGCCTTTATTCCGGGAGAAGAAGAATCCTTAG
GACGTGGCCTGTGGAACTGGAGCCGGTTTCACGTTTAGTAGATTAGCGTATCGTCGATAC
ATTCCGAGCACCGACTCCCTCAGTGAATAGGATTGTCCGCTTGATCATTCCGCTTGCCCA
GAGGATGGGGGCCTAATTATCGTTGGTATTGCTAGCCCAAGCCTATCGAGAGCTTTTGGG
GGGACGCTCCCTCCGAGTTCAATTTGGAGCCGTCCCGAGTAGAGTACCAGGGCGGTTTGG
CCGTACGTTCAAACACTACAAAGCGATCGGATAACACAAAACTATAGTAGCTTTTCCGTG
CTTATCAGTGAACCACATGCCCTCATGCACCGGTCCACTATCACTATGCACATGCCTTTA
TGGTAGTCAACCAATAGATGGGGCCAGTAGGTCGCCGTTCCATGATATGGGACTAAATTT
GTTTAGACATCGCCACTCCTCCATGTTCCCCACTTTGAAACAGGTCGAGTCCGCGATCGG
ACAAGTGTAGAGTATGCACACCTTGCTTCGAACGGTTGGCTTGGTACAGTGCAAGACATT
CCAGCGTTGTAGGAATAACACCAAAGGCGAGGCCTTTATTCCGGGAGAAGAAGAATCCTT
AGGACGTGGCCTGTGGAACTGGAGCCGGTTTCACGTTTAGTAGATTAGCGTATCGTCGAT
ACATTCCGAGCACCGACTCCCTCAGTGAATAGGATTGTCCGCTTGATCATTCCGCTTGCC
CAGAGGATGGGGGCCTAATTATCGTTGGTATTGCTAGCCCAAGCCTATCGAGAGCTTTTG
GGGGGACGCTCCCTCCGAGTTCAATTTGGAGCCGTCCCGAGTAGAGTACCAGGGCGGTTT
GGCCGTACGTTCAAACACTACAAAGCGATCGGATAACACAAAACTATAGTAGCTTTTCCG
TGCTTATCAGTGAACCACATGCCCTCATGCACCGGTCCACTATCACTATGCACATGCCTT
TATGGTAGTCAACCAATAGATGGGGCCAGTAGGTCGCCGTTCCATGATATGGGACTAAAT
TTGTTTAGACATCGCCACTCCTCCATGTTCCCCACTTTGAAACAGGTCGAGTCCGCGATC
GGACAAGTGTAGAGTATGCACACCTTGCTTCGAACGGTTGGCTTGGTACAGTGCAAGACA
TTCCAGCGTTGTAGGAATAACACCAAAGGCGAGGCCTTTATTCCGGGAGAAGAAGAATCC
TTAGGACGTGGCCTGTGGAACTGGAGCCGGTTTCACGTTTAGTAGATTAGCGTATCGTCG
ATACATTCCGAGCACCGACTCCCTCAGTGAATAGGATTGTCCGCTTGATCATTCCGCTTG
CCCAGAGGATGGGGGCCTAATTATCGTTGGTATTGCTAGCCCAAGCCTATCGAGAGCTTT
TGGGGGGACGCTCCCTCCGAGTTCAATTTGGAGCCGTCCCGAGTAGAGTACCAGGGCGGT
TTGGCCGTACGTTCAAACACTACAAAGCGATCGGATAACACAAAACTATAGTAGCTTTTC
CGTGCTTATCAGTGAACCACATGCCCTCATGCACCGGTCCACTATCACTATGCACATGCC
TTTATGGTAGTCAACCAATAGATGGGGCCAGTAGGTCGCCGTTCCATGATATGGGACTAA
ATTTGTTTAGACATCGCCACTCCTCCATGTTCCCCACTTTGAAACAGGTCGAGTCCGCGA
TCGGACAAGTGTAGAGTATGCACACCTTGCTTCGAACGGTTGGCTTGGTACAGTGCAAGA
CATTCCAGCGTTGTAGGAATAACACCAAAGGCGAGGCCTTTATTCCGGGAGAAGAAGAAT
CCTTAGGACGTGGCCTGTGGAACTGGAGCCGGTTTCACGTTTAGTAGATTAGCGTATCGT
CGATACATTCCGAGCACCGACTCCCTCAGTGAATAGGATTGTCCGCTTGATCATTCCGCT
TGCCCAGAGGATGGGGGCCTAATTATCGTTGGTATTGCTAGCCCAAGCCTATCGAGAGCT
TTTGGGGGGACGCTCCCTCCGAGTTCAATTTGGAGCCGTCCCGAGTAGAGTACCAGGGCG
GTTTGGCCGTACGTTCAAACACTACAAAGCGATCGGATAACACAAAACTATAGTAGCTTT
TCCGTGCTTATCAGTGAACCACATGCCCTCATGCACCGGTCCACTATCACTATGCACATG
CCTTTATGGTAGTCAACCAATAGATGGGGCCAGTAGGTCGCCGTTCCATGATATGGGACT
AAATTTGTTTAGACATCGCCACTCCTCCATGTTCCCCACTTTGAAACAGGTCGAGTCCGC
GATCGGACAAGTGTAGAGTATGCACACCTTGCTTCGAACGGTTGGCTTGGTACAGTGCAA
GACATTCCAGCGTTGTAGGAATAACACCAAAGGCGAGGCCTTTATTCCGGGAGAAGAAGA
ATCCTTAGGACGTGGCCTGTGGAACTGGAGCCGGTTTCACGTTTAGTAGATTAGCGTATC
GTCGATACATTCCGAGCACCGACTCCCTCAGTGAATAGGATTGTCCGCTTGATCATTCCG
CTTGCCCAGAGGATGGGGGCCTAATTATCGTTGGTATTGCTAGCCCAAGCCTATCGAGAG
CTTTTGGGGGGACGCTCCCTCCGAGTTCAATTTGGAGCCGTCCCGAGTAGAGTACCAGGG
CGGTTTGGCCGTACGTTCAAACACTACAAAGCGATCGGATAACACAAAACTATAGTAGCT
TTTCCGTGCTTATCAGTGAACCACATGCCCTCATGCACCGGTCCACTATCACTATGCACA
TGCCTTTATGGTAGTCAACCAATAGATGGGGCCAGTAGGTCGCCGTTCCATGATATGGGA
CTAAATTTGTTTAGACATCGCCACTCCTCCATGTTCCCCACTTTGAAACAGGTCGAGTCC
GCGATCGGACAAGTGTAGAGTATGCACACCTTGCTTCGAACGGTTGGCTTGGTACAGTGC
AAGACATTCCAGCGTTGTAGGAATAACACCAAAGGCGAGGCCTTTATTCCGGGAGAAGAA
GAATCCTTAGGACGTGGCCTGTGGAACTGGAGCCGGTTTCACGTTTAGTAGATTAGCGTA
TCGTCGATACATTCCGAGCACCGACTCCCTCAGTGAATAGGATTGTCCGCTTGATCATTC
CGCTTGCCCAGAGGATGGGGGCCTAATTATCGTTGGTATTGCTAGCCCAAGCCTATCGAG
AGCTTTTGGGGGGACGCTCCCTCCGAGTTCAATTTGGAGCCGTCCCGAGTAGAGTACCAG
GGCGGTTTGGCCGTACGTTCAAACACTACAAAGCGATCGGATAACACAAAACTATAGTAG
CTTTTCCGTGCTTATCAGTGAACCACATGCCCTCATGCACCGGTCCACTATCACTATGCA
CATGCCTTTATGGTAGTCAACCAATAGATGGGGCCAGTAGGTCGCCGTTCCATGATATGG
GACTAAATTTGTTTAGACATCGCCACTCCTCCATGTTCCCCACTTTGAAACAGGTCGAGT
CCGCGATCGGACAAGTGTAGAGTATGCACACCTTGCTTCGAACGGTTGGCTTGGTACAGT
GCAAGACATTCCAGCGTTGTAGGAATAACACCAAAGGCGAGGCCTTTATTCCGGGAGAAG
AAGAATCCTTAGGACGTGGCCTGTGGAACTGGAGCCGGTTTCACGTTTAGTAGATTAGCG
TATCGTCGATACATTCCGAGCACCGACTCCCTCAGTGAATAGGATTGTCCGCTTGATCAT
TCCGCTTGCCCAGAGGATGGGGGCCTAATTATCGTTGGTATTGCTAGCCCAAGCCTATCG
AGAGCTTTTGGGGGGACGCTCCCTCCGAGTTCAATTTGGAGCCGTCCCGAGTAGAGTACC
AGGGCGGTTTGGCCGTACGTTCAAACACTACAAAGCGATCGGATAACACAAAACTATAGT
AGCTTTTCCGTGCTTATCAGTGAACCACATGCCCTCATGCACCGGTCCACTATCACTATG
CACATGCCTTTATGGTAGTCAACCAATAGATGGGGCCAGTAGGTCGCCGTTCCATGATAT
GGGACTAAATTTGTTTAGACATCGCCACTCCTCCATGTTCCCCACTTTGAAACAGGTCGA
GTCCGCGATCGGACAAGTGTAGAGTATGCACACCTTGCTTCGAACGGTTGGCTTGGTACA
GTGCAAGACATTCCAGCGTTGTAGGAATAACACCAAAGGCGAGGCCTTTATTCCGGGAGA
AGAAGAATCCTTAGGACGTGGCCTGTGGAACTGGAGCCGGTTTCACGTTTAGTAGATTAG
CGTATCGTCGATACATTCCGAGCACCGACTCCCTCAGTGAATAGGATTGTCCGCTTGATC
ATTCCGCTTGCCCAGAGGATGGGGGCCTAATTATCGTTGGTATTGCTAGCCCAAGCCTAT
CGAGAGCTTTTGGGGGGACGCTCCCTCCGAGTTCAATTTGGAGCCGTCCCGAGTAGAGTA
CCAGGGCGGTTTGGCCGTACGTTCAAACACTACAAAGCGATCGGATAACACAAAACTATA
GTAGCTTTTCCGTGCTTATCAGTGAACCACATGCCCTCATGCACCGGTCCACTATCACTA
TGCACATGCCTTTATGGTAGTCAACCAATAGATGGGGCCAGTAGGTCGCCGTTCCATGAT
ATGGGACTAAATTTGTTTAGACATCGCCACTCCTCCATGTTCCCCACTTTGAAACAGGTC
GAGTCCGCGATCGGACAAGTGTAGAGTATGCACACCTTGCTTCGAACGGTTGGCTTGGTA
CAGTGCAAGACATTCCAGCGTTGTAGGAATAACACCAAAGGCGAGGCCTTTATTCCGGGA
GAAGAAGAATCCTTAGGACGTGGCCTGTGGAACTGGAGCCGGTTTCACGTTTAGTAGATT
AGCGTATCGTCGATACATTCCGAGCACCGACTCCCTCAGTGAATAGGATTGTCCGCTTGA
TCATTCCGCTTGCCCAGAGGATGGGGGCCTAATTATCGTTGGTATTGCTAGCCCAAGCCT
ATCGAGAGCTTTTGGGGGGACGCTCCCTCCGAGTTCAATTTGGAGCCGTCCCGAGTAGAG
TACCAGGGCGGTTTGGCCGTACGTTCAAACACTACAAAGCGATCGGATAACACAAAACTA
TAGTAGCTTTTCCGTGCTTATCAGTGAACCACATGCCCTCATGCACCGGTCCACTATCAC
TATGCACATGCCTTTATGGTAGTCAACCAATAGATGGGGCCAGTAGGTCGCCGTTCCATG
ATATGGGACTAAATTTGTTTAGACATCGCCACTCCTCCATGTTCCCCACTTTGAAACAGG
TCGAGTCCGCGATCGGACAAGTGTAGAGTATGCACACCTTGCTTCGAACGGTTGGCTTGG
TACAGTGCAAGACATTCCAGCGTTGTAGGAATAACACCAAAGGCGAGGCCTTTATTCCGG
GAGAAGAAGAATCCTTAGGACGTGGCCTGTGGAACTGGAGCCGGTTTCACGTTTAGTAGA
TTAGCGTATCGTCGATACATTCCGAGCACCGACTCCCTCAGTGAATAGGATTGTCCGCTT
GATCATTCCGCTTGCCCAGAGGATGGGGGCCTAATTATCGTTGGTATTGCTAGCCCAAGC
CTATCGAGAGCTTTTGGGGGGACGCTCCCTCCGAGTTCAATTTGGAGCCGTCCCGAGTAG
AGTACCAGGGCGGTTTGGCCGTACGTTCAAACACTACAAAGCGATCGGATAACACAAAAC
TATAGTAGCTTTTCCGTGCTTATCAGTGAACCACATGCCCTCATGCACCGGTCCACTATC
ACTATGCACATGCCTTTATGGTAGTCAACCAATAGATGGGGCCAGTAGGTCGCCGTTCCA
TGATATGGGACTAAATTTGTTTAGACATCGCCACTCCTCCATGTTCCCCACTTTGAAACA
GGTCGAGTCCGCGATCGGACAAGTGTAGAGTATGCACACCTTGCTTCGAACGGTTGGCTT
GGTACAGTGCAAGACATTCCAGCGTTGTAGGAATAACACCAAAGGCGAGGCCTTTATTCC
GGGAGAAGAAGAATCCTTAGGACGTGGCCTGTGGAACTGGAGCCGGTTTCACGTTTAGTA
GATTAGCGTATCGTCGATACATTCCGAGCACCGACTCCCTCAGTGAATAGGATTGTCCGC
TTGATCATTCCGCTTGCCCAGAGGATGGGGGCCTAATTATCGTTGGTATTGCTAGCCCAA
GCCTATCGAGAGCTTTTGGGGGGACGCTCCCTCCGAGTTCAATTTGGAGCCGTCCCGAGT
AGAGTACCAGGGCGGTTTGGCCGTACGTTCAAACACTACAAAGCGATCGGATAACACAAA
ACTATAGTAGCTTTTCCGTGCTTATCAGTGAACCACATGCCCTCATGCACCGGTCCACTA
TCACTATGCACATGCCTTTATGGTAGTCAACCAATAGATGGGGCCAGTAGGTCGCCGTTC
CATGATATGGGACTAAATTTGTTTAGACATCGCCACTCCTCCATGTTCCCCACTTTGAAA
CAGGTCGAGTCCGCGATCGGACAAGTGTAGAGTATGCACACCTTGCTTCGAACGGTTGGC
TTGGTACAGTGCAAGACATTCCAGCGTTGTAGGAATAACACCAAAGGCGAGGCCTTTATT
CCGGGAGAAGAAGAATCCTTAGGACGTGGCCTGTGGAACTGGAGCCGGTTTCACGTTTAG
TAGATTAGCGTATCGTCGATACATTCCGAGCACCGACTCCCTCAGTGAATAGGATTGTCC
GCTTGATCATTCCGCTTGCCCAGAGGATGGGGGCCTAATTATCGTTGGTATTGCTAGCCC
AAGCCTATCGAGAGCTTTTGGGGGGACGCTCCCTCCGAGTTCAATTTGGAGCCGTCCCGA
GTAGAGTACCAGGGCGGTTTGGCCGTACGTTCAAACACTACAAAGCGATCGGATAACACA
AAACTATAGTAGCTTTTCCGTGCTTATCAGTGAACCACATGCCCTCATGCACCGGTCCAC
TATCACTATGCACATGCCTTTATGGTAGTCAACCAATAGATGGGGCCAGTAGGTCGCCGT
TCCATGATATGGGACTAAATTTGTTTAGACATCGCCACTCCTCCATGTTCCCCACTTTGA
AACAGGTCGAGTCCGCGATCGGACAAGTGTAGAGTATGCACACCTTGCTTCGAACGGTTG
GCTTGGTACAGTGCAAGACATTCCAGCGTTGTAGGAATAACACCAAAGGCGAGGCCTTTA
TTCCGGGAGAAGAAGAATCCTTAGGACGTGGCCTGTGGAACTGGAGCCGGTTTCACGTTT
AGTAGATTAGCGTATCGTCGATACATTCCGAGCACCGACTCCCTCAGTGAATAGGATTGT
CCGCTTGATCATTCCGCTTGCCCAGAGGATGGGGGCCTAATTATCGTTGGTATTGCTAGC
CCAAGCCTATCGAGAGCTTTTGGGGGGACGCTCCCTCCGAGTTCAATTTGGAGCCGTCCC
GAGTAGAGTACCAGGGCGGTTTGGCCGTACGTTCAAACACTACAAAGCGATCGGATAACA
CAAAACTATAGTAGCTTTTCCGTGCTTATCAGTGAACCACATGCCCTCATGCACCGGTCC
ACTATCACTATGCACATGCCTTTATGGTAGTCAACCAATAGATGGGGCCAGTAGGTCGCC
GTTCCATGATATGGGACTAAATTTGTTTAGACATCGCCACTCCTCCATGTTCCCCACTTT
GAAACAGGTCGAGTCCGCGATCGGACAAGTGTAGAGTATGCACACCTTGCTTCGAACGGT
TGGCTTGGTACAGTGCAAGACATTCCAGCGTTGTAGGAATAACACCAAAGGCGAGGCCTT
TATTCCGGGAGAAGAAGAATCCTTAGGACGTGGCCTGTGGAACTGGAGCCGGTTTCACGT
TTAGTAGATTAGCGTATCGTCGATACATTCCGAGCACCGACTCCCTCAGTGAATAGGATT
GTCCGCTTGATCATTCCGCTTGCCCAGAGGATGGGGGCCTAATTATCGTTGGTATTGCTA
GCCCAAGCCTATCGAGAGCTTTTGGGGGGACGCTCCCTCCGAGTTCAATTTGGAGCCGTC
CCGAGTAGAGTACCAGGGCGGTTTGGCCGTACGTTCAAACACTACAAAGCGATCGGATAA
CACAAAACTATAGTAGCTTTTCCGTGCTTATCAGTGAACCACATGCCCTCATGCACCGGT
CCACTATCACTATGCACATGCCTTTATGGTAGTCAACCAATAGATGGGGCCAGTAGGTCG
CCGTTCCATGATATGGGACTAAATTTGTTTAGACATCGCCACTCCTCCATGTTCCCCACT
TTGAAACAGGTCGAGTCCGCGATCGGACAAGTGTAGAGTATGCACACCTTGCTTCGAACG
GTTGGCTTGGTACAGTGCAAGACATTCCAGCGTTGTAGGAATAACACCAAAGGCGAGGCC
TTTATTCCGGGAGAAGAAGAATCCTTAGGACGTGGCCTGTGGAACTGGAGCCGGTTTCAC
GTTTAGTAGATTAGCGTATCGTCGATACATTCCGAGCACCGACTCCCTCAGTGAATAGGA
TTGTCCGCTTGATCATTCCGCTTGCCCAGAGGATGGGGGCCTAATTATCGTTGGTATTGC
TAGCCCAAGCCTATCGAGAGCTTTTGGGGGGACGCTCCCTCCGAGTTCAATTTGGAGCCG
TCCCGAGTAGAGTACCAGGGCGGTTTGGCCGTACGTTCAAACACTACAAAGCGATCGGAT
AACACAAAACTATAGTAGCTTTTCCGTGCTTATCAGTGAACCACATGCCCTCATGCACCG
GTCCACTATCACTATGCACATGCCTTTATGGTAGTCAACCAATAGATGGGGCCAGTAGGT
CGCCGTTCCATGATATGGGACTAAATTTGTTTAGACATCGCCACTCCTCCATGTTCCCCA
CTTTGAAACAGGTCGAGTCCGCGATCGGACAAGTGTAGAGTATGCACACCTTGCTTCGAA
CGGTTGGCTTGGTACAGTGCAAGACATTCCAGCGTTGTAGGAATAACACCAAAGGCGAGG
CCTTTATTCCGGGAGAAGAAGAATCCTTAGGACGTGGCCTGTGGAACTGGAGCCGGTTTC
ACGTTTAGTAGATTAGCGTATCGTCGATACATTCCGAGCACCGACTCCCTCAGTGAATAG
GATTGTCCGCTTGATCATTCCGCTTGCCCAGAGGATGGGGGCCTAATTATCGTTGGTATT
GCTAGCCCAAGCCTATCGAGAGCTTTTGGGGGGACGCTCCCTCCGAGTTCAATTTGGAGC
CGTCCCGAGTAGAGTACCAGGGCGGTTTGGCCGTACGTTCAAACACTACAAAGCGATCGG
ATAACACAAAACTATAGTAGCTTTTCCGTGCTTATCAGTGAACCACATGCCCTCATGCAC
CGGTCCACTATCACTATGCACATGCCTTTATGGTAGTCAACCAATAGATGGGGCCAGTAG
GTCGCCGTTCCATGATATGGGACTAAATTTGTTTAGACATCGCCACTCCTCCATGTTCCC
CACTTTGAAACAGGTCGAGTCCGCGATCGGACAAGTGTAGAGTATGCACACCTTGCTTCG
AACGGTTGGCTTGGTACAGTGCAAGACATTCCAGCGTTGTAGGAATAACACCAAAGGCGA
GGCCTTTATTCCGGGAGAAGAAGAATCCTTAGGACGTGGCCTGTGGAACTGGAGCCGGTT
TCACGTTTAGTAGATTAGCGTATCGTCGATACATTCCGAGCACCGACTCCCTCAGTGAAT
AGGATTGTCCGCTTGATCATTCCGCTTGCCCAGAGGATGGGGGCCTAATTATCGTTGGTA
TTGCTAGCCCAAGCCTATCGAGAGCTTTTGGGGGGACGCTCCCTCCGAGTTCAATTTGGA
GCCGTCCCGAGTAGAGTACCAGGGCGGTTTGGCCGTACGTTCAAACACTACAAAGCGATC
GGATAACACAAAACTATAGTAGCTTTTCCGTGCTTATCAGTGAACCACATGCCCTCATGC
ACCGGTCCACTATCACTATGCACATGCCTTTATGGTAGTCAACCAATAGATGGGGCCAGT
AGGTCGCCGTTCCATGATATGGGACTAAATTTGTTTAGACATCGCCACTCCTCCATGTTC
CCCACTTTGAAACAGGTCGAGTCCGCGATCGGACAAGTGTAGAGTATGCACACCTTGCTT
CGAACGGTTGGCTTGGTACAGTGCAAGACATTCCAGCGTTGTAGGAATAACACCAAAGGC
GAGGCCTTTATTCCGGGAGAAGAAGAATCCTTAGGACGTGGCCTGTGGAACTGGAGCCGG
TTTCACGTTTAGTAGATTAGCGTATCGTCGATACATTCCGAGCACCGACTCCCTCAGTGA
ATAGGATTGTCCGCTTGATCATTCCGCTTGCCCAGAGGATGGGGGCCTAATTATCGTTGG
TATTGCTAGCCCAAGCCTATCGAGAGCTTTTGGGGGGACGCTCCCTCCGAGTTCAATTTG
GAGCCGTCCCGAGTAGAGTACCAGGGCGGTTTGGCCGTACGTTCAAACACTACAAAGCGA
TCGGATAACACAAAACTATAGTAGCTTTTCCGTGCTTATCAGTGAACCACATGCCCTCAT
GCACCGGTCCACTATCACTATGCACATGCCTTTATGGTAGTCAACCAATAGATGGGGCCA
GTAGGTCGCCGTTCCATGATATGGGACTAAATTTGTTTAGACATCGCCACTCCTCCATGT
TCCCCACTTTGAAACAGGTCGAGTCCGCGATCGGACAAGTGTAGAGTATGCACACCTTGC
TTCGAACGGTTGGCTTGGTACAGTGCAAGACATTCCAGCGTTGTAGGAATAACACCAAAG
GCGAGGCCTTTATTCCGGGAGAAGAAGAATCCTTAGGACGTGGCCTGTGGAACTGGAGCC
GGTTTCACGTTTAGTAGATTAGCGTATCGTCGATACATTCCGAGCACCGACTCCCTCAGT
GAATAGGATTGTCCGCTTGATCATTCCGCTTGCCCAGAGGATGGGGGCCTAATTATCGTT
GGTATTGCTAGCCCAAGCCTATCGAGAGCTTTTGGGGGGACGCTCCCTCCGAGTTCAATT
TGGAGCCGTCCCGAGTAGAGTACCAGGGCGGTTTGGCCGTACGTTCAAACACTACAAAGC
GATCGGATAACACAAAACTATAGTAGCTTTTCCGTGCTTATCAGTGAACCACATGCCCTC
ATGCACCGGTCCACTATCACTATGCACATGCCTTTATGGTAGTCAACCAATAGATGGGGC
CAGTAGGTCGCCGTTCCATGATATGGGACTAAATTTGTTTAGACATCGCCACTCCTCCAT
GTTCCCCACTTTGAAACAGGTCGAGTCCGCGATCGGACAAGTGTAGAGTATGCACACCTT
GCTTCGAACGGTTGGCTTGGTACAGTGCAAGACATTCCAGCGTTGTAGGAATAACACCAA
AGGCGAGGCCTTTATTCCGGGAGAAGAAGAATCCTTAGGACGTGGCCTGTGGAACTGGAG
CCGGTTTCACGTTTAGTAGATTAGCGTATCGTCGATACATTCCGAGCACCGACTCCCTCA
GTGAATAGGATTGTCCGCTTGATCATTCCGCTTGCCCAGAGGATGGGGGCCTAATTATCG
TTGGTATTGCTAGCCCAAGCCTATCGAGAGCTTTTGGGGGGACGCTCCCTCCGAGTTCAA
TTTGGAGCCGTCCCGAGTAGAGTACCAGGGCGGTTTGGCCGTACGTTCAAACACTACAAA
GCGATCGGATAACACAAAACTATAGTAGCTTTTCCGTGCTTATCAGTGAACCACATGCCC
TCATGCACCGGTCCACTATCACTATGCACATGCCTTTATGGTAGTCAACCAATAGATGGG
GCCAGTAGGTCGCCGTTCCATGATATGGGACTAAATTTGTTTAGACATCGCCACTCCTCC
ATGTTCCCCACTTTGAAACAGGTCGAGTCCGCGATCGGACAAGTGTAGAGTATGCACACC
TTGCTTCGAACGGTTGGCTTGGTACAGTGCAAGACATTCCAGCGTTGTAGGAATAACACC
AAAGGCGAGGCCTTTATTCCGGGAGAAGAAGAATCCTTAGGACGTGGCCTGTGGAACTGG
AGCCGGTTTCACGTTTAGTAGATTAGCGTATCGTCGATACATTCCGAGCACCGACTCCCT
CAGTGAATAGGATTGTCCGCTTGATCATTCCGCTTGCCCAGAGGATGGGGGCCTAATTAT
CGTTGGTATTGCTAGCCCAAGCCTATCGAGAGCTTTTGGGGGGACGCTCCCTCCGAGTTC
AATTTGGAGCCGTCCCGAGTAGAGTACCAGGGCGGTTTGGCCGTACGTTCAAACACTACA
AAGCGATCGGATAACACAAAACTATAGTAGCTTTTCCGTGCTTATCAGTGAACCACATGC
CCTCATGCACCGGTCCACTATCACTATGCACATGCCTTTATGGTAGTCAACCAATAGATG
GGGCCAGTAGGTCGCCGTTCCATGATATGGGACTAAATTTGTTTAGACATCGCCACTCCT
CCATGTTCCCCACTTTGAAACAGGTCGAGTCCGCGATCGGACAAGTGTAGAGTATGCACA
CCTTGCTTCGAACGGTTGGCTTGGTACAGTGCAAGACATTCCAGCGTTGTAGGAATAACA
CCAAAGGCGAGGCCTTTATTCCGGGAGAAGAAGAATCCTTAGGACGTGGCCTGTGGAACT
GGAGCCGGTTTCACGTTTAGTAGATTAGCGTATCGTCGATACATTCCGAGCACCGACTCC
CTCAGTGAATAGGATTGTCCGCTTGATCATTCCGCTTGCCCAGAGGATGGGGGCCTAATT
ATCGTTGGTATTGCTAGCCCAAGCCTATCGAGAGCTTTTGGGGGGACGCTCCCTCCGAGT
TCAATTTGGAGCCGTCCCGAGTAGAGTACCAGGGCGGTTTGGCCGTACGTTCAAACACTA
CAAAGCGATCGGATAACACAAAACTATAGTAGCTTTTCCGTGCTTATCAGTGAACCACAT
GCCCTCATGCACCGGTCCACTATCACTATGCACATGCCTTTATGGTAGTCAACCAATAGA
TGGGGCCAGTAGGTCGCCGTTCCATGATATGGGACTAAATTTGTTTAGACATCGCCACTC
CTCCATGTTCCCCACTTTGAAACAGGTCGAGTCCGCGATCGGACAAGTGTAGAGTATGCA
CACCTTGCTTCGAACGGTTGGCTTGGTACAGTGCAAGACATTCCAGCGTTGTAGGAATAA
CACCAAAGGCGAGGCCTTTATTCCGGGAGAAGAAGAATCCTTAGGACGTGGCCTGTGGAA
CTGGAGCCGGTTTCACGTTTAGTAGATTAGCGTATCGTCGATACATTCCGAGCACCGACT
CCCTCAGTGAATAGGATTGTCCGCTTGATCATTCCGCTTGCCCAGAGGATGGGGGCCTAA
TTATCGTTGGTATTGCTAGCCCAAGCCTATCGAGAGCTTTTGGGGGGACGCTCCCTCCGA
GTTCAATTTGGAGCCGTCCCGAGTAGAGTACCAGGGCGGTTTGGCCGTACGTTCAAACAC
TACAAAGCGATCGGATAACACAAAACTATAGTAGCTTTTCCGTGCTTATCAGTGAACCAC
ATGCCCTCATGCACCGGTCCACTATCACTATGCACATGCCTTTATGGTAGTCAACCAATA
GATGGGGCCAGTAGGTCGCCGTTCCATGATATGGGACTAAATTTGTTTAGACATCGCCAC
TCCTCCATGTTCCCCACTTTGAAACAGGTCGAGTCCGCGATCGGACAAGTGTAGAGTATG
CACACCTTGCTTCGAACGGTTGGCTTGGTACAGTGCAAGACATTCCAGCGTTGTAGGAAT
AACACCAAAGGCGAGGCCTTTATTCCGGGAGAAGAAGAATCCTTAGGACGTGGCCTGTGG
AACTGGAGCCGGTTTCACGTTTAGTAGATTAGCGTATCGTCGATACATTCCGAGCACCGA
CTCCCTCAGTGAATAGGATTGTCCGCTTGATCATTCCGCTTGCCCAGAGGATGGGGGCCT
AATTATCGTTGGTATTGCTAGCCCAAGCCTATCGAGAGCTTTTGGGGGGACGCTCCCTCC
GAGTTCAATTTGGAGCCGTCCCGAGTAGAGTACCAGGGCGGTTTGGCCGTACGTTCAAAC
ACTACAAAGCGATCGGATAACACAAAACTATAGTAGCTTTTCCGTGCTTATCAGTGAACC
ACATGCCCTCATGCACCGGTCCACTATCACTATGCACATGCCTTTATGGTAGTCAACCAA
TAGATGGGGCCAGTAGGTCGCCGTTCCATGATATGGGACTAAATTTGTTTAGACATCGCC
ACTCCTCCATGTTCCCCACTTTGAAACAGGTCGAGTCCGCGATCGGACAAGTGTAGAGTA
TGCACACCTTGCTTCGAACGGTTGGCTTGGTACAGTGCAAGACATTCCAGCGTTGTAGGA
ATAACACCAAAGGCGAGGCCTTTATTCCGGGAGAAGAAGAATCCTTAGGACGTGGCCTGT
GGAACTGGAGCCGGTTTCACGTTTAGTAGATTAGCGTATCGTCGATACATTCCGAGCACC
GACTCCCTCAGTGAATAGGATTGTCCGCTTGATCATTCCGCTTGCCCAGAGGATGGGGGC
CTAATTATCGTTGGTATTGCTAGCCCAAGCCTATCGAGAGCTTTTGGGGGGACGCTCCCT
CCGAGTTCAATTTGGAGCCGTCCCGAGTAGAGTACCAGGGCGGTTTGGCCGTACGTTCAA
ACACTACAAAGCGATCGGATAACACAAAACTATAGTAGCTTTTCCGTGCTTATCAGTGAA
CCACATGCCCTCATGCACCGGTCCACTATCACTATGCACATGCCTTTATGGTAGTCAACC
AATAGATGGGGCCAGTAGGTCGCCGTTCCATGATATGGGACTAAATTTGTTTAGACATCG
CCACTCCTCCATGTTCCCCACTTTGAAACAGGTCGAGTCCGCGATCGGACAAGTGTAGAG
TATGCACACCTTGCTTCGAACGGTTGGCTTGGTACAGTGCAAGACATTCCAGCGTTGTAG
GAATAACACCAAAGGCGAGGCCTTTATTCCGGGAGAAGAAGAATCCTTAGGACGTGGCCT
GTGGAACTGGAGCCGGTTTCACGTTTAGTAGATTAGCGTATCGTCGATACATTCCGAGCA
CCGACTCCCTCAGTGAATAGGATTGTCCGCTTGATCATTCCGCTTGCCCAGAGGATGGGG
GCCTAATTATCGTTGGTATTGCTAGCCCAAGCCTATCGAGAGCTTTTGGGGGGACGCTCC
CTCCGAGTTCAATTTGGAGCCGTCCCGAGTAGAGTACCAGGGCGGTTTGGCCGTACGTTC
AAACACTACAAAGCGATCGGATAACACAAAACTATAGTAGCTTTTCCGTGCTTATCAGTG
AACCACATGCCCTCATGCACCGGTCCACTATCACTATGCACATGCCTTTATGGTAGTCAA
CCAATAGATGGGGCCAGTAGGTCGCCGTTCCATGATATGGGACTAAATTTGTTTAGACAT
CGCCACTCCTCCATGTTCCCCACTTTGAAACAGGTCGAGTCCGCGATCGGACAAGTGTAG
AGTATGCACACCTTGCTTCGAACGGTTGGCTTGGTACAGTGCAAGACATTCCAGCGTTGT
AGGAATAACACCAAAGGCGAGGCCTTTATTCCGGGAGAAGAAGAATCCTTAGGACGTGGC
CTGTGGAACTGGAGCCGGTTTCACGTTTAGTAGATTAGCGTATCGTCGATACATTCCGAG
CACCGACTCCCTCAGTGAATAGGATTGTCCGCTTGATCATTCCGCTTGCCCAGAGGATGG
GGGCCTAATTATCGTTGGTATTGCTAGCCCAAGCCTATCGAGAGCTTTTGGGGGGACGCT
CCCTCCGAGTTCAATTTGGAGCCGTCCCGAGTAGAGTACCAGGGCGGTTTGGCCGTACGT
TCAAACACTACAAAGCGATCGGATAACACAAAACTATAGTAGCTTTTCCGTGCTTATCAG
TGAACCACATGCCCTCATGCACCGGTCCACTATCACTATGCACATGCCTTTATGGTAGTC
AACCAATAGATGGGGCCAGTAGGTCGCCGTTCCATGATATGGGACTAAATTTGTTTAGAC
ATCGCCACTCCTCCATGTTCCCCACTTTGAAACAGGTCGAGTCCGCGATCGGACAAGTGT
AGAGTATGCACACCTTGCTTCGAACGGTTGGCTTGGTACAGTGCAAGACATTCCAGCGTT
GTAGGAATAACACCAAAGGCGAGGCCTTTATTCCGGGAGAAGAAGAATCCTTAGGACGTG
GCCTGTGGAACTGGAGCCGGTTTCACGTTTAGTAGATTAGCGTATCGTCGATACATTCCG
AGCACCGACTCCCTCAGTGAATAGGATTGTCCGCTTGATCATTCCGCTTGCCCAGAGGAT
GGGGGCCTAATTATCGTTGGTATTGCTAGCCCAAGCCTATCGAGAGCTTTTGGGGGGACG
CTCCCTCCGAGTTCAATTTGGAGCCGTCCCGAGTAGAGTACCAGGGCGGTTTGGCCGTAC
GTTCAAACACTACAAAGCGATCGGATAACACAAAACTATAGTAGCTTTTCCGTGCTTATC
AGTGAACCACATGCCCTCATGCACCGGTCCACTATCACTATGCACATGCCTTTATGGTAG
TCAACCAATAGATGGGGCCAGTAGGTCGCCGTTCCATGATATGGGACTAAATTTGTTTAG
ACATCGCCACTCCTCCATGTTCCCCACTTTGAAACAGGTCGAGTCCGCGATCGGACAAGT
GTAGAGTATGCACACCTTGCTTCGAACGGTTGGCTTGGTACAGTGCAAGACATTCCAGCG
TTGTAGGAATAACACCAAAGGCGAGGCCTTTATTCCGGGAGAAGAAGAATCCTTAGGACG
TGGCCTGTGGAACTGGAGCCGGTTTCACGTTTAGTAGATTAGCGTATCGTCGATACATTC
CGAGCACCGACTCCCTCAGTGAATAGGATTGTCCGCTTGATCATTCCGCTTGCCCAGAGG
ATGGGGGCCTAATTATCGTTGGTATTGCTAGCCCAAGCCTATCGAGAGCTTTTGGGGGGA
CGCTCCCTCCGAGTTCAATTTGGAGCCGTCCCGAGTAGAGTACCAGGGCGGTTTGGCCGT
ACGTTCAAACACTACAAAGCGATCGGATAACACAAAACTATAGTAGCTTTTCCGTGCTTA
TCAGTGAACCACATGCCCTCATGCACCGGTCCACTATCACTATGCACATGCCTTTATGGT
AGTCAACCAATAGATGGGGCCAGTAGGTCGCCGTTCCATGATATGGGACTAAATTTGTTT
AGACATCGCCACTCCTCCATGTTCCCCACTTTGAAACAGGTCGAGTCCGCGATCGGACAA
GTGTAGAGTATGCACACCTTGCTTCGAACGGTTGGCTTGGTACAGTGCAAGACATTCCAG
CGTTGTAGGAATAACACCAAAGGCGAGGCCTTTATTCCGGGAGAAGAAGAATCCTTAGGA
CGTGGCCTGTGGAACTGGAGCCGGTTTCACGTTTAGTAGATTAGCGTATCGTCGATACAT
TCCGAGCACCGACTCCCTCAGTGAATAGGATTGTCCGCTTGATCATTCCGCTTGCCCAGA
GGATGGGGGCCTAATTATCGTTGGTATTGCTAGCCCAAGCCTATCGAGAGCTTTTGGGGG
GACGCTCCCTCCGAGTTCAATTTGGAGCCGTCCCGAGTAGAGTACCAGGGCGGTTTGGCC
GTACGTTCAAACACTACAAAGCGATCGGATAACACAAAACTATAGTAGCTTTTCCGTGCT
TATCAGTGAACCACATGCCCTCATGCACCGGTCCACTATCACTATGCACATGCCTTTATG
GTAGTCAACCAATAGATGGGGCCAGTAGGTCGCCGTTCCATGATATGGGACTAAATTTGT
TTAGACATCGCCACTCCTCCATGTTCCCCACTTTGAAACAGGTCGAGTCCGCGATCGGAC
AAGTGTAGAGTATGCACACCTTGCTTCGAACGGTTGGCTTGGTACAGTGCAAGACATTCC
AGCGTTGTAGGAATAACACCAAAGGCGAGGCCTTTATTCCGGGAGAAGAAGAATCCTTAG
GACGTGGCCTGTGGAACTGGAGCCGGTTTCACGTTTAGTAGATTAGCGTATCGTCGATAC
ATTCCGAGCACCGACTCCCTCAGTGAATAGGATTGTCCGCTTGATCATTCCGCTTGCCCA
GAGGATGGGGGCCTAATTATCGTTGGTATTGCTAGCCCAAGCCTATCGAGAGCTTTTGGG
GGGACGCTCCCTCCGAGTTCAATTTGGAGCCGTCCCGAGTAGAGTACCAGGGCGGTTTGG
CCGTACGTTCAAACACTACAAAGCGATCGGATAACACAAAACTATAGTAGCTTTTCCGTG
CTTATCAGTGAACCACATGCCCTCATGCACCGGTCCACTATCACTATGCACATGCCTTTA
TGGTAGTCAACCAATAGATGGGGCCAGTAGGTCGCCGTTCCATGATATGGGACTAAATTT
GTTTAGACATCGCCACTCCTCCATGTTCCCCACTTTGAAACAGGTCGAGTCCGCGATCGG
ACAAGTGTAGAGTATGCACACCTTGCTTCGAACGGTTGGCTTGGTACAGTGCAAGACATT
CCAGCGTTGTAGGAATAACACCAAAGGCGAGGCCTTTATTCCGGGAGAAGAAGAATCCTT
AGGACGTGGCCTGTGGAACTGGAGCCGGTTTCACGTTTAGTAGATTAGCGTATCGTCGAT
ACATTCCGAGCACCGACTCCCTCAGTGAATAGGATTGTCCGCTTGATCATTCCGCTTGCC
CAGAGGATGGGGGCCTAATTATCGTTGGTATTGCTAGCCCAAGCCTATCGAGAGCTTTTG
GGGGGACGCTCCCTCCGAGTTCAATTTGGAGCCGTCCCGAGTAGAGTACCAGGGCGGTTT
GGCCGTACGTTCAAACACTACAAAGCGATCGGATAACACAAAACTATAGTAGCTTTTCCG
TGCTTATCAGTGAACCACATGCCCTCATGCACCGGTCCACTATCACTATGCACATGCCTT
TATGGTAGTCAACCAATAGATGGGGCCAGTAGGTCGCCGTTCCATGATATGGGACTAAAT
TTGTTTAGACATCGCCACTCCTCCATGTTCCCCACTTTGAAACAGGTCGAGTCCGCGATC
GGACAAGTGTAGAGTATGCACACCTTGCTTCGAACGGTTGGCTTGGTACAGTGCAAGACA
TTCCAGCGTTGTAGGAATAACACCAAAGGCGAGGCCTTTATTCCGGGAGAAGAAGAATCC
TTAGGACGTGGCCTGTGGAACTGGAGCCGGTTTCACGTTTAGTAGATTAGCGTATCGTCG
ATACATTCCGAGCACCGACTCCCTCAGTGAATAGGATTGTCCGCTTGATCATTCCGCTTG
CCCAGAGGATGGGGGCCTAATTATCGTTGGTATTGCTAGCCCAAGCCTATCGAGAGCTTT
TGGGGGGACGCTCCCTCCGAGTTCAATTTGGAGCCGTCCCGAGTAGAGTACCAGGGCGGT
TTGGCCGTACGTTCAAACACTACAAAGCGATCGGATAACACAAAACTATAGTAGCTTTTC
CGTGCTTATCAGTGAACCACATGCCCTCATGCACCGGTCCACTATCACTATGCACATGCC
TTTATGGTAGTCAACCAATAGATGGGGCCAGTAGGTCGCCGTTCCATGATATGGGACTAA
ATTTGTTTAGACATCGCCACTCCTCCATGTTCCCCACTTTGAAACAGGTCGAGTCCGCGA
TCGGACAAGTGTAGAGTATGCACACCTTGCTTCGAACGGTTGGCTTGGTACAGTGCAAGA
CATTCCAGCGTTGTAGGAATAACACCAAAGGCGAGGCCTTTATTCCGGGAGAAGAAGAAT
CCTTAGGACGTGGCCTGTGGAACTGGAGCCGGTTTCACGTTTAGTAGATTAGCGTATCGT
CGATACATTCCGAGCACCGACTCCCTCAGTGAATAGGATTGTCCGCTTGATCATTCCGCT
TGCCCAGAGGATGGGGGCCTAATTATCGTTGGTATTGCTAGCCCAAGCCTATCGAGAGCT
TTTGGGGGGACGCTCCCTCCGAGTTCAATTTGGAGCCGTCCCGAGTAGAGTACCAGGGCG
GTTTGGCCGTACGTTCAAACACTACAAAGCGATCGGATAACACAAAACTATAGTAGCTTT
TCCGTGCTTATCAGTGAACCACATGCCCTCATGCACCGGTCCACTATCACTATGCACATG
CCTTTATGGTAGTCAACCAATAGATGGGGCCAGTAGGTCGCCGTTCCATGATATGGGACT
AAATTTGTTTAGACATCGCCACTCCTCCATGTTCCCCACTTTGAAACAGGTCGAGTCCGC
GATCGGACAAGTGTAGAGTATGCACACCTTGCTTCGAACGGTTGGCTTGGTACAGTGCAA
GACATTCCAGCGTTGTAGGAATAACACCAAAGGCGAGGCCTTTATTCCGGGAGAAGAAGA
ATCCTTAGGACGTGGCCTGTGGAACTGGAGCCGGTTTCACGTTTAGTAGATTAGCGTATC
GTCGATACATTCCGAGCACCGACTCCCTCAGTGAATAGGATTGTCCGCTTGATCATTCCG
CTTGCCCAGAGGATGGGGGCCTAATTATCGTTGGTATTGCTAGCCCAAGCCTATCGAGAG
CTTTTGGGGGGACGCTCCCTCCGAGTTCAATTTGGAGCCGTCCCGAGTAGAGTACCAGGG
CGGTTTGGCCGTACGTTCAAACACTACAAAGCGATCGGATAACACAAAACTATAGTAGCT
TTTCCGTGCTTATCAGTGAACCACATGCCCTCATGCACCGGTCCACTATCACTATGCACA
TGCCTTTATGGTAGTCAACCAATAGATGGGGCCAGTAGGTCGCCGTTCCATGATATGGGA
CTAAATTTGTTTAGACATCGCCACTCCTCCATGTTCCCCACTTTGAAACAGGTCGAGTCC
GCGATCGGACAAGTGTAGAGTATGCACACCTTGCTTCGAACGGTTGGCTTGGTACAGTGC
AAGACATTCCAGCGTTGTAGGAATAACACCAAAGGCGAGGCCTTTATTCCGGGAGAAGAA
GAATCCTTAGGACGTGGCCTGTGGAACTGGAGCCGGTTTCACGTTTAGTAGATTAGCGTA
TCGTCGATACATTCCGAGCACCGACTCCCTCAGTGAATAGGATTGTCCGCTTGATCATTC
CGCTTGCCCAGAGGATGGGGGCCTAATTATCGTTGGTATTGCTAGCCCAAGCCTATCGAG
AGCTTTTGGGGGGACGCTCCCTCCGAGTTCAATTTGGAGCCGTCCCGAGTAGAGTACCAG
GGCGGTTTGGCCGTACGTTCAAACACTACAAAGCGATCGGATAACACAAAACTATAGTAG
CTTTTCCGTGCTTATCAGTGAACCACATGCCCTCATGCACCGGTCCACTATCACTATGCA
CATGCCTTTATGGTAGTCAACCAATAGATGGGGCCAGTAGGTCGCCGTTCCATGATATGG
GACTAAATTTGTTTAGACATCGCCACTCCTCCATGTTCCCCACTTTGAAACAGGTCGAGT
CCGCGATCGGACAAGTGTAGAGTATGCACACCTTGCTTCGAACGGTTGGCTTGGTACAGT
GCAAGACATTCCAGCGTTGTAGGAATAACACCAAAGGCGAGGCCTTTATTCCGGGAGAAG
AAGAATCCTTAGGACGTGGCCTGTGGAACTGGAGCCGGTTTCACGTTTAGTAGATTAGCG
TATCGTCGATACATTCCGAGCACCGACTCCCTCAGTGAATAGGATTGTCCGCTTGATCAT
TCCGCTTGCCCAGAGGATGGGGGCCTAATTATCGTTGGTATTGCTAGCCCAAGCCTATCG
AGAGCTTTTGGGGGGACGCTCCCTCCGAGTTCAATTTGGAGCCGTCCCGAGTAGAGTACC
AGGGCGGTTTGGCCGTACGTTCAAACACTACAAAGCGATCGGATAACACAAAACTATAGT
AGCTTTTCCGTGCTTATCAGTGAACCACATGCCCTCATGCACCGGTCCACTATCACTATG
CACATGCCTTTATGGTAGTCAACCAATAGATGGGGCCAGTAGGTCGCCGTTCCATGATAT
GGGACTAAATTTGTTTAGACATCGCCACTCCTCCATGTTCCCCACTTTGAAACAGGTCGA
GTCCGCGATCGGACAAGTGTAGAGTATGCACACCTTGCTTCGAACGGTTGGCTTGGTACA
GTGCAAGACATTCCAGCGTTGTAGGAATAACACCAAAGGCGAGGCCTTTATTCCGGGAGA
AGAAGAATCCTTAGGACGTGGCCTGTGGAACTGGAGCCGGTTTCACGTTTAGTAGATTAG
CGTATCGTCGATACATTCCGAGCACCGACTCCCTCAGTGAATAGGATTGTCCGCTTGATC
ATTCCGCTTGCCCAGAGGATGGGGGCCTAATTATCGTTGGTATTGCTAGCCCAAGCCTAT
CGAGAGCTTTTGGGGGGACGCTCCCTCCGAGTTCAATTTGGAGCCGTCCCGAGTAGAGTA
CCAGGGCGGTTTGGCCGTACGTTCAAACACTACAAAGCGATCGGATAACACAAAACTATA
GTAGCTTTTCCGTGCTTATCAGTGAACCACATGCCCTCATGCACCGGTCCACTATCACTA
TGCACATGCCTTTATGGTAGTCAACCAATAGATGGGGCCAGTAGGTCGCCGTTCCATGAT
ATGGGACTAAATTTGTTTAGACATCGCCACTCCTCCATGTTCCCCACTTTGAAACAGGTC
GAGTCCGCGATCGGACAAGTGTAGAGTATGCACACCTTGCTTCGAACGGTTGGCTTGGTA
CAGTGCAAGACATTCCAGCGTTGTAGGAATAACACCAAAGGCGAGGCCTTTATTCCGGGA
GAAGAAGAATCCTTAGGACGTGGCCTGTGGAACTGGAGCCGGTTTCACGTTTAGTAGATT
AGCGTATCGTCGATACATTCCGAGCACCGACTCCCTCAGTGAATAGGATTGTCCGCTTGA
TCATTCCGCTTGCCCAGAGGATGGGGGCCTAATTATCGTTGGTATTGCTAGCCCAAGCCT
ATCGAGAGCTTTTGGGGGGACGCTCCCTCCGAGTTCAATTTGGAGCCGTCCCGAGTAGAG
TACCAGGGCGGTTTGGCCGTACGTTCAAACACTACAAAGCGATCGGATAACACAAAACTA
TAGTAGCTTTTCCGTGCTTATCAGTGAACCACATGCCCTCATGCACCGGTCCACTATCAC
TATGCACATGCCTTTATGGTAGTCAACCAATAGATGGGGCCAGTAGGTCGCCGTTCCATG
ATATGGGACTAAATTTGTTTAGACATCGCCACTCCTCCATGTTCCCCACTTTGAAACAGG
TCGAGTCCGCGATCGGACAAGTGTAGAGTATGCACACCTTGCTTCGAACGGTTGGCTTGG
TACAGTGCAAGACATTCCAGCGTTGTAGGAATAACACCAAAGGCGAGGCCTTTATTCCGG
GAGAAGAAGAATCCTTAGGACGTGGCCTGTGGAACTGGAGCCGGTTTCACGTTTAGTAGA
TTAGCGTATCGTCGATACATTCCGAGCACCGACTCCCTCAGTGAATAGGATTGTCCGCTT
GATCATTCCGCTTGCCCAGAGGATGGGGGCCTAATTATCGTTGGTATTGCTAGCCCAAGC
CTATCGAGAGCTTTTGGGGGGACGCTCCCTCCGAGTTCAATTTGGAGCCGTCCCGAGTAG
AGTACCAGGGCGGTTTGGCCGTACGTTCAAACACTACAAAGCGATCGGATAACACAAAAC
TATAGTAGCTTTTCCGTGCTTATCAGTGAACCACATGCCCTCATGCACCGGTCCACTATC
ACTATGCACATGCCTTTATGGTAGTCAACCAATAGATGGGGCCAGTAGGTCGCCGTTCCA
TGATATGGGACTAAATTTGTTTAGACATCGCCACTCCTCCATGTTCCCCACTTTGAAACA
GGTCGAGTCCGCGATCGGACAAGTGTAGAGTATGCACACCTTGCTTCGAACGGTTGGCTT
GGTACAGTGCAAGACATTCCAGCGTTGTAGGAATAACACCAAAGGCGAGGCCTTTATTCC
GGGAGAAGAAGAATCCTTAGGACGTGGCCTGTGGAACTGGAGCCGGTTTCACGTTTAGTA
GATTAGCGTATCGTCGATACATTCCGAGCACCGACTCCCTCAGTGAATAGGATTGTCCGC
TTGATCATTCCGCTTGCCCAGAGGATGGGGGCCTAATTATCGTTGGTATTGCTAGCCCAA
GCCTATCGAGAGCTTTTGGGGGGACGCTCCCTCCGAGTTCAATTTGGAGCCGTCCCGAGT
AGAGTACCAGGGCGGTTTGGCCGTACGTTCAAACACTACAAAGCGATCGGATAACACAAA
ACTATAGTAGCTTTTCCGTGCTTATCAGTGAACCACATGCCCTCATGCACCGGTCCACTA
TCACTATGCACATGCCTTTATGGTAGTCAACCAATAGATGGGGCCAGTAGGTCGCCGTTC
CATGATATGGGACTAAATTTGTTTAGACATCGCCACTCCTCCATGTTCCCCACTTTGAAA
CAGGTCGAGTCCGCGATCGGACAAGTGTAGAGTATGCACACCTTGCTTCGAACGGTTGGC
TTGGTACAGTGCAAGACATTCCAGCGTTGTAGGAATAACACCAAAGGCGAGGCCTTTATT
CCGGGAGAAGAAGAATCCTTAGGACGTGGCCTGTGGAACTGGAGCCGGTTTCACGTTTAG
TAGATTAGCGTATCGTCGATACATTCCGAGCACCGACTCCCTCAGTGAATAGGATTGTCC
GCTTGATCATTCCGCTTGCCCAGAGGATGGGGGCCTAATTATCGTTGGTATTGCTAGCCC
AAGCCTATCGAGAGCTTTTGGGGGGACGCTCCCTCCGAGTTCAATTTGGAGCCGTCCCGA
GTAGAGTACCAGGGCGGTTTGGCCGTACGTTCAAACACTACAAAGCGATCGGATAACACA
AAACTATAGTAGCTTTTCCGTGCTTATCAGTGAACCACATGCCCTCATGCACCGGTCCAC
TATCACTATGCACATGCCTTTATGGTAGTCAACCAATAGATGGGGCCAGTAGGTCGCCGT
TCCATGATATGGGACTAAATTTGTTTAGACATCGCCACTCCTCCATGTTCCCCACTTTGA
AACAGGTCGAGTCCGCGATCGGACAAGTGTAGAGTATGCACACCTTGCTTCGAACGGTTG
GCTTGGTACAGTGCAAGACATTCCAGCGTTGTAGGAATAACACCAAAGGCGAGGCCTTTA
TTCCGGGAGAAGAAGAATCCTTAGGACGTGGCCTGTGGAACTGGAGCCGGTTTCACGTTT
AGTAGATTAGCGTATCGTCGATACATTCCGAGCACCGACTCCCTCAGTGAATAGGATTGT
CCGCTTGATCATTCCGCTTGCCCAGAGGATGGGGGCCTAATTATCGTTGGTATTGCTAGC
CCAAGCCTATCGAGAGCTTTTGGGGGGACGCTCCCTCCGAGTTCAATTTGGAGCCGTCCC
GAGTAGAGTACCAGGGCGGTTTGGCCGTACGTTCAAACACTACAAAGCGATCGGATAACA
CAAAACTATAGTAGCTTTTCCGTGCTTATCAGTGAACCACATGCCCTCATGCACCGGTCC
ACTATCACTATGCACATGCCTTTATGGTAGTCAACCAATAGATGGGGCCAGTAGGTCGCC
GTTCCATGATATGGGACTAAATTTGTTTAGACATCGCCACTCCTCCATGTTCCCCACTTT
GAAACAGGTCGAGTCCGCGATCGGACAAGTGTAGAGTATGCACACCTTGCTTCGAACGGT
TGGCTTGGTACAGTGCAAGACATTCCAGCGTTGTAGGAATAACACCAAAGGCGAGGCCTT
TATTCCGGGAGAAGAAGAATCCTTAGGACGTGGCCTGTGGAACTGGAGCCGGTTTCACGT
TTAGTAGATTAGCGTATCGTCGATACATTCCGAGCACCGACTCCCTCAGTGAATAGGATT
GTCCGCTTGATCATTCCGCTTGCCCAGAGGATGGGGGCCTAATTATCGTTGGTATTGCTA
GCCCAAGCCTATCGAGAGCTTTTGGGGGGACGCTCCCTCCGAGTTCAATTTGGAGCCGTC
CCGAGTAGAGTACCAGGGCGGTTTGGCCGTACGTTCAAACACTACAAAGCGATCGGATAA
CACAAAACTATAGTAGCTTTTCCGTGCTTATCAGTGAACCACATGCCCTCATGCACCGGT
CCACTATCACTATGCACATGCCTTTATGGTAGTCAACCAATAGATGGGGCCAGTAGGTCG
CCGTTCCATGATATGGGACTAAATTTGTTTAGACATCGCCACTCCTCCATGTTCCCCACT
TTGAAACAGGTCGAGTCCGCGATCGGACAAGTGTAGAGTATGCACACCTTGCTTCGAACG
GTTGGCTTGGTACAGTGCAAGACATTCCAGCGTTGTAGGAATAACACCAAAGGCGAGGCC
TTTATTCCGGGAGAAGAAGAATCCTTAGGACGTGGCCTGTGGAACTGGAGCCGGTTTCAC
GTTTAGTAGATTAGCGTATCGTCGATACATTCCGAGCACCGACTCCCTCAGTGAATAGGA
TTGTCCGCTTGATCATTCCGCTTGCCCAGAGGATGGGGGCCTAATTATCGTTGGTATTGC
TAGCCCAAGCCTATCGAGAGCTTTTGGGGGGACGCTCCCTCCGAGTTCAATTTGGAGCCG
TCCCGAGTAGAGTACCAGGGCGGTTTGGCCGTACGTTCAAACACTACAAAGCGATCGGAT
AACACAAAACTATAGTAGCTTTTCCGTGCTTATCAGTGAACCACATGCCCTCATGCACCG
GTCCACTATCACTATGCACATGCCTTTATGGTAGTCAACCAATAGATGGGGCCAGTAGGT
CGCCGTTCCATGATATGGGACTAAATTTGTTTAGACATCGCCACTCCTCCATGTTCCCCA
CTTTGAAACAGGTCGAGTCCGCGATCGGACAAGTGTAGAGTATGCACACCTTGCTTCGAA
CGGTTGGCTTGGTACAGTGCAAGACATTCCAGCGTTGTAGGAATAACACCAAAGGCGAGG
CCTTTATTCCGGGAGAAGAAGAATCCTTAGGACGTGGCCTGTGGAACTGGAGCCGGTTTC
ACGTTTAGTAGATTAGCGTATCGTCGATACATTCCGAGCACCGACTCCCTCAGTGAATAG
GATTGTCCGCTTGATCATTCCGCTTGCCCAGAGGATGGGGGCCTAATTATCGTTGGTATT
GCTAGCCCAAGCCTATCGAGAGCTTTTGGGGGGACGCTCCCTCCGAGTTCAATTTGGAGC
CGTCCCGAGTAGAGTACCAGGGCGGTTTGGCCGTACGTTCAAACACTACAAAGCGATCGG
ATAACACAAAACTATAGTAGCTTTTCCGTGCTTATCAGTGAACCACATGCCCTCATGCAC
CGGTCCACTATCACTATGCACATGCCTTTATGGTAGTCAACCAATAGATGGGGCCAGTAG
GTCGCCGTTCCATGATATGGGACTAAATTTGTTTAGACATCGCCACTCCTCCATGTTCCC
CACTTTGAAACAGGTCGAGTCCGCGATCGGACAAGTGTAGAGTATGCACACCTTGCTTCG
AACGGTTGGCTTGGTACAGTGCAAGACATTCCAGCGTTGTAGGAATAACACCAAAGGCGA
GGCCTTTATTCCGGGAGAAGAAGAATCCTTAGGACGTGGCCTGTGGAACTGGAGCCGGTT
TCACGTTTAGTAGATTAGCGTATCGTCGATACATTCCGAGCACCGACTCCCTCAGTGAAT
AGGATTGTCCGCTTGATCATTCCGCTTGCCCAGAGGATGGGGGCCTAATTATCGTTGGTA
TTGCTAGCCCAAGCCTATCGAGAGCTTTTGGGGGGACGCTCCCTCCGAGTTCAATTTGGA
GCCGTCCCGAGTAGAGTACCAGGGCGGTTTGGCCGTACGTTCAAACACTACAAAGCGATC
GGATAACACAAAACTATAGTAGCTTTTCCGTGCTTATCAGTGAACCACATGCCCTCATGC
ACCGGTCCACTATCACTATGCACATGCCTTTATGGTAGTCAACCAATAGATGGGGCCAGT
AGGTCGCCGTTCCATGATATGGGACTAAATTTGTTTAGACATCGCCACTCCTCCATGTTC
CCCACTTTGAAACAGGTCGAGTCCGCGATCGGACAAGTGTAGAGTATGCACACCTTGCTT
CGAACGGTTGGCTTGGTACAGTGCAAGACATTCCAGCGTTGTAGGAATAACACCAAAGGC
GAGGCCTTTATTCCGGGAGAAGAAGAATCCTTAGGACGTGGCCTGTGGAACTGGAGCCGG
TTTCACGTTTAGTAGATTAGCGTATCGTCGATACATTCCGAGCACCGACTCCCTCAGTGA
ATAGGATTGTCCGCTTGATCATTCCGCTTGCCCAGAGGATGGGGGCCTAATTATCGTTGG
TATTGCTAGCCCAAGCCTATCGAGAGCTTTTGGGGGGACGCTCCCTCCGAGTTCAATTTG
GAGCCGTCCCGAGTAGAGTACCAGGGCGGTTTGGCCGTACGTTCAAACACTACAAAGCGA
TCGGATAACACAAAACTATAGTAGCTTTTCCGTGCTTATCAGTGAACCACATGCCCTCAT
GCACCGGTCCACTATCACTATGCACATGCCTTTATGGTAGTCAACCAATAGATGGGGCCA
GTAGGTCGCCGTTCCATGATATGGGACTAAATTTGTTTAGACATCGCCACTCCTCCATGT
TCCCCACTTTGAAACAGGTCGAGTCCGCGATCGGACAAGTGTAGAGTATGCACACCTTGC
TTCGAACGGTTGGCTTGGTACAGTGCAAGACATTCCAGCGTTGTAGGAATAACACCAAAG
GCGAGGCCTTTATTCCGGGAGAAGAAGAATCCTTAGGACGTGGCCTGTGGAACTGGAGCC
GGTTTCACGTTTAGTAGATTAGCGTATCGTCGATACATTCCGAGCACCGACTCCCTCAGT
GAATAGGATTGTCCGCTTGATCATTCCGCTTGCCCAGAGGATGGGGGCCTAATTATCGTT
GGTATTGCTAGCCCAAGCCTATCGAGAGCTTTTGGGGGGACGCTCCCTCCGAGTTCAATT
TGGAGCCGTCCCGAGTAGAGTACCAGGGCGGTTTGGCCGTACGTTCAAACACTACAAAGC
GATCGGATAACACAAAACTATAGTAGCTTTTCCGTGCTTATCAGTGAACCACATGCCCTC
ATGCACCGGTCCACTATCACTATGCACATGCCTTTATGGTAGTCAACCAATAGATGGGGC
CAGTAGGTCGCCGTTCCATGATATGGGACTAAATTTGTTTAGACATCGCCACTCCTCCAT
GTTCCCCACTTTGAAACAGGTCGAGTCCGCGATCGGACAAGTGTAGAGTATGCACACCTT
GCTTCGAACGGTTGGCTTGGTACAGTGCAAGACATTCCAGCGTTGTAGGAATAACACCAA
AGGCGAGGCCTTTATTCCGGGAGAAGAAGAATCCTTAGGACGTGGCCTGTGGAACTGGAG
CCGGTTTCACGTTTAGTAGATTAGCGTATCGTCGATACATTCCGAGCACCGACTCCCTCA
GTGAATAGGATTGTCCGCTTGATCATTCCGCTTGCCCAGAGGATGGGGGCCTAATTATCG
TTGGTATTGCTAGCCCAAGCCTATCGAGAGCTTTTGGGGGGACGCTCCCTCCGAGTTCAA
TTTGGAGCCGTCCCGAGTAGAGTACCAGGGCGGTTTGGCCGTACGTTCAAACACTACAAA
GCGATCGGATAACACAAAACTATAGTAGCTTTTCCGTGCTTATCAGTGAACCACATGCCC
TCATGCACCGGTCCACTATCACTATGCACATGCCTTTATGGTAGTCAACCAATAGATGGG
GCCAGTAGGTCGCCGTTCCATGATATGGGACTAAATTTGTTTAGACATCGCCACTCCTCC
ATGTTCCCCACTTTGAAACAGGTCGAGTCCGCGATCGGACAAGTGTAGAGTATGCACACC
TTGCTTCGAACGGTTGGCTTGGTACAGTGCAAGACATTCCAGCGTTGTAGGAATAACACC
AAAGGCGAGGCCTTTATTCCGGGAGAAGAAGAATCCTTAGGACGTGGCCTGTGGAACTGG
AGCCGGTTTCACGTTTAGTAGATTAGCGTATCGTCGATACATTCCGAGCACCGACTCCCT
CAGTGAATAGGATTGTCCGCTTGATCATTCCGCTTGCCCAGAGGATGGGGGCCTAATTAT
CGTTGGTATTGCTAGCCCAAGCCTATCGAGAGCTTTTGGGGGGACGCTCCCTCCGAGTTC
AATTTGGAGCCGTCCCGAGTAGAGTACCAGGGCGGTTTGGCCGTACGTTCAAACACTACA
AAGCGATCGGATAACACAAAACTATAGTAGCTTTTCCGTGCTTATCAGTGAACCACATGC
CCTCATGCACCGGTCCACTATCACTATGCACATGCCTTTATGGTAGTCAACCAATAGATG
GGGCCAGTAGGTCGCCGTTCCATGATATGGGACTAAATTTGTTTAGACATCGCCACTCCT
CCATGTTCCCCACTTTGAAACAGGTCGAGTCCGCGATCGGACAAGTGTAGAGTATGCACA
CCTTGCTTCGAACGGTTGGCTTGGTACAGTGCAAGACATTCCAGCGTTGTAGGAATAACA
CCAAAGGCGAGGCCTTTATTCCGGGAGAAGAAGAATCCTTAGGACGTGGCCTGTGGAACT
GGAGCCGGTTTCACGTTTAGTAGATTAGCGTATCGTCGATACATTCCGAGCACCGACTCC
CTCAGTGAATAGGATTGTCCGCTTGATCATTCCGCTTGCCCAGAGGATGGGGGCCTAATT
ATCGTTGGTATTGCTAGCCCAAGCCTATCGAGAGCTTTTGGGGGGACGCTCCCTCCGAGT
TCAATTTGGAGCCGTCCCGAGTAGAGTACCAGGGCGGTTTGGCCGTACGTTCAAACACTA
CAAAGCGATCGGATAACACAAAACTATAGTAGCTTTTCCGTGCTTATCAGTGAACCACAT
GCCCTCATGCACCGGTCCACTATCACTATGCACATGCCTTTATGGTAGTCAACCAATAGA
TGGGGCCAGTAGGTCGCCGTTCCATGATATGGGACTAAATTTGTTTAGACATCGCCACTC
CTCCATGTTCCCCACTTTGAAACAGGTCGAGTCCGCGATCGGACAAGTGTAGAGTATGCA
CACCTTGCTTCGAACGGTTGGCTTGGTACAGTGCAAGACATTCCAGCGTTGTAGGAATAA
CACCAAAGGCGAGGCCTTTATTCCGGGAGAAGAAGAATCCTTAGGACGTGGCCTGTGGAA
CTGGAGCCGGTTTCACGTTTAGTAGATTAGCGTATCGTCGATACATTCCGAGCACCGACT
CCCTCAGTGAATAGGATTGTCCGCTTGATCATTCCGCTTGCCCAGAGGATGGGGGCCTAA
TTATCGTTGGTATTGCTAGCCCAAGCCTATCGAGAGCTTTTGGGGGGACGCTCCCTCCGA
GTTCAATTTGGAGCCGTCCCGAGTAGAGTACCAGGGCGGTTTGGCCGTACGTTCAAACAC
TACAAAGCGATCGGATAACACAAAACTATAGTAGCTTTTCCGTGCTTATCAGTGAACCAC
ATGCCCTCATGCACCGGTCCACTATCACTATGCACATGCCTTTATGGTAGTCAACCAATA
GATGGGGCCAGTAGGTCGCCGTTCCATGATATGGGACTAAATTTGTTTAGACATCGCCAC
TCCTCCATGTTCCCCACTTTGAAACAGGTCGAGTCCGCGATCGGACAAGTGTAGAGTATG
CACACCTTGCTTCGAACGGTTGGCTTGGTACAGTGCAAGACATTCCAGCGTTGTAGGAAT
AACACCAAAGGCGAGGCCTTTATTCCGGGAGAAGAAGAATCCTTAGGACGTGGCCTGTGG
AACTGGAGCCGGTTTCACGTTTAGTAGATTAGCGTATCGTCGATACATTCCGAGCACCGA
CTCCCTCAGTGAATAGGATTGTCCGCTTGATCATTCCGCTTGCCCAGAGGATGGGGGCCT
AATTATCGTTGGTATTGCTAGCCCAAGCCTATCGAGAGCTTTTGGGGGGACGCTCCCTCC
GAGTTCAATTTGGAGCCGTCCCGAGTAGAGTACCAGGGCGGTTTGGCCGTACGTTCAAAC
ACTACAAAGCGATCGGATAACACAAAACTATAGTAGCTTTTCCGTGCTTATCAGTGAACC
ACATGCCCTCATGCACCGGTCCACTATCACTATGCACATGCCTTTATGGTAGTCAACCAA
TAGATGGGGCCAGTAGGTCGCCGTTCCATGATATGGGACTAAATTTGTTTAGACATCGCC
ACTCCTCCATGTTCCCCACTTTGAAACAGGTCGAGTCCGCGATCGGACAAGTGTAGAGTA
TGCACACCTTGCTTCGAACGGTTGGCTTGGTACAGTGCAAGACATTCCAGCGTTGTAGGA
ATAACACCAAAGGCGAGGCCTTTATTCCGGGAGAAGAAGAATCCTTAGGACGTGGCCTGT
GGAACTGGAGCCGGTTTCACGTTTAGTAGATTAGCGTATCGTCGATACATTCCGAGCACC
GACTCCCTCAGTGAATAGGATTGTCCGCTTGATCATTCCGCTTGCCCAGAGGATGGGGGC
CTAATTATCGTTGGTATTGCTAGCCCAAGCCTATCGAGAGCTTTTGGGGGGACGCTCCCT
CCGAGTTCAATTTGGAGCCGTCCCGAGTAGAGTACCAGGGCGGTTTGGCCGTACGTTCAA
ACACTACAAAGCGATCGGATAACACAAAACTATAGTAGCTTTTCCGTGCTTATCAGTGAA
CCACATGCCCTCATGCACCGGTCCACTATCACTATGCACATGCCTTTATGGTAGTCAACC
AATAGATGGGGCCAGTAGGTCGCCGTTCCATGATATGGGACTAAATTTGTTTAGACATCG
CCACTCCTCCATGTTCCCCACTTTGAAACAGGTCGAGTCCGCGATCGGACAAGTGTAGAG
TATGCACACCTTGCTTCGAACGGTTGGCTTGGTACAGTGCAAGACATTCCAGCGTTGTAG
GAATAACACCAAAGGCGAGGCCTTTATTCCGGGAGAAGAAGAATCCTTAGGACGTGGCCT
GTGGAACTGGAGCCGGTTTCACGTTTAGTAGATTAGCGTATCGTCGATACATTCCGAGCA
CCGACTCCCTCAGTGAATAGGATTGTCCGCTTGATCATTCCGCTTGCCCAGAGGATGGGG
GCCTAATTATCGTTGGTATTGCTAGCCCAAGCCTATCGAGAGCTTTTGGGGGGACGCTCC
CTCCGAGTTCAATTTGGAGCCGTCCCGAGTAGAGTACCAGGGCGGTTTGGCCGTACGTTC
AAACACTACAAAGCGATCGGATAACACAAAACTATAGTAGCTTTTCCGTGCTTATCAGTG
AACCACATGCCCTCATGCACCGGTCCACTATCACTATGCACATGCCTTTATGGTAGTCAA
CCAATAGATGGGGCCAGTAGGTCGCCGTTCCATGATATGGGACTAAATTTGTTTAGACAT
CGCCACTCCTCCATGTTCCCCACTTTGAAACAGGTCGAGTCCGCGATCGGACAAGTGTAG
AGTATGCACACCTTGCTTCGAACGGTTGGCTTGGTACAGTGCAAGACATTCCAGCGTTGT
AGGAATAACACCAAAGGCGAGGCCTTTATTCCGGGAGAAGAAGAATCCTTAGGACGTGGC
CTGTGGAACTGGAGCCGGTTTCACGTTTAGTAGATTAGCGTATCGTCGATACATTCCGAG
CACCGACTCCCTCAGTGAATAGGATTGTCCGCTTGATCATTCCGCTTGCCCAGAGGATGG
GGGCCTAATTATCGTTGGTATTGCTAGCCCAAGCCTATCGAGAGCTTTTGGGGGGACGCT
CCCTCCGAGTTCAATTTGGAGCCGTCCCGAGTAGAGTACCAGGGCGGTTTGGCCGTACGT
TCAAACACTACAAAGCGATCGGATAACACAAAACTATAGTAGCTTTTCCGTGCTTATCAG
TGAACCACATGCCCTCATGCACCGGTCCACTATCACTATGCACATGCCTTTATGGTAGTC
AACCAATAGATGGGGCCAGTAGGTCGCCGTTCCATGATATGGGACTAAATTTGTTTAGAC
ATCGCCACTCCTCCATGTTCCCCACTTTGAAACAGGTCGAGTCCGCGATCGGACAAGTGT
AGAGTATGCACACCTTGCTTCGAACGGTTGGCTTGGTACAGTGCAAGACATTCCAGCGTT
GTAGGAATAACACCAAAGGCGAGGCCTTTATTCCGGGAGAAGAAGAATCCTTAGGACGTG
GCCTGTGGAACTGGAGCCGGTTTCACGTTTAGTAGATTAGCGTATCGTCGATACATTCCG
AGCACCGACTCCCTCAGTGAATAGGATTGTCCGCTTGATCATTCCGCTTGCCCAGAGGAT
GGGGGCCTAATTATCGTTGGTATTGCTAGCCCAAGCCTATCGAGAGCTTTTGGGGGGACG
CTCCCTCCGAGTTCAATTTGGAGCCGTCCCGAGTAGAGTACCAGGGCGGTTTGGCCGTAC
GTTCAAACACTACAAAGCGATCGGATAACACAAAACTATAGTAGCTTTTCCGTGCTTATC
AGTGAACCACATGCCCTCATGCACCGGTCCACTATCACTATGCACATGCCTTTATGGTAG
TCAACCAATAGATGGGGCCAGTAGGTCGCCGTTCCATGATATGGGACTAAATTTGTTTAG
ACATCGCCACTCCTCCATGTTCCCCACTTTGAAACAGGTCGAGTCCGCGATCGGACAAGT
GTAGAGTATGCACACCTTGCTTCGAACGGTTGGCTTGGTACAGTGCAAGACATTCCAGCG
TTGTAGGAATAACACCAAAGGCGAGGCCTTTATTCCGGGAGAAGAAGAATCCTTAGGACG
TGGCCTGTGGAACTGGAGCCGGTTTCACGTTTAGTAGATTAGCGTATCGTCGATACATTC
CGAGCACCGACTCCCTCAGTGAATAGGATTGTCCGCTTGATCATTCCGCTTGCCCAGAGG
ATGGGGGCCTAATTATCGTTGGTATTGCTAGCCCAAGCCTATCGAGAGCTTTTGGGGGGA
CGCTCCCTCCGAGTTCAATTTGGAGCCGTCCCGAGTAGAGTACCAGGGCGGTTTGGCCGT
ACGTTCAAACACTACAAAGCGATCGGATAACACAAAACTATAGTAGCTTTTCCGTGCTTA
TCAGTGAACCACATGCCCTCATGCACCGGTCCACTATCACTATGCACATGCCTTTATGGT
AGTCAACCAATAGATGGGGCCAGTAGGTCGCCGTTCCATGATATGGGACTAAATTTGTTT
AGACATCGCCACTCCTCCATGTTCCCCACTTTGAAACAGGTCGAGTCCGCGATCGGACAA
GTGTAGAGTATGCACACCTTGCTTCGAACGGTTGGCTTGGTACAGTGCAAGACATTCCAG
CGTTGTAGGAATAACACCAAAGGCGAGGCCTTTATTCCGGGAGAAGAAGAATCCTTAGGA
CGTGGCCTGTGGAACTGGAGCCGGTTTCACGTTTAGTAGATTAGCGTATCGTCGATACAT
TCCGAGCACCGACTCCCTCAGTGAATAGGATTGTCCGCTTGATCATTCCGCTTGCCCAGA
GGATGGGGGCCTAATTATCGTTGGTATTGCTAGCCCAAGCCTATCGAGAGCTTTTGGGGG
GACGCTCCCTCCGAGTTCAATTTGGAGCCGTCCCGAGTAGAGTACCAGGGCGGTTTGGCC
GTACGTTCAAACACTACAAAGCGATCGGATAACACAAAACTATAGTAGCTTTTCCGTGCT
TATCAGTGAACCACATGCCCTCATGCACCGGTCCACTATCACTATGCACATGCCTTTATG
GTAGTCAACCAATAGATGGGGCCAGTAGGTCGCCGTTCCATGATATGGGACTAAATTTGT
TTAGACATCGCCACTCCTCCATGTTCCCCACTTTGAAACAGGTCGAGTCCGCGATCGGAC
AAGTGTAGAGTATGCACACCTTGCTTCGAACGGTTGGCTTGGTACAGTGCAAGACATTCC
AGCGTTGTAGGAATAACACCAAAGGCGAGGCCTTTATTCCGGGAGAAGAAGAATCCTTAG
GACGTGGCCTGTGGAACTGGAGCCGGTTTCACGTTTAGTAGATTAGCGTATCGTCGATAC
ATTCCGAGCACCGACTCCCTCAGTGAATAGGATTGTCCGCTTGATCATTCCGCTTGCCCA
GAGGATGGGGGCCTAATTATCGTTGGTATTGCTAGCCCAAGCCTATCGAGAGCTTTTGGG
GGGACGCTCCCTCCGAGTTCAATTTGGAGCCGTCCCGAGTAGAGTACCAGGGCGGTTTGG
CCGTACGTTCAAACACTACAAAGCGATCGGATAACACAAAACTATAGTAGCTTTTCCGTG
CTTATCAGTGAACCACATGCCCTCATGCACCGGTCCACTATCACTATGCACATGCCTTTA
TGGTAGTCAACCAATAGATGGGGCCAGTAGGTCGCCGTTCCATGATATGGGACTAAATTT
GTTTAGACATCGCCACTCCTCCATGTTCCCCACTTTGAAACAGGTCGAGTCCGCGATCGG
ACAAGTGTAGAGTATGCACACCTTGCTTCGAACGGTTGGCTTGGTACAGTGCAAGACATT
CCAGCGTTGTAGGAATAACACCAAAGGCGAGGCCTTTATTCCGGGAGAAGAAGAATCCTT
AGGACGTGGCCTGTGGAACTGGAGCCGGTTTCACGTTTAGTAGATTAGCGTATCGTCGAT
ACATTCCGAGCACCGACTCCCTCAGTGAATAGGATTGTCCGCTTGATCATTCCGCTTGCC
CAGAGGATGGGGGCCTAATTATCGTTGGTATTGCTAGCCCAAGCCTATCGAGAGCTTTTG
GGGGGACGCTCCCTCCGAGTTCAATTTGGAGCCGTCCCGAGTAGAGTACCAGGGCGGTTT
GGCCGTACGTTCAAACACTACAAAGCGATCGGATAACACAAAACTATAGTAGCTTTTCCG
TGCTTATCAGTGAACCACATGCCCTCATGCACCGGTCCACTATCACTATGCACATGCCTT
TATGGTAGTCAACCAATAGATGGGGCCAGTAGGTCGCCGTTCCATGATATGGGACTAAAT
TTGTTTAGACATCGCCACTCCTCCATGTTCCCCACTTTGAAACAGGTCGAGTCCGCGATC
GGACAAGTGTAGAGTATGCACACCTTGCTTCGAACGGTTGGCTTGGTACAGTGCAAGACA
TTCCAGCGTTGTAGGAATAACACCAAAGGCGAGGCCTTTATTCCGGGAGAAGAAGAATCC
TTAGGACGTGGCCTGTGGAACTGGAGCCGGTTTCACGTTTAGTAGATTAGCGTATCGTCG
ATACATTCCGAGCACCGACTCCCTCAGTGAATAGGATTGTCCGCTTGATCATTCCGCTTG
CCCAGAGGATGGGGGCCTAATTATCGTTGGTATTGCTAGCCCAAGCCTATCGAGAGCTTT
TGGGGGGACGCTCCCTCCGAGTTCAATTTGGAGCCGTCCCGAGTAGAGTACCAGGGCGGT
TTGGCCGTACGTTCAAACACTACAAAGCGATCGGATAACACAAAACTATAGTAGCTTTTC
CGTGCTTATCAGTGAACCACATGCCCTCATGCACCGGTCCACTATCACTATGCACATGCC
TTTATGGTAGTCAACCAATAGATGGGGCCAGTAGGTCGCCGTTCCATGATATGGGACTAA
ATTTGTTTAGACATCGCCACTCCTCCATGTTCCCCACTTTGAAACAGGTCGAGTCCGCGA
TCGGACAAGTGTAGAGTATGCACACCTTGCTTCGAACGGTTGGCTTGGTACAGTGCAAGA
CATTCCAGCGTTGTAGGAATAACACCAAAGGCGAGGCCTTTATTCCGGGAGAAGAAGAAT
CCTTAGGACGTGGCCTGTGGAACTGGAGCCGGTTTCACGTTTAGTAGATTAGCGTATCGT
CGATACATTCCGAGCACCGACTCCCTCAGTGAATAGGATTGTCCGCTTGATCATTCCGCT
TGCCCAGAGGATGGGGGCCTAATTATCGTTGGTATTGCTAGCCCAAGCCTATCGAGAGCT
TTTGGGGGGACGCTCCCTCCGAGTTCAATTTGGAGCCGTCCCGAGTAGAGTACCAGGGCG
GTTTGGCCGTACGTTCAAACACTACAAAGCGATCGGATAACACAAAACTATAGTAGCTTT
TCCGTGCTTATCAGTGAACCACATGCCCTCATGCACCGGTCCACTATCACTATGCACATG
CCTTTATGGTAGTCAACCAATAGATGGGGCCAGTAGGTCGCCGTTCCATGATATGGGACT
AAATTTGTTTAGACATCGCCACTCCTCCATGTTCCCCACTTTGAAACAGGTCGAGTCCGC
GATCGGACAAGTGTAGAGTATGCACACCTTGCTTCGAACGGTTGGCTTGGTACAGTGCAA
GACATTCCAGCGTTGTAGGAATAACACCAAAGGCGAGGCCTTTATTCCGGGAGAAGAAGA
ATCCTTAGGACGTGGCCTGTGGAACTGGAGCCGGTTTCACGTTTAGTAGATTAGCGTATC
GTCGATACATTCCGAGCACCGACTCCCTCAGTGAATAGGATTGTCCGCTTGATCATTCCG
CTTGCCCAGAGGATGGGGGCCTAATTATCGTTGGTATTGCTAGCCCAAGCCTATCGAGAG
CTTTTGGGGGGACGCTCCCTCCGAGTTCAATTTGGAGCCGTCCCGAGTAGAGTACCAGGG
CGGTTTGGCCGTACGTTCAAACACTACAAAGCGATCGGATAACACAAAACTATAGTAGCT
TTTCCGTGCTTATCAGTGAACCACATGCCCTCATGCACCGGTCCACTATCACTATGCACA
TGCCTTTATGGTAGTCAACCAATAGATGGGGCCAGTAGGTCGCCGTTCCATGATATGGGA
CTAAATTTGTTTAGACATCGCCACTCCTCCATGTTCCCCACTTTGAAACAGGTCGAGTCC
GCGATCGGACAAGTGTAGAGTATGCACACCTTGCTTCGAACGGTTGGCTTGGTACAGTGC
AAGACATTCCAGCGTTGTAGGAATAACACCAAAGGCGAGGCCTTTATTCCGGGAGAAGAA
GAATCCTTAGGACGTGGCCTGTGGAACTGGAGCCGGTTTCACGTTTAGTAGATTAGCGTA
TCGTCGATACATTCCGAGCACCGACTCCCTCAGTGAATAGGATTGTCCGCTTGATCATTC
CGCTTGCCCAGAGGATGGGGGCCTAATTATCGTTGGTATTGCTAGCCCAAGCCTATCGAG
AGCTTTTGGGGGGACGCTCCCTCCGAGTTCAATTTGGAGCCGTCCCGAGTAGAGTACCAG
GGCGGTTTGGCCGTACGTTCAAACACTACAAAGCGATCGGATAACACAAAACTATAGTAG
CTTTTCCGTGCTTATCAGTGAACCACATGCCCTCATGCACCGGTCCACTATCACTATGCA
CATGCCTTTATGGTAGTCAACCAATAGATGGGGCCAGTAGGTCGCCGTTCCATGATATGG
GACTAAATTTGTTTAGACATCGCCACTCCTCCATGTTCCCCACTTTGAAACAGGTCGAGT
CCGCGATCGGACAAGTGTAGAGTATGCACACCTTGCTTCGAACGGTTGGCTTGGTACAGT
GCAAGACATTCCAGCGTTGTAGGAATAACACCAAAGGCGAGGCCTTTATTCCGGGAGAAG
AAGAATCCTTAGGACGTGGCCTGTGGAACTGGAGCCGGTTTCACGTTTAGTAGATTAGCG
TATCGTCGATACATTCCGAGCACCGACTCCCTCAGTGAATAGGATTGTCCGCTTGATCAT
TCCGCTTGCCCAGAGGATGGGGGCCTAATTATCGTTGGTATTGCTAGCCCAAGCCTATCG
AGAGCTTTTGGGGGGACGCTCCCTCCGAGTTCAATTTGGAGCCGTCCCGAGTAGAGTACC
AGGGCGGTTTGGCCGTACGTTCAAACACTACAAAGCGATCGGATAACACAAAACTATAGT
AGCTTTTCCGTGCTTATCAGTGAACCACATGCCCTCATGCACCGGTCCACTATCACTATG
CACATGCCTTTATGGTAGTCAACCAATAGATGGGGCCAGTAGGTCGCCGTTCCATGATAT
GGGACTAAATTTGTTTAGACATCGCCACTCCTCCATGTTCCCCACTTTGAAACAGGTCGA
GTCCGCGATCGGACAAGTGTAGAGTATGCACACCTTGCTTCGAACGGTTGGCTTGGTACA
GTGCAAGACATTCCAGCGTTGTAGGAATAACACCAAAGGCGAGGCCTTTATTCCGGGAGA
AGAAGAATCCTTAGGACGTGGCCTGTGGAACTGGAGCCGGTTTCACGTTTAGTAGATTAG
CGTATCGTCGATACATTCCGAGCACCGACTCCCTCAGTGAATAGGATTGTCCGCTTGATC
ATTCCGCTTGCCCAGAGGATGGGGGCCTAATTATCGTTGGTATTGCTAGCCCAAGCCTAT
CGAGAGCTTTTGGGGGGACGCTCCCTCCGAGTTCAATTTGGAGCCGTCCCGAGTAGAGTA
CCAGGGCGGTTTGGCCGTACGTTCAAACACTACAAAGCGATCGGATAACACAAAACTATA
GTAGCTTTTCCGTGCTTATCAGTGAACCACATGCCCTCATGCACCGGTCCACTATCACTA
TGCACATGCCTTTATGGTAGTCAACCAATAGATGGGGCCAGTAGGTCGCCGTTCCATGAT
ATGGGACTAAATTTGTTTAGACATCGCCACTCCTCCATGTTCCCCACTTTGAAACAGGTC
GAGTCCGCGATCGGACAAGTGTAGAGTATGCACACCTTGCTTCGAACGGTTGGCTTGGTA
CAGTGCAAGACATTCCAGCGTTGTAGGAATAACACCAAAGGCGAGGCCTTTATTCCGGGA
GAAGAAGAATCCTTAGGACGTGGCCTGTGGAACTGGAGCCGGTTTCACGTTTAGTAGATT
AGCGTATCGTCGATACATTCCGAGCACCGACTCCCTCAGTGAATAGGATTGTCCGCTTGA
TCATTCCGCTTGCCCAGAGGATGGGGGCCTAATTATCGTTGGTATTGCTAGCCCAAGCCT
ATCGAGAGCTTTTGGGGGGACGCTCCCTCCGAGTTCAATTTGGAGCCGTCCCGAGTAGAG
TACCAGGGCGGTTTGGCCGTACGTTCAAACACTACAAAGCGATCGGATAACACAAAACTA
TAGTAGCTTTTCCGTGCTTATCAGTGAACCACATGCCCTCATGCACCGGTCCACTATCAC
TATGCACATGCCTTTATGGTAGTCAACCAATAGATGGGGCCAGTAGGTCGCCGTTCCATG
ATATGGGACTAAATTTGTTTAGACATCGCCACTCCTCCATGTTCCCCACTTTGAAACAGG
TCGAGTCCGCGATCGGACAAGTGTAGAGTATGCACACCTTGCTTCGAACGGTTGGCTTGG
TACAGTGCAAGACATTCCAGCGTTGTAGGAATAACACCAAAGGCGAGGCCTTTATTCCGG
GAGAAGAAGAATCCTTAGGACGTGGCCTGTGGAACTGGAGCCGGTTTCACGTTTAGTAGA
TTAGCGTATCGTCGATACATTCCGAGCACCGACTCCCTCAGTGAATAGGATTGTCCGCTT
GATCATTCCGCTTGCCCAGAGGATGGGGGCCTAATTATCGTTGGTATTGCTAGCCCAAGC
CTATCGAGAGCTTTTGGGGGGACGCTCCCTCCGAGTTCAATTTGGAGCCGTCCCGAGTAG
AGTACCAGGGCGGTTTGGCCGTACGTTCAAACACTACAAAGCGATCGGATAACACAAAAC
TATAGTAGCTTTTCCGTGCTTATCAGTGAACCACATGCCCTCATGCACCGGTCCACTATC
ACTATGCACATGCCTTTATGGTAGTCAACCAATAGATGGGGCCAGTAGGTCGCCGTTCCA
TGATATGGGACTAAATTTGTTTAGACATCGCCACTCCTCCATGTTCCCCACTTTGAAACA
GGTCGAGTCCGCGATCGGACAAGTGTAGAGTATGCACACCTTGCTTCGAACGGTTGGCTT
GGTACAGTGCAAGACATTCCAGCGTTGTAGGAATAACACCAAAGGCGAGGCCTTTATTCC
GGGAGAAGAAGAATCCTTAGGACGTGGCCTGTGGAACTGGAGCCGGTTTCACGTTTAGTA
GATTAGCGTATCGTCGATACATTCCGAGCACCGACTCCCTCAGTGAATAGGATTGTCCGC
TTGATCATTCCGCTTGCCCAGAGGATGGGGGCCTAATTATCGTTGGTATTGCTAGCCCAA
GCCTATCGAGAGCTTTTGGGGGGACGCTCCCTCCGAGTTCAATTTGGAGCCGTCCCGAGT
AGAGTACCAGGGCGGTTTGGCCGTACGTTCAAACACTACAAAGCGATCGGATAACACAAA
ACTATAGTAGCTTTTCCGTGCTTATCAGTGAACCACATGCCCTCATGCACCGGTCCACTA
TCACTATGCACATGCCTTTATGGTAGTCAACCAATAGATGGGGCCAGTAGGTCGCCGTTC
CATGATATGGGACTAAATTTGTTTAGACATCGCCACTCCTCCATGTTCCCCACTTTGAAA
CAGGTCGAGTCCGCGATCGGACAAGTGTAGAGTATGCACACCTTGCTTCGAACGGTTGGC
TTGGTACAGTGCAAGACATTCCAGCGTTGTAGGAATAACACCAAAGGCGAGGCCTTTATT
CCGGGAGAAGAAGAATCCTTAGGACGTGGCCTGTGGAACTGGAGCCGGTTTCACGTTTAG
TAGATTAGCGTATCGTCGATACATTCCGAGCACCGACTCCCTCAGTGAATAGGATTGTCC
GCTTGATCATTCCGCTTGCCCAGAGGATGGGGGCCTAATTATCGTTGGTATTGCTAGCCC
AAGCCTATCGAGAGCTTTTGGGGGGACGCTCCCTCCGAGTTCAATTTGGAGCCGTCCCGA
GTAGAGTACCAGGGCGGTTTGGCCGTACGTTCAAACACTACAAAGCGATCGGATAACACA
AAACTATAGTAGCTTTTCCGTGCTTATCAGTGAACCACATGCCCTCATGCACCGGTCCAC
TATCACTATGCACATGCCTTTATGGTAGTCAACCAATAGATGGGGCCAGTAGGTCGCCGT
TCCATGATATGGGACTAAATTTGTTTAGACATCGCCACTCCTCCATGTTCCCCACTTTGA
AACAGGTCGAGTCCGCGATCGGACAAGTGTAGAGTATGCACACCTTGCTTCGAACGGTTG
GCTTGGTACAGTGCAAGACATTCCAGCGTTGTAGGAATAACACCAAAGGCGAGGCCTTTA
TTCCGGGAGAAGAAGAATCCTTAGGACGTGGCCTGTGGAACTGGAGCCGGTTTCACGTTT
AGTAGATTAGCGTATCGTCGATACATTCCGAGCACCGACTCCCTCAGTGAATAGGATTGT
CCGCTTGATCATTCCGCTTGCCCAGAGGATGGGGGCCTAATTATCGTTGGTATTGCTAGC
CCAAGCCTATCGAGAGCTTTTGGGGGGACGCTCCCTCCGAGTTCAATTTGGAGCCGTCCC
GAGTAGAGTACCAGGGCGGTTTGGCCGTACGTTCAAACACTACAAAGCGATCGGATAACA
CAAAACTATAGTAGCTTTTCCGTGCTTATCAGTGAACCACATGCCCTCATGCACCGGTCC
ACTATCACTATGCACATGCCTTTATGGTAGTCAACCAATAGATGGGGCCAGTAGGTCGCC
GTTCCATGATATGGGACTAAATTTGTTTAGACATCGCCACTCCTCCATGTTCCCCACTTT
GAAACAGGTCGAGTCCGCGATCGGACAAGTGTAGAGTATGCACACCTTGCTTCGAACGGT
TGGCTTGGTACAGTGCAAGACATTCCAGCGTTGTAGGAATAACACCAAAGGCGAGGCCTT
TATTCCGGGAGAAGAAGAATCCTTAGGACGTGGCCTGTGGAACTGGAGCCGGTTTCACGT
TTAGTAGATTAGCGTATCGTCGATACATTCCGAGCACCGACTCCCTCAGTGAATAGGATT
GTCCGCTTGATCATTCCGCTTGCCCAGAGGATGGGGGCCTAATTATCGTTGGTATTGCTA
GCCCAAGCCTATCGAGAGCTTTTGGGGGGACGCTCCCTCCGAGTTCAATTTGGAGCCGTC
CCGAGTAGAGTACCAGGGCGGTTTGGCCGTACGTTCAAACACTACAAAGCGATCGGATAA
CACAAAACTATAGTAGCTTTTCCGTGCTTATCAGTGAACCACATGCCCTCATGCACCGGT
CCACTATCACTATGCACATGCCTTTATGGTAGTCAACCAATAGATGGGGCCAGTAGGTCG
CCGTTCCATGATATGGGACTAAATTTGTTTAGACATCGCCACTCCTCCATGTTCCCCACT
TTGAAACAGGTCGAGTCCGCGATCGGACAAGTGTAGAGTATGCACACCTTGCTTCGAACG
GTTGGCTTGGTACAGTGCAAGACATTCCAGCGTTGTAGGAATAACACCAAAGGCGAGGCC
TTTATTCCGGGAGAAGAAGAATCCTTAGGACGTGGCCTGTGGAACTGGAGCCGGTTTCAC
GTTTAGTAGATTAGCGTATCGTCGATACATTCCGAGCACCGACTCCCTCAGTGAATAGGA
TTGTCCGCTTGATCATTCCGCTTGCCCAGAGGATGGGGGCCTAATTATCGTTGGTATTGC
TAGCCCAAGCCTATCGAGAGCTTTTGGGGGGACGCTCCCTCCGAGTTCAATTTGGAGCCG
TCCCGAGTAGAGTACCAGGGCGGTTTGGCCGTACGTTCAAACACTACAAAGCGATCGGAT
AACACAAAACTATAGTAGCTTTTCCGTGCTTATCAGTGAACCACATGCCCTCATGCACCG
GTCCACTATCACTATGCACATGCCTTTATGGTAGTCAACCAATAGATGGGGCCAGTAGGT
CGCCGTTCCATGATATGGGACTAAATTTGTTTAGACATCGCCACTCCTCCATGTTCCCCA
CTTTGAAACAGGTCGAGTCCGCGATCGGACAAGTGTAGAGTATGCACACCTTGCTTCGAA
CGGTTGGCTTGGTACAGTGCAAGACATTCCAGCGTTGTAGGAATAACACCAAAGGCGAGG
CCTTTATTCCGGGAGAAGAAGAATCCTTAGGACGTGGCCTGTGGAACTGGAGCCGGTTTC
ACGTTTAGTAGATTAGCGTATCGTCGATACATTCCGAGCACCGACTCCCTCAGTGAATAG
GATTGTCCGCTTGATCATTCCGCTTGCCCAGAGGATGGGGGCCTAATTATCGTTGGTATT
GCTAGCCCAAGCCTATCGAGAGCTTTTGGGGGGACGCTCCCTCCGAGTTCAATTTGGAGC
CGTCCCGAGTAGAGTACCAGGGCGGTTTGGCCGTACGTTCAAACACTACAAAGCGATCGG
ATAACACAAAACTATAGTAGCTTTTCCGTGCTTATCAGTGAACCACATGCCCTCATGCAC
CGGTCCACTATCACTATGCACATGCCTTTATGGTAGTCAACCAATAGATGGGGCCAGTAG
GTCGCCGTTCCATGATATGGGACTAAATTTGTTTAGACATCGCCACTCCTCCATGTTCCC
CACTTTGAAACAGGTCGAGTCCGCGATCGGACAAGTGTAGAGTATGCACACCTTGCTTCG
AACGGTTGGCTTGGTACAGTGCAAGACATTCCAGCGTTGTAGGAATAACACCAAAGGCGA
GGCCTTTATTCCGGGAGAAGAAGAATCCTTAGGACGTGGCCTGTGGAACTGGAGCCGGTT
TCACGTTTAGTAGATTAGCGTATCGTCGATACATTCCGAGCACCGACTCCCTCAGTGAAT
AGGATTGTCCGCTTGATCATTCCGCTTGCCCAGAGGATGGGGGCCTAATTATCGTTGGTA
TTGCTAGCCCAAGCCTATCGAGAGCTTTTGGGGGGACGCTCCCTCCGAGTTCAATTTGGA
GCCGTCCCGAGTAGAGTACCAGGGCGGTTTGGCCGTACGTTCAAACACTACAAAGCGATC
GGATAACACAAAACTATAGTAGCTTTTCCGTGCTTATCAGTGAACCACATGCCCTCATGC
ACCGGTCCACTATCACTATGCACATGCCTTTATGGTAGTCAACCAATAGATGGGGCCAGT
AGGTCGCCGTTCCATGATATGGGACTAAATTTGTTTAGACATCGCCACTCCTCCATGTTC
CCCACTTTGAAACAGGTCGAGTCCGCGATCGGACAAGTGTAGAGTATGCACACCTTGCTT
CGAACGGTTGGCTTGGTACAGTGCAAGACATTCCAGCGTTGTAGGAATAACACCAAAGGC
GAGGCCTTTATTCCGGGAGAAGAAGAATCCTTAGGACGTGGCCTGTGGAACTGGAGCCGG
TTTCACGTTTAGTAGATTAGCGTATCGTCGATACATTCCGAGCACCGACTCCCTCAGTGA
ATAGGATTGTCCGCTTGATCATTCCGCTTGCCCAGAGGATGGGGGCCTAATTATCGTTGG
TATTGCTAGCCCAAGCCTATCGAGAGCTTTTGGGGGGACGCTCCCTCCGAGTTCAATTTG
GAGCCGTCCCGAGTAGAGTACCAGGGCGGTTTGGCCGTACGTTCAAACACTACAAAGCGA
TCGGATAACACAAAACTATAGTAGCTTTTCCGTGCTTATCAGTGAACCACATGCCCTCAT
GCACCGGTCCACTATCACTATGCACATGCCTTTATGGTAGTCAACCAATAGATGGGGCCA
GTAGGTCGCCGTTCCATGATATGGGACTAAATTTGTTTAGACATCGCCACTCCTCCATGT
