# Supplementary material for: Multiple Alignment of Promoter Sequences from the Arabidopsis thaliana L. Genome
Source: Genes (Basel). 2021 Jan 21;12(2):135. doi: 10.3390/genes12020135 (PMC7909805; doi:10.3390/genes12020135)
Supplement: Supplementary file 1 [file genes-12-00135-s001.zip › stat1.f]

       PROGRAM XI2
       character*3 MV,PPP
C                      CHARACTER*1 ST(16000,5000)
c       CHARACTER*1 LET(10)
       REAL M(5,0:16000), COR(4,4,16000),X(16000),Y(0:16000)
C                      INTEGER MM(0:16000,5000)
       real PAR(4,4,1000)
C       
       COMMON/SLY/ISEED
       INTEGER A(0:1000000),AMI(0:1000000)
       COMMON/SEQSEQ/SEQ2,KOLS,IPER,M1
       INTEGER SEQ2(1000,16000)       
       real MX2(20,16000),M1(4,800)
C       
       COMMON/CORA/COR,VIRS,VIRN,IDL
       INTEGER VIRS(1000,16000),VIRN(1000,16000)
       INTEGER IDL(16000)
C
      OPEN(17,FILE='multi_alignment.fasta'
     8 ,STATUS='OLD')
c
       OPEN(18,FILE='output.txt',STATUS='replace')
       OPEN(19,FILE='seq.fasta',STATUS='replace')
C       OPEN(20,FILE='sp600.txt',STATUS='replace')
C       
       ISEED=562
c       LET(1)='A'
c       LET(2)='T'
c       LET(3)='C'
c       LET(4)='G'
c       LET(5)='.'
C  считывание и создание последовательностей без 0/0
       CALL READVIR
c  заполнение одинарной и двойной матрицы
       CALL TRANSFORM(M,PAR)
C    
c       WRITE(19,222) IDL,IPER
222    FORMAT('idl=',I8,2x,'iper=',i8)       

C  pari sdelano v vide koltsa (1-  
          X=0.0
          SUM=0.0    
          DO 30 J=1,IPER
          DO 30 I=1,4
             SUM=SUM+M(I,J)
30        X(I)=X(I)+M(I,J)
C
          DO 40 J=1,4
40        X(J)=X(J)/SUM
c          write(19,191) SUM
191       FORMAT('SUM=',F8.2)
c                           call SINGL(M,X,IPER)
c
          R=0.0
          DO 50 I=1,IPER
             KOL=0
C               PAR=0.0
             DO 51 K=1,4
             DO 51 L=1,4
                   KOL=KOL+PAR(K,L,I)
51           CONTINUE
c                  write(18,787) KOL,I
787          FORMAT('KOL=',I8,2X,'I='I6)
C
             DO 52 J=1,4
             DO 52 K=1,4
                P=X(J)*X(K)
                  IF(P.LE.0.0) COR(J,K,I)=0.0
                  IF(P.LE.0.0) GO TO 52
                  IF(P.GE.1.0) COR(J,K,I)=0.0
                  IF(P.GE.1.0) GO TO 52
                SR=KOL*P
                SIG=SQRT(SR*(1.0-P))
                COR(J,K,I)=(PAR(J,K,I)-SR)/SIG
c                  WRITE(18,178) SR,SIG,P,KOL,PAR(J,K,I),COR(J,K,I),J,K,I
178             FORMAT('SR=',F8.4,2X,'SIG=',F8.4,2X,'P=',F8.4,2X,
     8            'KOL=',I6,2X,'PAR=',F8.4,2X,'COR=',F8.2,2X,
     8            'J=',I4,2X,'K=',I4,2X,'I=',I6)
52        CONTINUE
C
c
                   DO 272 J=1,4
                   DO 272 K=1,4
272                R=R+COR(J,K,I)**2.0
50        CONTINUE
C
c                   PRINT 891, R
891                FORMAT(2X,'R_DO',F14.4)
          DO 70 I=1,IPER
                   DO 152 J=1,4
                   do 152 K=1,4       
152                COR(J,K,I)=COR(J,K,I)*SQRT(45000.0/R)
70        CONTINUE
C
          R1=0.0
          DO 80 I=1,IPER
C             DO 172 J=1,4
C172          write(18,171) I,J,(COR(J,K,I),K=1,4)
C171       FORMAT('COR=',2x,'I=',I6,2X,'J=',I1,2X,4F8.2)
C
                   DO 372 J=1,4
                   DO 372 K=1,4
372                R1=R1+COR(J,K,I)**2.0
80        CONTINUE
c                   PRINT 892, R1
892                FORMAT(2X,'R_POSLE',F14.4)
C   UPAKOVKA B RASTCHET ODINOTCNOI MATRIZI
      CALL PREMAT
C   расчет одинарной матрицы и запись полученных матриц    (запись не обязательна, для контроля)  
      call BTRANS1 (COR,MX2)
C      
C   ZAPIS SP600.TXT       
      CALL WW(MX2)
C   RASTCHET VESA      
      call NULL
c
          END
C==================================================================================          
       SUBROUTINE READVIR
c       INTEGER A(0:1000000)
C       
       CHARACTER*1 BO, PPPP,SEQ(100)
       INTEGER SEQ1(1000,16000) 
       INTEGER SEQ2(1000,16000)
       INTEGER PERIOD(10000)       
       COMMON/SEQSEQ/SEQ2,KOLS,IPER,M1
       REAL M1(4,800)
      COMMON/LET/AAA
      CHARACTER*1 AAA(0:30)
C      
C       
      SEQ1=0
       BO='>'
       CALL ALF
C KOL STROK       
       KOLS=1
C OBSAYA DLINA       
       IDL=0
C
5     READ(17,811,END=200)PPPP
811   FORMAT(A1)
      IF(PPPP.NE.BO) GO TO 5
      K=0
20    READ(17,812,END=200) (SEQ(I),I=1,90)
c            write(18,812) (SEQ(I),I=1,90)
        IF(SEQ(1).EQ.BO) GO TO 30
812   FORMAT(100A1)
       DO 10 I=1,90
C  NOM - DLINA STROKI       
            NOM=0    
            DO 11 J=1,5
               IF(SEQ(I).EQ.AAA(J)) NOM=J
11          CONTINUE
            IF(NOM.EQ.0) GO TO 10
                K=K+1
                IF(NOM.EQ.5) NOM=0
                SEQ1(KOLS,K)=NOM
10       CONTINUE
      GO TO 20
C      
30       IPER=K
         PERIOD(KOLS)=K
C         
C  PROVERKA PERIODA
            DO 25 I=1,KOLS
               IF(IPER.NE.PERIOD(I)) WRITE(18,333)
               IF(IPER.NE.PERIOD(I)) STOP
333            FORMAT('PERIODI NE RAVNI!!!!!!!!!!!!!!!!!!!!!!!!!!!!!')
25          CONTINUE
C
         KOLS=KOLS+1
C         PRINT 766,K
766      FORMAT('K=',I8)         
         K=0
C         PRINT 888, IPER,KOLS
C         WRITE(18, 888) IPER,KOLS
888      FORMAT(2X,'IPER=',I6,2X,'KOLS=',I6)
C
      GO TO 20      
200   CONTINUE
C
C        
C       DO 745 I=1,KOLS
C745    WRITE(18,744)I,(SEQ1(I,J),J=1,K)
744    FORMAT(I6,2X,100000I1)
       CALL SEQUENCE(SEQ1,KOLS)
C       
       CALL CORRECTION (SEQ1)
       RETURN
       END
C========================================================================       
       SUBROUTINE SEQUENCE(SEQ1,KOLS)
       INTEGER SEQ1(1000,16000),SEQSEQ(16000000)
       COMMON/SEQQA/SEQSEQ,NNN
       NNN=0
       DO 10  I=1,KOLS
          K=0
          DO 11 J=1,16000
             IF(SEQ1(I,J).EQ.0) GO TO 11
                  K=K+1
                  NNN=NNN+1
                  SEQSEQ(NNN)=SEQ1(I,J)
11        CONTINUE
c       WRITE(18,1) I,K,NNN
1      FORMAT('I=',I10,2X,'K=',I10,2X,'NNN=',I10)               
10     CONTINUE
c       WRITE(18,256)(SEQSEQ(I),I=1,NNN)
256    FORMAT('SEQSEQ=',2X,100I1)           
       RETURN
       END
C========================================================================       
       SUBROUTINE CORRECTION (SEQ1)
       INTEGER SEQ1(1000,16000),KOL(16000) 
       INTEGER SEQ2(1000,16000),PERI(0:16000),IDL(16000)
       COMMON/SEQSEQ/SEQ2,KOLS,IPER,M1
       INTEGER VIRS(1000,16000),VIRN(1000,16000)
       COMMON/CORA/COR,VIRS,VIRN,IDL
       REAL COR(4,4,16000),M1(4,800)
C                   C       DO 510 I=1,KOLS 
C       PRINT 2, I, (SEQ1(I,J), J=1,IPER)
C510    write(18,21)I, (SEQ1(I,J),J=1,IPER)
C21     FORMAT('SEQ1=',2X,'I=',I6,2X,10000I2)
       PERI=0
       KOL=0
C       
       N=0
       DO 10 J=1,IPER
         DO 11 I=1,KOLS
            IF(SEQ1(I,J).NE.0) KOL(J)=KOL(J)+1
11       CONTINUE
C
C
c   seq2 - по этому строится  PWM
C UDALENE KOLONOK S RAZMEROM MENSHE ZADANNOGO
           IF(KOL(J).LT.INT((0.40*KOLS)+1)) GO TO 10
c           write(18,2)J,KOL(J),KOLS
2          FORMAT('J=',I8,2X,'KOL=',I8,2X,'KOLS=',I8)
                  N=N+1
                  DO 12 K=1,KOLS
12                SEQ2(K,N)=SEQ1(K,J)
                  PERI(J)=N
C     
10     CONTINUE
c   dlina perioda =N 
C
C
c      WRITE(18,33) IPER,N
C    WRITE(18,33) N
33    FORMAT('PERIOD=',I6)
C
c      WRITE(18,4)(PERI(I),I=1,IPER)
4     FORMAT('PERI=',12X,10000I3)
c      DO 510 I=1,KOLS 
C                                           PRINT 2, I, (SEQ1(I,J), J=1,IPER)
c510    write(18,21)I,(SEQ1(I,J),J=1,IPER)
21     FORMAT('SEQ1=',2X,'I=',I6,2X,10000I3)
c       DO 45 I=1,4
c45     WRITE(18,44)
c44     FORMAT('===')
C
c   udalinie 0
c            0
       VIRS=0
       VIRN=0
       DO 100 I=1,KOLS
          K=0
          DO 101 J=1,IPER
             IF((PERI(J).EQ.0).AND.(SEQ1(I,J).EQ.0)) GO TO 101
                K=K+1
                VIRN(I,K)=PERI(J)
                VIRS(I,K)=SEQ1(I,J)
101       CONTINUE
          IDL(I)=K
100    CONTINUE
C
c       DO 110 I=1,KOLS
c          WRITE(18,244)I,(VIRN(I,J),J=1,IDL(I))
c          WRITE(18,245)I,(VIRS(I,J),J=1,IDL(I))
c          WRITE(18,246)
244       FORMAT('VIRN=',2X,'I=',I6,2X,10000I3)          
245       FORMAT('VIRS=',2X,'I=',I6,2X,10000I3)          
246       FORMAT('=')          
110    CONTINUE
C***************


c     proverka
       NUM=0
       DO 120 I=1,KOLS
         DO 120 J=1,IDL(I)-1
           IF((VIRN(I,J).EQ.0).AND.(VIRS(I,J+1)).EQ.0) NUM=NUM+1
           IF((VIRS(I,J).EQ.0).AND.(VIRN(I,J+1)).EQ.0) NUM=NUM+1
120    CONTINUE
C
c       WRITE(18,129) NUM
c129    FORMAT('NUM=',I8)
C
C
      IPER=N
c      DO 500 I=1,KOLS 
c500    write(18,3)I, (SEQ2(I,J),J=1,IPER)
c3     FORMAT('SEQ2=',2x,'I=',I6,2X,10000I3)
C       
c       call NULL
c      
       RETURN              
       END       
C=================================================================================
       SUBROUTINE NULL
       INTEGER IDL(16000)
       INTEGER VIRS(1000,16000),VIRN(1000,16000)
C       
       integer NU1(1000),NU2(1000)
       INTEGER SEQ2(1000,16000)
       COMMON/SEQSEQ/SEQ2,KOLS,IPER,M1
       COMMON/CORA/COR,VIRS,VIRN,IDL
       REAL COR(4,4,16000),M1(4,800)
c
C          DO 80 I=1,IPER
C               DO 172 J=1,4
C172               write(18,171) I,J,(COR(J,K,I),K=1,4)
C171            FORMAT('CORrrr=',2x,'I=',I6,2X,'J=',I1,2X,4F8.2)
C80        continue
C
       NU1=0
       NU2=0
C       
       DO 10 I=1,KOLS
C        
         J=1
25       CONTINUE         
C                                                         DO 20 J=1,IDL(I)
             IF(VIRN(I,J).NE.0) GO TO 24
C                                                         чтобы в конце не было нуля
                VIRN(I,IDL(I)+1)=1
                DO 21 K=J,IDL(I)+1
                   IF(VIRN(I,K).NE.0) GO TO 22
21              CONTINUE
22           CONTINUE
C
                IL=K-J
c                print 777,I,IL,K,J
777             FORMAT('I=',I6,2X,'IL=',I6,2X,'K='I6,2X,'J=',I6)
23              NU1(IL)=NU1(IL)+1
                J=K
                GO TO 20
C
24             J=J+1
20       CONTINUE
         IF(J.LE.IDL(I)) GO TO 25
C 
10     CONTINUE               
c       WRITE(18,27)(NU1(I),I=1,100)
27    FORMAT(2X,'NU1=',100I4)
C
       DO 100 I=1,KOLS
C        
         J=1
125       CONTINUE         
C              DO 20 J=1,IDL(I)
             IF(VIRS(I,J).NE.0) GO TO 124
C
                VIRS(I,IDL(I)+1)=1
                DO 121 K=J,IDL(I)+1
                   IF(VIRS(I,K).NE.0) GO TO 122
121              CONTINUE
122           CONTINUE
          IL=K-J
          NU2(IL)=NU2(IL)+1
          J=K
          GO TO 120
124             J=J+1
120       CONTINUE
         IF(J.LE.IDL(I)) GO TO 125
C
100     CONTINUE
C
c       WRITE(18,127)(NU2(I),I=1,100)
127    FORMAT(2X,'NU2=',100I4)
C
C          PODSHET VESA PO PARAM
      VES=0.0
      DO 200 I=1,KOLS
C  *** BEZ DIROK ***
        DO 201 J=2,IDL(I)
          IF((VIRN(I,J-1).EQ.0).OR.(VIRN(I,J).EQ.0)) GO TO 201
          IF((VIRS(I,J-1).EQ.0).OR.(VIRS(I,J).EQ.0)) GO TO 201
              VES=VES+COR(VIRS(I,J-1),VIRS(I,J),VIRN(I,J))
C                            WRITE(18,173) VES,J,I,VIRS(I,J-1),VIRS(I,J),VIRN(I,J)
C                            173           FORMAT('VES=',F12.2,2X,'J=',I6,2X,'I=',I6,2X,
C                            8       'VIRS(I,J-1)=',I4,2X,'VIRS(I,J)=',I4,2X,'VIRN(I,J)=',I4)
201     continue
C                            IF((VIRN(IDL(I),1).EQ.0).OR.(VIRN(IDL(I),1).EQ.0)) GO TO 201
C                            IF((VIRS(IDL(I),1).EQ.0).OR.(VIRS(IDL(I),J).EQ.0)) GO TO 201

C        WRITE(18,191) VES
C191     FORMAT('PAR_VES=',F8.1)        
200   CONTINUE 
C     01
C     AT
        DO 202 J=2,IDL(I)
          IF((VIRN(I,J-1).NE.0).OR.(VIRN(I,J).EQ.0)) GO TO 202
          IF((VIRS(I,J-1).EQ.0).OR.(VIRS(I,J).EQ.0)) GO TO 202
              VES=VES+M1(VIRS(I,J),VIRN(I,J))
202     CONTINUE              
c    123456
c    a000tc
C
        DO 205 J=2,IDL(I)
          IF((VIRN(I,J-1).EQ.0).OR.(VIRN(I,J).EQ.0)) GO TO 205
          IF((VIRS(I,J-1).NE.0).OR.(VIRS(I,J).EQ.0)) GO TO 205
             KK=0
             DO 203 K=1,100
               IF(J-K.LT.1) GO TO 203
                  IF(VIRS(I,J-K).NE.0) KK=K
                  IF(VIRS(I,J-K).NE.0) GO TO 204
203          CONTINUE
c
             IF(J-KK.LE.0) GO TO 205
204       VES=VES+COR(VIRS(I,J-KK),VIRS(I,J),VIRN(I,J))
205     CONTINUE
C200   CONTINUE
C     PODSTCHET DELEZII
C
      NUL1=0
      NUL2=0
      VESD1=0.0
      DO 72 I=1,50
       NUL2=NUL2+I*NU2(I)
72    NUL1=NUL1+I*NU1(I)
         
      DO 70 I=1,50
70    VESD1=VESD1-NU1(I)*(25.0+(25.0/4.0)*(I-1))        
c70    VESD1=VESD1-NU1(I)*25.0*I        
      VESD2=0.0
      DO 71 I=1,50
71    VESD2=VESD2-NU2(I)*(25.0+(25.0/4.0)*(I-1))        
c71    VESD2=VESD2-NU2(I)*25.0*I        
C             
C       WRITE(18,126) VES,VESD1,VESD2, VES+VESD1+VESD2
126    FORMAT('VES=',4F16.1)
C       WRITE(18,227) NUL1,NUL2,NUL1+NUL2
227    FORMAT('NUL1=',I6,2X,'NUL2=',I6,2X,'SUMMA=',I8)
C
       WRITE(18,226) IPER,VES+VESD1+VESD2
226    FORMAT('Average length of sequences:',I10,2X,'SUMMA=',F12.2)
       CALL SEQA(IPER)
       return
       end    
C=================================================================================
       SUBROUTINE SEQA(IPER)
       COMMON/SLY/ISEED
       INTEGER SEQSEQ(16000000), A(16000)
       REAL VER(4)
       COMMON/SEQQA/SEQSEQ,NNN
      COMMON/LET/AAA
      CHARACTER*1 AAA(0:30),BO
          BO='>'
         VER=0
         DO 100 I=1,NNN
100      VER(SEQSEQ(I))=VER(SEQSEQ(I))+1.0
C
         VER(1)=(VER(1)*1.0)/(1.0*NNN)
         VER(2)=(VER(2)*1.0)/(1.0*NNN)
         VER(3)=(VER(3)*1.0)/(1.0*NNN)
         VER(4)=(VER(4)*1.0)/(1.0*NNN)
         
         VER(2)=VER(2)+VER(1)
         VER(3)=VER(2)+VER(3)
         VER(4)=VER(3)+VER(4)
         
C         WRITE(18,233) (VER(I),I=1,4)
233      FORMAT('VER=',4F8.4)         
C         
C
      DO 10 I=1,IPER
20       T1=GSU2R(ISEED)
         IF(T1.LE.VER(1)) A(I)=1
         IF(T1.LE.VER(1)) GO TO 10
         
         IF(T1.LE.VER(2)) A(I)=2
         IF(T1.LE.VER(2)) GO TO 10
         
         IF(T1.LE.VER(3)) A(I)=3
         IF(T1.LE.VER(3)) GO TO 10
         
         IF(T1.LE.VER(4)) A(I)=4
         IF(T1.LE.VER(4)) GO TO 10
         
10    CONTINUE
      DO 30 I=1,NNN
         K=I-IPER*INT((1.0*I-0.1)/(1.0*IPER))
30    SEQSEQ(I)=A(K)
      WRITE(19,22) BO,NNN,IPER
22    FORMAT(A1,2X,'SRED',2X,'DIS',2X,2I10)
      WRITE(19,125) (AAA(SEQSEQ(I)),I=1,NNN)
125   FORMAT(60A1)
                     
        RETURN
        END         
C=================================================================================       
       SUBROUTINE TRANSFORM(M,PAR)
       COMMON/SEQSEQ/SEQ2,KOLS,IPER,M1
       INTEGER SEQ2(1000,16000)       
C       
       REAL M(5,0:16000),M1(4,800) 
       real PAR(4,4,1000)
C
       M=0.0
       PAR=0.0
       DO 11 I=1,KOLS
         DO 10 J=1,IPER
            IF(SEQ2(I,J).EQ.0) GO TO 10
               M(SEQ2(I,J),J)=M(SEQ2(I,J),J)+1.0
10       CONTINUE
11     CONTINUE
C
       DO 21 I=1,KOLS
         DO 20 J=1,IPER
C  ZAMIKANIE V KOLTSO
           NNN=J-1
           IF(NNN.EQ.0) NNN=IPER
C           
           IF(SEQ2(I,J).EQ.0) GO TO 20
           IF(SEQ2(I,NNN).EQ.0) GO TO 20
            PAR(SEQ2(I,NNN),SEQ2(I,J),J)=PAR(SEQ2(I,NNN),SEQ2(I,J),J)+1.0
20       CONTINUE
21     CONTINUE
       return
       end
C=========================================================================              
      SUBROUTINE ALF
      COMMON/LET/AAA
      CHARACTER*1 AAA(0:30)
c
      AAA(0)= '*'
c      AAA(1)= 'K'   
c      AAA(2)= 'N'   
c      AAA(3)= 'I'   
c      AAA(4)= 'M'   
      AAA(1)= 'A'   
      AAA(2)= 'T'   
      AAA(3)= 'C'   
      AAA(4)= 'G'   
      AAA(5)= '-'   
      AAA(6)= 'R'   
      AAA(7)= 'S'   
      AAA(8)= 'L'   
      AAA(9)= 'Y'   
      AAA(10)='F'   
      AAA(11)='C'   
      AAA(12)='W'   
      AAA(13)='P'   
      AAA(14)='H'   
      AAA(15)='Q'   
      AAA(16)='V'   
      AAA(17)='A'   
      AAA(18)='D'   
      AAA(19)='E'   
      AAA(20)='G'   
      AAA(21)='*'
      AAA(22)='.'
      RETURN
      END
C======================================================      
      subroutine BTRANS1 (MC,MX2)
      real MX2(20,16000),MC(4,4,16000),M1(4,800)
       COMMON/SEQSEQ/SEQ2,KOLS,IPER,M1
       INTEGER SEQ2(1000,16000)       
C      
      DO 10 I1=1,4
      DO 10 I2=1,4
      DO 10 J=1,IPER
         I=I1+4*(I2-1)
10    MX2(I,J)=MC(I1,I2,J)
C  SOZDANIE PROSTOI MATRIXI
      DO 20 K=1,IPER
      DO 20 J=1,4
        S1=0.0
        DO 21 I=1,4
21         S1=S1+MC(I,J,K)
20    M1(J,K)=S1/4.0    
C  PETSYAT PROSTOI MATRIZI
C       DO 140 K=1,IPER
C140    WRITE(18,144)K,(M1(I,K),I=1,4)
C                                          FORMAT(12X,I8,4X,100F8.2)
c                                          SINGL=  K=         1  Z=   -1.66   -2.11    2.28    1.03
C144   FORMAT('SINGL=',2X,'K=',2X,I8,4X,100F8.2)
C PETSYAT COR MATRIZI
C          DO 80 I=1,IPER
C             DO 172 J=1,4
C172          write(18,171) I,J,(MC(J,K,I),K=1,4)
C171          FORMAT('COR=',2x,'I=',I6,2X,'J=',I1,2X,4F8.2)
C80        CONTINUE
c
      RETURN
      END
C======================================================================
      SUBROUTINE WW(MX2)
       COMMON/SEQSEQ/SEQ2,KOLS,IPER,M1
       INTEGER SEQ2(1000,16000)       
       real MX2(20,16000),M1(4,800)
C       
        KAPPA=16
        KOK=1
C        WRITE(20,405) IPER,KOK
405     FORMAT('IPER=',I6,2X,'KOK=',I6)
                DO 402 I=1,KAPPA 
C                   WRITE(20,403)(MX2(I,J),J=1,IPER)
403                FORMAT(1000F5.2)
402             CONTINUE
C
      RETURN
      END
C========================================================================      
        subroutine PREMAT
        REAL VER1(1000),VER2(20), PQ
        COMMON /CAP/IPER,KAPPA
C        
        REAL COR(4,4,800),COR1(4,800)
        COMMON/KORELL/COR,COR1
C        
        REAL MX1(1000,20,800),MX2(20,800),MX3(20,800)
        REAL AA,BB,A,B,C,D,MM,S1,S2,S3
        INTEGER M(20,800)
        real MC(4,4,800),M1(4,800)
C--------------------        

       COMMON/SEQSEQ/SEQ2,KOLS,IPER1,M5
       INTEGER SEQ2(1000,16000)       
       real M5(4,800)
C       
       COMMON/CORA/CORR,VIRS,VIRN,IDL
       INTEGER VIRS(1000,16000),VIRN(1000,16000)
       INTEGER IDL(16000)
       REAL CORR(4,4,16000)
C        
c          OPEN(19,FILE='600x.100',STATUS='old')
c           OPEN(18,FILE='600tt.100',STATUS='REPLACE')
C        IPER=631
        IPER=IPER1
c        DO 21 I=1,4
c        DO 21 J=1,4
c21      WRITE(18,156)I,(CORr(I,J,K),K=1,IPER)
c156     FORMAT('I=',I4,2X,'CORr=',1000F6.1) 

        KAPPA=16
        COR1=M5
        DO 800 I=1,4
        DO 800 J=1,4
        DO 800 K=1,IPER
800     COR(I,J,K)=CORR(I,J,K) 
C              CALL READCOR
        CALL SXI(R,COR)
c        print 733, R
733     FORMAT(2X,'R=',F10.2)
        R=45000.0
c        WRITE(18,133) R
133     FORMAT(2X,'R=',F10.2)                
C        
c        DO 21 I=1,4
c        DO 21 J=1,4
c21      WRITE(18,156)I,(COR(I,J,K),K=1,IPER)
c156     FORMAT('I=',I4,2X,'COR=',1000F6.1) 
        
        CALL BTRANS (COR,MX3)
C        DO 20 I=1,KAPPA
C20      WRITE(18,155)I,(MX3(I,J),J=1,IPER)
C155     FORMAT('I=',I4,2X,'MX3=',1000F6.1) 
C           real MX2(20,800),MC(4,4,800)
        KAPPA=16
        DO 10 I=1,IPER
10      VER1(I)=1.0/(IPER*1.0)
        DO 11 I=1,KAPPA
11      VER2(I)=1.0/(KAPPA*1.0)
C        
C        
c         call VERO(VER1,VER2,SEQ1,IDL1,SEQS,IDL2)
c        
         call AB(VER1,VER2,PQ)
         
c
C        RR1=0.0
C        DO 80 I=1,KAPPA
C        DO 80 J=1,IPER
C80      RR1=RR1+MX3(I,J)**2.0
C        PRINT 777, RR1
C777     FORMAT(5X'RR1=',F10.2)        

         KK=1
         DO 810 I=1,KAPPA
         DO 810 J=1,IPER
810      MX1(KK,I,J)=MX3(I,J)
C  
         CALL MAT_PREOB(KK,VER1,VER2,SS,MX1,MX2,PQ,M,R)
c         DO 12 I=1,KAPPA
c12       write(18,1) I,(MX1(KK,I,J),J=1,IPER)
1        FORMAT('I=',I6,2X,'MX1=',10000F8.2)
C
c         DO 13 I=1,KAPPA
c13       write(18,3)I,(MX2(I,J),J=1,IPER)
3        FORMAT('I=',I6,2X,'MX2=',10000F8.2)
C
         CALL DTRANS (MX2,MC,M1)
C         
c            DO 25 K=1,IPER
c               WRITE(18,177)K,(M1(I,K),I=1,4)
c177            FORMAT('SINGL=',2X,'K=',2X,i8,2x,'Z=',10000F8.2)
c25          CONTINUE
C
c          DO 50 I=1,IPER
c                   DO 172 J=1,4
c172                write(18,171) I,J,(MC(J,K,I),K=1,4)
c171                FORMAT('COR=',2x,'I=',I6,2X,'J=',I1,2X,4F8.2)
c50        CONTINUE    

        M5=M1
        DO 801 I=1,4
        DO 801 J=1,4
        DO 801 K=1,IPER
801     CORR(I,J,K)=MC(I,J,K)
        return 
C
C 
         END         
C===================================================================
        SUBROUTINE MAT_PREOB(KI,VER1,VER2,SS,MX1,MX2,PQ,M,R)
C         DOUBLE PRECISION VER1(20),VER2(20),PQ 
        COMMON /CAP/IPER,KAPPA
        REAL VER1(1000),VER2(20), PQ
        REAL MX1(1000,20,800),MX2(20,800)
        REAL K0,K,PI,S5
        REAL AA,BB,A,B,C,D,MM,S1,S2,S3
        INTEGER M(20,800)
C--------------------------------
c       COMMON/SEQSEQ/SSSEQ2,KKKOLS,IPER,MMM1
c       REAL MMM1(4,800)
c       INTEGER SSSEQ2(1000,16000)
C-------------------------------        
C        DOUBLE PRECISION K0,K,PI,S5
C        DOUBLE PRECISION AA,BB,A,B,C,D,MM,S1,S2,S3
c        
C        PQ=0
C        DO 12 I=1,KAPPA
C        DO 12 J=1,IPER
C12      PQ=PQ+(VER1(J)*VER2(I))**2.0
C
c        K=-0.54
c
c      *****Kd*******
        K=-0.5
c      ***************
        K0=0.0
        DO 10 I=1,KAPPA
        DO 10 J=1,IPER
           MM=MX1(KI,I,J)
10      K0=K0+VER1(J)*VER2(I)*MM
        AA=(K-K0)/PQ
        BB=K/PQ
        S1=(BB**2.0)*PQ
C               WRITE(18,166) K0,AA,BB
166     FORMAT(2X,'KO=',F12.6,2X,'AA=',F12.6,2X,'BB=',F12.6)
C               STOP
C        
        S2=0.0
        S5=0.0
        DO 20 I=1,KAPPA
        DO 20 J=1,IPER
           PI=VER1(J)*VER2(I)
C           S5=S5+PI*(MX1(KI,I,J)+PI*AA)
            S5=S5+PI*BB*PI
c           WRITE(18,165) PI*BB, MX1(KI,I,J)+PI*AA, 
c     8                          MX1(KI,I,J)+PI*AA-PI*BB
165        FORMAT(2X,'Z=',F12.6,2X,'Y=',F12.6,2X,'R=',F12.6)
C
20      S2=S2+PI*(MX1(KI,I,J)+PI*(AA-BB))
C               WRITE(18,134) S5
134     FORMAT(2X,'S5=',F20.12)        
        S2=S2*2.0*BB
c               STOP
C        
        S3=0.0
        DO 30 I=1,KAPPA
        DO 30 J=1,IPER
           PI=VER1(J)*VER2(I)
30      S3=S3+(MX1(KI,I,J)+PI*(AA-BB))**2.0
        GO TO 255
C       IF(S3.GT.0.0) GO TO 255
              WRITE(18,256) PI,AA,BB,KI
256           FORMAT('PI=',F8.2,2X,'AA=',F8.2,2X,
     8               'BB=',F8.2,2X,'KI=',I6)
C
              WRITE(18,257) (VER1(J),J=1,IPER)
257           FORMAT('VER1=',2X,1000F8.4)
C 
              WRITE(18,258) (VER2(I),J=1,KAPPA)
258           FORMAT('VER2=',2X,1000F8.4)
C
              DO 259 I=1,KAPPA
259           WRITE(18,260)I,(MX1(KI,I,J),J=1,IPER)
260           FORMAT('MX1=',2X,I6,1X,1000F8.2)
              DO 261 I=1,KAPPA
261           WRITE(18,262)I,(M(I,J),J=1,IPER)
262           FORMAT('M=',2X,I6,1X,1000I6)
255     CONTINUE
        IF(S3.LE.0.0) GO TO 700
C       AX**2+BX+C=0
        A=S3
        B=S2
C                                     SXI=SQRT(R)
c        SXI=1050.0
c                                     SXI=800.0 
c        IF(IPER.EQ.2) C=-(SXI/(7.0**0.52))*(IPER**0.52)+S1
c        IF(IPER.EQ.3) C=-(SXI/(7.0**0.6))*(IPER**0.6)+S1
c        IF(IPER.EQ.4) C=-(SXI/(7.0**0.61))*(IPER**0.61)+S1
c        IF(IPER.EQ.5) C=-(SXI/(7.0**0.59))*(IPER**0.59)+S1
c        IF(IPER.EQ.6) C=-(SXI/(7.0**0.56))*(IPER**0.56)+S1
c        IF(IPER.GE.7) C=-(SXI/(7.0**0.55))*(IPER**0.55)+S1
c
c       C RAVNO S1 minys zelaemii R kvadrat (tut prosto R)
c
C        C=-R+S1
        C=-(800.0/(7.0**0.99))*(IPER**0.99)+S1
C                       C=-(800.0/(7.0**0.4))*(IPER**0.4)+S1
        D=B**2.0-4.0*A*C
        X1=(-B+(D**0.5))/(2.0*A)
        X2=(-B-(D**0.5))/(2.0*A)
C        
C               WRITE(18,155) A,B,C,D,PQ
155     FORMAT(2X,'A=',F12.6,2X,'B=',F12.6,2X,'C=',F12.6,2X,
     8        'D=',F18.6,2X,'PQ=',F12.6)
        I1=0     
        DO 60 I=1,KAPPA
        DO 60 J=1,IPER
           PI=VER1(J)*VER2(I)
           I1=I1+1
60      MX2(I,J)=PI*BB+X1*(MX1(KI,I,J)+PI*(AA-BB))
C
        SS=0.0
        DO 70 I=1,KAPPA
        DO 70 J=1,IPER
70      SS=SS+(VER1(J)*VER2(I))*MX2(I,J)
C
        SS1=0.0
        DO 80 I=1,KAPPA
        DO 80 J=1,IPER
80      SS1=SS1+MX2(I,J)**2.0
C
C              WRITE(18,156) KI,X1,X2
        print 157, SS,SS1
156     FORMAT(2X,'KI=',I6,2X,'X1=',F14.8,2X,'X2=',F14.8)
157     FORMAT(2X,'Kd=',F25.2,2X,'Rkvadrat=',F25.2,2x,'IPER=',i8)
        GO TO 710 
700         DO 701 I=1,KAPPA
            DO 701 J=1,IPER
701         MX2(I,J)=0.0
C
710     CONTINUE
        RETURN
        END
C==================================================================
        SUBROUTINE VERO(VER1,VER2,SEQ1,IDL1,SEQS,IDL2)
        COMMON /CAP/IPER, KAPPA
        INTEGER SEQ1(1000000)
        INTEGER*1 SEQS(1000000)
C                DOUBLE PRECISION VER1(20),VER2(20) 
        REAL VER1(1000),VER2(20),W1,W2
        VER1=0.0
        VER2=0.0
c          WRITE(18,177) (SEQ1(I),I=1,IDL1)
177     FORMAT('SEQ1=',1000I3)
c          WRITE(18,178) (SEQS(I),I=1,IDL2)
178     FORMAT('SEQ2=',1000I3)
        DO 10 I=1,IDL1
10      VER1(SEQ1(I))=VER1(SEQ1(I))+1.0
        DO 20 I=1,IDL2
20      VER2(SEQS(I))=VER2(SEQS(I))+1.0
C
        W1=0.0
        DO 21 I=1,IPER
21      W1=W1+VER1(I)
        W2=0.0
        DO 22 I=1,KAPPA
22      W2=W2+VER2(I)
c          WRITE(18,184) W1,W2,IDL1,IDL2
184     FORMAT(2X,2F8.1,5X,2I6)
C
        DO 11 I=1,IPER
11      VER1(I)=VER1(I)/W1
        DO 12 I=1,KAPPA
12      VER2(I)=VER2(I)/W2
C
        S1=0.0
        S2=0.0
        DO 30 I=1,KAPPA
30      S2=S2+VER2(I)
        DO 31 I=1,IPER
31      S1=S1+VER1(I)
C                            IF((S1.EQ.1.0).AND.(S2.EQ.1.0)) GO TO 50
C             WRITE(18,122)(VER1(I),I=1,20)
122         FORMAT(2X,'VER1=',F10.6)
C             WRITE(18,123)(VER2(I),I=1,20)
123         FORMAT(2X,'VER2=',F10.6)
C               write(18,777) VER1(I)*VER2(J)
c               WRITE(18,888) S1,S2
888         FORMAT(2X,'S1=',F20.16,2X,'S2=',F20.16)
C
50      CONTINUE
        RETURN
        END
C=================================================================
        SUBROUTINE AB(VER1,VER2,PQ)
        COMMON /CAP/IPER,KAPPA
        REAL VER1(1000),VER2(20),PQ
C          DOUBLE PRECISION VER1(20),VER2(20),PQ
C        
        PQ=0.0
        DO 10 I=1,KAPPA
        DO 10 J=1,IPER
10      PQ=PQ+(VER1(J)*VER2(I))**2.0
C           WRITE(18,155) PQ
155     FORMAT('PQ=',F20.12)
C
        RETURN
        END
C===================================================================
      subroutine DTRANS (MX2,MC,M1)
      real MX2(20,800),MC(4,4,800),M1(4,800)
      COMMON /CAP/IPER, KAPPA
C      
      DO 10 I=1,KAPPA
      DO 10 J=1,IPER
         S=(1.0*I-0.1)/(4.0)
         I2=INT(S)+1
         I1=I-(I2-1)*4
10    MC(I1,I2,J)=MX2(I,J)
C  SOZDANIE PROSTOI MATRIXI
      DO 20 K=1,IPER
      DO 20 J=1,4
        S1=0.0
        DO 21 I=1,4
21         S1=S1+MC(I,J,K)
20    M1(J,K)=S1/4.0    
c
      RETURN
      END
C=======================================================================           
      subroutine BTRANS (MC,MX2)
      real MX2(20,800),MC(4,4,800)
      COMMON /CAP/IPER, KAPPA
C      
      DO 10 I1=1,4
      DO 10 I2=1,4
      DO 10 J=1,IPER
         I=I1+4*(I2-1)
10    MX2(I,J)=MC(I1,I2,J)
      RETURN
      END
C======================================================================
      SUBROUTINE READCOR
      REAL COR(4,4,800),PROM(4),COR1(4,800)
C      INTEGER JJ(4),KK(4)
      COMMON/KORELL/COR,COR1
      character*5 SINGL,PPPPP
      COMMON /CAP/IPER,KAPPA
      
C *** stchItivanie odinotchnoi matrizi ***
c
      SINGL='SINGL'
10    READ(19,1)PPPPP
1     FORMAT(A5)
      IF(PPPPP.NE.SINGL) GO TO 10
      BACKSPACE 19
C
      DO 20 J=1,IPER
         READ(19,2)K,(PROM(I),I=1,4)
         DO 25 I=1,4
25       COR1(I,K)=PROM(I)
2        FORMAT(12X,I8,4X,100F8.2)
20    CONTINUE

C      DO 21 K=1,IPER
C21    WRITE(18,3) K,(COR1(I,K),I=1,4)
C3     FORMAT(4X,'K=',4X,I8,2X,'COR1=',100F8.2)

C
C *** stchItivanie DVOINOI matrizi ***

       DO 172 I1=1,IPER
       DO 172 J1=1,4
50        READ(19,171,END=100) I,J,(PROM(K),K=1,4)
C              WRITE(18, 171) I,J,PROM(K),K=1,4)
            DO 173 K=1,4
173         COR(J,K,I)=PROM(K)                       
C                          GO TO 50
172    CONTINUE 
100    continue    
C                     
171        FORMAT(8X,I6,4X,I1,2X,4F8.2)
C                   DO 175 I=1,IPER
C                   DO 175 J=1,4
C175                write(18,178) I,J,(COR(J,K,I),K=1,4)
C178                FORMAT('I=',I6,2X,'J=',I1,2X,'COR=',2X,4F8.2)
C     
C      STOP
      RETURN
      END
C===========================================================================      
      SUBROUTINE SXI(R,COR)
      REAL COR(4,4,800)
C           COMMON/KORELL/COR,COR1
      COMMON /CAP/IPER,KAPPA
      R=0.0
                   DO 175 K=1,IPER
                   DO 175 J=1,4
                   DO 175 I=1,4          
175   R=R+COR(I,J,K)**2        
      RETURN
      END
C==================================================================================      
      SUBROUTINE SLY_POSL(SEQ1,L1,L2)
      INTEGER*1 SEQ1(16000),S1
      COMMON/SLY/ISEED
C
      DO 10 I=L1,L2-1
20       T1=GSU2R(ISEED)
C                 20       CALL RANDOM(T1)
C                 20       T1=RAND(II5)  
         IF(T1.EQ.1.0) GO TO 20
C
         NOM=INT((L2-I)*T1)+1
         S1=SEQ1(NOM+I)
         SEQ1(NOM+I)=SEQ1(I)
         SEQ1(I)=S1
10    CONTINUE
100   RETURN
      END
C================================================================================
      REAL FUNCTION GSU2R(ISEED)
      INTEGER ISEED,D2P32M
      DOUBLE PRECISION Z,D2P31M,D2PN31,DMOD
      DATA  D2PN31/4.656612873077393D-10/,D2P31M/
     12147483647.D0/,D2P32M/16807/
      Z=DFLOAT(ISEED)
      Z=DMOD(D2P32M*Z,D2P31M)
      GSU2R=Z*D2PN31
      ISEED=Z
      RETURN
      END
C================================================================================      
